# Supplementary material for: Some data quality issues at ClinicalTrials.gov
Source: Trials. 2019 Jun 24;20:378. doi: 10.1186/s13063-019-3408-2 (PMC6591874; doi:10.1186/s13063-019-3408-2)
Supplement: Supplementary file 2 — S1. Folder: The scripts used to process particular steps. The folder is available at https://osf.io/jcb92. (ZIP 10 kb) [file 13063_2019_3408_MOESM2_ESM.zip]

Archive with 16 entries (15 files):
- S1 Folder/
- S1 Folder/S1 Table_ReadAndExtract_Authority.py
- S1 Folder/S8 Table_ReadAndExtract_LastName.py
- S1 Folder/S8 Table_ReadAndExtract_Role.py
- S1 Folder/S10 Table_NameLineByLine.py
- S1 Folder/S10 Table_RoleLineByLine.py
- S1 Folder/S13 Table_historyinformation.py
- S1 Folder/S13 Table_number.py
- S1 Folder/S13 Table_url.py
- S1 Folder/S15 Table_name_issue_1.py
- S1 Folder/S16 Table_name_issue_2.py
- S1 Folder/S17 Table_name_issue_3.py
- S1 Folder/S18 Table_name_issue_4.py
- S1 Folder/S19 Table_main_RP_extract_regex.py
- S1 Folder/S19 Table_main_RP_screen_regex.py
- S1 Folder/S19 Table_main_RPtop.py
