# Supplementary material for: Some data quality issues at ClinicalTrials.gov
Source: Trials. 2019 Jun 24;20:378. doi: 10.1186/s13063-019-3408-2 (PMC6591874; doi:10.1186/s13063-019-3408-2)
Supplement: Supplementary file 2 — S1. Folder: The scripts used to process particular steps. The folder is available at https://osf.io/jcb92. (ZIP 10 kb) [file 13063_2019_3408_MOESM2_ESM.zip › S1 Folder/S8 Table_ReadAndExtract_Role.py]

#The descriptions of all the scripts are available in S1 Text.

from lxml import etree
import sys
import re

inFile = open("NC_Active.tsv",'r')
outFile = open("role.last",'w')
i = 0
for line in inFile.readlines():
  if i == 0:
    i = 1
    continue
  # extract second element
  xmlFileName = line.split('\t')[0]
  #print "reading", "./ThisOne/"+xmlFileName+".xml"
  with open("./ThisOne/"+xmlFileName+".xml", 'r') as myfile:
    data=myfile.read()#.replace('\n', '')  
  authVal = re.findall("role>(.*)</role", data)
  # write to out file
  writeLine = ''
  for authStuff in authVal:
    writeLine += '|' + authStuff
  writeLine += "\n"
  outFile.write( writeLine )
  #except:
   # print "Continuing..coz:",sys.exc_info()[0]
  
