# Supplementary material for: Some data quality issues at ClinicalTrials.gov
Source: Trials. 2019 Jun 24;20:378. doi: 10.1186/s13063-019-3408-2 (PMC6591874; doi:10.1186/s13063-019-3408-2)
Supplement: Supplementary file 2 — S1. Folder: The scripts used to process particular steps. The folder is available at https://osf.io/jcb92. (ZIP 10 kb) [file 13063_2019_3408_MOESM2_ESM.zip › S1 Folder/S10 Table_NameLineByLine.py]

#The descriptions of all the scripts are available in S1 Text.

inFile = 'NC_TerminatedName.tsv'
outFile = 'TerminatedName_output.tsv'
a = open(inFile, 'r')
b = open( outFile, 'w')
for line in a:
  split1 = line.split('	')
  split2 = split1[1].split('|')
  outLines = ""
  for sp in split2:
    outLines += split1[0]+"	"+sp+"\n"
  # remove last newline
  outLines = outLines[:-1]
  b.write(outLines)
