# Supplementary material for: Some data quality issues at ClinicalTrials.gov
Source: Trials. 2019 Jun 24;20:378. doi: 10.1186/s13063-019-3408-2 (PMC6591874; doi:10.1186/s13063-019-3408-2)
Supplement: Supplementary file 2 — S1. Folder: The scripts used to process particular steps. The folder is available at https://osf.io/jcb92. (ZIP 10 kb) [file 13063_2019_3408_MOESM2_ESM.zip › S1 Folder/S13 Table_historyinformation.py]

#!/usr/bin/env python
# coding: utf-8

# In[ ]:


import pandas as pd
import numpy as np


# In[ ]:


import requests
from bs4 import BeautifulSoup
import re
import xlrd
from random import sample


# ##### import the files containing nct_ids and urls for all history records

# In[ ]:


df1= pd.read_csv('totals8.csv')
df2= pd.read_csv('totals11.csv')


# ##### Function looks for text information associated with 'Principal Investigator'

# In[ ]:


def get_statusP(url):
    rr= []
    rk = requests.get(url)
    soupt = BeautifulSoup(rk.text, "html.parser")
    time.sleep(2)
    return str(soupt.find_all(string=re.compile("Principal Investigator")))
    


# ##### extract information from each urls

# In[ ]:


df1= df1[['nurl']]
df1['results']= df1.nurl.map(get_statusP)
df1['tt']= df1.nurl.str.replace('https://clinicaltrials.gov/ct2/history/', '')
df1['ee']= df1.tt.str.replace('=View#StudyPageTop', '')
df1['nct_id']= df1.ee.str.split('?').map(lambda x: x[0])
df1['version_number']= df1.ee.str.split('?').map(lambda x: x[1])
df1['no']= df1.version_number.str.replace('V_', '')
df1= df1.groupby(['nct_id', 'no'])['results'].apply(np.copy)


# In[ ]:


# In[ ]:


# In[ ]:
