# Supplementary material for: Some data quality issues at ClinicalTrials.gov
Source: Trials. 2019 Jun 24;20:378. doi: 10.1186/s13063-019-3408-2 (PMC6591874; doi:10.1186/s13063-019-3408-2)
Supplement: Supplementary file 2 — S1. Folder: The scripts used to process particular steps. The folder is available at https://osf.io/jcb92. (ZIP 10 kb) [file 13063_2019_3408_MOESM2_ESM.zip › S1 Folder/S13 Table_number.py]

#!/usr/bin/env python
# coding: utf-8

# In[ ]:


import pandas as pd
import numpy as np


# In[ ]:


import requests
from bs4 import BeautifulSoup
import re
import xlrd
from random import sample


# ##### import the files containing nct_ids for the S11 Junk and S8 null cases

# In[ ]:


df1= pd.read_csv('sk_S116feb19.csv')
df2= pd.read_csv('S8nested6feb.csv')


# ##### do random sampling using sample method from random module in python

# In[ ]:


s11= list(df1.nct_id.values)
s11random= sample(s11, 422)
totals11= pd.DataFrame(s11random)
totals11.columns= ['nct_id']
s8= list(df2.nct_id.values)
s8random= sample(s8, 211)
totals8= pd.DataFrame(s8random)
totals8.columns= ['nct_id']


# ##### Count the number of urls present on the history archive of each nct_id

# In[ ]:


totals8['urllist']= ["https://clinicaltrials.gov/ct2/history/"+str(i)+"?V_1=View#StudyPageTop" for i in totals8.nct_id]
totals11['urllist']= ["https://clinicaltrials.gov/ct2/history/"+str(i)+"?V_1=View#StudyPageTop" for i in totals11.nct_id]


# In[ ]:


def get_number(url):
    r = requests.get(url)
    soup = BeautifulSoup(r.text, "html.parser")
    nl= soup.find_all(href=re.compile("\?V\_"))
    return len(nl)


# In[ ]:


totals8['number']= totals8.urllist.map(get_number)
totals11['number']= totals11.urllist.map(get_number)


# In[ ]:


# In[ ]:


# In[ ]:
