# Supplementary material for: Some data quality issues at ClinicalTrials.gov
Source: Trials. 2019 Jun 24;20:378. doi: 10.1186/s13063-019-3408-2 (PMC6591874; doi:10.1186/s13063-019-3408-2)
Supplement: Supplementary file 2 — S1. Folder: The scripts used to process particular steps. The folder is available at https://osf.io/jcb92. (ZIP 10 kb) [file 13063_2019_3408_MOESM2_ESM.zip › S1 Folder/S13 Table_url.py]

#!/usr/bin/env python
# coding: utf-8

# In[ ]:


import pandas as pd
import numpy as np


# In[ ]:


import requests
from bs4 import BeautifulSoup
import re
import xlrd
from random import sample


# ##### import the files containing nct_ids and numbers of urls with each nct_id

# In[ ]:


df1= pd.read_csv('totals8.csv')
df2= pd.read_csv('totals11.csv')


# ##### Generates unique urls for each history version for each nct_ids

# In[ ]:


totals8['num6']= totals8.number.map(lambda x: list(range(1, x+1)))
nw= list(totals8.nct_id*totals8.number)
gg= pd.DataFrame(nw, totals8.num6)
gg.reset_index(inplace= True)
gg.columns= ['first', 'second']
gg['second']= gg.second.map(lambda x: ",".join([x[i:i+11] for i in range(0, len(x), 11)]))
gg['second']= gg.second.str.split(',')
newgg= gg.stack().apply(pd.Series).stack().unstack(1)
newgg.sort_values(by=['first'], inplace=True)
newgg['ff']= list(zip(newgg['first'].astype(str), newgg['second'].astype(str)))
newgg['nurl']= ["https://clinicaltrials.gov/ct2/history/"+str(i[1])+"?V_"+str(i[0])+"=View#StudyPageTop" for i in newgg.ff]


# In[ ]:


# In[ ]:


# In[ ]:


# In[ ]:
