# Supplementary material for: Some data quality issues at ClinicalTrials.gov
Source: Trials. 2019 Jun 24;20:378. doi: 10.1186/s13063-019-3408-2 (PMC6591874; doi:10.1186/s13063-019-3408-2)
Supplement: Supplementary file 2 — S1. Folder: The scripts used to process particular steps. The folder is available at https://osf.io/jcb92. (ZIP 10 kb) [file 13063_2019_3408_MOESM2_ESM.zip › S1 Folder/S15 Table_name_issue_1.py]

#!/usr/bin/env python
# coding: utf-8

# In[1]:


import pandas as pd
import numpy as np
import csv


# In[2]:


import xlrd


# ##### import the file having complete records of S11 named cases that is 60787 records. 

# In[ ]:


df_60787 = pd.read_excel('S11_total.xlsx')


# ##### Removed the duplicate entries for NCTnumber and Last name

# In[ ]:


p_48314= df_60787.drop_duplicates(subset=['nct_number', 'last_name'], keep= 'last')


# ##### Processing began and Ph.D and M.D were removed and further removed the duplicates after processing yielded 31962.

# In[ ]:


p_48314['last_name']= p_48314['last_name'].str.split(',').map(lambda x: x[0])


# In[ ]:


p_48314['freq']= p_48314.groupby('last_name')['last_name'].transform('count')


# In[ ]:


p20 = p_48314.drop_duplicates(subset ="last_name", keep= 'first')


# In[ ]:


# In[ ]:


# In[ ]:
