# Supplementary material for: Some data quality issues at ClinicalTrials.gov
Source: Trials. 2019 Jun 24;20:378. doi: 10.1186/s13063-019-3408-2 (PMC6591874; doi:10.1186/s13063-019-3408-2)
Supplement: Supplementary file 2 — S1. Folder: The scripts used to process particular steps. The folder is available at https://osf.io/jcb92. (ZIP 10 kb) [file 13063_2019_3408_MOESM2_ESM.zip › S1 Folder/S16 Table_name_issue_2.py]

#!/usr/bin/env python
# coding: utf-8

# In[1]:


import pandas as pd
import numpy as np
import csv


# In[2]:


import xlrd


# ##### import the file having unique records of S11 named cases that is 31962 records.

# In[ ]:


p20= pd.read_excel('p20.xlsx')


# ##### Take out the sur_name in a new sheet 

# In[ ]:


p20['sur_name']= p20.last_name.astype(str).str.split('\s+').map(lambda x: x[-1]).fillna(np.nan)


# ##### Count the number of words in the last_name column of 31962 record

# In[ ]:


p20['count_w']= p20.last_name.astype(str).str.split('\s+').map(lambda x: len(x))


# ##### Take the single word entries in the last name columns out.

# In[ ]:


problem_cases_1= p20[p20['count_w']== 1]


# In[ ]:


rest = p20[p20['count_w']!= 1]


# ##### Remove the unique sur_name from the records

# In[ ]:


rest['countf']= rest.groupby('sur_name')['sur_name'].transform('count')


# In[ ]:


cases_10467= rest[rest['countf']==1]


# In[ ]:


ok_21477= rest[rest['countf']!=1]


# In[ ]:


# In[ ]:


# In[ ]:
