# Supplementary material for: Some data quality issues at ClinicalTrials.gov
Source: Trials. 2019 Jun 24;20:378. doi: 10.1186/s13063-019-3408-2 (PMC6591874; doi:10.1186/s13063-019-3408-2)
Supplement: Supplementary file 2 — S1. Folder: The scripts used to process particular steps. The folder is available at https://osf.io/jcb92. (ZIP 10 kb) [file 13063_2019_3408_MOESM2_ESM.zip › S1 Folder/S17 Table_name_issue_3.py]

#!/usr/bin/env python
# coding: utf-8

# In[1]:


import pandas as pd
import numpy as np
import csv


# In[2]:


import xlrd


# ##### import the file having unique records of S11 named ok_21477.

# In[ ]:


p20= pd.read_excel('ok_21477.xlsx')


# ##### Remove extra spaces from the begining and from the end of the string for the last name column

# In[ ]:


p20['final_name']= p20.last_name.astype(str).str.replace(r'^\s', '').str.replace(r'\s$', '')


# ##### Remove duplicate  string for the last name column

# In[ ]:


p_17720= p20.drop_duplicate(subset='final_name', keep='last')


# ##### Removed duplicates of 3757

# In[ ]:


p_3757= p20[~p20.index.isin(p_17720.index)]


# ##### Created a new column of first name and looked for similar first name and sur name cases

# In[ ]:


p_17720['first_name']= p_17720.final_name.astype(str).str.split.map(lambda x: x[0])


# In[ ]:


p_7440= p_17720[p_17720['sur_name']==p_17720['first_name']]


# ##### Created a new column of first name and looked for different first name and sur name cases

# In[ ]:


p_10280= p_17720[p_17720['sur_name']!=p_17720['first_name']]


# In[ ]:


# In[ ]:


# In[ ]:
