# Supplementary material for: Some data quality issues at ClinicalTrials.gov
Source: Trials. 2019 Jun 24;20:378. doi: 10.1186/s13063-019-3408-2 (PMC6591874; doi:10.1186/s13063-019-3408-2)
Supplement: Supplementary file 2 — S1. Folder: The scripts used to process particular steps. The folder is available at https://osf.io/jcb92. (ZIP 10 kb) [file 13063_2019_3408_MOESM2_ESM.zip › S1 Folder/S18 Table_name_issue_4.py]

#!/usr/bin/env python
# coding: utf-8

# In[1]:


import pandas as pd
import numpy as np
import csv


# In[2]:


import xlrd


# ##### import the file having sur_name appeared more than once records of S11 named p_7440.

# In[ ]:


p_7440= pd.read_excel('p_7440.xlsx')


# ##### removed the dot and took out the cases having '(' symbol in the full_name string

# In[ ]:


p_7440= p_7440.str.replace(r"\.", "")


# In[ ]:


bracket_18= p_7440[p_7440.str.contains(r'\(')]


# ##### Fixed the bracket cases by joining their first name with the last name

# In[ ]:


bracket_18['first_name'] = bracket_18.str.split('\(').map(lambda x: x[0])


# In[ ]:


bracket_18['sur_name'] = bracket_18.str.split('\(').map(lambda x: x[-1])


# In[ ]:


bracket_18['final_name']= bracket_18['first_name'] + " " + bracket_18['sur_name']


# ##### joining back it to the p_7440

# In[ ]:


p_7422= p_7440[~p_7440.index.isin(bracket_18.index)]


# In[ ]:


p_7440 = pd.concat([p_7422, bracket_18])


# ##### Remove extra spaces from the final_name and duplicates thereafter

# In[ ]:


p_7440['final_name']= p_7440['final_name'].astype(str).str.replace(r'\s', '')


# In[ ]:


p_6132= p_7440.drop_duplicate(subset='final_name', keep='last')


# In[ ]:


p_1308= p_7440[~p_7440.index.isin(p_6132.index)]


# ##### sur_name frequency checked and unique string kept in a new file ; rest of the 5485 shown in unstacked form

# In[ ]:


p_6132['sur_count']= p_6132.groupby('sur_name')['sur_name'].transform('count')


# In[ ]:


p_647= p_6132[p_6132['sur_count']==1]


# In[ ]:


p_5485= p_6132[~p_6132.index.isin(p_647.index)]


# In[ ]:


p_5485.drop('sur_count', axis=1, inplace= True)


# In[ ]:


unstacked_5485= p_5485.groupby(['sur_name', 'first_name'])['final_name'].apply(np.copy)


# In[ ]:


# In[ ]:
