# Supplementary material for: Some data quality issues at ClinicalTrials.gov
Source: Trials. 2019 Jun 24;20:378. doi: 10.1186/s13063-019-3408-2 (PMC6591874; doi:10.1186/s13063-019-3408-2)
Supplement: Supplementary file 2 — S1. Folder: The scripts used to process particular steps. The folder is available at https://osf.io/jcb92. (ZIP 10 kb) [file 13063_2019_3408_MOESM2_ESM.zip › S1 Folder/S19 Table_main_RP_extract_regex.py]

#!/usr/bin/env python
# coding: utf-8

# In[1]:


import pandas as pd


# In[2]:


import numpy as np


# In[3]:


import re


# In[4]:


import xlrd


# In[21]:


import time


# In[5]:


import requests
from bs4 import BeautifulSoup


# ##### Function to get the text information present along with Responsible Party at the bottom of the page using regex for matching pattern

# In[35]:


def text_RPget(url):
    r = requests.get(url)
    jj= re.findall(r'(?i)(Responsible Party:)(\W+.*)(\W+.*)', r.text)
    nn= jj.pop(0)
    uu= (nn)[2]
    time.sleep(2)
    return BeautifulSoup(uu).text
    


# ##### Imported the excel containg only nct-id from the S8 Table

# In[9]:


ww= pd.read_excel('Table S8.xlsx')


# ##### creating the url for each nct-id using the code below and appending to a new column

# In[15]:


ww['url']= ["https://clinicaltrials.gov/ct2/show/"+str(i) for i in ww.nct_id]


# ##### Applying function to each cell of url column to retrive for text information next to 'Responsible Party' text.

# In[ ]:


ww['down_RP']= ww['url'].map(text_RPget)


# In[ ]:


ww.to_csv('downRP.csv')


# In[ ]:


# In[ ]:


# In[ ]:


# In[ ]:


# In[ ]:


# In[ ]:


# In[ ]:


# In[ ]:
