# Supplementary material for: Some data quality issues at ClinicalTrials.gov
Source: Trials. 2019 Jun 24;20:378. doi: 10.1186/s13063-019-3408-2 (PMC6591874; doi:10.1186/s13063-019-3408-2)
Supplement: Supplementary file 2 — S1. Folder: The scripts used to process particular steps. The folder is available at https://osf.io/jcb92. (ZIP 10 kb) [file 13063_2019_3408_MOESM2_ESM.zip › S1 Folder/S19 Table_main_RPtop.py]

#!/usr/bin/env python
# coding: utf-8

# In[1]:


import pandas as pd


# In[2]:


import numpy as np


# In[3]:


import re


# In[4]:


import xlrd


# In[21]:


import time


# In[5]:


import requests
from bs4 import BeautifulSoup


# ##### Function to extract information from the @responsibleparty id tag present on the top of the web page

# In[29]:


def main_rp(url):
    response = requests.get(url)
    soup = BeautifulSoup(response.content, "html.parser")
    kk = soup.find_all(id='responsibleparty')
    result = [ele.text.strip() for ele in kk]
    time.sleep(3)
    
    return result


# ##### Imported the excel containg only nct-id from the S8 Table

# In[9]:


ww= pd.read_excel('Table S8.xlsx')


# ##### creating the url for each nct-id using the code below and appending to a new column

# In[15]:


ww['url']= ["https://clinicaltrials.gov/ct2/show/"+str(i) for i in ww.nct_id]


# ##### Applying the web-scraping function on each cell of url column using map function and appending the output to a new column

# In[ ]:


ww['top_RP']= ww['url'].map(main_rp)


# In[ ]:


ww.to_csv('main_top.csv')


# In[ ]:
