# Supplementary material for: Some data quality issues at ClinicalTrials.gov
Source: Trials. 2019 Jun 24;20:378. doi: 10.1186/s13063-019-3408-2 (PMC6591874; doi:10.1186/s13063-019-3408-2)
Supplement: Supplementary file 3 — Data (112,013 records) comprises a spliced version of the 26 fields in tsv format and one field obtained from the XML files. The data are presented in the following six Recruitment Type categories: (1) Active, not recruiting (11,094 records), (2) Completed (67,294), (3) Enrolling by invitation (1022), (4) Recruiting (23,223), (5) Suspended (597), and (6) Terminated (8783). The sheets are numbered 1–6, respectively. The file is available at https://osf.io/jcb92. (ZIP 4860 kb) [file 13063_2019_3408_MOESM3_ESM.zip]

Archive with 7 entries (7 files):
- Additional File 3b_Completed_XML.zip
- Additional File 3a_S1 Table.ods
- Additional File 3b_Active_XML.zip
- Additional File 3b_Recruiting_XML.zip
- Additional File 3b_Suspended_XML.zip
- Additional File 3b_Enrolling_XML.zip
- Additional File 3b_Terminated_XML.zip
