# Supplementary material for: Some data quality issues at ClinicalTrials.gov
Source: Trials. 2019 Jun 24;20:378. doi: 10.1186/s13063-019-3408-2 (PMC6591874; doi:10.1186/s13063-019-3408-2)
Supplement: Supplementary file 7 — Records with a primary completion date. The data (58,685 records from Additional file 6: Table S4) were sorted into a “PriComplDate” sheet for trials with primary completion dates, with the remaining records in a “PriComplDate_leftovers” sheet. The data are presented in the following six Recruitment Type categories: (1) Active, not recruiting (1220 selected records with 51 leftovers), (2) Completed (2040; 414), (3) Enrolling by invitation (42; 3), (4) Recruiting (1382; 164), (5) Suspended (91; 15), and (6) Terminated (326; 63). The sheets for these categories are numbered 1–6, respectively. (XLS 7227 kb) [file 13063_2019_3408_MOESM7_ESM.xls]

## Sheet: S5 Table_Legend
S5 Table. Records with a primary completion date. The data (58,685 records from S4 Table) was sorted into a 'PriComplDate' sheet for trials with primary completion dates, with the remaining records in a 'PriComplDate_leftovers' sheet. The data is presented in the following six Recruitment Type categories: (1) Active, not recruiting (1220 selected records with 51 leftovers), (2) Completed (2,040; …

## Sheet: 1_Active_PriComplDate
Rank	NCT Number	Title	Recruitment	Study Results	Conditions	Interventions	Sponsor/Collaborators	Gender	Age	Phases	Enrollment	Funded Bys	Study Types	Study Designs	Other IDs	First Received	Start Date	Completion Date	Last Updated	Last Verified	Results First Received	Acronym	Primary Completion Date	Outcome Measures	URL	Authority
8762	NCT00773058	Effect of Treatment With Stress-Doses Glucocorticoid in Patients With Acute Respiratory Distress Syndrome (ARDS)	Active, not recruiting	No Results Available	Acute Respiratory Distress Syndrome|Adrenal Insufficiency	Drug: hydrocortisone|Drug: placebo	Southeast University, China|Nanjing Medical University	Both	18 Years to 85 Years (Adult, Senior)	Phase 4	100	Other	Interventional	Allocation: Randomized|Endpoint Classification: Safety/Efficacy Study|Intervention Model: Parallel Assignment|Masking: Single Blind (Subject)|Primary Purpose: Treatment	QHB-YY 2008	October 14, 2008	December 2008	null	February 17, 2009	January 2009	No Study Results Posted	null	April 2009	Evidence of clinically definite ARDS confirmed by AECC criteria in 1994	https://ClinicalTrials.gov/show/NCT00773058	China: Food and Drug Administration
10130	NCT00276705	Combination Chemotherapy and Thalidomide in Treating Younger Patients Undergoing Surgery For Newly Diagnosed Liver Cancer	Active, not recruiting	No Results Available	Liver Cancer	Drug: cisplatin|Drug: cyclophosphamide|Drug: doxorubicin hydrochloride|Drug: thalidomide|Procedure: adjuvant therapy|Procedure: conventional surgery|Procedure: neoadjuvant therapy	Children's Cancer and Leukaemia Group|National Cancer Institute (NCI)	Both	up to 29 Years (Child, Adult)	Phase 2	47	Other	Interventional	Allocation: Non-Randomized|Masking: Open Label|Primary Purpose: Treatment	CDR0000454579|CCLG-LT-2005-05|CCLG-SIOPEL-HCC|CCLG-SIOPEL-5|EU-20590|EUDRACT-2005-000427-42	January 12, 2006	June 2005	null	September 16, 2013	June 2009	No Study Results Posted	null	April 2009	Event-free and overall survival following tumor resection|Efficacy and tolerability following course 2 and 4 of pre-operative chemotherapy	https://ClinicalTrials.gov/show/NCT00276705	United States: Federal Government
9653	NCT00454168	Vaccine Therapy and GM-CSF in Treating Patients With Acute Myeloid Leukemia in Remission	Active, not recruiting	No Results Available	Leukemia	Biological: PR1 leukemia peptide vaccine|Biological: sargramostim|Other: placebo	The Vaccine Company|National Cancer Institute (NCI)	Both	18 Years and older (Adult, Senior)	Phase 3	244	Industry	Interventional	Allocation: Randomized|Primary Purpose: Treatment	CDR0000510853|VACCINE-PR1-104|UCCRC-14613B	March 27, 2007	May 2005	null	January 3, 2014	February 2009	No Study Results Posted	null	April 2009	Overall survival|Relapse-free survival|Remission duration|Immune response as measured by PR1-HLA-A2 tetramer assay	https://ClinicalTrials.gov/show/NCT00454168	United States: Food and Drug Administration
10502	NCT00126672	Sirolimus in Treating Patients With Angiomyolipoma of the Kidney	Active, not recruiting	No Results Available	Nonmalignant Neoplasm	Drug: sirolimus	Dana-Farber Cancer Institute|National Cancer Institute (NCI)	Both	18 Years to 65 Years (Adult)	Phase 2	36	Other|NIH	Interventional	Masking: Open Label|Primary Purpose: Treatment	CDR0000440080|DFCI-04298|WYETH-C-0468H1-101899	August 2, 2005	June 2005	null	February 1, 2010	October 2008	No Study Results Posted	null	April 2010	Objective response as assessed by RECIST criteria|Toxicity as measured by NCI CTC	https://ClinicalTrials.gov/show/NCT00126672	United States: Federal Government
1276	NCT00425672	ONTAK® in Treating Patients With Advanced Breast Cancer That Did Not Respond to Previous Treatment	Active, not recruiting	No Results Available	Male Breast Cancer|Recurrent Breast Cancer|Stage IIIA Breast Cancer|Stage IIIB Breast Cancer|Stage IIIC Breast Cancer|Stage IV Breast Cancer	Biological: ONTAK|Other: flow cytometry|Other: immunohistochemistry staining method|Other: enzyme-linked immunosorbent assay|Other: laboratory biomarker analysis|Genetic: protein expression analysis	University of Washington|National Cancer Institute (NCI)	Both	18 Years and older (Adult, Senior)	Phase 1|Phase 2	15	Other|NIH	Interventional	Endpoint Classification: Safety/Efficacy Study|Intervention Model: Single Group Assignment|Masking: Open Label|Primary Purpose: Treatment	6308|NCI-2010-00800|127	January 19, 2007	September 2005	null	April 12, 2016	April 2016	No Study Results Posted	null	April 2010	Safety and systemic toxicity as assessed by CTCAE v3.0|Efficacy of ONTAK in depleting T-regulatory cells|Incidence of interleukin-2 (IL-2) and IL-2 receptor (IL-2R) expression in tumor samples|Presence of circulating sIL-2R in the peripheral blood|Presence of endogenous tumor-specific immunity|Anti-tumor effects of ONTAK determined by tumor response and progression	https://ClinicalTrials.gov/show/NCT00425672	United States: Federal Government
1423	NCT00098839	Chemoimmunotherapy With Epratuzumab in Relapsed Acute Lymphoblastic Leukemia (ALL)	Active, not recruiting	Has Results	Recurrent Childhood Acute Lymphoblastic Leukemia	Drug: L-asparaginase|Drug: doxorubicin hydrochloride|Drug: therapeutic hydrocortisone|Drug: vincristine sulfate|Biological: epratuzumab|Drug: cytarabine|Drug: prednisone|Drug: pegaspargase|Drug: dexrazoxane hydrochloride|Drug: methotrexate|Drug: etoposide|Drug: cyclophosphamide|Drug: leucovorin calcium|Biological: filgrastim	Children's Oncology Group|National Cancer Institute (NCI)	Both	2 Years to 31 Years (Child, Adult)	Phase 1|Phase 2	134	Other|NIH	Interventional	Allocation: Non-Randomized|Endpoint Classification: Efficacy Study|Intervention Model: Single Group Assignment|Masking: Open Label|Primary Purpose: Treatment	ADVL04P2|NCI-2011-01624|COG-ADVL04P2|CDR0000396777|U10CA098543	December 8, 2004	February 2005	null	March 24, 2016	March 2016	March 3, 2015	null	April 2011	Remission Re-induction (CR2) Rate|Event-free Survival Rate|Rate of Minimal Residual Disease (MRD) < 0.01%|Pharmacokinetics	https://ClinicalTrials.gov/show/NCT00098839	United States: Food and Drug Administration
7089	NCT01281124	Azacitidine in Treating Patients With Previously Treated Advanced Non-Small Cell Lung Cancer	Active, not recruiting	Has Results	Recurrent Non-Small Cell Lung Carcinoma|Stage IV Non-Small Cell Lung Cancer	Drug: Azacitidine|Other: Diagnostic Laboratory Biomarker Analysis|Other: Pharmacological Study	National Cancer Institute (NCI)	Both	18 Years and older (Adult, Senior)	Phase 2	1	NIH	Interventional	Endpoint Classification: Efficacy Study|Intervention Model: Single Group Assignment|Masking: Open Label|Primary Purpose: Treatment	NCI-2011-02570|OSU-10100|CDR0000692184|OSU 10100|8617|N01CM00070|P30CA016058	January 20, 2011	January 2011	null	June 16, 2016	June 2016	May 15, 2013	null	April 2011	DNA Hypomethylation and Re-expression of Silenced Tumor Suppressor Genes When Stratified for Low or High Expression of mir29|Overall Survival|Progression-free Survival	https://ClinicalTrials.gov/show/NCT01281124	United States: Food and Drug Administration
8765	NCT00772486	A Phase Ib Study of ISF35 in Combination With Chemotherapy (FCR) in Subjects With Relapsed, Refractory, and/or 17p- CLL	Active, not recruiting	No Results Available	Chronic Lymphocytic Leukemia	Biological: ISF35	Memgen, LLC|The Leukemia and Lymphoma Society	Both	18 Years and older (Adult, Senior)	Phase 1	12	Industry|Other	Interventional	Allocation: Non-Randomized|Endpoint Classification: Safety/Efficacy Study|Intervention Model: Single Group Assignment|Masking: Open Label|Primary Purpose: Treatment	CLL-35-104	October 14, 2008	September 2008	null	November 18, 2010	November 2010	No Study Results Posted	null	April 2011	Assess toxicity, tolerability, and safety of repeat administration of three infusions of 3x10^8 ISF35 given intravenously in combination with a standard course of three treatments of fludarabine, rituximab and cyclophosphamide (FCR).|Explore the anti-leukemia activity of the repeat administration of ISF35 and FCR by evaluating reduction in leukemia count, reduction in lymphadenopathy and splenome…	https://ClinicalTrials.gov/show/NCT00772486	United States: Food and Drug Administration
1109	NCT00787969	Rituximab, Cladribine, and Temsirolimus in Treating Patients With Newly Diagnosed Mantle Cell Lymphoma	Active, not recruiting	No Results Available	Lymphoma	Biological: rituximab|Drug: cladribine|Drug: temsirolimus|Biological: Filgrastim|Biological: Pegfilgrastim	Alliance for Clinical Trials in Oncology|National Cancer Institute (NCI)	Both	18 Years and older (Adult, Senior)	Phase 1|Phase 2	74	Other|NIH	Interventional	Endpoint Classification: Safety/Efficacy Study|Intervention Model: Single Group Assignment|Masking: Open Label|Primary Purpose: Treatment	NCCTG-N078D|NCI-2009-00669|CDR0000619329	November 7, 2008	April 2009	null	August 11, 2016	August 2016	No Study Results Posted	null	April 2012	Number of dose limiting toxicity incidents as per National Cancer Institute (NCI) Common Terminology Criteria for Adverse Events (CTCAE) version (v) 3.0 (Phase I)|Proportion of complete tumor responses defined as complete remission (CR) as the objective status (Phase II)|Overall survival|Progression-free survival (PFS)|Time to disease progression|Duration of response, defined as date at which the…	https://ClinicalTrials.gov/show/NCT00787969	United States: Institutional Review Board
1014	NCT00961220	O6-Benzylguanine and Topical Carmustine in Treating Patients With Early-Stage IA-IIA Cutaneous T-Cell Lymphoma	Active, not recruiting	Has Results	Recurrent Cutaneous T-Cell Non-Hodgkin Lymphoma|Stage I Cutaneous T-Cell Non-Hodgkin Lymphoma|Stage II Cutaneous T-Cell Non-Hodgkin Lymphoma	Drug: Carmustine|Other: Laboratory Biomarker Analysis|Drug: O6-Benzylguanine	National Cancer Institute (NCI)	Both	19 Years and older (Adult, Senior)	Phase 1|Phase 2	17	NIH	Interventional	Endpoint Classification: Safety/Efficacy Study|Intervention Model: Single Group Assignment|Masking: Open Label|Primary Purpose: Treatment	NCI-2012-02927|3405|CASE 3405-CC304|7080|P30CA043703|R21CA115057|U01CA062502	August 16, 2009	January 2010	null	May 8, 2016	May 2016	March 11, 2015	null	April 2012	Overall Response Rate|Changes in AGT (O6-alkylguanine DNA Alkyltransferase) Activity|Changes in the Apoptosis|Changes in the Cell Cycle/Proliferation|Changes in DNA Damage- Cytotoxicity|Changes in AGT Inactivation in Non-responding Patients	https://ClinicalTrials.gov/show/NCT00961220	United States: Food and Drug Administration
9054	NCT00666562	Green Tea Extract in Treating Patients With Nonmetastatic Bladder Cancer	Active, not recruiting	Has Results	Stage I Bladder Cancer|Stage II Bladder Cancer|Stage III Bladder Cancer	Dietary Supplement: Defined Green Tea Catechin Extract|Other: Laboratory Biomarker Analysis|Other: Pharmacological Study|Drug: Placebo|Procedure: Therapeutic Conventional Surgery	National Cancer Institute (NCI)	Both	18 Years and older (Adult, Senior)	Phase 2	31	NIH	Interventional	Allocation: Randomized|Endpoint Classification: Efficacy Study|Intervention Model: Parallel Assignment|Masking: Double Blind (Subject, Investigator)|Primary Purpose: Prevention	NCI-2009-00906|CO06810|CDR0000594276|H-2007-0250|UWI06-8-01|N01CN35153|P30CA014520	April 24, 2008	July 2008	null	July 27, 2016	July 2016	January 20, 2016	null	April 2012	Epigallocatechin Gallate (EGCG) Levels in Nonmalignant Bladder Tissue (e.g., Normal-appearing Urothelium, Inflammatory Lesions in the Bladder, Sessile Noninvasive Bladder Tumors, and Papillary Noninvasive Bladder Tumors)|Levels of EGCG in Malignant Bladder Tissue|Levels of Surrogate Intermediate Endpoint Biomarkers in Malignant and Nonmalignant Bladder Tissue Assessed by Immunohistochemistry|Seru…	https://ClinicalTrials.gov/show/NCT00666562	United States: Food and Drug Administration
10190	NCT00248495	Pemetrexed Disodium and Cisplatin in Treating Patients Who Are Undergoing Surgery for Stage I, Stage II, or Stage III Non-Small Cell Lung Cancer	Active, not recruiting	No Results Available	Lung Cancer	Drug: cisplatin|Drug: pemetrexed disodium|Procedure: adjuvant therapy|Procedure: conventional surgery|Procedure: neoadjuvant therapy	Roswell Park Cancer Institute	Both	18 Years to 120 Years (Adult, Senior)	Phase 2	38	Other	Interventional	Intervention Model: Single Group Assignment|Masking: Open Label|Primary Purpose: Treatment	CDR0000441025|RPCI I-31104	November 3, 2005	June 2005	null	September 9, 2016	September 2016	No Study Results Posted	null	April 2012	Pathologically complete response	https://ClinicalTrials.gov/show/NCT00248495	United States: Food and Drug Administration
8439	NCT00878163	GDC-0449 and Erlotinib Hydrochloride With or Without Gemcitabine Hydrochloride in Treating Patients With Metastatic Pancreatic Cancer or Solid Tumors That Cannot Be Removed by Surgery	Active, not recruiting	No Results Available	Adult Solid Neoplasm|Pancreatic Acinar Cell Carcinoma|Pancreatic Ductal Adenocarcinoma|Recurrent Pancreatic Carcinoma|Stage IV Pancreatic Cancer	Other: Diagnostic Laboratory Biomarker Analysis|Drug: Erlotinib Hydrochloride|Drug: Gemcitabine Hydrochloride|Drug: Vismodegib	National Cancer Institute (NCI)	Both	18 Years and older (Adult, Senior)	Phase 1	55	NIH	Interventional	Endpoint Classification: Safety Study|Intervention Model: Single Group Assignment|Masking: Open Label|Primary Purpose: Treatment	NCI-2011-01400|CDR0000638302|MAYO-MC0811|MC0811|8231|P30CA015083|U01CA069912	April 7, 2009	March 2009	null	July 20, 2016	July 2016	No Study Results Posted	null	April 2012	Maximum tolerated dose of erlotinib hydrochloride defined as the dose level below the lowest dose that induces dose-limiting toxicity in at least one-third of patients|Adverse events as assessed by NCI CTCAE v3.0|Response as assessed by modified RECIST criteria|Time to progression|Time to treatment failure|Time until hematologic nadirs (WBC, ANC, platelets)|Time until treatment related grade 3+ t…	https://ClinicalTrials.gov/show/NCT00878163	United States: Food and Drug Administration
790	NCT01282515	Treatment of Female Genital Erosive Lichen Planus(GELP) With Hexaminolevulinate PDT	Active, not recruiting	No Results Available	Genital Erosive Lichen Planus	Drug: clobetasolpropionate|Drug: hexaminolevulinate	Oslo University Hospital|Photocure	Female	18 Years and older (Adult, Senior)	Phase 2|Phase 3	48	Other|Industry	Interventional	Allocation: Randomized|Endpoint Classification: Safety/Efficacy Study|Intervention Model: Parallel Assignment|Masking: Single Blind (Investigator)|Primary Purpose: Treatment	ALH ELP 2/10	January 24, 2011	August 2011	null	August 23, 2012	August 2012	No Study Results Posted	null	April 2013	Percentage change of GELP score and/or VAS score 6 weeks after start of treatment.|Percentage change of GELP score and/or VAS score 6 months after start of treatment.	https://ClinicalTrials.gov/show/NCT01282515	Norway: Norwegian Medicines Agency,Norway: Regional Ethics Commitee
9498	NCT00509093	Imatinib Mesylate in Treating Patients With Newly Diagnosed Acute Myeloid Leukemia Who Have Received Chemotherapy	Active, not recruiting	No Results Available	Leukemia	Drug: imatinib mesylate|Genetic: gene expression analysis|Genetic: mutation analysis|Genetic: polymerase chain reaction|Other: flow cytometry|Procedure: biopsy	Case Comprehensive Cancer Center|National Cancer Institute (NCI)	Both	18 Years and older (Adult, Senior)	Phase 2	32	Other|NIH	Interventional	Endpoint Classification: Efficacy Study|Intervention Model: Single Group Assignment|Masking: Open Label|Primary Purpose: Treatment	CASE4906|P30CA043703|AUS259|NCI-2010-01198	July 30, 2007	December 2008	null	March 1, 2016	March 2016	No Study Results Posted	null	April 2013	Progression-free survival for patients less than 60 years of age|Progression-free survival for patients 60 years of age and older|Toxicity as measured by NCI CTC v. 3.0|Correlation of c-kit expression with multidrug resistance gene expression (MDR1, MRP1, LRP, and BCRP) and AF1q expression	https://ClinicalTrials.gov/show/NCT00509093	United States: Food and Drug Administration
5973	NCT01559922	Use of Artefill® for Moderate to Severe Atrophic Acne Scar Correction	Active, not recruiting	No Results Available	Acne Scarring of the Face	Drug: Normal Saline|Device: Artefill	Suneva Medical, Inc.	Both	18 Years and older (Adult, Senior)	Phase 3	177	Industry	Interventional	Allocation: Randomized|Endpoint Classification: Safety/Efficacy Study|Intervention Model: Crossover Assignment|Masking: Double Blind (Subject, Outcomes Assessor)|Primary Purpose: Treatment	SUN-11-001	March 15, 2012	February 2012	null	July 9, 2012	July 2012	No Study Results Posted	null	April 2013	Rate of ASRS-based success|Adverse Events	https://ClinicalTrials.gov/show/NCT01559922	United States: Food and Drug Administration
8397	NCT00890617	Cryotherapy in Treating Patients With Primary Stage I Non-Small Cell Lung Cancer or Lung Metastasis	Active, not recruiting	No Results Available	Lung Cancer|Metastatic Cancer	Procedure: Cryotherapy (PTC)|Drug: Prednisone	Barbara Ann Karmanos Cancer Institute|National Cancer Institute (NCI)	Both	18 Years to 120 Years (Adult, Senior)	Phase 1	10	Other|NIH	Interventional	Endpoint Classification: Efficacy Study|Intervention Model: Single Group Assignment|Masking: Open Label|Primary Purpose: Treatment	CDR0000640304|P30CA022453|WSU-2008-048	April 29, 2009	March 2009	null	March 15, 2016	March 2016	No Study Results Posted	null	April 2013	Response rate (complete response and partial response)|Pathologic response	https://ClinicalTrials.gov/show/NCT00890617	United States: Federal Government,United States: Food and Drug Administration
7322	NCT01222689	Selumetinib and Erlotinib Hydrochloride in Treating Patients With Locally Advanced or Metastatic Pancreatic Cancer	Active, not recruiting	No Results Available	Adenocarcinoma of the Pancreas|Recurrent Pancreatic Cancer|Stage III Pancreatic Cancer|Stage IV Pancreatic Cancer	Drug: erlotinib hydrochloride|Drug: selumetinib|Other: laboratory biomarker analysis	National Cancer Institute (NCI)	Both	18 Years and older (Adult, Senior)	Phase 2	54	NIH	Interventional	Endpoint Classification: Efficacy Study|Intervention Model: Single Group Assignment|Masking: Open Label|Primary Purpose: Treatment	NCI-2011-01266|CDR0000686634|UCSF-10454|10454|8598|N01CM00070|R21CA149939|P30CA082103	October 15, 2010	November 2010	null	July 28, 2014	April 2014	No Study Results Posted	null	April 2013	Overall survival (OS)|Progression-free survival (PFS)|CA19-9 biomarker response (defined as a 50% decline in serum CA19-9 level from baseline in patients with > 2 x ULN CA19-9 measurement)|Objective radiographic response by RECIST criteria|Incidence of toxicities graded using the National Cancer Institute Common Terminology Criteria for Adverse Events version 4.0	https://ClinicalTrials.gov/show/NCT01222689	United States: Food and Drug Administration
7842	NCT01074411	Intraperitoneal Bortezomib and Carboplatin in Treating Patients With Persistent or Recurrent Ovarian Epithelial Cancer, Fallopian Tube Cancer, or Primary Peritoneal Cancer	Active, not recruiting	No Results Available	Fallopian Tube Clear Cell Adenocarcinoma|Fallopian Tube Endometrioid Adenocarcinoma|Fallopian Tube Mucinous Adenocarcinoma|Fallopian Tube Serous Adenocarcinoma|Fallopian Tube Transitional Cell Carcinoma|Ovarian Brenner Tumor|Ovarian Clear Cell Adenocarcinoma|Ovarian Clear Cell Cystadenocarcinoma|Ovarian Endometrioid Adenocarcinoma|Ovarian Mucinous Adenocarcinoma|Ovarian Mucinous Cystadenocarcinom…	Drug: Bortezomib|Drug: Carboplatin|Other: Laboratory Biomarker Analysis|Other: Pharmacological Study	National Cancer Institute (NCI)	Female	18 Years and older (Adult, Senior)	Phase 1	33	NIH	Interventional	Endpoint Classification: Safety Study|Intervention Model: Single Group Assignment|Masking: Open Label|Primary Purpose: Treatment	NCI-2011-02014|CDR0000665312|GOG-9924|U10CA180868|U10CA027469	February 23, 2010	April 2010	null	June 21, 2016	June 2016	No Study Results Posted	null	April 2014	Dose-limiting toxicities defined by drug-related adverse events which occur in association with the first course of treatment as evaluated by the NCI CTCAE version 4 unless clearly unrelated to study drugs (e.g., disease progression)|Frequency and severity of toxicities as assessed by NCI CTCAE version 4|Objective tumor response (complete and partial response)|Pharmacokinetic parameters|Progressi…	https://ClinicalTrials.gov/show/NCT01074411	United States: Food and Drug Administration
10098	NCT00288080	Hormone Therapy and Radiation Therapy or Hormone Therapy and Radiation Therapy Followed by Docetaxel and Prednisone in Treating Patients With Localized Prostate Cancer	Active, not recruiting	No Results Available	Prostate Cancer	Drug: bicalutamide|Drug: buserelin|Drug: docetaxel|Drug: flutamide|Drug: goserelin acetate|Drug: leuprolide acetate|Drug: prednisone|Drug: triptorelin|Radiation: radiation therapy	Radiation Therapy Oncology Group|National Cancer Institute (NCI)|NRG Oncology	Male	18 Years to 120 Years (Adult, Senior)	Phase 3	612	Other|NIH	Interventional	Allocation: Randomized|Intervention Model: Parallel Assignment|Masking: Open Label|Primary Purpose: Treatment	RTOG-0521|CDR0000462375|NCI-2009-00728	February 6, 2006	December 2005	null	March 3, 2016	March 2016	No Study Results Posted	null	April 2014	Overall Survival|Biochemical Control|Local Control|Distant Metastasis|Disease-free Survival|Incidence of Adverse Events|The time interval between biochemical failure and distant metastases with respect to testosterone level|Validity of PSA-defined endpoints as a surrogate for overall survival	https://ClinicalTrials.gov/show/NCT00288080	United States: Federal Government
1123	NCT00767624	TRIAD - Treatment of Insomnia and Depression	Active, not recruiting	No Results Available	Sleep Initiation and Maintenance Disorders|Depression	Drug: Antidepressant|Behavioral: Desensitization Therapy for Insomnia|Behavioral: Cognitive Behavioral Therapy for Insomnia	Stanford University|Duke University|University of Pittsburgh|University of Pennsylvania	Both	18 Years to 75 Years (Adult, Senior)	Phase 2|Phase 3	216	Other	Interventional	Allocation: Randomized|Endpoint Classification: Efficacy Study|Intervention Model: Parallel Assignment|Masking: Double Blind (Subject, Investigator, Outcomes Assessor)|Primary Purpose: Treatment	SU-08132008-1277|MH78924	October 3, 2008	December 2008	null	November 27, 2013	November 2013	No Study Results Posted	null	April 2014	Rate of depression remission|Rate of Insomnia remission	https://ClinicalTrials.gov/show/NCT00767624	United States: Institutional Review Board
7088	NCT01281176	High-Dose or Low-Dose Vorinostat in Combination With Carboplatin or Paclitaxel in Treating Patients With Advanced Solid Tumors	Active, not recruiting	No Results Available	Adult Solid Neoplasm	Drug: Carboplatin|Other: Laboratory Biomarker Analysis|Drug: Paclitaxel|Other: Pharmacological Study|Drug: Vorinostat	National Cancer Institute (NCI)	Both	19 Years and older (Adult, Senior)	Phase 1	20	NIH	Interventional	Allocation: Randomized|Endpoint Classification: Pharmacokinetics Study|Intervention Model: Parallel Assignment|Masking: Open Label|Primary Purpose: Treatment	NCI-2011-02575|UCCRC-10-652-B|CDR0000693736|10-652-B|8844|P30CA014599|U01CA069852	January 20, 2011	February 2011	null	June 10, 2016	June 2016	No Study Results Posted	null	April 2014	Peak concentrations (Cmax) of vorinostat at 400, 1200, and 1600 mg|Adverse events of two different escalated intermittent dosing schedules of vorinostat combined with carboplatin as assessed by the National Cancer Institute Common Terminology Criteria for Adverse Events version 4.0|Pharmacodynamic markers of vorinostat activity, including AUC and changes in platelet counts	https://ClinicalTrials.gov/show/NCT01281176	United States: Food and Drug Administration
8066	NCT01005576	Reduced Intensity Transplant Conditioning Regimen for Severe Thalassemia	Active, not recruiting	No Results Available	Severe Thalassemia	Drug: Transplant conditioning regimen of alemtuzumab, fludarabine, and melphalan	Washington University School of Medicine|New England Research Institutes|Pediatric Blood and Marrow Transplant Consortium	Both	1 Year to 16 Years (Child)	Phase 2	20	Other	Interventional	Intervention Model: Single Group Assignment|Masking: Open Label|Primary Purpose: Treatment	TCRN-NMD 0901	October 29, 2009	January 2010	null	April 15, 2014	April 2014	No Study Results Posted	URTH	April 2014	Primary objective: To determine event-free survival at 1 year.|Secondary objectives: To determine the effect of hematopoietic cell transplant on clinical and laboratory manifestations of thalassemia and determining the incidence of transplant-related outcomes for 2 years.	https://ClinicalTrials.gov/show/NCT01005576	United States: Institutional Review Board
3781	NCT02051296	Minocycline to Reduce Pain After Carpal Tunnel Release	Active, not recruiting	No Results Available	Chronic Pain|Post-operative Pain	Drug: Minocycline|Drug: placebo	VA Palo Alto Health Care System	Both	18 Years and older (Adult, Senior)	Phase 2	80	U.S. Fed	Interventional	Allocation: Randomized|Endpoint Classification: Efficacy Study|Intervention Model: Parallel Assignment|Masking: Double Blind (Subject, Caregiver, Investigator, Outcomes Assessor)|Primary Purpose: Prevention	RX000487	January 26, 2014	January 2012	null	May 19, 2014	May 2014	No Study Results Posted	null	April 2014	time to pain resolution	https://ClinicalTrials.gov/show/NCT02051296	United States: Federal Government
5852	NCT01586533	Study of the Safety and Efficacy of Zoenasa® Versus Mesalamine Enema in Subjects With Left-Sided Ulcerative Colitis	Active, not recruiting	No Results Available	Ulcerative Colitis|Left-sided Ulcerative Colitis|Distal Ulcerative Colitis	Drug: Zoenasa-1:4|Drug: Mesalamine Enema	Altheus Therapeutics, Inc.	Both	18 Years to 64 Years (Adult)	Phase 2	120	Industry	Interventional	Allocation: Randomized|Endpoint Classification: Safety/Efficacy Study|Intervention Model: Parallel Assignment|Masking: Double Blind (Subject, Caregiver, Investigator, Outcomes Assessor)|Primary Purpose: Treatment	ZA-201	April 25, 2012	June 2012	null	January 7, 2014	January 2014	No Study Results Posted	null	April 2014	Change in modified UCDAI at 6 weeks|Change in modified UCDAI at 3 weeks|Clinical and endoscopic remission rates at 6 weeks|Clinical and endoscopic remission rates at 3 weeks|Clinical improvement rate after 6 weeks|Clinical improvement rate after 3 weeks|Endoscopic improvement rate at 6 weeks|Endoscopic improvement rate at 3 weeks|Change from baseline in endoscopic appearance after 6 weeks|Change …	https://ClinicalTrials.gov/show/NCT01586533	United States: Food and Drug Administration
6339	NCT01469130	A Phase I Study of Oral MEK162 in Japanese Patients With Advanced Solid Tumors	Active, not recruiting	No Results Available	Advanced Solid Tumor	Drug: MEK162	Array BioPharma	Both	18 Years and older (Adult, Senior)	Phase 1	21	Industry	Interventional	Endpoint Classification: Safety Study|Intervention Model: Single Group Assignment|Masking: Open Label|Primary Purpose: Treatment	CMEK162X1101	November 8, 2011	November 2011	null	February 11, 2016	February 2016	No Study Results Posted	null	April 2014	Incidence of Dose limiting toxicities|Incidence and severity of adverse events and serious adverse events, changes in laboratory values|Plasma concentration of MEK162 and AR00426032active metabolite of MEK162 and derived PK parameters of MEK162 and the active metabolite.|Tumor responses according to RECIST 1.1|Levels of p-ERK in tumor and skin	https://ClinicalTrials.gov/show/NCT01469130	United States: Food and Drug Administration,Japan: Pharmaceuticals and Medical Devices Agency
5332	NCT01693679	Telbivudine Renoprotective Effect in Patients With HBV-related Liver Cirrhosis	Active, not recruiting	No Results Available	HBV-related Liver Cirrhosis	Drug: Telbivudine, Lamivudine, Adefovir ,Enecavir	Shao-quan Zhang|Sun Yat-sen University	Both	18 Years to 75 Years (Adult, Senior)	Phase 4	120	Other	Interventional	Allocation: Non-Randomized|Endpoint Classification: Safety/Efficacy Study|Intervention Model: Parallel Assignment|Masking: Open Label|Primary Purpose: Treatment	Telbivudine	September 20, 2012	September 2012	null	September 24, 2012	September 2012	No Study Results Posted	null	April 2014	Change from Baseline in glomerular filtration rate and Serum creatinine at 96 weeks|Change from Baseline in ALT normalization rate,• The rate of complications,• Percentage of participants with HBeAg loss & HBeAg seroconversion and Percentage of subjects achieving HBV DNA<300copies/mL at96 weeks	https://ClinicalTrials.gov/show/NCT01693679	China: Federal Institute for Drugs and Medicinal Devices
8244	NCT00948064	Vorinostat in Combination With Azacitidine in Patients With Newly-Diagnosed Acute Myelogenous Leukemia (AML) or Myelodysplastic Syndrome (MDS)	Active, not recruiting	Has Results	Leukemia	Drug: Vorinostat|Drug: Azacitidine	M.D. Anderson Cancer Center|Merck Sharp & Dohme Corp.|Celgene Corporation	Both	18 Years and older (Adult, Senior)	Phase 2	110	Other|Industry	Interventional	Allocation: Randomized|Endpoint Classification: Safety/Efficacy Study|Intervention Model: Parallel Assignment|Masking: Open Label|Primary Purpose: Treatment	2007-0685|NCI-2009-01495	July 28, 2009	August 2009	null	August 1, 2016	August 2016	May 29, 2015	null	April 2015	Survival at Day 60|Response Rate	https://ClinicalTrials.gov/show/NCT00948064	United States: Institutional Review Board
3540	NCT02116530	Antiemetic Therapy With or Without Olanzapine in Preventing Chemotherapy-Induced Nausea and Vomiting in Patients With Cancer Receiving Highly Emetogenic Chemotherapy	Active, not recruiting	No Results Available	Hematopoietic/Lymphoid Cancer|Nausea and Vomiting|Unspecified Adult Solid Tumor, Protocol Specific	Drug: Olanzapine|Drug: Chemotherapy (cisplatin or cyclophosphamide and doxorubicin)|Drug: Antiemetic treatment (ondansetron or granisetron or palonosetron; plus dexamethasone; plus fosaprepitant or aprepitant)|Other: Placebo	Alliance for Clinical Trials in Oncology|National Cancer Institute (NCI)	Both	18 Years and older (Adult, Senior)	Phase 3	372	Other|NIH	Interventional	Allocation: Randomized|Intervention Model: Parallel Assignment|Masking: Double Blind (Subject, Investigator)|Primary Purpose: Supportive Care	A221301|NCI-2014-00446|U10CA031946	April 15, 2014	August 2014	null	June 24, 2016	June 2016	No Study Results Posted	null	April 2015	Proportion of patients with no nausea, defined as a response of 0 in the nausea item of Nausea and Vomiting Daily Diary/Questionnaire|Nausea scores measured by the Nausea and Vomiting Daily Diary/Questionnaire|Complete response, defined as no emetic episodes and no use of rescue medication measured by the Nausea and Vomiting Daily Diary/Questionnaire|Incidence of potential toxicities related to o…	https://ClinicalTrials.gov/show/NCT02116530	United States: Food and Drug Administration,United States: NCI Centeral Institutional Review Board
9092	NCT00653068	Combination Chemotherapy, Radiation Therapy, and an Autologous Peripheral Blood Stem Cell Transplant in Treating Young Patients With Atypical Teratoid/Rhabdoid Tumor of the Central Nervous System	Active, not recruiting	No Results Available	Childhood Atypical Teratoid/Rhabdoid Tumor	Procedure: autologous hematopoietic stem cell transplantation|Radiation: 3-dimensional conformal radiation therapy|Drug: methotrexate|Drug: leucovorin calcium|Drug: etoposide|Drug: cyclophosphamide|Drug: cisplatin|Biological: filgrastim|Drug: carboplatin|Drug: thiotepa|Drug: vincristine sulfate|Other: laboratory biomarker analysis	Children's Oncology Group|National Cancer Institute (NCI)	Both	up to 21 Years (Child, Adult)	Phase 3	70	Other|NIH	Interventional	Endpoint Classification: Efficacy Study|Intervention Model: Single Group Assignment|Masking: Open Label|Primary Purpose: Treatment	ACNS0333|NCI-2009-00337|COG-ACNS0333|U10CA098543	April 3, 2008	December 2008	null	May 12, 2015	May 2015	No Study Results Posted	null	April 2015	Event-free survival|Overall survival (S) of patients with histologically and/or molecularly diagnosed AT/RT|Toxic death|Overall toxicities as assessed by the National Cancer Institute Common Terminology Criteria for Adverse Events (CTCAE) version 4.0	https://ClinicalTrials.gov/show/NCT00653068	United States: Food and Drug Administration
583	NCT01585246	Saw Palmetto: Symptom Management for Men During Radiation Therapy	Active, not recruiting	No Results Available	Prostate Cancer	Drug: Saw Palmetto	Michigan State University	Male	21 Years and older (Adult, Senior)	Phase 1|Phase 2	60	Other	Interventional	Allocation: Randomized|Endpoint Classification: Efficacy Study|Intervention Model: Parallel Assignment|Masking: Double Blind (Subject, Caregiver)|Primary Purpose: Treatment	Application ID 213	April 23, 2012	October 2011	null	September 18, 2015	September 2015	No Study Results Posted	null	April 2015	Feasibility|Efficacy|Safety	https://ClinicalTrials.gov/show/NCT01585246	United States: Food and Drug Administration,United States: Institutional Review Board
5810	NCT01594216	Ruxolitinib in Estrogen Receptor Positive Breast Cancer	Active, not recruiting	No Results Available	Estrogen-receptor Positive Invasive Metastatic Breast Cancer	Drug: Ruxolitinib|Drug: Exemestane	Abramson Cancer Center of the University of Pennsylvania	Female	18 Years and older (Adult, Senior)	Phase 2	29	Other	Interventional	Endpoint Classification: Safety/Efficacy Study|Intervention Model: Single Group Assignment|Masking: Open Label|Primary Purpose: Treatment	UPCC 02112	May 7, 2012	April 2012	null	September 23, 2016	September 2016	No Study Results Posted	null	April 2016	Number of Adverse Events	https://ClinicalTrials.gov/show/NCT01594216	United States: Food and Drug Administration
3505	NCT02129075	CDX-1401 and Poly-ICLC Vaccine Therapy With or Without CDX-301in Treating Patients With Stage IIB-IV Melanoma	Active, not recruiting	No Results Available	Carcinoma of Unknown Primary Origin|Iris Melanoma|Medium/Large Size Posterior Uveal Melanoma|Mucosal Melanoma|Ocular Melanoma With Extraocular Extension|Small Size Posterior Uveal Melanoma|Stage IIB Skin Melanoma|Stage IIB Uveal Melanoma|Stage IIC Skin Melanoma|Stage IIIA Skin Melanoma|Stage IIIA Uveal Melanoma|Stage IIIB Skin Melanoma|Stage IIIB Uveal Melanoma|Stage IIIC Skin Melanoma|Stage IIIC…	Biological: DEC-205/NY-ESO-1 Fusion Protein CDX-1401|Other: Laboratory Biomarker Analysis|Biological: Neoantigen-based Melanoma-Poly-ICLC Vaccine|Other: Pharmacological Study|Biological: Recombinant Flt3 Ligand	National Cancer Institute (NCI)	Both	18 Years and older (Adult, Senior)	Phase 2	60	NIH	Interventional	Allocation: Randomized|Endpoint Classification: Efficacy Study|Intervention Model: Parallel Assignment|Masking: Open Label|Primary Purpose: Treatment	NCI-2014-00898|CITN-07-FLT3L|U01CA154967	April 30, 2014	April 2014	null	June 21, 2016	June 2016	No Study Results Posted	null	April 2016	Immune T-cell response to NY-ESO-1|Frequency and phenotypic character of PBMC subsets including DCs, monocyte populations, T cells, and NK cells|Immune responses to other ongoing and nascent antitumor response antigens as well as memory and chronic viral responses|Immunological response|Incidence of adverse events, graded and reported using the National Cancer Institute Common Terminology Criteri…	https://ClinicalTrials.gov/show/NCT02129075	United States: Food and Drug Administration
4385	NCT01910545	Phase 1 Study of OTS167 in Patients With Solid Tumors	Active, not recruiting	No Results Available	Solid Tumors|Metastatic Tumors	Drug: OTS167IV	OncoTherapy Science, Inc.	Both	18 Years and older (Adult, Senior)	Phase 1	32	Industry	Interventional	Intervention Model: Single Group Assignment|Masking: Open Label|Primary Purpose: Treatment	OTS167-FR02	July 23, 2013	August 2013	null	October 5, 2016	October 2016	No Study Results Posted	null	April 2016	Number of patients with adverse events and/or dose-limiting toxicities as a measure of safety and tolerability of OTS167 IV infusion.	https://ClinicalTrials.gov/show/NCT01910545	United States: Food and Drug Administration
1870	NCT02636088	Definitive Chemoradiotherapy and Cetuximab in the Treatment of Locally Advanced Esophageal Cancer	Active, not recruiting	No Results Available	Esophageal Neoplasm	Drug: Cetuximab	Gabriella Alexandersson von Döbeln|Karolinska University Hospital	null	18 Years to 75 Years (Adult, Senior)	Phase 2	51	Other	Interventional	Endpoint Classification: Efficacy Study|Intervention Model: Single Group Assignment|Masking: Open Label|Primary Purpose: Treatment	2008-006802-40	December 15, 2015	January 2011	null	December 17, 2015	December 2015	No Study Results Posted	LERFOX-C	April 2016	Local tumour Control|Progression-free survival|Toxicity|Patterns of relapse|Overall and disease-free survival|Quality of life	https://ClinicalTrials.gov/show/NCT02636088	Medical Products Agency: Sweden
5310	NCT01697358	Spinal Cord Stimulation for Predominant Low Back Pain	Active, not recruiting	No Results Available	Failed Back Surgery Syndrome|Back Pain|Pain in Leg, Unspecified	Device: Spinal Cord Stimulation (SCS)|Drug: Optimal Medical Management (OMM)	MedtronicNeuro	Both	18 Years and older (Adult, Senior)	Phase 4	300	Industry	Interventional	Allocation: Randomized|Endpoint Classification: Efficacy Study|Intervention Model: Parallel Assignment|Masking: Open Label|Primary Purpose: Treatment	1665	September 25, 2012	January 2013	null	May 9, 2016	May 2016	No Study Results Posted	PROMISE	April 2016	Compare proportion of subjects with ≥50% reduction in low back pain intensity|Changes in pain intensity (measured by the Numeric Pain Rating Scale (NPRS)|Changes in disability (measured by the Oswestry Disability Index (ODI)|Changes in the quality of life (measured by the Short Form Health Survey (SF-36)	https://ClinicalTrials.gov/show/NCT01697358	United States: Institutional Review Board
4230	NCT01948141	Nintedanib in Treating Patients With Advanced Non-Small Cell Lung Cancer Who Have Failed Up to Two Previous Chemotherapy Regimens	Active, not recruiting	No Results Available	Recurrent Non-small Cell Lung Cancer|Squamous Cell Lung Cancer|Stage III Non-small Cell Lung Cancer|Stage IV Non-small Cell Lung Cancer	Drug: nintedanib|Other: laboratory biomarker analysis	Roswell Park Cancer Institute|National Cancer Institute (NCI)|Boehringer Ingelheim	Both	18 Years and older (Adult, Senior)	Phase 2	6	Other|NIH|Industry	Interventional	Endpoint Classification: Efficacy Study|Intervention Model: Single Group Assignment|Masking: Open Label|Primary Purpose: Treatment	I 225512|NCI-2013-01618|P30CA016056	September 18, 2013	January 2014	null	June 8, 2016	June 2016	No Study Results Posted	null	April 2016	PFS rate within the entire FGFRI amplified group defined as the proportion of patients who are alive and progression-free|PFS rate for the entire FGFR1 amplified group vs. the FGFRI wild-type patients|PFS rate between each of the FGFR1 amplified groups (low, intermediate, and high) vs. the FGFR1 wild-type patients|PFS rate for each of the FGFRI amplified groups (low, intermediate, high) in compar…	https://ClinicalTrials.gov/show/NCT01948141	United States: Food and Drug Administration
869	NCT01175733	Chemoradiation With Gemcitabine in Combination With Panitumumab for Patients With Locally Advanced Pancreatic Cancer	Active, not recruiting	No Results Available	Pancreatic Cancer	Drug: Panitumumab	VU University Medical Center|Amgen	Both	18 Years and older (Adult, Senior)	Phase 1|Phase 2	63	Other|Industry	Interventional	Endpoint Classification: Safety/Efficacy Study|Intervention Model: Single Group Assignment|Masking: Open Label|Primary Purpose: Treatment	20080686	August 3, 2010	July 2010	null	June 2, 2015	June 2015	No Study Results Posted	Vectibix	April 2016	Phase I: the recommended safe dosing for the combination of chemoradiation with gemcitabine plus panitumumab.|Phase II: the proportion of patients that is alive and progression-free at 7 months.|Phase II: safety and tolerability|Early signs of clinical activity of the combination of chemoradiation with gemcitabine plus panitumumab.|Clinical response rate of the combination of chemoradiation with …	https://ClinicalTrials.gov/show/NCT01175733	Netherlands: The Central Committee on Research Involving Human Subjects (CCMO)
4589	NCT01857817	Efficacy and Safety Study of Etodolac and Propranolol in Patients With Clinically Progressive Prostate Cancer	Active, not recruiting	No Results Available	Prostatic Neoplasms	Drug: VT-122|Drug: Placebo	Vicus Therapeutics	Male	18 Years and older (Adult, Senior)	Phase 2	90	Industry	Interventional	Allocation: Randomized|Intervention Model: Parallel Assignment|Masking: Double Blind (Subject, Caregiver, Investigator, Outcomes Assessor)|Primary Purpose: Treatment	VT1-SYS-601	May 15, 2013	June 2013	null	May 19, 2016	December 2015	No Study Results Posted	null	April 2016	Change in prostate specific antigen (PSA)|PSA progression|PSA doubling time (PSADT)|Change in self-reported performance (EQ-5D), pain (visual analog scale [VAS] and opiate usage)|Time to symptom progression (TTSP)|Change in correlative biomarkers	https://ClinicalTrials.gov/show/NCT01857817	United States: Food and Drug Administration
6399	NCT01455896	A Study to Evaluate Cardiovascular Outcomes in Patients With Type 2 Diabetes Treated With ITCA 650	Active, not recruiting	No Results Available	Type 2 Diabetes	Drug: ITCA 650|Other: ITCA placebo	Intarcia Therapeutics	Both	40 Years and older (Adult, Senior)	Phase 3	4000	Industry	Interventional	Allocation: Randomized|Endpoint Classification: Safety Study|Intervention Model: Parallel Assignment|Masking: Double Blind (Subject, Caregiver, Investigator, Outcomes Assessor)|Primary Purpose: Treatment	ITCA 650-CLP-107	October 18, 2011	March 2013	null	June 3, 2016	June 2016	No Study Results Posted	null	April 2016	time to first occurrence of any event included in the MACE cardiovascular composite endpoint (CV death, non fatal MI, non fatal stroke, or hospitalization for unstable angina),	https://ClinicalTrials.gov/show/NCT01455896	United States: Food and Drug Administration
7128	NCT01271868	Study of Recombinant Factor IX Product, IB1001, in Previously Treated Pediatric Subjects With Hemophilia B	Active, not recruiting	No Results Available	Hemophilia B	Drug: Recombinant factor IX Product, IB1001	Cangene Corporation	Both	up to 12 Years (Child)	Phase 3	22	Industry	Interventional	Allocation: Non-Randomized|Endpoint Classification: Safety/Efficacy Study|Intervention Model: Single Group Assignment|Masking: Open Label|Primary Purpose: Treatment	IB1001-02	January 6, 2011	November 2010	null	June 14, 2013	June 2013	No Study Results Posted	null	April 2016	Pharmacokinetics, Safety and Efficacy	https://ClinicalTrials.gov/show/NCT01271868	United States: Food and Drug Administration
6467	NCT01438554	Phase 1 Study of Pazopanib With GSK1120212 in Advanced Solid Tumors, Enriched With Patients With Differentiated Thyroid Cancer, Soft-tissue Sarcoma, and Cholangiocarcinoma	Active, not recruiting	No Results Available	Solid Tumors|Thyroid Cancer|Soft-tissue Sarcoma|Cholangiocarcinoma	Drug: Pazopanib|Drug: GSK1120212	Sidney Kimmel Comprehensive Cancer Center|National Comprehensive Cancer Network|GlaxoSmithKline	Both	18 Years and older (Adult, Senior)	Phase 1	111	Other|Industry	Interventional	Endpoint Classification: Safety Study|Intervention Model: Single Group Assignment|Masking: Open Label	J1162|NA_00048646	August 23, 2011	October 2011	null	April 13, 2016	April 2016	No Study Results Posted	null	April 2016	Maximum tolerated dose (MTD) of pazopanib and GSK1120212 when combined in patients with solid tumors|Adverse events as a measure of the safety and tolerability profile of pazopanib in combination with GSK1120212 in patients with solid tumors|Objective response rate at six months in patients with advanced thyroid cancer, soft tissue sarcoma and cholangiocarcinoma being treated at the MTD|Progressi…	https://ClinicalTrials.gov/show/NCT01438554	United States: Food and Drug Administration
5349	NCT01689987	Hydroxychloroquine, Cyclophosphamide, Dexamethasone, and Sirolimus in Treating Patients With Relapsed or Refractory Multiple Myeloma	Active, not recruiting	No Results Available	Recurrent Plasma Cell Myeloma|Refractory Plasma Cell Myeloma	Drug: Cyclophosphamide|Drug: Dexamethasone|Drug: Hydroxychloroquine|Other: Laboratory Biomarker Analysis|Other: Pharmacological Study|Drug: Sirolimus	OHSU Knight Cancer Institute|National Cancer Institute (NCI)	Both	18 Years and older (Adult, Senior)	Phase 1	24	Other|NIH	Interventional	Endpoint Classification: Safety Study|Intervention Model: Single Group Assignment|Masking: Open Label|Primary Purpose: Treatment	IRB00008296|NCI-2012-01754|CR00022154|MR00041096|8296|P30CA069533	September 17, 2012	October 2012	null	August 3, 2016	August 2016	No Study Results Posted	null	April 2016	MTD of hydroxychloroquine defined as the highest dose at which 0/6 or 1/6 subjects experience a dose limiting toxicity (DLT) graded according to the National Cancer Institute Common Terminology Criteria for Adverse Events v4.0|Duration of overall response|Myeloma response (stringent complete response, complete response, very good partial response, partial response, stable disease, and progressive…	https://ClinicalTrials.gov/show/NCT01689987	United States: Food and Drug Administration
9535	NCT00495170	Concurrent Proton and Chemotherapy in Locally Advanced Stage IIIA/B Non-Small Cell Lung Cancer (NSCLC)	Active, not recruiting	No Results Available	Lung Cancer	Drug: Carboplatin|Radiation: Proton Radiotherapy|Drug: Paclitaxel	M.D. Anderson Cancer Center	Both	Child, Adult, Senior	Phase 2	65	Other	Interventional	Endpoint Classification: Safety/Efficacy Study|Intervention Model: Single Group Assignment|Masking: Open Label|Primary Purpose: Treatment	2004-0976|NCI-2012-01504	June 28, 2007	April 2006	null	November 19, 2015	November 2015	No Study Results Posted	null	April 2017	Median Survival Time	https://ClinicalTrials.gov/show/NCT00495170	United States: Food and Drug Administration
9540	NCT00494182	Sorafenib Plus Carboplatin and Paclitaxel in Head and Neck Squamous Cell Cancer	Active, not recruiting	No Results Available	Head and Neck Cancer|Squamous Cell Carcinoma	Drug: Sorafenib|Drug: Carboplatin|Drug: Paclitaxel	M.D. Anderson Cancer Center|Bayer	Both	18 Years and older (Adult, Senior)	Phase 2	42	Other|Industry	Interventional	Endpoint Classification: Safety/Efficacy Study|Intervention Model: Single Group Assignment|Masking: Open Label|Primary Purpose: Treatment	2006-0940|NCI-2010-00623	June 28, 2007	April 2007	null	December 30, 2015	December 2015	No Study Results Posted	null	April 2017	Progression-Free Survival	https://ClinicalTrials.gov/show/NCT00494182	United States: Food and Drug Administration
9594	NCT00477412	Bortezomib (Velcade) Plus Rituximab-HyperCVAD in Patients With Mantle Cell Lymphoma	Active, not recruiting	No Results Available	Mantle Cell Lymphoma|Lymphoma	Drug: Bortezomib|Drug: Rituximab|Drug: Cyclophosphamide|Drug: Vincristine|Drug: Methotrexate|Drug: Cytarabine|Drug: Doxorubicin	M.D. Anderson Cancer Center|Millennium Pharmaceuticals, Inc.	Both	18 Years to 79 Years (Adult, Senior)	Phase 1	110	Other|Industry	Interventional	Endpoint Classification: Safety/Efficacy Study|Intervention Model: Single Group Assignment|Masking: Open Label|Primary Purpose: Treatment	2006-0697|NCI-2010-00884	May 21, 2007	April 2007	null	August 17, 2016	August 2016	No Study Results Posted	null	April 2017	Maximum Tolerated Dose (MTD) of Bortezomib Added to Combination of Rituximab, Methotrexate, and Cytarabine Alternating with Bortezomib, Rituximab-HyperCVAD|Median Time to Failure (TTF)	https://ClinicalTrials.gov/show/NCT00477412	United States: Food and Drug Administration
927	NCT01096992	Fludarabine, Bendamustine, and Rituximab (FBR) in Chronic Lymphocytic Leukemia (CLL)	Active, not recruiting	No Results Available	Leukemia	Drug: Bendamustine|Drug: Fludarabine|Drug: Rituximab	M.D. Anderson Cancer Center	Both	16 Years and older (Child, Adult, Senior)	Phase 1|Phase 2	82	Other	Interventional	Allocation: Non-Randomized|Endpoint Classification: Safety/Efficacy Study|Intervention Model: Single Group Assignment|Masking: Open Label|Primary Purpose: Treatment	2009-0546|NCI-2011-01942	March 30, 2010	April 2010	null	August 17, 2016	August 2016	No Study Results Posted	null	April 2017	Maximum Tolerated Dose (MTD) of Bendamustine Combined with Fixed-Dose Fludarabine and Rituximab (FBR)|Overall Response Rate of Bendamustine Combined with Fixed-Dose Fludarabine and Rituximab (FBR)	https://ClinicalTrials.gov/show/NCT01096992	United States: Food and Drug Administration
7857	NCT01068249	Letrozole and RAD001 With Advanced or Recurrent Endometrial Cancer	Active, not recruiting	No Results Available	Endometrial Cancer	Drug: Letrozole|Drug: RAD001 (Everolimus)	M.D. Anderson Cancer Center|Novartis	Female	18 Years and older (Adult, Senior)	Phase 2	42	Other|Industry	Interventional	Endpoint Classification: Safety/Efficacy Study|Intervention Model: Single Group Assignment|Masking: Open Label|Primary Purpose: Treatment	2009-0059|NCI-2011-03639	February 11, 2010	April 2010	null	February 18, 2016	February 2016	No Study Results Posted	null	April 2017	Objective Response or Stable Disease Rate (CR + PR + SD)	https://ClinicalTrials.gov/show/NCT01068249	United States: Food and Drug Administration
6856	NCT01339871	Phase I Study of Pazopanib and Vorinostat	Active, not recruiting	No Results Available	Advanced Cancer	Drug: Pazopanib|Drug: Vorinostat	M.D. Anderson Cancer Center	Both	18 Years and older (Adult, Senior)	Phase 1	174	Other	Interventional	Endpoint Classification: Safety/Efficacy Study|Intervention Model: Single Group Assignment|Masking: Open Label|Primary Purpose: Treatment	2011-0051|NCI-2011-00771	April 20, 2011	April 2011	null	December 21, 2015	December 2015	No Study Results Posted	null	April 2017	Maximum tolerated dose (MTD) of Pazopanib and Vorinostat	https://ClinicalTrials.gov/show/NCT01339871	United States: Food and Drug Administration
5915	NCT01572662	Allogeneic Transplantation Using Timed Sequential Busulfan and Fludarabine Conditioning	Active, not recruiting	No Results Available	Leukemia|Acute Myeloid Leukemia|Acute Lymphocytic Leukemia|Chronic Myeloid Leukemia|Chronic Lymphocytic Leukemia|Myeloproliferative Diseases|Non-Hodgkins Lymphoma|Hodgkins Lymphoma|Multiple Myeloma|Myelodysplastic Syndrome	Drug: Fludarabine monophosphate|Drug: Busulfan|Procedure: Stem Cell Infusion|Drug: Tacrolimus|Drug: Methotrexate|Drug: G-CSF	M.D. Anderson Cancer Center	Both	5 Years to 75 Years (Child, Adult, Senior)	Phase 2	200	Other	Interventional	Endpoint Classification: Safety/Efficacy Study|Intervention Model: Single Group Assignment|Masking: Open Label|Primary Purpose: Treatment	2011-0958|NCI-2012-00573	April 4, 2012	April 2012	null	December 18, 2015	December 2015	No Study Results Posted	null	April 2017	Non-Relapse Mortality Rate (NRM)|Progression-Free Survival (PFS)	https://ClinicalTrials.gov/show/NCT01572662	United States: Food and Drug Administration
6046	NCT01540565	Veliparib in Treating Patients With Persistent or Recurrent Epithelial Ovarian, Fallopian Tube, or Primary Peritoneal Cancer	Active, not recruiting	No Results Available	BRCA1 Mutation Carrier|BRCA2 Mutation Carrier|Ovarian Epithelial Tumor|Recurrent Fallopian Tube Carcinoma|Recurrent Ovarian Carcinoma|Recurrent Primary Peritoneal Carcinoma	Other: Laboratory Biomarker Analysis|Drug: Veliparib	National Cancer Institute (NCI)	Female	18 Years and older (Adult, Senior)	Phase 2	51	NIH	Interventional	Endpoint Classification: Safety/Efficacy Study|Intervention Model: Single Group Assignment|Masking: Open Label|Primary Purpose: Treatment	NCI-2012-00684|CDR0000726699|GOG-0280|U10CA180868|U10CA027469	February 22, 2012	April 2012	null	September 26, 2016	July 2016	No Study Results Posted	null	April 2017	Incidence of adverse effects as assessed by CTCAE v 4.0|The frequency of patients who have objective tumor response|Duration of OS|Duration of PFS|The proportion of patients who survive progression-free for at least 6 months	https://ClinicalTrials.gov/show/NCT01540565	United States: Food and Drug Administration
3585	NCT02106507	ARN 509 Plus Everolimus in Men With Progressive Metastatic Castration-Resistant Prostate Cancer After Treatment With Abiraterone Acetate	Active, not recruiting	No Results Available	Prostate Cancer	Drug: ARN-509|Drug: Everolimus	Memorial Sloan Kettering Cancer Center|Aragon Pharmaceuticals, Inc.	Male	18 Years and older (Adult, Senior)	Phase 1	9	Other|Industry	Interventional	Endpoint Classification: Safety Study|Intervention Model: Single Group Assignment|Masking: Open Label|Primary Purpose: Treatment	13-025	April 3, 2014	April 2014	null	October 12, 2016	October 2016	No Study Results Posted	null	April 2017	safety|pharmacokinetics|maximum tolerated dose (MTD)|anti-tumor activity	https://ClinicalTrials.gov/show/NCT02106507	United States: Food and Drug Administration
5356	NCT01688973	Tivantinib With or Without Erlotinib Hydrochloride in Treating Patients With Metastatic or Locally Advanced Kidney Cancer That Cannot Be Removed by Surgery	Active, not recruiting	No Results Available	Recurrent Renal Cell Carcinoma|Stage III Renal Cell Cancer|Stage IV Renal Cell Cancer|Type 1 Papillary Renal Cell Carcinoma|Type 2 Papillary Renal Cell Carcinoma	Drug: Erlotinib Hydrochloride|Other: Laboratory Biomarker Analysis|Drug: Tivantinib	National Cancer Institute (NCI)	Both	Child, Adult, Senior	Phase 2	78	NIH	Interventional	Allocation: Randomized|Endpoint Classification: Efficacy Study|Intervention Model: Parallel Assignment|Masking: Open Label|Primary Purpose: Treatment	NCI-2012-01641|S1107|SWOG-S1107|U10CA180888|U10CA032102	September 14, 2012	August 2012	null	September 26, 2016	July 2016	No Study Results Posted	null	April 2017	Response rate (confirmed complete response or partial response), determined according to Response Evaluation Criteria in Solid Tumors|Frequency and severity of toxicities, graded by the National Cancer Institute Common Terminology Criteria for Adverse Events version 4.0|PFS	https://ClinicalTrials.gov/show/NCT01688973	United States: Food and Drug Administration
3789	NCT02048813	Ibrutinib and Rituximab Compared With Fludarabine Phosphate, Cyclophosphamide, and Rituximab in Treating Patients With Untreated Chronic Lymphocytic Leukemia or Small Lymphocytic Lymphoma	Active, not recruiting	No Results Available	Anemia|Fever, Sweat, and Hot Flashes|Stage I Chronic Lymphocytic Leukemia|Stage I Small Lymphocytic Lymphoma|Stage II Chronic Lymphocytic Leukemia|Stage II Small Lymphocytic Lymphoma|Stage III Chronic Lymphocytic Leukemia|Stage III Small Lymphocytic Lymphoma|Stage IV Chronic Lymphocytic Leukemia|Stage IV Small Lymphocytic Lymphoma|Weight Change	Drug: Cyclophosphamide|Drug: Fludarabine Phosphate|Drug: Ibrutinib|Other: Laboratory Biomarker Analysis|Other: Pharmacogenomic Study|Other: Quality-of-Life Assessment|Biological: Rituximab	National Cancer Institute (NCI)	Both	18 Years to 70 Years (Adult, Senior)	Phase 3	519	NIH	Interventional	Allocation: Randomized|Endpoint Classification: Efficacy Study|Intervention Model: Parallel Assignment|Masking: Open Label|Primary Purpose: Treatment	NCI-2014-00118|E1912|ECOG-E1912|U10CA180820|U10CA021115	January 27, 2014	February 2014	null	October 13, 2016	June 2016	No Study Results Posted	null	April 2017	Change in quality of life assessed using Functional Assessment of Cancer Therapy -Leukemia (FACT-Leu) Trial Outcome Index (TOI)|PFS|Adherence to prescription assessed by the Moriskey Adherence Scale (Arm A only)|Change in FACT-Leu TOI score|Impact of CLL on QOL|Incidence of toxicity, defined as adverse events that are classified as either possibly, probably, or definitely related to study treatme…	https://ClinicalTrials.gov/show/NCT02048813	United States: Food and Drug Administration
9292	NCT00577278	Yttrium Y 90 Ibritumomab Tiuxetan, Rituximab, Indium In-111 Ibritumomab Tiuxetan, Fludarabine, Melphalan, and Donor Stem Cell Transplant in Treating Patients With B-Cell Non-Hodgkin Lymphoma	Active, not recruiting	No Results Available	Graft Versus Host Disease|Leukemia|Lymphoma	Biological: rituximab|Drug: fludarabine phosphate|Drug: melphalan|Drug: sirolimus|Drug: tacrolimus|Procedure: allogeneic hematopoietic stem cell transplantation|Radiation: indium In 111 ibritumomab tiuxetan|Radiation: yttrium Y 90 ibritumomab tiuxetan|Other: laboratory biomarker analysis	City of Hope Medical Center|National Cancer Institute (NCI)	Both	18 Years to 69 Years (Adult, Senior)	Phase 2	54	Other|NIH	Interventional	Endpoint Classification: Safety/Efficacy Study|Intervention Model: Single Group Assignment|Masking: Open Label|Primary Purpose: Treatment	05149|P01CA030206|CHNMC-05149|CDR0000579136|NCI-2010-01230	December 19, 2007	January 2007	null	May 27, 2016	May 2016	No Study Results Posted	null	April 2017	Relapse/progression rate|Relapse-free survival|Progression-free survival|Toxicity and safety of treatment regimen|Overall survival|Duration of response|Time-to-progression (TTP)|Non-relapse mortality	https://ClinicalTrials.gov/show/NCT00577278	United States: Federal Government,United States: Institutional Review Board
8696	NCT00792142	Bortezomib, Thalidomide, and Dexamethasone After Melphalan and Stem Cell Transplant in Treating Patients With Stage I-III Multiple Myeloma	Active, not recruiting	No Results Available	Multiple Myeloma and Plasma Cell Neoplasm|Neurotoxicity	Drug: bortezomib|Drug: dexamethasone|Drug: melphalan|Drug: thalidomide|Genetic: cytogenetic analysis|Genetic: fluorescence in situ hybridization|Other: laboratory biomarker analysis|Other: questionnaire administration|Procedure: autologous hematopoietic stem cell transplantation|Procedure: peripheral blood stem cell transplantation	City of Hope Medical Center|National Cancer Institute (NCI)	Both	up to 70 Years (Child, Adult, Senior)	Phase 2	45	Other|NIH	Interventional	Endpoint Classification: Safety/Efficacy Study|Intervention Model: Single Group Assignment|Masking: Open Label|Primary Purpose: Treatment	06143|P30CA033572|CHNMC-06143|MILLENNIUM-06143|CDR0000624513	November 14, 2008	January 2008	null	August 10, 2016	August 2016	No Study Results Posted	null	April 2017	Feasibility and toxicities of maintenance therapy|Overall survival|Complete response rate|Duration of response|3-year progression-free survival	https://ClinicalTrials.gov/show/NCT00792142	United States: Institutional Review Board
8551	NCT00843882	Lenalidomide With or Without Epoetin Alfa in Treating Patients With Myelodysplastic Syndrome and Anemia	Active, not recruiting	No Results Available	Anemia|Chronic Myelomonocytic Leukemia|de Novo Myelodysplastic Syndrome|Previously Treated Myelodysplastic Syndrome	Biological: Epoetin Alfa|Other: Laboratory Biomarker Analysis|Drug: Lenalidomide	National Cancer Institute (NCI)	Both	18 Years and older (Adult, Senior)	Phase 3	252	NIH	Interventional	Allocation: Randomized|Endpoint Classification: Efficacy Study|Intervention Model: Crossover Assignment|Masking: Open Label|Primary Purpose: Treatment	NCI-2009-01173|CDR0000634119|E2905|ECOG-E2905|U10CA180820|U10CA021115	February 12, 2009	January 2009	null	October 13, 2016	August 2016	No Study Results Posted	null	April 2017	MER defined as sustained transfusion independence in transfusion-dependent patients or a rise in hemoglobin > 2 g/dL in transfusion-independent patients with anemia for a minimum of 8 consecutive weeks|Bone marrow response (complete response and partial response) rate|Cytogenetic response rate|Duration of MER defined as the time interval between the documented date of MER and the earliest date of…	https://ClinicalTrials.gov/show/NCT00843882	United States: Food and Drug Administration
2509	NCT02421575	Hydroxychloroquine in Blocking Autophagy in Patients With Prostate Cancer Undergoing Surgery or Active Surveillance	Active, not recruiting	No Results Available	Prostate Carcinoma	Drug: Hydroxychloroquine|Other: Laboratory Biomarker Analysis	Rutgers, The State University of New Jersey|National Cancer Institute (NCI)|Rutgers Cancer Institute of New Jersey	Male	18 Years and older (Adult, Senior)	Phase 0	30	Other|NIH	Interventional	Allocation: Randomized|Endpoint Classification: Efficacy Study|Intervention Model: Parallel Assignment|Masking: Open Label|Primary Purpose: Treatment	121102|NCI-2014-02216|0220110278|P30CA072720	December 10, 2014	July 2012	null	July 8, 2016	July 2016	No Study Results Posted	null	April 2017	Change in markers of autophagy in prostate tumor (Group I)|Levels of markers of autophagy in prostate tumor (Group II)|Distribution of autophagic activity in prostate cancer tissue|Autophagic activity, assessed by beclin-1 levels|Levels of markers of apoptosis in tumor tissue|Clinical activity, as assessed by PSA levels|Number of CTCs in blood samples	https://ClinicalTrials.gov/show/NCT02421575	United States: Institutional Review Board
3785	NCT02049593	PARP Inhibitor BMN-673 and Temozolomide or Irinotecan Hydrochloride in Treating Patients With Locally Advanced or Metastatic Solid Tumors	Active, not recruiting	No Results Available	Metastatic Cancer|Unspecified Adult Solid Tumor	Drug: PARP inhibitor BMN-673|Drug: temozolomide|Drug: irinotecan hydrochloride|Other: pharmacological study|Other: laboratory biomarker analysis	Jonsson Comprehensive Cancer Center|National Cancer Institute (NCI)	Both	18 Years and older (Adult, Senior)	Phase 1	41	Other|NIH	Interventional	Allocation: Non-Randomized|Endpoint Classification: Safety Study|Intervention Model: Parallel Assignment|Masking: Open Label|Primary Purpose: Treatment	TRIO-US GI-07|NCI-2014-00048|P30CA016042	January 27, 2014	June 2014	null	January 14, 2016	January 2016	No Study Results Posted	null	April 2017	Dose Limiting Toxicity graded using the NCI CTCAE v. 4.03|Incidence of adverse events graded by NCI CTCAE v. 4.03|Levels of PARP inhibitory BMN 673|levels of temozolomide|Levels of irinotecan hydrochloride|Biomarker levels in blood and tumor tissue|Incidence of laboratory abnormalities graded by NCI CTCAE v. 4.03|Objective tumor response assessed using RECIST v. 1.1|Duration of response|Progressi…	https://ClinicalTrials.gov/show/NCT02049593	United States: Food and Drug Administration
6434	NCT01444742	Clofarabine Plus Low-Dose Cytarabine for Patients With Higher-Risk Myelodysplastic Syndrome (MDS)	Active, not recruiting	No Results Available	Leukemia|Myeloproliferative Diseases	Drug: Clofarabine|Drug: Cytarabine	M.D. Anderson Cancer Center	Both	18 Years and older (Adult, Senior)	Phase 2	80	Other	Interventional	Endpoint Classification: Safety/Efficacy Study|Intervention Model: Single Group Assignment|Masking: Open Label|Primary Purpose: Treatment	2011-0660|NCI-2011-03436	September 28, 2011	November 2011	null	October 15, 2015	October 2015	No Study Results Posted	null	April 2017	Number of Participants with Complete Response (CR)|Overall Survival (OS)	https://ClinicalTrials.gov/show/NCT01444742	United States: Food and Drug Administration
5166	NCT01729806	Ipilimumab and Rituximab in Treating Patients With Relapsed or Refractory B-cell Lymphoma	Active, not recruiting	No Results Available	Recurrent B-Cell Non-Hodgkin Lymphoma|Refractory B-Cell Non-Hodgkin Lymphoma	Biological: Ipilimumab|Other: Laboratory Biomarker Analysis|Biological: Rituximab	National Cancer Institute (NCI)	Both	18 Years and older (Adult, Senior)	Phase 1	38	NIH	Interventional	Allocation: Randomized|Endpoint Classification: Safety Study|Intervention Model: Parallel Assignment|Masking: Open Label|Primary Purpose: Treatment	NCI-2012-02213|PHI-69|CDR0000743246|NCI# 9197|9197|P30CA033572|U01CA062505|UM1CA186717	November 14, 2012	November 2012	null	July 12, 2016	June 2016	No Study Results Posted	null	April 2017	Incidence of toxicities according to the Common Terminology Criteria for Adverse Events version 4|Clinical anti-tumor response (complete response and partial response as per international workshop lymphoma response criteria [Cheson 2007])|Immune response as measured by the frequency of activated T-cells, absolute lymphocyte count, antibody dependent cell-mediated cytotoxicity, and kinetics and ma…	https://ClinicalTrials.gov/show/NCT01729806	United States: Food and Drug Administration
1218	NCT00536991	Calcitriol in Combination With Ketoconazole and Therapeutic Hydrocortisone in Treating Patients With Prostate Cancer	Active, not recruiting	No Results Available	Prostate Adenocarcinoma|Recurrent Prostate Carcinoma|Stage III Prostate Cancer|Stage IV Prostate Cancer	Dietary Supplement: Calcitriol|Drug: Ketoconazole|Other: Laboratory Biomarker Analysis|Other: Pharmacological Study|Drug: Therapeutic Hydrocortisone	Roswell Park Cancer Institute|National Cancer Institute (NCI)	Male	18 Years and older (Adult, Senior)	Phase 1|Phase 2	40	Other|NIH	Interventional	Endpoint Classification: Safety/Efficacy Study|Intervention Model: Single Group Assignment|Masking: Open Label|Primary Purpose: Treatment	I 68905|NCI-2011-00129|RPCI-I-68905|P30CA016056	September 27, 2007	October 2006	null	April 1, 2016	April 2016	No Study Results Posted	null	April 2017	MTD for calcitriol in combination with fixed doses of ketoconazole and hydrocortisone (Phase I)|PSA response rate (Phase II)|Incidence of toxicity graded according to the National Cancer Institute CTC version 3.0|Objective tumor response, assessed by RECIST	https://ClinicalTrials.gov/show/NCT00536991	United States: Institutional Review Board
5880	NCT01579812	Evaluation of Metformin, Targeting Cancer Stem Cells for Prevention of Relapse in Gynecologic Patients	Active, not recruiting	No Results Available	Ovarian, Fallopian Tube, and Primary Peritoneal Cancer	Drug: Metformin	University of Michigan Cancer Center	Female	19 Years to 79 Years (Adult, Senior)	Phase 2	90	Other	Interventional	Endpoint Classification: Efficacy Study|Intervention Model: Single Group Assignment|Masking: Open Label|Primary Purpose: Treatment	UMCC 2011.037|HUM 47900	March 30, 2012	October 2011	null	June 2, 2016	June 2016	No Study Results Posted	null	April 2017	Improved Recurrence-Free Survival|Overall Survival	https://ClinicalTrials.gov/show/NCT01579812	United States: Institutional Review Board
689	NCT01431794	Gemcitabine + Nab-paclitaxel With LDE-225 (Hedgehog Inhibitor) as Neoadjuvant Therapy for Pancreatic Adenocarcinoma	Active, not recruiting	No Results Available	Resectable Pancreatic Adenocarcinoma	Drug: LDE-225|Drug: Gemcitabine|Drug: nab-paclitaxel	Sidney Kimmel Comprehensive Cancer Center|Novartis	Both	18 Years and older (Adult, Senior)	Phase 1|Phase 2	52	Other|Industry	Interventional	Allocation: Randomized|Endpoint Classification: Safety/Efficacy Study|Intervention Model: Single Group Assignment|Masking: Open Label|Primary Purpose: Treatment	J1130|NA_00047491	July 19, 2011	September 2011	null	October 12, 2016	October 2016	No Study Results Posted	null	April 2017	Phase 1/2 Safety and Feasibility of Gemcitabine and Nab-Paclitaxel in combination with LDE-225 as Neoadjuvant Therapy in Patients with Borderline Resectable Pancreatic Adenocarcinoma.|Phase 1/2 Safety and Feasibility of Gemcitabine and nab-paclitaxel in combination with LDE-225 as Neoadjuvant Therapy in Patients with Borderline Resectable Pancreatic Adenocarcinoma.	https://ClinicalTrials.gov/show/NCT01431794	United States: Food and Drug Administration
9512	NCT00501410	FOLFOX Chemotherapy Regimen (5-FU, Leucovorin, Oxaliplatin) in Metastatic Colorectal Cancer	Active, not recruiting	No Results Available	Colorectal Cancer	Drug: 5-FU|Drug: Cetuximab|Drug: Dasatinib|Drug: Leucovorin|Drug: Oxaliplatin	M.D. Anderson Cancer Center|Bristol-Myers Squibb	Both	18 Years and older (Adult, Senior)	Phase 1	83	Other|Industry	Interventional	Endpoint Classification: Safety/Efficacy Study|Intervention Model: Single Group Assignment|Masking: Open Label|Primary Purpose: Treatment	2005-0842|NCI-2010-00677	July 12, 2007	April 2007	null	January 6, 2016	January 2016	No Study Results Posted	null	April 2018	Maximum Tolerated Dose (MTD) of Dasatinib, Cetuximab and FOLFOX|Response-Rate of Dasatinib and Modified FOLFOX6 With or Without Cetuximab	https://ClinicalTrials.gov/show/NCT00501410	United States: Food and Drug Administration
8206	NCT00962520	Tarceva With Chemoradiation and Adjuvant Chemotherapy for Resectable Pancreatic Cancer	Active, not recruiting	No Results Available	Pancreatic Cancer	Drug: Erlotinib|Drug: capecitabine|Radiation: Radiation Therapy|Drug: gemcitabine|Drug: erlotinib	Sidney Kimmel Comprehensive Cancer Center|Genentech, Inc.	Both	18 Years to 100 Years (Adult, Senior)	Phase 2	40	Other|Industry	Interventional	Endpoint Classification: Safety/Efficacy Study|Intervention Model: Single Group Assignment|Masking: Open Label|Primary Purpose: Treatment	J-0534B|NA_00025965	August 13, 2009	April 2009	null	April 5, 2016	March 2016	No Study Results Posted	null	April 2018	Progression free survival|Characterize toxicity profile for Tarceva based chemoradiation|Quality of Life Assessments|Overall survival of Tarceva and standard adjuvant chemoradiation and chemotherapy	https://ClinicalTrials.gov/show/NCT00962520	United States: Institutional Review Board
8577	NCT00831792	TKI258 in Castrate Resistant Prostate Cancer	Active, not recruiting	No Results Available	Prostate Cancer	Drug: TK1258	M.D. Anderson Cancer Center|Novartis	Male	Child, Adult, Senior	Phase 2	40	Other|Industry	Interventional	Intervention Model: Single Group Assignment|Masking: Open Label|Primary Purpose: Treatment	2008-0510|NCI-2011-01106	January 27, 2009	April 2010	null	April 8, 2016	April 2016	No Study Results Posted	null	April 2018	Patient Overall Survival Time + Early Response Time as Characterized by a Drop in PSA	https://ClinicalTrials.gov/show/NCT00831792	United States: Food and Drug Administration
7484	NCT01180959	Erlotinib Plus Bevacizumab in Hepatocellular Carcinoma (HCC) as Second-line Therapy	Active, not recruiting	No Results Available	Liver Cancer	Drug: Bevacizumab|Drug: Erlotinib	M.D. Anderson Cancer Center|Genentech, Inc.|OSI Pharmaceuticals	Both	18 Years and older (Adult, Senior)	Phase 2	44	Other|Industry	Interventional	Endpoint Classification: Efficacy Study|Intervention Model: Single Group Assignment|Masking: Open Label|Primary Purpose: Treatment	2009-0260|NCI-2011-00723	August 11, 2010	April 2011	null	October 3, 2016	October 2016	No Study Results Posted	null	April 2018	Number of Patients with Progression Free Survival (PFS) at 16 weeks	https://ClinicalTrials.gov/show/NCT01180959	United States: Food and Drug Administration
6021	NCT01548144	Pazopanib or Pemetrexed and Crizotinib in Advanced Cancer	Active, not recruiting	No Results Available	Advanced Cancers	Drug: Crizotinib (Xalkori)|Drug: Pazopanib|Drug: Pemetrexed	M.D. Anderson Cancer Center	Both	Child, Adult, Senior	Phase 1	364	Other	Interventional	Allocation: Non-Randomized|Endpoint Classification: Safety/Efficacy Study|Intervention Model: Parallel Assignment|Masking: Open Label|Primary Purpose: Treatment	2011-1142|NCI-2012-00324	March 5, 2012	April 2012	null	January 25, 2016	January 2016	No Study Results Posted	null	April 2018	Maximum Tolerated Dose (MTD) of Crizotinib and Pazopanib	https://ClinicalTrials.gov/show/NCT01548144	United States: Food and Drug Administration
4755	NCT01827111	Phase II Study of Abraxane Plus Ipilimumab in Patients With Metastatic Melanoma	Active, not recruiting	No Results Available	Melanoma	Drug: ABI-007|Drug: Ipilimumab|Behavioral: Phone Call	M.D. Anderson Cancer Center|Celgene	Both	12 Years to 70 Years (Child, Adult, Senior)	Phase 2	21	Other|Industry	Interventional	Endpoint Classification: Safety/Efficacy Study|Intervention Model: Single Group Assignment|Masking: Open Label|Primary Purpose: Treatment	2011-1157|NCI-2014-01238	April 4, 2013	April 2013	null	September 20, 2016	September 2016	No Study Results Posted	null	April 2018	Progression-Free Survival (PFS)	https://ClinicalTrials.gov/show/NCT01827111	United States: Food and Drug Administration
8442	NCT00877500	Randomized Study of Ixabepilone Versus Observation in Patients With Significant Residual Disease	Active, not recruiting	No Results Available	Breast Cancer	Drug: Ixabepilone	M.D. Anderson Cancer Center|Bristol-Myers Squibb	Female	18 Years and older (Adult, Senior)	Phase 2	116	Other|Industry	Interventional	Allocation: Randomized|Endpoint Classification: Safety/Efficacy Study|Intervention Model: Single Group Assignment|Masking: Open Label|Primary Purpose: Treatment	2008-0435|NCI-2010-01033	April 6, 2009	April 2009	null	July 28, 2016	July 2016	No Study Results Posted	null	April 2020	Genomic (transcriptional profiles) + Proteomic (pathway activation) Tumor Features|Number of Circulating Tumor Cells (CTCs)	https://ClinicalTrials.gov/show/NCT00877500	United States: Institutional Review Board
1	NCT02926638	Lung-MAP: Rilotumumab and Erlotinib Hydrochloride or Erlotinib Hydrochloride Alone as Second-Line Therapy in Treating Patients With Recurrent Stage IV Squamous Cell Lung Cancer and Positive Biomarker Matches	Active, not recruiting	No Results Available	Recurrent Squamous Cell Lung Carcinoma|Stage IV Squamous Cell Lung Carcinoma	Drug: Erlotinib Hydrochloride|Other: Laboratory Biomarker Analysis|Biological: Rilotumumab	Southwest Oncology Group|National Cancer Institute (NCI)	Both	18 Years and older (Adult, Senior)	Phase 2|Phase 3	310	Other|NIH	Interventional	Allocation: Randomized|Endpoint Classification: Efficacy Study|Intervention Model: Parallel Assignment|Masking: Open Label|Primary Purpose: Treatment	S1400E|NCI-2014-01382|U10CA180888	May 6, 2016	June 2014	null	October 4, 2016	October 2016	No Study Results Posted	null	April 2022	IA-PFS as defined by RECIST 1.1 (Design #1, Phase II)|IA-PFS in patients with advanced stage refractory squamous cell carcinoma (SCCA) of the lung randomized to receive investigational therapy versus standard of care (SoC) (Design #2, Phase III)|Less than 33% improvement in median IA-PFS as defined as RECIST 1.1 (Design #1, Phase III)|Objective Response Rate (ORR) (confirmed and unconfirmed, comp…	https://ClinicalTrials.gov/show/NCT02926638	United States: Food and Drug Administration
1650	NCT02766335	Lung-Map: MEDI4736 as Second-Line Therapy in Treating Patients With Recurrent Stage IV Squamous Cell Lung Cancer and No Matching Biomarkers	Active, not recruiting	No Results Available	Recurrent Squamous Cell Lung Carcinoma|Stage IV Squamous Cell Lung Carcinoma	Drug: Docetaxel|Biological: Durvalumab|Other: Laboratory Biomarker Analysis	Southwest Oncology Group|National Cancer Institute (NCI)	Both	18 Years and older (Adult, Senior)	Phase 2	100	Other|NIH	Interventional	Allocation: Non-Randomized|Endpoint Classification: Efficacy Study|Intervention Model: Parallel Assignment|Masking: Open Label|Primary Purpose: Treatment	S1400A|NCI-2014-01378|U10CA180888	May 6, 2016	June 2014	null	May 25, 2016	May 2016	No Study Results Posted	null	April 2022	Response rate (confirmed and unconfirmed, complete and partial), as defined by RECIST 1.1|IA-PFS all patients and the subset of PD-L1 positive patients, as defined by RECIST criteria|IA-PFS assessed using a modified response criteria adapted for immunotherapy (irRC-IA-PFS)|OS|Toxicity frequencies, monitored using National Cancer Institute (NCI) Common Terminology Criteria for Adverse Events (CTCA…	https://ClinicalTrials.gov/show/NCT02766335	United States: Food and Drug Administration
2774	NCT02338310	Trial of Perioperative Endocrine Therapy - Individualising Care	Active, not recruiting	No Results Available	Breast Cancer	Drug: Aromatase Inhibitors	Institute of Cancer Research, United Kingdom	Female	50 Years and older (Adult, Senior)	Phase 3	4486	Other	Interventional	Allocation: Randomized|Endpoint Classification: Efficacy Study|Intervention Model: Parallel Assignment|Masking: Open Label|Primary Purpose: Treatment	ICR-CTSU/2007/10015|2007-003877-21|CRUK/07/015|08/H1102/37|63882543|CCR 2973	September 16, 2014	September 2008	null	January 9, 2015	January 2015	No Study Results Posted	POETIC	April 2024	Time to recurrence|Relapse free survival|Time to local recurrence|Time to distant recurrence|Overall Survival|Breast cancer free survival|Proliferation rate (Ki67)|Gene expression profile	https://ClinicalTrials.gov/show/NCT02338310	United Kingdom: Medicines and Healthcare Products Regulatory Agency
8888	NCT00723268	Evaluation of Therapeutic Effect of 0.5 mg Colchicine and 5 mg Prednisolone on Oral Aphthae	Active, not recruiting	No Results Available	Oral Aphthae	Drug: Prednisolone|Drug: Colchicine	Mashhad University of Medical Sciences|University of Tehran	Both	15 Years to 60 Years (Child, Adult)	Phase 2	30	Other	Interventional	Allocation: Randomized|Endpoint Classification: Efficacy Study|Intervention Model: Parallel Assignment|Masking: Single Blind (Investigator)|Primary Purpose: Treatment	286293	July 24, 2008	May 2007	null	July 28, 2008	July 2008	No Study Results Posted	null	August 2008	frequency of ulcers	https://ClinicalTrials.gov/show/NCT00723268	Iran: Ethics Committee
5967	NCT01561014	Oxaliplatin, Fluorouracil, Erlotinib Hydrochloride, and Radiation Therapy Before Surgery and Erlotinib Hydrochloride After Surgery in Treating Patients With Locally Advanced Cancer of the Esophagus or Gastroesophageal Junction	Active, not recruiting	No Results Available	Adenocarcinoma of the Esophagus|Adenocarcinoma of the Gastroesophageal Junction|Adenocarcinoma of the Stomach|Squamous Cell Carcinoma of the Esophagus|Stage II Esophageal Cancer|Stage II Gastric Cancer|Stage III Esophageal Cancer|Stage III Gastric Cancer	Drug: erlotinib hydrochloride|Drug: oxaliplatin|Drug: fluorouracil|Radiation: radiation therapy|Procedure: conventional surgery|Other: immunohistochemistry staining method|Procedure: positron emission tomography|Procedure: computed tomography|Procedure: laboratory biomarker analysis|Genetic: gene expression analysis|Radiation: fludeoxyglucose F 18	Comprehensive Cancer Center of Wake Forest University|National Cancer Institute (NCI)	Both	18 Years and older (Adult, Senior)	Phase 1	64	Other|NIH	Interventional	Endpoint Classification: Safety/Efficacy Study|Intervention Model: Single Group Assignment|Masking: Open Label|Primary Purpose: Treatment	CCCWFU 60106|NCI-2009-01447	February 14, 2012	April 2007	null	July 27, 2015	July 2015	No Study Results Posted	null	August 2009	Toxicity rate of combination chemotherapy followed by surgery and erlotinib hydrochloride|Time to progression|Survival|Specific characteristics that predict complete response rate (e.g., EGFR status, EGFR amplification, and cyclin D1 expression)|Test the predictive value of FDG-PET-CT imaging in identifying patients who will have a complete response	https://ClinicalTrials.gov/show/NCT01561014	United States: Institutional Review Board,United States: Federal Government
8754	NCT00776568	Treatment of Refractory Angina Pectoris by Shock Wave Therapy	Active, not recruiting	No Results Available	Angina Pectoris	Procedure: Extra-corporeal shockwave|Drug: Anti-hypertensive drugs	Universal Research Group|UNIQUIP INTERNATIONAL, Pakistan	Both	18 Years to 80 Years (Adult, Senior)	Phase 3	60	Other	Interventional	Allocation: Randomized|Endpoint Classification: Safety/Efficacy Study|Intervention Model: Parallel Assignment|Masking: Open Label|Primary Purpose: Treatment	URG/UQ/002/01|ISRCTN68966125	October 20, 2008	February 2008	null	October 20, 2008	October 2008	No Study Results Posted	null	August 2009	Alleviation of anginal symptoms|The change in SPECT in perfusion from baseline to 6 months post-baseline (17 segments model	https://ClinicalTrials.gov/show/NCT00776568	Pakistan: Ministry of Health
8353	NCT00910897	Study in Myeloma Patients Newly Diagnosed Treated as an Induction With Velcade-Dex or Velcade (Bortezomib) Thalidomide Dexamethasone (VTD)	Active, not recruiting	No Results Available	Multiple Myeloma	Drug: Velcade-Dexamethasone|Drug: Velcade-Thalidomide-Dexamethasone	Intergroupe Francophone du Myelome	Both	18 Years to 65 Years (Adult)	Phase 3	205	Other	Interventional	Allocation: Randomized|Intervention Model: Parallel Assignment|Masking: Open Label|Primary Purpose: Treatment	IFM 2007-02|Eudract 2007-005204-40	May 29, 2009	March 2008	null	May 29, 2009	May 2009	No Study Results Posted	null	August 2009		https://ClinicalTrials.gov/show/NCT00910897	France: Afssaps - Agence française de sécurité sanitaire des produits de santé (Saint-Denis)
10053	NCT00301756	Belinostat in Treating Patients With Advanced Ovarian Epithelial Cancer, Primary Peritoneal Cancer, or Fallopian Tube Cancer or Ovarian Low Malignant Potential Tumors	Active, not recruiting	No Results Available	Fallopian Tube Cancer|Primary Peritoneal Cavity Cancer|Recurrent Borderline Ovarian Surface Epithelial-stromal Tumor|Recurrent Ovarian Epithelial Cancer|Stage III Borderline Ovarian Surface Epithelial-stromal Tumor|Stage III Ovarian Epithelial Cancer|Stage IV Borderline Ovarian Surface Epithelial-stromal Tumor|Stage IV Ovarian Epithelial Cancer	Drug: belinostat	National Cancer Institute (NCI)	Female	18 Years and older (Adult, Senior)	Phase 2	65	NIH	Interventional	Endpoint Classification: Efficacy Study|Intervention Model: Single Group Assignment|Masking: Open Label|Primary Purpose: Treatment	NCI-2009-00144|PHL-041|PMH-PHL-041|CDR0000459798|NCI-7267|N01CM62203	March 9, 2006	September 2006	null	April 11, 2013	April 2013	No Study Results Posted	null	August 2009	Efficacy of belinostat in terms of complete or partial response; disappearance of all target lesions or at least a 30% decrease in the sum of the longest diameter (LD) of target lesions, taking as reference the baseline sum LD|Time to disease progression|Duration of CA-125 response|Stable disease rate, defined as neither sufficient shrinkage to qualify for PR nor sufficient increase to qualify fo…	https://ClinicalTrials.gov/show/NCT00301756	United States: Food and Drug Administration
9351	NCT00562328	Rituximab, Alemtuzumab, and GM-CSF As First-Line Therapy in Treating Patients With Early-Stage Chronic Lymphocytic Leukemia	Active, not recruiting	Has Results	Leukemia	Biological: Alemtuzumab|Biological: Rituximab|Biological: Sargramostim	Mayo Clinic|National Cancer Institute (NCI)	Both	18 Years to 120 Years (Adult, Senior)	Phase 2	33	Other|NIH	Interventional	Intervention Model: Single Group Assignment|Masking: Open Label|Primary Purpose: Treatment	CDR0000574754|P30CA015083|MC0785|U4449s|001.0888|07-002087	November 21, 2007	January 2008	null	April 19, 2016	June 2015	April 11, 2012	null	August 2010	Proportion of Confirmed Responses (Complete or Partial Response Noted as the Objective Status for a Duration of at Least 2 Months) at 6 Months|Time to Disease Progression|Time to Response|Duration of Response|Overall Survival|Time to Subsequent Therapy	https://ClinicalTrials.gov/show/NCT00562328	United States: Food and Drug Administration
9061	NCT00662129	Paclitaxel Albumin-Stabilized Nanoparticle Formulation, Gemcitabine, and Bevacizumab in Treating Patients With Metastatic Breast Cancer	Active, not recruiting	No Results Available	Breast Cancer	Biological: bevacizumab|Drug: gemcitabine hydrochloride|Drug: paclitaxel albumin-stabilized nanoparticle formulation	Alliance for Clinical Trials in Oncology|National Cancer Institute (NCI)	Both	18 Years and older (Adult, Senior)	Phase 2	51	Other|NIH	Interventional	Intervention Model: Single Group Assignment|Masking: Open Label|Primary Purpose: Treatment	NCCTG-N0735|NCI-2009-00666|CDR0000593581	April 18, 2008	November 2008	null	August 12, 2016	August 2016	No Study Results Posted	null	August 2010	6-month progression-free survival (PFS) rate|Survival time|PFS time|Confirmed response (complete or partial response)|Duration of response|Time to treatment failure|Quality of life	https://ClinicalTrials.gov/show/NCT00662129	United States: Federal Government
8804	NCT00757549	3'-Deoxy-3'-[18F] Fluorothymidine and Fludeoxyglucose F 18 PET Scans in Evaluating Response to Cetuximab, Cisplatin, and Radiation Therapy in Patients With Advanced Cancer of the Oropharynx, Larynx, or Hypopharynx	Active, not recruiting	No Results Available	Head and Neck Cancer	Biological: cetuximab|Drug: cisplatin|Genetic: TdT-mediated dUTP nick end labeling assay|Other: 3'-deoxy-3'-[18F]fluorothymidine|Other: immunohistochemistry staining method|Other: laboratory biomarker analysis|Radiation: fludeoxyglucose F 18|Radiation: radiation therapy	Mayo Clinic|National Cancer Institute (NCI)	Both	18 Years and older (Adult, Senior)	Phase 0	30	Other|NIH	Interventional	Primary Purpose: Diagnostic	MC057M|P30CA015083|08-002166|NCI-2009-01193	September 22, 2008	September 2008	null	August 25, 2014	August 2014	No Study Results Posted	null	August 2011	Percent change in the standard uptake value levels calculated for the identified volumes of interest for FLT and FDG PET scans from baseline to after 2 weeks of cetuximab therapy and from baseline to after 20-30 Gy of radiotherapy|Quantified change values (after cetuximab therapy and after 20-30 Gy of radiotherapy) for the FLT and FDG PET scan-based topographic profiles created using the ImQuant …	https://ClinicalTrials.gov/show/NCT00757549	United States: Food and Drug Administration
8562	NCT00839956	Bortezomib and Vorinostat in Treating Patients With Multiple Myeloma Who Have Undergone Autologous Stem Cell Transplant	Active, not recruiting	No Results Available	DS Stage I Plasma Cell Myeloma|DS Stage II Plasma Cell Myeloma|DS Stage III Plasma Cell Myeloma	Drug: Bortezomib|Drug: Vorinostat	Fred Hutchinson Cancer Research Center|National Cancer Institute (NCI)	Both	18 Years and older (Adult, Senior)	Phase 2	31	Other|NIH	Interventional	Endpoint Classification: Safety Study|Intervention Model: Single Group Assignment|Masking: Open Label|Primary Purpose: Treatment	2253.00|NCI-2009-01474|2253|P30CA015704	February 7, 2009	February 2009	null	August 29, 2016	August 2016	No Study Results Posted	null	August 2012	Toxicity as assessed by National Cancer Institute Common Terminology Criteria for Adverse Events (NCI CTCAE) v3.0|Time to disease progression	https://ClinicalTrials.gov/show/NCT00839956	United States: Institutional Review Board
10152	NCT00265759	Exemestane, Letrozole, or Anastrozole in Treating Postmenopausal Women Who Are Undergoing Surgery for Stage II or Stage III Breast Cancer	Active, not recruiting	No Results Available	Breast Cancer	Drug: anastrozole|Drug: exemestane|Drug: letrozole|Procedure: Therapeutic Conventional Surgery	Alliance for Clinical Trials in Oncology|National Cancer Institute (NCI)|Cancer and Leukemia Group B	Female	Child, Adult, Senior	Phase 3	610	Other|NIH	Interventional	Allocation: Randomized|Endpoint Classification: Efficacy Study|Intervention Model: Parallel Assignment|Masking: Open Label|Primary Purpose: Treatment	ACOSOG-Z1031|CDR0000456382	December 14, 2005	January 2006	null	August 11, 2016	August 2016	No Study Results Posted	null	August 2012	Clinical response (complete or partial response) rate (cohort A)|Anti-tumor effect in terms of pathologic CR (pCR) rate to neoadjuvant chemotherapy (Cohort B)|Radiological response rate (RRR) by Response Evaluation Criteria in Solid Tumors criteria Cohort A & B|Incidence of adverse events as assessed by National Cancer Institute Common Terminology Criteria for Adverse Events version 3.0 (Cohort A…	https://ClinicalTrials.gov/show/NCT00265759	United States: Food and Drug Administration
7565	NCT01159990	Antigenic Competition in HIV Preventive Vaccines	Active, not recruiting	No Results Available	HIV Infections	Biological: rAd5 Gag-Pol Env A/B/C|Biological: rAd5 Gag-Pol	National Institute of Allergy and Infectious Diseases (NIAID)	Both	18 Years to 50 Years (Adult)	Phase 1	100	NIH	Interventional	Allocation: Randomized|Endpoint Classification: Safety/Efficacy Study|Intervention Model: Parallel Assignment|Masking: Double Blind (Subject, Caregiver)|Primary Purpose: Prevention	HVTN 084|10785	July 8, 2010	January 2011	null	September 21, 2016	September 2016	No Study Results Posted	null	August 2012	Magnitude of Gag and/or Pol-specific T-cell responses, as measured by Enzyme-Linked Immunospot (ELISpot)|Number of Gag and/or Pol epitopes targeted by CD4+ and CD8+ T-cells, as measured by ELISpot|Number of individuals mounting T-cell responses to Gag and/or Pol, as assessed by ELISpot|Local and systemic reactogenicity signs and symptoms, laboratory measures of safety, adverse events (AEs), and A…	https://ClinicalTrials.gov/show/NCT01159990	United States: Food and Drug Administration
9486	NCT00513695	Sunitinib Malate, Paclitaxel, Doxorubicin Hydrochloride, and Cyclophosphamide Before Surgery in Treating Patients With Stage IIB-IIIC Breast Cancer	Active, not recruiting	No Results Available	Inflammatory Breast Cancer|Male Breast Cancer|Stage II Breast Cancer|Stage IIIA Breast Cancer|Stage IIIB Breast Cancer|Stage IIIC Breast Cancer	Drug: sunitinib malate|Drug: paclitaxel|Drug: doxorubicin hydrochloride|Drug: cyclophosphamide|Biological: filgrastim|Procedure: therapeutic conventional surgery|Other: laboratory biomarker analysis|Other: flow cytometry	University of Washington|National Cancer Institute (NCI)	Both	Child, Adult, Senior	Phase 2	67	Other|NIH	Interventional	Allocation: Non-Randomized|Endpoint Classification: Efficacy Study|Intervention Model: Single Group Assignment|Masking: Open Label|Primary Purpose: Treatment	6488|NCI-2010-00607	August 8, 2007	June 2007	null	January 5, 2016	January 2016	No Study Results Posted	null	August 2012	Microscopic pathologic CR (pCR) rate|Clinical complete response and correlation with plasma VEGF, soluble VCAM (sVCAM), and circulating endothelial cells (CECs) levels|Relapse rate|Time to disease progression as defined by clear increase in disease sites present at registration or development of new disease sites|Overall survival|Number and percent of subjects reporting adverse events (all, sever…	https://ClinicalTrials.gov/show/NCT00513695	United States: Institutional Review Board
7648	NCT01140178	A Trial of Photodynamic Therapy With HPPH for Treatment of Dysplasia, Carcinoma in Situ and T1 Carcinoma of the Oral Cavity and/or Oropharynx	Active, not recruiting	No Results Available	Dysplasia|Carcinoma of the Oral Cavity|Carcinoma of the Oropharynx	Drug: HPPH	Roswell Park Cancer Institute|National Cancer Institute (NCI)	Both	18 Years and older (Adult, Senior)	Phase 1	29	Other|NIH	Interventional	Endpoint Classification: Safety/Efficacy Study|Intervention Model: Single Group Assignment|Masking: Open Label|Primary Purpose: Treatment	I 170910	June 7, 2010	June 2010	null	May 24, 2016	May 2016	No Study Results Posted	null	August 2012	Toxicity|Tumor response|Response of dysplasia, CiS and selected patients with T1 squamous cell carcinoma of the oral cavity and/or oropharynx using photodynamic therapy (PDT) with HPPH (2-1 (hexyloxyethyl)-2-devinylpyropheophorbide-a) and 665 nm light.|Amount of HPPH in the blood prior to light treatment.|Biomarkers, i.e. STAT3 crosslinks and/or activation status of pro-survival signaling molecul…	https://ClinicalTrials.gov/show/NCT01140178	United States: Food and Drug Administration
1309	NCT00372619	Clofarabine and Cytarabine in Treating Young Patients With Refractory or Relapsed Acute Myeloid Leukemia or Acute Lymphoblastic Leukemia	Active, not recruiting	Has Results	Leukemia	Drug: clofarabine|Drug: cytarabine|Drug: methotrexate|Other: laboratory biomarker analysis	Children's Oncology Group|National Cancer Institute (NCI)	Both	1 Year to 30 Years (Child, Adult)	Phase 1|Phase 2	74	Other|NIH	Interventional	Allocation: Non-Randomized|Endpoint Classification: Safety/Efficacy Study|Intervention Model: Parallel Assignment|Masking: Open Label|Primary Purpose: Treatment	AAML0523|CDR0000494654|NCI-2009-00319|COG-AAML0523	September 6, 2006	March 2007	null	October 5, 2015	October 2015	December 13, 2013	null	August 2012	Overall Response (CR for ALL Patients), (CR + CRp for AML Patients)|Safety and Tolerability as Measured by CTCAE v3.0|Correlate the Expression of Apoptosis Specific Genes	https://ClinicalTrials.gov/show/NCT00372619	United States: Food and Drug Administration
9890	NCT00372593	Combination Chemotherapy With or Without Gemtuzumab in Treating Young Patients With Newly Diagnosed Acute Myeloid Leukemia	Active, not recruiting	Has Results	Leukemia	Drug: asparaginase|Drug: cytarabine|Drug: daunorubicin hydrochloride|Drug: etoposide|Drug: gemtuzumab ozogamicin|Drug: mitoxantrone hydrochloride	Children's Oncology Group|National Cancer Institute (NCI)	Both	up to 29 Years (Child, Adult)	Phase 3	1070	Other|NIH	Interventional	Allocation: Randomized|Endpoint Classification: Safety/Efficacy Study|Intervention Model: Parallel Assignment|Masking: Open Label|Primary Purpose: Treatment	AAML0531|COG-AAML0531|CDR0000487497	September 6, 2006	August 2006	null	March 10, 2016	March 2016	January 6, 2015	null	August 2013	Event-free Survival at 3 Years|Overall Survival at 3 Years|Remission Induction Rate After 2 Courses of Induction Therapy|Disease-free Survival|Mortality|Time to Marrow Recovery|Toxicities, Including Infectious Complications	https://ClinicalTrials.gov/show/NCT00372593	United States: Federal Government
8310	NCT00926068	Safety and Efficacy of HO/03/03 10μg in the Treatment of Plantar Neuropathic Diabetic Foot Ulcers	Active, not recruiting	No Results Available	Diabetic Foot Ulcer	Drug: HO/03/03 10µg|Drug: Placebo	HealOr|Clinigene International Ltd|Cato Research	Both	18 Years to 80 Years (Adult, Senior)	Phase 2	196	Industry	Interventional	Allocation: Randomized|Endpoint Classification: Safety/Efficacy Study|Intervention Model: Parallel Assignment|Masking: Double Blind (Subject, Investigator)|Primary Purpose: Treatment	HO-09-01	June 22, 2009	February 2010	null	April 3, 2013	April 2013	No Study Results Posted	Truheal	August 2013	Complete ulcer closure|Percent change in wound area at 4 weeks|75% wound closure by or on Study Week 14|Incidence of adverse events, changes in vital signs, physical examination, electrocardiogram and laboratory tests from baseline to termination.|Incidence of 100% Closure tested by the Fisher exact 2-tailed test|Percent change in granulation tissue at 4 weeks|Incidence of improved ulcers	https://ClinicalTrials.gov/show/NCT00926068	India: Drugs Controller General of India,United States: Food and Drug Administration
852	NCT01189903	Clinical Evaluation - A Phase IIA Proof of Concept Study of Regorafenib (Bayer 73-4506) in Biopsy-amenable Asian Colorectal Cancer Patients	Active, not recruiting	No Results Available	Asian Colorectal Cancer Patients	Drug: Regorafenib	National University Hospital, Singapore	Both	21 Years and older (Adult, Senior)	Phase 2|Phase 3	null	Other	Interventional	Primary Purpose: Treatment	CR01/18/10	August 25, 2010	January 2011	null	January 26, 2014	January 2014	No Study Results Posted	null	August 2013		https://ClinicalTrials.gov/show/NCT01189903	Singapore: Domain Specific Review Boards
7512	NCT01173523	Study of Hsp90 Inhibitor, STA-9090 for Relapsed or Refractory Small Cell Lung Cancer	Active, not recruiting	No Results Available	Small Cell Lung Cancer	Drug: STA-9090	Leena Gandhi, MD, PhD|Massachusetts General Hospital|Beth Israel Deaconess Medical Center|Synta Pharmaceuticals Corp.|Dana-Farber Cancer Institute	Both	18 Years and older (Adult, Senior)	Phase 2	52	Other|Industry	Interventional	Allocation: Non-Randomized|Endpoint Classification: Efficacy Study|Intervention Model: Single Group Assignment|Masking: Open Label|Primary Purpose: Treatment	10-048	July 29, 2010	July 2010	null	February 22, 2013	February 2013	No Study Results Posted	null	August 2013	Progression-free rate at 8 weeks in subjects with relapsed or refractory SCLC who have received </= 3 prior regimens of systemic chemotherapy|To determine response rate using radiologic assessment according to standard RECIST 1.1 criteria|To determine median progression free survival and overall survival|To evaluate safety and tolerability of of STA-9090 in patients with SCLC	https://ClinicalTrials.gov/show/NCT01173523	United States: Food and Drug Administration
6701	NCT01376349	Prasterone (Dehydroepiandrosterone) in Treating Postmenopausal Cancer Survivors With Vaginal Symptoms	Active, not recruiting	No Results Available	Breast Cancer|Gynecologic Cancer	Drug: prasterone|Other: placebo	Alliance for Clinical Trials in Oncology|National Cancer Institute (NCI)|Mayo Clinic	Female	18 Years and older (Adult, Senior)	Phase 3	464	Other|NIH	Interventional	Allocation: Randomized|Intervention Model: Parallel Assignment|Masking: Double Blind (Subject, Investigator)|Primary Purpose: Supportive Care	NCCTG-N10C1|CDR0000702003|NCI-2011-02677	June 17, 2011	July 2011	null	August 11, 2016	August 2016	No Study Results Posted	null	August 2013	Alleviation of the most bothersome vaginal symptom (vaginal dryness or dyspareunia) over 12 weeks	https://ClinicalTrials.gov/show/NCT01376349	United States: Food and Drug Administration,United States: NCI Central Institutional Review Board
8022	NCT01019187	Cognitive Behavioral Therapy With or Without Armodafinil in Treating Cancer Survivors With Insomnia and Fatigue After Chemotherapy	Active, not recruiting	No Results Available	Unspecified Adult Solid Tumor, Protocol Specific	Procedure: Quality-of-Life Assessment|Other: Questionnaire Administration|Other: Placebo|Procedure: Fatigue Assessment and Management|Procedure: Sleep Disorder Therapy|Drug: Armodafinil|Procedure: Quality-of-life assessment|Other: Questionnaire Administration|Procedure: Fatigue Assessment and Management|Procedure: Management of Therapy|Procedure: Sleep disorder therapy|Procedure: cognitive assess…	Abramson Cancer Center of the University of Pennsylvania	Both	21 Years to 75 Years (Adult, Senior)	Phase 2	226	Other	Interventional	Allocation: Randomized|Endpoint Classification: Efficacy Study|Intervention Model: Factorial Assignment|Masking: Double Blind (Subject, Investigator)|Primary Purpose: Supportive Care	UPCC 19108	November 13, 2009	June 2009	null	December 15, 2015	December 2015	No Study Results Posted	null	August 2013	Severity of insomnia as assessed by the insomnia severity index and daily sleeep diaries.|Fatigue as assessed by the brief fatigue index|Adverse Events|Fatigue as assessed by the functional assessment of chronic illness therapy-fatigue|Sleep latency, wake after sleep onset, and total sleep time	https://ClinicalTrials.gov/show/NCT01019187	United States: Institutional Review Board
4294	NCT01933412	Efficacy and Safety of Hepatitis B Vaccine in Chronic Kidney Disease Patients	Active, not recruiting	No Results Available	Chronic Kidney Disease|Hepatitis B	Biological: Sci-B-Vac Hepatitis B Vaccine|Biological: Engerix B Hepatitis B Vaccine	Tel-Aviv Sourasky Medical Center	Both	18 Years and older (Adult, Senior)	Phase 3	100	Other	Interventional	Allocation: Randomized|Endpoint Classification: Safety/Efficacy Study|Intervention Model: Parallel Assignment|Masking: Open Label|Primary Purpose: Prevention	TLVMC1.2013	August 28, 2013	March 2012	null	August 30, 2013	August 2013	No Study Results Posted	null	August 2013	anti-Hepatitis B surface levels ≥ 10 IU/mL|anti-Hepatitis B surface antibody Geometric Mean Concentrations|52 week anti-Hepatitis B surface antibody Geometric Mean Concentrations|serum titer levels of anti-Hepatitis B surface antibodies|Adverse events	https://ClinicalTrials.gov/show/NCT01933412	Israel: Ministry of Health
7856	NCT01068327	Stereotactic Radiation Therapy, Nelfinavir Mesylate, Gemcitabine Hydrochloride, Leucovorin Calcium, and Fluorouracil in Treating Patients With Locally Advanced Pancreatic Cancer	Active, not recruiting	No Results Available	Adenocarcinoma of the Pancreas|Stage III Pancreatic Cancer	Drug: gemcitabine hydrochloride|Drug: leucovorin calcium|Drug: fluorouracil|Drug: nelfinavir mesylate|Radiation: stereotactic body radiation therapy|Radiation: hypofractionated radiation therapy|Procedure: therapeutic conventional surgery	University of Nebraska|National Cancer Institute (NCI)	Both	19 Years and older (Adult, Senior)	Phase 1	46	Other|NIH	Interventional	Endpoint Classification: Safety Study|Intervention Model: Single Group Assignment|Masking: Open Label|Primary Purpose: Treatment	441-07|NCI-2009-01443|P30CA036727	January 25, 2010	November 2007	null	July 1, 2014	July 2014	No Study Results Posted	null	August 2013	Dose-limiting toxicity as assessed by National Cancer Institute Common Terminology Criteria for Adverse Events (NCI CTCAE) v3.0|Maximally tolerated dose (MTD) of stereotactic radiotherapy and concurrent nelfinavir mesylate|Rate of complete surgical resection|Pathological response|Tumor response on CT/MRI|Correlation between the radiologic response and pathologic response|Phospho-AKT expression in…	https://ClinicalTrials.gov/show/NCT01068327	United States: Institutional Review Board
4767	NCT01823562	Aborption and Metabolism of Lyophilized Black Raspberry Food Products in Men With Prostate Cancer Undergoing Surgery	Active, not recruiting	No Results Available	Stage I Prostate Cancer|Stage IIA Prostate Cancer|Stage IIB Prostate Cancer|Stage III Prostate Cancer	Drug: lyophilized black raspberry confection|Other: laboratory biomarker analysis|Dietary Supplement: dietary intervention|Dietary Supplement: dietary intervention|Procedure: quality-of-life assessment|Other: questionnaire administration	Ohio State University Comprehensive Cancer Center	Male	Child, Adult, Senior	Phase 1	56	Other	Interventional	Allocation: Non-Randomized|Endpoint Classification: Safety Study|Intervention Model: Parallel Assignment|Masking: Open Label|Primary Purpose: Treatment	OSU-12125|NCI-2013-00326	March 28, 2013	October 2012	null	October 6, 2016	October 2016	No Study Results Posted	null	August 2013	Adverse events assessed using the National Cancer Institute (NCI) Common Terminology Criteria for Adverse Events (CTCAE) version 4.0|Compliance determined by consumption of at least 80% of black raspberries (BRB) and positive tests for urinary berry metabolites|Presence of black raspberry metabolites in the urine collected 24 hours before surgery|Changes in PSA or PSA doubling time|Black Raspberr…	https://ClinicalTrials.gov/show/NCT01823562	United States: Institutional Review Board,United States: Federal Government
920	NCT01105312	Panobinostat and Letrozole in Treating Patients With Metastatic Breast Cancer	Active, not recruiting	No Results Available	Breast Cancer	Drug: letrozole|Drug: panobinostat|Genetic: RNA analysis|Genetic: microarray analysis|Genetic: reverse transcriptase-polymerase chain reaction|Other: enzyme-linked immunosorbent assay|Other: immunohistochemistry staining method|Other: laboratory biomarker analysis	Alliance for Clinical Trials in Oncology|National Cancer Institute (NCI)	Both	18 Years and older (Adult, Senior)	Phase 1|Phase 2	48	Other|NIH	Interventional	Intervention Model: Single Group Assignment|Masking: Open Label|Primary Purpose: Treatment	NCCTG-N093B|CDR0000669300|NCI-2011-02035	April 15, 2010	September 2010	null	August 12, 2016	August 2016	No Study Results Posted	null	August 2013	Maximum-tolerated dose (phase I)|Adverse events|Response rate (phase II)|Survival time (phase II)|Time-to-disease progression (phase II)|Progression-free survival (phase II)|Duration of response (phase II)|Clinical benefit rate|Time to treatment failure	https://ClinicalTrials.gov/show/NCT01105312	United States: Food and Drug Administration,United States: Institutional Review Board
5919	NCT01571960	Evaluating the Safety and Immune Response of a Prime-Boost HIV Vaccine Regimen in Healthy, HIV-Uninfected, Vaccinia-Naive Adults	Active, not recruiting	No Results Available	HIV Infections	Biological: GEO-D03 DNA vaccine|Biological: MVA/HIV62B (MVA62B) vaccine|Biological: Placebo for GEO-D03 DNA|Biological: Placebo for MVA62B:	National Institute of Allergy and Infectious Diseases (NIAID)|GeoVax, Inc.	Both	18 Years to 50 Years (Adult)	Phase 1	48	NIH|Industry	Interventional	Allocation: Randomized|Endpoint Classification: Safety Study|Intervention Model: Parallel Assignment|Masking: Double Blind (Subject, Caregiver, Investigator)|Primary Purpose: Prevention	HVTN 094|11827	April 3, 2012	April 2012	null	March 15, 2016	March 2016	No Study Results Posted	null	August 2014	Frequency and severity of local injection site reactogenicity signs and symptoms|Frequency and severity of systemic reactogenicity signs and symptoms and maximum severity of systemic symptoms|Distribution of values of safety laboratory measures: complete blood count (CBC), alanine aminotransferase (ALT), aspartate aminotransferase (AST), alkaline phosphatase, and creatinine|Frequency of adverse e…	https://ClinicalTrials.gov/show/NCT01571960	United States: Food and Drug Administration
1270	NCT00442533	Safety and Efficacy Study of In-111 Pentetreotide to Treat Neuroendocrine Tumors	Active, not recruiting	No Results Available	Neuroendocrine Tumors	Drug: High Dose Indium-111 pentetreotide	Radio Isotope Therapy of America|Excel Diagnostic Imaging Clinics|RadioMedix|CHI St. Luke's Health, Texas	Both	18 Years and older (Adult, Senior)	Phase 2|Phase 3	200	Other|Industry	Interventional	Allocation: Non-Randomized|Endpoint Classification: Safety/Efficacy Study|Intervention Model: Single Group Assignment|Masking: Open Label|Primary Purpose: Treatment	06-2247	March 1, 2007	August 2005	null	April 2, 2014	April 2014	No Study Results Posted	null	August 2014	Radiological response	https://ClinicalTrials.gov/show/NCT00442533	United States: Food and Drug Administration
8774	NCT00769613	Emergency Use of Donor Lymphocytes in Treating Patients Who Have Undergone Donor Stem Cell Transplant and Have Cytomegalovirus Infections	Active, not recruiting	No Results Available	Cancer	Biological: cytomegalovirus IE-1-specific cytotoxic T lymphocytes|Biological: cytomegalovirus pp65-specific cytotoxic T lymphocytes|Biological: therapeutic allogeneic lymphocytes|Genetic: polymerase chain reaction|Other: flow cytometry|Other: immunological diagnostic method|Other: laboratory biomarker analysis	Milton S. Hershey Medical Center|National Cancer Institute (NCI)	Both	2 Years and older (Child, Adult, Senior)	Phase 1	20	Other|NIH	Interventional	Masking: Open Label|Primary Purpose: Supportive Care	CDR0000615167|PSCI-PSHCI-08-051	October 8, 2008	August 2008	null	December 17, 2013	August 2010	No Study Results Posted	null	August 2014	Safety|Toxicity|Time to development of cytomegalovirus (CMV)-specific immune reconstitution|CMV DNA levels|Time during post-infusion follow-up at which the dominant CMV pp65- and IE-1 epitopes for the donor is recognized by the cytotoxic T-cell lymphocytes (CTL)|Feasibility of CMV pp65- and IE-1 CTL culture after CMV vaccination of seronegative donors	https://ClinicalTrials.gov/show/NCT00769613	United States: Food and Drug Administration
7994	NCT01027754	Smoking Cessation Treatment for Methadone Maintenance Patients	Active, not recruiting	No Results Available	Smoking Cessation|Substance-Related Disorders	Drug: Varenicline|Drug: Placebo	Albert Einstein College of Medicine of Yeshiva University	Both	18 Years and older (Adult, Senior)	Phase 4	134	Other	Interventional	Allocation: Randomized|Endpoint Classification: Safety/Efficacy Study|Intervention Model: Parallel Assignment|Masking: Double Blind (Subject, Caregiver, Investigator, Outcomes Assessor)|Primary Purpose: Treatment	2008-537	December 7, 2009	August 2009	null	June 16, 2014	June 2014	No Study Results Posted	null	August 2014	Biochemically verified abstinence verified with expired carbon monoxide (CO) < 8 p.p.m.|Intervention Feasibility (evaluation of study participation, counseling contacts, adherence to medication therapy, and participant satisfaction.)|7-day point prevalence abstinence at 12 weeks (verified by salivary cotinine).|Number of cigarettes smoked per day|Quit attempts lasting ≥ 24 hours|Confidence in qui…	https://ClinicalTrials.gov/show/NCT01027754	United States: Federal Government,United States: Food and Drug Administration,United States: Institutional Review Board
6519	NCT01426074	DCE-MRI PET Bevacizumab Study in Rectal Cancer	Active, not recruiting	No Results Available	Rectal Cancer Patients	Drug: Bevacizumab 5 mg/kg	Abramson Cancer Center of the University of Pennsylvania	Both	18 Years and older (Adult, Senior)	Phase 2	30	Other	Interventional	Primary Purpose: Treatment	UPCC 05209	August 29, 2011	August 2011	null	September 23, 2016	September 2016	No Study Results Posted	null	August 2014	Pathologic Complete Response (pCR)	https://ClinicalTrials.gov/show/NCT01426074	United States: Food and Drug Administration
5600	NCT01637961	Alisertib in Treating Patients With Recurrent or Persistent Leiomyosarcoma of the Uterus	Active, not recruiting	Has Results	Recurrent Uterine Corpus Sarcoma|Uterine Corpus Leiomyosarcoma	Drug: Alisertib|Other: Laboratory Biomarker Analysis	National Cancer Institute (NCI)	Female	18 Years and older (Adult, Senior)	Phase 2	23	NIH	Interventional	Endpoint Classification: Efficacy Study|Intervention Model: Single Group Assignment|Masking: Open Label|Primary Purpose: Treatment	NCI-2012-01982|CDR0000736350|GOG-0231D|U10CA180868|U10CA027469	July 8, 2012	August 2012	null	July 20, 2016	June 2016	April 29, 2015	null	August 2014	Progression-free Survival (PFS) > 6 Months|Tumor Response|Overall Survival|Adverse Events as Assessed by NCI CTCAE Version 4.0|PFS	https://ClinicalTrials.gov/show/NCT01637961	United States: Food and Drug Administration
6067	NCT01536054	Sirolimus and Vaccine Therapy in Treating Patients With Stage II-IV Ovarian Epithelial, Fallopian Tube, or Primary Peritoneal Cavity Cancer	Active, not recruiting	No Results Available	Recurrent Fallopian Tube Cancer|Recurrent Ovarian Epithelial Cancer|Recurrent Primary Peritoneal Cavity Cancer|Stage IIA Fallopian Tube Cancer|Stage IIA Ovarian Epithelial Cancer|Stage IIA Primary Peritoneal Cavity Cancer|Stage IIB Fallopian Tube Cancer|Stage IIB Ovarian Epithelial Cancer|Stage IIB Primary Peritoneal Cavity Cancer|Stage IIC Fallopian Tube Cancer|Stage IIC Ovarian Epithelial Cance…	Biological: ALVAC(2)-NY-ESO-1 (M)/TRICOM vaccine|Drug: sirolimus|Other: laboratory biomarker analysis|Biological: sargramostim	Roswell Park Cancer Institute|National Cancer Institute (NCI)|Sanofi Pasteur, a Sanofi Company	Female	18 Years and older (Adult, Senior)	Phase 1	7	Other|NIH|Industry	Interventional	Endpoint Classification: Safety Study|Intervention Model: Single Group Assignment|Masking: Open Label|Primary Purpose: Treatment	I 199911|NCI-2011-02964	December 30, 2011	August 2012	null	July 25, 2016	July 2016	No Study Results Posted	null	August 2014	Safety of ALVAC(2)-NY-ESO-1 (M)/TRICOM vaccine in combination with varying dose levels and schedules of sirolimus, assessed using the National Cancer Institute (NCI) Common Terminology Criteria for Adverse Events (CTCAE) version 4|Effectiveness of sirolimus on enhancing vaccine efficacy, assessed by NY-ESO-1 specific cellular and humoral immunity|Antibody titers|NY-ESO-1 specific CD8+ and CD4+ fr…	https://ClinicalTrials.gov/show/NCT01536054	United States: Food and Drug Administration
1029	NCT00934895	Phase I/II Study of Weekly Abraxane and RAD001 in Women With Locally Adv. or Metastatic Breast Ca	Active, not recruiting	No Results Available	Breast Cancer	Drug: everolimus|Drug: abraxane	Rutgers, The State University of New Jersey|National Cancer Institute (NCI)	Female	18 Years and older (Adult, Senior)	Phase 1|Phase 2	72	Other|NIH	Interventional	Endpoint Classification: Safety/Efficacy Study|Intervention Model: Single Group Assignment|Masking: Open Label|Primary Purpose: Treatment	040803|P30CA072720|CDR0000648116|0220090058|CRAD001C2448;|NCI-2012-00547	July 7, 2009	July 2009	null	May 21, 2015	May 2015	No Study Results Posted	null	August 2014	Maximum tolerated dose and recommended phase II dose of everolimus when administered in combination with paclitaxel albumin-stabilized nanoparticle formulation (Phase I)|Percentage of patients who have a clinical response as defined by RECIST criteria (Phase II)|Safety and tolerability of everolimus when administered at the recommended phase II dose	https://ClinicalTrials.gov/show/NCT00934895	United States: Food and Drug Administration,United States: Institutional Review Board
7748	NCT01108666	Proton Beam Radiation With Concurrent Chemotherapy and Nelfinavir for Inoperable Stage III Non Small Cell Lung Cancer (NSCLC)	Active, not recruiting	No Results Available	Non Small Cell Lung Cancer	Drug: Nelfinavir	Abramson Cancer Center of the University of Pennsylvania	Both	18 Years and older (Adult, Senior)	Phase 1	72	Other	Interventional	Endpoint Classification: Efficacy Study|Primary Purpose: Treatment	UPCC 01510	April 12, 2010	March 2010	null	July 15, 2016	July 2016	No Study Results Posted	null	August 2014	Feasibility|Acute Toxicity (or dose limiting toxicity)|Late Toxicity|Clinical Efficacy|Biomarkers	https://ClinicalTrials.gov/show/NCT01108666	United States: Institutional Review Board
7102	NCT01277757	Akt Inhibitor MK2206 in Treating Patients With Advanced Breast Cancer	Active, not recruiting	Has Results	Recurrent Breast Carcinoma|Stage IIIB Breast Cancer|Stage IIIC Breast Cancer|Stage IV Breast Cancer	Drug: Akt Inhibitor MK2206|Other: Laboratory Biomarker Analysis|Other: Pharmacological Study	National Cancer Institute (NCI)	Both	18 Years and older (Adult, Senior)	Phase 2	30	NIH	Interventional	Endpoint Classification: Efficacy Study|Intervention Model: Single Group Assignment|Masking: Open Label|Primary Purpose: Treatment	NCI-2012-02892|CDR0000694003|NCI-2011-00246|MDACC 2010-0242|2010-0242|8732|N01CM00039|N01CM62202|P30CA016672|U01CA062490	January 13, 2011	March 2011	null	July 20, 2016	June 2016	October 14, 2015	null	August 2014	Number of Participants With Response Defined Using Response Evaluation Criteria In Solid Tumors (RECIST)|Number of Participants With Objective Response|6 Month Progression-free Survival (PFS)|Median Response Duration|Cell Proliferation as Measured by the Change in Percent Ki-67 Positive Cells|Apoptosis Assessed by Cleaved Caspase-3	https://ClinicalTrials.gov/show/NCT01277757	United States: Food and Drug Administration
7909	NCT01054079	Cinacalcet Hydrochloride in Treating Men With Recurrent Prostate Cancer	Active, not recruiting	Has Results	Adenocarcinoma of the Prostate|Recurrent Prostate Cancer	Other: laboratory biomarker analysis|Procedure: quality-of-life assessment|Other: questionnaire administration|Drug: cinacalcet hydrochloride	Comprehensive Cancer Center of Wake Forest University|National Cancer Institute (NCI)	Male	18 Years and older (Adult, Senior)	Phase 2	20	Other|NIH	Interventional	Endpoint Classification: Efficacy Study|Intervention Model: Single Group Assignment|Masking: Open Label|Primary Purpose: Treatment	CCCWFU 98309|NCI-2009-01514	January 21, 2010	September 2011	null	September 29, 2015	September 2015	August 14, 2015	null	August 2014	Rate of Rise of Serum PSA	https://ClinicalTrials.gov/show/NCT01054079	United States: Institutional Review Board
7877	NCT01064635	Letrozole in Treating Breast Cancer in Postmenopausal Women With Stage I, II, or III Breast Cancer Previously Treated With Tamoxifen (GIM4)	Active, not recruiting	No Results Available	Breast Cancer	Drug: Letrozole|Drug: Letrozole	IRCCS Azienda Ospedaliera Universitaria San Martino - IST Istituto Nazionale per la Ricerca sul Cancro, Genoa, Italy	Female	18 Years and older (Adult, Senior)	Phase 3	2056	Other	Interventional	Allocation: Randomized|Intervention Model: Parallel Assignment|Masking: Open Label|Primary Purpose: Treatment	CDR0000665188|GIM-4-LEAD|2005-001212-44|EU-21003	February 5, 2010	August 2005	null	August 30, 2016	August 2016	No Study Results Posted	GIM4	August 2015	Disease-free survival|Overall survival|Safety	https://ClinicalTrials.gov/show/NCT01064635	Italy: The Italian Medicines Agency
8139	NCT00986609	MUC1 Vaccine for Triple-negative Breast Cancer	Active, not recruiting	No Results Available	Breast Cancer|Inflammatory Breast Cancer|Stage I Breast Cancer|Stage II Breast Cancer|Stage IIIA Breast Cancer|Stage IIIB Breast Cancer|Stage IIIC Breast Cancer|Triple-negative Breast Cancer	Biological: MUC-1 peptide vaccine|Biological: poly ICLC|Biological: MUC1 peptide-poly-ICLC adjuvant vaccine|Other: laboratory biomarker analysis|Other: enzyme-linked immunosorbent assay|Other: flow cytometry	Joseph Baar, MD|Case Comprehensive Cancer Center	Female	18 Years and older (Adult, Senior)	Phase 0	29	Other	Interventional	Intervention Model: Single Group Assignment|Masking: Open Label	CASE16107|NCI-2009-01318	September 29, 2009	August 2009	null	June 19, 2015	June 2015	No Study Results Posted	null	August 2015	Proportion of patients showing a positive anti-MUC1 antibody response|Safety and toxicity as assessed by NCI CTC	https://ClinicalTrials.gov/show/NCT00986609	United States: Institutional Review Board,United States: Food and Drug Administration
4333	NCT01924793	An Open Label Study to Examine the Effects of DAS181 Administered by Dry Powder Inhaler (DPI) or Nebulized Formulation in Immunocompromised Subjects With Parainfluenza (PIV) Infection	Active, not recruiting	No Results Available	Parainfluenza	Drug: DAS181-F02 Dry Powder in Bulk|Drug: DAS181-F02 Nebulized Formulation Inhaled Dose	Ansun Biopharma, Inc.	Both	12 Years and older (Child, Adult, Senior)	Phase 2	60	Industry	Interventional	Allocation: Non-Randomized|Endpoint Classification: Safety Study|Intervention Model: Single Group Assignment|Masking: Open Label|Primary Purpose: Treatment	DAS181-2-06	July 11, 2013	August 2013	null	May 19, 2015	May 2015	No Study Results Posted	PIV	August 2015	Cumulative incidence and severity of AEs, SAEs, and lab abnormalities as a measure of safety and tolerability.|Proportion of subjects with PIV viral load reduction at Day 28	https://ClinicalTrials.gov/show/NCT01924793	United States: Food and Drug Administration
5269	NCT01708954	Erlotinib Hydrochloride and Cabozantinib-s-Malate Alone or in Combination as Second or Third Line Therapy in Treating Patients With Stage IV Non-small Cell Lung Cancer	Active, not recruiting	No Results Available	Recurrent Non-Small Cell Lung Carcinoma|Stage IV Non-Small Cell Lung Cancer	Drug: Cabozantinib S-malate|Drug: Erlotinib Hydrochloride|Other: Laboratory Biomarker Analysis	National Cancer Institute (NCI)	Both	18 Years and older (Adult, Senior)	Phase 2	117	NIH	Interventional	Allocation: Randomized|Endpoint Classification: Efficacy Study|Intervention Model: Crossover Assignment|Masking: Open Label|Primary Purpose: Treatment	NCI-2012-01938|CDR0000741879|ECOG-E1512|E1512|U10CA180820|U10CA021115	October 15, 2012	February 2013	null	October 23, 2015	October 2015	No Study Results Posted	null	August 2015	PFS|Best objective response according to RECIST v 1.1|Incidence of adverse events as assessed by the National Cancer Institute CTCAE version 4.0|Overall survival (OS)	https://ClinicalTrials.gov/show/NCT01708954	United States: Food and Drug Administration
9567	NCT00486642	Pazopanib Hydrochloride With or Without Bicalutamide in Treating Patients With Prostate Cancer That Did Not Respond to Hormone Therapy	Active, not recruiting	No Results Available	Hormone-Resistant Prostate Cancer|Recurrent Prostate Carcinoma	Drug: Bicalutamide|Other: Laboratory Biomarker Analysis|Drug: Pazopanib Hydrochloride|Other: Pharmacological Study	National Cancer Institute (NCI)	Male	18 Years and older (Adult, Senior)	Phase 2	23	NIH	Interventional	Allocation: Randomized|Endpoint Classification: Efficacy Study|Intervention Model: Parallel Assignment|Masking: Open Label|Primary Purpose: Treatment	NCI-2009-00200|PMH-PHL-058|PMH-10036920|CDR0000549528|PHL-058|7640|N01CM00032|N01CM62203	June 13, 2007	September 2007	null	August 3, 2015	July 2015	No Study Results Posted	null	August 2015	PSA response rate|Median survival time|Objective tumor response rate as assessed by RECIST criteria|Progression-free survival|Response duration|Stable disease rate as assessed by RECIST criteria|Survival rate|Time to disease progression|Toxicity	https://ClinicalTrials.gov/show/NCT00486642	United States: Food and Drug Administration
5497	NCT01659645	Anti-1-amino-3-[18F]Fluorocyclobutyl-1-carboxylic Acid (Anti-[18F](FACBC)Positron Emission Tomography (PET-CT) of the Breast	Active, not recruiting	No Results Available	Breast Cancer	Drug: FACBC	Emory University	Female	18 Years to 85 Years (Adult, Senior)	Phase 0	12	Other	Interventional	Intervention Model: Single Group Assignment|Masking: Open Label|Primary Purpose: Diagnostic	IRB00052551|FACBCBr	August 1, 2012	August 2012	null	January 19, 2016	January 2016	No Study Results Posted	null	August 2016	Presence of FACBC radiotracer in breast carcinoma on FACBC PET scan	https://ClinicalTrials.gov/show/NCT01659645	United States: Food and Drug Administration
5077	NCT01747486	CD19 Redirected Autologous T Cells	Active, not recruiting	No Results Available	Adult Patients Who Have Relapsed or Refractory CLL (3rd Line) or SLL	Biological: CART-19	University of Pennsylvania	Both	18 Years and older (Adult, Senior)	Phase 2	61	Other	Interventional	Allocation: Randomized|Endpoint Classification: Safety/Efficacy Study|Intervention Model: Parallel Assignment|Masking: Open Label|Primary Purpose: Treatment	UPCC 03712	December 10, 2012	December 2012	null	September 27, 2016	September 2016	No Study Results Posted	null	August 2016	Number of Adverse Events	https://ClinicalTrials.gov/show/NCT01747486	United States: Food and Drug Administration
3352	NCT02168907	CPI-613, Bendamustine Hydrochloride, and Rituximab in Treating Patients With Relapsed or Refractory B-Cell Non-Hodgkin Lymphoma	Active, not recruiting	No Results Available	B-cell Adult Acute Lymphoblastic Leukemia|B-cell Chronic Lymphocytic Leukemia|Cutaneous B-cell Non-Hodgkin Lymphoma|Extranodal Marginal Zone B-cell Lymphoma of Mucosa-associated Lymphoid Tissue|Intraocular Lymphoma|Nodal Marginal Zone B-cell Lymphoma|Recurrent Adult Acute Lymphoblastic Leukemia|Recurrent Adult Burkitt Lymphoma|Recurrent Adult Diffuse Large Cell Lymphoma|Recurrent Adult Diffuse Mi…	Drug: 6,8-bis(benzylthio)octanoic acid|Drug: bendamustine hydrochloride|Biological: rituximab|Other: laboratory biomarker analysis	Comprehensive Cancer Center of Wake Forest University|National Cancer Institute (NCI)	Both	18 Years and older (Adult, Senior)	Phase 1	1	Other|NIH	Interventional	Endpoint Classification: Safety Study|Intervention Model: Single Group Assignment|Masking: Open Label|Primary Purpose: Treatment	CCCWFU 28114|NCI-2014-01280|P30CA012197	June 18, 2014	December 2014	null	August 12, 2016	August 2016	No Study Results Posted	null	August 2016	MTD of 6,8-bis(benzylthio)octanoic acid, when used in combination with bendamustine hydrochloride and rituximab determined by dose-limiting toxicities graded by National Cancer Institute (NCI) Common Terminology Criteria for Adverse Events (CTCAE)|Response rate assessed by the modified IWG criteria|Disease control rate assessed by the modified IWG criteria|Overall survival assessed by the modifie…	https://ClinicalTrials.gov/show/NCT02168907	United States: Food and Drug Administration
4927	NCT01784640	Pemetrexed Disodium and Hsp90 Inhibitor AUY922 in Treating Patients With Previously Treated Stage IV Non-Small Cell Lung Cancer	Active, not recruiting	No Results Available	Recurrent Non-small Cell Lung Cancer|Squamous Cell Lung Cancer|Stage IV Non-small Cell Lung Cancer	Drug: Hsp90 inhibitor AUY922|Drug: pemetrexed disodium|Other: pharmacological study|Other: laboratory biomarker analysis	Jonsson Comprehensive Cancer Center|National Cancer Institute (NCI)	Both	18 Years and older (Adult, Senior)	Phase 1	13	Other|NIH	Interventional	Endpoint Classification: Safety Study|Intervention Model: Single Group Assignment|Masking: Open Label|Primary Purpose: Treatment	L-05|NCI-2013-00410	February 5, 2013	January 2014	null	March 4, 2016	March 2016	No Study Results Posted	null	August 2016	Incidence of adverse events (AEs) as assessed by National Cancer Institute (NCI) CTCAE version 4.0|Tumor response rate according to RECIST version 1.1	https://ClinicalTrials.gov/show/NCT01784640	United States: Food and Drug Administration
4681	NCT01839981	CPI-613 in Treating Patients With Locally Advanced or Metastatic Pancreatic Cancer	Active, not recruiting	No Results Available	Acinar Cell Adenocarcinoma of the Pancreas|Duct Cell Adenocarcinoma of the Pancreas|Recurrent Pancreatic Cancer|Stage III Pancreatic Cancer|Stage IV Pancreatic Cancer	Drug: 6,8-bis(benzylthio)octanoic acid	Comprehensive Cancer Center of Wake Forest University|National Cancer Institute (NCI)	Both	18 Years and older (Adult, Senior)	Phase 1	10	Other|NIH	Interventional	Endpoint Classification: Efficacy Study|Intervention Model: Single Group Assignment|Masking: Open Label|Primary Purpose: Treatment	CCCWFU 57113|NCI-2013-00838	April 23, 2013	July 2013	null	August 12, 2016	August 2016	No Study Results Posted	null	August 2016	Overall Survival|Response rate|Progression Free Survival|Safety profile assessed using National Cancer Institute (NCI) Common Terminology Criteria for Adverse Events (CTCAE) version 4.0	https://ClinicalTrials.gov/show/NCT01839981	United States: Food and Drug Administration
8005	NCT01024387	AMG 479 in Advanced Carcinoid and Pancreatic Neuroendocrine Tumors	Active, not recruiting	No Results Available	Neuroendocrine Tumor|Carcinoid Tumor|Pancreatic Neuroendocrine Tumor	Drug: AMG 479	Dana-Farber Cancer Institute|Brigham and Women's Hospital|Massachusetts General Hospital|H. Lee Moffitt Cancer Center and Research Institute|Amgen	Both	18 Years and older (Adult, Senior)	Phase 2	60	Other|Industry	Interventional	Allocation: Non-Randomized|Endpoint Classification: Efficacy Study|Intervention Model: Single Group Assignment|Masking: Open Label|Primary Purpose: Treatment	09-240	December 1, 2009	March 2010	null	July 13, 2016	July 2016	No Study Results Posted	null	August 2016	To determine the objective response rate associated with AMG 479 in patients with advanced carcinoid or pancreatic neuroendocrine tumors.|To determine the duration of response associated with AMG 479 in this patient population.|To determine the safety and tolerability of AMG 479 in this patient population.|To determine the progression free survival and overall survival of carcinoid or pancreatic …	https://ClinicalTrials.gov/show/NCT01024387	United States: Food and Drug Administration
6981	NCT01305213	Bevacizumab With or Without Fosbretabulin Tromethamine in Treating Patients With Recurrent or Persistent Ovarian Epithelial, Fallopian Tube, or Peritoneal Cavity Cancer	Active, not recruiting	No Results Available	Recurrent Fallopian Tube Carcinoma|Recurrent Ovarian Carcinoma|Recurrent Primary Peritoneal Carcinoma	Biological: Bevacizumab|Drug: Fosbretabulin Tromethamine|Other: Laboratory Biomarker Analysis	National Cancer Institute (NCI)	Female	18 Years and older (Adult, Senior)	Phase 2	110	NIH	Interventional	Allocation: Randomized|Endpoint Classification: Efficacy Study|Intervention Model: Parallel Assignment|Masking: Open Label|Primary Purpose: Treatment	NCI-2011-02666|CDR0000696220|GOG-0186I|U10CA180868|U10CA027469	February 25, 2011	March 2011	null	June 21, 2016	June 2016	No Study Results Posted	null	August 2016	Progression-free survival (PFS)|Incidence of adverse events as assessed by CTCAE v 4.0|Measurable disease by RECIST criteria and PFS|Objective tumor response in patients with measurable disease|Overall survival|Response by CA-125	https://ClinicalTrials.gov/show/NCT01305213	United States: Food and Drug Administration
5234	NCT01716715	Cabozantinib or Paclitaxel in Treating Patients With Persistent or Recurrent Epithelial Ovarian, Fallopian Tube, or Primary Peritoneal Cavity Cancer	Active, not recruiting	No Results Available	Recurrent Fallopian Tube Carcinoma|Recurrent Ovarian Carcinoma|Recurrent Primary Peritoneal Carcinoma	Drug: Cabozantinib S-malate|Other: Laboratory Biomarker Analysis|Drug: Paclitaxel	National Cancer Institute (NCI)	Female	18 Years and older (Adult, Senior)	Phase 2	102	NIH	Interventional	Allocation: Randomized|Endpoint Classification: Efficacy Study|Intervention Model: Parallel Assignment|Masking: Open Label|Primary Purpose: Treatment	NCI-2012-02058|GOG-0186K|U10CA180868|U10CA027469	October 23, 2012	November 2012	null	August 15, 2016	April 2016	No Study Results Posted	null	August 2016	PFS|Duration of response (complete response [CR] or partial response [PR]) by treatment|Frequency of adverse events, defined as any untoward medical occurrence associated with the use of a drug in humans, whether or not considered drug related, graded according to the National Cancer Institute (NCI) CTCAE version 4.0|Overall survival|Response, assessed according to CA125 criteria|Response, assess…	https://ClinicalTrials.gov/show/NCT01716715	United States: Food and Drug Administration
9120	NCT00641147	Curcumin in Treating Patients With Familial Adenomatous Polyposis	Active, not recruiting	No Results Available	Familial Adenomatous Polyposis	Drug: Curcumin|Other: Laboratory Biomarker Analysis|Other: Placebo	National Cancer Institute (NCI)	Both	18 Years to 85 Years (Adult, Senior)	Phase 2	50	NIH	Interventional	Allocation: Randomized|Endpoint Classification: Safety/Efficacy Study|Intervention Model: Parallel Assignment|Masking: Double Blind (Subject, Investigator)|Primary Purpose: Treatment	NCI-2013-00536|CDR0000592794|NA_00011821|00011821|1R01CA134620|R01CA134620|P30CA006973	March 17, 2008	October 2010	null	July 20, 2016	July 2016	No Study Results Posted	null	August 2016	Change in activation of NFKB pathway|Change in Akt phosphorylation levels|Change in apoptosis index levels|Change in Ki-67 anti-proliferative cell nuclear antibody index levels|Change in mucosa and adenoma histology assessed by light microscopy|Change in mucosal DNA methylation levels|Change in mucosal leukotriene levels|Change in mucosal prostaglandin levels|Change in ODC activity levels express…	https://ClinicalTrials.gov/show/NCT00641147	United States: Food and Drug Administration
3429	NCT02149160	Study to Assess the Safety, Tolerability, and Pharmacodynamic (PD) Effects of FRM-0334 in Subjects With Prodromal to Moderate Frontotemporal Dementia With Granulin Mutation	Active, not recruiting	No Results Available	Granulin Mutation	Drug: FRM-0334|Drug: Placebo	FORUM Pharmaceuticals Inc	Both	21 Years to 75 Years (Adult, Senior)	Phase 2	30	Industry	Interventional	Allocation: Randomized|Endpoint Classification: Safety Study|Intervention Model: Parallel Assignment|Masking: Double Blind (Subject, Caregiver, Investigator, Outcomes Assessor)|Primary Purpose: Treatment	FRM-0334-002|2014-001489-85	May 20, 2014	October 2014	null	March 22, 2016	May 2015	No Study Results Posted	null	August 2016	Evaluate the safety and tolerability of FRM-0334|Assess the pharmacodynamic (PD) effects of FRM-0334 on the change from baseline in plasma concentrations of progranulin (PGRN) after 28 days|Assess the pharmacodynamic effects of FRM-0334 on the change from baseline in cerebrospinal fluid (CSF) concentrations of PGRN after 28 days|Characterize the plasma concentrations of FRM-0334 and metabolites f…	https://ClinicalTrials.gov/show/NCT02149160	United States: Food and Drug Administration,Belgium: Federal Agency for Medicinal Products and Health Products,France: Ministry of Health,Italy: Ministry of Health,Netherlands: The Central Committee on Research Involving Human Subjects (CCMO),United Kingdom: Medicines and Healthcare Products Regulatory Agency
843	NCT01208051	Cediranib Maleate With or Without Lenalidomide in Treating Patients With Thyroid Cancer	Active, not recruiting	No Results Available	Recurrent Thyroid Gland Carcinoma|Stage I Thyroid Gland Follicular Carcinoma|Stage I Thyroid Gland Papillary Carcinoma|Stage II Thyroid Gland Follicular Carcinoma|Stage II Thyroid Gland Papillary Carcinoma|Stage III Thyroid Gland Follicular Carcinoma|Stage III Thyroid Gland Papillary Carcinoma|Stage IVA Thyroid Gland Follicular Carcinoma|Stage IVA Thyroid Gland Papillary Carcinoma|Stage IVB Thyro…	Drug: Cediranib Maleate|Other: Laboratory Biomarker Analysis|Drug: Lenalidomide	National Cancer Institute (NCI)	Both	18 Years and older (Adult, Senior)	Phase 1|Phase 2	128	NIH	Interventional	Allocation: Randomized|Endpoint Classification: Safety/Efficacy Study|Intervention Model: Parallel Assignment|Masking: Open Label|Primary Purpose: Treatment	NCI-2011-02530|UCCRC-10-182-B|CDR0000685236|10-182|10-182-B|P8317_A23PAMDREVW02|8317|N01CM00100|N01CM00032|N01CM00038|N01CM62201|N01CM00071|N01CM00099|P30CA014599	September 22, 2010	September 2010	null	July 20, 2016	July 2016	No Study Results Posted	null	August 2016	Maximum-tolerated dose defined as the highest dose level such that < 2 of 6 patients experience dose-limiting toxicity as assessed by the National Cancer Institute (NCI) Common Terminology Criteria for Adverse Events (CTCAE) version 4.0 (Phase I)|Progression-free survival (PFS) (Phase II)|Adverse events as assessed by NCI CTCAE version 4.0|Objective response rate (Phase I)|Overall survival (OS)|P…	https://ClinicalTrials.gov/show/NCT01208051	United States: Food and Drug Administration
1753	NCT02688322	Pharmacodynamics Modeling to Optimize Dosage Regimens of Sulbactam in Patients With Acinetobacter Infections	Active, not recruiting	No Results Available	Acinetobacter Infections	Drug: Sulbactam	Sutep Jaruratanasirikul|Prince of Songkla University	Both	18 Years and older (Adult, Senior)	Phase 4	18	Other	Interventional	Endpoint Classification: Pharmacokinetics/Dynamics Study|Intervention Model: Single Group Assignment|Masking: Open Label	SULBAC552011411	February 17, 2016	September 2014	null	March 21, 2016	March 2016	No Study Results Posted	null	August 2016	concentration of sulbactam in plasma	https://ClinicalTrials.gov/show/NCT02688322	Thailand: Ethical Committee, Faculty of Medicine, Prince of Songkla University
1408	NCT00121251	Sorafenib, Gemcitabine, and Capecitabine in Treating Patients With Unresectable and/or Metastatic Kidney Cancer	Active, not recruiting	No Results Available	Recurrent Renal Cell Carcinoma|Stage III Renal Cell Cancer|Stage IV Renal Cell Cancer	Drug: Capecitabine|Drug: Gemcitabine Hydrochloride|Drug: Sorafenib Tosylate	National Cancer Institute (NCI)	Both	18 Years and older (Adult, Senior)	Phase 1|Phase 2	35	NIH	Interventional	Endpoint Classification: Safety/Efficacy Study|Intervention Model: Single Group Assignment|Masking: Open Label|Primary Purpose: Treatment	NCI-2009-00108|CDR0000434851|0501007709|6981|N01CM62204|P30CA013330	July 19, 2005	April 2005	null	September 15, 2016	July 2016	No Study Results Posted	null	August 2017	Objective response for BAY 43-9006 in combination with gemcitabine and capecitabine evaluated by the Response Evaluation Criteria in Solid Tumors (RECIST)|Overall survival|Progression-free survival evaluated by the RECIST	https://ClinicalTrials.gov/show/NCT00121251	United States: Food and Drug Administration
1009	NCT00966693	Lenalidomide, Thalidomide and Dexamethasone in Relapsed/Refractory Multiple Myeloma	Active, not recruiting	No Results Available	Myeloma	Drug: Lenalidomide|Drug: Thalidomide|Drug: Dexamethasone	M.D. Anderson Cancer Center|Celgene Corporation	Both	18 Years and older (Adult, Senior)	Phase 1|Phase 2	64	Other|Industry	Interventional	Endpoint Classification: Safety/Efficacy Study|Intervention Model: Single Group Assignment|Masking: Open Label|Primary Purpose: Treatment	2009-0179|NCI-2009-01622	August 26, 2009	August 2009	null	November 30, 2015	November 2015	No Study Results Posted	null	August 2017	Maximum Tolerated Dose (MTD) of Combination of Lenalidomide, Thalidomide and Dexamethasone in Multiple Myeloma Participants	https://ClinicalTrials.gov/show/NCT00966693	United States: Food and Drug Administration
849	NCT01193517	Azacitidine and CAPOX in Metastatic Colorectal Cancer	Active, not recruiting	No Results Available	Colorectal Cancer	Drug: Azacitidine|Drug: Capecitabine|Drug: Oxaliplatin|Drug: Azacitidine MTD	M.D. Anderson Cancer Center|Celgene	Both	18 Years and older (Adult, Senior)	Phase 1|Phase 2	54	Other|Industry	Interventional	Allocation: Non-Randomized|Endpoint Classification: Safety/Efficacy Study|Intervention Model: Single Group Assignment|Masking: Open Label|Primary Purpose: Treatment	2009-0625|NCI-2010-01973	August 31, 2010	August 2010	null	August 17, 2016	August 2016	No Study Results Posted	null	August 2017	Maximum Tolerated Dose (MTD) of Azacitidine, and Capecitabine and Oxaliplatin (CAPOX)|Response Rate of Azacitidine, and Capecitabine and Oxaliplatin (CAPOX)	https://ClinicalTrials.gov/show/NCT01193517	United States: Institutional Review Board
7466	NCT01185366	Everolimus Versus Sunitinib in Non-Clear Cell Renal Cell Carcinoma	Active, not recruiting	No Results Available	Kidney Cancer	Drug: Everolimus|Drug: Sunitinib	M.D. Anderson Cancer Center|Novartis	Both	18 Years and older (Adult, Senior)	Phase 2	108	Other|Industry	Interventional	Allocation: Randomized|Endpoint Classification: Safety/Efficacy Study|Intervention Model: Parallel Assignment|Masking: Open Label|Primary Purpose: Treatment	2009-0628|NCI-2012-01789	August 18, 2010	August 2010	null	December 16, 2015	December 2015	No Study Results Posted	null	August 2017	Progression-Free Survival (PFS)	https://ClinicalTrials.gov/show/NCT01185366	United States: Food and Drug Administration
6893	NCT01329900	Chemotherapy Plus Ofatumumab Followed by G-CSF for Mobilization of Peripheral Blood Stem Cells in Patients With Non-Hodgkin's Lymphomas	Active, not recruiting	No Results Available	Lymphoma	Drug: Ofatumumab|Drug: Ifosfamide|Drug: Etoposide|Drug: Mesna|Drug: G-CSF|Procedure: Stem Cell Collection	M.D. Anderson Cancer Center|Novartis	Both	18 Years to 70 Years (Adult, Senior)	Phase 2	50	Other|Industry	Interventional	Endpoint Classification: Safety/Efficacy Study|Intervention Model: Single Group Assignment|Masking: Open Label|Primary Purpose: Treatment	2009-0796|NCI-2011-01068	April 4, 2011	August 2011	null	March 14, 2016	March 2016	No Study Results Posted	null	August 2017	Mobilization Rate	https://ClinicalTrials.gov/show/NCT01329900	United States: Food and Drug Administration
669	NCT01460498	Azacitidine (AZA) in Minimal Residual Disease (MRD) Chronic Myeloid Leukemia (CML)	Active, not recruiting	No Results Available	Leukemia	Drug: Azacitidine (AZA)|Drug: Tyrosine kinase inhibitor (TKI)|Drug: Azacitidine	M.D. Anderson Cancer Center|Celgene Corporation	Both	16 Years and older (Child, Adult, Senior)	Phase 1|Phase 2	48	Other|Industry	Interventional	Allocation: Non-Randomized|Endpoint Classification: Safety/Efficacy Study|Intervention Model: Single Group Assignment|Masking: Open Label|Primary Purpose: Treatment	2011-0254|NCI-2011-03531	October 24, 2011	August 2012	null	March 7, 2016	March 2016	No Study Results Posted	null	August 2017	Maximum Tolerated Dose (MTD) of Azacitidine|Number of Participants with Decrease of Transcript Levels by at Least One Log (or Undetectable Transcript Level) Within 12 Months	https://ClinicalTrials.gov/show/NCT01460498	United States: Food and Drug Administration
415	NCT01838434	Lenalidomide With or Without Idelalisib in Treating Patients With Relapsed or Refractory Mantle Cell Lymphoma	Active, not recruiting	No Results Available	Relapsed/Refractory Mantle Cell Lymphoma	Drug: lenalidomide|Drug: idelalisib	Alliance for Clinical Trials in Oncology|National Cancer Institute (NCI)|Celgene Corporation|Gilead Sciences|Biologics, Inc.	Both	18 Years and older (Adult, Senior)	Phase 1|Phase 2	106	Other|NIH|Industry	Interventional	Allocation: Randomized|Intervention Model: Parallel Assignment|Masking: Open Label|Primary Purpose: Treatment	A051201|NCI-2012-01734|U10CA031946	April 19, 2013	July 2013	null	June 6, 2016	June 2016	No Study Results Posted	null	August 2017	Maximum tolerated dose (MTD) of idelalisib and lenalidomide, determined according to incidence of dose-limiting toxicity (DLT) graded using the National Cancer Institute (NCI) Common Terminology Criteria for Adverse Events (CTCAE) version 4.0 (Phase I)|Progression Free Survival (PFS) of the combination of lenalidomide, with or without idelalisib (Phase II)|Overall survival (OS) (Phase II)|Overall…	https://ClinicalTrials.gov/show/NCT01838434	United States: Food and Drug Administration,United States: NCI Central Institutional Review Board
3248	NCT02202551	Open-Label Safety Study of ADS-5102 in PD Patients With LID	Active, not recruiting	No Results Available	Dyskinesia|Levodopa Induced Dyskinesia (LID)|Parkinson's Disease (PD)	Drug: ADS-5102	Adamas Pharmaceuticals, Inc.	Both	30 Years to 85 Years (Adult, Senior)	Phase 3	250	Industry	Interventional	Endpoint Classification: Safety Study|Intervention Model: Single Group Assignment|Masking: Open Label|Primary Purpose: Treatment	ADS-AMT-PD302	July 25, 2014	July 2014	null	May 16, 2016	May 2016	No Study Results Posted	null	August 2017	Safety and tolerability of ADS-5102 assessed by adverse events, safety-related study drug discontinuation, vital signs, and safety laboratory tests|Movement Disorder Society Unified Parkinson's Disease Rating Scale (MDS-UPDRS)	https://ClinicalTrials.gov/show/NCT02202551	United States: Food and Drug Administration
1071	NCT00863369	Bortezomib and Gemcitabine in Treating Patients With Relapsed B-Cell Non-Hodgkin Lymphoma	Active, not recruiting	No Results Available	Lymphoma	Biological: rituximab|Drug: bortezomib|Drug: gemcitabine hydrochloride|Other: questionnaire administration	City of Hope Medical Center|National Cancer Institute (NCI)	Both	18 Years and older (Adult, Senior)	Phase 1|Phase 2	56	Other|NIH	Interventional	Endpoint Classification: Safety/Efficacy Study|Intervention Model: Single Group Assignment|Masking: Open Label|Primary Purpose: Treatment	04115|P30CA033572|CHNMC-04115|MILLENNIUM-CHNMC-04115|CDR0000637492|NCI-2010-00925	March 17, 2009	June 2005	null	October 5, 2016	October 2016	No Study Results Posted	null	August 2017	Safety and feasibility|Maximum tolerated dose|Response	https://ClinicalTrials.gov/show/NCT00863369	United States: Institutional Review Board
8490	NCT00865566	Safety and Effectiveness of HIV-1 DNA Plasmid Vaccine and HIV-1 Recombinant Adenoviral Vector Vaccine in HIV-Uninfected, Circumcised Men and Male-to-Female (MTF) Transgender Persons Who Have Sex With Men	Active, not recruiting	No Results Available	HIV Infections	Biological: DNA plasmid vaccine|Biological: Recombinant adenoviral serotype 5 (rAD5) vector vaccine|Biological: DNA vaccine placebo|Biological: HIV-1 recombinant adenovirus vaccine placebo	National Institute of Allergy and Infectious Diseases (NIAID)|HIV Vaccine Trials Network	Male	18 Years to 50 Years (Adult)	Phase 2	2504	NIH|Other	Interventional	Allocation: Randomized|Endpoint Classification: Safety/Efficacy Study|Intervention Model: Parallel Assignment|Masking: Double Blind (Subject, Caregiver)|Primary Purpose: Prevention	HVTN 505|10753	March 17, 2009	May 2009	null	September 21, 2016	September 2016	No Study Results Posted	null	August 2017	HIV-1 infection diagnosed after Day 0 through the Month 48 visit|HIV-1 infection diagnosed after Day 0 including all available follow-up through the maximum Month 48 visit|Rate of study dropout through the Month 48 visit|Rate of study arm drop-out	https://ClinicalTrials.gov/show/NCT00865566	United States: Food and Drug Administration
8261	NCT00943618	Combining Varenicline and Bupropion for Smoking Cessation	Active, not recruiting	No Results Available	Smoking Cessation	Drug: Varenicline|Drug: Bupropion|Other: Placebo|Behavioral: Counseling/Phone Calls	M.D. Anderson Cancer Center|National Institutes of Health (NIH)|National Institute on Drug Abuse (NIDA)|Pfizer	Both	25 Years to 70 Years (Adult, Senior)	Phase 3	385	Other|NIH|Industry	Interventional	Allocation: Randomized|Endpoint Classification: Efficacy Study|Intervention Model: Parallel Assignment|Masking: Double Blind (Subject, Caregiver, Investigator)|Primary Purpose: Treatment	2008-0850|R01DA024709-01A1|NCI-2011-01101	July 20, 2009	May 2010	null	April 11, 2016	April 2016	No Study Results Posted	null	August 2017	Prolonged Abstinence Rate	https://ClinicalTrials.gov/show/NCT00943618	United States: Food and Drug Administration,United States: Federal Government
8519	NCT00857025	Beta-Glucan in Treating Patients With Locally Advanced or Metastatic Non-Small Cell Lung Cancer	Active, not recruiting	No Results Available	Lung Cancer	Biological: beta-glucan MM-10-001|Other: flow cytometry|Other: laboratory biomarker analysis|Other: questionnaire administration	City of Hope Medical Center|National Cancer Institute (NCI)	Both	18 Years and older (Adult, Senior)	Phase 1	20	Other|NIH	Interventional	Endpoint Classification: Safety Study|Intervention Model: Single Group Assignment|Masking: Open Label|Primary Purpose: Treatment	07243|P30CA033572|CHNMC-07243|CDR0000634737	March 5, 2009	November 2008	null	September 16, 2016	September 2016	No Study Results Posted	null	August 2017	Safety|Maximum-tolerated dose|Toxicity as assessed by NCI CTCAE v3.0|Beta-glucan MM-10-001 activity as assessed by changes in natural killer cell activation and functional activity, cytokine profiling, and clinical benefit|Patient-reported functional status|Survival|Progression-free survival	https://ClinicalTrials.gov/show/NCT00857025	United States: Food and Drug Administration,United States: Institutional Review Board
7085	NCT01281488	Fluorescence Imaging in Finding Tumors in Patients With Kidney Tumors	Active, not recruiting	No Results Available	Recurrent Renal Cell Cancer|Stage I Renal Cell Cancer|Stage II Renal Cell Cancer	Procedure: fluorescence imaging|Procedure: laparoscopic surgery|Drug: indocyanine green	City of Hope Medical Center|National Cancer Institute (NCI)	Both	18 Years and older (Adult, Senior)	Phase 1	50	Other|NIH	Interventional	Allocation: Randomized|Endpoint Classification: Efficacy Study|Intervention Model: Single Group Assignment|Masking: Single Blind (Investigator)|Primary Purpose: Treatment	10155|NCI-2011-00067	January 19, 2011	October 2011	null	September 30, 2016	September 2016	No Study Results Posted	null	August 2017	Determination of the optimal dose of ICG which will maximize its utility in the detection of renal cortical tumors by NIR imaging technology on the da Vinci Surgical System|Positive margin from pathology|Total surgical time|Warm ischemia time	https://ClinicalTrials.gov/show/NCT01281488	United States: Institutional Review Board
4080	NCT01978457	Establishing and Eliminating Cue-drug Associations in Human Cocaine Addiction	Active, not recruiting	No Results Available	Cocaine Dependent Subjects	Drug: cocaine hydrochloride|Drug: propranolol|Drug: placebo	Yale University	Both	18 Years to 50 Years (Adult)	Phase 1	24	Other	Interventional	Allocation: Randomized|Intervention Model: Single Group Assignment|Masking: Double Blind (Subject, Caregiver, Investigator, Outcomes Assessor)|Primary Purpose: Basic Science	1104008404	October 17, 2013	October 2012	null	December 28, 2015	December 2015	No Study Results Posted	null	August 2017	Total number of patient controlled analgesic (PCA) pump activations (responses)	https://ClinicalTrials.gov/show/NCT01978457	United States: Food and Drug Administration
9836	NCT00390793	Hyper-CVAD Plus Dasatinib in Philadelphia/BCR-ABL Positive ALL	Active, not recruiting	No Results Available	Acute Lymphoblastic Leukemia|Leukemia	Drug: Cyclophosphamide|Drug: Vincristine|Drug: Doxorubicin|Drug: Dexamethasone|Drug: Dasatinib|Drug: Methotrexate|Drug: Ara-C	M.D. Anderson Cancer Center|Bristol-Myers Squibb	Both	18 Years and older (Adult, Senior)	Phase 2	115	Other|Industry	Interventional	Allocation: Non-Randomized|Endpoint Classification: Safety/Efficacy Study|Intervention Model: Single Group Assignment|Masking: Open Label|Primary Purpose: Treatment	2006-0478|NCI-2010-00518	October 18, 2006	September 2006	null	March 22, 2016	March 2016	No Study Results Posted	null	August 2017	Event-Free Survival (CR rates and disease-free survivals)	https://ClinicalTrials.gov/show/NCT00390793	United States: Food and Drug Administration
5474	NCT01664754	Exemestane, Pemetrexed Disodium, and Carboplatin in Treating Post-Menopausal Women With Stage IV Non-Small Cell Lung Cancer	Active, not recruiting	No Results Available	Stage IV Non-small Cell Lung Cancer	Drug: exemestane|Drug: pemetrexed disodium|Drug: carboplatin|Other: laboratory biomarker analysis|Other: pharmacological study|Other: questionnaire administration|Procedure: quality-of-life assessment	Jonsson Comprehensive Cancer Center|National Cancer Institute (NCI)	Female	18 Years and older (Adult, Senior)	Phase 1	6	Other|NIH	Interventional	Endpoint Classification: Safety/Efficacy Study|Intervention Model: Single Group Assignment|Masking: Open Label|Primary Purpose: Treatment	11-003323|NCI-2012-01250	August 10, 2012	September 2012	null	September 7, 2016	September 2016	No Study Results Posted	null	August 2017	Tabulation, grading, and attribution of serious adverse events (SAEs) and adverse events (AEs) using the National Cancer Institute (NCI) Common Terminology Criteria for Adverse Events (CTCAE) version 3.0|Proportion achieving clinical response|Quality of life in patients treated with pemetrexed disodium, carboplatin and exemestane	https://ClinicalTrials.gov/show/NCT01664754	United States: Institutional Review Board,United States: Federal Government
395	NCT01876953	Dasatinib, Cytarabine, and Idarubicin in Treating Patients With High-Risk Acute Myeloid Leukemia	Active, not recruiting	No Results Available	Adult Acute Myeloid Leukemia With 11q23 (MLL) Abnormalities|Adult Acute Myeloid Leukemia With Del(5q)|Adult Acute Myeloid Leukemia With Inv(16)(p13;q22)|Adult Acute Myeloid Leukemia With t(15;17)(q22;q12)|Adult Acute Myeloid Leukemia With t(16;16)(p13;q22)|Adult Acute Myeloid Leukemia With t(8;21)(q22;q22)|Recurrent Adult Acute Myeloid Leukemia|Secondary Acute Myeloid Leukemia|Untreated Adult Acu…	Drug: cytarabine|Drug: idarubicin|Drug: dasatinib|Other: laboratory biomarker analysis	City of Hope Medical Center|National Cancer Institute (NCI)	Both	18 Years and older (Adult, Senior)	Phase 1|Phase 2	52	Other|NIH	Interventional	Endpoint Classification: Safety/Efficacy Study|Intervention Model: Single Group Assignment|Masking: Open Label|Primary Purpose: Treatment	12393|NCI-2013-01141	June 11, 2013	September 2013	null	April 8, 2016	April 2016	No Study Results Posted	null	August 2017	Maximum tolerated dose of dasatinib, determined according to incidence of dose limiting toxicity (DLT), graded using the National Cancer Institute (NCI) Common Terminology Criteria for Adverse Events (CTCAE) version 4.0 (Phase I)|CR rate (Phase II)|Remission duration (Phase II)|Overall survival (Phase II)|Event-free survival (Phase II)|Cumulative incidence of relapse/progression (Phase II)|Incide…	https://ClinicalTrials.gov/show/NCT01876953	United States: Federal Government
10089	NCT00290498	Rituximab-HCVAD in Patients With B-Cell Non-Hodgkin's Lymphoma	Active, not recruiting	No Results Available	Lymphoma	Drug: Rituximab|Drug: Cyclophosphamide|Drug: Doxorubicin|Drug: Vincristine|Drug: Dexamethasone|Drug: Methotrexate|Drug: Cytarabine|Drug: Prednisone	M.D. Anderson Cancer Center|Genentech, Inc.	Both	16 Years to 60 Years (Child, Adult)	Phase 2	66	Other|Industry	Interventional	Allocation: Randomized|Endpoint Classification: Safety/Efficacy Study|Intervention Model: Parallel Assignment|Masking: Open Label|Primary Purpose: Treatment	2005-0054|NCI-2012-01355	February 10, 2006	August 2005	null	September 12, 2016	September 2016	No Study Results Posted	null	August 2018	Overall Response	https://ClinicalTrials.gov/show/NCT00290498	United States: Food and Drug Administration
8799	NCT00759798	Identifying Prognostic Factors in Frontline FCR for Patients With Chronic Lymphocytic Leukemia (CLL)	Active, not recruiting	No Results Available	Chronic Lymphocytic Leukemia|Leukemia	Drug: Fludarabine|Drug: Cyclophosphamide|Drug: Rituximab	M.D. Anderson Cancer Center	Both	16 Years and older (Child, Adult, Senior)	Phase 2	300	Other	Interventional	Endpoint Classification: Safety/Efficacy Study|Intervention Model: Single Group Assignment|Masking: Open Label|Primary Purpose: Treatment	2008-0431|NCI-2012-01663|246915	September 24, 2008	August 2008	null	September 30, 2016	September 2016	No Study Results Posted	null	August 2018	Complete Remission Rate (CRR)	https://ClinicalTrials.gov/show/NCT00759798	United States: Food and Drug Administration
8224	NCT00954226	Erlotinib Prior to Surgery in Patients With Head and Neck Cancer	Active, not recruiting	No Results Available	Head And Neck Cancer	Drug: Erlotinib	M.D. Anderson Cancer Center|OSI Pharmaceuticals	Both	18 Years and older (Adult, Senior)	Phase 1	55	Other|Industry	Interventional	Allocation: Randomized|Endpoint Classification: Safety/Efficacy Study|Intervention Model: Single Group Assignment|Masking: Open Label|Primary Purpose: Treatment	2008-0137|NCI-2012-01639	August 6, 2009	August 2009	null	July 13, 2016	July 2016	No Study Results Posted	null	August 2018	Effects of erlotinib 150 mg/day (standard dose) + 200 mg/day or 300 mg/day (high-dose) on phosphorylation of AKT protein downstream from EGFR	https://ClinicalTrials.gov/show/NCT00954226	United States: Food and Drug Administration
7459	NCT01187199	Phase I Trial of Bevacizumab and Temsirolimus in Combination With 1) Carboplatin, 2) Paclitaxel, 3) Sorafenib for the Treatment of Advanced Cancer	Active, not recruiting	No Results Available	Advanced Cancer	Drug: Temsirolimus|Drug: Bevacizumab|Drug: Paclitaxel|Drug: Sorafenib|Drug: Carboplatin	M.D. Anderson Cancer Center	Both	Child, Adult, Senior	Phase 1	278	Other	Interventional	Allocation: Non-Randomized|Endpoint Classification: Safety/Efficacy Study|Intervention Model: Single Group Assignment|Masking: Open Label|Primary Purpose: Treatment	2010-0486|NCI-2012-01788	August 20, 2010	August 2010	null	October 5, 2016	October 2016	No Study Results Posted	null	August 2018	Maximum Tolerated Dose (MTD)|Anti-Tumor Efficacy of Temsirolimus and Bevacizumab When Used in Combination with Carboplatin|Anti-Tumor Efficacy of Temsirolimus and Bevacizumab When Used in Combination with Paclitaxel|Anti-Tumor Efficacy of Temsirolimus and Bevacizumab When Used in Combination with Sorafenib	https://ClinicalTrials.gov/show/NCT01187199	United States: Food and Drug Administration
6887	NCT01332630	TPI 287 in Breast Cancer Metastatic to the Brain	Active, not recruiting	No Results Available	Breast Cancer	Drug: TPI 287|Drug: Dexamethasone|Drug: Benadryl|Drug: Ranitidine	M.D. Anderson Cancer Center|Cortice Biosciences, Inc.	Female	18 Years and older (Adult, Senior)	Phase 2	69	Other|Industry	Interventional	Endpoint Classification: Safety/Efficacy Study|Intervention Model: Single Group Assignment|Masking: Open Label|Primary Purpose: Treatment	2010-0198|NCI-2011-00929	April 7, 2011	August 2011	null	September 27, 2016	September 2016	No Study Results Posted	null	August 2018	Overall Response Rate	https://ClinicalTrials.gov/show/NCT01332630	United States: Food and Drug Administration
5817	NCT01593020	Neoadjuvant Study of Sequential Eribulin Followed by FAC Compared to Sequential Paclitaxel Followed by FEC in Early Stage Breast Cancer Not Overexpressing HER-2	Active, not recruiting	No Results Available	Breast Cancer	Drug: Paclitaxel|Drug: Eribulin|Drug: 5-Fluorouracil|Drug: Epirubicin|Drug: Cyclophosphamide|Drug: Doxorubicin	M.D. Anderson Cancer Center|Eisai Inc.	Female	18 Years and older (Adult, Senior)	Phase 2	162	Other|Industry	Interventional	Allocation: Randomized|Endpoint Classification: Safety/Efficacy Study|Intervention Model: Parallel Assignment|Masking: Open Label|Primary Purpose: Treatment	2012-0167|NCI-2012-00851	May 3, 2012	August 2012	null	June 7, 2016	June 2016	No Study Results Posted	null	August 2018	Pathologic Complete Response (pCR)	https://ClinicalTrials.gov/show/NCT01593020	United States: Food and Drug Administration
4462	NCT01891968	Bortezomib for Low or Intermediate-1 Myelodysplastic Syndrome (MDS) With p65 Activation	Active, not recruiting	No Results Available	Leukemia	Drug: Bortezomib	M.D. Anderson Cancer Center|Millennium Pharmaceuticals, Inc.	Both	18 Years and older (Adult, Senior)	Phase 2	40	Other|Industry	Interventional	Endpoint Classification: Safety/Efficacy Study|Intervention Model: Single Group Assignment|Masking: Open Label|Primary Purpose: Treatment	2012-0562|NCI-2013-01730	June 28, 2013	August 2013	null	November 6, 2015	November 2015	No Study Results Posted	null	August 2018	Overall Response (OR)	https://ClinicalTrials.gov/show/NCT01891968	United States: Food and Drug Administration
7435	NCT01196390	Radiation Therapy, Paclitaxel, and Carboplatin With or Without Trastuzumab in Treating Patients With Esophageal Cancer	Active, not recruiting	No Results Available	Adenocarcinoma of the Gastroesophageal Junction|Esophageal Adenocarcinoma|Stage IB Esophageal Cancer|Stage IIA Esophageal Cancer|Stage IIB Esophageal Cancer|Stage IIIA Esophageal Cancer|Stage IIIB Esophageal Cancer	Drug: Carboplatin|Other: Laboratory Biomarker Analysis|Drug: Paclitaxel|Other: Quality-of-Life Assessment|Radiation: Radiation Therapy|Procedure: Therapeutic Conventional Surgery|Biological: Trastuzumab	National Cancer Institute (NCI)	Both	18 Years and older (Adult, Senior)	Phase 3	591	NIH	Interventional	Allocation: Randomized|Endpoint Classification: Efficacy Study|Intervention Model: Parallel Assignment|Masking: Open Label|Primary Purpose: Treatment	NCI-2011-02601|CDR0000683717|RTOG-1010|U10CA180868|U10CA021661	September 4, 2010	December 2010	null	October 12, 2016	July 2016	No Study Results Posted	null	August 2018	Disease-free survival (DFS)|Health-related quality of life (QOL) as measured by FACT-E|Incidence of adverse events, assessed by the National Cancer Institute Common Terminology Criteria for Adverse Events version 4.0|Molecular correlates of efficacy|Overall survival (OS)|Pathologic complete response|Predictors of cardiotoxicity|Quality-adjusted survival, assessed by the EQ-5D	https://ClinicalTrials.gov/show/NCT01196390	United States: Food and Drug Administration
8250	NCT00946270	Pomalidomide for Myelofibrosis Patients	Active, not recruiting	No Results Available	Polycythemia Vera|Thrombocythemia	Drug: CC-4047|Drug: Prednisone	M.D. Anderson Cancer Center|Celgene	Both	18 Years and older (Adult, Senior)	Phase 2	70	Other|Industry	Interventional	Endpoint Classification: Safety/Efficacy Study|Intervention Model: Single Group Assignment|Masking: Open Label|Primary Purpose: Treatment	2007-0199|NCI-2012-00360	July 23, 2009	July 2009	null	October 5, 2016	October 2016	No Study Results Posted	null	August 2018	Best Overall Response	https://ClinicalTrials.gov/show/NCT00946270	United States: Food and Drug Administration
6997	NCT01301807	Carfilzomib Plus Panobinostat in Relapsed/Refractory Multiple Myeloma (MM)	Active, not recruiting	No Results Available	Myeloma	Drug: Carfilzomib|Drug: Panobinostat|Drug: Dexamethasone	M.D. Anderson Cancer Center|Novartis|Onyx Therapeutics, Inc.	Both	18 Years and older (Adult, Senior)	Phase 1	63	Other|Industry	Interventional	Allocation: Non-Randomized|Endpoint Classification: Safety/Efficacy Study|Intervention Model: Single Group Assignment|Masking: Open Label|Primary Purpose: Treatment	2010-0733|NCI-2011-00316	February 21, 2011	July 2011	null	September 7, 2016	September 2016	No Study Results Posted	null	August 2018	Maximum Tolerated Dose (MTD)|Time to Progression (TTP)	https://ClinicalTrials.gov/show/NCT01301807	United States: Food and Drug Administration
9084	NCT00655876	Paclitaxel, Cisplatin, and Radiation Therapy With or Without Cetuximab in Treating Patients With Locally Advanced Esophageal Cancer	Active, not recruiting	No Results Available	Esophageal Cancer	Biological: cetuximab|Drug: cisplatin|Drug: paclitaxel|Radiation: radiation therapy	Radiation Therapy Oncology Group|National Cancer Institute (NCI)|NRG Oncology	Both	18 Years to 74 Years (Adult, Senior)	Phase 3	420	Other|NIH	Interventional	Allocation: Randomized|Intervention Model: Parallel Assignment|Masking: Double Blind (Subject, Caregiver, Investigator, Outcomes Assessor)|Primary Purpose: Treatment	RTOG 0436|CDR0000538085	April 9, 2008	June 2008	null	September 28, 2016	September 2016	No Study Results Posted	null	August 2018	Overall survival (failure: death due to any cause)|Local control (failure: residual cancer on post-treatment endoscopic biopsy or recurrent primary disease as defined in protocol)|Adverse events as assessed by NCI CTCAE v3.0|Endoscopic complete response rate|Health-related quality of life (FACT-E)|Quality-adjusted survival (using EQ-5D), if primary hypothesis is supported	https://ClinicalTrials.gov/show/NCT00655876	United States: Food and Drug Administration
7416	NCT01200329	High-Dose Gemcitabine, Busulfan and Melphalan for Patients With Refactory Hodgkin's Disease	Active, not recruiting	No Results Available	Lymphoma	Drug: Gemcitabine|Drug: Busulfan|Drug: Melphalan|Procedure: Stem Cell Transplantation|Drug: Palifermin	M.D. Anderson Cancer Center	Both	12 Years to 70 Years (Child, Adult, Senior)	Phase 2	80	Other	Interventional	Endpoint Classification: Safety/Efficacy Study|Intervention Model: Single Group Assignment|Masking: Open Label|Primary Purpose: Treatment	2010-0142|NCI-2012-01885	September 9, 2010	June 2011	null	April 11, 2016	April 2016	No Study Results Posted	null	August 2018	Event-Free Survival (EFS)	https://ClinicalTrials.gov/show/NCT01200329	United States: Institutional Review Board
4884	NCT01795248	The Impact of Liraglutide on Glucose Tolerance and the Risk of Type 2 Diabetes in Women With Previous Pregnancy-induced Diabetes	Active, not recruiting	No Results Available	Gestational Diabetes Mellitus	Drug: Liraglutide|Drug: Placebo	Tina Vilsboll|Novo Nordisk A/S|Rigshospitalet, Denmark|University Hospital, Gentofte, Copenhagen	Female	18 Years and older (Adult, Senior)	Phase 4	100	Other|Industry	Interventional	Allocation: Randomized|Endpoint Classification: Efficacy Study|Intervention Model: Parallel Assignment|Masking: Double Blind (Subject, Caregiver, Investigator)|Primary Purpose: Prevention	GDM-TREAT|2012-001371-37	February 18, 2013	July 2012	null	December 3, 2015	December 2015	No Study Results Posted	null	August 2019	Change in glucose tolerance|Deterioration in glycaemic status	https://ClinicalTrials.gov/show/NCT01795248	Denmark: Danish Medicines Agency
626	NCT01514201	Veliparib, Radiation Therapy, and Temozolomide in Treating Younger Patients With Newly Diagnosed Diffuse Pontine Gliomas	Active, not recruiting	No Results Available	Childhood Mixed Glioma|Untreated Childhood Anaplastic Astrocytoma|Untreated Childhood Brain Stem Glioma|Untreated Childhood Fibrillary Astrocytoma|Untreated Childhood Giant Cell Glioblastoma|Untreated Childhood Glioblastoma|Untreated Childhood Gliosarcoma	Radiation: 3-Dimensional Conformal Radiation Therapy|Radiation: Intensity-Modulated Radiation Therapy|Other: Laboratory Biomarker Analysis|Other: Pharmacological Study|Drug: Temozolomide|Drug: Veliparib	National Cancer Institute (NCI)	Both	up to 21 Years (Child, Adult)	Phase 1|Phase 2	66	NIH	Interventional	Endpoint Classification: Safety/Efficacy Study|Intervention Model: Single Group Assignment|Masking: Open Label|Primary Purpose: Treatment	NCI-2012-00082|PBTC-033|12-C-0213|CDR0000717423|P12978|U01CA081457	January 16, 2012	November 2011	null	October 5, 2016	October 2016	No Study Results Posted	null	August 2019	Feasibility of intra-patient dose escalation of temozolomide during maintenance therapy with veliparib (Phase I and II)|Maximum-tolerated dose of veliparib defined as highest dose level with fewer than 2 dose limiting toxicities in 6 patients as assessed by the National Cancer Institute Common Terminology Criteria for Adverse Events version 4.0 (Phase I)|Overall survival (Phase II)|Number of pseu…	https://ClinicalTrials.gov/show/NCT01514201	United States: Food and Drug Administration
3746	NCT02060370	Sunitinib Scheduling in Metastatic Renal Cell Carcinoma (mRCC)	Active, not recruiting	No Results Available	Genitourinary Cancer|Kidney Cancer	Drug: Sunitinib|Behavioral: Questionnaire	M.D. Anderson Cancer Center|Pfizer	Both	18 Years and older (Adult, Senior)	Phase 2	60	Other|Industry	Interventional	Endpoint Classification: Safety/Efficacy Study|Intervention Model: Single Group Assignment|Masking: Open Label|Primary Purpose: Treatment	2013-0944|NCI-2014-01908	February 10, 2014	August 2014	null	April 27, 2016	April 2016	No Study Results Posted	null	August 2021	Rate of Toxicity|Progression-Free Survival (PFS)	https://ClinicalTrials.gov/show/NCT02060370	United States: Food and Drug Administration
758	NCT01318317	Genetically Engineered Lymphocyte Therapy After Peripheral Blood Stem Cell Transplant in Treating Patients With High-Risk, Intermediate-Grade, B-cell Non-Hodgkin Lymphoma	Active, not recruiting	No Results Available	Recurrent Adult Diffuse Large Cell Lymphoma|Recurrent Adult Diffuse Mixed Cell Lymphoma|Recurrent Adult Diffuse Small Cleaved Cell Lymphoma|Recurrent Grade 3 Follicular Lymphoma|Recurrent Mantle Cell Lymphoma	Procedure: peripheral blood stem cell transplantation (PBSCT)|Biological: filgrastim|Genetic: polymerase chain reaction|Biological: rituximab|Biological: genetically engineered lymphocyte therapy|Other: laboratory biomarker analysis|Drug: plerixafor|Procedure: autologous hematopoietic stem cell transplantation	City of Hope Medical Center|National Cancer Institute (NCI)	Both	18 Years and older (Adult, Senior)	Phase 1|Phase 2	57	Other|NIH	Interventional	Endpoint Classification: Safety/Efficacy Study|Intervention Model: Single Group Assignment|Masking: Open Label|Primary Purpose: Treatment	09174|NCI-2011-00344|P50CA107399	March 16, 2011	September 2011	null	August 10, 2016	August 2016	No Study Results Posted	null	August 2022	MTD based on DLTs and defining the full toxicity profile (Phase I)|Woodchuck hepatitis virus post-transcriptional regulatory element (WPRE) detection above background (Phase II)|Rates of engraftment and persistence|Failure to engraft|Progression-free survival|Overall survival	https://ClinicalTrials.gov/show/NCT01318317	United States: Federal Government,United States: Institutional Review Board,United States: Food and Drug Administration
1313	NCT00361244	SU011248 in Combination With Irinotecan and Cetuximab as a Second Line Regimen for Stage IV Colorectal Cancer	Active, not recruiting	No Results Available	Colorectal Carcinoma	Drug: SU011248|Drug: Irinotecan|Drug: Cetuximab	Massachusetts General Hospital|Beth Israel Deaconess Medical Center|Dana-Farber Cancer Institute	Both	18 Years and older (Adult, Senior)	Phase 1|Phase 2	44	Other	Interventional	Allocation: Non-Randomized|Endpoint Classification: Safety/Efficacy Study|Intervention Model: Single Group Assignment|Masking: Open Label|Primary Purpose: Treatment	05-439	August 4, 2006	July 2006	null	December 28, 2007	December 2007	No Study Results Posted	null	December 2007	To determine the maximum tolerated dose of SU011248 when given in combination with irinotecan and cetuximab in patients with previously treated locally advanced, locally recurrent, or metastatic colorectal adenocarcinoma|To determine the response rate of SU011248 when given in combination with irinotecan and cetuximab in this patient population.|To evaluate the toxicities of this combination of d…	https://ClinicalTrials.gov/show/NCT00361244	United States: Food and Drug Administration
9690	NCT00438841	Bortezomib, Cyclophosphamide, Dexamethasone, and Thalidomide in Treating Patients With Newly Diagnosed, Previously Untreated Multiple Myeloma	Active, not recruiting	No Results Available	Multiple Myeloma and Plasma Cell Neoplasm	Drug: bortezomib|Drug: cyclophosphamide|Drug: dexamethasone|Drug: thalidomide	Fred Hutchinson Cancer Research Center|National Cancer Institute (NCI)	Both	18 Years and older (Adult, Senior)	Phase 2	43	Other|NIH	Interventional	Masking: Open Label|Primary Purpose: Treatment	CDR0000536219|FHCRC-2123.00	February 20, 2007	August 2006	null	March 12, 2009	March 2009	No Study Results Posted	null	December 2008	Response rate|Safety and tolerability	https://ClinicalTrials.gov/show/NCT00438841	United States: Federal Government
9925	NCT00354276	VNP40101M Followed by Cytarabine in Treating Older Patients With Acute Myeloid Leukemia	Active, not recruiting	No Results Available	Leukemia	Drug: cytarabine|Drug: laromustine	Vion Pharmaceuticals|National Cancer Institute (NCI)	Both	60 Years and older (Adult, Senior)	Phase 2	85	Industry	Interventional	Masking: Open Label|Primary Purpose: Treatment	CDR0000492755|VION-CLI-043|EUDRACT-2006-001853-89	July 19, 2006	May 2006	null	January 9, 2014	May 2009	No Study Results Posted	null	December 2008	Complete response rate|Leukemia-free survival	https://ClinicalTrials.gov/show/NCT00354276	United States: Food and Drug Administration
9616	NCT00468910	Aspirin in Preventing Colorectal Cancer in Patients at Increased Risk of Colorectal Cancer	Active, not recruiting	No Results Available	Colon Cancer|Precancerous Condition|Rectal Cancer	Drug: acetylsalicylic acid|Drug: placebo|Other: laboratory biomarker analysis	National Cancer Institute (NCI)	Both	up to 75 Years (Child, Adult, Senior)	Phase 2	115	NIH	Interventional	Allocation: Randomized|Endpoint Classification: Efficacy Study|Intervention Model: Parallel Assignment|Masking: Double Blind (Subject, Investigator)|Primary Purpose: Prevention	NCI-2009-00841|CDR0000652929|NCI 04-2-03|NWU04-2-03|N01CN35157	May 2, 2007	March 2007	null	December 6, 2013	December 2013	No Study Results Posted	null	December 2009	Change in spectral slope|Change in fractal dimension|Colonic epithelial apoptosis as measured by immunohistochemical detection of cleaved caspase 3|Colonic cell proliferation as measured by immunohistochemical detection of Ki67|Rectal prostaglandin levels as measured by ELISA|Platelet cyclooxygenase (COX) activity as measured by a peroxidase-based COX enzyme activity assay	https://ClinicalTrials.gov/show/NCT00468910	United States: Institutional Review Board
9963	NCT00335868	PHA-739358 in Treating Patients With Chronic Myelogenous Leukemia That Relapsed After Imatinib Mesylate or c-ABL Therapy	Active, not recruiting	No Results Available	Leukemia	Drug: danusertib|Other: laboratory biomarker analysis|Other: pharmacological study	Jonsson Comprehensive Cancer Center|National Cancer Institute (NCI)	Both	18 Years and older (Adult, Senior)	Phase 2	16	Other|NIH	Interventional	Masking: Open Label|Primary Purpose: Treatment	CDR0000486219|UCLA-0601009-01|NERVIANO-AURA-6202-005	June 8, 2006	March 2007	null	December 17, 2013	July 2009	No Study Results Posted	null	December 2009	Antileukemic response in terms of complete hematological response, no evidence of leukemia, or return to chronic phase|Overall safety profile of PHA-739358 by type, severity, timing, and relatedness of adverse events and laboratory abnormalities|Pharmacokinetics of this drug and its N-oxide metabolite PHA-816359 by measuring their plasma concentration at different times after dosing|Changes in hi…	https://ClinicalTrials.gov/show/NCT00335868	United States: Food and Drug Administration
992	NCT00999349	Therapeutic Effects of Silymarin in Patients With B-thalassemia Major	Active, not recruiting	No Results Available	Beta-thalassemia Major|Iron Overload	Drug: Silymarin (LEGALON)|Drug: Placebo	Isfahan University of Medical Sciences|Madaus Inc	Both	12 Years and older (Child, Adult, Senior)	Phase 2|Phase 3	140	Other|Industry	Interventional	Allocation: Randomized|Endpoint Classification: Pharmacokinetics/Dynamics Study|Intervention Model: Parallel Assignment|Masking: Double Blind (Subject, Caregiver, Investigator, Outcomes Assessor)|Primary Purpose: Treatment	187050|LE13K0.52,|IRCT138804022067N1	October 20, 2009	March 2009	null	October 20, 2009	October 2009	No Study Results Posted	null	December 2009	Serum ferritin level|Liver enzymes (SGOT, SGPT, Alkaline Phosphatase), serum Hepcidin, and soluble transferrin receptor levels	https://ClinicalTrials.gov/show/NCT00999349	Iran:Isfahan University of Medical Sciences
9264	NCT00589186	Vaccine Therapy and Celecoxib in Treating Patients With Metastatic Nasopharyngeal Cancer	Active, not recruiting	No Results Available	Head and Neck Cancer	Biological: Ad5F35-LMP1/LMP2-transduced autologous dendritic cells|Drug: celecoxib|Other: flow cytometry|Other: immunoenzyme technique|Other: laboratory biomarker analysis	National Cancer Centre, Singapore|National Cancer Institute (NCI)	Both	18 Years and older (Adult, Senior)	Phase 2	35	Other	Interventional	Allocation: Non-Randomized|Masking: Open Label|Primary Purpose: Treatment	CDR0000579355|SINGAPORE-NCC-07-11-NPC	December 20, 2007	November 2007	null	December 17, 2013	December 2008	No Study Results Posted	null	December 2009	Clinical benefit rate (CBR) (complete response [CR], partial response [PR], and stable disease [SD] for ≥ 14 weeks) as defined by RECIST criteria|Response rate (CR and PR)|Overall survival|Progression-free survival|Toxicity profile	https://ClinicalTrials.gov/show/NCT00589186	United States: Federal Government
1113	NCT00781872	Mesenchymal Stem Cells for the Treatment of MS	Active, not recruiting	No Results Available	Multiple Sclerosis	Biological: injection of autologous stem cells	Hadassah Medical Organization	Both	35 Years to 65 Years (Adult)	Phase 1|Phase 2	20	Other	Interventional	Endpoint Classification: Safety Study|Intervention Model: Single Group Assignment|Masking: Open Label|Primary Purpose: Treatment	MS22MSC-HMO-CTIL	October 28, 2008	October 2006	null	October 28, 2008	October 2008	No Study Results Posted	null	December 2009	safety and migration ability of the injected cells|clinical efficacy in disability score	https://ClinicalTrials.gov/show/NCT00781872	Israel: Ministry of Health
8686	NCT00794859	Sorafenib in Previously Treated Malignant Mesothelioma	Active, not recruiting	No Results Available	Mesothelioma	Drug: Sorafenib	King's College London|Bayer	Both	18 Years and older (Adult, Senior)	Phase 2	54	Other|Industry	Interventional	Endpoint Classification: Efficacy Study|Intervention Model: Single Group Assignment|Masking: Open Label|Primary Purpose: Treatment	2007-005091-13	November 19, 2008	October 2008	null	August 3, 2009	August 2009	No Study Results Posted	SMS	December 2009	Progression-free survival|Response rate as assessed with CT scan|Overall survival|Change in FDG-PET avidity	https://ClinicalTrials.gov/show/NCT00794859	United Kingdom: Medicines and Healthcare Products Regulatory Agency
8408	NCT00886977	Efficacy and Safety of YAM80 in Amyotrophic Lateral Sclerosis (ALS)	Active, not recruiting	No Results Available	Amyotrophic Lateral Sclerosis	Drug: YAM80	Yoshino Neurology Clinic	Both	25 Years to 65 Years (Adult)	Phase 2	25	Other	Interventional	Endpoint Classification: Safety/Efficacy Study|Intervention Model: Single Group Assignment|Masking: Open Label|Primary Purpose: Treatment	YAM80-01	April 21, 2009	April 2009	null	October 22, 2010	April 2009	No Study Results Posted	null	December 2010	ALSFRS-R|Safety|Manual Muscle Testing|Grip/pinch strength|Pulmonary function (forced vital capacity)	https://ClinicalTrials.gov/show/NCT00886977	Japan: Ministry of Health, Labor and Welfare
9862	NCT00381797	Bevacizumab and Irinotecan in Treating Young Patients With Recurrent, Progressive, or Refractory Glioma, Medulloblastoma, Ependymoma, or Low Grade Glioma	Active, not recruiting	Has Results	Childhood Cerebral Anaplastic Astrocytoma|Childhood Oligodendroglioma|Childhood Spinal Cord Neoplasm|Recurrent Childhood Brain Stem Glioma|Recurrent Childhood Ependymoma|Recurrent Childhood Medulloblastoma	Biological: Bevacizumab|Radiation: Fludeoxyglucose F-18|Drug: Irinotecan Hydrochloride	National Cancer Institute (NCI)	Both	up to 21 Years (Child, Adult)	Phase 2	140	NIH	Interventional	Endpoint Classification: Efficacy Study|Intervention Model: Single Group Assignment|Masking: Open Label|Primary Purpose: Treatment	NCI-2009-01090|CDR0000499832|PBTC-022|U01CA081457	September 26, 2006	August 2006	null	July 14, 2016	June 2016	January 17, 2012	null	December 2010	Objective Response Rate Sustained for ≥ 8 Weeks|Sustained Disease Stabilization Rate Associated With Bevacizumab and Irinotecan in Patients With Recurrent or Progressive Low-grade Glioma (Stratum E)|Number of Study Participants With Grade 3 or 4 Treatment-related Toxicity|Cumulative Incidence of Sustained Objective Responses|Progression-free Survival|Change in Perfusion Ratio Between the Baseline…	https://ClinicalTrials.gov/show/NCT00381797	United States: Food and Drug Administration
7730	NCT01115894	Medication and Counseling for Controlled Drinking	Active, not recruiting	No Results Available	Alcohol Dependence|Alcohol Abuse	Drug: Naltrexone|Behavioral: Modified Behavioral Self-Control Psychotherapy|Behavioral: Brief Behavioral Compliance Enhancement Therapy|Drug: Placebo	Research Foundation for Mental Hygiene, Inc.	Male	18 Years to 65 Years (Adult)	Phase 3	200	Other	Interventional	Allocation: Randomized|Intervention Model: Factorial Assignment|Masking: Double Blind (Subject, Investigator, Outcomes Assessor)|Primary Purpose: Treatment	AA015553-01A1S1	April 30, 2010	February 2007	null	December 6, 2012	December 2012	No Study Results Posted	ProjectSMART	December 2010	Quantity of alcohol use|Frequency of binge drinking|Frequency of HIV risk behavior	https://ClinicalTrials.gov/show/NCT01115894	United States: Institutional Review Board
8610	NCT00820872	Docetaxel, Carboplatin, Trastuzumab, and Lapatinib in Treating Patients With Early Stage Breast Cancer	Active, not recruiting	No Results Available	Breast Cancer	Biological: trastuzumab|Drug: carboplatin|Drug: docetaxel|Drug: lapatinib ditosylate	Alliance for Clinical Trials in Oncology|National Cancer Institute (NCI)	Both	18 Years and older (Adult, Senior)	Phase 2	33	Other|NIH	Interventional	Intervention Model: Single Group Assignment|Masking: Open Label|Primary Purpose: Treatment	NCCTG-N083E|NCI-2009-00671|CDR0000631625	January 9, 2009	February 2009	null	August 11, 2016	August 2016	No Study Results Posted	null	December 2010	Proportion of patients experiencing grade 3 or 4 diarrhea as measured by NCI CTCAE v3.0|Adverse event profile as measured by NCI CTCAE v3.0	https://ClinicalTrials.gov/show/NCT00820872	United States: Food and Drug Administration,United States: Institutional Review Board
8870	NCT00729612	Paclitaxel Albumin-Stabilized Nanoparticle Formulation and Carboplatin in Treating Patients With Stage IIIB, Stage IV, or Recurrent Non-Small Cell Lung Cancer	Active, not recruiting	Has Results	Lung Cancer	Drug: carboplatin|Drug: paclitaxel albumin-stabilized nanoparticle formulation|Genetic: protein expression analysis|Other: immunoenzyme technique|Other: immunohistochemistry staining method|Other: laboratory biomarker analysis	Greg Otterson|National Comprehensive Cancer Network|Celgene Corporation|Ohio State University Comprehensive Cancer Center	Both	18 Years to 120 Years (Adult, Senior)	Phase 2	63	Other|Industry	Interventional	Intervention Model: Single Group Assignment|Masking: Open Label|Primary Purpose: Treatment	OSU-08059|NCI-2011-03196	August 6, 2008	August 2008	null	April 28, 2016	April 2016	April 28, 2016	null	December 2011	Overall Response Rate Defined as Complete or Partial Response as Assessed by RECIST Version 1.0 Criteria.|Progression Free Survival|Overall Survival|Incidence and Intensity of Adverse Events Graded According to NCI CTCAE v. 3.0	https://ClinicalTrials.gov/show/NCT00729612	United States: Institutional Review Board
8909	NCT00716248	Bucillamine Study of Holding Remission After Infliximab Dose-off	Active, not recruiting	No Results Available	Rheumatoid Arthritis	Drug: bucillamine|Drug: methotrexate	Saitama Medical University|Keio University	Both	20 Years and older (Adult, Senior)	Phase 4	40	Other	Interventional	Allocation: Randomized|Intervention Model: Parallel Assignment|Masking: Open Label|Primary Purpose: Prevention	SMC-94	July 8, 2008	January 2007	null	January 4, 2011	September 2009	No Study Results Posted	null	December 2011	The rate of disease flare	https://ClinicalTrials.gov/show/NCT00716248	Japan: Institutional Review Board
7549	NCT01163825	Encapsulated Cell Biodelivery of Nerve Growth Factor to Alzheimer´s Disease Patients	Active, not recruiting	No Results Available	Alzheimer's Disease	Drug: Nerve Growth Factor	NsGene A/S|Karolinska Institutet|Stockholm County Council, Sweden	Both	50 Years to 80 Years (Adult, Senior)	Phase 1	6	Industry|Other	Interventional	Allocation: Non-Randomized|Endpoint Classification: Safety/Efficacy Study|Intervention Model: Parallel Assignment|Masking: Open Label|Primary Purpose: Treatment	NsG0202-001	July 14, 2010	January 2008	null	July 15, 2010	July 2010	No Study Results Posted	NsG0202	December 2011	Adverse events|Alzheimer's Disease Assessment Scale-cognitive subscale (ADAS-Cog)	https://ClinicalTrials.gov/show/NCT01163825	Sweden: Medical Products Agency
9523	NCT00499083	Paclitaxel, Cyclophosphamide, and Doxorubicin Followed by Autologous Dendritic Cells and Surgery With or Without Radiation Therapy and/or Hormone Therapy in Treating Women With Stage II or Stage III Breast Cancer	Active, not recruiting	No Results Available	Breast Cancer	Biological: therapeutic autologous dendritic cells|Drug: aromatase inhibition therapy|Drug: cyclophosphamide|Drug: doxorubicin hydrochloride|Drug: paclitaxel|Drug: tamoxifen citrate|Genetic: gene expression analysis|Genetic: protein expression analysis|Genetic: reverse transcriptase-polymerase chain reaction|Other: immunoenzyme technique|Other: immunohistochemistry staining method|Other: laborato…	University of Nebraska|National Cancer Institute (NCI)	Female	19 Years and older (Adult, Senior)	Phase 2	30	Other|NIH	Interventional	Allocation: Non-Randomized|Endpoint Classification: Safety/Efficacy Study|Intervention Model: Single Group Assignment|Masking: Open Label|Primary Purpose: Treatment	072-06|P30CA036727|UNMC-07206	July 10, 2007	May 2006	null	July 6, 2011	July 2011	No Study Results Posted	null	December 2011	Pathological complete response|Inflammatory cell infiltration|Antibody-dependent cell-mediated cytotoxicity|Influence of tumor COX-2 and VEGF expression on dendritic cell-mediated tumor-specific immunity	https://ClinicalTrials.gov/show/NCT00499083	United States: Food and Drug Administration
9783	NCT00410605	Bevacizumab, Lenalidomide, and Dexamethasone in Treating Patients With Relapsed or Refractory Stage II or Stage III Multiple Myeloma	Active, not recruiting	No Results Available	Refractory Multiple Myeloma|Stage II Multiple Myeloma|Stage III Multiple Myeloma	Biological: bevacizumab|Drug: lenalidomide|Drug: dexamethasone|Other: laboratory biomarker analysis	National Cancer Institute (NCI)	Both	18 Years and older (Adult, Senior)	Phase 2	39	NIH	Interventional	Endpoint Classification: Efficacy Study|Intervention Model: Single Group Assignment|Masking: Open Label|Primary Purpose: Treatment	NCI-2009-00150|H-2006-0269|CDR0000521546|HO06401|7313|U01CA062491|P30CA014520	December 11, 2006	November 2006	null	April 9, 2014	April 2014	No Study Results Posted	null	December 2011	Confirmed anti-tumor response rate (complete response and partial response) to the combination of bevacizumab and lenalidomide|Time to progression (TTP)|Type and severity of toxicity incidents of the bevacizumab/lenalidomide combination summarized using NCI Common Toxicity Criteria	https://ClinicalTrials.gov/show/NCT00410605	United States: Food and Drug Administration
7628	NCT01144195	A Clinical Trial of Panitumumab in Combination With FOLFIRI Chemotherapy as Second Line Treatment in Subjects With Metastatic Colorectal Cancer Expressing Wild-type KRAS and Who Had Progressed ≥ 6 Months After the Last Dose of the First Line Chemotherapy	Active, not recruiting	No Results Available	Metastatic Colorectal Cancer	Drug: Panitumumab + FOLFIRI	Associacio catalana per a la recerca oncologica i les seves implicacions sanitaries i socials|Amgen	Both	18 Years and older (Adult, Senior)	Phase 2	80	Other|Industry	Interventional	Endpoint Classification: Safety/Efficacy Study|Intervention Model: Single Group Assignment|Masking: Open Label|Primary Purpose: Treatment	ACROSS-08-01|2009-010975-26	June 7, 2010	September 2009	null	November 9, 2010	November 2010	No Study Results Posted	ACTIVE	December 2011	Objective Response Rate|disease control rate|duration of response|time to response|progression-free survival|time to progression|time to treatment failure|duration of stable disease|Incidence of adverse events	https://ClinicalTrials.gov/show/NCT01144195	Spain: Spanish Agency of Medicines
10030	NCT00311805	Autologous CD34+ Stem Cell Injection for Severe Intermittent Claudication (Leg Pain)	Active, not recruiting	No Results Available	Peripheral Artery Disease|Severe Intermittent Claudication	Biological: Autologous Stem Cells (CD34+)	Losordo, Douglas, M.D.	Both	21 Years and older (Adult, Senior)	Phase 1	24	Other	Interventional	Allocation: Randomized|Endpoint Classification: Safety/Efficacy Study|Intervention Model: Parallel Assignment|Masking: Double Blind (Subject, Investigator)|Primary Purpose: Treatment	STU00023438/STU00000487|11931-01	April 4, 2006	April 2006	null	March 30, 2015	March 2015	No Study Results Posted	null	December 2012	Safety of Intramuscular administration of CD34-positive cells|Functional improvement	https://ClinicalTrials.gov/show/NCT00311805	United States: Food and Drug Administration
8848	NCT00736645	Selenomethionine and Finasteride Before Surgery or Radiation Therapy in Treating Patients With Stage I or Stage II Prostate Cancer	Active, not recruiting	No Results Available	Prostate Cancer	Dietary Supplement: selenomethionine|Drug: finasteride|Other: placebo	Roswell Park Cancer Institute	Male	18 Years to 120 Years (Adult, Senior)	Phase 2	55	Other	Interventional	Allocation: Randomized|Intervention Model: Parallel Assignment|Masking: Double Blind (Subject, Investigator)|Primary Purpose: Treatment	CDR0000611962|RPCI I 104607	August 15, 2008	August 2008	null	October 12, 2015	October 2015	No Study Results Posted	null	December 2012	Quantities of androgen receptor, prostate-specific antigen, kallikrein 2, and NKX 3.1 message expression|Apoptosis as assessed by TUNEL assay, immunohistochemistry, and ELISA|Relationship between Prx1 level and response to treatment	https://ClinicalTrials.gov/show/NCT00736645	United States: Food and Drug Administration
10298	NCT00201760	Gemcitabine/ Trastuzumab and Gemcitabine/ Cisplatin/ Trastuzumab in Patients With Metastatic Breast Cancer	Active, not recruiting	No Results Available	Breast Cancer	Drug: Gemcitabine|Drug: Trastuzumab|Drug: Cisplatin	Kari Kendra|Eli Lilly and Company|Ohio State University Comprehensive Cancer Center	Both	18 Years and older (Adult, Senior)	Phase 2	13	Other|Industry	Interventional	Allocation: Randomized|Endpoint Classification: Efficacy Study|Intervention Model: Parallel Assignment|Masking: Open Label|Primary Purpose: Treatment	OSU-0342	September 12, 2005	February 2005	null	November 6, 2012	November 2012	No Study Results Posted	null	December 2012	Disease free progression|Measure response rate of each drug combination|Asses the side effects of each drug combination.	https://ClinicalTrials.gov/show/NCT00201760	United States: Institutional Review Board
10016	NCT00316862	Cisplatin, Irinotecan, and Radiation Therapy in Treating Patients With Esophageal Cancer or Gastroesophageal Junction Cancer That Can Be Removed By Surgery	Active, not recruiting	No Results Available	Esophageal Cancer	Drug: cisplatin|Drug: irinotecan hydrochloride|Procedure: therapeutic conventional surgery|Radiation: radiation therapy	Alliance for Clinical Trials in Oncology|National Cancer Institute (NCI)	Both	18 Years and older (Adult, Senior)	Phase 2	90	Other|NIH	Interventional	Endpoint Classification: Efficacy Study|Intervention Model: Single Group Assignment|Masking: Open Label|Primary Purpose: Treatment	CALGB-80302|CDR0000468495|NCI-2009-00491|U10CA180821	April 19, 2006	February 2006	null	August 11, 2016	August 2016	No Study Results Posted	null	December 2012	Proportion of patients with adenocarcinoma achieving a pathologic complete response (CR) after surgery|Utility of early PET imaging in predicting response to treatment|Disease-free survival|Overall survival|Patterns of failure|Proportion of patients experiencing grade 3 or greater pneumonitis or esophagitis graded using the National Cancer Institute (NCI) Common Terminology Criteria for Adverse E…	https://ClinicalTrials.gov/show/NCT00316862	United States: Institutional Review Board
8965	NCT00695877	Safety and Immune Response to a Recombinant Adenovirus HIV-1 Vaccine in Healthy Adults	Active, not recruiting	No Results Available	HIV Infections	Biological: Ad5.ENVA.48 HIV-1 vaccine	National Institute of Allergy and Infectious Diseases (NIAID)	Both	18 Years to 50 Years (Adult)	Phase 1	48	NIH	Interventional	Allocation: Randomized|Endpoint Classification: Safety/Efficacy Study|Intervention Model: Parallel Assignment|Masking: Double Blind (Subject, Caregiver)|Primary Purpose: Prevention	Ad5HVR48.ENVA.01/IPCAVD-002|10701|Ad5HVR48.ENVA.01/ IPCAVD-002	June 10, 2008	February 2009	null	March 15, 2016	March 2016	No Study Results Posted	null	December 2012	Local and systemic adverse reactions|Humoral Immune response|Cell mediated immunity|Genotyping	https://ClinicalTrials.gov/show/NCT00695877	United States: Food and Drug Administration
618	NCT01520116	Study of the Safety and Efficacy of ATS907 in Subjects With Primary Open Angle Glaucoma (POAG) and Ocular Hypertension	Active, not recruiting	No Results Available	Primary Open Angle Glaucoma|Ocular Hypertension	Drug: Stage 1 - ATS907 - Dose 1|Drug: Stage 1 - ATS907 - Dose 2|Drug: Stage 1 - ATS907 - Dose 3|Drug: Stage 1 - ATS907 - Dose 4|Drug: Stage 1 - Vehicle|Drug: Stage 2 - ATS907 - Dose A - to be selected based on Stage 1|Drug: Stage 2 - ATS907 - Dose B - to be selected based on Stage 1|Drug: Timoptic	Altheos, Inc.	Both	18 Years and older (Adult, Senior)	Phase 1|Phase 2	180	Industry	Interventional	Allocation: Randomized|Intervention Model: Parallel Assignment|Masking: Single Blind (Investigator)|Primary Purpose: Treatment	ATS907-201	January 25, 2012	January 2012	null	October 30, 2012	October 2012	No Study Results Posted	null	December 2012	Mean Change in Intraocular Pressure from Baseline|Observed Intraocular Pressure and % change from Baseline IOP|Mean observed, mean change from Baseline and mean % change from Baseline for the mean diurnal IOP	https://ClinicalTrials.gov/show/NCT01520116	United States: Food and Drug Administration,United States: Institutional Review Board
7623	NCT01145495	Lenalidomide and Rituximab in Treating Patients With Previously Untreated Stage II, Stage III, or Stage IV Follicular Non-Hodgkin Lymphoma	Active, not recruiting	Has Results	Stage II Grade 1 Contiguous Follicular Lymphoma|Stage II Grade 1 Non-Contiguous Follicular Lymphoma|Stage II Grade 2 Contiguous Follicular Lymphoma|Stage II Grade 2 Non-Contiguous Follicular Lymphoma|Stage II Grade 3 Contiguous Follicular Lymphoma|Stage II Grade 3 Non-Contiguous Follicular Lymphoma|Stage III Grade 1 Follicular Lymphoma|Stage III Grade 2 Follicular Lymphoma|Stage III Grade 3 Folli…	Other: Laboratory Biomarker Analysis|Drug: Lenalidomide|Biological: Rituximab	National Cancer Institute (NCI)	Both	18 Years and older (Adult, Senior)	Phase 2	63	NIH	Interventional	Endpoint Classification: Efficacy Study|Intervention Model: Single Group Assignment|Masking: Open Label|Primary Purpose: Treatment	NCI-2011-02047|CDR0000675161|CALGB 50803|CALGB-50803|U10CA180821|U10CA031946	June 15, 2010	June 2010	null	July 28, 2016	June 2016	January 6, 2014	null	December 2012	Number of Participants Who Achieved a Complete Response|Toxicity of Study Treatment, Assessed by the NCI Common Terminology Criteria for Adverse Events (CTCAE) Version 4.0|Time to Disease Progression|Time to Best Response	https://ClinicalTrials.gov/show/NCT01145495	United States: Food and Drug Administration
9265	NCT00589121	Image-Guided Radiation Therapy in Treating Patients With Primary Soft Tissue Sarcoma of the Shoulder, Arm, Hip, or Leg	Active, not recruiting	No Results Available	Lymphedema|Musculoskeletal Complications|Radiation Fibrosis|Radiation Toxicity|Sarcoma	Drug: chemotherapy|Radiation: 3-dimensional conformal radiation therapy|Radiation: intensity-modulated radiation therapy	Radiation Therapy Oncology Group|National Cancer Institute (NCI)|NRG Oncology	Both	18 Years and older (Adult, Senior)	Phase 2	98	Other|NIH	Interventional	Allocation: Non-Randomized|Intervention Model: Parallel Assignment|Masking: Open Label|Primary Purpose: Treatment	RTOG-0630|CDR0000582196	January 5, 2008	March 2008	null	November 14, 2015	November 2015	No Study Results Posted	null	December 2012	Late radiation morbidity (≥ grade 2 lymphedema, subcutaneous fibrosis, or joint stiffness) at 2 years from the start of radiotherapy as measured by EORTC/RTOG criteria|Late radiation morbidity (≥ grade 2 lymphedema, subcutaneous fibrosis or joint stiffness) at 2 years from the start of radiotherapy as measured by CTCAE v3.0|Other grade 3-5 adverse events as measured by CTCAE v3.0|Pattern of first…	https://ClinicalTrials.gov/show/NCT00589121	United States: Federal Government
9371	NCT00553644	Bortezomib and Lenalidomide in Treating Patients With Relapsed or Refractory Mantle Cell Lymphoma	Active, not recruiting	Has Results	Recurrent Mantle Cell Lymphoma	Drug: Bortezomib|Other: Laboratory Biomarker Analysis|Drug: Lenalidomide	National Cancer Institute (NCI)	Both	18 Years and older (Adult, Senior)	Phase 2	53	NIH	Interventional	Endpoint Classification: Efficacy Study|Intervention Model: Single Group Assignment|Masking: Open Label|Primary Purpose: Treatment	NCI-2009-00483|CDR0000573827|CALGB 50501|CALGB-50501|U10CA180821|U10CA031946	November 2, 2007	November 2007	null	June 17, 2016	June 2016	January 6, 2014	null	December 2012	Number of Participants With an Overall Response Defined as Complete Response and Partial Response|Incidence of Adverse Events|Time to Progression|Overall Survival	https://ClinicalTrials.gov/show/NCT00553644	United States: Food and Drug Administration
9387	NCT00550537	Proteomic Profiling in Predicting Response in Patients Receiving Erlotinib for Stage IIIB, Stage IV, or Recurrent Non-Small Cell Lung Cancer	Active, not recruiting	No Results Available	Lung Cancer	Drug: bevacizumab|Drug: carboplatin|Drug: erlotinib hydrochloride|Drug: paclitaxel|Genetic: gene expression analysis|Genetic: protein expression analysis|Genetic: proteomic profiling|Other: laboratory biomarker analysis	Vanderbilt-Ingram Cancer Center|National Cancer Institute (NCI)	Both	18 Years and older (Adult, Senior)	Phase 2	125	Other|NIH	Interventional	Intervention Model: Single Group Assignment|Masking: Open Label|Primary Purpose: Treatment	VICC-THO-0640|P30CA068485|VU-VICC-THO-0640|VU-VICC-070494	October 26, 2007	October 2007	null	July 20, 2011	July 2011	No Study Results Posted	null	December 2012	Pre-treatment tumor proteomic profile as a predictor of response, stable disease, or progressive disease|Pre-treatment serum proteomic expression pattern as a predictor of response to erlotinib hydrochloride and/or carboplatin and paclitaxel after failing treatment with erlotinib hydrochloride|Tumor proteomic profiles as predictors of response to carboplatin and paclitaxel after failing treatment…	https://ClinicalTrials.gov/show/NCT00550537	United States: Vanderbilt University
10568	NCT00103285	Combination Chemotherapy in Treating Young Patients With Newly Diagnosed Acute Lymphoblastic Leukemia	Active, not recruiting	No Results Available	B-cell Childhood Acute Lymphoblastic Leukemia|Untreated Childhood Acute Lymphoblastic Leukemia	Drug: doxorubicin hydrochloride|Radiation: 3-dimensional conformal radiation therapy|Drug: cytarabine|Drug: dexamethasone|Drug: pegaspargase|Drug: methotrexate|Drug: leucovorin calcium|Drug: mercaptopurine|Drug: cyclophosphamide|Drug: thioguanine|Drug: vincristine sulfate	Children's Oncology Group|National Cancer Institute (NCI)	Both	1 Year to 9 Years (Child)	Phase 3	5377	Other|NIH	Interventional	Allocation: Randomized|Endpoint Classification: Efficacy Study|Intervention Model: Parallel Assignment|Masking: Open Label|Primary Purpose: Treatment	AALL0331|NCI-2009-00302|COG-AALL0331|CDR0000409589|U10CA098543	February 7, 2005	April 2005	null	May 26, 2016	May 2016	No Study Results Posted	null	December 2013	Event-free survival (EFS) for SR-average patients|Health-related quality of life|Correlation of minimal residual disease (MRD) with EFS|Correlation of minimal residual disease (MRD) and overall survival|Correlation of early marrow response status with MRD	https://ClinicalTrials.gov/show/NCT00103285	United States: Institutional Review Board
8958	NCT00698815	Pemetrexed and/or Sunitinib as Second-Line Therapy in Treating Patients With Stage IIIB or Stage IV Non-small Cell Lung Cancer	Active, not recruiting	Has Results	Recurrent Non-Small Cell Lung Carcinoma|Stage IIIB Non-Small Cell Lung Cancer|Stage IV Non-Small Cell Lung Cancer	Other: Laboratory Biomarker Analysis|Drug: Pemetrexed Disodium|Drug: Sunitinib Malate	National Cancer Institute (NCI)	Both	18 Years and older (Adult, Senior)	Phase 2	130	NIH	Interventional	Allocation: Randomized|Endpoint Classification: Efficacy Study|Intervention Model: Parallel Assignment|Masking: Open Label|Primary Purpose: Treatment	NCI-2009-00471|CDR0000589102|CALGB 30704|CALGB-30704|U10CA180821|U10CA031946	June 14, 2008	April 2008	null	August 24, 2016	August 2016	February 17, 2015	null	December 2013	18 Week Progression-free Survival (PFS) Rate|PFS|Overall Response Rate|Overall Survival (OS)	https://ClinicalTrials.gov/show/NCT00698815	United States: Food and Drug Administration
9443	NCT00528866	Radiation Therapy, Androgen Suppression, and Docetaxel in Treating Patients With High-Risk Prostate Cancer Who Have Undergone Radical Prostatectomy	Active, not recruiting	No Results Available	Prostate Cancer	Drug: bicalutamide|Drug: docetaxel|Drug: flutamide|Drug: goserelin acetate|Drug: leuprolide acetate|Procedure: adjuvant therapy|Radiation: 3-dimensional conformal radiation therapy|Radiation: intensity-modulated radiation therapy	Radiation Therapy Oncology Group|National Cancer Institute (NCI)|NRG Oncology	Male	18 Years and older (Adult, Senior)	Phase 2	80	Other|NIH	Interventional	Intervention Model: Single Group Assignment|Masking: Open Label|Primary Purpose: Treatment	RTOG-0621|CDR0000563917|NCI-2009-00740	September 10, 2007	April 2008	null	March 26, 2015	March 2015	No Study Results Posted	null	December 2013	Freedom from progression at 3 years|Local-regional progression|Distant metastasis|Prostate cancer specific survival|Non-prostate cancer specific survival|Overall survival|Time to biochemical (PSA) failure|Grade 3 and late adverse events	https://ClinicalTrials.gov/show/NCT00528866	United States: Federal Government
9757	NCT00418496	Interleukin-2 With Sorafenib (BAY 43-9006) for Unresectable or Metastatic Clear Cell Renal Carcinoma (RCC) and Metastatic Melanoma	Active, not recruiting	No Results Available	Renal Cancer|Melanoma	Drug: Aldesleukin|Drug: Sorafenib	Ohio State University Comprehensive Cancer Center|Bayer|Novartis	Both	18 Years and older (Adult, Senior)	Phase 1	24	Other|Industry	Interventional	Endpoint Classification: Safety Study|Intervention Model: Single Group Assignment|Masking: Open Label|Primary Purpose: Treatment	OSU-06006|NCI-2011-03199	January 2, 2007	December 2006	null	June 19, 2013	June 2013	No Study Results Posted	null	December 2013	Determine Maximum Tolerated Dose (MTD) and toxicity of high dose (HD)|Determine the progression free survival.|Evaluate in a preliminary manner the response rate.|Evaluate the activation of aldesleukin induced transcription factors (T cell PSTAT 5 activity) within patients immune cell subsets.|Measure circulating levels of VEGF, VEGFR, IFN-γ, IL-5, and CD4+, CD25+, FoxP3 cell number (T regs).	https://ClinicalTrials.gov/show/NCT00418496	United States: Institutional Review Board
8727	NCT00783367	Combination Therapy Using Lenalidomide (Revlimid)- Low Dose Dexamethasone and Rituximab for Treatment of Rituximab-Resistant, Non-Aggressive B-Cell Lymphomas	Active, not recruiting	No Results Available	Follicular Lymphoma|Marginal Zone B-Cell Lymphoma|MALT Lymphoma|Lymphoma of Mucosa-Associated Lymphoid Tissue|Lymphoma, Small Lymphocytic|Waldenstrom Macroglobulinemia|Mantle-Cell Lymphoma	Drug: lenalidomide-low dose dexamethasone plus rituximab|Drug: Lenalidomide + Rituximab	Abramson Cancer Center of the University of Pennsylvania	Both	18 Years and older (Adult, Senior)	Phase 2	25	Other	Interventional	Endpoint Classification: Safety/Efficacy Study|Intervention Model: Single Group Assignment|Masking: Open Label|Primary Purpose: Treatment	UPCC 02408|UPenn IRB#807684|RV-NHL-PI-0296	October 30, 2008	July 2008	null	December 14, 2015	September 2015	No Study Results Posted	null	December 2013	Response rate to lenalidomide-dexamethasone + rituximab therapy in relapsed small B-cell lymphoma with rituximab resistance|Time until progression after lenalidomide-dexamethasone + rituximab therapy in relapsed small B-cell lymphomas with rituximab resistance|Compare the response rate for the previous rituximab-containing regimen to that obtained subsequently to lenalidomide-dexamethasone + ritu…	https://ClinicalTrials.gov/show/NCT00783367	United States: Institutional Review Board
10034	NCT00310037	Bortezomib After Combination Chemotherapy, Rituximab, and an Autologous Stem Cell Transplant in Treating Patients With Mantle Cell Lymphoma	Active, not recruiting	No Results Available	Mantle Cell Lymphoma	Drug: bortezomib	Alliance for Clinical Trials in Oncology|National Cancer Institute (NCI)|Millennium Pharmaceuticals, Inc.	Both	18 Years to 69 Years (Adult, Senior)	Phase 2	151	Other|NIH|Industry	Interventional	Allocation: Randomized|Intervention Model: Parallel Assignment|Masking: Open Label|Primary Purpose: Treatment	CALGB-50403|CDR0000466167	March 29, 2006	June 2006	null	June 17, 2016	June 2016	No Study Results Posted	null	December 2013	Progression-free survival|Overall survival|Complete response rate to intensive chemo-immunotherapy plus maintenance or consolidation bortezomib|Incidence of toxicity, graded according to Common Terminology Criteria for Adverse Events version 4.0	https://ClinicalTrials.gov/show/NCT00310037	United States: NCI Central Institutional Review Board
5701	NCT01614795	Cixutumumab and Temsirolimus in Treating Younger Patients With Recurrent or Refractory Sarcoma	Active, not recruiting	Has Results	Childhood Alveolar Soft-part Sarcoma|Childhood Angiosarcoma|Childhood Epithelioid Sarcoma|Childhood Fibrosarcoma|Childhood Gliosarcoma|Childhood Leiomyosarcoma|Childhood Liposarcoma|Childhood Neurofibrosarcoma|Childhood Synovial Sarcoma|Previously Treated Childhood Rhabdomyosarcoma|Recurrent Childhood Rhabdomyosarcoma|Recurrent Childhood Soft Tissue Sarcoma|Recurrent Ewing Sarcoma/Peripheral Prim…	Biological: cixutumumab|Drug: temsirolimus|Other: laboratory biomarker analysis	National Cancer Institute (NCI)	Both	1 Year to 30 Years (Child, Adult)	Phase 2	46	NIH	Interventional	Allocation: Non-Randomized|Endpoint Classification: Safety/Efficacy Study|Intervention Model: Single Group Assignment|Masking: Open Label|Primary Purpose: Treatment	NCI-2012-01971|COG-ADVL1221|CDR0000734871|ADVL1221|U10CA098543	June 6, 2012	June 2012	null	May 26, 2016	May 2016	March 19, 2015	null	December 2013	Objective Response Rate (PR or CR) by Response Evaluation Criteria in Solid Tumors (RECIST).|Progression-free Survival|Percentage of Patients Expressing IGF-1R, Insulin Receptor, ERK, RON, and mTOR|Percentage of Patients With Detectable Bone Marrow Micrometastatic Disease Estimated as the Proportion of Eligible Patients Entered Into the Ewing Sarcoma Stratum Who Have Detectable Tumor Cells in the…	https://ClinicalTrials.gov/show/NCT01614795	United States: Food and Drug Administration
9902	NCT00369317	Combination Chemotherapy in Treating Young Patients With Down Syndrome and Acute Myeloid Leukemia or Myelodysplastic Syndromes	Active, not recruiting	Has Results	Childhood Acute Basophilic Leukemia|Childhood Acute Eosinophilic Leukemia|Childhood Acute Erythroleukemia (M6)|Childhood Acute Megakaryocytic Leukemia (M7)|Childhood Acute Minimally Differentiated Myeloid Leukemia (M0)|Childhood Acute Monoblastic Leukemia (M5a)|Childhood Acute Monocytic Leukemia (M5b)|Childhood Acute Myeloblastic Leukemia With Maturation (M2)|Childhood Acute Myeloblastic Leukemia…	Drug: asparaginase|Drug: daunorubicin hydrochloride|Drug: cytarabine|Drug: thioguanine|Drug: etoposide|Other: laboratory biomarker analysis	Children's Oncology Group|National Cancer Institute (NCI)	Both	up to 4 Years (Child)	Phase 3	205	Other|NIH	Interventional	Endpoint Classification: Efficacy Study|Intervention Model: Single Group Assignment|Masking: Open Label|Primary Purpose: Treatment	AAML0431|NCI-2009-00318|CDR0000492776|COG-AAML0431|U10CA098543	August 24, 2006	March 2007	null	March 16, 2016	March 2016	January 6, 2015	null	December 2013	Event-free Survival (EFS) at 3 Years|Overall Survival (OS) at 3 Years|Induction Remission Rate|Percentage of Patients Experiencing Grade 3 or 4 Toxicity Assessed by the National Cancer Institute (NCI) Common Terminology Criteria for Adverse Events (CTCAE) Version 4.0|Prevalence of Leukemia Phenotype of DS Patients < 4 Years of Age at Diagnosis by Flow Cytometry|Prevalence of of GATA1 Mutations of…	https://ClinicalTrials.gov/show/NCT00369317	United States: Food and Drug Administration
9672	NCT00445887	Levonorgestrel in Preventing Ovarian Cancer in Patients at High Risk for Ovarian Cancer	Active, not recruiting	No Results Available	Ovarian Cancer	Drug: levonorgestrel|Other: placebo	Gynecologic Oncology Group|National Cancer Institute (NCI)	Female	30 Years and older (Adult, Senior)	Phase 2	60	Other|NIH	Interventional	Allocation: Randomized|Masking: Double-Blind|Primary Purpose: Prevention	GOG-0214|NCI-2009-00588	March 7, 2007	March 2008	null	September 19, 2013	September 2013	No Study Results Posted	null	December 2013	Percent of apoptotic epithelial cells|Frequency and severity of adverse effects by NCI CTC v.3.0|Proliferation|Transforming growth factor-beta expression|Safety	https://ClinicalTrials.gov/show/NCT00445887	United States: Food and Drug Administration
9009	NCT00679029	Combination Chemotherapy and Bevacizumab in Treating Women With HER2/Neu-Negative Stage II or Stage III Breast Cancer	Active, not recruiting	No Results Available	HER2-negative Breast Cancer|Stage II Breast Cancer|Stage IIIA Breast Cancer|Stage IIIB Breast Cancer|Stage IIIC Breast Cancer	Drug: doxorubicin hydrochloride|Drug: cyclophosphamide|Biological: bevacizumab|Drug: paclitaxel|Drug: gemcitabine hydrochloride|Other: laboratory biomarker analysis|Biological: pegfilgrastim	University of Nebraska|National Cancer Institute (NCI)	Female	19 Years and older (Adult, Senior)	Phase 2	26	Other|NIH	Interventional	Allocation: Non-Randomized|Endpoint Classification: Safety/Efficacy Study|Intervention Model: Single Group Assignment|Masking: Open Label|Primary Purpose: Treatment	412-07|NCI-2009-01693|P30CA036727	May 15, 2008	May 2008	null	August 8, 2011	August 2011	No Study Results Posted	null	December 2013	Feasibility as assessed by the proportion of patients with study drug-associated adverse events leading to dose holds or reductions summarized using percentages and 95% confidence intervals|Toxicity as assessed by NCI Common Toxicity Criteria v3.0|Disease-free survival as assessed by the Kaplan and Meier method|Overall survival as assessed by the Kaplan and Meier method	https://ClinicalTrials.gov/show/NCT00679029	United States: Institutional Review Board
5435	NCT01673074	HPPH and PDT for Pleural Malignancy	Active, not recruiting	No Results Available	Pleural Malignancy	Drug: (PDT) Photodynamic therapy	Abramson Cancer Center of the University of Pennsylvania	Both	18 Years and older (Adult, Senior)	Phase 1	37	Other	Interventional	Primary Purpose: Treatment	UPCC 02507	August 20, 2012	November 2007	null	July 15, 2016	July 2016	No Study Results Posted	null	December 2013	Number of Adverse Events	https://ClinicalTrials.gov/show/NCT01673074	United States: Food and Drug Administration
8722	NCT00785291	Paclitaxel, Nab-paclitaxel, or Ixabepilone With or Without Bevacizumab in Treating Patients With Stage IIIC or Stage IV Breast Cancer	Active, not recruiting	Has Results	Estrogen Receptor Negative|Estrogen Receptor Positive|HER2/Neu Negative|HER2/Neu Positive|Male Breast Carcinoma|Progesterone Receptor Negative|Progesterone Receptor Positive|Recurrent Breast Carcinoma|Stage IIIC Breast Cancer AJCC v6|Stage IV Breast Cancer	Drug: Paclitaxel|Drug: Paclitaxel Albumin-Stabilized Nanoparticle Formulation|Drug: Ixabepilone|Biological: Bevacizumab|Other: Questionnaire Administration|Other: Laboratory Biomarker Analysis	National Cancer Institute (NCI)	Both	18 Years and older (Adult, Senior)	Phase 3	799	NIH	Interventional	Allocation: Randomized|Endpoint Classification: Efficacy Study|Intervention Model: Parallel Assignment|Masking: Open Label|Primary Purpose: Treatment	NCI-2009-00476|CTSU 40502|NCCTG N063H|CDR0000617539|CALGB 40502|CALGB-40502|U10CA031946|U10CA180821	November 4, 2008	October 2008	null	June 1, 2016	June 2016	June 5, 2015	null	December 2013	Progression Free Survival|Objective Tumor Response Rate|Time to Treatment Failure|12 Month Progression Free Survival|Overall Survival	https://ClinicalTrials.gov/show/NCT00785291	United States: Food and Drug Administration
10142	NCT00271518	Treatment of Children With Insufficient Secretion of Growth Hormone	Active, not recruiting	No Results Available	Growth Hormone Deficiency (GHD)	Drug: growth hormone (somatropin)	LG Life Sciences|BioPartners GmbH	Both	3 Years to 11 Years (Child)	Phase 3	144	Industry	Interventional	Allocation: Randomized|Endpoint Classification: Safety/Efficacy Study|Intervention Model: Parallel Assignment|Masking: Open Label|Primary Purpose: Treatment	BPLG-004	December 29, 2005	September 2005	null	March 16, 2010	March 2010	No Study Results Posted	BPLG-004	December 2013	Height velocity at the end of 12 months treatment|1.Height velocity SD score (HV SDS) after 12 months treatment, 2.Serum IGF-I levels3. Serum IGFBP-3 levels	https://ClinicalTrials.gov/show/NCT00271518	United States: Food and Drug Administration
6543	NCT01418261	Renal Denervation in Patients With Uncontrolled Hypertension (SYMPLICITY HTN-3)	Active, not recruiting	No Results Available	Uncontrolled Hypertension	Device: Renal denervation (Symplicity Catheter System)|Other: Renal angiogram|Drug: Maintained base-line anti-hypertensive medications	Medtronic Vascular	Both	18 Years to 80 Years (Adult, Senior)	Phase 3	530	Industry	Interventional	Allocation: Randomized|Endpoint Classification: Safety/Efficacy Study|Intervention Model: Parallel Assignment|Masking: Single Blind (Subject)|Primary Purpose: Treatment	IP125	August 15, 2011	September 2011	null	April 21, 2016	April 2016	No Study Results Posted	null	December 2013	Change in Office Systolic Blood Pressure|Incidence of Major Adverse Events through 1 month post-randomization (Renal artery stenosis measured at 6 months)|Change in average 24-hour Systolic Blood Pressure by ambulatory blood pressure monitoring	https://ClinicalTrials.gov/show/NCT01418261	United States: Food and Drug Administration
9624	NCT00466895	Lenalidomide in Acute Leukemias and Chronic Lymphocytic Leukemia.	Active, not recruiting	No Results Available	Acute Myeloid Leukemia|Acute Lymphoblastic Leukemia|Chronic Lymphocytic Leukemia	Drug: lenalidomide	Leslie Andritsos|Celgene Corporation|Ohio State University Comprehensive Cancer Center	Both	18 Years and older (Adult, Senior)	Phase 1	37	Other|Industry	Interventional	Allocation: Non-Randomized|Endpoint Classification: Safety Study|Intervention Model: Parallel Assignment|Masking: Open Label|Primary Purpose: Treatment	OSU-06003|NCI-2011-03218	April 26, 2007	April 2007	null	May 15, 2016	May 2016	No Study Results Posted	null	December 2014	Maximum tolerable dose|Toxicities of lenalidomide|preliminary clinical activity|plasma and cellular pharmacokinetics|pharmacodynamics	https://ClinicalTrials.gov/show/NCT00466895	United States: Food and Drug Administration
8164	NCT00976573	Carboplatin, Paclitaxel, and Bevacizumab With or Without Everolimus in Treating Patients With Metastatic Malignant Melanoma	Active, not recruiting	No Results Available	Melanoma (Skin)	Biological: bevacizumab|Drug: carboplatin|Drug: everolimus|Drug: paclitaxel	Alliance for Clinical Trials in Oncology|National Cancer Institute (NCI)	Both	18 Years and older (Adult, Senior)	Phase 2	149	Other|NIH	Interventional	Allocation: Randomized|Endpoint Classification: Efficacy Study|Intervention Model: Parallel Assignment|Masking: Open Label|Primary Purpose: Treatment	NCCTG-N0879|NCI-2011-01968|CDR0000654465	September 11, 2009	April 2010	null	August 11, 2016	August 2016	No Study Results Posted	null	December 2014	Progression-free survival|Incidence of adverse events as assessed by National Cancer Institute Common Terminology Criteria for Adverse Events version 4.0|Confirmed tumor response rate (complete response [CR] or partial response [PR]) according to Response Evaluation Criteria in Solid Tumors (RECIST) criteria|Overall survival time	https://ClinicalTrials.gov/show/NCT00976573	United States: Institutional Review Board
4815	NCT01813591	A Two-Arm Study Evaluation H.P. Acthar Injection Gel in Treatment of Chronic Migraines	Active, not recruiting	No Results Available	Chronic Migraine	Drug: H.P. Acthar Gel	Dent Neuroscience Research Center	Both	18 Years to 60 Years (Adult)	Phase 2	30	Other	Interventional	Allocation: Randomized|Endpoint Classification: Efficacy Study|Intervention Model: Parallel Assignment|Masking: Open Label|Primary Purpose: Treatment	ACTHAR	March 15, 2013	April 2013	null	August 19, 2014	August 2014	No Study Results Posted	null	December 2014	Average total number of headache days (both 40IU and 80IU groups)|Total number of headache days (both 40IU and 80IU groups)	https://ClinicalTrials.gov/show/NCT01813591	United States: Institutional Review Board,United States: Food and Drug Administration
7938	NCT01044745	Rituximab in Preventing Acute Graft-Versus-Host Disease in Patients Undergoing a Donor Stem Cell Transplant for Hematologic Cancer	Active, not recruiting	No Results Available	Accelerated Phase Chronic Myelogenous Leukemia|Adult Acute Lymphoblastic Leukemia in Remission|Adult Acute Myeloid Leukemia in Remission|Adult Nasal Type Extranodal NK/T-cell Lymphoma|Blastic Phase Chronic Myelogenous Leukemia|Contiguous Stage II Adult Burkitt Lymphoma|Contiguous Stage II Adult Diffuse Large Cell Lymphoma|Contiguous Stage II Adult Diffuse Mixed Cell Lymphoma|Contiguous Stage II A…	Drug: rituximab|Drug: mycophenolate mofetil|Drug: tacrolimus|Drug: anti-thymocyte globulin|Procedure: allogeneic hematopoietic stem cell transplantation|Other: laboratory biomarker analysis|Biological: graft versus host disease prophylaxis/therapy|Drug: cyclophosphamide|Drug: fludarabine phosphate|Drug: busulfan|Radiation: total-body irradiation|Biological: graft-versus-tumor induction therapy|Bi…	University of Nebraska|National Cancer Institute (NCI)	Both	19 Years to 75 Years (Adult, Senior)	Phase 2	50	Other|NIH	Interventional	Endpoint Classification: Efficacy Study|Intervention Model: Single Group Assignment|Masking: Open Label|Primary Purpose: Treatment	083-09|NCI-2009-01552|P30CA036727	January 7, 2010	December 2009	null	May 28, 2014	May 2014	No Study Results Posted	null	December 2014	Incidence of grades II-IV acute GVHD|Event-free survival|Overall survival|Transplant-related mortality (TRM) defined as any mortality after transplantation except mortality from relapsed disease	https://ClinicalTrials.gov/show/NCT01044745	United States: Food and Drug Administration
10134	NCT00274937	Radiation Therapy, Amifostine, and Chemotherapy in Treating Young Patients With Newly Diagnosed Nasopharyngeal Cancer	Active, not recruiting	No Results Available	Stage I Lymphoepithelioma of the Nasopharynx|Stage I Squamous Cell Carcinoma of the Nasopharynx|Stage II Lymphoepithelioma of the Nasopharynx|Stage II Squamous Cell Carcinoma of the Nasopharynx|Stage III Lymphoepithelioma of the Nasopharynx|Stage III Squamous Cell Carcinoma of the Nasopharynx|Stage IV Lymphoepithelioma of the Nasopharynx|Stage IV Squamous Cell Carcinoma of the Nasopharynx	Drug: amifostine trihydrate|Drug: fluorouracil|Drug: cisplatin|Other: laboratory biomarker analysis|Radiation: radiation therapy	Children's Oncology Group|National Cancer Institute (NCI)	Both	up to 18 Years (Child, Adult)	Phase 3	111	Other|NIH	Interventional	Allocation: Non-Randomized|Endpoint Classification: Efficacy Study|Intervention Model: Parallel Assignment|Masking: Open Label|Primary Purpose: Treatment	ARAR0331|NCI-2009-00412|COG-ARAR0331|CDR0000454849|U10CA098543	January 10, 2006	February 2006	null	March 3, 2015	March 2015	No Study Results Posted	null	December 2014	Disease-free survival (EFS)|Predictive value of Epstein-Barr virus (EBV) DNA as measured by quantitative detection at 2 years after treatment|Prognostic significance of EBV viral load|Predictive value of the detection of EBV DNA in the peripheral blood|Protective effects of amifostine assessed primarily by sialometry	https://ClinicalTrials.gov/show/NCT00274937	United States: Food and Drug Administration
9210	NCT00602459	Fludarabine and Rituximab With or Without Lenalidomide or Cyclophosphamide in Treating Patients With Symptomatic Chronic Lymphocytic Leukemia	Active, not recruiting	No Results Available	Chronic Lymphocytic Leukemia|Stage I Chronic Lymphocytic Leukemia|Stage II Chronic Lymphocytic Leukemia|Stage III Chronic Lymphocytic Leukemia|Stage IV Chronic Lymphocytic Leukemia	Drug: Cyclophosphamide|Drug: Fludarabine Phosphate|Other: Laboratory Biomarker Analysis|Drug: Lenalidomide|Biological: Rituximab	National Cancer Institute (NCI)|Eastern Cooperative Oncology Group|NCIC Clinical Trials Group|Southwest Oncology Group	Both	18 Years and older (Adult, Senior)	Phase 2	418	NIH|Other	Interventional	Allocation: Randomized|Endpoint Classification: Safety/Efficacy Study|Intervention Model: Parallel Assignment|Masking: Open Label|Primary Purpose: Treatment	NCI-2009-00441|NCIC CTG C10404|CAN-NCIC-CL3|SWOG C10404|CDR0000584205|ECOG-10404|ECOG 10404|NCIC-CTG-C10404|SWOG-C10404|CALGB 10404|CALGB-10404|U10CA180821|U10CA031946	January 23, 2008	January 2008	null	April 22, 2015	November 2014	No Study Results Posted	null	December 2014	2-Year Progression Free Survival Rate|Induction response rate|Induction response rates in patients with del(11q22.3)|PFS rate of patients with del(11q22.3)|Time-to-progression|Time-to-progression in patients with del(11q22.3)	https://ClinicalTrials.gov/show/NCT00602459	United States: Food and Drug Administration
5351	NCT01689779	High Dose Preoperative Cholecalciferol Supplementation and Perioperative Vitamin D Status	Active, not recruiting	No Results Available	Hypovitaminosis D	Drug: 100, 000 IU cholecalciferol|Drug: Placebo	Massachusetts General Hospital|Bio-Tech Pharmacal, Inc.	Both	18 Years and older (Adult, Senior)	Phase 3	80	Other|Industry	Interventional	Allocation: Randomized|Endpoint Classification: Safety/Efficacy Study|Intervention Model: Parallel Assignment|Masking: Double Blind (Subject, Caregiver, Investigator, Outcomes Assessor)|Primary Purpose: Treatment	2012P001852	September 4, 2012	January 2013	null	December 11, 2014	December 2014	No Study Results Posted	null	December 2014	Change in vitamin D status 5 days following supplementation with 100,000 IU cholecalciferol|Change in pre-surgical vitamin D status within 24 hours of surgery	https://ClinicalTrials.gov/show/NCT01689779	United States: Institutional Review Board
8684	NCT00795301	A Study of Radiotherapy in Rectal Cancer Using Oxaliplatin, Capecitabine With or Without Cetuximab	Active, not recruiting	No Results Available	Rectal Cancer	Drug: Capecitabine, Cetuximab, Oxaliplatin	National University Hospital, Singapore	Both	21 Years and older (Adult, Senior)	Phase 2	74	Other	Interventional	Allocation: Randomized|Endpoint Classification: Efficacy Study|Primary Purpose: Treatment	CR02/06/07	November 20, 2008	July 2008	null	January 13, 2014	January 2014	No Study Results Posted	null	December 2014		https://ClinicalTrials.gov/show/NCT00795301	Singapore: Health Sciences Authority
5682	NCT01619189	Cell Therapy in Failure Syndromes in Limbal Stem Cells	Active, not recruiting	No Results Available	Limbal Deficiency	Biological: epithelial stem cells cultured|Procedure: transplantation of cultured cells	Centre Hospitalier National d'Ophtalmologie des Quinze-Vingts|Etablissement Français du Sang	Both	18 Years to 70 Years (Adult, Senior)	Phase 2	15	Other	Interventional	Intervention Model: Single Group Assignment|Masking: Single Blind (Outcomes Assessor)|Primary Purpose: Treatment	PHRC 2001|AOM01086	May 23, 2012	June 2007	null	February 3, 2015	February 2015	No Study Results Posted	TC181	December 2014	survival of the transplanted epithelium|visual acuity|re-epithelialization time after keratoplasty|Symptoms|morphometric analysis of the ocular surface	https://ClinicalTrials.gov/show/NCT01619189	France: Afssaps - Agence française de sécurité sanitaire des produits de santé (Saint-Denis),France: French Data Protection Authority
8652	NCT00807768	Pelvic Radiation Therapy or Vaginal Implant Radiation Therapy, Paclitaxel, and Carboplatin in Treating Patients With High-Risk Stage I or Stage II Endometrial Cancer	Active, not recruiting	No Results Available	Endometrial Clear Cell Adenocarcinoma|Endometrial Serous Adenocarcinoma|Fatigue|Neurotoxicity Syndrome|Obesity|Stage I Uterine Corpus Cancer|Stage II Uterine Corpus Cancer	Radiation: 3-Dimensional Conformal Radiation Therapy|Drug: Carboplatin|Radiation: Intensity-Modulated Radiation Therapy|Radiation: Internal Radiation Therapy|Other: Laboratory Biomarker Analysis|Drug: Paclitaxel|Other: Quality-of-Life Assessment|Other: Questionnaire Administration	Gynecologic Oncology Group|National Cancer Institute (NCI)	Female	18 Years and older (Adult, Senior)	Phase 3	555	Other|NIH	Interventional	Allocation: Randomized|Endpoint Classification: Efficacy Study|Intervention Model: Parallel Assignment|Masking: Open Label|Primary Purpose: Treatment	GOG-0249|NCI-2009-00610|CDR0000629591|U10CA180868|U10CA027469	December 11, 2008	March 2009	null	March 17, 2016	March 2016	No Study Results Posted	null	December 2014	Duration of recurrence-free survival|Contributing cause of death|Cumulative incidence of extra-pelvic recurrence|Cumulative incidence of pelvic/vaginal recurrence|Duration of overall survival	https://ClinicalTrials.gov/show/NCT00807768	United States: Food and Drug Administration
9714	NCT00433550	Irinotecan, Oxaliplatin, and Capecitabine as First-Line Therapy in Treating Patients With Metastatic or Unresectable Locally Advanced Small Bowel Cancer	Active, not recruiting	No Results Available	Small Intestine Adenocarcinoma|Recurrent Small Intestine Cancer	Drug: capecitabine|Drug: irinotecan hydrochloride|Drug: oxaliplatin	Alliance for Clinical Trials in Oncology|National Cancer Institute (NCI)|Pfizer|Sanofi	Both	18 Years and older (Adult, Senior)	Phase 2	33	Other|NIH|Industry	Interventional	Allocation: Randomized|Endpoint Classification: Efficacy Study|Intervention Model: Parallel Assignment|Masking: Open Label|Primary Purpose: Treatment	NCCTG-N0543|NCI-2009-00650|CDR0000528263	February 8, 2007	May 2007	null	August 12, 2016	August 2016	No Study Results Posted	null	December 2014	Confirmed tumor response|Overall survival|Time to disease progression|Duration of response|Time to treatment failure	https://ClinicalTrials.gov/show/NCT00433550	United States: Institutional Review Board
872	NCT01174264	Evaluation of Food Effect on Pharmacokinetics of Vismodegib	Active, not recruiting	Has Results	Malignant Neoplasm	Other: Pharmacological Study|Drug: Vismodegib	National Cancer Institute (NCI)	Both	19 Years and older (Adult, Senior)	Phase 1|Phase 2	63	NIH	Interventional	Allocation: Randomized|Endpoint Classification: Pharmacokinetics Study|Intervention Model: Parallel Assignment|Masking: Open Label|Primary Purpose: Treatment	NCI-2012-03099|NCI 8395|09-149-B|8395|P30CA014599|U01CA069852	July 30, 2010	October 2009	null	October 5, 2016	October 2016	February 16, 2016	null	December 2014	Cmax Following Single Dose of Drug|AUC Following Single Dose of Drug|Tmax`Following Single Dose of Drug|Tlag Following Single Dose of Drug|Ctrough Following Steady State Exposure for 14 Days|Cmax Following Steady State Exposure for 14 Days|AUC Following Steady State Exposure for 14 Days|Tmax Following Steady State Exposure for 14 Days|Objective Responses in Patients With Solid Tumors	https://ClinicalTrials.gov/show/NCT01174264	United States: Food and Drug Administration
4179	NCT01959061	Efficacy and Safety Study of Raltitrexed to Treat Advanced Colorectal Cancer	Active, not recruiting	No Results Available	Colorectal Cancer Metastatic	Drug: Raltitrexed|Drug: Oxaliplatin|Drug: lipiodol	Nanjing Chia-tai Tianqing Pharmaceutical	Both	18 Years and older (Adult, Senior)	Phase 4	320	Industry	Interventional	Allocation: Non-Randomized|Endpoint Classification: Safety/Efficacy Study|Intervention Model: Single Group Assignment|Masking: Open Label|Primary Purpose: Treatment	NJCTTQ-01	September 18, 2013	September 2013	null	October 7, 2013	October 2013	No Study Results Posted	TACE	December 2014	lesion|ECOG	https://ClinicalTrials.gov/show/NCT01959061	China: Food and Drug Administration
6515	NCT01426828	Id-KLH Vaccine + T Cells	Active, not recruiting	No Results Available	Multiple Myeloma	Biological: CD3/CD28	University of Pennsylvania	Both	18 Years and older (Adult, Senior)	Phase 2	43	Other	Interventional	Allocation: Randomized|Endpoint Classification: Safety/Efficacy Study|Intervention Model: Parallel Assignment|Masking: Open Label|Primary Purpose: Treatment	UPCC 07409	August 30, 2011	August 2011	null	September 27, 2016	September 2016	No Study Results Posted	null	December 2015	Adverse Events	https://ClinicalTrials.gov/show/NCT01426828	United States: Food and Drug Administration
8118	NCT00992446	Bortezomib and Vorinostat as Maintenance Therapy After Autologous Stem Cell Transplant in Treating Patients With Non-Hodgkin Lymphoma	Active, not recruiting	No Results Available	Adult Diffuse Large B-Cell Lymphoma|B-Cell Non-Hodgkin Lymphoma|Follicular Lymphoma|Mantle Cell Lymphoma|Non-Hodgkin Lymphoma|T-Cell Non-Hodgkin Lymphoma	Procedure: Autologous Hematopoietic Stem Cell Transplantation|Drug: Bortezomib|Drug: Carmustine|Drug: Cytarabine|Drug: Etoposide|Drug: Melphalan|Drug: Rituximab|Drug: Vorinostat	Fred Hutchinson Cancer Research Center|National Cancer Institute (NCI)	Both	18 Years and older (Adult, Senior)	Phase 2	20	Other|NIH	Interventional	Endpoint Classification: Safety Study|Intervention Model: Single Group Assignment|Masking: Open Label|Primary Purpose: Treatment	2292.00|NCI-2009-01302|FH 2292/X05287|X05287|2292|P30CA015704	October 7, 2009	December 2009	null	March 4, 2016	September 2015	No Study Results Posted	null	December 2015	Toxicity of maintenance therapy with bortezomib and vorinostat|Time to disease progression	https://ClinicalTrials.gov/show/NCT00992446	United States: Institutional Review Board
805	NCT01260506	Single-Arm Open-Label Multicenter Study of VB-111 in Patients With Recurrent Glioblastoma Multiforme	Active, not recruiting	No Results Available	Glioblastoma Multiforme	Drug: VB-111|Drug: Bevacizumab	Vascular Biogenics Ltd. operating as VBL Therapeutics	Both	18 Years and older (Adult, Senior)	Phase 1|Phase 2	75	Industry	Interventional	Endpoint Classification: Safety/Efficacy Study|Intervention Model: Single Group Assignment|Masking: Open Label|Primary Purpose: Treatment	VB-111-122	December 13, 2010	December 2010	null	October 14, 2015	October 2015	No Study Results Posted	null	December 2015	Overall Survival|Progression Free Survival	https://ClinicalTrials.gov/show/NCT01260506	United States: Food and Drug Administration
5331	NCT01693783	Ipilimumab in Treating Patients With Metastatic or Recurrent Human Papilloma Virus-Related Cervical Cancer	Active, not recruiting	No Results Available	Cervical Adenocarcinoma|Cervical Squamous Cell Carcinoma|Human Papillomavirus Infection|Recurrent Cervical Carcinoma|Stage IVA Cervical Cancer|Stage IVB Cervical Cancer	Biological: Ipilimumab|Other: Laboratory Biomarker Analysis	National Cancer Institute (NCI)	Female	18 Years and older (Adult, Senior)	Phase 2	27	NIH	Interventional	Endpoint Classification: Safety/Efficacy Study|Intervention Model: Single Group Assignment|Masking: Open Label|Primary Purpose: Treatment	NCI-2012-02877|PHL-085|9209|N01CM00032|N01CM00038|N01CM00071	September 21, 2012	December 2012	null	June 20, 2016	June 2016	No Study Results Posted	null	December 2015	Incidence of adverse events, graded according to the National Cancer Institute Common Terminology Criteria for Adverse Events (NCI CTCAE) v4.0|Objective response rate using Response Evaluation Criteria in Solid Tumors|Antitumor activity (partial response, complete response, and stable disease) using immune-related response criteria|Biologic responses of exposure to ipilimumab by analysis of lymph…	https://ClinicalTrials.gov/show/NCT01693783	United States: Food and Drug Administration
317	NCT02013362	Phase I/II Clinical Study of Pralatrexate in Japanese Patients With Relapsed or Refractory Peripheral T-cell Lymphoma	Active, not recruiting	No Results Available	Peripheral T-cell Lymphoma	Drug: Pralatrexate injection|Dietary Supplement: Vitamin B12|Dietary Supplement: Folic Acid	Mundipharma K.K.	Both	20 Years and older (Adult, Senior)	Phase 1|Phase 2	26	Industry	Interventional	Endpoint Classification: Safety/Efficacy Study|Intervention Model: Single Group Assignment|Masking: Open Label|Primary Purpose: Treatment	PDX-JP1	December 4, 2013	December 2013	null	August 31, 2015	August 2015	No Study Results Posted	null	December 2015	Objective response rate (ORR) per independent central review committee	https://ClinicalTrials.gov/show/NCT02013362	Japan: Ministry of Health, Labor and Welfare
4396	NCT01908556	Evaluation of Predictive Factors Regarding the Effectivity of Aromatase Inhibitor Therapy (PreFace)	Active, not recruiting	No Results Available	is to Identify Biomarkers That Could Predict the Efficacy of an Adjuvant Letrozol Treatment in Postmenopausal Breast Cancer Patients.	Drug: Letrozole	Institut fuer Frauengesundheit|Novartis|ClinSol	Female	18 Years and older (Adult, Senior)	Phase 4	3545	Other|Industry	Interventional	Endpoint Classification: Efficacy Study|Intervention Model: Single Group Assignment|Masking: Open Label|Primary Purpose: Treatment	TRAFO-001	July 23, 2013	February 2009	null	July 24, 2013	February 2009	No Study Results Posted	PreFace	December 2015	Disease free survival in association with tested genotypes (whole genome scan)|Overall survival in association with tested genotypes Quality of life in association with tested genotypes Health economy in the use of aromatase inhibitors Identification of genetic susceptibility markers for hormonal receptor positive breast cancer	https://ClinicalTrials.gov/show/NCT01908556	Germany: Federal Institute for Drugs and Medical Devices
7589	NCT01154816	Alisertib in Treating Young Patients With Recurrent or Refractory Solid Tumors or Leukemia	Active, not recruiting	No Results Available	Hepatoblastoma|Previously Treated Childhood Rhabdomyosarcoma|Recurrent Childhood Acute Lymphoblastic Leukemia|Recurrent Childhood Acute Myeloid Leukemia|Recurrent Childhood Kidney Neoplasm|Recurrent Childhood Malignant Germ Cell Tumor|Recurrent Childhood Rhabdomyosarcoma|Recurrent Childhood Soft Tissue Sarcoma|Recurrent Ewing Sarcoma/Peripheral Primitive Neuroectodermal Tumor|Recurrent Neuroblast…	Drug: Alisertib|Other: Laboratory Biomarker Analysis|Other: Pharmacological Study	Children's Oncology Group|National Cancer Institute (NCI)	Both	1 Year to 21 Years (Child, Adult)	Phase 2	112	Other|NIH	Interventional	Intervention Model: Single Group Assignment|Masking: Open Label|Primary Purpose: Treatment	ADVL0921|NCI-2011-02051|CDR0000680512|U10CA098543	June 30, 2010	February 2011	null	July 20, 2016	July 2016	No Study Results Posted	null	December 2015	Objective response rate|Incidence of adverse events graded according to National Cancer Institute (NCI) Common Terminology Criteria for Adverse Events (CTCAE) version 4.0|Pharmacokinetic parameters of alisertib, including systemic exposure, drug clearance, and other pharmacokinetic parameters	https://ClinicalTrials.gov/show/NCT01154816	United States: Institutional Review Board
8156	NCT00979212	Chemotherapy and Radiation Therapy With or Without Panitumumab in Treating Patients With Stage IIIA Non-Small Cell Lung Cancer	Active, not recruiting	Has Results	Lung Cancer	Drug: panitumumab|Drug: carboplatin|Drug: paclitaxel|Procedure: surgery	Radiation Therapy Oncology Group|National Cancer Institute (NCI)	Both	18 Years and older (Adult, Senior)	Phase 2	71	Other|NIH	Interventional	Allocation: Randomized|Intervention Model: Parallel Assignment|Masking: Open Label|Primary Purpose: Treatment	RTOG-0839|CDR0000654690|NCI-2011-01970	September 16, 2009	February 2011	null	June 30, 2016	June 2016	June 30, 2016	null	December 2015	Mediastinal Nodal Clearance After Completion of Induction Chemoradiotherapy With or Without Panitumumab.|Overall Survival|Patterns of First Failure|Acute and Late Adverse Events as Assessed by NCI Common Toxicity Criteria for Adverse Effects (CTCAE) v3.0|Surgical Morbidities in Patients With Resectable Disease at Reassessment|Ability of FDG-PET/CT Scan Data to Predict Outcome|Response Rate	https://ClinicalTrials.gov/show/NCT00979212	United States: Food and Drug Administration
1540	NCT02847806	Effects of Replacement Therapy With Sexual Steroid Hormones on the Insulin Sensitivity of Hypogonadal Man	Active, not recruiting	No Results Available	Hypogonadism	Biological: Estradiol (Insulin sensitivity)|Biological: Testosterone (Insulin sensitivity)	University Hospital, Caen	Male	18 Years to 60 Years (Adult)	Phase 3	12	Other	Interventional	Allocation: Randomized|Endpoint Classification: Efficacy Study|Intervention Model: Factorial Assignment|Masking: Open Label|Primary Purpose: Treatment	07-034	August 13, 2015	January 2008	null	July 25, 2016	July 2016	No Study Results Posted	STEROSENS	December 2015	GIR (glucose infusion rate) during euglycemic hyperinsulinemic clamp	https://ClinicalTrials.gov/show/NCT02847806	France: Afssaps - Agence française de sécurité sanitaire des produits de santé (Saint-Denis)
6865	NCT01336933	Combination Chemotherapy and Pralatrexate as First-Line Therapy in Treating Patients With Non-Hodgkin Lymphoma	Active, not recruiting	No Results Available	Anaplastic Large Cell Lymphoma|Angioimmunoblastic T-cell Lymphoma|Hepatosplenic T-cell Lymphoma|Peripheral T-cell Lymphoma	Drug: prednisone|Drug: cyclophosphamide|Drug: etoposide|Drug: vincristine sulfate|Drug: pralatrexate|Other: laboratory biomarker analysis|Genetic: comparative genomic hybridization|Genetic: gene expression analysis|Genetic: nucleic acid sequencing|Genetic: mutation analysis|Other: immunohistochemistry staining method|Genetic: microarray analysis|Genetic: RNA analysis	University of Nebraska|National Cancer Institute (NCI)|Spectrum Pharmaceuticals, Inc	Both	18 Years and older (Adult, Senior)	Phase 2	34	Other|NIH|Industry	Interventional	Endpoint Classification: Efficacy Study|Intervention Model: Single Group Assignment|Masking: Open Label|Primary Purpose: Treatment	569-10|NCI-2011-00254|P30CA036727	March 23, 2011	July 2011	null	January 20, 2013	January 2013	No Study Results Posted	null	December 2015	CR rate of CEOP and P treatment|Overall response rates (complete response rates + partial response rates)|EFS|OS|Safety and tolerability of the regimen|Percent of patients who intended to receive transplant versus those who actually proceeded with transplant|Ability to collect peripheral blood stem cells	https://ClinicalTrials.gov/show/NCT01336933	United States: Food and Drug Administration
4442	NCT01897415	Autologous Redirected RNA Meso CAR T Cells for Pancreatic Cancer	Active, not recruiting	No Results Available	Subjects With Metastatic Pancreatic Ductal Adenocarcinoma (PDA)	Biological: Autologous T cells transfected with chimeric anti-mesothelin immunoreceptor SS1	University of Pennsylvania	Both	18 Years and older (Adult, Senior)	Phase 1	16	Other	Interventional	Endpoint Classification: Safety Study|Intervention Model: Single Group Assignment|Masking: Open Label|Primary Purpose: Treatment	UPCC 08212	July 9, 2013	July 2013	null	October 4, 2016	October 2016	No Study Results Posted	null	December 2015	Number of Adverse Events	https://ClinicalTrials.gov/show/NCT01897415	United States: Food and Drug Administration
2178	NCT02518763	Vitamin D Supplementation in Postmenopausal Women With Osteoporosis: Proposal of a Therapeutic Regimen in Practice	Active, not recruiting	No Results Available	Osteoporosis	Drug: Vitamin D3, 100 000 IU weekly, 4 times|Biological: 25 OH vitamin D serum concentration measurements	University Hospital, Caen	Female	50 Years and older (Adult, Senior)	Phase 3	120	Other	Interventional	Allocation: Non-Randomized|Endpoint Classification: Efficacy Study|Intervention Model: Single Group Assignment|Masking: Open Label|Primary Purpose: Treatment	08-090	August 6, 2015	June 2011	null	August 6, 2015	August 2015	No Study Results Posted	VITAD	December 2015	Serum 25 OH vitamin D concentration	https://ClinicalTrials.gov/show/NCT02518763	France: Afssaps - Agence française de sécurité sanitaire des produits de santé
9507	NCT00504894	Neuroimaging the Effects of Intravenous Anesthetic on Amygdala Dependent Memory Processes	Active, not recruiting	No Results Available	Healthy	Drug: Thiopental|Drug: Propofol	Weill Medical College of Cornell University|National Institutes of Health (NIH)|National Institute of General Medical Sciences (NIGMS)	Both	18 Years to 50 Years (Adult)	Phase 4	90	Other|NIH	Interventional	Allocation: Randomized|Intervention Model: Parallel Assignment|Masking: Single Blind (Subject)	0701008933|K08GM083213	July 19, 2007	March 2007	null	January 28, 2015	April 2013	No Study Results Posted	Amygdala	December 2015	Performance on memory tasks	https://ClinicalTrials.gov/show/NCT00504894	United States: Institutional Review Board
458	NCT01775423	A Study of BBI608 in Adult Patients With Advanced Malignancies	Active, not recruiting	No Results Available	Cancer, Advanced Malignancies	Drug: BBI608	Boston Biomedical, Inc	Both	18 Years and older (Adult, Senior)	Phase 1|Phase 2	90	Industry	Interventional	Endpoint Classification: Safety/Efficacy Study|Intervention Model: Single Group Assignment|Masking: Open Label|Primary Purpose: Treatment	BBI608-101	January 17, 2013	March 2009	null	October 13, 2015	October 2015	No Study Results Posted	null	December 2015	Number of Participants with Adverse Events as a Measure of Safety and Tolerability	https://ClinicalTrials.gov/show/NCT01775423	United States: Food and Drug Administration,Canada: Health Canada
6003	NCT01552356	Pazopanib Hydrochloride in Treating Patients With Advanced or Refractory Solid Tumors	Active, not recruiting	No Results Available	Solid Neoplasm	Other: Laboratory Biomarker Analysis|Drug: Pazopanib Hydrochloride|Other: Pharmacological Study	National Cancer Institute (NCI)	Both	18 Years and older (Adult, Senior)	Phase 1	54	NIH	Interventional	Endpoint Classification: Pharmacokinetics Study|Intervention Model: Single Group Assignment|Masking: Open Label|Primary Purpose: Treatment	NCI-2012-00690|MC1112|CDR0000727235|MAYO-MC1112|9076|P30CA015083|U01CA069912|UM1CA186686	March 9, 2012	March 2012	null	August 10, 2016	August 2016	No Study Results Posted	null	December 2015	Adverse events profile, as assessed by the National Cancer Institute (NCI) Common Terminology Criteria for Adverse Events (CTCAE) version 4.0|Biologically optimal dose (BOD) defined as the dose level and diet in combination that induces no toxicity requiring dose modification per protocol and achieves a satisfactory pazopanib trough concentration (Cmin greater than 30 ug/mL)|Incidence of grade 3+…	https://ClinicalTrials.gov/show/NCT01552356	United States: Food and Drug Administration
3393	NCT02158559	the Effect of Danhong Injection on Microcirculation in the Treatment of Patients With STEMI After the PTCA Surgery.	Active, not recruiting	No Results Available	Myocardial Infarction	Drug: Danhong Injection|Drug: Normal Saline	Beijing Bozhiyin T&S Co., Ltd.	Both	18 Years to 75 Years (Adult, Senior)	Phase 4	180	Industry	Interventional	Allocation: Randomized|Endpoint Classification: Safety/Efficacy Study|Intervention Model: Parallel Assignment|Masking: Double Blind (Subject, Investigator)|Primary Purpose: Treatment	DH-140318-01	May 29, 2014	March 2014	null	June 5, 2014	June 2014	No Study Results Posted	Danhong	December 2015	After 7 days surgery used magnetic resonance assessed myocardial perfusion and myocardial function.	https://ClinicalTrials.gov/show/NCT02158559	China: Food and Drug Administration
3464	NCT02139579	Efficacy and Safety Study of Bevacizumab Plus Chemotherapy in EGFR-TKI Resistant Non-Squamous Non-Small Cell Lung Cancer	Active, not recruiting	No Results Available	Lung, Carcinoma	Drug: Bevacizumab	Sun Yat-sen University|First Affiliated Hospital, Sun Yat-Sen University|Second Affiliated Hospital, Sun Yat-Sen University	Both	18 Years to 75 Years (Adult, Senior)	Phase 2	24	Other	Interventional	Endpoint Classification: Safety/Efficacy Study|Intervention Model: Single Group Assignment|Masking: Open Label|Primary Purpose: Treatment	2013-FXY-032	May 11, 2014	May 2014	null	May 13, 2014	May 2014	No Study Results Posted	null	December 2015	Response Evaluation Criteria in Solid Tumors(RECIST) 1.1	https://ClinicalTrials.gov/show/NCT02139579	China: Food and Drug Administration
1007	NCT00972478	Vorinostat, Rituximab, and Combination Chemotherapy in Treating Patients With Newly Diagnosed Stage II, Stage III, or Stage IV Diffuse Large B-Cell Lymphoma	Active, not recruiting	No Results Available	Stage II Contiguous Adult Diffuse Large Cell Lymphoma|Stage II Non-Contiguous Adult Diffuse Large Cell Lymphoma|Stage III Adult Diffuse Large Cell Lymphoma|Stage IV Adult Diffuse Large Cell Lymphoma	Drug: Cyclophosphamide|Drug: Doxorubicin Hydrochloride|Other: Laboratory Biomarker Analysis|Drug: Prednisone|Biological: Rituximab|Drug: Vincristine Sulfate|Drug: Vorinostat	National Cancer Institute (NCI)	Both	18 Years and older (Adult, Senior)	Phase 1|Phase 2	69	NIH	Interventional	Endpoint Classification: Safety/Efficacy Study|Intervention Model: Single Group Assignment|Masking: Open Label|Primary Purpose: Treatment	NCI-2011-01964|CDR0000653803|S0806|U10CA032102	September 4, 2009	November 2010	null	June 20, 2016	June 2016	No Study Results Posted	null	December 2015	Progression-free survival (phase II)|Safe dose of vorinostat to be used in combination with R-CHOP assessed by CTCAE Version 4.0 (phase I)|Overall survival (phase II)|Response rate (complete response [CR]+partial response [PR]) (phase II)|Toxicity of vorinostat-R-CHOP in patients with newly diagnosed DLBCL	https://ClinicalTrials.gov/show/NCT00972478	United States: Food and Drug Administration
3060	NCT02261298	ONO-4538 Phase I Study in Patients With Solid Tumor	Active, not recruiting	No Results Available	Advanced Solid Tumors|Recurrent Solid Tumors	Drug: ONO-4538	Ono Pharmaceutical Co. Ltd	Both	20 Years and older (Adult, Senior)	Phase 1	18	Industry	Interventional	Allocation: Non-Randomized|Intervention Model: Single Group Assignment|Masking: Open Label|Primary Purpose: Treatment	ONO-4538-14	September 30, 2014	October 2014	null	January 16, 2015	September 2014	No Study Results Posted	null	December 2015	Safety outcome: The number of subjects with overall adverse events|Safety outcome: The number of deaths|PK outcome: Cmax of ONO-4538|Efficacy outcome: Response rate|Efficacy outcome: Progression free survival	https://ClinicalTrials.gov/show/NCT02261298	Korea: Ministry of Food and Drug Safety
10046	NCT00304070	Cisplatin-Based Chemotherapy and/or Surgery in Treating Young Patients With Adrenocortical Tumor	Active, not recruiting	No Results Available	Stage I Adrenocortical Carcinoma|Stage II Adrenocortical Carcinoma|Stage III Adrenocortical Carcinoma|Stage IV Adrenocortical Carcinoma	Drug: doxorubicin hydrochloride|Procedure: conventional surgery|Drug: cisplatin|Drug: mitotane|Drug: etoposide|Biological: filgrastim	Children's Oncology Group|National Cancer Institute (NCI)	Both	up to 21 Years (Child, Adult)	Phase 3	78	Other|NIH	Interventional	Allocation: Non-Randomized|Endpoint Classification: Efficacy Study|Intervention Model: Parallel Assignment|Masking: Open Label|Primary Purpose: Treatment	ARAR0332|NCI-2009-00413|CDR0000467191|COG-ARAR0332|U10CA098543	March 15, 2006	September 2006	null	March 17, 2016	March 2016	No Study Results Posted	null	December 2015	Event-free survival (EFS)|Toxicity Associated with mitotane using National Cancer Institute (NCI) Common Terminology Criteria for Adverse Events (CTCAE) version 4.0|Toxicity Associated with Chemotherapy using NCI CTCAE v. 4.0|Feasibility and Complications Associated with Radical Adrenalectomy and RLND|Frequency of Tumor Spillage and Lymph Node Involvement|Incidence and Type of Germline TP53 Mutat…	https://ClinicalTrials.gov/show/NCT00304070	United States: Food and Drug Administration
7537	NCT01167712	Paclitaxel and Carboplatin With or Without Bevacizumab in Treating Patients With Stage II, Stage III, or Stage IV Ovarian Epithelial Cancer, Primary Peritoneal Cancer, or Fallopian Tube Cancer	Active, not recruiting	No Results Available	Fallopian Tube Endometrioid Adenocarcinoma|Fallopian Tube Mucinous Adenocarcinoma|Fallopian Tube Transitional Cell Carcinoma|Malignant Ovarian Mixed Epithelial Tumor|Ovarian Brenner Tumor|Ovarian Clear Cell Adenocarcinofibroma|Ovarian Endometrioid Adenocarcinoma|Ovarian Mucinous Adenocarcinoma|Ovarian Serous Adenocarcinoma|Ovarian Transitional Cell Carcinoma|Primary Peritoneal Serous Adenocarcino…	Biological: Bevacizumab|Drug: Carboplatin|Procedure: Computed Tomography|Drug: Paclitaxel|Procedure: Therapeutic Conventional Surgery	National Cancer Institute (NCI)	Female	18 Years and older (Adult, Senior)	Phase 3	773	NIH	Interventional	Allocation: Non-Randomized|Endpoint Classification: Efficacy Study|Intervention Model: Parallel Assignment|Masking: Open Label|Primary Purpose: Treatment	NCI-2011-03812|ACRIN 6695|CDR0000681448|GOG-0262/ACRIN 6695|GOG-0262|U10CA180868|U10CA027469	July 21, 2010	September 2010	null	December 21, 2015	December 2015	No Study Results Posted	null	December 2015	Progression-free survival|Incidence of adverse effects using the National Cancer Institute CTCAE version 4.0|Overall survival|QOL assessed using the FACT-O TOI (as of 02/08/2012, the QOL portion of this study is complete; patients enrolled after this date will not have QOL assessments)|Response rate according to RECIST	https://ClinicalTrials.gov/show/NCT01167712	United States: Food and Drug Administration
8020	NCT01020292	A Trial of the Protease Inhibitor Nelfinavir and Concurrent Radiation and Temozolomide in Patients With WHO Grade IV Glioma	Active, not recruiting	No Results Available	Glioma	Drug: Nelfinavir	Abramson Cancer Center of the University of Pennsylvania	Both	18 Years and older (Adult, Senior)	Phase 1	31	Other	Interventional		UPCC 01309	November 23, 2009	April 2009	null	January 21, 2016	January 2016	No Study Results Posted	null	December 2016	To determine the safety, dose-limiting toxicities, and maximally tolerated dose of NFV concurrently with radiation and temozolomide.|To determine the progression free survival (PFS) and overall survival (OS) with an exploratory analysis to compare the observed median value obtained in this study to the historical median values of 6.9 months and 14.6 months respectively.	https://ClinicalTrials.gov/show/NCT01020292	United States: Institutional Review Board
933	NCT01089101	Selumetinib in Treating Young Patients With Recurrent or Refractory Low Grade Glioma	Active, not recruiting	No Results Available	Glioma|Neurofibromatosis Type 1|Recurrent Childhood Pilocytic Astrocytoma|Recurrent Childhood Visual Pathway Glioma	Other: Laboratory Biomarker Analysis|Other: Pharmacological Study|Drug: Selumetinib	National Cancer Institute (NCI)	Both	3 Years to 21 Years (Child, Adult)	Phase 1|Phase 2	135	NIH	Interventional	Endpoint Classification: Safety/Efficacy Study|Intervention Model: Single Group Assignment|Masking: Open Label|Primary Purpose: Treatment	NCI-2012-03173|CDR667932|PBTC-029B|PBTC-029|U01CA081457|UM1CA081457	March 17, 2010	April 2010	null	October 5, 2016	October 2016	No Study Results Posted	null	December 2016	Disease stabilization rates (re-treatment study)|Maximum tolerated dose and recommended phase 2 dose of selumetinib determined by dose-limiting toxicities (phase I)|Objective response (OR=CR+PR) (re-treatment study)|Stratum-specific objective response (CR+PR) rate sustained for 8 weeks (phase II)|PFS (retreatment study)|Plasma drug concentrations and pharmacokinetic parameters volume of the centr…	https://ClinicalTrials.gov/show/NCT01089101	United States: Food and Drug Administration
941	NCT01076543	Lenalidomide and Temsirolimus in Treating Patients With Relapsed or Refractory Hodgkin Lymphoma or Non-Hodgkin Lymphoma	Active, not recruiting	No Results Available	AIDS-Related Hodgkin Lymphoma|Recurrent Adult Diffuse Large Cell Lymphoma|Recurrent Adult Hodgkin Lymphoma|Recurrent Follicular Lymphoma|Recurrent Lymphoplasmacytic Lymphoma|Recurrent Marginal Zone Lymphoma|Recurrent T-Cell Non-Hodgkin Lymphoma|Waldenstrom Macroglobulinemia	Other: Laboratory Biomarker Analysis|Drug: Lenalidomide|Drug: Temsirolimus	National Cancer Institute (NCI)	Both	18 Years and older (Adult, Senior)	Phase 1|Phase 2	150	NIH	Interventional	Endpoint Classification: Safety/Efficacy Study|Intervention Model: Single Group Assignment|Masking: Open Label|Primary Purpose: Treatment	NCI-2011-01456|09-443-A|CDR0000666432|8309|N01CM62201|N01CM00071|P30CA014599	February 25, 2010	April 2010	null	October 4, 2016	October 2016	No Study Results Posted	null	December 2016	Complete response (Phase II)|Incidence of dose-limiting toxicity (DLT) defined as any grade 3 or 4 adverse events as graded by the National Cancer Institute (NCI) Common Terminology Criteria for Adverse Events (CTCAE) version 4.0 (Phase I)|Maximum-tolerated dose based on the incidence of DLT as graded by the NCI CTCAE version 4.0 (Phase I)|Overall response rate (Phase II)|Overall survival (OS) (P…	https://ClinicalTrials.gov/show/NCT01076543	United States: Food and Drug Administration
5939	NCT01567709	Alisertib in Combination With Vorinostat in Treating Patients With Relapsed or Recurrent Hodgkin Lymphoma, B-Cell Non-Hodgkin Lymphoma, or Peripheral T-Cell Lymphoma	Active, not recruiting	No Results Available	Adult B Acute Lymphoblastic Leukemia|Adult T Acute Lymphoblastic Leukemia|Anaplastic Large Cell Lymphoma|Angioimmunoblastic T-Cell Lymphoma|Chronic Lymphocytic Leukemia|Cutaneous B-Cell Non-Hodgkin Lymphoma|Extranodal Marginal Zone Lymphoma of Mucosa-Associated Lymphoid Tissue|Hepatosplenic T-Cell Lymphoma|Intraocular Lymphoma|Lymphomatous Involvement of Non-Cutaneous Extranodal Site|Mature T-Cel…	Drug: Alisertib|Other: Laboratory Biomarker Analysis|Other: Pharmacological Study|Drug: Vorinostat	National Cancer Institute (NCI)	Both	18 Years and older (Adult, Senior)	Phase 1	60	NIH	Interventional	Endpoint Classification: Safety/Efficacy Study|Intervention Model: Single Group Assignment|Masking: Open Label|Primary Purpose: Treatment	NCI-2012-00715|NCI#9091|CDR0000729769|CHNMC-PHI-67|PHI-67|9091|P30CA033572|U01CA062505|UM1CA186717	March 29, 2012	April 2012	null	July 12, 2016	June 2016	No Study Results Posted	null	December 2016	MTD of alisertib defined as the highest dose tested in which less than 33% of patients experienced dose-limiting toxicity (DLT) graded according to the National Cancer Institute (NCI) Common Terminology Criteria for Adverse Events (CTCAE) version (v.)4.0|Clinical response rate|Incidence of toxicities produced by alisertib in combination with vorinostat assessed by the NCI CTCAE version 4.0	https://ClinicalTrials.gov/show/NCT01567709	United States: Food and Drug Administration
5979	NCT01558869	Xeloxiri as First-line Treatment in Patients With Advanced Unresectable Pancreatic Adenocarcinoma	Active, not recruiting	No Results Available	Pancreatic Adenocarcinoma	Drug: Capecitabine|Drug: Oxaliplatin|Drug: Irinotecan	The University of Hong Kong	Both	18 Years and older (Adult, Senior)	Phase 2	29	Other	Interventional	Endpoint Classification: Efficacy Study|Intervention Model: Single Group Assignment|Masking: Open Label|Primary Purpose: Treatment	MONC-HBP24	March 18, 2012	April 2012	null	March 31, 2016	March 2016	No Study Results Posted	null	December 2016	Change in extent of disease|CA19.9 reduction|Progression-free survival|Overall survival	https://ClinicalTrials.gov/show/NCT01558869	Hong Kong: Institutional Review Board of the University of Hong Kong/ Hospital Authority Hong Kong West Cluster,Hong Kong: Department of Health
4951	NCT01779843	Alisertib for Acute Myeloid Leukemia	Active, not recruiting	No Results Available	Acute Myelogenous Leukemia	Drug: Cytarabine|Drug: Idarubicin|Drug: Alisertib	Massachusetts General Hospital	Both	18 Years and older (Adult, Senior)	Phase 1	24	Other	Interventional	Endpoint Classification: Safety/Efficacy Study|Intervention Model: Single Group Assignment|Masking: Open Label|Primary Purpose: Treatment	12-531	January 25, 2013	April 2013	null	March 14, 2016	March 2016	No Study Results Posted	null	December 2016	Maximum Tolerated Dose of Alisertib in combination with 7+3 induction chemotherapy|Evaluate safety and tolerability of alisertib, including number of adverse events and severity.|Severity and number of all trial-related toxicities|Rates of response|One-year relapse-free and overall survival|Measurement of tumor mitotic index, Ki67 and cPARP statining, Pharmacodynamic parameters for aurora kinase …	https://ClinicalTrials.gov/show/NCT01779843	United States: Food and Drug Administration
296	NCT02035527	Sorafenib Tosylate, Cisplatin, and Docetaxel in Treating Patients With Recurrent or Metastatic Squamous Cell Carcinoma of the Head and Neck	Active, not recruiting	No Results Available	Metastatic Squamous Neck Cancer With Occult Primary Squamous Cell Carcinoma|Recurrent Metastatic Squamous Neck Cancer With Occult Primary|Recurrent Salivary Gland Cancer|Recurrent Squamous Cell Carcinoma of the Hypopharynx|Recurrent Squamous Cell Carcinoma of the Larynx|Recurrent Squamous Cell Carcinoma of the Lip and Oral Cavity|Recurrent Squamous Cell Carcinoma of the Nasopharynx|Recurrent Squa…	Drug: sorafenib tosylate|Drug: cisplatin|Drug: docetaxel|Other: Correlative Studies	Ohio State University Comprehensive Cancer Center|National Comprehensive Cancer Network	Both	18 Years and older (Adult, Senior)	Phase 1|Phase 2	3	Other	Interventional	Endpoint Classification: Safety/Efficacy Study|Intervention Model: Single Group Assignment|Masking: Open Label|Primary Purpose: Treatment	OSU-13141|NCI-2013-02086	January 10, 2014	April 2014	null	July 27, 2016	July 2016	No Study Results Posted	null	December 2016	Incidence of dose-limiting toxicity (DLT) as graded according to the NCI-CTCAE v4.0 (Phase I)|Progression-free survival (PFS) (Phase II)|Overall survival (OS)|Response rate evaluated by RECIST v1.1|Biomarker levels|Incidence of toxicities, graded according to NCI-CTCAE version 4.0	https://ClinicalTrials.gov/show/NCT02035527	United States: Institutional Review Board
8704	NCT00790413	Haploidentical Stem Cell Transplantation in Neuroblastoma	Active, not recruiting	No Results Available	Neuroblastoma	Drug: iodine I 131 metaiodobenzylguanidine|Drug: Fludarabine|Drug: Thiotepa|Procedure: T-cell depletion|Procedure: Haploidentical stem cell transplantation|Procedure: Donor Lymphocyte Infusion|Drug: Rituximab|Procedure: Co-transplantation of mesenchymal stem cells	Lund University Hospital	Both	6 Months to 21 Years (Child, Adult)	Phase 0	15	Other	Interventional	Endpoint Classification: Safety/Efficacy Study|Intervention Model: Single Group Assignment|Masking: Open Label|Primary Purpose: Treatment	385/2005	November 12, 2008	August 2005	null	March 3, 2016	March 2016	No Study Results Posted	null	December 2016	Engraftment rate|Overall survival|Immunological reconstitution|Incidence of acute graft versus host disease	https://ClinicalTrials.gov/show/NCT00790413	Sweden: Regional Ethical Review Board
10251	NCT00217737	Oxaliplatin, Leucovorin Calcium, and Fluorouracil With or Without Bevacizumab in Treating Patients Who Have Undergone Surgery for Stage II Colon Cancer	Active, not recruiting	No Results Available	Colon Mucinous Adenocarcinoma|Colon Signet Ring Cell Adenocarcinoma|Lynch Syndrome|Stage IIA Colon Cancer|Stage IIB Colon Cancer|Stage IIC Colon Cancer	Biological: Bevacizumab|Drug: Fluorouracil|Other: Laboratory Biomarker Analysis|Drug: Leucovorin Calcium|Drug: Oxaliplatin	National Cancer Institute (NCI)	Both	18 Years and older (Adult, Senior)	Phase 3	3610	NIH	Interventional	Allocation: Randomized|Endpoint Classification: Efficacy Study|Intervention Model: Parallel Assignment|Masking: Open Label|Primary Purpose: Treatment	NCI-2009-00562|ECOG-E5202|E5202|CDR0000443410|U10CA180820|U10CA021115	September 20, 2005	August 2005	null	October 13, 2016	September 2016	No Study Results Posted	null	December 2016	Disease-free survival|Impact of tumor biologic characteristics and their relationship to overall survival|Incidence of adverse events graded by NCI CTCAE 4.0|Overall survival	https://ClinicalTrials.gov/show/NCT00217737	United States: Food and Drug Administration
9575	NCT00483366	Imatinib Mesylate, Gemcitabine, and Capecitabine in Treating Patients With Advanced Solid Tumors (Closed to Accrual 12/11/2008)	Active, not recruiting	No Results Available	Unspecified Adult Solid Tumor, Protocol Specific	Drug: capecitabine|Drug: gemcitabine hydrochloride|Drug: imatinib mesylate|Genetic: mutation analysis|Genetic: nucleic acid sequencing|Genetic: polymerase chain reaction	University of Nebraska|National Cancer Institute (NCI)	Both	19 Years and older (Adult, Senior)	Phase 1	56	Other|NIH	Interventional	Intervention Model: Single Group Assignment|Masking: Open Label|Primary Purpose: Treatment	163-06|P30CA036727|UNMC-16306	June 6, 2007	August 2006	null	July 22, 2010	July 2010	No Study Results Posted	null	December 2016	Maximum tolerated dose of gemcitabine hydrochloride and capecitabine when combined with imatinib mesylate|Toxicity|Antitumor activity	https://ClinicalTrials.gov/show/NCT00483366	United States: Federal Government
9864	NCT00381641	Sunitinib in Treating Patients With Thyroid Cancer That Did Not Respond to Iodine I 131 and Cannot Be Removed by Surgery	Active, not recruiting	No Results Available	Recurrent Thyroid Gland Carcinoma|Stage III Thyroid Gland Follicular Carcinoma|Stage III Thyroid Gland Medullary Carcinoma|Stage IVA Thyroid Gland Follicular Carcinoma|Stage IVA Thyroid Gland Medullary Carcinoma|Stage IVA Thyroid Gland Papillary Carcinoma|Stage IVB Thyroid Gland Follicular Carcinoma|Stage IVB Thyroid Gland Medullary Carcinoma|Stage IVB Thyroid Gland Papillary Carcinoma|Stage IVC …	Other: Laboratory Biomarker Analysis|Other: Pharmacogenomic Study|Drug: Sunitinib Malate	National Cancer Institute (NCI)	Both	18 Years and older (Adult, Senior)	Phase 2	60	NIH	Interventional	Endpoint Classification: Safety/Efficacy Study|Intervention Model: Single Group Assignment|Masking: Open Label|Primary Purpose: Treatment	NCI-2009-00213|NCI-7735|CDR0000502260|UCCRC-14696A|14696A|7735|N01CM62201|N01CM62202|P30CA014599	September 26, 2006	August 2006	null	June 17, 2016	June 2016	No Study Results Posted	null	December 2016	Objective response rate, assessed using the Response Evaluation Criteria in Solid Tumors (RECIST)|Incidence of toxicity, graded according to the Common Terminology Criteria for Adverse Events version 3.0|Overall survival|Time to progression evaluated using the RECIST	https://ClinicalTrials.gov/show/NCT00381641	United States: Food and Drug Administration
9060	NCT00662636	Dasatinib and Lapatinib Ditolsylate in Treating Patients With Advanced Solid Tumors That Cannot Be Removed By Surgery	Active, not recruiting	No Results Available	Unspecified Adult Solid Tumor, Protocol Specific	Drug: dasatinib|Drug: lapatinib ditosylate|Other: pharmacological study|Other: laboratory biomarker analysis	Mayo Clinic|National Cancer Institute (NCI)	Both	18 Years and older (Adult, Senior)	Phase 1	38	Other|NIH	Interventional	Endpoint Classification: Safety/Efficacy Study|Intervention Model: Single Group Assignment|Masking: Open Label|Primary Purpose: Treatment	MC0616|NCI-2009-01197|P30CA015083	April 18, 2008	August 2008	null	April 18, 2016	April 2016	No Study Results Posted	null	December 2016	Adverse events profile|Toxicity profile per NCI CTCAE v3.0|Response profile|Time until any treatment-related toxicity, time until treatment-related grade 3+ toxicity, and time until hematologic nadirs (WBC, ANC, platelets)|Time to progression and time to treatment failure|Laboratory correlates	https://ClinicalTrials.gov/show/NCT00662636	United States: Food and Drug Administration
8179	NCT00970411	Study of KRN951 in Patients With Solid Tumors	Active, not recruiting	No Results Available	Solid Tumors	Drug: KRN951	Kyowa Hakko Kirin Company, Limited	Both	20 Years and older (Adult, Senior)	Phase 1	12	Industry	Interventional	Allocation: Non-Randomized|Endpoint Classification: Safety Study|Intervention Model: Single Group Assignment|Masking: Open Label|Primary Purpose: Treatment	KRN951-001	August 31, 2009	August 2009	null	February 22, 2016	January 2016	No Study Results Posted	null	December 2016	To define the maximum tolerated dose (MTD) of KRN-951 when administered orally for 21 days followed by a 7-day rest period.|To evaluate the safety profile and the tolerability of KRN951 throughout the study period by assessing adverse events and laboratory values recorded during treatment.|To determine the pharmacokinetics of KRN951 in serum|To describe biological and clinical anti-tumor activity	https://ClinicalTrials.gov/show/NCT00970411	Japan: Ministry of Health, Labor and Welfare
7502	NCT01175980	Vorinostat in Treating Patients With Locally Advanced, Recurrent, or Metastatic Adenoid Cystic Carcinoma	Active, not recruiting	No Results Available	Recurrent Oral Cavity Adenoid Cystic Carcinoma|Recurrent Salivary Gland Carcinoma|Salivary Gland Adenoid Cystic Carcinoma|Stage III Major Salivary Gland Carcinoma|Stage III Oral Cavity Adenoid Cystic Carcinoma|Stage IVA Major Salivary Gland Carcinoma|Stage IVA Oral Cavity Adenoid Cystic Carcinoma|Stage IVB Major Salivary Gland Carcinoma|Stage IVB Oral Cavity Adenoid Cystic Carcinoma|Stage IVC Maj…	Other: Laboratory Biomarker Analysis|Drug: Vorinostat	National Cancer Institute (NCI)	Both	18 Years and older (Adult, Senior)	Phase 2	29	NIH	Interventional	Endpoint Classification: Efficacy Study|Intervention Model: Single Group Assignment|Masking: Open Label|Primary Purpose: Treatment	NCI-2012-02981|2009-165|8474|P30CA022453|U01CA132123|U01CA062487|U01CA062502|U01CA062505	August 4, 2010	August 2010	null	September 12, 2016	September 2016	No Study Results Posted	null	December 2016	Objective response according to RECIST 1.1 criteria|OS|PFS|RD|Toxicity as assessed by the Common Terminology Criteria for Adverse Events version 4.0|TTR	https://ClinicalTrials.gov/show/NCT01175980	United States: Food and Drug Administration
7572	NCT01158222	Sunitinib Malate in Treating Patients With Previously Untreated Metastatic Kidney Cancer	Active, not recruiting	No Results Available	Clear Cell Renal Cell Carcinoma|Stage IV Renal Cell Cancer	Drug: sunitinib malate|Other: laboratory biomarker analysis|Genetic: reverse transcriptase-polymerase chain reaction|Genetic: polymorphism analysis	Case Comprehensive Cancer Center	Both	18 Years and older (Adult, Senior)	Phase 2	37	Other	Interventional	Endpoint Classification: Efficacy Study|Intervention Model: Single Group Assignment|Masking: Open Label|Primary Purpose: Treatment	CASE8809|NCI-2010-01391	July 6, 2010	August 2010	null	July 11, 2016	July 2016	No Study Results Posted	null	December 2016	Feasibility as assessed by proportion of patients eligible for intermittent therapy who actually receive it|Toxicity as assessed by Common Terminology Criteria for Adverse Events(CTCAE) version 4.0|Change in circulating tumor cells|Relationship between hypertension and germline VEGF single nucleotide polymorphism (SNP) -634 genotype	https://ClinicalTrials.gov/show/NCT01158222	United States: Institutional Review Board,United States: Food and Drug Administration
6662	NCT01386554	Acthar for Treatment of Proteinuria in Membranous Nephropathy Patients	Active, not recruiting	No Results Available	Proteinuria|Idiopathic Membranous Nephropathy	Drug: Repository Corticotropin Injection|Drug: Placebo	Mallinckrodt	Both	18 Years and older (Adult, Senior)	Phase 4	60	Industry	Interventional	Allocation: Randomized|Endpoint Classification: Efficacy Study|Intervention Model: Parallel Assignment|Masking: Double Blind (Subject, Investigator)|Primary Purpose: Treatment	QSC01-MN-01|Control No. 166679	June 29, 2011	August 2011	null	June 20, 2016	June 2016	No Study Results Posted	CHART	December 2016	Proportion of subjects who have a complete or partial remission in proteinuria|Proportion of subjects that have sustained complete or partial remission|Time to single PCR measured remission (complete or partial)	https://ClinicalTrials.gov/show/NCT01386554	United States: Institutional Review Board,Canada: Health Canada,Canada: Ethics Review Committee
5311	NCT01696955	Cetuximab With or Without Tivantinib in Treating Patients With Head and Neck Cancer That Is Recurrent, Metastatic, or Cannot Be Removed by Surgery	Active, not recruiting	No Results Available	Head and Neck Squamous Cell Carcinoma|Recurrent Head and Neck Carcinoma	Biological: Cetuximab|Other: Laboratory Biomarker Analysis|Drug: Tivantinib	National Cancer Institute (NCI)	Both	18 Years and older (Adult, Senior)	Phase 2	76	NIH	Interventional	Allocation: Randomized|Endpoint Classification: Efficacy Study|Intervention Model: Parallel Assignment|Masking: Open Label|Primary Purpose: Treatment	NCI-2012-01640|12-1359|478834|9165|N01CM00038|N01CM00071|N01CM00099|P30CA014599	September 28, 2012	August 2012	null	July 12, 2016	July 2016	No Study Results Posted	null	December 2016	Response rate assessed according to RECIST|Activity of single-agent tivantinib after failure of cetuximab|Change in c-MET copy number|Change in c-MET expression|Change in tumor burden, measured using the sum of longest diameters of target lesion|OS|PFS	https://ClinicalTrials.gov/show/NCT01696955	United States: Food and Drug Administration
5475	NCT01664182	Trebananib With or Without Bevacizumab, Pazopanib Hydrochloride, Sorafenib Tosylate, or Sunitinib Malate in Treating Patients With Advanced Kidney Cancer	Active, not recruiting	No Results Available	Recurrent Renal Cell Carcinoma|Stage III Renal Cell Cancer|Stage IV Renal Cell Cancer	Biological: Bevacizumab|Other: Laboratory Biomarker Analysis|Drug: Pazopanib Hydrochloride|Other: Pharmacological Study|Drug: Sorafenib Tosylate|Drug: Sunitinib Malate|Biological: Trebananib	National Cancer Institute (NCI)	Both	18 Years and older (Adult, Senior)	Phase 2	78	NIH	Interventional	Allocation: Randomized|Endpoint Classification: Efficacy Study|Intervention Model: Parallel Assignment|Masking: Open Label|Primary Purpose: Treatment	NCI-2012-01289|P9048_A12PAMDREVW01|PHII-122|CDR0000738785|9048|N01CM00038|P30CA033572	August 10, 2012	August 2012	null	September 8, 2016	September 2016	No Study Results Posted	null	December 2016	Overall tumor response rate, defined as the total number of efficacy-evaluable patients who achieve a complete or partial response by Response Evaluation Criteria in Solid Tumors version 1.1 criteria|Incidence of toxicity of trebananib alone and in combination with anti-VEGF agent assessed using CTCAE version 4.0|Progression free survival (PFS)|Tolerance of trebananib alone and in combination wit…	https://ClinicalTrials.gov/show/NCT01664182	United States: Food and Drug Administration
4279	NCT01935960	Retinoid 9cUAB30 in Preventing Cancer in Healthy Volunteers	Active, not recruiting	No Results Available	Healthy Subject	Other: Laboratory Biomarker Analysis|Other: Pharmacological Study|Other: Placebo|Drug: Retinoid 9cUAB30	National Cancer Institute (NCI)	Both	18 Years to 65 Years (Adult)	Phase 1	40	NIH	Interventional	Allocation: Randomized|Endpoint Classification: Safety Study|Intervention Model: Parallel Assignment|Masking: Double Blind (Subject, Investigator)|Primary Purpose: Prevention	NCI-2013-01655|UW13022|UWI10-16-01R|N01CN35153|P30CA014520	September 3, 2013	August 2013	null	September 14, 2016	September 2016	No Study Results Posted	null	December 2016	Recommended phase II dose of retinoid 9cUAB30, based on maximum tolerated dose (MTD), defined as the highest dose level with < 25% of treated patients experiencing a grade 2 toxicity or any treated patients experiencing a grade 3 or higher toxicity|Urine & plasma single dose & steady state PK of retinoid 9cUAB30, including maximum concentration (Cmax), time to peak concentration (Tmax), area unde…	https://ClinicalTrials.gov/show/NCT01935960	United States: Food and Drug Administration
3215	NCT02211209	The APPROACH Study: A Study of Volanesorsen (Formerly ISIS-APOCIIIRx) in Patients With Familial Chylomicronemia Syndrome	Active, not recruiting	No Results Available	Familial Chylomicronemia Syndrome	Drug: volanesorsen|Drug: Placebo	Ionis Pharmaceuticals, Inc.|Akcea Therapeutics	Both	18 Years and older (Adult, Senior)	Phase 3	50	Industry	Interventional	Allocation: Randomized|Endpoint Classification: Efficacy Study|Intervention Model: Parallel Assignment|Masking: Double Blind (Subject, Caregiver, Investigator, Outcomes Assessor)|Primary Purpose: Treatment	ISIS 304801-CS6	August 5, 2014	August 2014	null	November 3, 2015	July 2015	No Study Results Posted	null	December 2016	Efficacy of ISIS-APOCIIIRx as measured by the percent change in fasting triglycerides from baseline	https://ClinicalTrials.gov/show/NCT02211209	United States: Food and Drug Administration,Brazil: Ministry of Health,Canada: Health Canada,France: Ministry of Health,Germany: Ministry of Health,Hungary: Ministry of Health, Social and Family Affairs,Italy: Ministry of Health,Israel: Ministry of Health,Netherlands: The Central Committee on Research Involving Human Subjects (CCMO),Spain: Ministry of Health,United Kingdom: Medicines and Healthca…
9243	NCT00593554	Phase 2 Haplotype Mismatched HSCT in Patients With Hematological Malignancies	Active, not recruiting	No Results Available	Acute Myeloid Leukemia|Acute Lymphoblastic Leukemia|Myelodysplasia|Chronic Myeloid Leukemia	Radiation: Total Body Irradiation|Drug: Thiotepa|Drug: Fludarabine|Biological: Rabbit ATG|Drug: Palifermin	Sherif S. Farag|Indiana University	Both	18 Years to 65 Years (Adult)	Phase 2	9	Other	Interventional	Allocation: Randomized|Endpoint Classification: Safety/Efficacy Study|Intervention Model: Parallel Assignment|Masking: Open Label|Primary Purpose: Treatment	0704-19 IUCRO-0184	January 4, 2008	December 2007	null	March 28, 2016	March 2016	No Study Results Posted	null	December 2016	To determine if haplotype-mismatched HSCT is associated with a ≤40% treatment-related mortality (TRM) rate at 6 months after transplantation; a TRM ≥60% being considered unacceptable.|Describe regimen-related toxicity|Describe the time to engraftment of neutrophils and platelets following haplotype-mismatched CD34 selected cells|Assess the risks of acute and chronic GvHD following infusion of hig…	https://ClinicalTrials.gov/show/NCT00593554	United States: Food and Drug Administration,United States: Institutional Review Board
7091	NCT01280058	Carboplatin and Paclitaxel With or Without Viral Therapy in Treating Patients With Recurrent or Metastatic Pancreatic Cancer	Active, not recruiting	No Results Available	Pancreatic Acinar Cell Carcinoma|Pancreatic Ductal Adenocarcinoma|Recurrent Pancreatic Carcinoma|Stage IV Pancreatic Cancer	Drug: Carboplatin|Other: Laboratory Biomarker Analysis|Drug: Paclitaxel|Biological: Wild-type Reovirus	National Cancer Institute (NCI)	Both	18 Years and older (Adult, Senior)	Phase 2	70	NIH	Interventional	Allocation: Randomized|Endpoint Classification: Efficacy Study|Intervention Model: Parallel Assignment|Masking: Open Label|Primary Purpose: Treatment	NCI-2011-02567|OSU 10045|OSU-10045|CDR0000692060|8601|N01CM00070|N01CM62207|P30CA016058	January 18, 2011	December 2010	null	July 21, 2016	July 2016	No Study Results Posted	null	December 2016	Progression-free survival using RECIST v. 1.1|Incidence of severe (grade 3+) adverse events that are classified as either possibly, probably, or definitely related to study treatment, as assessed by NCI CTCAE version 4.0|Overall response rate (partial or complete response) evaluated using the standard RECIST v. 1.1|Overall survival	https://ClinicalTrials.gov/show/NCT01280058	United States: Food and Drug Administration
6228	NCT01494155	Short Course Radiation Therapy With Proton or Photon Beam Capecitabine and Hydroxychloroquine for Resectable Pancreatic Cancer	Active, not recruiting	No Results Available	Pancreatic Cancer	Drug: Capecitabine|Drug: Hydroxychloroquine|Radiation: Proton or Photon Radiation Therapy	Massachusetts General Hospital	Both	18 Years and older (Adult, Senior)	Phase 2	50	Other	Interventional	Endpoint Classification: Safety/Efficacy Study|Intervention Model: Single Group Assignment|Masking: Open Label|Primary Purpose: Treatment	11-073	July 29, 2011	December 2011	null	September 12, 2016	September 2016	No Study Results Posted	null	December 2016	Progression-free survival|Pathologic response rate|Overall survival|Toxicity/Adverse events|Surgical morbidity|Post-operative Mortality|Biomarkers|Pathologic down-staging|Local control|Describe QoL|Measure utilization of health services	https://ClinicalTrials.gov/show/NCT01494155	United States: Institutional Review Board
6242	NCT01491958	Safety & Efficacy of Atorvastatin for Prophylaxis of Acute Graft Versus Host Disease in Patients With Hematological Malignancies HLA- Donor Hematopoietic Stem Cell Transplantation	Active, not recruiting	No Results Available	Acute Myelogenous Leukemia|Acute Lymphocytic Leukemia|Myelodysplastic Syndrome	Drug: atorvastatin|Drug: Tacrolimus|Drug: methotrexate	Ohio State University Comprehensive Cancer Center	Both	18 Years to 75 Years (Adult, Senior)	Phase 2	41	Other	Interventional	Allocation: Non-Randomized|Endpoint Classification: Safety/Efficacy Study|Intervention Model: Single Group Assignment|Masking: Open Label|Primary Purpose: Supportive Care	OSU-11004|NCI-2011-03590	December 9, 2011	December 2011	null	March 31, 2015	March 2015	No Study Results Posted	null	December 2016	Efficacy of atorvastatin added to standard GVHD prophylaxis regimen with tacrolimus and methotrexate, in reducing the incidence of grade II-IV acute GVHD.|Safety of atorvastatin in healthy sibling donors and transplant recipients in terms of adverse events and toxicities.|Neutrophil and platelet engraftment|chronic GVHD|NRM	https://ClinicalTrials.gov/show/NCT01491958	United States: Institutional Review Board
484	NCT01729845	Decitabine Followed by Mitoxantrone Hydrochloride, Etoposide, and Cytarabine in Treating Patients With Relapsed or Refractory Acute Myeloid Leukemia or High-Risk Myelodysplastic Syndromes	Active, not recruiting	No Results Available	Previously Treated Myelodysplastic Syndrome|Recurrent Adult Acute Myeloid Leukemia	Drug: Cytarabine|Drug: Decitabine|Drug: Etoposide|Other: Laboratory Biomarker Analysis|Drug: Mitoxantrone Hydrochloride	Fred Hutchinson Cancer Research Center|National Cancer Institute (NCI)	Both	18 Years and older (Adult, Senior)	Phase 1|Phase 2	50	Other|NIH	Interventional	Endpoint Classification: Safety Study|Intervention Model: Single Group Assignment|Masking: Open Label|Primary Purpose: Treatment	2652.00|NCI-2012-02224|2652|FH#2652|P30CA015704	November 15, 2012	December 2012	null	August 5, 2016	August 2016	No Study Results Posted	null	December 2016	MTD of decitabine defined as the highest dose in which the incidence of dose limiting toxicity is < 33%, graded according to the National Cancer Institute Common Terminology Criteria for Adverse Events version 4.0 (Phase I)|Remission rate including CR and CRp (Phase II)|Disease-free survival (for patients achieving CR or CRp)|Event-free survival|Overall survival	https://ClinicalTrials.gov/show/NCT01729845	United States: Federal Government
5030	NCT01757639	Ipilimumab in Treating Patients With Relapsed or Refractory High-Risk Myelodysplastic Syndrome or Acute Myeloid Leukemia	Active, not recruiting	No Results Available	Acute Myeloid Leukemia Arising From Previous Myelodysplastic Syndrome|Chronic Myelomonocytic Leukemia|Previously Treated Myelodysplastic Syndrome|Recurrent Adult Acute Myeloid Leukemia|Secondary Myelodysplastic Syndrome	Biological: Ipilimumab|Other: Laboratory Biomarker Analysis	National Cancer Institute (NCI)	Both	18 Years and older (Adult, Senior)	Phase 1	54	NIH	Interventional	Endpoint Classification: Safety/Efficacy Study|Intervention Model: Single Group Assignment|Masking: Open Label|Primary Purpose: Treatment	NCI-2012-02990|NA_00076038|J1276|CDR0000744584|9214|P30CA006973|U01CA070095|UM1CA186691|UM1CA186704	December 21, 2012	December 2012	null	September 16, 2016	September 2016	No Study Results Posted	null	December 2016	Changes in percentages of T-regs|Incidence of DLT of ipilimumab by grading and tabulation using National Cancer Institute Common Terminology Criteria for Adverse Events version 4.0|Efficacy as defined by the International working group 2006 criteria for CR, PR, HI|Lymphocyte counts|Overall survival (OS)|Progression free survival (PFS)|Rate of pre-treatment CR|Rate of prior use of demethylating ag…	https://ClinicalTrials.gov/show/NCT01757639	United States: Food and Drug Administration
3992	NCT01999673	Phase 3 Study of Bavituximab Plus Docetaxel Versus Docetaxel Alone in Patients With Late-stage Non-squamous Non-small-cell Lung Cancer	Active, not recruiting	No Results Available	Non-Small-Cell Lung Cancer Stage IIIB|Non-Small-Cell Lung Cancer Stage IV|Non-Small-Cell Lung Cancer Metastatic|Carcinoma, Non-Small-Cell Lung|Non-Small Cell Lung Cancer|Non-Small-Cell Lung Carcinoma|Nonsmall Cell Lung Cancer	Biological: bavituximab|Drug: Docetaxel|Other: Placebo (for bavituximab)	Peregrine Pharmaceuticals	Both	18 Years and older (Adult, Senior)	Phase 3	582	Industry	Interventional	Allocation: Randomized|Intervention Model: Parallel Assignment|Masking: Double Blind (Subject, Investigator)|Primary Purpose: Treatment	PPHM 1202|2013-003953-13	November 25, 2013	December 2013	null	February 1, 2016	February 2016	No Study Results Posted	SUNRISE	December 2016	Overall Survival|Progression-free survival|Overall Response Rate|Safety	https://ClinicalTrials.gov/show/NCT01999673	United States: Food and Drug Administration
4225	NCT01949116	Evaluating Safety and Effectiveness of Low-Dose Methotrexate at Reducing Inflammation in HIV-Infected Adults Taking Antiretroviral Medications	Active, not recruiting	No Results Available	HIV Infections	Drug: Methotrexate (MTX)|Drug: Placebo|Dietary Supplement: Folic acid	National Institute of Allergy and Infectious Diseases (NIAID)	Both	40 Years and older (Adult, Senior)	Phase 2	200	NIH	Interventional	Allocation: Randomized|Endpoint Classification: Safety/Efficacy Study|Intervention Model: Parallel Assignment|Masking: Double Blind (Subject, Caregiver, Investigator, Outcomes Assessor)|Primary Purpose: Treatment	A5314|11875	September 19, 2013	December 2013	null	September 13, 2016	September 2016	No Study Results Posted	null	December 2016	For participants with entry CD4 T-cell count less than 700 cells/mm^3: confirmed CD4 decline greater than 33% of baseline AND to less than 350 cells/mm^3|For participants with entry CD4 T-cell count greater than or equal to 700 cells/mm^3: confirmed CD4 decline greater than 50% of baseline|Confirmed HIV-1 RNA level greater than 200 copies/mL in the absence of an interruption in ART|New or recurre…	https://ClinicalTrials.gov/show/NCT01949116	United States: Food and Drug Administration
2913	NCT02300233	The COMPASS Study: A Study of Volanesorsen (Formally ISIS-APOCIIIRx) in Patients With Hypertriglyceridemia	Active, not recruiting	No Results Available	Hypertriglyceridemia	Drug: volanesorsen|Drug: Placebo	Ionis Pharmaceuticals, Inc.|Akcea Therapeutics	Both	18 Years and older (Adult, Senior)	Phase 3	114	Industry	Interventional	Allocation: Randomized|Endpoint Classification: Efficacy Study|Intervention Model: Parallel Assignment|Masking: Double Blind (Subject, Caregiver, Investigator, Outcomes Assessor)|Primary Purpose: Treatment	ISIS 304801-CS16	November 20, 2014	December 2014	null	May 24, 2016	May 2016	No Study Results Posted	null	December 2016	The percent change in fasting triglycerides (TG) from baseline	https://ClinicalTrials.gov/show/NCT02300233	United States: Food and Drug Administration,Canada: Health Canada,France: Ministry of Health,Germany: Ministry of Health,Netherlands: The Central Committee on Research Involving Human Subjects (CCMO),United Kingdom: Medicines and Healthcare Products Regulatory Agency
2930	NCT02296541	Evaluating the Safety and Immune Response to Three Different DNA HIV Vaccines Administered With a MVA-CMDR Boost Vaccine in Healthy, HIV-Uninfected Adults	Active, not recruiting	No Results Available	HIV Infections	Biological: DNA Nat-B env|Biological: DNA CON-S env|Biological: DNA Mosaic env|Biological: MVA-CMDR|Biological: Placebo for DNA Nat-B env|Biological: Placebo for DNA CON-S env|Biological: Placebo for DNA Mosaic env|Biological: Placebo for MVA-CMDR	National Institute of Allergy and Infectious Diseases (NIAID)|CHAVI|IPPOX Foundation|MHRP|HIV Vaccine Trials Network	Both	18 Years to 50 Years (Adult)	Phase 1	105	NIH|Other	Interventional	Allocation: Randomized|Endpoint Classification: Safety/Efficacy Study|Intervention Model: Parallel Assignment|Masking: Double Blind (Subject, Caregiver, Investigator, Outcomes Assessor)|Primary Purpose: Prevention	HVTN 106|11999	November 18, 2014	December 2014	null	October 16, 2015	October 2015	No Study Results Posted	null	December 2016	Frequency of local and systemic injection site reactogenicity signs and symptoms for each type of vaccine|Severity of local and systemic injection site reactogenicity signs and symptoms for each type of vaccine|Frequency of adverse events (AEs)|Laboratory measure of safety: measurement of white blood cells (WBC)|Laboratory measure of safety: measurement of neutrophils|Laboratory measure of safety…	https://ClinicalTrials.gov/show/NCT02296541	United States: Food and Drug Administration
3326	NCT02178241	Gemcitabine Hydrochloride and Eribulin Mesylate in Treating Patients With Bladder Cancer That is Advanced or Cannot Be Removed by Surgery	Active, not recruiting	No Results Available	Metastatic Ureteral Neoplasm|Metastatic Urethral Neoplasm|Stage III Bladder Urothelial Carcinoma|Stage III Ureter Cancer|Stage III Urethral Cancer|Stage IV Bladder Urothelial Carcinoma|Stage IV Ureter Cancer|Stage IV Urethral Cancer|Ureter Urothelial Carcinoma|Urethral Urothelial Carcinoma	Drug: Eribulin Mesylate|Drug: Gemcitabine Hydrochloride	National Cancer Institute (NCI)	Both	18 Years and older (Adult, Senior)	Phase 2	21	NIH	Interventional	Endpoint Classification: Efficacy Study|Intervention Model: Single Group Assignment|Masking: Open Label|Primary Purpose: Treatment	NCI-2014-01294|P9653_A02PAMDREVW01|PHII-130|9653|N01CM00038|P30CA093373	June 26, 2014	December 2014	null	September 9, 2016	July 2016	No Study Results Posted	null	December 2016	Objective response rate defined as either a confirmed complete response (CR) or a confirmed partial response (PR) based on RECIST version 1.1|Incidence of adverse events as graded by the CTCAE v. 4|Overall response rate (ORR)|Overall survival|PFS using RECIST v1.1	https://ClinicalTrials.gov/show/NCT02178241	United States: Food and Drug Administration
3784	NCT02049801	MEK Inhibitor MEK162, Idarubicin, and Cytarabine in Treating Patients With Relapsed or Refractory Acute Myeloid Leukemia	Active, not recruiting	No Results Available	Adult Acute Minimally Differentiated Myeloid Leukemia (M0)|Adult Acute Monoblastic Leukemia (M5a)|Adult Acute Monocytic Leukemia (M5b)|Adult Acute Myeloblastic Leukemia With Maturation (M2)|Adult Acute Myeloblastic Leukemia Without Maturation (M1)|Adult Acute Myeloid Leukemia With 11q23 (MLL) Abnormalities|Adult Acute Myeloid Leukemia With Del(5q)|Adult Acute Myeloid Leukemia With Inv(16)(p13;q22…	Drug: MEK inhibitor MEK162|Drug: idarubicin|Drug: cytarabine|Other: pharmacological study|Other: laboratory biomarker analysis	Bruno C. Medeiros|National Cancer Institute (NCI)|Stanford University	Both	18 Years to 75 Years (Adult, Senior)	Phase 1	19	Other|NIH	Interventional	Endpoint Classification: Safety Study|Intervention Model: Single Group Assignment|Masking: Open Label|Primary Purpose: Treatment	HEMAML0030|NCI-2014-00169|P30CA124435	January 28, 2014	December 2014	null	April 25, 2016	April 2016	No Study Results Posted	null	December 2016	MTD of MEK inhibitor MEK162 in combination with chemotherapy, defined as the dose associated with a dose-limiting toxicity rate of 35% assessed by National Cancer Institute Common Terminology Criteria for Adverse Events version 4.03|Pharmacodynamic analysis of downstream inhibition of RAS signaling following therapy with single-agent MEK inhibitor MEK162|Complete remission rate, defined as bone m…	https://ClinicalTrials.gov/show/NCT02049801	United States: Federal Government,United States: Food and Drug Administration
2038	NCT02568709	Oxytocin MEG Study	Active, not recruiting	No Results Available	Schizophrenia|Oxytocin|Magnetoencephalography (MEG)|Social Cognition	Drug: Oxytocin|Drug: Saline Nasal Spray	University of California, San Francisco	Male	18 Years to 40 Years (Adult)	Phase 0	40	Other	Interventional	Allocation: Randomized|Endpoint Classification: Safety/Efficacy Study|Intervention Model: Crossover Assignment|Masking: Double Blind (Subject, Investigator)|Primary Purpose: Treatment	12-08411	September 29, 2015	February 2012	null	May 20, 2016	May 2016	No Study Results Posted	MEG	December 2016	Change in MEG neural activation patterns|Change in performance on Facial Recognition Task|Change in performance on International Affective Picture System (IAPS) task|UCLA Loneliness Scale|Experiences in Close Relationships-Relationship Structures (ECR-RS) Questionnaire|Childhood Trauma Questionnaire (CTQ)|Parental Bonding Instrument (PBI)|Emotional Quotient Scale (EQS)|Fagerstom Nicotine Dependen…	https://ClinicalTrials.gov/show/NCT02568709	United States: Food and Drug Administration
460	NCT01774578	Immunotherapy Study in Progressive or Relapsed Non-Small Cell Lung Cancer	Active, not recruiting	No Results Available	Non-small Cell Lung Cancer|Progression of Non-small Cell Lung Cancer|Non-small Cell Lung Cancer Recurrent	Drug: Docetaxel|Biological: HyperAcute®-Lung Immunotherapy|Drug: Gemcitabine|Drug: Pemetrexed	NewLink Genetics Corporation	Both	18 Years and older (Adult, Senior)	Phase 2|Phase 3	135	Industry	Interventional	Allocation: Randomized|Endpoint Classification: Safety/Efficacy Study|Intervention Model: Parallel Assignment|Masking: Open Label|Primary Purpose: Treatment	NLG0301|1209-1184	January 7, 2013	February 2013	null	May 11, 2016	May 2016	No Study Results Posted	null	December 2016	Overall survival|Dosing schedule|Tumor response rate|Immunologic Response	https://ClinicalTrials.gov/show/NCT01774578	United States: Food and Drug Administration
4897	NCT01792050	Study of Chemotherapy in Combination With IDO Inhibitor in Metastatic Breast Cancer	Active, not recruiting	No Results Available	Metastatic Breast Cancer	Drug: Docetaxel|Other: Placebo|Drug: Indoximod|Drug: Paclitaxel	NewLink Genetics Corporation	Both	18 Years and older (Adult, Senior)	Phase 2	169	Industry	Interventional	Allocation: Randomized|Endpoint Classification: Efficacy Study|Intervention Model: Parallel Assignment|Masking: Double Blind (Subject, Investigator)|Primary Purpose: Treatment	NLG2101	February 11, 2013	February 2013	null	March 14, 2016	March 2016	No Study Results Posted	null	December 2016	Progression Free Survival|Frequency and grade of adverse events of docetaxel and paclitaxel in combination with indoximod versus docetaxel alone|Correlation of clinical and pathologic variables and clinical benefit (progression free survival rate) from treatment|Median Overall Survival|Objective Response Rate (Complete Response + Partial Response)	https://ClinicalTrials.gov/show/NCT01792050	United States: Food and Drug Administration
9841	NCT00390000	Vatalanib and Pemetrexed Disodium in Treating Patients With Advanced Solid Tumors	Active, not recruiting	No Results Available	Unspecified Adult Solid Tumor, Protocol Specific	Drug: vatalanib|Drug: pemetrexed disodium|Other: pharmacological study|Procedure: ultrasound imaging	Mayo Clinic|National Cancer Institute (NCI)	Both	18 Years and older (Adult, Senior)	Phase 1	44	Other|NIH	Interventional	Endpoint Classification: Safety/Efficacy Study|Intervention Model: Single Group Assignment|Masking: Open Label|Primary Purpose: Treatment	MC0515|NCI-2009-01316|P30CA015083	October 18, 2006	January 2007	null	April 19, 2016	April 2016	No Study Results Posted	null	December 2016	Overall toxicity incidence as well as toxicity profiles as measured by dose level, patient, and primary disease site as measured by NCI CTCAE v3.0|Dose-limiting toxicity and maximum tolerated dose (MTD) of vatalanib when administered with pemetrexed disodium as measured by NCI CTCAE v3.0|Pharmacokinetics of treatment, including AUC, C-max, half-life, and clearance obtained in patients treated at …	https://ClinicalTrials.gov/show/NCT00390000	United States: Food and Drug Administration
344	NCT01958996	Phase I/II Study of Escalating Doses of Idarubicin Orally Given With Oral Cyclophosphamide, Etoposide, Prednisolone and Intravenous Rituximab in Elderly Patient With Disseminated High Grade Non Hodgkin Lymphoma	Active, not recruiting	No Results Available	High Grade Lymphomas CD20 +	Drug: idarubicin	Poitiers University Hospital	Both	65 Years to 80 Years (Adult, Senior)	Phase 1|Phase 2	27	Other	Interventional	Endpoint Classification: Safety/Efficacy Study|Intervention Model: Single Group Assignment|Primary Purpose: Treatment	OROCIEP	October 7, 2013	January 2009	null	October 10, 2016	October 2016	No Study Results Posted	null	December 2016	Maximum tolerated dose of idarubicin|Remission rate after 4 cycles and 8 cycles	https://ClinicalTrials.gov/show/NCT01958996	France: Afssaps - Agence française de sécurité sanitaire des produits de santé (Saint-Denis)
3446	NCT02144675	Choline Magnesium Trisalicylate and Combination Chemotherapy in Treating Patients With Acute Myeloid Leukemia	Active, not recruiting	No Results Available	Adult Acute Megakaryoblastic Leukemia (M7)|Adult Acute Minimally Differentiated Myeloid Leukemia (M0)|Adult Acute Monoblastic Leukemia (M5a)|Adult Acute Monocytic Leukemia (M5b)|Adult Acute Myeloblastic Leukemia With Maturation (M2)|Adult Acute Myeloblastic Leukemia Without Maturation (M1)|Adult Acute Myeloid Leukemia in Remission|Adult Acute Myeloid Leukemia With 11q23 (MLL) Abnormalities|Adult …	Drug: choline magnesium trisalicylate|Drug: idarubicin|Drug: cytarabine|Other: laboratory biomarker analysis	Rutgers, The State University of New Jersey|Rutgers Cancer Institute of New Jersey|National Cancer Institute (NCI)	Both	18 Years and older (Adult, Senior)	Phase 2	40	Other|NIH	Interventional	Allocation: Randomized|Endpoint Classification: Safety/Efficacy Study|Intervention Model: Parallel Assignment|Masking: Open Label|Primary Purpose: Treatment	020803|NCI-2012-00516|0220080282|P30CA072720	May 20, 2014	January 2009	null	July 8, 2016	July 2016	No Study Results Posted	null	December 2016	Inhibition of NF-kB target transcripts and/or inhibition of drug efflux in at least 50% of patients	https://ClinicalTrials.gov/show/NCT02144675	United States: Food and Drug Administration,United States: Institutional Review Board
6897	NCT01328535	Individualized Temozolomide in Treating Patients With Stage IV Melanoma That Cannot Be Removed By Surgery	Active, not recruiting	No Results Available	Recurrent Melanoma|Stage IV Melanoma	Drug: temozolomide|Other: flow cytometry|Other: staining method|Procedure: biopsy|Other: laboratory biomarker analysis	Mayo Clinic|National Cancer Institute (NCI)	Both	18 Years and older (Adult, Senior)	Phase 2	25	Other|NIH	Interventional	Endpoint Classification: Efficacy Study|Intervention Model: Single Group Assignment|Masking: Open Label|Primary Purpose: Treatment	MC1076|NCI-2011-00449|10-008497	March 30, 2011	January 2011	null	June 3, 2016	October 2015	No Study Results Posted	null	December 2016	To assess the clinical activity of timed administration of TMZ therapy in patients with stage IV melanoma|To evaluate the parameters of immune homeostasis that are associated with the anti-tumor immune biorhythm in order to gain insight into the mechanism of the observed clinical and immunological effect of timed TMZ chemotherapy|To assess the toxicity profile of timed administration of TMZ thera…	https://ClinicalTrials.gov/show/NCT01328535	United States: Institutional Review Board
7174	NCT01258855	Aldesleukin With or Without Ziv-Aflibercept in Treating Patients With Stage III-IV Melanoma That Cannot Be Removed by Surgery	Active, not recruiting	No Results Available	Recurrent Melanoma|Stage IIIA Skin Melanoma|Stage IIIB Skin Melanoma|Stage IIIC Skin Melanoma|Stage IV Skin Melanoma	Biological: Aldesleukin|Other: Laboratory Biomarker Analysis|Biological: Ziv-Aflibercept	National Cancer Institute (NCI)	Both	17 Years and older (Child, Adult, Senior)	Phase 2	105	NIH	Interventional	Allocation: Randomized|Endpoint Classification: Efficacy Study|Intervention Model: Parallel Assignment|Masking: Open Label|Primary Purpose: Treatment	NCI-2011-02498|PHII-107|CHNMC-PHII-107|CDR0000690654|8628|N01CM00038|N01CM00070|N01CM00071|N01CM62209|P30CA033572|UM1CA186705	December 10, 2010	January 2011	null	October 3, 2016	September 2016	No Study Results Posted	null	December 2016	Progression-free survival|1-year survival|Incidence of adverse events, graded according to National Cancer Institute Common Terminology Criteria for Adverse Events version 4.0|Overall survival|Response rate, evaluated using the RECIST v1.1	https://ClinicalTrials.gov/show/NCT01258855	United States: Food and Drug Administration
625	NCT01515176	Ofatumumab and Dinaciclib in Treating Patients With Relapsed or Refractory Chronic Lymphocytic Leukemia, Small Lymphocytic Lymphoma, or B-Cell Prolymphocytic Leukemia	Active, not recruiting	No Results Available	Chronic Lymphocytic Leukemia|Prolymphocytic Leukemia|Recurrent Small Lymphocytic Lymphoma|Refractory Chronic Lymphocytic Leukemia	Drug: Dinaciclib|Other: Laboratory Biomarker Analysis|Biological: Ofatumumab|Other: Pharmacological Study	National Cancer Institute (NCI)	Both	18 Years and older (Adult, Senior)	Phase 1|Phase 2	37	NIH	Interventional	Endpoint Classification: Safety/Efficacy Study|Intervention Model: Single Group Assignment|Masking: Open Label|Primary Purpose: Treatment	NCI-2012-00101|OSU-11120|OSU11120|CDR0000721353|OSU 11120|9031|N01CM00070|N01CM62207|P30CA016058|P50CA140158|U01CA076576|UM1CA186712	January 16, 2012	January 2012	null	July 20, 2016	July 2016	No Study Results Posted	null	December 2016	Maximum-tolerated dose of dinaciclib when given in combination with ofatumumab, defined as a dose level where at most one of 6 evaluable patients has a dose limiting toxicity (Phase Ia)|Number of dose-limiting toxicity incidents graded according to the NCI CTCAE v4.0 (Phase I)|Proportion of patients who achieve an overall response, defined as achieving a complete response, an unconfirmed complete…	https://ClinicalTrials.gov/show/NCT01515176	United States: Food and Drug Administration
417	NCT01835782	Determining the Safety of L-serine in ALS	Active, not recruiting	No Results Available	Amyotrophic Lateral Sclerosis (ALS)	Drug: L-Serine	Phoenix Neurological Associates, LTD|Institute for Ethnomedicine	Both	18 Years to 85 Years (Adult, Senior)	Phase 1|Phase 2	20	Other	Interventional	Allocation: Randomized|Endpoint Classification: Safety Study|Intervention Model: Factorial Assignment|Masking: Double Blind (Subject, Caregiver, Investigator, Outcomes Assessor)|Primary Purpose: Treatment	L-Serine2013|IND	March 27, 2013	January 2013	null	July 28, 2015	July 2015	No Study Results Posted	null	December 2016	Safety of L-Serine|Measure levels of β-Methylamino-L-alanine (BMAA) in blood, urine and Cerebrospinal fluid (CSF) to determine if there is a decline in levels over the course of treatment	https://ClinicalTrials.gov/show/NCT01835782	United States: Food and Drug Administration
4964	NCT01776008	Akt Inhibitor MK-2206 and Anastrozole With or Without Goserelin Acetate in Treating Patients With Stage II-III Breast Cancer	Active, not recruiting	No Results Available	Estrogen Receptor Positive|HER2/Neu Negative|Recurrent Breast Carcinoma|Stage IIA Breast Cancer|Stage IIB Breast Cancer|Stage IIIA Breast Cancer|Stage IIIB Breast Cancer|Stage IIIC Breast Cancer	Drug: Akt Inhibitor MK2206|Drug: Anastrozole|Drug: Goserelin Acetate|Other: Laboratory Biomarker Analysis|Procedure: Neoadjuvant Therapy|Other: Pharmacological Study|Procedure: Therapeutic Conventional Surgery	National Cancer Institute (NCI)	Female	18 Years and older (Adult, Senior)	Phase 2	87	NIH	Interventional	Endpoint Classification: Efficacy Study|Intervention Model: Single Group Assignment|Masking: Open Label|Primary Purpose: Treatment	NCI-2013-00080|MC1139|9170|N01CM00071|N01CM00099|P30CA015083	January 23, 2013	January 2013	null	September 12, 2016	July 2016	No Study Results Posted	null	December 2016	Pathological complete response based on tumor Ki-67 value|Clinical response rate, estimated by the number of patients whose disease meets the WHO criteria of complete or partial response divided by the total number of eligible patients|Incidence of adverse events, based on the National Cancer Institute Common Terminology Criteria for Adverse Events version 4.0|Radiological response rate, estimate…	https://ClinicalTrials.gov/show/NCT01776008	United States: Food and Drug Administration
3850	NCT02034916	A Phase 2, 2-Stage, 2-Cohort Study of Talazoparib (BMN 673), in Locally Advanced and/or Metastatic Breast Cancer Patients With BRCA Mutation (ABRAZO Study)	Active, not recruiting	No Results Available	Breast Neoplasms|BRCA 1 Gene Mutation|BRCA 2 Gene Mutation	Drug: talazoparib	Medivation, Inc.|Myriad Genetic Laboratories, Inc.	Both	18 Years and older (Adult, Senior)	Phase 2	140	Industry	Interventional	Endpoint Classification: Safety/Efficacy Study|Intervention Model: Single Group Assignment|Masking: Open Label|Primary Purpose: Treatment	673-201	January 9, 2014	January 2014	null	July 13, 2016	May 2016	No Study Results Posted	ABRAZO	December 2016	Determine Objective Response Rate (ORR) for each cohort|Clinical benefit response (CBR) rate defined as CR + PR + SD lasting ≥ 24 weeks|Duration of response (DOR) for objective responders|Progression Free Survival (PFS)|Overall survival (OS)|Safety as assessed by percentage of patients with any Adverse Event (AE), AE leading to Study Drug Discontinuation, AE leading to death, SAE, AE related to s…	https://ClinicalTrials.gov/show/NCT02034916	United States: Food and Drug Administration
3971	NCT02004262	Safety and Efficacy of Combination Listeria/GVAX Pancreas Vaccine in the Pancreatic Cancer Setting	Active, not recruiting	No Results Available	2nd-line, 3rd-line and Greater Metastatic Pancreatic Cancer	Biological: GVAX Pancreas Vaccine|Biological: CRS-207|Drug: gemcitabine, capecitabine, 5-FU, irinotecan or erlotinib|Drug: cyclophosphamide	Aduro Biotech, Inc.	Both	18 Years and older (Adult, Senior)	Phase 2	240	Industry	Interventional	Allocation: Randomized|Endpoint Classification: Safety/Efficacy Study|Intervention Model: Parallel Assignment|Masking: Open Label|Primary Purpose: Treatment	ADU-CL-04	October 23, 2013	January 2014	null	August 17, 2015	August 2015	No Study Results Posted	ECLIPSE	December 2016	Overall survival in subjects receiving test treatments|Adverse events in each treatment arm treatment regimen	https://ClinicalTrials.gov/show/NCT02004262	United States: Food and Drug Administration
5519	NCT01654965	Tivantinib and Topotecan Hydrochloride in Treating Patients With Advanced or Metastatic Solid Tumors	Active, not recruiting	No Results Available	Adult Solid Neoplasm	Other: Laboratory Biomarker Analysis|Biological: Pegfilgrastim|Other: Pharmacological Study|Drug: Tivantinib|Drug: Topotecan Hydrochloride	National Cancer Institute (NCI)	Both	18 Years and older (Adult, Senior)	Phase 1	34	NIH	Interventional	Endpoint Classification: Safety/Efficacy Study|Intervention Model: Single Group Assignment|Masking: Open Label|Primary Purpose: Treatment	NCI-2012-01220|CDR0000738072|PHI-68|9152|P30CA033572|U01CA062505	July 30, 2012	July 2012	null	October 10, 2016	June 2016	No Study Results Posted	null	December 2016	Incidence of adverse events graded according to the NCI CTCAE version 4.0|Overall survival (OS)|Progression-free survival (PFS)|Tumor response as evaluated by Response Evaluation Criteria in Solid Tumors version 1.1	https://ClinicalTrials.gov/show/NCT01654965	United States: Food and Drug Administration
5567	NCT01643278	Dasatinib and Ipilimumab in Treating Patients With Gastrointestinal Stromal Tumors or Other Sarcomas That Cannot Be Removed by Surgery or Are Metastatic	Active, not recruiting	No Results Available	Gastrointestinal Stromal Tumor|Stage III Soft Tissue Sarcoma|Stage IV Soft Tissue Sarcoma	Drug: Dasatinib|Biological: Ipilimumab|Other: Laboratory Biomarker Analysis|Other: Pharmacological Study	National Cancer Institute (NCI)	Both	18 Years and older (Adult, Senior)	Phase 1	39	NIH	Interventional	Endpoint Classification: Safety Study|Intervention Model: Single Group Assignment|Masking: Open Label|Primary Purpose: Treatment	NCI-2012-01165|CDR0000737378|12-083|9172|P30CA008748|U01CA069856	July 16, 2012	July 2012	null	July 14, 2016	July 2016	No Study Results Posted	null	December 2016	Maximum tolerated dose defined as the highest dose studied for which the observed incidence of dose-limiting toxicity is less than 33% according to the National Cancer Institute Common Toxicity Criteria|OS as measured by RECIST 1.1, Choi and immune-related response criteria|PFS as measured by RECIST 1.1, Choi and immune-related response criteria|PFS at 6 months as measured by RECIST 1.1, Choi and…	https://ClinicalTrials.gov/show/NCT01643278	United States: Food and Drug Administration
4576	NCT01861314	Bortezomib, Sorafenib Tosylate, and Decitabine in Treating Patients With Acute Myeloid Leukemia	Active, not recruiting	No Results Available	Recurrent Adult Acute Myeloid Leukemia|Secondary Acute Myeloid Leukemia|Therapy-Related Acute Myeloid Leukemia|Untreated Adult Acute Myeloid Leukemia	Drug: Bortezomib|Drug: Decitabine|Other: Laboratory Biomarker Analysis|Other: Pharmacological Study|Drug: Sorafenib Tosylate	National Cancer Institute (NCI)	Both	18 Years and older (Adult, Senior)	Phase 1	30	NIH	Interventional	Endpoint Classification: Safety Study|Intervention Model: Single Group Assignment|Masking: Open Label|Primary Purpose: Treatment	NCI-2013-00999|OSU-11186|OSU 11186|9422|P30CA016058|R01CA158350|U01CA076576|UM1CA186712	May 20, 2013	July 2013	null	August 31, 2016	August 2016	No Study Results Posted	null	December 2016	BETD of bortezomib, sorafenib tosylate, and decitabine using National Cancer Institute Common Terminology Criteria for Adverse Events version 4|Change in miR-29b expression in blood and bone marrow|CR rate	https://ClinicalTrials.gov/show/NCT01861314	United States: Food and Drug Administration
4776	NCT01821729	Proton w/FOLFIRINOX-Losartan for Pancreatic Cancer	Active, not recruiting	No Results Available	Pancreatic Cancer	Drug: FOLFIRINOX|Drug: Losartan|Radiation: Proton Beam Radiation	Massachusetts General Hospital|National Cancer Institute (NCI)	Both	18 Years and older (Adult, Senior)	Phase 2	32	Other|NIH	Interventional	Endpoint Classification: Efficacy Study|Intervention Model: Single Group Assignment|Masking: Open Label|Primary Purpose: Treatment	13-051	March 27, 2013	July 2013	null	September 12, 2016	September 2016	No Study Results Posted	null	December 2016	Feasibility of combining FOLFIRINOX-Losartan|Progression-Free Survival|Overall Survival for FOLFIRINOX + Proton Beam Radiation|Overall Survival for FOLFIRINOX Without Proton Radiation|Determine Toxicity FOLFIRINOX-Losartan|Determine Toxicity of FOLFIRINOX-Losartan and Proton Beam Radiation|Rate of Downstaging|Determine correlation of Somatic Gene Mutations and Outcome|Determine Correlation Betwee…	https://ClinicalTrials.gov/show/NCT01821729	United States: Food and Drug Administration
9967	NCT00334789	Belinostat and Isotretinoin in Treating Patients With Solid Tumors That Are Metastatic or That Cannot Be Removed by Surgery	Active, not recruiting	No Results Available	Adult Solid Neoplasm	Drug: Belinostat|Drug: Isotretinoin|Other: Pharmacological Study	National Cancer Institute (NCI)	Both	18 Years and older (Adult, Senior)	Phase 1	42	NIH	Interventional	Endpoint Classification: Safety Study|Intervention Model: Single Group Assignment|Masking: Open Label|Primary Purpose: Treatment	NCI-2009-00142|PHI-53|CDR0000479715|7251|P30CA033572|U01CA062505|U01CA099168	June 7, 2006	June 2006	null	September 19, 2016	June 2016	No Study Results Posted	null	December 2016	MTD of belinostat in combination with isotretinoin determined by dose limiting toxicities graded according to NCI CTCAE 4.0|Response evaluated using Response Evaluation Criteria in Solid Tumors (RECIST)|Survival|Time to failure	https://ClinicalTrials.gov/show/NCT00334789	United States: Food and Drug Administration
8961	NCT00697684	Reduced Intensity Conditioning With Clofarabine, Antithymocyte Globulin (ATG), Total Lymphoid Irradiation (TLI) Followed by Allogeneic Stem Cell Transplant	Active, not recruiting	No Results Available	Acute Myeloid Leukemia|Myelodysplastic Syndrome|Acute Lymphocytic Leukemia|Relapsed/Refractory Chronic Lymphocytic Leukemia|Relapsed/Refractory Non Hodgkin's Lymphoma|Hodgkins Disease|Relapsed Refractory Multiple Myeloma	Drug: Antithymocyte Globulin|Drug: Clofarabine|Drug: Clofarabine|Drug: Clofarabine	Beth Israel Deaconess Medical Center|Genzyme, a Sanofi Company|Dana-Farber Cancer Institute	Both	18 Years to 75 Years (Adult, Senior)	Phase 1	30	Other|Industry	Interventional	Allocation: Non-Randomized|Intervention Model: Single Group Assignment|Masking: Open Label|Primary Purpose: Treatment	07-384	June 12, 2008	June 2008	null	January 21, 2016	January 2016	No Study Results Posted	null	December 2016	To assess the toxicity and donor engraftment following treatment with a reduced intensity preparative regimen consisting of clofarabine, rabbit antithymocyte globulin (ATG), and total lymphoid irradiation followed by the infusion of allogeneic stem cells|To determine the incidence of acute and chronic graft versus host disease following clofarabine, rabbit ATG, total lymphoid irradiation, and all…	https://ClinicalTrials.gov/show/NCT00697684	United States: Institutional Review Board,United States: Food and Drug Administration
391	NCT01882946	Safety and Efficacy Study of DCVax-Direct in Solid Tumors	Active, not recruiting	No Results Available	Locally Advanced Tumor|Metastatic Solid Tissue Tumors|Liver Cancer|Colorectal Cancer|Pancreatic Cancer|Melanoma	Biological: DCVax-Direct	Northwest Biotherapeutics	Both	18 Years to 75 Years (Adult, Senior)	Phase 1|Phase 2	60	Industry	Interventional	Endpoint Classification: Safety/Efficacy Study|Intervention Model: Single Group Assignment|Masking: Open Label|Primary Purpose: Treatment	NWBio 050012	June 14, 2013	June 2013	null	October 6, 2015	October 2015	No Study Results Posted	null	December 2016	Number of patients with adverse events|Number of patients with tumor response	https://ClinicalTrials.gov/show/NCT01882946	United States: Food and Drug Administration
4487	NCT01885949	Tivozanib + Enzalutamide in Adv Prostate Cancer	Active, not recruiting	No Results Available	Prostate Cancer	Drug: Tivozanib|Drug: Enzalutamide	Massachusetts General Hospital|National Comprehensive Cancer Network	Male	18 Years and older (Adult, Senior)	Phase 2	5	Other	Interventional	Endpoint Classification: Efficacy Study|Intervention Model: Single Group Assignment|Masking: Open Label|Primary Purpose: Treatment	13-073	June 19, 2013	June 2013	null	March 23, 2016	March 2016	No Study Results Posted	null	December 2016	Progression Free Survival|Safety and Tolerability|Overall Survival|PSA Response rate|Time to PSA Progression	https://ClinicalTrials.gov/show/NCT01885949	United States: Food and Drug Administration
4751	NCT01827787	Eribulin in HER2 Negative Metastatic BrCa	Active, not recruiting	No Results Available	Breast Cancer	Drug: Eribulin	Dana-Farber Cancer Institute	Both	18 Years and older (Adult, Senior)	Phase 2	83	Other	Interventional	Allocation: Non-Randomized|Endpoint Classification: Efficacy Study|Intervention Model: Parallel Assignment|Masking: Open Label|Primary Purpose: Treatment	13-077	April 3, 2013	June 2013	null	August 29, 2016	August 2016	No Study Results Posted	null	December 2016	Evaluation of Anti-Tumor Activity|Progression-Free Survival|Time to First Response|Duration of Response|Time to First Response and Duration of Response|Describe the Adverse Event Profile of Eribulin|Describe QOL at Baseline and Over Time|Describe Impact of Neurotoxicity on QOL|Describe Profile of Patient-Reported Symptomatic Toxicities|Compare FACT-B, FACT-Ntx and PRO-CTCAE Toxicity Data with Pro…	https://ClinicalTrials.gov/show/NCT01827787	United States: Institutional Review Board
944	NCT01064648	Pemetrexed Disodium and Cisplatin With or Without Cediranib Maleate in Treating Patients With Malignant Pleural Mesothelioma	Active, not recruiting	No Results Available	Advanced Malignant Mesothelioma|Epithelioid Mesothelioma|Recurrent Malignant Mesothelioma|Sarcomatoid Mesothelioma	Drug: Cediranib Maleate|Drug: Cisplatin|Drug: Pemetrexed Disodium|Other: Placebo	National Cancer Institute (NCI)	Both	18 Years and older (Adult, Senior)	Phase 1|Phase 2	116	NIH	Interventional	Allocation: Randomized|Endpoint Classification: Safety/Efficacy Study|Intervention Model: Parallel Assignment|Masking: Open Label|Primary Purpose: Treatment	NCI-2011-02015|S0905|CDR0000665415|U10CA032102	February 5, 2010	March 2010	null	October 5, 2016	July 2016	No Study Results Posted	null	December 2016	Maximum tolerated dose determined if the dose-limiting toxicity rate is less than or equal to 33% according to NCI CTCAE version 4.0 (Phase I)|Progression-free survival (Phase II)|Overall survival (Phase II)|Response (Phase II)|Toxicity assessed using NCI CTCAE version 4.0 (Phase II)	https://ClinicalTrials.gov/show/NCT01064648	United States: Food and Drug Administration
7864	NCT01067287	Blockade of PD-1 in Conjunction With the Dendritic Cell/Myeloma Vaccines Following Stem Cell Transplantation	Active, not recruiting	No Results Available	Multiple Myeloma	Drug: CT-011|Biological: Dendritic Cell Fusion Vaccine	Beth Israel Deaconess Medical Center|Dana-Farber Cancer Institute|Brigham and Women's Hospital|Rambam Health Care Campus|Gateway for Cancer Research|United States Department of Defense	Both	18 Years and older (Adult, Senior)	Phase 2	35	Other|U.S. Fed	Interventional	Allocation: Non-Randomized|Endpoint Classification: Safety/Efficacy Study|Intervention Model: Parallel Assignment|Masking: Open Label|Primary Purpose: Treatment	09-061	July 29, 2009	March 2010	null	September 19, 2016	September 2016	No Study Results Posted	null	December 2016	First Stage: To explore immunological response to CT-011 in the post transplant period.|Second Stage: To determine if cellular immunity is induced by treatment with monoclonal antibody CT-011 and DC/myeloma fusion cells in conjunction with stem cell transplant.|First Stage: To assess the toxicity associated with treating multiple myeloma patients with CT-011 in the post- autologous transplant set…	https://ClinicalTrials.gov/show/NCT01067287	United States: Food and Drug Administration
5903	NCT01576172	Abiraterone Acetate and Prednisone With or Without Veliparib in Treating Patients With Metastatic Hormone-Resistant Prostate Cancer	Active, not recruiting	No Results Available	Hormone-Resistant Prostate Cancer|Recurrent Prostate Carcinoma|Stage IV Prostate Cancer	Drug: Abiraterone Acetate|Other: Laboratory Biomarker Analysis|Drug: Prednisone|Drug: Veliparib	National Cancer Institute (NCI)	Male	18 Years and older (Adult, Senior)	Phase 2	148	NIH	Interventional	Allocation: Randomized|Endpoint Classification: Efficacy Study|Intervention Model: Parallel Assignment|Masking: Open Label|Primary Purpose: Treatment	NCI-2012-01149|NCI-2012-01919|CDR0000730114|12-0109|UCCRC-IL057|9012|N01CM00038|N01CM00039|N01CM00071|P30CA014599|U01CA062491|U01CA070095|UM1CA186705	April 11, 2012	March 2012	null	July 22, 2016	July 2016	No Study Results Posted	null	December 2016	Confirmed PSA response rate|Grade 4 or greater toxicity of abiraterone acetate and abiraterone acetate + veliparib graded by the National Cancer Institute (NCI) Common Terminology Criteria for Adverse Events (CTCAE) version 4.0|Objective response rates|Progression-free survival|Rates of PSA decline	https://ClinicalTrials.gov/show/NCT01576172	United States: Food and Drug Administration
6076	NCT01534078	Brentuximab Vedotin Plus AVD in Limited-stage Hodgkin Lymphoma	Active, not recruiting	No Results Available	Hodgkin Lymphoma	Drug: Brentuximab Vedotin|Drug: Adriamycin, vinblastine, and dacarbazine	Massachusetts General Hospital|Beth Israel Deaconess Medical Center|Dana-Farber Cancer Institute|H. Lee Moffitt Cancer Center and Research Institute|Seattle Genetics, Inc.	Both	18 Years and older (Adult, Senior)	Phase 2	34	Other|Industry	Interventional	Endpoint Classification: Safety/Efficacy Study|Intervention Model: Single Group Assignment|Masking: Open Label|Primary Purpose: Treatment	11-462	February 9, 2012	March 2012	null	October 7, 2015	October 2015	No Study Results Posted	null	December 2016	Investigate clinical activity of Brentuximab w/AVD in cHL|Estimate clinical activity of Brentuximab after one cycle|Safety and Tolerability of Brentuximab|Correlation of serum soluble CD30 and/or TARC and clinical response	https://ClinicalTrials.gov/show/NCT01534078	United States: Food and Drug Administration
4821	NCT01812213	Beta-Amyloid Imaging With [18F]NAV4694 Positron Emission Tomography (PET) in Predicting Progression to Alzheimer's Disease (AD) in Subjects With Mild Cognitive Impairment (MCI)	Active, not recruiting	No Results Available	Mild Cognitive Impairment	Drug: [18F]NAV4694	Navidea Biopharmaceuticals	Both	55 Years to 99 Years (Adult, Senior)	Phase 2	120	Industry	Interventional	Endpoint Classification: Safety/Efficacy Study|Intervention Model: Single Group Assignment|Masking: Open Label|Primary Purpose: Diagnostic	NAV4-04	March 12, 2013	March 2013	null	March 29, 2016	March 2016	No Study Results Posted	NAV4-04	December 2016	Incidence of Mild Cognitive Impairment Progression to Alzheimer's Disease|Incidence of [18F]NAV4694 PET Positive scans at 18 months compared to baseline|Change in Neuro-cognitive Test Battery Scores at 6 months compared to baseline|Change in Neuro-cognitive Test Battery Scores at 12 months compared to baseline|Change in Neuro-cognitive Test Battery Scores at 18 months compared to baseline|Change …	https://ClinicalTrials.gov/show/NCT01812213	United States: Food and Drug Administration
1739	NCT02697552	Safety Study of HBI-8000 in Japanese Patients With Non Hodgkin's Lymphoma	Active, not recruiting	No Results Available	Non-Hodgkin's Lymphoma	Drug: HBI-8000	HUYA Bioscience International	Both	20 Years and older (Adult, Senior)	Phase 1	18	Industry	Interventional	Endpoint Classification: Safety Study|Intervention Model: Single Group Assignment|Masking: Open Label|Primary Purpose: Treatment	HBI-8000-201	February 17, 2016	March 2014	null	August 15, 2016	August 2016	No Study Results Posted	null	December 2016	Maximum tolerated dose (MTD) of HBI-8000 in adult Japanese patients with non Hodgkin's lymphoma (NHL) for whom no other standard therapy is suitable based on the frequency of dose-limiting toxicities (DLTs) which occur within 28 days.|Pharmacokinetic parameter: area under the plasma concentration-time curve (AUC) measurement at 0.5, 0.75, 1, 1.5, 2, 2.5, 4, 6, 12, 24, 48, and 72 hours.|Pharmacoki…	https://ClinicalTrials.gov/show/NCT02697552	Japan: Pharmaceuticals and Medical Devices Agency
3669	NCT02087306	Phase III, Open-labeled, Multicenter Study of the Safety and Efficacy of Brincidofovir (CMX001) in the Treatment of Early Versus Late Adenovirus Infection	Active, not recruiting	No Results Available	Adenovirus Infection	Drug: CMX001	Chimerix	Both	2 Months to 75 Years (Child, Adult, Senior)	Phase 3	20	Industry	Interventional	Allocation: Non-Randomized|Intervention Model: Single Group Assignment|Masking: Open Label|Primary Purpose: Treatment	CMX001 304	March 12, 2014	March 2014	null	August 7, 2015	August 2015	No Study Results Posted	CMX001 Adv	December 2016	To compare the overall mortality at Week 24 of subjects treated with BCV during asymptomatic adenovirus (AdV) viremia or "early" AdV infection to the mortality at Week 24 for subjects treated with BCV during symptomatic or "late" AdV disease	https://ClinicalTrials.gov/show/NCT02087306	United States: Food and Drug Administration
8999	NCT00684294	Phase I Trial of TGFB2-Antisense-GMCSF Gene Modified Autologous Tumor Cell (TAG) Vaccine for Advanced Cancer	Active, not recruiting	No Results Available	Carcinoma, Advanced Metastatic	Biological: TGFβ2 Antisense-GMCSF Gene Modified Autologous Tumor Cell (TAG) Vaccine	Mary Crowley Medical Research Center	Both	18 Years and older (Adult, Senior)	Phase 1	50	Other	Interventional	Allocation: Non-Randomized|Endpoint Classification: Safety Study|Intervention Model: Parallel Assignment|Masking: Open Label|Primary Purpose: Treatment	MCMRC #08-08	May 21, 2008	May 2008	null	September 30, 2016	September 2016	No Study Results Posted	Auto TAG	December 2016	To determine safety following the administration of TAG vaccine in advanced solid tumor patients who have no acceptable form of standard therapy.|To determine the time to progression following the administration of TAG vaccine.|To evaluate the effect on immune stimulation.	https://ClinicalTrials.gov/show/NCT00684294	United States: Food and Drug Administration
6855	NCT01340300	Exercise and Metformin in Colorectal and Breast Cancer Survivors	Active, not recruiting	No Results Available	Colorectal Cancer|Breast Cancer	Behavioral: Exercise training|Drug: Exercise training plus metformin|Drug: Metformin|Other: Educational information	Dana-Farber Cancer Institute	Both	18 Years and older (Adult, Senior)	Phase 2	139	Other	Interventional	Allocation: Randomized|Endpoint Classification: Efficacy Study|Intervention Model: Parallel Assignment|Masking: Open Label|Primary Purpose: Diagnostic	11-009	April 7, 2011	May 2011	null	January 20, 2016	January 2016	No Study Results Posted	null	December 2016	Determine whether supervised exercise training alone and metformin, either alone or in combination can decrease fasting insulin level from baseline to 3 months in patients who completed standard therapy for stage I-III colorectal or breast cancer.|Compare changes in other insulin-related biomarkers|Explore for an interaction effect in addition to an additive effect of exercise and metformin in re…	https://ClinicalTrials.gov/show/NCT01340300	United States: Institutional Review Board
4553	NCT01866410	Cabozantinib-S-Malate and Erlotinib Hydrochloride in Treating Patients With Previously Treated Metastatic Non-Small Cell Lung Cancer	Active, not recruiting	No Results Available	Recurrent Non-Small Cell Lung Carcinoma|Stage IV Non-Small Cell Lung Cancer	Drug: Cabozantinib S-malate|Drug: Erlotinib Hydrochloride|Other: Laboratory Biomarker Analysis	National Cancer Institute (NCI)	Both	18 Years and older (Adult, Senior)	Phase 2	37	NIH	Interventional	Endpoint Classification: Efficacy Study|Intervention Model: Single Group Assignment|Masking: Open Label|Primary Purpose: Treatment	NCI-2013-01085|PHII-125|9303|N01CM00038|P30CA033572	May 28, 2013	May 2013	null	July 12, 2016	July 2016	No Study Results Posted	null	December 2016	Objective response defined by Response Evaluation Criteria in Solid Tumors (RECIST) v1.1|Incidence of toxicities, graded according to the National Cancer Institute CTCAE v4.0|Progression-free survival|Radiographic response, evaluated by RECIST v1.1|Time to treatment failure|Tumor growth rate	https://ClinicalTrials.gov/show/NCT01866410	United States: Food and Drug Administration
4822	NCT01812005	Alisertib With and Without Rituximab in Treating Patients With Relapsed or Refractory B-Cell Non-Hodgkin Lymphoma	Active, not recruiting	No Results Available	Extranodal Marginal Zone B-cell Lymphoma of Mucosa-associated Lymphoid Tissue|Nodal Marginal Zone B-cell Lymphoma|Recurrent Adult Burkitt Lymphoma|Recurrent Adult Diffuse Large Cell Lymphoma|Recurrent Grade 1 Follicular Lymphoma|Recurrent Grade 2 Follicular Lymphoma|Recurrent Grade 3 Follicular Lymphoma|Recurrent Mantle Cell Lymphoma|Recurrent Marginal Zone Lymphoma|Splenic Marginal Zone Lymphoma…	Drug: alisertib|Biological: rituximab|Other: laboratory biomarker analysis	Kristie Blum|Millennium Pharmaceuticals, Inc.|Ohio State University Comprehensive Cancer Center	Both	18 Years and older (Adult, Senior)	Phase 2	50	Other|Industry	Interventional	Allocation: Non-Randomized|Endpoint Classification: Efficacy Study|Intervention Model: Parallel Assignment|Masking: Open Label|Primary Purpose: Treatment	OSU-12106|NCI-2012-02794	March 13, 2013	May 2013	null	July 15, 2016	July 2016	No Study Results Posted	null	December 2016	Best overall response rate (ORR) to alisertib alone|Overall Response Rate (ORR)|Overall Response Rate(ORR)|Complete response rate (CR)|Complete Response rate|Overall survival|Progression-free survival|CR rate	https://ClinicalTrials.gov/show/NCT01812005	United States: Food and Drug Administration
7189	NCT01254578	Lenalidomide After Donor Bone Marrow Transplant in Treating Patients With High-Risk Hematologic Cancers	Active, not recruiting	No Results Available	Adult Acute Myeloid Leukemia in Remission|Adult Acute Myeloid Leukemia With Inv(16)(p13.1q22); CBFB-MYH11|Adult Acute Myeloid Leukemia With t(16;16)(p13.1;q22); CBFB-MYH11|Adult Acute Myeloid Leukemia With t(8;21)(q22;q22); RUNX1-RUNX1T1|Adult Acute Myeloid Leukemia With t(9;11)(p22;q23); MLLT3-MLL|Adult Acute Promyelocytic Leukemia With t(15;17)(q22;q12); PML-RARA|Adult Grade III Lymphomatoid Gr…	Other: Laboratory Biomarker Analysis|Drug: Lenalidomide|Other: Pharmacological Study	National Cancer Institute (NCI)	Both	18 Years and older (Adult, Senior)	Phase 1	60	NIH	Interventional	Endpoint Classification: Safety Study|Intervention Model: Single Group Assignment|Masking: Open Label|Primary Purpose: Treatment	NCI-2011-02551|OSU-10079|CDR0000688918|2010C0069|OSU-2010C0069|OSU 10079|8305|P30CA016058|U01CA076576	December 3, 2010	November 2010	null	August 23, 2016	August 2016	No Study Results Posted	null	December 2016	MTD of lenalidomide after allogeneic hematopoietic stem cell transplantation graded according to the National Cancer Institute Common Terminology Criteria for Adverse Events (NCI CTCAE) v4.0|Overall response in patients treated with lenalidomide according to the International Working Group (IWG) criteria	https://ClinicalTrials.gov/show/NCT01254578	United States: Food and Drug Administration
658	NCT01482715	A Study of Oral Rucaparib in Patients With a Solid Tumor (Phase I) or With gBRCA Mutation Ovarian Cancer (Phase II)	Active, not recruiting	No Results Available	Ovarian Cancer|Fallopian Tube Cancer|Peritoneal Cancer|Advanced Solid Tumor With Evidence of Germline or Somatic BRCA	Drug: Rucaparib	Clovis Oncology, Inc.	Female	18 Years and older (Adult, Senior)	Phase 1|Phase 2	160	Industry	Interventional	Allocation: Non-Randomized|Endpoint Classification: Safety/Efficacy Study|Intervention Model: Single Group Assignment|Masking: Open Label|Primary Purpose: Treatment	CO-338-010	November 22, 2011	November 2011	null	July 5, 2016	July 2016	No Study Results Posted	null	December 2016	Incidence of Grade 3 or 4 adverse events and clinical lab abnormalities defined as DLTs (Part 1)|PK Profile for Single Dose and at Steady State (Part 1 and Part 3 only)|Overall Response Rate per RECIST version 1.1 (Part 2)|PK profile (fasted and fed) (Part 1 and PART 3 only)|Change from baseline in QT/QTc interval (ECG) (Part 1 only)|Incidence of AEs, clinical laboratory abnormalities, and ECG ab…	https://ClinicalTrials.gov/show/NCT01482715	United States: Food and Drug Administration,United Kingdom: Medicines and Healthcare Products Regulatory Agency,Canada: Health Canada,Israel: Ministry of Health,Spain: Ministry of Health
536	NCT01648348	Bevacizumab With or Without Anti-Endoglin Monoclonal Antibody TRC105 in Treating Patients With Recurrent Glioblastoma Multiforme	Active, not recruiting	No Results Available	Adult Anaplastic Astrocytoma|Adult Anaplastic Oligodendroglioma|Adult Giant Cell Glioblastoma|Adult Glioblastoma|Adult Gliosarcoma|Adult Mixed Glioma|Recurrent Adult Brain Neoplasm	Biological: Anti-Endoglin Chimeric Monoclonal Antibody TRC105|Biological: Bevacizumab|Other: Laboratory Biomarker Analysis|Other: Pharmacological Study|Other: Quality-of-Life Assessment	National Cancer Institute (NCI)	Both	18 Years and older (Adult, Senior)	Phase 1|Phase 2	113	NIH	Interventional	Allocation: Randomized|Endpoint Classification: Safety/Efficacy Study|Intervention Model: Parallel Assignment|Masking: Open Label|Primary Purpose: Treatment	NCI-2012-01989|CDR0000737109|NCCTG-N1174|N1174|U10CA180821|U10CA025224	July 20, 2012	November 2012	null	October 13, 2016	October 2016	No Study Results Posted	null	December 2016	MTD of TRC105 combined with bevacizumab based on the incidence of dose-limiting toxicity graded by National Cancer Institute (NCI) Common Terminology Criteria for Adverse Events (CTCAE) version (v) 4.0 (Phase I)|Progression-free survival (PFS) (Phase II)|Incidence of adverse events as assessed by NCI CTCAE v. 4.0 (Phase II)|Objective response (Phase I)|Overall survival (Phase I and II)|PFS (Phase…	https://ClinicalTrials.gov/show/NCT01648348	United States: Food and Drug Administration
328	NCT01997840	ACY-1215 (Ricolinostat) in Combination With Pomalidomide and Low-dose Dex in Relapsed-and-Refractory Multiple Myeloma	Active, not recruiting	No Results Available	Multiple Myeloma	Drug: ACY-1215 (Ricolinostat) in combination with pomalidomide and dexamethasone	Acetylon Pharmaceuticals Incorporated	Both	18 Years and older (Adult, Senior)	Phase 1|Phase 2	100	Industry	Interventional	Allocation: Non-Randomized|Endpoint Classification: Safety/Efficacy Study|Intervention Model: Single Group Assignment|Masking: Open Label|Primary Purpose: Treatment	ACE-MM-102	November 20, 2013	November 2013	null	October 12, 2016	October 2016	No Study Results Posted	null	December 2016	Phase 1b: MTD and dosing schedule of ACY-1215 administered in combination with pomalidomide and low-dose dexamethasone in patients with MM|Phase 2: Overall response rate of ACY-1215 in combination with pomalidomide and dexamethasone in patients with relapsed-and-refractory multiple myeloma|Phase 1b & 2: Safety assessed by type, frequency and severity of AEs and relationship of AEs to study drug|P…	https://ClinicalTrials.gov/show/NCT01997840	United States: Food and Drug Administration
1312	NCT00365157	Eribulin Mesylate in Treating Patients With Locally Advanced or Metastatic Cancer of the Urothelium and Kidney Dysfunction	Active, not recruiting	No Results Available	Metastatic Urothelial Carcinoma|Recurrent Urothelial Carcinoma of the Renal Pelvis and Ureter|Stage III Bladder Cancer|Stage III Urethral Cancer|Stage IV Bladder Cancer|Stage IV Urethral Cancer	Drug: Eribulin Mesylate|Other: Laboratory Biomarker Analysis|Other: Pharmacological Study	National Cancer Institute (NCI)	Both	18 Years and older (Adult, Senior)	Phase 1|Phase 2	132	NIH	Interventional	Endpoint Classification: Safety/Efficacy Study|Intervention Model: Single Group Assignment|Masking: Open Label|Primary Purpose: Treatment	NCI-2009-00170|PHII-75|CDR0000492014|7435|N01CM00038|N01CM62201|N01CM62209|N01CM00071|P30CA033572|U01CA062505|UM1CA186705	August 16, 2006	October 2006	null	June 28, 2016	June 2016	No Study Results Posted	null	December 2016	MTD and recommended phase II dose (RP2D) of eribulin mesylate for patients who have received a tubulin-inhibitor for the recurrent/advanced disease, graded according to CTCAE v4.0 (Phase I)|MTD and RP2D of eribulin mesylate for patients who have not received a tubulin-inhibitor for the recurrent/advanced disease, graded according to CTCAE v4.0 (Phase I)|Overall response rate calculated as the rat…	https://ClinicalTrials.gov/show/NCT00365157	United States: Food and Drug Administration
1129	NCT00755885	Abiraterone Acetate in Treating Postmenopausal Women With Advanced or Metastatic Breast Cancer	Active, not recruiting	No Results Available	Breast Cancer	Drug: abiraterone acetate|Other: laboratory biomarker analysis|Other: pharmacogenomic studies	Cancer Research UK	Female	18 Years and older (Adult, Senior)	Phase 1|Phase 2	74	Other	Interventional	Allocation: Non-Randomized|Masking: Open Label|Primary Purpose: Treatment	CDR0000614059|CRUK-CR9304-21|EUDRACT-2007-003240-30	September 18, 2008	October 2008	null	September 27, 2016	September 2016	No Study Results Posted	null	December 2016	Causality of each adverse event and grading severity as measured by NCI CTCAE v3.0 (Phase I)|Maximum tolerated dose (MTD) of abiraterone acetate (Phase I)|Proportion of patients with stable disease for ≥ 24 weeks or objective response as measured by RECIST criteria (Phase II)|Plasma levels of abiraterone acetate as measured by liquid chromatography/tandem mass spectrometry assay (Phase I)|Relatio…	https://ClinicalTrials.gov/show/NCT00755885	United Kingdom: Medicines and Healthcare Products Regulatory Agency,United Kingdom: Research Ethics Committee
8644	NCT00809211	Nilotinib in Treating Patients With Newly Diagnosed Chronic Phase Chronic Myelogenous Leukemia	Active, not recruiting	No Results Available	Leukemia	Drug: nilotinib|Genetic: cytogenetic analysis|Genetic: mutation analysis|Genetic: polymerase chain reaction|Other: pharmacological study	Cancer Trials Ireland	Both	18 Years to 120 Years (Adult, Senior)	Phase 2	40	Other	Interventional	Allocation: Non-Randomized|Intervention Model: Single Group Assignment|Masking: Open Label|Primary Purpose: Treatment	08-02 ICORG|ICORG-08-02|EUDRACT-2008-004551-30|EU-20899	December 16, 2008	October 2008	null	June 30, 2016	June 2016	No Study Results Posted	null	December 2016	Complete cytogenetic response rate at 6 months as assessed by metaphase analysis|Molecular response rate at 3, 6, 9, 12, 18, and 24 months as assessed by quantitative PCR|Time to disease progression|Duration of event-free survival|Overall toxicity rate|Correlation of pharmacokinetic data with response rate and toxicity|Correlation of Bcr-Abl results using GeneXpert with Bcr-Abl results using inte…	https://ClinicalTrials.gov/show/NCT00809211	Ireland: Irish Medicines Board
664	NCT01468896	Cetuximab and Recombinant Interleukin-12 in Treating Patients With Squamous Cell Carcinoma of the Head and Neck That is Recurrent, Metastatic, or Cannot Be Removed by Surgery	Active, not recruiting	No Results Available	Head and Neck Squamous Cell Carcinoma	Biological: Cetuximab|Other: Laboratory Biomarker Analysis|Biological: Recombinant Interleukin-12	National Cancer Institute (NCI)	Both	18 Years and older (Adult, Senior)	Phase 1|Phase 2	47	NIH	Interventional	Endpoint Classification: Safety/Efficacy Study|Intervention Model: Single Group Assignment|Masking: Open Label|Primary Purpose: Treatment	NCI-2011-03631|11010|2011C0019|CDR0000715306|OSU 11010|8860|N01CM00070|P30CA016058|U01CA076576|UM1CA186712	November 8, 2011	October 2011	null	October 7, 2016	October 2016	No Study Results Posted	null	December 2016	Number of dose-limiting toxicity incidents to determine the maximum tolerated dose of IL-12, evaluated using the National Cancer Institute Common Terminology Criteria for Adverse Events version 4.0 (phase I)|Proportion of patients who have any response to treatment (complete response or partial response), determined according to Response Evaluation Criteria in Solid Tumors (phase II)|Induction of…	https://ClinicalTrials.gov/show/NCT01468896	United States: Food and Drug Administration
6382	NCT01460940	A Phase II Trial of Panobinostat and Lenalidomide in Patients With Relapsed or Refractory Hodgkin's Lymphoma	Active, not recruiting	No Results Available	Adult Lymphocyte Depletion Hodgkin Lymphoma|Adult Lymphocyte Predominant Hodgkin Lymphoma|Adult Mixed Cellularity Hodgkin Lymphoma|Adult Nodular Lymphocyte Predominant Hodgkin Lymphoma|Adult Nodular Sclerosis Hodgkin Lymphoma|Recurrent Adult Hodgkin Lymphoma	Drug: panobinostat|Drug: lenalidomide	Kristie Blum|Celgene|Novartis|Ohio State University Comprehensive Cancer Center	Both	18 Years and older (Adult, Senior)	Phase 2	25	Other|Industry	Interventional	Endpoint Classification: Efficacy Study|Intervention Model: Single Group Assignment|Masking: Open Label|Primary Purpose: Treatment	OSU-10049|NCI-2011-03323	October 14, 2011	October 2011	null	July 15, 2016	July 2016	No Study Results Posted	null	December 2016	Determine the overall response rate (ORR), including complete responses (CR) and partial responses (PR), with combined lenalidomide and panobinostat in patients with relapsed or refractory Hodgkin's lymphoma.|Assess the safety and tolerability of combined lenalidomide and panobinostat in patients with previously treated Hodgkin's lymphoma.|Determine progression-free survival in patients with prev…	https://ClinicalTrials.gov/show/NCT01460940	United States: Food and Drug Administration
3394	NCT02158520	Paclitaxel Albumin-Stabilized Nanoparticle Formulation and Bevacizumab or Ipilimumab as First-Line Therapy in Treating Patients With Stage IV Melanoma That Cannot Be Removed by Surgery	Active, not recruiting	No Results Available	Metastatic Melanoma|Mucosal Melanoma|Recurrent Melanoma|Stage IV Skin Melanoma|Stage IV Uveal Melanoma	Biological: Bevacizumab|Biological: Ipilimumab|Other: Laboratory Biomarker Analysis|Drug: Paclitaxel Albumin-Stabilized Nanoparticle Formulation|Other: Pharmacological Study	Academic and Community Cancer Research United|National Cancer Institute (NCI)	Both	18 Years and older (Adult, Senior)	Phase 2	112	Other|NIH	Interventional	Allocation: Randomized|Endpoint Classification: Efficacy Study|Intervention Model: Crossover Assignment|Masking: Open Label|Primary Purpose: Treatment	ACCRU RU261206I|NCI-2013-01112|ML28605|RU261206I|P30CA015083	June 5, 2014	October 2013	null	August 22, 2016	August 2016	No Study Results Posted	null	December 2016	Progression-free survival (PFS)|Overall survival (OS)|Proportion and severity of adverse events graded and attribution assigned using National Cancer Institute (NCI) Common Terminology Criteria for Adverse Events (CTCAE) version 4.0|Tumor response defined as complete or partial response using RECIST criteria	https://ClinicalTrials.gov/show/NCT02158520	United States: Food and Drug Administration
4301	NCT01931787	CPI-613 in Treating Patients With Relapsed or Refractory Small Cell Lung Cancer	Active, not recruiting	No Results Available	Recurrent Small Cell Lung Cancer	Drug: 6,8-bis(benzylthio)octanoic acid	Comprehensive Cancer Center of Wake Forest University|National Cancer Institute (NCI)	Both	18 Years and older (Adult, Senior)	Phase 1	20	Other|NIH	Interventional	Endpoint Classification: Safety/Efficacy Study|Intervention Model: Single Group Assignment|Masking: Open Label|Primary Purpose: Treatment	CCCWFU 62113|NCI-2013-01653|P30CA012197	August 27, 2013	October 2013	null	September 17, 2015	September 2015	No Study Results Posted	null	December 2016	Tumor response rates, defined as the proportion of patients who achieve complete response (CR), partial response (PR), stable disease (SD) or progressive disease (PD)|Progression-free survival (PFS)|Overall survival (OS)	https://ClinicalTrials.gov/show/NCT01931787	United States: Food and Drug Administration
662	NCT01469429	Phase 1b Food Based Modulation of Biomarkers in Human Tissues at High-Risk for Oral Cancer.	Active, not recruiting	No Results Available	Metastatic Squamous Neck Cancer With Occult Primary Squamous Cell Carcinoma|Salivary Gland Squamous Cell Carcinoma|Stage 0 Hypopharyngeal Cancer|Stage 0 Laryngeal Cancer|Stage 0 Lip and Oral Cavity Cancer|Stage 0 Nasopharyngeal Cancer|Stage 0 Oropharyngeal Cancer|Stage 0 Paranasal Sinus and Nasal Cavity Cancer|Stage I Salivary Gland Cancer|Stage I Squamous Cell Carcinoma of the Hypopharynx|Stage …	Other: placebo|Other: laboratory biomarker analysis|Other: questionnaire administration|Drug: chemoprevention|Drug: chemoprevention|Other: placebo	Ohio State University Comprehensive Cancer Center	Both	21 Years and older (Adult, Senior)	Phase 1|Phase 2	140	Other	Interventional	Allocation: Randomized|Endpoint Classification: Efficacy Study|Intervention Model: Parallel Assignment|Masking: Open Label|Primary Purpose: Prevention	OSU-07085|NCI-2011-03226	October 27, 2011	September 2007	null	December 15, 2015	December 2015	No Study Results Posted	null	December 2016	Define tolerability and potential adverse effects of long-term black raspberry administration of post-surgical HN cancer patients|Effects of dose and delivery vehicle on the degree of uptake of black raspberry components in target oral tissues of post-surgical HN cancer patients over time and determine the relationships between adherence/exposure data and uptake.|Correlation between change in gen…	https://ClinicalTrials.gov/show/NCT01469429	United States: Institutional Review Board
8873	NCT00729118	Vorinostat and Lenalidomide After Autologous Stem Cell Transplant in Treating Patients With Multiple Myeloma	Active, not recruiting	No Results Available	Multiple Myeloma|Plasma Cell Neoplasm	Drug: lenalidomide|Drug: vorinostat	Ohio State University Comprehensive Cancer Center|Merck Sharp & Dohme Corp.	Both	18 Years and older (Adult, Senior)	Phase 1	19	Other|Industry	Interventional	Intervention Model: Single Group Assignment|Masking: Open Label|Primary Purpose: Treatment	OSU-08001|NCI-2011-03140	August 6, 2008	September 2008	null	March 16, 2016	March 2016	No Study Results Posted	null	December 2016	Safety|Duration of response|Time to progression|Progression-free survival|Time to response|Duration of overall response|Overall survival|Response rate	https://ClinicalTrials.gov/show/NCT00729118	United States: Institutional Review Board
836	NCT01212952	Pomalidomide, Bortezomib, and Dexamethasone in Treating Patients With Relapsed or Refractory Multiple Myeloma	Active, not recruiting	No Results Available	Refractory Multiple Myeloma	Drug: pomalidomide|Drug: bortezomib|Drug: dexamethasone|Other: laboratory biomarker analysis|Other: gene expression analysis	Mayo Clinic|National Cancer Institute (NCI)	Both	18 Years and older (Adult, Senior)	Phase 1|Phase 2	61	Other|NIH	Interventional	Endpoint Classification: Safety/Efficacy Study|Intervention Model: Single Group Assignment|Masking: Open Label|Primary Purpose: Treatment	MC1082|NCI-2010-01967|10-001545|PO-MM-PI-0019	September 29, 2010	September 2011	null	April 18, 2016	March 2015	No Study Results Posted	null	December 2016	Maximum tolerated dose (MTD) of bortezomib in combination with pomalidomide and dexamethasone out to 2.5 years.|Hematologic response rate (PR, VGPR, or CR) of pomalidomide, bortezomib and dexamethasone in patients with relapsed or refractory myeloma out to 2.5 years|Time to progression.|Toxicity of pomalidomide, bortezomib and dexamethasone in this patient population.	https://ClinicalTrials.gov/show/NCT01212952	United States: Federal Government
6803	NCT01351896	Lenalidomide and Vaccine Therapy in Treating Patients With Early-Stage Asymptomatic Chronic Lymphocytic Leukemia or Small Lymphocytic Lymphoma	Active, not recruiting	No Results Available	Chronic Lymphocytic Leukemia|Stage 0 Chronic Lymphocytic Leukemia|Stage I Chronic Lymphocytic Leukemia|Stage I Small Lymphocytic Lymphoma|Stage II Chronic Lymphocytic Leukemia|Stage II Small Lymphocytic Lymphoma	Other: Laboratory Biomarker Analysis|Drug: Lenalidomide|Other: Pharmacological Study|Biological: Pneumococcal Polyvalent Vaccine	National Cancer Institute (NCI)	Both	18 Years to 79 Years (Adult, Senior)	Phase 2	48	NIH	Interventional	Allocation: Randomized|Endpoint Classification: Efficacy Study|Intervention Model: Parallel Assignment|Masking: Open Label|Primary Purpose: Treatment	NCI-2011-02584|OSU 10156|2011C0005|CDR0000698438|8834|N01CM00070|N01CM62207|P30CA016058|P50CA140158	May 10, 2011	September 2011	null	October 7, 2016	October 2016	No Study Results Posted	null	December 2016	Proportion of patients who achieve an antibody response|Antibody titre levels for each of the serotypes|Change in anti-tumor antibody levels|Change in serum immunoglobulin|CR rate|Incidence of adverse events according to NCI CTCAE version 4|Overall survival|Pharmacokinetic (PK) parameters of lenalidomide|Progression-free survival as defined by IWCLL 2008 criteria|Seroconversion rates|Time to firs…	https://ClinicalTrials.gov/show/NCT01351896	United States: Food and Drug Administration
353	NCT01942590	Safety and Efficacy of Clenbuterol on Motor Function in Individuals With Late-onset Pompe Disease and Receiving Enzyme Replacement Therapy	Active, not recruiting	No Results Available	Pompe Disease	Drug: Clenbuterol|Drug: Placebo	Dwight Koeberl, M.D., Ph.D.|Duke University	Both	18 Years and older (Adult, Senior)	Phase 1|Phase 2	17	Other	Interventional	Allocation: Randomized|Endpoint Classification: Safety/Efficacy Study|Intervention Model: Parallel Assignment|Masking: Double Blind (Subject, Caregiver, Investigator, Outcomes Assessor)|Primary Purpose: Treatment	Pro00043680|R01FD004364	September 11, 2013	September 2013	null	February 9, 2016	February 2016	No Study Results Posted	null	December 2016	Change in creatine kinase (CK) reflecting worsening of muscle involvement|Change in aspartate aminotransferase (AST), alanine transaminase (ALT), and bilirubin representing liver toxicity|Change 6 minute walk test|Change in forced vital capacity in pulmonary function testing	https://ClinicalTrials.gov/show/NCT01942590	United States: Institutional Review Board,United States: Food and Drug Administration
4873	NCT01798901	AR-42 and Decitabine in Treating Patients With Acute Myeloid Leukemia	Active, not recruiting	No Results Available	Adult Acute Myeloid Leukemia With 11q23 (MLL) Abnormalities|Adult Acute Myeloid Leukemia With Del(5q)|Adult Acute Myeloid Leukemia With Inv(16)(p13;q22)|Adult Acute Myeloid Leukemia With t(15;17)(q22;q12)|Adult Acute Myeloid Leukemia With t(16;16)(p13;q22)|Adult Acute Myeloid Leukemia With t(8;21)(q22;q22)|Recurrent Adult Acute Myeloid Leukemia|Recurrent Childhood Acute Myeloid Leukemia|Secondary…	Drug: HDAC inhibitor AR-42|Drug: decitabine|Other: laboratory biomarker analysis|Other: pharmacological study	Alison Walker|Ohio State University Comprehensive Cancer Center	Both	3 Years and older (Child, Adult, Senior)	Phase 1	54	Other	Interventional	Endpoint Classification: Safety Study|Intervention Model: Single Group Assignment|Masking: Open Label|Primary Purpose: Treatment	OSU-11130|NCI-2013-00122	February 22, 2013	September 2013	null	April 21, 2016	April 2016	No Study Results Posted	null	December 2016	BETD (biologic effective and tolerable dose) of HDAC inhibitor AR-42, defined as a doubling in miR-29b levels from baseline|Maximum tolerated dose (MTD) based on incidence of dose-limiting toxicity (DLT) graded according to the National Cancer Institute Common Terminology Criteria for Adverse Events (NCI CTCAE) v4.0|Incidence of adverse events, graded according to the NCI CTCAE v4.0	https://ClinicalTrials.gov/show/NCT01798901	United States: Food and Drug Administration
9660	NCT00452023	Pegasys® in Patients With Myeloproliferative Diseases	Active, not recruiting	No Results Available	Myeloproliferative Disorders	Drug: IFN-alpha2a	M.D. Anderson Cancer Center	Both	18 Years and older (Adult, Senior)	Phase 2	280	Other	Interventional	Endpoint Classification: Safety/Efficacy Study|Intervention Model: Single Group Assignment|Masking: Open Label|Primary Purpose: Treatment	DM03-0109|NCI-2012-01474	March 22, 2007	April 2005	null	March 10, 2016	March 2016	No Study Results Posted	null	December 2017	Number of Patients with Complete Response (CR) or Partial Response (PR)	https://ClinicalTrials.gov/show/NCT00452023	United States: Food and Drug Administration
10032	NCT00310180	Hormone Therapy With or Without Combination Chemotherapy in Treating Women Who Have Undergone Surgery for Node-Negative Breast Cancer (The TAILORx Trial)	Active, not recruiting	No Results Available	Breast Adenocarcinoma|Estrogen Receptor and/or Progesterone Receptor Positive|HER2/Neu Negative|Stage IA Breast Cancer|Stage IB Breast Cancer|Stage IIA Breast Cancer|Stage IIB Breast Cancer|Stage IIIB Breast Cancer	Drug: Anastrozole|Drug: Exemestane|Other: Laboratory Biomarker Analysis|Drug: Letrozole|Other: Quality-of-Life Assessment|Radiation: Radiation Therapy|Drug: Tamoxifen Citrate	National Cancer Institute (NCI)|American College of Surgeons|Cancer and Leukemia Group B|NSABP Foundation Inc|NCIC Clinical Trials Group|North Central Cancer Treatment Group|Southwest Oncology Group	Female	18 Years to 75 Years (Adult, Senior)	Phase 3	11248	NIH|Other	Interventional	Allocation: Randomized|Endpoint Classification: Efficacy Study|Intervention Model: Parallel Assignment|Masking: Open Label|Primary Purpose: Treatment	NCI-2009-00707|CDR0000472066|ECOG-PACCT-1|PACCT-1|U10CA180820|U10CA021115	March 29, 2006	April 2006	null	October 13, 2016	July 2016	No Study Results Posted	TAILORx	December 2017	Disease-free survival|Distant recurrence-free interval|Overall survival|Perceived cognitive function evaluated using the Functional Assessment of Cancer Therapy - Cognitive Function (FACT-COG) version 3|Quality of life measured using FACT-COG, fatigue (FACT-Fatigue and Patient Reported Outcomes Measurement Information System Fatigue SF), fear of recurrence (Assessment of Survivor Concerns), endoc…	https://ClinicalTrials.gov/show/NCT00310180	United States: Food and Drug Administration
9267	NCT00588770	Chemotherapy With or Without Bevacizumab in Treating Patients With Recurrent or Metastatic Head and Neck Squamous Cell Carcinoma	Active, not recruiting	No Results Available	Recurrent Hypopharyngeal Squamous Cell Carcinoma|Recurrent Laryngeal Squamous Cell Carcinoma|Recurrent Laryngeal Verrucous Carcinoma|Recurrent Lip and Oral Cavity Squamous Cell Carcinoma|Recurrent Metastatic Squamous Cell Carcinoma in the Neck With Occult Primary|Recurrent Nasal Cavity and Paranasal Sinus Squamous Cell Carcinoma|Recurrent Oral Cavity Verrucous Carcinoma|Recurrent Oropharyngeal Sq…	Biological: Bevacizumab|Drug: Carboplatin|Drug: Cisplatin|Drug: Docetaxel|Drug: Fluorouracil|Other: Laboratory Biomarker Analysis	National Cancer Institute (NCI)	Both	18 Years and older (Adult, Senior)	Phase 3	400	NIH	Interventional	Allocation: Randomized|Endpoint Classification: Efficacy Study|Intervention Model: Parallel Assignment|Masking: Open Label|Primary Purpose: Treatment	NCI-2009-00507|CDR0000582533|E1305|U10CA180820|U10CA021115	December 28, 2007	August 2008	null	October 13, 2016	July 2016	No Study Results Posted	null	December 2017	Overall survival|Comorbidities|Incidence of toxicity as assessed by the National Cancer Institute Common Terminology Criteria for Adverse Events version 4.0|Objective response rates|Progression-free survival	https://ClinicalTrials.gov/show/NCT00588770	United States: Food and Drug Administration
9964	NCT00335816	Radiation Therapy and Fluorouracil With or Without Combination Chemotherapy Followed by Surgery in Treating Patients With Stage II or Stage III Rectal Cancer	Active, not recruiting	No Results Available	Colorectal Cancer	Drug: fluorouracil|Drug: leucovorin calcium|Drug: oxaliplatin|Procedure: conventional surgery|Radiation: radiation therapy|Other: laboratory biomarker analysis|Genetic: DNA analysis|Genetic: polymerase chain reaction|Other: immunohistochemistry staining method	Memorial Sloan Kettering Cancer Center|National Cancer Institute (NCI)	Both	18 Years and older (Adult, Senior)	Phase 2	248	Other|NIH	Interventional	Allocation: Non-Randomized|Intervention Model: Parallel Assignment|Masking: Open Label|Primary Purpose: Treatment	mskcc 12-201|P30CA033572|CHNMC-07182|UCSF-H44287-23127-03|UMN-2003UC036|UCSF-03451|CDR0000458059|R01CA090559	June 8, 2006	August 2008	null	October 18, 2015	October 2015	No Study Results Posted	null	December 2017	Rate of pathologic complete response|Effect of different chemoradiation-to-surgery intervals on rate of pathologic complete response and surgical difficulty.|Effect of different chemoradiation-to-surgery intervals on postoperative complications	https://ClinicalTrials.gov/show/NCT00335816	United States: Institutional Review Board
1237	NCT00507728	Pharmacogenetics, Emotional Reactivity and Smoking	Active, not recruiting	No Results Available	Tobacco Use Disorder|Smoking Cessation	Drug: Bupropion|Drug: Varenicline|Drug: Placebo|Behavioral: Smoking Cessation Counseling	M.D. Anderson Cancer Center|National Institutes of Health (NIH)|National Institute on Drug Abuse (NIDA)	Both	18 Years to 65 Years (Adult)	Phase 2|Phase 3	375	Other|NIH	Interventional	Allocation: Randomized|Endpoint Classification: Efficacy Study|Intervention Model: Parallel Assignment|Masking: Double Blind (Subject, Investigator)|Primary Purpose: Treatment	2003-1024|1R01DA017073|NCI-2012-02108	July 25, 2007	December 2005	null	January 29, 2016	January 2016	No Study Results Posted	null	December 2017	Patient Emotional Reactivity During Smoking Cessation	https://ClinicalTrials.gov/show/NCT00507728	United States: Food and Drug Administration,United States: Federal Government
10143	NCT00271505	Avastin/Docetaxel/Carboplatin in Non-Small Cell Lung Cancer	Active, not recruiting	No Results Available	Non-Small Cell Lung Cancer	Drug: Bevacizumab (Avastin)|Drug: Carboplatin|Drug: Docetaxel	M.D. Anderson Cancer Center|Genentech, Inc.	Both	18 Years and older (Adult, Senior)	Phase 2	50	Other|Industry	Interventional	Endpoint Classification: Safety/Efficacy Study|Intervention Model: Single Group Assignment|Masking: Open Label|Primary Purpose: Treatment	2005-0224|NCI-2012-01621	December 29, 2005	December 2005	null	April 25, 2016	April 2016	No Study Results Posted	null	December 2017	Progression-Free Survival (PFS)	https://ClinicalTrials.gov/show/NCT00271505	United States: Food and Drug Administration
9772	NCT00414076	Letrozole Versus Observation in Patients With Newly Diagnosed Uterine Leiomyosarcoma	Active, not recruiting	No Results Available	Leiomyosarcoma|Uterine Neoplasm	Drug: Letrozole	M.D. Anderson Cancer Center|Novartis	Female	18 Years and older (Adult, Senior)	Phase 2	80	Other|Industry	Interventional	Allocation: Randomized|Endpoint Classification: Safety/Efficacy Study|Intervention Model: Parallel Assignment|Masking: Open Label|Primary Purpose: Treatment	2006-0453|NCI-2010-00554	December 19, 2006	December 2006	null	November 3, 2015	November 2015	No Study Results Posted	null	December 2017	Time to Progression	https://ClinicalTrials.gov/show/NCT00414076	United States: Food and Drug Administration
8598	NCT00824993	Prevention of Osteoporosis in Bone Marrow Transplantation (BMT) Patients	Active, not recruiting	No Results Available	Hematological Malignancies	Drug: Ibandronate|Drug: Vitamin Supplements	M.D. Anderson Cancer Center|Roche Pharma AG	Both	18 Years and older (Adult, Senior)	Phase 3	200	Other|Industry	Interventional	Allocation: Randomized|Intervention Model: Parallel Assignment|Masking: Open Label|Primary Purpose: Treatment	2006-0960|NCI-2010-01024	January 15, 2009	December 2008	null	April 25, 2016	April 2016	No Study Results Posted	null	December 2017	Percent Reduction in Bone Mineral Density (BMD) of the lumbar spine, femoral neck, and total hip	https://ClinicalTrials.gov/show/NCT00824993	United States: Food and Drug Administration
6197	NCT01502072	Respiratory Syncytial Virus - RSV Protocol	Active, not recruiting	No Results Available	Bone Marrow Transplant Infection|Infection in Marrow Transplant Recipients|Respiratory Syncytial Virus Infections|Respiratory Syncytial Virus Pneumonia|Cancer|Acute Leukemia	Drug: Ribavirin|Drug: Ribavirin	M.D. Anderson Cancer Center	Both	18 Years and older (Adult, Senior)	Phase 2	96	Other	Interventional	Allocation: Randomized|Endpoint Classification: Safety/Efficacy Study|Intervention Model: Single Group Assignment|Masking: Open Label|Primary Purpose: Treatment	2011-0813|NCI-2012-00021	December 22, 2011	December 2011	null	March 8, 2016	March 2016	No Study Results Posted	null	December 2017	Number of Participants with Progression to Lower Respiratory Tract Infection (LRI)	https://ClinicalTrials.gov/show/NCT01502072	United States: Food and Drug Administration
6427	NCT01446133	Combination of Lenalidomide and Rituximab in Chronic Lymphocytic Leukemia/Small Lymphocytic Lymphoma (CLL-SLL)	Active, not recruiting	No Results Available	Leukemia|Lymphoma	Drug: Rituximab|Drug: Lenalidomide	M.D. Anderson Cancer Center|Celgene Corporation	Both	18 Years and older (Adult, Senior)	Phase 2	120	Other|Industry	Interventional	Allocation: Non-Randomized|Endpoint Classification: Safety/Efficacy Study|Intervention Model: Parallel Assignment|Masking: Open Label|Primary Purpose: Treatment	2011-0509|NCI-2012-01119	October 3, 2011	December 2011	null	January 19, 2016	January 2016	No Study Results Posted	null	December 2017	Overall Response Rate	https://ClinicalTrials.gov/show/NCT01446133	United States: Institutional Review Board
470	NCT01752426	Pilot Study to Determine Effects of the Btk Inhibitor PCI-32765 on Leukemia Cell Kinetics and Trafficking, Using Heavy Water Labeling in Subjects With CLL and SLL	Active, not recruiting	No Results Available	Leukemia	Other: Heavy Water (2H2O)|Drug: PCI-32765	M.D. Anderson Cancer Center|Pharmacyclics	Both	18 Years and older (Adult, Senior)	Phase 1|Phase 2	30	Other|Industry	Interventional	Endpoint Classification: Safety/Efficacy Study|Intervention Model: Single Group Assignment|Masking: Open Label|Primary Purpose: Treatment	2012-0086|NCI-2013-00029	December 13, 2012	December 2012	null	March 30, 2016	March 2016	No Study Results Posted	null	December 2017	Impact of PCI-32765 on Leukemia Cell Trafficking and Death	https://ClinicalTrials.gov/show/NCT01752426	United States: Food and Drug Administration
5219	NCT01718743	MLN 9708 With Lenalidomide as Maintenance Post Autologous Stem Cell Transplant for Multiple Myeloma Patients	Active, not recruiting	No Results Available	Myeloma	Drug: Lenalidomide|Drug: MLN9708|Radiation: Questionnaires	M.D. Anderson Cancer Center|Millennium Pharmaceuticals, Inc.	Both	18 Years and older (Adult, Senior)	Phase 2	88	Other|Industry	Interventional	Endpoint Classification: Safety/Efficacy Study|Intervention Model: Single Group Assignment|Masking: Open Label|Primary Purpose: Treatment	2012-0277|NCI-2012-02873	October 29, 2012	December 2012	null	June 30, 2016	June 2016	No Study Results Posted	null	December 2017	Progression Free Survival (PFS) with Combination of MLN 9708 with Lenalidomide	https://ClinicalTrials.gov/show/NCT01718743	United States: Food and Drug Administration
3897	NCT02020070	Combining Ipilimumab, Degarelix, and Radical Prostatectomy in Men With Newly Diagnosed Metastatic Castration Sensitive Prostate Cancer or Ipilimumab and Degarelix in Men With Biochemically Recurrent Castration Sensitive Prostate Cancer After Radical Prostatectomy	Active, not recruiting	No Results Available	Metastatic Castration Sensitive Prostate Cancer	Drug: Degarelix|Drug: Ipilimumab|Procedure: Radical Prostatectomy	Memorial Sloan Kettering Cancer Center|Ferring Pharmaceuticals	Male	18 Years and older (Adult, Senior)	Phase 2	16	Other|Industry	Interventional	Allocation: Non-Randomized|Endpoint Classification: Safety/Efficacy Study|Intervention Model: Parallel Assignment|Masking: Open Label|Primary Purpose: Treatment	13-134	December 18, 2013	December 2013	null	August 10, 2016	August 2016	No Study Results Posted	null	December 2017	undetectable PSA|progression-free survival (PFS)|overall survival (OS)|Toxicity	https://ClinicalTrials.gov/show/NCT02020070	United States: Institutional Review Board
1160	NCT00669669	O6-Benzylguanine-Mediated Tumor Sensitization With Chemoprotected Autologous Stem Cell in Treating Patients With Malignant Gliomas	Active, not recruiting	No Results Available	Glioblastoma|Gliosarcoma	Radiation: 3-Dimensional Conformal Radiation Therapy|Procedure: Autologous Hematopoietic Stem Cell Transplantation|Drug: Carmustine|Biological: Filgrastim|Procedure: In Vitro-Treated Peripheral Blood Stem Cell Transplantation|Radiation: Intensity-Modulated Radiation Therapy|Other: Laboratory Biomarker Analysis|Drug: O6-Benzylguanine|Drug: Plerixafor|Radiation: Proton Beam Radiation Therapy|Drug: …	Fred Hutchinson Cancer Research Center|National Cancer Institute (NCI)	Both	18 Years and older (Adult, Senior)	Phase 1|Phase 2	24	Other|NIH	Interventional	Endpoint Classification: Safety/Efficacy Study|Intervention Model: Single Group Assignment|Masking: Open Label|Primary Purpose: Treatment	2000.00|NCI-2013-00701|8357|P30CA015704	April 29, 2008	February 2009	null	August 10, 2016	August 2016	No Study Results Posted	null	December 2017	Chemoprotection, assessed by the ability to increase the temozolomide dose beyond 472 mg/m^2|Duration of response|Gene transfer efficiency and in vivo selection, assessed by gene marking in peripheral blood and marrow|Incidence of DLT (Part Ii)|Incidence of dose-limiting toxicity (DLT) defined as any grade 4 nonhematopoietic toxicity that is likely related to the investigational procedures (Part …	https://ClinicalTrials.gov/show/NCT00669669	United States: Food and Drug Administration
6042	NCT01541345	Lateral Ridge Augmentation Using Autogenous Bone Blocks or Xenogenic Bone Block Grafts Loaded With Recombinant Human Bone Morphogenic Protein 2	Active, not recruiting	No Results Available	Missing Teeth	Device: Autogenous bone graft|Drug: InductOs|Procedure: Augmentation surgery	University of Zurich	Both	20 Years to 75 Years (Adult, Senior)	Phase 3	24	Other	Interventional	Allocation: Randomized|Intervention Model: Parallel Assignment|Masking: Open Label|Primary Purpose: Supportive Care	2012DR2009	February 23, 2012	February 2011	null	December 1, 2015	December 2015	No Study Results Posted	null	December 2017	Bone quality/quantity|Complications|Bone quantity|Patient's perception/acceptance	https://ClinicalTrials.gov/show/NCT01541345	Switzerland: Swissmedic
9388	NCT00550238	A Study of the Safety and Tolerability of Pimavanserin (ACP-103) in Patients With Parkinson's Disease Psychosis	Active, not recruiting	No Results Available	Parkinson's Disease Psychosis	Drug: pimavanserin tartrate (ACP-103)	ACADIA Pharmaceuticals Inc.	Both	40 Years and older (Adult, Senior)	Phase 3	500	Industry	Interventional	Endpoint Classification: Safety Study|Intervention Model: Single Group Assignment|Masking: Open Label|Primary Purpose: Treatment	ACP-103-015	October 26, 2007	July 2007	null	May 17, 2016	May 2016	No Study Results Posted	null	December 2017	Safety	https://ClinicalTrials.gov/show/NCT00550238	United States: Food and Drug Administration
215	NCT02195869	Study of the Bruton's Tyrosine Kinase Inhibitor in Subjects With Chronic Graft Versus Host Disease	Active, not recruiting	No Results Available	Graft Versus Host Disease	Drug: Ibrutinib	Pharmacyclics	Both	18 Years and older (Adult, Senior)	Phase 1|Phase 2	45	Industry	Interventional	Allocation: Non-Randomized|Endpoint Classification: Safety/Efficacy Study|Intervention Model: Parallel Assignment|Masking: Open Label|Primary Purpose: Treatment	PCYC-1129-CA	July 11, 2014	July 2014	null	April 13, 2016	April 2016	No Study Results Posted	null	December 2017	Phase 1b: Number of dose-limiting toxicities as a measure of safety profile to determine recommended dose of ibrutinib|Phase 2 (Efficacy): Overall cGVHD response rate defined as the proportion of evaluable subjects who achieve a [NIH-defined Complete Response (CR) and Partial Response (PR)] over all subjects who were treated with RP2D|Failure Free Survival (FFS)|Change in symptom burden by the Le…	https://ClinicalTrials.gov/show/NCT02195869	United States: Food and Drug Administration
6366	NCT01463072	Paclitaxel Albumin-Stabilized Nanoparticle Formulation in Treating Older Patients With Locally Advanced or Metastatic Breast Cancer	Active, not recruiting	No Results Available	Male Breast Cancer|Recurrent Breast Cancer|Stage IV Breast Cancer|Estrogen Receptor-negative Breast Cancer|Estrogen Receptor-positive Breast Cancer|HER2-negative Breast Cancer|HER2-positive Breast Cancer|Progesterone Receptor-negative Breast Cancer|Progesterone Receptor-positive Breast Cancer|Stage IIIA Breast Cancer|Stage IIIB Breast Cancer|Stage IIIC Breast Cancer|Triple-negative Breast Cancer	Drug: paclitaxel albumin-stabilized nanoparticle formulation|Other: questionnaire administration	City of Hope Medical Center|National Cancer Institute (NCI)	Both	65 Years and older (Adult, Senior)	Phase 2	40	Other|NIH	Interventional	Endpoint Classification: Safety Study|Intervention Model: Single Group Assignment|Masking: Open Label|Primary Purpose: Treatment	11139|NCI-2011-03295	October 25, 2011	June 2012	null	September 16, 2016	September 2016	No Study Results Posted	null	December 2017	Tolerability (grade 2-5 toxicity, neuropathy grade 2 or higher, dose reductions, delays or interruptions) using National Cancer Institute (NCI) Common Toxicity Criteria (CTC) version 4.0|Determination of efficacy based upon best response to treatment and time to disease progression|Use of a cancer-specific geriatric assessment to predict the need for dose reduction, dose delays, or occurence of g…	https://ClinicalTrials.gov/show/NCT01463072	United States: Institutional Review Board
3818	NCT02041481	MEK Inhibitor MEK162 in Combination With Leucovorin Calcium, Fluorouracil, and Oxaliplatin in Treating Patients With Advanced Metastatic Colorectal Cancer	Active, not recruiting	No Results Available	Recurrent Colon Cancer|Recurrent Rectal Cancer|Stage IVA Colon Cancer|Stage IVA Rectal Cancer|Stage IVB Colon Cancer|Stage IVB Rectal Cancer	Drug: MEK inhibitor MEK162|Drug: leucovorin calcium|Drug: fluorouracil|Drug: oxaliplatin|Other: pharmacological study|Other: Laboratory Biomarker Analysis	City of Hope Medical Center|National Cancer Institute (NCI)|Array BioPharma	Both	18 Years and older (Adult, Senior)	Phase 1	34	Other|NIH|Industry	Interventional	Allocation: Non-Randomized|Endpoint Classification: Safety Study|Intervention Model: Parallel Assignment|Masking: Open Label|Primary Purpose: Treatment	13355|NCI-2014-00051|CMEK162AUS09T	January 17, 2014	June 2014	null	September 2, 2016	September 2016	No Study Results Posted	null	December 2017	MTD of MEK inhibitory MEK162 on a continuous and an intermittent schedule in combination with FOLFOX assessed by National Cancer Institute Common Terminology Criteria for Adverse Events (NCI CTCAE) version 4.03|DLT defined as an adverse event or abnormal laboratory value assessed as at least possibly related to the combination of MEK inhibitor MEK162 and FOLFOX graded according to NCI CTCAE v4.03…	https://ClinicalTrials.gov/show/NCT02041481	United States: Federal Government,United States: Food and Drug Administration
5840	NCT01589302	PCI-32765 (Ibrutinib) in Treating Patients With Relapsed or Refractory Chronic Lymphocytic Leukemia, Small Lymphocytic Lymphoma, or B-cell Prolymphocytic Leukemia	Active, not recruiting	No Results Available	Prolymphocytic Leukemia|Recurrent Small Lymphocytic Lymphoma|Refractory/Relapsed Chronic Lymphocytic Leukemia	Drug: ibrutinib|Other: Correlative laboratory samples|Other: quality of life assessment	Kami Maddocks|Ohio State University Comprehensive Cancer Center	Both	18 Years and older (Adult, Senior)	Phase 2	78	Other	Interventional	Endpoint Classification: Efficacy Study|Intervention Model: Single Group Assignment|Masking: Open Label|Primary Purpose: Treatment	OSU-11133|NCI-2012-00560	April 23, 2012	May 2012	null	August 10, 2016	August 2016	No Study Results Posted	null	December 2017	Determine the 2 year progression-free survival (PFS) of single agent PCI-32765 in patients with relapsed and refractory CLL.|Overall response rate (ORR), duration of response (DOR) overall survival (OS),assessed using the Revised International Workshop on Chronic Lymphocytic Leukemia (IWCLL) working group guidelines|Frequency, severity and relatedness of adverse events, graded according to the NC…	https://ClinicalTrials.gov/show/NCT01589302	United States: Food and Drug Administration
7725	NCT01118052	EGEN-001 in Treating Patients With Persistent or Recurrent Ovarian Epithelial Cancer, Fallopian Tube Cancer, or Primary Peritoneal Cancer	Active, not recruiting	No Results Available	Fallopian Tube Carcinoma|Primary Peritoneal Carcinoma|Recurrent Ovarian Carcinoma	Biological: EGEN-001|Other: Laboratory Biomarker Analysis	Gynecologic Oncology Group|National Cancer Institute (NCI)	Female	18 Years and older (Adult, Senior)	Phase 2	56	Other|NIH	Interventional	Endpoint Classification: Safety/Efficacy Study|Intervention Model: Single Group Assignment|Masking: Open Label|Primary Purpose: Treatment	GOG-0170Q|NCI-2011-02041|FD-R-003942|CDR0000672159|U10CA180868|U10CA027469	May 5, 2010	November 2010	null	February 9, 2016	February 2016	No Study Results Posted	null	December 2017	Frequency and severity of adverse effects as assessed by CTCAE version 4.0|Proportion of patients who have objective tumor response (complete or partial), assessed using RECIST|Proportion of patients who survive progression-free|Overall survival|Progression-free survival	https://ClinicalTrials.gov/show/NCT01118052	United States: Food and Drug Administration
6239	NCT01492361	A Study of AMR101 to Evaluate Its Ability to Reduce Cardiovascular Events in High Risk Patients With Hypertriglyceridemia and on Statin. The Primary Objective is to Evaluate the Effect of 4 g/Day AMR101 for Preventing the Occurrence of a First Major Cardiovascular Event.	Active, not recruiting	No Results Available	Cardiovascular Diseases	Drug: AMR101|Drug: Placebo	Amarin Pharma Inc.	Both	45 Years and older (Adult, Senior)	Phase 3	8000	Other	Interventional	Allocation: Randomized|Endpoint Classification: Safety/Efficacy Study|Intervention Model: Parallel Assignment|Masking: Double Blind (Subject, Investigator)|Primary Purpose: Prevention	AMR-01-01-0019	December 13, 2011	November 2011	null	July 25, 2016	July 2016	No Study Results Posted	REDUCE-IT	December 2017	Composite endpoint of CV death, MI, stroke, coronary revascularization, and hospitalization for unstable angina.|Incidence of additional cardiovascular events, lipid and lipoprotein levels, subgroup analyses such as: diabetics, etc.	https://ClinicalTrials.gov/show/NCT01492361	Australia: Department of Health and Ageing Therapeutic Goods Administration,Canada: Health Canada,India: Drugs Controller General of India,The Netherlands: The Central Committee on Research Involving Human Subjects (CCMO),New Zealand: Medsafe,Poland: Office for Registration of Medicinal Products, Medical Devices and Biocidal Products,Romania: National Medicines Agency,Russia: Ministry of Health o…
1011	NCT00963534	Lenalidomide, Bendamustine and Rituximab as First-line Therapy for Patients Over 65 Years With Mantle Cell Lymphoma.	Active, not recruiting	No Results Available	Mantle Cell Lymphoma	Drug: lenalidomide, bendamustine, rituximab|Drug: lenalidomide, bendamustine, rituximab	Lund University Hospital|Mundipharma Pte Ltd.|Celgene|Roche Pharma AG	Both	65 Years and older (Adult, Senior)	Phase 1|Phase 2	60	Other|Industry	Interventional	Endpoint Classification: Safety/Efficacy Study|Intervention Model: Single Group Assignment|Masking: Open Label|Primary Purpose: Treatment	NLG-MCL4	August 20, 2009	September 2009	null	April 28, 2016	April 2016	No Study Results Posted	LENA-BERIT	December 2017	MTD of lenalidomide (phase I) Progression free survival (phase II)	https://ClinicalTrials.gov/show/NCT00963534	Sweden: Medical Products Agency
4467	NCT01890980	Phase II Study of Adjuvant WT-1 Analog Peptide Vaccine in MPM Patients After MSK10-134	Active, not recruiting	No Results Available	Malignant Pleural Mesothelioma	Biological: WT-1-vaccine Montanide + GM-CSF|Biological: Montanide adjuvant + GM-CSF	M.D. Anderson Cancer Center|U.S. Army Medical Research and Materiel Command|Memorial Sloan Kettering Cancer Center|Sellas Life Sciences Group	Both	18 Years and older (Adult, Senior)	Phase 2	60	Other|U.S. Fed|Industry	Interventional	Allocation: Randomized|Endpoint Classification: Safety/Efficacy Study|Intervention Model: Parallel Assignment|Masking: Double Blind (Subject, Investigator)|Primary Purpose: Treatment	2011-0289|HRPO Log Number A-15872|NCI-2010-02375|W81XWH-10-1-0699	June 27, 2013	April 2013	null	October 6, 2016	October 2016	No Study Results Posted	null	December 2018	1-Year Progression Free Survival	https://ClinicalTrials.gov/show/NCT01890980	United States: Food and Drug Administration
5797	NCT01596140	Vemurafenib in Combination With Everolimus or Temsirolimus With Advanced Cancer	Active, not recruiting	No Results Available	Advanced Cancer|Solid Tumor	Drug: Vemurafenib|Drug: Everolimus|Drug: Temsirolimus	M.D. Anderson Cancer Center	Both	Child, Adult, Senior	Phase 1	114	Other	Interventional	Allocation: Non-Randomized|Endpoint Classification: Safety/Efficacy Study|Intervention Model: Single Group Assignment|Masking: Open Label|Primary Purpose: Treatment	2012-0153|NCI-2012-00789	May 8, 2012	December 2012	null	May 24, 2016	May 2016	No Study Results Posted	null	December 2018	Maximum Tolerated Dose (MTD) of Combination Vemurafenib|Tumor Response	https://ClinicalTrials.gov/show/NCT01596140	United States: Food and Drug Administration
384	NCT01891981	Study of Moxetumomab Pasudotox in Patients With Relapsed and/or Refractory Acute Lymphoblastic Leukemia (ALL)	Active, not recruiting	No Results Available	Leukemia	Drug: Moxetumomab Pasudotox	M.D. Anderson Cancer Center|MedImmune LLC	Both	18 Years and older (Adult, Senior)	Phase 1|Phase 2	60	Other|Industry	Interventional	Endpoint Classification: Safety/Efficacy Study|Intervention Model: Single Group Assignment|Masking: Open Label|Primary Purpose: Treatment	2012-1143|NCI-2013-02207	June 28, 2013	December 2013	null	June 29, 2016	June 2016	No Study Results Posted	null	December 2018	Maximum Tolerated Dose (MTD) of Moxetumomab|Overall Response Rate	https://ClinicalTrials.gov/show/NCT01891981	United States: Food and Drug Administration
5451	NCT01670097	Dexamethasone Dyspnea Study	Active, not recruiting	No Results Available	Advanced Cancers|Hematologic Disorder|Solid Tumors	Drug: Dexamethasone|Drug: Placebo|Behavioral: Questionnaires|Device: Spirometer|Other: Phone Calls	M.D. Anderson Cancer Center	Both	18 Years and older (Adult, Senior)	Phase 2	40	Other	Interventional	Allocation: Randomized|Endpoint Classification: Efficacy Study|Intervention Model: Crossover Assignment|Masking: Double Blind (Subject, Investigator)|Primary Purpose: Treatment	2012-0001|NCI-2012-01615	August 17, 2012	January 2013	null	June 17, 2016	June 2016	No Study Results Posted	null	December 2018	Completion Rate of Dyspnea Numeric Rating Scale (NRS)	https://ClinicalTrials.gov/show/NCT01670097	United States: Food and Drug Administration
3082	NCT02252796	Phase I Hypofractionated Stereotactic Boost (Radiotherapy) for Non-Small Cell Lung Cancer	Active, not recruiting	No Results Available	Non-small Cell Lung Cancer	Radiation: Hypofractionated Stereotactic Boost|Drug: Carboplatin|Drug: Paclitaxel|Radiation: Image-guided IMRT	West Virginia University	Both	18 Years and older (Adult, Senior)	Phase 1	18	Other	Interventional	Allocation: Non-Randomized|Endpoint Classification: Safety/Efficacy Study|Intervention Model: Parallel Assignment|Masking: Open Label|Primary Purpose: Treatment	WVU020513	September 25, 2014	July 2014	null	September 14, 2015	September 2015	No Study Results Posted	HySBst	December 2018	Maximum Tolerated Dose of HySBst|Dose Limiting Toxicity|Blood Sample Collection|Local Control|Quality of Life	https://ClinicalTrials.gov/show/NCT02252796	United States: Institutional Review Board
9979	NCT00329043	Sunitinib Malate With Hormonal Ablation for Patients Who Will Have Prostatectomy	Active, not recruiting	No Results Available	Prostate Cancer	Drug: LHRH Agonist|Drug: Sunitinib Malate|Procedure: Radical Prostatectomy	M.D. Anderson Cancer Center|Pfizer	Male	Child, Adult, Senior	Phase 2	64	Other|Industry	Interventional	Endpoint Classification: Safety/Efficacy Study|Intervention Model: Single Group Assignment|Masking: Open Label|Primary Purpose: Treatment	2005-0903|NCI-2012-01364	May 19, 2006	May 2006	null	September 12, 2016	September 2016	No Study Results Posted	null	December 2018	Number of Participants With Pathological Complete Response (pCR)	https://ClinicalTrials.gov/show/NCT00329043	United States: Food and Drug Administration
5460	NCT01666756	Chinese Herbal Formulation PHY906 and Sorafenib Tosylate in Treating Patients With Advanced Liver Cancer	Active, not recruiting	No Results Available	Adult Primary Hepatocellular Carcinoma|Advanced Adult Primary Liver Cancer|Advanced Adult Hepatocellular Carcinoma|BCLC Stage B Adult Hepatocellular Carcinoma|BCLC Stage C Adult Hepatocellular Carcinoma	Dietary Supplement: Chinese herbal formulation PHY906|Drug: sorafenib tosylate|Other: laboratory biomarker analysis|Other: pharmacological study	City of Hope Medical Center|National Cancer Institute (NCI)	Both	18 Years and older (Adult, Senior)	Phase 1	18	Other|NIH	Interventional	Endpoint Classification: Safety Study|Intervention Model: Single Group Assignment|Masking: Open Label|Primary Purpose: Treatment	11043|NCI-2012-01324|5P01CA154295-02	August 14, 2012	May 2013	null	June 17, 2016	June 2016	No Study Results Posted	null	December 2018	Recommended phase II dose, determined according to incidence of dose-limiting toxicity (DLT) graded using the National Cancer Institute (NCI) Common Terminology Criteria for Adverse Events (CTCAE) version 4|Adverse events as determined by NCI CTCAE version 4|Serious adverse events as determined by NCI CTCAE version 4|Discontinuation rate|Dose adjustment rate|Tumor response in terms of best overal…	https://ClinicalTrials.gov/show/NCT01666756	United States: Federal Government,United States: Food and Drug Administration
7028	NCT01295502	Cisplatin and Radiation Therapy Followed by Paclitaxel and Carboplatin in Treating Patients With Stage IB-IVA Cervical Cancer	Active, not recruiting	No Results Available	Cervical Adenocarcinoma|Cervical Adenosquamous Carcinoma|Cervical Squamous Cell Carcinoma|Stage IB Cervical Cancer|Stage IIA Cervical Cancer|Stage IIB Cervical Cancer|Stage IIIA Cervical Cancer|Stage IIIB Cervical Cancer|Stage IVA Cervical Cancer	Drug: Carboplatin|Drug: Cisplatin|Radiation: External Beam Radiation Therapy|Radiation: Internal Radiation Therapy|Drug: Paclitaxel	Gynecologic Oncology Group|National Cancer Institute (NCI)	Female	18 Years and older (Adult, Senior)	Phase 1	45	Other|NIH	Interventional	Endpoint Classification: Safety Study|Intervention Model: Single Group Assignment|Masking: Open Label|Primary Purpose: Treatment	GOG-9926|NCI-2011-02665|CDR0000695304|U10CA180868|U10CA027469	February 11, 2011	April 2011	null	March 16, 2016	March 2016	No Study Results Posted	null	December 2019	MTD of adjuvant carboplatin and paclitaxel determined based on the dose-limiting toxicities assessed by NCI CTCAE version 4|Chronic toxicities experienced classified using the CTCAE version 4|Location of recurrence (loco-regional versus distant) defined as newly evident disease for patients who have no evidence of disease at baseline or progressive disease for patients who have strictly non-measu…	https://ClinicalTrials.gov/show/NCT01295502	United States: Institutional Review Board
2967	NCT02286687	Phase II Study of BMN 673	Active, not recruiting	No Results Available	Advanced Cancers	Drug: Talazoparib Tosylate|Behavioral: Phone Call	M.D. Anderson Cancer Center|BioMarin Pharmaceutical	Both	18 Years and older (Adult, Senior)	Phase 2	270	Other|Industry	Interventional	Allocation: Non-Randomized|Endpoint Classification: Safety/Efficacy Study|Intervention Model: Single Group Assignment|Masking: Open Label|Primary Purpose: Treatment	2013-0961|NCI-2014-02494	October 30, 2014	December 2014	null	February 5, 2016	February 2016	No Study Results Posted	null	December 2019	Clinical Benefit of Talazoparib Tosylate	https://ClinicalTrials.gov/show/NCT02286687	United States: Food and Drug Administration
953	NCT01057069	Neo Adjuvant Chemotherapy in Triple Negative Breast Cancer	Active, not recruiting	No Results Available	Breast Cancer	Drug: Carboplatin and Paclitaxel|Drug: Doxorubicin, cyclophosphamide|Drug: Doxorubicin, cyclophosphamide, carboplatin, thiotepa, cyclophosphamide	The Netherlands Cancer Institute	Both	18 Years to 59 Years (Adult)	Phase 2|Phase 3	310	Other	Interventional	Allocation: Randomized|Endpoint Classification: Efficacy Study|Intervention Model: Parallel Assignment|Masking: Open Label|Primary Purpose: Treatment	M09TNM|2009-015238-31	January 26, 2010	January 2010	null	March 30, 2016	March 2016	No Study Results Posted	neo-TN	December 2019	Primary endpoint (HRD tumors): Average Neoadjuvant Response Index (NRI) after intensified alkylating therapy in comparison to that after 'standard' neoadjuvant chemotherapy. Primary endpoint (non-HRD tumors): Average Neoadjuvant Response Index (NRI)|Recurrence-free survival and overall survival.	https://ClinicalTrials.gov/show/NCT01057069	Netherlands: The Central Committee on Research Involving Human Subjects (CCMO)
7602	NCT01150045	Oxaliplatin, Leucovorin Calcium, and Fluorouracil With or Without Celecoxib in Treating Patients With Stage III Colon Cancer Previously Treated With Surgery	Active, not recruiting	No Results Available	Colorectal Cancer	Drug: celecoxib|Drug: 5-fluorouracil|Other: placebo|Drug: oxaliplatin|Drug: leucovorin	Alliance for Clinical Trials in Oncology|National Cancer Institute (NCI)	Both	18 Years and older (Adult, Senior)	Phase 3	2500	Other|NIH	Interventional	Allocation: Randomized|Intervention Model: Parallel Assignment|Masking: Double Blind (Subject, Investigator)|Primary Purpose: Treatment	CALGB-80702|U10CA031946|CDR0000675693	June 23, 2010	June 2010	null	June 15, 2016	June 2016	No Study Results Posted	null	December 2019	Disease-free survival|Overall survival	https://ClinicalTrials.gov/show/NCT01150045	United States: Food and Drug Administration,United States: NCI Central Institutional Review Board
4195	NCT01955499	Lenalidomide and Ibrutinib in Treating Patients With Relapsed or Refractory B-cell Non-Hodgkin Lymphoma	Active, not recruiting	No Results Available	Recurrent Adult Diffuse Large Cell Lymphoma|Recurrent Follicular Lymphoma|Recurrent Lymphoplasmacytic Lymphoma|Recurrent Mantle Cell Lymphoma|Recurrent Marginal Zone Lymphoma|Refractory Follicular Lymphoma|Refractory Lymphoplasmacytic Lymphoma|Refractory Mantle Cell Lymphoma	Drug: Ibrutinib|Other: Laboratory Biomarker Analysis|Drug: Lenalidomide|Other: Pharmacological Study	National Cancer Institute (NCI)	Both	18 Years and older (Adult, Senior)	Phase 1	34	NIH	Interventional	Endpoint Classification: Safety Study|Intervention Model: Single Group Assignment|Masking: Open Label|Primary Purpose: Treatment	NCI-2013-01810|OSU 13022|9426|P30CA016058|U01CA132123|U01CA076576|UM1CA186644|UM1CA186705|UM1CA186712	September 27, 2013	September 2013	null	September 12, 2016	August 2016	No Study Results Posted	null	December 2019	Incidence of toxicity according to the National Cancer Institute Common Terminology Criteria for Adverse Events version 4 criteria|MTD, defined as the highest safely tolerated dose where at most one patient experiences DLT with the next higher dose having at least 2 patients who experience DLT|Degree of response|Duration of overall response|Duration of stable disease|Number of patients responding…	https://ClinicalTrials.gov/show/NCT01955499	United States: Food and Drug Administration
9331	NCT00567580	Prostate Radiation Therapy or Short-Term Androgen Deprivation Therapy and Pelvic Lymph Node Radiation Therapy With or Without Prostate Radiation Therapy in Treating Patients With a Rising Prostate Specific Antigen (PSA) After Surgery for Prostate Cancer	Active, not recruiting	No Results Available	Prostate Cancer	Drug: bicalutamide|Drug: flutamide|Radiation: radiation therapy	Radiation Therapy Oncology Group|National Cancer Institute (NCI)|Cancer and Leukemia Group B|NRG Oncology	Male	18 Years and older (Adult, Senior)	Phase 3	1792	Other|NIH	Interventional	Allocation: Randomized|Intervention Model: Parallel Assignment|Masking: Open Label|Primary Purpose: Treatment	RTOG 0534|CDR0000577574|NCI-2009-00733	December 4, 2007	February 2008	null	September 28, 2016	September 2016	No Study Results Posted	null	December 2020	Freedom from progression (FFP)|Secondary biochemical failure|Hormone-refractory disease|Local failure|Distant metastasis|Cause-specific mortality|Overall mortality|Incidence of acute adverse events ≤ 90 days of the completion of radiotherapy (RT)|Time to late grade 2+ and 3+ adverse events assessed > 90 days from the completion of RT|Comparison of disease-specific health related quality of life (…	https://ClinicalTrials.gov/show/NCT00567580	United States: Federal Government
7992	NCT01027949	An Open-Label Extension Trial of UT-15C SR in Subjects With Pulmonary Arterial Hypertension	Active, not recruiting	No Results Available	Pulmonary Arterial Hypertension	Drug: Treprostinil diethanolamine	United Therapeutics	Both	12 Years and older (Child, Adult, Senior)	Phase 3	900	Industry	Interventional	Intervention Model: Single Group Assignment|Masking: Open Label|Primary Purpose: Treatment	TDE-PH-304	December 4, 2009	May 2006	null	May 10, 2016	May 2016	No Study Results Posted	FREEDOM-EXT	December 2020	Continued therapy effect on exercise capacity as assessed by a 6-Minute Walk Test|Long-term safety as assessed by clinical laboratories|Long-term safety as assessed by adverse events	https://ClinicalTrials.gov/show/NCT01027949	United States: Food and Drug Administration
9373	NCT00553410	Letrozole in Preventing Cancer in Postmenopausal Women Who Have Received 4-6 Years of Hormone Therapy for Hormone Receptor-Positive, Lymph Node-Positive, Early-Stage Breast Cancer	Active, not recruiting	No Results Available	Breast Cancer	Drug: Letrozole|Drug: Letrozole	International Breast Cancer Study Group|Breast International Group	Female	18 Years to 120 Years (Adult, Senior)	Phase 3	4884	Other	Interventional	Allocation: Randomized|Endpoint Classification: Safety/Efficacy Study|Intervention Model: Parallel Assignment|Masking: Open Label|Primary Purpose: Prevention	IBCSG 35-07 / BIG 1-07|2007-001370-88|CDR0000574249	November 2, 2007	August 2007	null	September 26, 2016	September 2016	No Study Results Posted	SOLE	December 2021	Disease-free survival (DFS)|Overall survival|Distant DFS|Breast cancer-free interval|Sites of first DFS failure|Second (nonbreast) malignancies|Deaths without prior cancer events|Adverse events	https://ClinicalTrials.gov/show/NCT00553410	Switzerland: Swissmedic,Germany: Federal Institute for Drugs and Medical Devices,Belgium: Federal Agency for Medicinal Products and Health Products,United States: Food and Drug Administration,Denmark: Danish Medicines Agency,United Kingdom: Medicines and Healthcare Products Regulatory Agency,Australia: Department of Health and Ageing Therapeutic Goods Administration,Austria: Agency for Health and…
1339	NCT00293501	Tinzaparin in Treating Patients With Metastatic Kidney Cancer That Cannot Be Removed By Surgery	Active, not recruiting	No Results Available	Kidney Cancer	Drug: tinzaparin sodium	University of Vermont|National Cancer Institute (NCI)	Both	18 Years and older (Adult, Senior)	Phase 1|Phase 2	35	Other|NIH	Interventional	Masking: Open Label|Primary Purpose: Treatment	CDR0000459794|VCC-0403|VCC-05-040	February 16, 2006	December 2005	null	November 5, 2013	February 2007	No Study Results Posted	null	February 2007	Blood markers or coagulation as measured by plasma prothrombin F1.2, thrombin-antithrombin complexes, and D-dimers at 2 weeks, 2 months and 6 months|Blood markers of angiogenesis as measured by serum vascular endothelial growth factor (VEGF) and basic fibroblast growth factor (bFGF) at 2 weeks, 2 months, and 6 months|Venous thromboembolism as measured by clinical evaluation at 6 months|Progressio…	https://ClinicalTrials.gov/show/NCT00293501	United States: Food and Drug Administration
9604	NCT00471510	Dose-Ranging Efficacy Study of Topical NEOSH101 to Treat Male Pattern Hair Loss	Active, not recruiting	No Results Available	Androgenetic Alopecia	Drug: tetrapeptide aldehyde proteasome inhibitor (NEOSH101)	Neosil, Inc.	Male	18 Years to 49 Years (Adult)	Phase 2	140	Industry	Interventional	Allocation: Randomized|Endpoint Classification: Safety/Efficacy Study|Intervention Model: Parallel Assignment|Masking: Double Blind (Subject, Caregiver, Investigator, Outcomes Assessor)|Primary Purpose: Treatment	NEOSH101-CLIN-AGA004	May 8, 2007	May 2007	null	May 16, 2008	May 2008	No Study Results Posted	null	February 2008	Hair density, hair growth rate, hair diameter as measured using the Trichoscan method|Assessment score of dermal tolerability|Physician's global assessment score	https://ClinicalTrials.gov/show/NCT00471510	Germany: Federal Institute for Drugs and Medical Devices
9744	NCT00423917	Fulvestrant and Bevacizumab in Treating Patients With Metastatic Breast Cancer	Active, not recruiting	No Results Available	Breast Cancer	Biological: bevacizumab|Drug: fulvestrant	Alliance for Clinical Trials in Oncology|National Cancer Institute (NCI)	Both	18 Years and older (Adult, Senior)	Phase 2	51	Other|NIH	Interventional	Intervention Model: Single Group Assignment|Masking: Open Label|Primary Purpose: Treatment	NCCTG-N0539|NCI-2009-00649|CDR0000525570	January 16, 2007	August 2007	null	August 12, 2016	August 2016	No Study Results Posted	null	February 2009	Six-month progression-free survival (PFS) rate|Progression free survival|Overall survival|Quality of life|Objective response rate as measured by RECIST criteria, duration of response, and time to disease progression in patients with measurable disease|Time to first cytotoxic agent	https://ClinicalTrials.gov/show/NCT00423917	United States: Federal Government
9750	NCT00423293	Intensity-Modulated Radiation Therapy, Fluorouracil, and Mitomycin C in Treating Patients With Invasive Anal Cancer	Active, not recruiting	Has Results	Anal Cancer	Drug: fluorouracil|Drug: mitomycin C|Radiation: Intensity-modulated radiation therapy	Radiation Therapy Oncology Group|National Cancer Institute (NCI)|NRG Oncology	Both	18 Years and older (Adult, Senior)	Phase 2	63	Other|NIH	Interventional	Intervention Model: Single Group Assignment|Masking: Open Label|Primary Purpose: Treatment	RTOG-0529|CDR0000524057	January 16, 2007	December 2006	null	March 26, 2015	March 2015	April 11, 2013	null	February 2009	Gastrointestinal (GI) and Genitourinary (GU) Adverse Events (AE) ≥ Grade 2 as Defined by CTCAE v3.0 (Common Terminology Criteria for Adverse Events)|Reproducibility of the Intensity-modulated Radiation Therapy Technique|Adverse Event Rates as Defined by CTCAE v 3.0 Within 90 Days From the Start of Study Treatment|Clinical Complete Response Rate|Radiotherapy Treatment Time|Efficacy of Treatment, i…	https://ClinicalTrials.gov/show/NCT00423293	United States: Federal Government
9203	NCT00604760	Study to Evaluate the Safety and Efficacy of MEM 3454 as Adjunctive Treatment in Combination With a Preexisting Antipsychotic in Patients With Cognitive Impairment Associated With Schizophrenia	Active, not recruiting	No Results Available	Cognitive Impairment Associated With Schizophrenia	Drug: MEM 3454|Drug: MEM 3454|Drug: MEM 3454|Drug: Placebo for MEM 3454	Memory Pharmaceuticals	Both	18 Years to 55 Years (Adult)	Phase 2	160	Industry	Interventional	Allocation: Randomized|Endpoint Classification: Safety/Efficacy Study|Intervention Model: Parallel Assignment|Masking: Double Blind (Subject, Investigator, Outcomes Assessor)|Primary Purpose: Treatment	MEM 3454-101	January 17, 2008	December 2007	null	December 5, 2008	December 2008	No Study Results Posted	null	February 2009	Change from baseline in the total composite score of the MATRICS cognitive battery at week 8.|Change from baseline in the total composite score of the MATRICS cognitive battery at Weeks 4 and 10|Change from baseline on the various cognition tests at Weeks 4, 8 and 10|Functional Assessments Change from baseline on the following tests at Week 8 and 10: UPSA-2 and PSP|Adverse events	https://ClinicalTrials.gov/show/NCT00604760	United States: Food and Drug Administration
9974	NCT00331760	Intensity-Modulated Radiation Therapy to the Pelvis With or Without Chemotherapy in Treating Patients With Endometrial Cancer or Cervical Cancer That Has Been Removed By Surgery	Active, not recruiting	Has Results	Cervical Cancer|Endometrial Cancer	Drug: cisplatin|Radiation: intensity-modulated radiation therapy	Radiation Therapy Oncology Group|National Cancer Institute (NCI)|NRG Oncology	Female	18 Years and older (Adult, Senior)	Phase 2	106	Other|NIH	Interventional	Allocation: Non-Randomized|Intervention Model: Parallel Assignment|Masking: Open Label|Primary Purpose: Treatment	RTOG-0418|CDR0000472905	May 30, 2006	March 2006	null	October 13, 2015	October 2015	April 12, 2013	null	February 2009	Reproducibility of Radiation Technique (Number of Unacceptable Deviations in Central IMRT Quality Assurance Review)|Grade 2+ Bowel Adverse Events (Diarrhea, Enteritis, Fistula, Ileus; Gastrointestinal (GI), Incontinence; Anal, Necrosis; GI, Obstruction; GI, Perforation; GI, Proctitis and Stricture/Stenosis (Including Anastomotic) as Graded by CTCAE v. 3.0)|All Other Adverse Events|Chemotherapy Co…	https://ClinicalTrials.gov/show/NCT00331760	United States: Federal Government
9072	NCT00658892	Monoclonal Antibody Therapy in Treating Patients With Stage IV Melanoma	Active, not recruiting	No Results Available	Melanoma (Skin)	Biological: B7-DC cross-linking antibody rHIgM12B7|Other: flow cytometry|Other: immunologic technique|Other: laboratory biomarker analysis	Mayo Clinic|National Cancer Institute (NCI)	Both	18 Years to 120 Years (Adult, Senior)	Phase 1	18	Other|NIH	Interventional	Primary Purpose: Treatment	CDR0000593085|P30CA015083|MC0677|06-006992|NCI-2009-01343	April 12, 2008	April 2008	null	April 19, 2016	April 2016	No Study Results Posted	null	February 2010	Maximum tolerated dose of B7-dendritic cell cross-linking antibody|Progression free survival and overall survival time|Toxicity|Tumor response in terms of complete or partial response at 8 weeks|Tetramer response|Percent change in the number of T, B, NK cells, monocytes and dendritic cells from pretreatment levels as well as the percent change in plasma concentrations of various molecular compone…	https://ClinicalTrials.gov/show/NCT00658892	United States: Food and Drug Administration
9338	NCT00566540	Ph 2 Intensification Regimen for Previously Untreated, Resectable, Advanced Squamous Cell Cancer	Active, not recruiting	No Results Available	Head and Neck Cancer	Drug: Cisplatin|Drug: Paclitaxel|Radiation: Intensity-Modulated Radiation Therapy (IMRT) External Beam Radiation|Procedure: Triple endoscopy and biopsy	Ohio State University Comprehensive Cancer Center	Both	18 Years and older (Adult, Senior)	Phase 2	50	Other	Interventional	Intervention Model: Single Group Assignment|Masking: Open Label|Primary Purpose: Treatment	OSU-06026|NCI-2011-02687	November 30, 2007	December 2007	null	November 20, 2014	November 2014	No Study Results Posted	null	February 2010	Feasibility of treatment|Disease-free interval and failure sites|Correlation of molecular markers with treatment outcome|Correlation of quality of life with treatment outcome|Frequency and severity of toxicities|Treatment completion	https://ClinicalTrials.gov/show/NCT00566540	United States: Institutional Review Board
9568	NCT00485394	The OMEGA Study: Use of Eye Drops to Treat Geographic Atrophy Associated With Age-Related Macular Degeneration (Dry AMD)	Active, not recruiting	No Results Available	Age-Related Macular Degeneration	Drug: OT-551|Drug: OT-551|Drug: vehicle placebo	Othera Pharmaceuticals	Both	55 Years and older (Adult, Senior)	Phase 2	198	Industry	Interventional	Allocation: Randomized|Endpoint Classification: Safety/Efficacy Study|Intervention Model: Parallel Assignment|Masking: Double Blind (Subject, Caregiver, Investigator, Outcomes Assessor)|Primary Purpose: Treatment	OT-551-C04	June 11, 2007	June 2007	null	March 31, 2008	March 2008	No Study Results Posted	OMEGA	February 2010	Change in the area of GA	https://ClinicalTrials.gov/show/NCT00485394	United States: Food and Drug Administration
[truncated: 855 more rows]

## Sheet: 1_Active_PriComplDate_leftovers
Rank	NCT Number	Title	Recruitment	Study Results	Conditions	Interventions	Sponsor/Collaborators	Gender	Age	Phases	Enrollment	Funded Bys	Study Types	Study Designs	Other IDs	First Received	Start Date	Completion Date	Last Updated	Last Verified	Results First Received	Acronym	Primary Completion Date	Outcome Measures	URL	Authority
[truncated: 51 more rows]

## Sheet: 2_Completed_PriComplDate
Rank	NCT Number	Title	Recruitment	Study Results	Conditions	Interventions	Sponsor/Collaborators	Gender	Age	Phases	Enrollment	Funded Bys	Study Types	Study Designs	Other IDs	First Received	Start Date	Completion Date	Last Updated	Last Verified	Results First Received	Acronym	Primary Completion Date	Outcome Measures	URL	Authority
[truncated: 2,040 more rows]

## Sheet: 2_Completed_PriComplDate_leftovers
Rank	NCT Number	Title	Recruitment	Study Results	Conditions	Interventions	Sponsor/Collaborators	Gender	Age	Phases	Enrollment	Funded Bys	Study Types	Study Designs	Other IDs	First Received	Start Date	Completion Date	Last Updated	Last Verified	Results First Received	Acronym	Primary Completion Date	Outcome Measures	URL	Authority
[truncated: 414 more rows]

## Sheet: 3_Enrolling_PriComplDate
Rank	NCT Number	Title	Recruitment	Study Results	Conditions	Interventions	Sponsor/Collaborators	Gender	Age	Phases	Enrollment	Funded Bys	Study Types	Study Designs	Other IDs	First Received	Start Date	Completion Date	Last Updated	Last Verified	Results First Received	Acronym	Primary Completion Date	Outcome Measures	URL	Authority
[truncated: 42 more rows]

[truncated: 7 more sheets: 3_Enrolling_PriComplDate_leftovers, 4_Recruiting_PriComplDate, 4_Recruiting_PriComplDate_leftovers, 5_Suspended_PriComplDate, 5_Suspended_PriComplDate_leftovers, 6_Terminated_PriComplDate, 6_Terminated_PriComplDate_leftovers]
