# Supplementary material for: Some data quality issues at ClinicalTrials.gov
Source: Trials. 2019 Jun 24;20:378. doi: 10.1186/s13063-019-3408-2 (PMC6591874; doi:10.1186/s13063-019-3408-2)
Supplement: Supplementary file 8 — Records with a completion date and registered with an authority in the USA. The data (58,685 records from Additional file 6: Table S4) were sorted into a “USA_ComplDate” sheet for trials registered with at least one authority in the US, and a “USA_ComplDate_leftovers” sheet with the remaining records. The data are presented in the following six Recruitment Type categories: (1) Active, not recruiting (3350 selected records with 2121 leftovers), (2) Completed (21,030; 17,967), (3) Enrolling by invitation (166; 175), (4) Recruiting (3167; 4666), (5) Suspended (134; 99), and (6) Terminated (3986; 1824). The sheets for these categories are numbered 1–6, respectively. (XLS 6129 kb) [file 13063_2019_3408_MOESM8_ESM.xls]

## Sheet: S6 Table_Legend
S6 Table. Records with a completion date and registered with an authority in the USA. The data (58,685 records from S4 Table) was sorted into a 'USA_ComplDate' sheet for trials registered with at least one authority in the US, and a 'USA_ComplDate_leftovers' sheet with the remaining records. The data is presented in the following six Recruitment Type categories: (1) Active, not recruiting (3,350 …

## Sheet: 1_Active_USA_ComplDate
NCT Number	Authority
NCT00300807	United States: Food and Drug Administration
NCT00174525	United States: Food and Drug Administration
NCT00371033	United States: Food and Drug Administration
NCT00532974	United States: Food and Drug Administration
NCT00540930	United States: Institutional Review Board
NCT00358163	United States: Food and Drug Administration
NCT00515021	United States: Institutional Review Board
NCT00658931	United States: Institutional Review Board
NCT00683761	United States: Food and Drug Administration
NCT01111994	United States: Institutional Review Board
NCT01139294	United States: Institutional Review Board
NCT01137695	United States: Institutional Review Board
NCT01246999	United States: Institutional Review Board
NCT01413763	United States: Food and Drug Administration
NCT00625820	United States: Institutional Review Board
NCT01129453	United States: Food and Drug Administration
NCT01347541	United States: Institutional Review Board
NCT01605136	United States: Food and Drug Administration
NCT00718484	United States: Food and Drug Administration
NCT01699178	United States: Food and Drug Administration
NCT01105546	Italy: Ethics Committee,Italy: National Monitoring Centre for Clinical Trials - Ministry of Health,Italy: The Italian Medicines Agency,United States: Food and Drug Administration
NCT01514188	United States: Food and Drug Administration,Australia: Department of Health and Ageing Therapeutic Goods Administration,India: Drugs Controller General of India,Russia: Ministry of Health of the Russian Federation,Ukraine: Ministry of Health,Hungary: Ministry of Health, Social and Family Affairs,Romania: National Medicines Agency
NCT02039765	United States: Food and Drug Administration
NCT01620515	United States: Food and Drug Administration
NCT01483118	United States: Food and Drug Administration,United States: Institutional Review Board
NCT01805297	United States: Food and Drug Administration
NCT01732198	United States: Food and Drug Administration
NCT00452413	United States: Food and Drug Administration
NCT01356927	United States: Institutional Review Board
NCT01727934	United States: Food and Drug Administration
NCT01859767	United States: Food and Drug Administration
NCT01666912	United States: Institutional Review Board,United States: Food and Drug Administration
NCT00499603	United States: Institutional Review Board,United States: Food and Drug Administration
NCT00878904	United States: Food and Drug Administration,United States: Institutional Review Board
NCT00964080	United States: Food and Drug Administration
NCT01008917	United States: Institutional Review Board
NCT01813227	United States: Food and Drug Administration
NCT00313586	United States: Food and Drug Administration
NCT01638819	United States: Food and Drug Administration
NCT01265576	United States: Institutional Review Board,United States: Food and Drug Administration
NCT01487863	United States: Food and Drug Administration
NCT01421342	United States: Federal Government
NCT02468700	United States: Food and Drug Administration
NCT00233324	United States: Federal Government,United States: Institutional Review Board
NCT02591914	United States: Food and Drug Administration
NCT00098787	United States: Federal Government
NCT00348946	United States: Food and Drug Administration
NCT02504554	United States: Food and Drug Administration
NCT01336920	United States: Food and Drug Administration
NCT01607957	United States: Food and Drug Administration,Japan: Pharmaceuticals and Medical Devices Agency
NCT01751126	France: Afssaps - Agence française de sécurité sanitaire des produits de santé (Saint-Denis),Germany: Federal Institute for Drugs and Medical Devices,Hungary: National Institute of Pharmacy,Italy: The Italian Medicines Agency,India: Drugs Controller General of India,Israel: Ministry of Health,Portugal: National Pharmacy and Medicines Institute,Singapore: Health Sciences Authority,Spain: Agencia E…
NCT01605539	United States: Food and Drug Administration
NCT01794182	United States: Food and Drug Administration
NCT02171130	United States: Food and Drug Administration,Canada: Health Canada
NCT00810888	United States: Food and Drug Administration
NCT00891527	United States: Food and Drug Administration
NCT01380080	United States: Federal Government
NCT02259010	United States: Food and Drug Administration
NCT00528983	United States: Food and Drug Administration
NCT01461824	United States: Food and Drug Administration
NCT01417026	United States: Institutional Review Board,United States: Food and Drug Administration
NCT00667615	United States: Institutional Review Board
NCT01114555	United States: Institutional Review Board
NCT00983619	United States: Food and Drug Administration
NCT01345175	United States: Institutional Review Board
NCT01580696	United States: Food and Drug Administration,United States: Institutional Review Board
NCT01589094	United States: Institutional Review Board
NCT01579994	United States: Food and Drug Administration
NCT01579929	United States: Food and Drug Administration
NCT01828034	United States: Food and Drug Administration
NCT01840592	United States: Institutional Review Board
NCT01840566	United States: Food and Drug Administration
NCT01840540	United States: Institutional Review Board,United States: Food and Drug Administration
NCT01837602	United States: Food and Drug Administration
NCT01833143	United States: Institutional Review Board
NCT01827163	United States: Food and Drug Administration
NCT01783938	United States: Food and Drug Administration
NCT01701583	United States: Food and Drug Administration
NCT02106546	Italy: Ethics Committee,Canada: Institutional Review Board,South Africa: Medicines Control Council,Canada: Ethics Review Committee,Germany: Ethics Commission,Mexico: Ethics Committee,Turkey: Ministry of Health,Poland: Office for Registration of Medicinal Products, Medical Devices and Biocidal Products,Egypt: Ministry of Health and Population,Latvia: State Agency of Medicines,Canada: Health Canada…
NCT01590017	Kenya: Institutional Review Board,Kenya: Ministry of Health,South Africa: Human Research Ethics Committee,South Africa: Medicines Control Council,Uganda: National Council for Science and Technology,Uganda: National Drug Authority,Uganda: Research Ethics Committee,United States: Federal Government,United States: Institutional Review Board,Zimbabwe: Medical Research Council
NCT01891890	United States: Institutional Review Board
NCT00737529	United States: Food and Drug Administration,Singapore: Health Sciences Authority,Colombia: INVIMA Instituto Nacional de Vigilancia de Medicamentos y Alimentos,Austria: Agency for Health and Food Safety,Belgium: Federal Agency for Medicinal Products and Health Products,France: ANSM Agence Nationale de Sécurité du Médicament et des Produits de Santé,Germany: BfArM-Federal Institute for Drugs and Me…
NCT01394016	United States: Food and Drug Administration
NCT01215136	United States: Institutional Review Board
NCT01748292	United States: Food and Drug Administration
NCT01999218	United States: Food and Drug Administration
NCT01687712	United States: Food and Drug Administration
NCT02252263	United States: Food and Drug Administration,United States: Institutional Review Board
NCT00862979	United States: Food and Drug Administration,Germany: Federal Institute for Drugs and Medical Devices
NCT01191697	United States: Institutional Review Board
NCT01749969	United States: Food and Drug Administration
NCT01707992	United States: Food and Drug Administration
NCT02733848	United States: Institutional Review Board
NCT01020539	United States: Institutional Review Board
NCT01342224	United States: Food and Drug Administration,United States: Institutional Review Board
NCT01932788	United States: Food and Drug Administration
NCT02069145	United States: Food and Drug Administration
NCT00853580	United States: Institutional Review Board
NCT02112526	United States: Food and Drug Administration,Germany: Federal Institute for Drugs and Medical Devices,United Kingdom: Medicines and Healthcare Products Regulatory Agency
NCT01204775	Australia: Department of Health and Ageing Therapeutic Goods Administration,Argentina: Administracion Nacional de Medicamentos, Alimentos y Tecnologia Medica,Canada: Health Canada,France: Afssaps - Agence française de sécurité sanitaire des produits de santé (Saint-Denis),India: Central Drugs Standard Control Organization,Israel: Israeli Health Ministry Pharmaceutical Administration,Italy: Minist…
NCT01836276	United States: Food and Drug Administration,United States: Institutional Review Board
NCT01703481	United States: Food and Drug Administration,Spain: Spanish Agency of Medicines,France: Afssaps - Agence française de sécurité sanitaire des produits de santé (Saint-Denis)
NCT01520220	United States: Food and Drug Administration
NCT02467387	United States: Food and Drug Administration
NCT02102490	United States: Food and Drug Administration,Spain: Agencia Española de Medicamentos y Productos Sanitarios,Belgium: Federal Agency for Medicines and Health Products, FAMHP,France: Agence Nationale de Sécurité du Médicament et des produits de santé
NCT00553800	United States: Institutional Review Board
NCT01526928	United States: Food and Drug Administration,Poland: Office for Registration of Medicinal Products, Medical Devices and Biocidal Products,France: Afssaps - Agence française de sécurité sanitaire des produits de santé (Saint-Denis),Australia: Department of Health and Ageing Therapeutic Goods Administration
NCT02120781	United States: Food and Drug Administration
NCT01056276	United States: Institutional Review Board
NCT01609283	United States: Food and Drug Administration
NCT01832727	United States: Food and Drug Administration,France: Agence Nationale de Sécurité du Médicament et des produits de santé,France: Committee for the Protection of Personnes
NCT01847170	United States: Food and Drug Administration
NCT01843374	United States: Food and Drug Administration
NCT02161718	United States: Food and Drug Administration,Bulgaria: Bulgarian Drug Agency,Poland: Office for Registration of Medicinal Products, Medical Devices and Biocidal Products
NCT02160145	Argentina: Administracion Nacional de Medicamentos, Alimentos y Tecnologia Medica,Australia: Department of Health and Ageing Therapeutic Goods Administration,Belgium: Federal Agency for Medicinal Products and Health Products,Brazil: National Committee of Ethics in Research,Canada: Health Canada,Czech Republic: State Institute for Drug Control,France: Agence Nationale de Sécurité du Médicament et …
NCT01434186	Australia: Department of Health and Ageing Therapeutic Goods Administration,Australia: National Health and Medical Research Council,Argentina: Administracion Nacional de Medicamentos, Alimentos y Tecnologia Medica,Canada: Health Canada,France: Afssaps - Agence française de sécurité sanitaire des produits de santé (Saint-Denis),India: Central Drugs Standard Control Organization,Israel: Israeli Hea…
NCT01582672	United States: Food and Drug Administration
NCT01999335	United States: Food and Drug Administration,Canada: Health Canada,Greece: Ministry of Health and Welfare,Germany: Federal Institute for Drugs and Medical Devices,France: Afssaps - Agence française de sécurité sanitaire des produits de santé (Saint-Denis)
NCT02197767	United States: Institutional Review Board
NCT02099656	United States: Food and Drug Administration
NCT01980992	United States: Food and Drug Administration
NCT02268409	Italy: The Italian Medicines Agency,United States: Food and Drug Administration
NCT02265237	United States: Food and Drug Administration,Canada: Health Canada
NCT02206763	United States: Food and Drug Administration
NCT00309179	United States: Food and Drug Administration
NCT01736020	United States: Food and Drug Administration
NCT02181673	United States: Food and Drug Administration
NCT00062868	United States: Food and Drug Administration,United States: Institutional Review Board
NCT01473940	United States: Food and Drug Administration
NCT01358734	United States: Food and Drug Administration
NCT01832922	United States: Institutional Review Board
NCT01675141	United States: Federal Government
NCT02187783	United States: Food and Drug Administration
NCT01002924	United States: Food and Drug Administration
NCT01494688	United States: Food and Drug Administration
NCT01696396	United States: Food and Drug Administration
NCT01980654	United States: Food and Drug Administration,United States: Institutional Review Board
NCT02295748	United States: Food and Drug Administration
NCT01498978	United States: Food and Drug Administration
NCT01213472	Netherlands: Minister van VWS Medische Technologie,United Kingdom: Medicines and Healthcare Products Regulatory Agency,United States: Food and Drug Administration,Canada: Therapeutic Products Directorate Health Products and Food Branch,Switerland: Swissmedic Schweizerisches Heilmittelinstitut,Australia: Therapeutic Goods Administration,Italy: Segreteria Commissione per l'ammissibilità alla sperim…
NCT01040000	United States: Food and Drug Administration
NCT01957150	United States: Food and Drug Administration
NCT01791153	United States: Food and Drug Administration
NCT01144338	United States: Food and Drug Administration
NCT01374516	United States: Food and Drug Administration,Brazil: Ministry of Health,Mexico: Ministry of Health,Puerto Rico: General Directorate of Pharmaceuticals, Devices and Drugs
NCT01884584	United States: Institutional Review Board,United States: Food and Drug Administration
NCT01072175	United States: Food and Drug Administration
NCT01517802	United States: Food and Drug Administration,Germany: Federal Institute for Drugs and Medical Devices,Great Britain: Research Ethics Committee,Germany: Ethics Commission,Great Britain: Medicines and Healthcare Products Regulatory Agency
NCT00686374	Czech Republic: State Institute for Drug Control,United Kingdom: Medicines and Healthcare Products Regulatory Agency,Canada: Health Canada,Belgium: Federal Agency for Medicinal Products and Health Products,United States: Food and Drug Administration,Poland: Office for Registration of Medicinal Products, Medical Devices and Biocidal Products,Poland: The Central Register of Clinical Trials
NCT00667342	United States: Institutional Review Board
NCT00987389	United States: Food and Drug Administration
NCT01371825	United States: Food and Drug Administration,United Kingdom: Medicines and Healthcare Products Regulatory Agency,France: Agence nationale de sécurité du médicament,Germany: Bundesinstitut fur Arzneimittel und Medizinprodukte,Italy: Italian Medicines Agency (AIFA),Taiwan: Department of Health,Ireland: Health Products Regulatory Authority (HPRA)
NCT01859741	United States: Food and Drug Administration
NCT00910910	United States: Food and Drug Administration,Canada: Health Canada,Argentina: Administracion Nacional de Medicamentos, Alimentos y Tecnologia Medica,Brazil: National Health Surveillance Agency,Chile: Instituto de Salud Pública de Chile,Colombia: INVIMA Instituto Nacional de Vigilancia de Medicamentos y Alimentos,Austria: Agency for Health and Food Safety,Belgium: Federal Agency for Medicinal Produ…
NCT01641367	United States: Federal Government
NCT01000285	United States: Food and Drug Administration
NCT01207492	United States: Food and Drug Administration
NCT01696877	United States: Food and Drug Administration
NCT01621568	United States: Federal Government
NCT01730534	United States: Food and Drug Administration,Argentina: Administracion Nacional de Medicamentos, Alimentos y Tecnologia Medica,Australia: Department of Health and Ageing Therapeutic Goods Administration,Belgium: Federal Agency for Medicinal Products and Health Products,Brazil: National Health Surveillance Agency,Bulgaria: Ministry of Health,Canada: Health Canada,China: Food and Drug Administration…
NCT02315703	United States: Food and Drug Administration,South Africa: Department of Health,South Africa: Medicines Control Council,Rwanda: Ethics Committee,Rwanda: National Health Review Committee,Uganda: National Council for Science and Technology,Uganda: National Drug Authority,Thailand: Food and Drug Administration
NCT00910429	Argentina: National Administration of Drugs, Foods and Medical Technology,Australia: Department of Health,Austria: Ministry of Labor, Health and Social Affairs,Belgium: Ministry of Social Affairs, Public Health and the Environment,Brazil: Ministry of Health,Canada: Health Protection Branch,China: Ministry of Health- State Food and Drug Administration,Czech Republic: Ministry of Health,Denmark: Da…
NCT01283178	United States: Food and Drug Administration
NCT00863681	Argentina: National Administration of Drugs, Foods and Medical Technology,Austria: Ministry of Labor, Health and Social Affairs,Australia: Department of Health,Belgium: Ministry of Social Affairs, Public Health and the Environment,Brazil: Ministry of Health,Canada: Health Protection Branch,China: Ministry of Health- State Food and Drug Administration,Czech Republic: Ministry of Health,Denmark: Da…
NCT01235962	Canada: Health Products and Foods Branch, Health Canada,Spain: Agencia Espanola de Medicamentos y Productos Sanitarios,Slovakia: State Institute for Drug Control,Argentina: Ministry of Health - A.N.M.A.T,Belgium: Agence Fédérale des Médicaments et des Produits de la Santé,Brazil: National Health Surveillance Agency,Italy: Agenzia Italiana del Farmaco,Chile:Ministerio de Salud de Chile,Poland: Off…
NCT01100502	United States: Food and Drug Administration
NCT01065454	Australia: Department of Health and Ageing Therapeutic Goods Administration,Austria: Federal Office for Safety in Health Care,Canada: Health Canada,France: Afssaps - Agence française de sécurité sanitaire des produits de santé (Saint-Denis),Germany: Federal Institute for Drugs and Medical Devices,Italy: The Italian Medicines Agency,Japan: Pharmaceuticals and Medical Devices Agency,Netherlands: Th…
NCT01546753	United States: Food and Drug Administration
NCT00822120	United States: Federal Government
NCT02293603	United States: Food and Drug Administration
NCT00314366	United States: Food and Drug Administration
NCT01331135	United States: Institutional Review Board
NCT01788306	United States: Food and Drug Administration
NCT01194570	United States: Food and Drug Administration
NCT01874353	Australia: National Health and Medical Research Council,Brazil: National Health Surveillance Agency,France: Afssaps - Agence française de sécurité sanitaire des produits de santé (Saint-Denis),Germany: Federal Institute for Drugs and Medical Devices,Italy: National Monitoring Centre for Clinical Trials - Ministry of Health,Poland: Office for Registration of Medicinal Products, Medical Devices and…
NCT02137252	United States: Institutional Review Board
NCT00299962	United States: Food and Drug Administration,United States: Institutional Review Board
NCT01682746	United States: Food and Drug Administration
NCT01479244	United States: Food and Drug Administration
NCT01372228	United States: Food and Drug Administration
NCT01892293	United States: Food and Drug Administration
NCT00247520	United States: Food and Drug Administration
NCT00295373	United States: Institutional Review Board
NCT00478465	United States: Food and Drug Administration
NCT00225537	United States: Food and Drug Administration
NCT00560586	United States: Institutional Review Board
NCT00885495	United States: Food and Drug Administration
NCT00239746	United States: Federal Government
NCT00527566	United States: Food and Drug Administration,United States: Institutional Review Board
NCT00732121	United States: Food and Drug Administration
NCT00807365	United States: Food and Drug Administration
NCT00635557	United States: Food and Drug Administration
NCT01221792	United States: Food and Drug Administration
NCT00454389	United States: Food and Drug Administration,Germany: Federal Institute for Drugs and Medical Devices,Austria: Federal Ministry for Health and Women,Switzerland: Swissmedic,United Kingdom: Medicines and Healthcare Products Regulatory Agency,Brazil: National Health Surveillance Agency,Spain: Ministry of Health and Consumption,Israel: Ministry of Health,Peru: Ministry of Health
NCT01145807	United States: Food and Drug Administration
NCT01295697	United States: Food and Drug Administration
NCT00516100	United States: Institutional Review Board
NCT01346371	United States: Institutional Review Board
NCT00767949	United States: Food and Drug Administration
NCT01518972	United States: Federal Government,United States: Institutional Review Board
NCT01424241	United States: Institutional Review Board
NCT00948688	United States: Institutional Review Board
NCT01266018	United States: Food and Drug Administration
NCT00720226	United States: Federal Government
NCT01445028	United States: Food and Drug Administration
NCT01415960	United States: Food and Drug Administration
NCT00634270	United States: Institutional Review Board
NCT02040090	United States: Food and Drug Administration
NCT00963781	United States: Food and Drug Administration
NCT01158417	United States: Institutional Review Board
NCT01280786	United States: Food and Drug Administration
NCT01602523	United States: Federal Government,United States: Institutional Review Board
NCT00901069	United States: Institutional Review Board
NCT01927640	United States: Food and Drug Administration
NCT01581593	United States: Institutional Review Board,United States: Food and Drug Administration
NCT00629343	United States: Institutional Review Board
NCT02251652	United States: Institutional Review Board
NCT01968460	United States: Food and Drug Administration
NCT01282476	United States: Food and Drug Administration
NCT01204918	United States: Institutional Review Board
NCT01848990	United States: Institutional Review Board,United States: Food and Drug Administration
NCT00331630	United States: Food and Drug Administration,United States: Institutional Review Board
NCT00870779	United States: Food and Drug Administration
NCT02015416	United States: Food and Drug Administration
NCT01961726	United States: Food and Drug Administration
NCT02071095	United States: Food and Drug Administration
NCT02512861	United States: Institutional Review Board,United States: Data and Safety Monitoring Board
NCT02110147	United States: Food and Drug Administration,United States: Institutional Review Board
NCT00372905	United States: Federal Government,United States: Institutional Review Board
NCT00674648	United States: Food and Drug Administration
NCT00714246	United States: Food and Drug Administration
NCT01397825	United States: Food and Drug Administration,European Union: European Medicines Agency,United Kingdom: Medicines and Healthcare Products Regulatory Agency,Italy: Ministry of Health,Spain: Ministry of Health
NCT01355991	United States: Federal Government
NCT01684761	United States: Food and Drug Administration,Canada: Health Canada
NCT01676753	United States: Food and Drug Administration
NCT01659866	United States: Food and Drug Administration
NCT02189343	United States: Food and Drug Administration
NCT01755091	United States: Food and Drug Administration
NCT01732822	Argentina: Administracion Nacional de Medicamentos, Alimentos y Tecnologia Medica,Argentina: Human Research Bioethics Committee,Argentina: Ministry of Health,Brazil: Ethics Committee,Brazil: Ministry of Health,Brazil: National Committee of Ethics in Research,Brazil: National Health Surveillance Agency,Bulgaria: Bulgarian Drug Agency,Bulgaria: Ministry of Health,Canada: Canadian Institutes of Heal…
NCT00957359	United States: Food and Drug Administration
NCT01022138	United States: Food and Drug Administration,United States: Institutional Review Board
NCT01700751	United States: Institutional Review Board,United States: Food and Drug Administration
NCT02130193	United States: Food and Drug Administration,Europe: European Medicines Agency
NCT00912691	United States: Food and Drug Administration
NCT01154140	United States: Food and Drug Administration
NCT01702701	United States: Institutional Review Board
NCT01549431	United States: Food and Drug Administration,United States: Institutional Review Board,United States: Data and Safety Monitoring Board
NCT01705288	United States: Institutional Review Board
NCT00424515	United States: Food and Drug Administration
NCT01395758	United States: Food and Drug Administration
NCT00850122	United States: Food and Drug Administration
NCT02218489	United States: Institutional Review Board,United States: Food and Drug Administration
NCT01336634	Germany: Federal Institute for Drugs and Medical Devices (Bundesinstitut für Arzneimittel und Medizinprodukte),Norway: The Norwegian Medicines Agency (Statens legemiddelverk),United Kingdom: Medicines and Healthcare Products Regulatory Agency,Japan: PMDA (Pharmaceuticals and Medical Devices Agency),United States: Food and Drug Administration,France: French Agency for the Safety of Health Products…
NCT01870427	United States: Institutional Review Board
NCT02038764	United States: Food and Drug Administration
NCT01523587	Argentina: Admin Nacional de Medicamentos, Alimentos Tecnologia Medica,Austria: Medicines and Medical Devices Agency,Canada: Health Canada,Chile: Instituto de Salud Pública de Chile,China: Food and Drug Administration,Denmark: The Danish Health and Medicines Authority,France: Agence Nationale sécurité médicament et des produits santé,Germany: Paul-Ehrlich-Institute,Greece: Ethics Committee,Hungar…
NCT00380029	United States: Food and Drug Administration,United States: Institutional Review Board
NCT00888628	United States: Food and Drug Administration
NCT00790933	United States: Food and Drug Administration
NCT01029587	United States: Food and Drug Administration
NCT01015118	Australia: Human Research Ethics Committee,Austria: Medicines and Medical Devices Agency,Belgium: Federal Agency for Medicinal and Health Products,Canada: Health Canada,Czech Republic: State Institute for Drug Control,Denmark: The Danish Health and Medicines Authority,Finland: Finnish Medicines Agency,France: Agence Nationale sécurité médicament et des produits santé,Germany: Federal Institute fo…
NCT00962611	United States: Food and Drug Administration
NCT01097694	United States: Food and Drug Administration
NCT01478048	United States: Food and Drug Administration,Italy: Ministry of Health,Italy: National Bioethics Committee,Italy: National Institute of Health,Italy: National Monitoring Centre for Clinical Trials - Ministry of Health,Italy: The Italian Medicines Agency,Spain: Spanish Agency of Medicines
NCT01373294	United States: Food and Drug Administration
NCT01721759	France: Afssaps - Agence française de sécurité sanitaire des produits de santé (Saint-Denis),Germany: Federal Institute for Drugs and Medical Devices,Italy: Ministry of Health,United States: Food and Drug Administration,United States: Institutional Review Board
NCT01571128	United States: Institutional Review Board - University Committee on Activities Involving Human Subjects (UCAIHS),United States: Federal Government,Kenya: Kenyatta National Hospital/University of Nairobi - Ethics and Research Committee (KNH-ERC),Kenya: Pharmacy and Poisons Board of Kenya (PPB)
NCT01000987	United States: Institutional Review Board,United States: Food and Drug Administration
NCT00970905	United States: Food and Drug Administration
NCT01225055	United States: Institutional Review Board
NCT01468532	United States: Food and Drug Administration
NCT01961921	Portugal: National Pharmacy and Medicines Institute,Sweden: Medical Products Agency,France: Afssaps - Agence française de sécurité sanitaire des produits de santé (Saint-Denis),Spain: Agencia Española de Medicamentos y Productos Sanitarios,Germany: Federal Institute for Drugs and Medical Devices,United States: Food and Drug Administration,Brazil: National Health Surveillance Agency
NCT01928459	United States: Food and Drug Administration
NCT00422799	United States: Institutional Review Board
NCT01786603	United States: Food and Drug Administration,United States: Institutional Review Board
NCT01683084	United States: Institutional Review Board
NCT01787240	United States: Institutional Review Board
NCT01227044	United States: Institutional Review Board
NCT01352962	United States: Federal Government
NCT00492167	United States: Food and Drug Administration
NCT00200161	United States: Food and Drug Administration
NCT00369707	United States: Food and Drug Administration,United States: Institutional Review Board
NCT00529035	United States: Institutional Review Board
NCT00375674	United States: Food and Drug Administration
NCT00683670	United States: Food and Drug Administration
NCT01881048	United States: Institutional Review Board
NCT00780234	United States: Federal Government,United States: Food and Drug Administration
NCT01209442	United States: Institutional Review Board
NCT01183897	United States: Food and Drug Administration
NCT01183884	United States: Food and Drug Administration
NCT01183429	United States: Food and Drug Administration
NCT01183416	United States: Food and Drug Administration
NCT01436214	United States: Food and Drug Administration
NCT01672814	United States: Food and Drug Administration,United States: Institutional Review Board
NCT01662804	United States: Food and Drug Administration
NCT01615042	United States: Food and Drug Administration,United States: Institutional Review Board
NCT01928485	United States: Food and Drug Administration
NCT01709734	United States: Food and Drug Administration
NCT01695239	United States: Food and Drug Administration,Belgium: Federal Agency for Medicinal Products and Health Products,Bulgaria: Bulgarian Drug Agency,Canada: Health Canada,Czech Republic: State Institute for Drug Control,Estonia: The State Agency of Medicine,France: Ministry of Health,Hungary: National Institute of Pharmacy,Ireland: Irish Medicines Board,Japan: Pharmaceuticals and Medical Devices Agency…
NCT01665144	United States: Food and Drug Administration
NCT02016560	United States: Food and Drug Administration
NCT02047318	United States: Food and Drug Administration,United Kingdom: Medicines and Healthcare Products Regulatory Agency
NCT02033889	United States: Food and Drug Administration
NCT01074970	United States: Food and Drug Administration
NCT02054806	United States: Food and Drug Administration
NCT00609791	United States: Institutional Review Board
NCT00700596	United States: Institutional Review Board,United States: Food and Drug Administration
NCT00924703	United States: Food and Drug Administration
NCT01615029	United States: Food and Drug Administration,Denmark: Danish Medicines Agency,France: Agence Nationale de Sécurité du Médicament et des produits de santé,Netherlands: The Central Committee on Research Involving Human Subjects (CCMO),United Kingdom: Medicines and Healthcare Products Regulatory Agency,Italy: The Italian Medicines Agency,Great Britain: Medicines and Healthcare Products Regulatory Age…
NCT02031458	United States: Food and Drug Administration
NCT01400672	United States: Food and Drug Administration
NCT01392625	United States: Food and Drug Administration
NCT00574288	United States: Food and Drug Administration,Denmark: Danish Medicines Agency,Sweden: Medical Products Agency,Netherlands: The Central Committee on Research Involving Human Subjects (CCMO)
NCT00872911	United States: Food and Drug Administration
NCT01537393	United States: Institutional Review Board,United States: Federal Government
NCT01524783	United States: Food and Drug Administration
NCT02138136	United States: Food and Drug Administration
NCT01124734	United States: Institutional Review Board
NCT01594723	United States: Food and Drug Administration,Australia: Human Research Ethics Committee,Austria: Ethikkommission,Austria: Federal Office for Safety in Health Care,Canada: Ethics Review Committee,Canada: Health Canada,France: Afssaps - Agence française de sécurité sanitaire des produits de santé (Saint-Denis),Germany: Federal Institute for Drugs and Medical Devices,Italy: The Italian Medicines Agen…
NCT02108652	United States: Food and Drug Administration
NCT00572169	United States: Institutional Review Board
NCT01207323	United States: Food and Drug Administration
NCT01182441	United States: Food and Drug Administration
NCT01416974	United States: Food and Drug Administration
NCT01989546	United States: Federal Government
NCT01960348	Sweden: Medical Products Agency,France: Afssaps - Agence française de sécurité sanitaire des produits de santé (Saint-Denis),Spain: Agencia Española de Medicamentos y Productos Sanitarios,United States: Food and Drug Administration,South Korea: Ministry of Food and Drug Safety (MFDS),Portugal: INFARMED, National Authority of Medicines and Health Products, IP,Germany: Federal Institute for Drugs a…
NCT02273596	United States: Food and Drug Administration,Germany: Federal Institute for Drugs and Medical Devices,Austria: Federal Office for Safety in Health Care,Poland: Office for Registration of Medicinal Products, Medical Devices and Biocidal Products,United Kingdom: Medicines and Healthcare Products Regulatory Agency
NCT00448357	United States: Food and Drug Administration,United States: Institutional Review Board,United States: Federal Government
NCT01953120	United States: Food and Drug Administration
NCT01941745	United States: Food and Drug Administration
NCT00977691	United States: Federal Government
NCT00945815	United States: Federal Government,United States: Food and Drug Administration
NCT01709032	United States: Institutional Review Board,United States: Project Safety Officer,Canada: Ethics Review Committee,Canada: Health Canada
NCT01612221	United States: Institutional Review Board
NCT02019524	United States: Food and Drug Administration,United States: University of Texas M.D. Anderson Cancer Center Institutional Review Board
NCT01733407	United States: Food and Drug Administration
NCT01941563	United States: Food and Drug Administration,United States: Institutional Review Board
NCT01854918	Australia: Department of Health and Ageing Therapeutic Goods Administration,Belgium: Federal Agency for Medicinal Products and Health Products,Canada: Health Canada,Czech Republic: State Institute for Drug Control,Denmark: Danish Health and Medicines Authority,France: Afssaps - Agence française de sécurité sanitaire des produits de santé (Saint-Denis),Germany: Paul-Ehrlich-Institut,Hong Kong: Dep…
NCT01804049	United States: Federal Government
NCT01626495	United States: Food and Drug Administration,United States: Institutional Review Board
NCT01896102	United States: Food and Drug Administration
NCT02130973	United States: Institutional Review Board
NCT02282293	United States: Food and Drug Administration,Uganda: Makerere University School of Biomedical Sciences Research and Ethics Committee,Uganda: Uganda National Council for Science and Technology (UNCST)
NCT00950248	United States: Federal Government
NCT01828112	United States: Food and Drug Administration,Belgium: Federal Agency for Medicinal Products and Health Products,Canada: Canadian Health Authorities,France: Haute Autorité de Santé Transparency Commission,Germany: Federal Institute for Drugs and Medical Devices,Hong Kong: Department of Health (DoH), pharmaceutical services,Ireland:,Isreal: Ministry of Health,Italy: Ministry of Health,Japan: Ministr…
NCT01565616	United States: Institutional Review Board
NCT02159365	United States: Institutional Review Board,United States: Food and Drug Administration
NCT01614821	United States: Food and Drug Administration
NCT02203851	Canada: Health Canada,France: Agence Nationale de Sécurité du Médicament et des produits de santé,Germany: Paul-Ehrlich-Institut,United States: Food and Drug Administration
NCT01688999	United States: Federal Government
NCT02015065	United States: Federal Government
NCT01661881	United States: Institutional Review Board
NCT02013700	United States: Food and Drug Administration
NCT00565773	United States: Food and Drug Administration,United States: Institutional Review Board
NCT02055781	United States: Food and Drug Administration
NCT01958021	Argentina: The Argentinean Health Authority - ANMAT,Australia: Therapeutic Goods Administration - TGA,Austria: Austrian Agency for Health and Food Safety - AGES,Belgium: Federal Agency for Medicines and Health Products, FAMHP,Brazil: Brazilian Health Surveillance Agency - ANVISA,Canada: Health Canada,Czech Republic: State Institute for Drug Control - SUKL,Denmark: Danish Health and Medicines Auth…
NCT01797965	Denmark: Danish Medicines Agency,Romania: National Medicines Agency,Brazil: National Health Surveillance Agency,Switzerland: Swissmedic,Ireland: Irish Medicines Board,Mexico: Federal Commission for Protection Against Health Risks,Australia: Department of Health and Ageing Therapeutic Goods Administration,Ukraine: State Expert Centre of the Ministry of Health of Ukraine,Serbia: Medicines and Medic…
NCT02003573	United States: Food and Drug Administration,France: Agence Nationale de Sécurité du Médicament et des produits de santé,Germany: Federal Institute for Drugs and Medical Devices
NCT01984242	United States: Food and Drug Administration
NCT01646177	United States: Food and Drug Administration,Bulgaria: Bulgarian Drug Agency,Canada: Health Canada,Germany: Federal Institute for Drugs and Medical Devices,Hungary: Ministry of Health, Social and Family Affairs,India: Ministry of Health,Italy: National Monitoring Centre for Clinical Trials - Ministry of Health,Mexico: Ministry of Health,Russia: Ministry of Health of the Russian Federation,Russia: …
NCT01356628	United States: Food and Drug Administration
NCT01484275	France: Afssaps - Agence française de sécurité sanitaire des produits de santé (Saint-Denis),Germany: Ethics Commission,Great Britain: Medicines and Healthcare Products Regulatory Agency,United States: Federal Government,United States: Food and Drug Administration,Spain: Spanish Agency of Medicines,Germany: Paul-Ehrlich-Institut,USA: Institutional Review Board,USA: Federal Government,United State…
NCT00572897	United States: Institutional Review Board,United States: Food and Drug Administration
NCT01127633	Argentina: Administracion Nacional de Medicamentos, Alimentos y Tecnologia Medica,Argentina: Human Research Bioethics Committee,Argentina: Ministry of Health,Australia: Department of Health and Ageing Therapeutic Goods Administration,Australia: Human Research Ethics Committee,Brazil: Ethics Committee,Brazil: Ministry of Health,Brazil: National Committee of Ethics in Research,Canada: Canadian Inst…
NCT00622726	United States: Food and Drug Administration
NCT00736944	United States: Food and Drug Administration
NCT00914940	United States: Food and Drug Administration
NCT01974440	United States: Food and Drug Administration,Argentina: Administracion Nacional de Medicamentos, Alimentos y Tecnologia Medica,Australia: National Health and Medical Research Council,China: Food and Drug Administration,Germany: Federal Institute for Drugs and Medical Devices,Russia: Pharmacological Committee, Ministry of Health,Spain: Agencia Española de Medicamentos y Productos Sanitarios,Sweden:…
NCT01332968	United States: Food and Drug Administration
NCT01294579	United States: Food and Drug Administration
NCT01519960	United States: Food and Drug Administration
NCT01077154	Mexico: Comisión Federal para la Protección contra Riesgos Sanitarios (COFEPRIS),Peru: INS (Instituto Nacional de Salud),Phillippines: the Bureau of Food and Drugs,Poland: Office for Registration of Medicinal Products, Medical Devices and Biocidal Products,Portugal: Instituto Nacional da Farmácia e do Medicamento (INFARMED),Romania: National Medicines Agency,Russia: Federal Service for Surveillan…
NCT01940341	United States: Food and Drug Administration,Australia: Department of Health and Ageing Therapeutic Goods Administration,Bulgaria: Bulgarian Drug Agency,Bulgaria: Ethics committee,Canada: Ethics Review Committee,Canada: Health Canada,China: Food and Drug Administration,France: Agence Nationale de Sécurité du Médicament et des produits de santé,France: Committee for the Protection of Personnes,Germ…
NCT01900574	United States: Food and Drug Administration
NCT00422331	United States: Food and Drug Administration,India: Ministry of Health
NCT00251849	United States: Food and Drug Administration
NCT00217763	European Union: European Medicines Agency,United States: Food and Drug Administration,France: Afssaps - Agence française de sécurité sanitaire des produits de santé (Saint-Denis),Belgium: Federal Agency for Medicines and Health Products, FAMHP,Spain: Spanish Agency of Medicines,Italy: Ministry of Health,Sweden: Medical Products Agency,Germany: Federal Institute for Drugs and Medical Devices,Nethe…
NCT00314925	United States: Institutional Review Board
NCT00247624	United States: Federal Government
NCT00993759	United States: Food and Drug Administration
NCT00407381	United States: Food and Drug Administration
NCT00538824	United States: Institutional Review Board
NCT00841074	United States: Institutional Review Board
NCT00115778	United States: Institutional Review Board
NCT00102908	United States: Food and Drug Administration
NCT00322218	United States: Food and Drug Administration,South Korea: Korea Food and Drug Administration (KFDA),Belgium: The Federal Public Service (FPS) Health, Food Chain Safety and Environment,Germany: Paul-Ehrlich-Institut,Ireland: Irish Medicines Board,Singapore: Health Sciences Authority,Switzerland: Swissmedic,France: Afssaps - Agence française de sécurité sanitaire des produits de santé (Saint-Denis),…
NCT00885664	United States: Institutional Review Board
NCT00760981	United States: Institutional Review Board
NCT00256308	United States: Institutional Review Board
NCT00614809	China: Food and Drug Administration,United States: Food and Drug Administration
NCT00572065	United States: Institutional Review Board
NCT00449007	United States: Federal Government
NCT00672737	United States: Institutional Review Board
NCT00596531	United States: Institutional Review Board
NCT00660283	United States: Institutional Review Board
NCT00659828	United States: Food and Drug Administration
NCT00319839	United States: Institutional Review Board
NCT00237068	United States: Food and Drug Administration
NCT00504751	United States: Institutional Review Board
NCT01271374	United States: Institutional Review Board
NCT00439972	United States: Food and Drug Administration
NCT00727948	United States: Institutional Review Board
NCT00242593	United States: Federal Government
NCT01128582	United States: Federal Government,United States: Institutional Review Board
NCT00909090	United States: Institutional Review Board
NCT00562419	United States: Food and Drug Administration
NCT01469520	United States: Food and Drug Administration
NCT01311674	United States: Food and Drug Administration
NCT00282100	United States: Institutional Review Board,Singapore: Health Sciences Authority
NCT00263341	United States: Food and Drug Administration
NCT00460239	United States: Food and Drug Administration
NCT01037556	United States: Food and Drug Administration
NCT00830544	United States: Institutional Review Board,United States: Food and Drug Administration
NCT00492349	United States: Institutional Review Board,United States: Food and Drug Administration
NCT00908791	United States: Institutional Review Board
NCT01242072	United States: Food and Drug Administration
NCT00278148	United States: Food and Drug Administration
NCT01446042	United States: Food and Drug Administration
NCT00513383	United States: Food and Drug Administration
NCT00859456	United States: Institutional Review Board
NCT00555581	United States: Institutional Review Board,United States: Food and Drug Administration
NCT00262067	United States: Food and Drug Administration
NCT00565487	United States: Food and Drug Administration
NCT00807586	United States: Institutional Review Board
NCT01537549	United States: Food and Drug Administration
NCT00528580	United States: Institutional Review Board
NCT01331148	United States: Institutional Review Board
NCT01287195	United States: Food and Drug Administration
NCT01565148	United States: Food and Drug Administration
NCT00423644	United States: Food and Drug Administration,United Kingdom: Medicines and Healthcare Products Regulatory Agency
NCT00423306	United States: Food and Drug Administration
NCT01046604	United States: Institutional Review Board
NCT00788112	United States: Food and Drug Administration,United States: Data and Safety Monitoring Board
NCT01391611	United States: Institutional Review Board
NCT01929382	United States: Food and Drug Administration
NCT00880919	United States: Institutional Review Board
NCT01420328	United States: Institutional Review Board
NCT00789633	United States: Food and Drug Administration,France: Afssaps - Agence française de sécurité sanitaire des produits de santé (Saint-Denis)
NCT01689935	United States: Institutional Review Board
NCT00728507	United States: Food and Drug Administration,Brazil: National Committee of Ethics in Research,Brazil: Ethics Committee
NCT00254592	United States: Institutional Review Board
NCT00513461	United States: Food and Drug Administration
NCT00723177	United States: Food and Drug Administration
NCT01175109	United States: Food and Drug Administration
NCT00580333	United States: Food and Drug Administration
NCT01151605	United States: Institutional Review Board
NCT01147211	United States: Food and Drug Administration,Taiwan: Department of Health
NCT01089647	United States: Institutional Review Board
NCT01787916	United States: Food and Drug Administration
NCT01427296	United States: Food and Drug Administration,United States: Institutional Review Board
NCT00766753	United States: Food and Drug Administration
NCT00617942	United States: Institutional Review Board
NCT00844883	United States: Food and Drug Administration
NCT01055028	United States: Institutional Review Board
NCT01694433	United States: Food and Drug Administration
NCT01942915	China: Ethics Committee,United States: Food and Drug Administration
NCT01620736	United States: Institutional Review Board
NCT00248287	United States: Institutional Review Board,United States: Food and Drug Administration
NCT00583453	United States: Institutional Review Board
NCT02133781	United States: Institutional Review Board,United States: Federal Government
NCT00951015	Spain: Agencia Española del Medicamento y Productos Sanitarios,Russia: Russian Ministry of Health,Germany: Bundesinstitut für Arzneimittel und Medizinprodukte,France: Agence Française de Sécurité Sanitaire des Produits de Santé,United States: Food and Drug Administration
NCT01175148	United States: Institutional Review Board
NCT01906658	United States: Food and Drug Administration,United States: Institutional Review Board
NCT00632827	United States: Food and Drug Administration
NCT01241734	United States: Food and Drug Administration
NCT01326481	United States: Food and Drug Administration
NCT02160626	United States: Food and Drug Administration
NCT00859222	United States: Food and Drug Administration
NCT02168660	United States: Food and Drug Administration
NCT01345058	United States: Institutional Review Board
NCT00907166	United States: Food and Drug Administration,Canada: Health Canada
NCT01332266	Ukraine: Ministry of Health,United States: Food and Drug Administration
NCT01966276	United States: Food and Drug Administration
NCT01274260	United States: Institutional Review Board
NCT01207050	United States: Institutional Review Board
NCT01435720	United States: Food and Drug Administration
NCT01734551	United States: Institutional Review Board
NCT01881828	United States: Data and Safety Monitoring Board,United States: Institutional Review Board,United States: Food and Drug Administration
NCT00185731	United States: Institutional Review Board
NCT00656786	United States: Food and Drug Administration,Canada: Health Canada Therapeutic Products Directorate
NCT00130117	United States: Food and Drug Administration
NCT01253473	United States: Institutional Review Board
NCT00408499	United States: Food and Drug Administration
NCT00384176	United Kingdom: Medicines and Healthcare Products Regulatory Agency,Austria: Federal Ministry for Health and Women,Czech Republic: State Institute for Drug Control,Belgium: Ministry of Social Affairs, Public Health and the Environment,United States: Food and Drug Administration
NCT00741403	United States: Food and Drug Administration,Canada: Health Canada
NCT01221181	United States: Institutional Review Board
NCT02141581	United States: Institutional Review Board,United States: Federal Government
NCT01546948	United States: Institutional Review Board
NCT01669941	United States: Federal Government,Kenya: Ethical Review Committee,Kenya: Pharmacy and Poisons Board
NCT01975116	United States: Food and Drug Administration
NCT01045460	United States: Food and Drug Administration
NCT00728728	United States: Federal Government,United States: Food and Drug Administration
NCT01290783	United States: Food and Drug Administration
NCT01753401	United States: Institutional Review Board
NCT01400685	United States: Food and Drug Administration
NCT02011464	United States: Institutional Review Board
NCT00287287	United States: Food and Drug Administration
NCT00617981	United States: Food and Drug Administration,Hong Kong: Department of Health,China: Food and Drug Administration,Taiwan: Department of Health,Korea: Food and Drug Administration,Italy: Ethics Committee,Canada: Health Canada
NCT00994643	United States: Institutional Review Board
NCT01013870	United States: Institutional Review Board
NCT01799941	United States: Food and Drug Administration
NCT01756040	United States: Food and Drug Administration
NCT01113515	United States: Food and Drug Administration,India: Drugs Controller General of India,Malaysia: Ministry of Health
NCT00964886	United States: Federal Government
NCT02307526	United States: Federal Government,United States: Food and Drug Administration
NCT00868114	United States: Food and Drug Administration
NCT00491816	United States: Institutional Review Board
NCT01155180	United States: Food and Drug Administration
NCT01469221	United States: Food and Drug Administration
NCT01410565	United States: Food and Drug Administration
NCT01396317	United States: Food and Drug Administration
NCT01523548	United States: Food and Drug Administration
NCT01677286	United States: Institutional Review Board
NCT02117570	United States: Food and Drug Administration
NCT00270959	United States: Federal Government
NCT00704730	United States: Food and Drug Administration,France: Afssaps - Agence française de sécurité sanitaire des produits de santé (Saint-Denis),Belgium: Federal Agency for Medicinal Products and Health Products,Denmark: Danish Medicines Agency,Netherlands: Medicines Evaluation Board (MEB),Sweden: Medical Products Agency,United Kingdom: Medicines and Healthcare Products Regulatory Agency,Spain: Spanish A…
NCT01911065	United States: Institutional Review Board,United States: Federal Government
NCT01174940	United States: Food and Drug Administration,United States: Institutional Review Board
NCT01472562	United States: Institutional Review Board
NCT01451606	United States: Institutional Review Board
NCT01206166	Canada: Health Canada,United States: Food and Drug Administration,Belgium: Federal Agency for Medicinal Products and Health Products,France: Direction Générale de la Santé
NCT01578720	United States: Food and Drug Administration
NCT00227019	United States: Food and Drug Administration,United States: Institutional Review Board
NCT00851877	United States: Food and Drug Administration
NCT00867308	United States: Institutional Review Board
NCT02092116	Denmark: Danish Health and Medicines Authority,United States: Food and Drug Administration
NCT02102516	United States: Food and Drug Administration
NCT02071199	United States: Food and Drug Administration
NCT02015494	United States: Food and Drug Administration
NCT00676975	United States: Institutional Review Board,Hong Kong: Joint CUHK-NTEC Clinical Research Ethics Committee
NCT01134198	United States: Food and Drug Administration
NCT01102374	United States: Food and Drug Administration,United States: Data and Safety Monitoring Board
NCT01355796	United States: Food and Drug Administration
NCT01356147	United States: Institutional Review Board
NCT01863199	United States: Food and Drug Administration
NCT01772823	United States: Food and Drug Administration
NCT02334267	United States: Food and Drug Administration
NCT00622466	United States: Food and Drug Administration
NCT00729911	United States: Institutional Review Board
NCT01272830	United States: Food and Drug Administration
NCT01523457	United States: Institutional Review Board
NCT01715168	United States: Food and Drug Administration
NCT01657669	United States: Food and Drug Administration
NCT01992562	United States: Institutional Review Board
NCT01966614	United States: Food and Drug Administration
NCT02432287	United States: Institutional Review Board
NCT00765973	United States: Food and Drug Administration
NCT00117936	United States: Food and Drug Administration
NCT01673347	United States: Food and Drug Administration
NCT01379209	United States: Food and Drug Administration
NCT01723839	United States: Food and Drug Administration
NCT01525329	United States: Institutional Review Board
NCT00731302	United States: Institutional Review Board
NCT00458653	United States: Food and Drug Administration
NCT00580645	United States: Institutional Review Board,United States: Food and Drug Administration
NCT00476190	United States: Institutional Review Board,Canada: Health Canada
NCT00708994	United States: Food and Drug Administration
NCT00532675	United States: Food and Drug Administration,Australia: Department of Health and Ageing Therapeutic Goods Administration,France: Afssaps - Agence française de sécurité sanitaire des produits de santé (Saint-Denis),Italy: Ministry of Health,Spain: Spanish Agency of Medicines
NCT00940771	United States: Food and Drug Administration
NCT00890825	United States: Food and Drug Administration
NCT00884312	United States: Food and Drug Administration
NCT01287546	United States: Food and Drug Administration
NCT01134120	United States: Food and Drug Administration
NCT01133275	United States: Food and Drug Administration,United States: Institutional Review Board
NCT01111058	United States: Food and Drug Administration
NCT01026987	United States: Food and Drug Administration
NCT00856492	United States: Food and Drug Administration
NCT01365559	United States: Food and Drug Administration
NCT01336842	United States: Food and Drug Administration
NCT01309126	United States: Food and Drug Administration,Germany: Federal Institute for Drugs and Medical Devices,France: Ministry of Health
NCT01297309	United States: Food and Drug Administration
NCT01273662	United States: Food and Drug Administration,Taiwan: Department of Health
NCT01158118	United States: Institutional Review Board,United States: Food and Drug Administration
NCT01625260	United States: Food and Drug Administration
NCT01597193	United States: Food and Drug Administration
NCT01547000	United States: Food and Drug Administration,United States: Institutional Review Board
NCT01468688	United States: Food and Drug Administration,Belgium: Federal Agency for Medicinal Products and Health Products,Canada: Health Canada,France: Haute Autorité de Santé Transparency Commission,Germany: Federal Institute for Drugs and Medical Devices,Italy: National Institute of Health,Japan: Pharmaceuticals and Medical Devices Agency,Netherlands: Medicines Evaluation Board (MEB),United Kingdom: Medic…
NCT01792102	United States: Food and Drug Administration
NCT01822756	United States: Food and Drug Administration
NCT01818596	United States: Food and Drug Administration
NCT01767155	United States: Food and Drug Administration,Germany: Federal Institute for Drugs and Medical Devices,United Kingdom: Medicines and Healthcare Products Regulatory Agency,Denmark: Danish Health and Medicines Authority,Belgium: Federal Agency for Medicines and Health Products, FAMHP,Czech Republic: State Institute for Drug Control,France: Agence Nationale de Sécurité du Médicament et des produits de…
NCT02105415	United States: Food and Drug Administration
NCT02116361	United States: Food and Drug Administration
NCT02112123	United States: Institutional Review Board,United States: Food and Drug Administration
NCT02110563	United States: Food and Drug Administration
NCT02057380	Poland: Office for Registration of Medicinal Products, Medical Devices and Biocidal Products,Germany: Federal Institute for Drugs and Medical Devices,Singapore: Health Sciences Authority,United Kingdom: Medicines and Healthcare Products Regulatory Agency,Brazil: National Health Surveillance Agency,United States: Food and Drug Administration,Thailand: Food and Drug Administration,Czech Republic: S…
NCT02048059	United States: Food and Drug Administration
NCT02032277	France: Agence Nationale de Sécurité du Médicament et des produits de santé,Taiwan: Center for Drug Evaluation,Czech Republic: State Institute for Drug Control,Australia: Department of Health and Ageing Therapeutic Goods Administration,Spain: Agencia Española de Medicamentos y Productos Sanitarios,Taiwan: Department of Health,Canada: Health Canada,Russia: Ministry of Health of the Russian Federat…
NCT02014441	United States: Food and Drug Administration,Canada: Health Canada
NCT00400816	United States: Food and Drug Administration
NCT00378209	United States: Food and Drug Administration
NCT00764517	United States: Food and Drug Administration
NCT00742573	United States: Federal Government
NCT00964353	United States: Institutional Review Board
NCT00949650	Argentina: Admin Nacional de Medicamentos, Alimentos Tecnologia Medica,Australia: Dept of Health and Ageing Therapeutic Goods Admin,Austria: Medicines and Medical Devices Agency,Belgium: Federal Agency for Medicinal and Health Products,Brazil: National Health Surveillance Agency,Canada: Health Canada,Chile: Instituto de Salud Pública de Chile,France: Afssaps - Agence française de sécurité sanitai…
NCT00910247	United States: Food and Drug Administration,Canada: Health Canada,Bulgaria: Bulgarian Drug Agency,Czech Republic: State Institute for Drug Control,Poland: Office for Registration of Medicinal Products, Medical Devices and Biocidal Products,Russia: Ministry of Health of the Russian Federation,Serbia and Montenegro: Agency for Drugs and Medicinal Devices,Ukraine: State Pharmacological Center - Mini…
NCT01392287	United States: Institutional Review Board
NCT01380106	United States: Food and Drug Administration
NCT01268553	United States: Food and Drug Administration
NCT01190098	United States: Institutional Review Board
NCT01180816	United States: Food and Drug Administration
NCT01233687	United States: Food and Drug Administration
NCT01391130	United States: Food and Drug Administration
NCT01385293	United States: Food and Drug Administration
NCT01285609	United States: Food and Drug Administration,Hong Kong: Department of Health,Singapore: Clinical Trials &amp; Epidemiology Research Unit (CTERU),South Korea: Korea Food and Drug Administration (KFDA),Taiwan: Department of Health,Thailand: Food and Drug Administration,Australia: Department of Health and Ageing Therapeutic Goods Administration,Canada: Health Canada,Czech Republic: State Institute fo…
NCT01231659	United States: Food and Drug Administration,Israel: Ministry of Health
NCT00669162	United States: Institutional Review Board
NCT01685515	United States: Food and Drug Administration
NCT01675765	United States: Food and Drug Administration
NCT01650090	United States: Food and Drug Administration
NCT01626352	United States: Food and Drug Administration
NCT01544491	United States: Food and Drug Administration
NCT01265550	United States: Federal Government,United States: Food and Drug Administration
NCT01927965	United States: Food and Drug Administration
NCT01927419	United States: Food and Drug Administration,France: Ministry of Health
NCT01923337	United States: Food and Drug Administration,United States: Institutional Review Board
NCT01614964	United States: Federal Government,United States: Food and Drug Administration
NCT02235688	United States: Food and Drug Administration
NCT02234115	United States: Food and Drug Administration,European Union: European Medicines Agency,Taiwan : Food and Drug Administration,Austria: Austrian Medicines and Medical Devices Agency
NCT02231866	United States: Federal Government
NCT02098109	United States: Institutional Review Board,United States: Food and Drug Administration
NCT00307151	United States: Federal Government
NCT00834665	United States: Food and Drug Administration
NCT00700076	United States: Food and Drug Administration
NCT00557492	United States: Institutional Review Board
NCT00438256	United States: Institutional Review Board
NCT00628498	United States: Food and Drug Administration
NCT00600496	United States: Food and Drug Administration
NCT00833261	United States: Food and Drug Administration
NCT00808639	United States: Institutional Review Board
NCT00805194	Austria: Agency for Health and Food Safety,Belarus: Ministry of Health of Republic of Belarus,Belgium: Federal Agency for Medicinal Products and Health Products,Bulgaria: Bulgarian Drug Agency,China: SDFA,Croatia: Ministry of Health and Social Welfare of the Republic of Croatia,Czech Republic: State Institute for Drug Control,Denmark: The Danish Medicines Agency,France: Afssaps - Agence française…
NCT00805129	United States: Food and Drug Administration
NCT01071954	Australia: Therapeutic Goods Administration,European Union: European Medicines Agency,United States: Food and Drug Administration,Canada: Health Canada
NCT01041274	United States: Federal Government,United States: Institutional Review Board
NCT01036594	United States: Institutional Review Board
NCT01025453	United States: Institutional Review Board
NCT00972933	United States: Food and Drug Administration
NCT00946647	United States: Food and Drug Administration,Canada: Health Canada
NCT01290263	United States: Food and Drug Administration
NCT01286987	United States: Food and Drug Administration,United Kingdom: Medicines and Healthcare Products Regulatory Agency
NCT01266083	United States: Food and Drug Administration
NCT01265433	United States: Food and Drug Administration
NCT01237236	United States: Food and Drug Administration,France: Afssaps,Netherlands: MEB (Medicines Evaluation Board)
NCT01183780	Argentina: Administracion Nacional de Medicamentos, Alimentos y Tecnologia Medica,Australia: Department of Health and Ageing Therapeutic Goods Administration,Austria: Federal Office for Safety in Health Care,Belgium: Ministry of Social Affairs, Public Health and the Environment,Czech Republic: State Institute for Drug Control,Denmark: Danish Medicines Agency,Finland: Finnish Medicines Agency,Fran…
NCT01170663	Argentina: Ministry of Health,Australia: Department of Health and Ageing Therapeutic Goods Administration,Austria: Agency for Health and Food Safety,Belgium: Federal Agency for Medicinal Products and Health Products,Brazil: National Health Surveillance Agency,Bulgaria: Ministry of Health,Chile: Ministry of Health,Estonia: The State Agency of Medicine,France: Afssaps - Agence française de sécurité…
NCT01523496	United States: Institutional Review Board
NCT01496118	United States: Food and Drug Administration
NCT01485055	United States: Institutional Review Board
NCT01473901	United States: Food and Drug Administration,Australia: Government Therapeutic Goods Administration (TGA),Canada: Health Canada,Spain: Spanish Agency of Medicines
NCT01299116	United States: Institutional Review Board
NCT01750281	United States: Food and Drug Administration,France: Afssaps - Agence française de sécurité sanitaire des produits de santé (Saint-Denis),Germany: Federal Institute for Drugs and Medical Devices,Hungary: National Institute of Pharmacy,Brazil: National Health Surveillance Agency,Brazil: National Committee of Ethics in Research,Bulgaria: Bulgarian Drug Agency,Netherlands: The Central Committee on Re…
NCT01743976	United States: Institutional Review Board,United States: Food and Drug Administration
NCT01741532	United States: Food and Drug Administration
NCT01735396	United States: Institutional Review Board,United States: Food and Drug Administration
NCT02072044	United States: Food and Drug Administration,China: Food and Drug Administration
NCT02072031	United States: Food and Drug Administration,China: Food and Drug Administration
NCT02042183	United States: Food and Drug Administration
NCT02014142	United States: Food and Drug Administration
NCT02013050	United States: Food and Drug Administration
NCT01995188	United States: Food and Drug Administration
NCT01975701	United States: Food and Drug Administration,Australia: Therapeutic Goods Administration,Belgium: Federal Agency for Medicinal Products and Health Products,France: National Agency for the Safety of Medicine and Health Products,Germany: Federal Institute for Drugs and Medical Devices,Netherlands: Medicines Evaluation Board,Italy: Italian Medicines Agency,Spain: Spanish Agency for Medicines and Heal…
NCT01913405	Netherlands: Medicines Evaluation Board (MEB),Lithuania: State Medicine Control Agency - Ministry of Health,Ukraine: State Pharmacological Center - Ministry of Health,Belgium: Federal Agency for Medicinal Products and Health Products,Switzerland: Federal Office of Public Health,Russia: FSI Scientific Center of Expertise of Medical Application,Bulgaria: Bulgarian Drug Agency,Spain: Spanish Agency …
NCT02332655	United States: Food and Drug Administration,United States: Institutional Review Board
NCT02314052	United States: Food and Drug Administration
NCT02312011	United States: Food and Drug Administration
NCT02200562	United States: Food and Drug Administration
NCT02326844	United States: Federal Government
NCT02323646	United States: Food and Drug Administration
NCT02304211	United States: Institutional Review Board
NCT02301897	United States: Food and Drug Administration
NCT02291549	United States: Food and Drug Administration
NCT00147914	United States: Institutional Review Board
NCT00274469	United States: Food and Drug Administration
NCT00500045	United States: Institutional Review Board
NCT00602836	United States: Food and Drug Administration
NCT00559819	United States: Institutional Review Board
NCT00536952	United States: Food and Drug Administration,United States: Institutional Review Board
NCT00837928	United States: Food and Drug Administration
NCT00828308	United States: Institutional Review Board
NCT01081951	United States: Food and Drug Administration,Belgium: Federal Agency for Medicinal Products and Health Products,Belgium: Institutional Review Board,Australia: Human Research Ethics Committee,Australia: National Health and Medical Research Council,Canada: Ethics Review Committee,Canada: Health Canada,Czech Republic: State Institute for Drug Control,Germany: Ethics Commission,Germany: Ministry of He…
NCT01078662	United States: Food and Drug Administration,Australia: Human Research Ethics Committee,Australia: National Health and Medical Research Council,Israel: Ethics Commission,Israel: Ministry of Health,United States: Institutional Review Board,Germany: Ethics Commission,Germany: Ministry of Health,Spain: Ethics Committee,Spain: Ministry of Health,Sweden: Regional Ethical Review Board,Sweden: The Nation…
NCT01069510	United States: Food and Drug Administration,United States: Institutional Review Board
NCT01001377	United States: Food and Drug Administration,India: Central Drugs Standard Control Organization,Israel: Ministry of Health,South Korea: Korea Food &amp; Drug Administration,Taiwan: Department of Health,South Africa: Department of Health,Serbia: Medicine and Medical Devices Agency of Serbia,Peru: Ministry of Health,Australia: Department of Health and Ageing Therapeutic Goods Administration,Belgium:…
NCT01297413	United States: Food and Drug Administration
NCT01271803	United States: Food and Drug Administration
NCT01234337	Argentina: Administracion Nacional de Medicamentos, Alimentos y Tecnologia Medica,Australia: Department of Health and Ageing Therapeutic Goods Administration,Austria : Federal Ministry for Labour, Health, and Social Affairs,Belgium: Federal Agency for Medicines and Health Products, FAMHP,Brazil: Ministry of Health,Canada: Health Canada,Chile: Comisión Nacional de Investigación Científica y Tecnol…
NCT01541332	United States: Food and Drug Administration,United States: Institutional Review Board
NCT01140360	United States: Food and Drug Administration
NCT01565928	United States: Food and Drug Administration
NCT02435381	United States: Food and Drug Administration
NCT01815268	United States: Institutional Review Board
NCT01806909	United States: Federal Government
NCT01790932	United States: Food and Drug Administration
NCT01783470	United States: Food and Drug Administration,United States: Institutional Review Board
NCT01756352	United States: Food and Drug Administration
NCT01745848	United States: Food and Drug Administration
NCT01714726	Canada: Health Canada,Czech Republic: State Institute for Drug Control,France: Afssaps - Agence française de sécurité sanitaire des produits de santé (Saint-Denis),Germany: Paul-Ehrlich-Institut,Hungary: National Institute of Pharmacy,Italy: The Italian Medicines Agency,Poland: Office for Registration of Medicinal Products, Medical Devices and Biocidal Products,Spain: Spanish Agency of Medicines,…
NCT01713400	United States: Food and Drug Administration
NCT01693614	United States: Food and Drug Administration,Italy: Ethics Committee
NCT02058420	United States: Food and Drug Administration
NCT01936909	United States: Food and Drug Administration,United States: Data and Safety Monitoring Board
NCT02586077	United States: Institutional Review Board
NCT02031276	Belgium: Federal Agency for Medicinal and Health Products,Canada: Health Canada,Germany: Federal Institute for Drugs and Medical Devices,Ireland: Irish Medicines Board,Korea: Ministry of Food and Drug Safety,Netherlands: The Central Committee on Research Involving Human Subjects (CCMO),Poland: Office for Registration of Medicinal Products, Medical Devices and Biocidal Products,Spain: Spanish Agen…
NCT00150800	United States: Food and Drug Administration,Brazil: National Committee of Ethics in Research,Mexico: Ministry of Health,India: Ministry of Health,Canada: Health Canada,Australia: Department of Health and Ageing Therapeutic Goods Administration
NCT00706147	United States: Food and Drug Administration
NCT01468454	United States: Food and Drug Administration
NCT00819546	United States: Food and Drug Administration
NCT00813293	United States: Institutional Review Board
NCT00794950	United States: Institutional Review Board
NCT00789581	United States: Food and Drug Administration
NCT01061775	United States: Food and Drug Administration
NCT01058707	United States: Food and Drug Administration,Spain: Agencia Española de Medicamentos y Productos Sanitarios,European Union: European Medicines Agency
NCT01264705	United States: Food and Drug Administration
NCT01189383	United States: Food and Drug Administration
NCT01282242	United States: Food and Drug Administration
NCT01281969	United States: Federal Government
NCT01265563	United States: Federal Government
NCT01253161	United States: Food and Drug Administration,United States: Institutional Review Board
NCT01158651	United States: Institutional Review Board,United States: Food and Drug Administration,United States: Department of Defense, Army
NCT01514123	United States: Food and Drug Administration,United States: Institutional Review Board
NCT01496976	United States: Food and Drug Administration
NCT01463046	United States: Food and Drug Administration
NCT01121224	United States: Federal Government,United States: Food and Drug Administration
NCT02025179	United States: Food and Drug Administration
NCT01938664	United States: Food and Drug Administration
NCT01779700	United States: Food and Drug Administration
NCT01760499	United States: Food and Drug Administration
NCT01757184	United States: Food and Drug Administration
NCT01670526	United States: Federal Government
NCT01899092	United States: Food and Drug Administration
NCT02155673	United States: Food and Drug Administration
NCT02147158	United States: Food and Drug Administration,Canada: Health Canada
NCT02086968	United States: Food and Drug Administration
NCT02046382	United States: Institutional Review Board
NCT02029872	United States: Institutional Review Board
NCT02029430	United States: Food and Drug Administration
NCT01922934	United States: Institutional Review Board
NCT00516373	Netherlands: The Central Committee on Research Involving Human Subjects (CCMO),United Kingdom: Medicines and Healthcare Products Regulatory Agency,Belgium: Federal Agency for Medicinal Products and Health Products,Poland: Office for Registration of Medicinal Products, Medical Devices and Biocidal Products,United States: Food and Drug Administration
NCT00315627	United States: Food and Drug Administration
NCT00310388	United States: Food and Drug Administration
NCT00841802	United States: Institutional Review Board
NCT00628251	United States: Food and Drug Administration,United Kingdom: Medicines and Healthcare Products Regulatory Agency,Australia: Department of Health and Ageing Therapeutic Goods Administration,Germany: Federal Institute for Drugs and Medical Devices,Sweden: Medical Products Agency,Spain: Ministry of Health,Israel: Ministry of Health,Poland: Office for Registration of Medicinal Products, Medical Device…
NCT00936858	United States: Food and Drug Administration
NCT00908752	Argentina: Administracion Nacional de Medicamentos, Alimentos y Tecnologia Medica,Australia: Department of Health and Ageing Therapeutic Goods Administration,Canada: Health Canada,China: Food and Drug Administration,France: Afssaps - Agence française de sécurité sanitaire des produits de santé (Saint-Denis),Hong Kong: Department of Health,Italy: Istituto Superiore de Sanita (ISS),Japan: Pharmaceu…
NCT00895661	United States: Institutional Review Board
NCT01137682	United States: Food and Drug Administration,Argentina: Ministry of Health,Belgium: Ministry of Social Affairs, Public Health and the Environment,Brazil: National Health Surveillance Agency,Canada: Health Canada,Colombia: Institutional Review Board,France: Ministry of Health,Germany: Ministry of Health,Israel: Ministry of Health,Italy: Ministry of Health,Norway: Norwegian Medicines Agency,Poland: …
NCT01357161	United States: Food and Drug Administration
NCT01343368	United States: Institutional Review Board
NCT01677858	United States: Food and Drug Administration
NCT01606579	United States: Food and Drug Administration
NCT01672775	Canada: Health Canada,United States: Food and Drug Administration
NCT01672229	United States: Food and Drug Administration,United States: Institutional Review Board
NCT01657591	United States: Food and Drug Administration
NCT01651039	United States: Food and Drug Administration,United States: Institutional Review Board
NCT01621178	United States: Food and Drug Administration,Mexico: Federal Commission for Sanitary Risks Protection,Mexico: Ministry of Health,Brazil: National Health Surveillance Agency,Spain: Spanish Agency of Medicines,South Africa: Medicines Control Council,Hungary: National Institute for Quality and Organizational Development in Healthcare and Medicines,Poland: Office for Registration of Medicinal Products…
NCT01613716	United States: Food and Drug Administration
NCT01596218	United States: Food and Drug Administration
NCT01515306	United States: Food and Drug Administration
NCT01461668	United States: Food and Drug Administration
NCT01901653	United States: Food and Drug Administration
NCT01862250	United States: Food and Drug Administration
NCT02474901	United States: Food and Drug Administration
NCT01916707	United States: Institutional Review Board
NCT01896505	United States: Food and Drug Administration,Canada: Health Canada
NCT01829113	United States: Food and Drug Administration
NCT01769573	United States: Food and Drug Administration
NCT02145182	United States: Food and Drug Administration,Canada: Health Canada,Czech Republic: State Institute for Drug Control,France: National Agency for the Safety of Medicine and Health Products (ANSM),Italy: The Italian Medicines Agency,Germany: Paul-Ehrlich-Institut,Spain: Agencia Española de Medicamentos y Productos Sanitarios,Australia: Department of Health and Ageing Therapeutic Goods Administration,…
NCT02238496	United States: Food and Drug Administration,United States: Institutional Review Board
NCT02235948	United States: Food and Drug Administration
NCT02204410	United States: Food and Drug Administration
NCT00477750	United States: Food and Drug Administration
NCT00205504	United States: Institutional Review Board
NCT00387205	United States: Food and Drug Administration
NCT00337103	United States: Food and Drug Administration
NCT00494442	United States: Food and Drug Administration,United Kingdom: Medicines and Healthcare Products Regulatory Agency,Australia: Department of Health and Ageing Therapeutic Goods Administration,Germany: Federal Institute for Drugs and Medical Devices,Sweden: Medical Products Agency,Spain: Spanish Agency of Medicines
NCT00494234	United States: Food and Drug Administration,United Kingdom: Medicines and Healthcare Products Regulatory Agency,Australia: Department of Health and Ageing Therapeutic Goods Administration,Germany: Federal Institute for Drugs and Medical Devices,Sweden: Medical Products Agency,Spain: Spanish Agency of Medicines
NCT00483223	United States: Institutional Review Board
NCT00426764	United States: Food and Drug Administration
NCT02046252	United States: Federal Government
NCT01517243	United States: Institutional Review Board
NCT01200238	United States: Food and Drug Administration
NCT01145209	United States: Federal Government
NCT01125566	Argentina: Admin Nacional de Medicamentos, Alimentos Tecnologia Medica,Australia: Dept of Health and Ageing Therapeutic Goods Admin,Austria: Medicines and Medical Devices Agency,Belarus: Ministry of Health,Belgium: Federal Agency for Medicinal and Health Products,Brazil: National Health Surveillance Agency,Canada: Health Canada,Chile: Comision Nacional De Investigacion Cientifica y Tecnologica,Ch…
NCT01122199	United States: Food and Drug Administration,United States: Institutional Review Board
NCT01074047	United States: Food and Drug Administration,Canada: Health Canada,Canada: Ethics Review Committee,Australia: Department of Health and Ageing Therapeutic Goods Administration,United States: Institutional Review Board,Australia: Human Research Ethics Committee,Austria: Ethikkommission,Austria: Federal Office for Safety in Health Care,Belgium: Federal Agency for Medicinal Products and Health Product…
NCT01002547	United States: Federal Government
NCT01373164	United States: Food and Drug Administration,Spain: Agencia Española de Medicamentos y Productos Sanitarios
NCT01588457	United States: Institutional Review Board,United States: Federal Government
NCT01364727	United States: Food and Drug Administration,United States: Institutional Review Board
NCT01295710	United States: Food and Drug Administration,Australia: Department of Health and Ageing Therapeutic Goods Administration
NCT01671332	United States: Food and Drug Administration
NCT01607905	United States: Food and Drug Administration,Canada: Health Canada,Denmark: Danish Health and Medicines Authority
NCT01607892	United States: Food and Drug Administration,Canada: Health Canada,Denmark: Danish Health and Medicines Authority
NCT01222260	United States: Institutional Review Board,United States: Food and Drug Administration
NCT01885936	United States: Institutional Review Board
NCT02021422	United States: Data and Safety Monitoring Board
NCT02361086	United States: Food and Drug Administration
NCT02024087	United States: Food and Drug Administration
NCT02203838	United States: Food and Drug Administration
NCT02163499	United States: Food and Drug Administration
NCT02006030	United States: Food and Drug Administration,Taiwan : Food and Drug Administration
NCT00238433	United States: Institutional Review Board
NCT00337207	United States: Food and Drug Administration,United States: Northwestern University Institutional Review Board
NCT00589875	United States: Food and Drug Administration
NCT00470015	United States: Food and Drug Administration
NCT00463814	United States: Food and Drug Administration
NCT00455325	United States: Federal Government
NCT00451555	Germany: Federal Institute for Drugs and Medical Devices,France: Institutional Ethical Committee,Italy: Ministry of Health,Netherlands: Independent Ethics Committee,Spain: Ministry of Health,United States: Food and Drug Administration
NCT00767819	United States: Food and Drug Administration,Germany: Federal Institute for Drugs and Medical Devices,Italy: AIFA- Ufficio sperimentazioni cliniche
NCT00378482	United States: Food and Drug Administration
NCT01013441	United States: Food and Drug Administration
NCT01106027	United States: Institutional Review Board
NCT01098266	Italy: Ethics Committee,United States: Food and Drug Administration,United Kingdom: Medicines and Healthcare Products Regulatory Agency,Poland: The Central Register of Clinical Trials,Ireland: Irish Medicines Board,Canada: Health Canada,Egypt: Ministry of Health, Drug Policy and Planning Center,Belgium: Federal Agency for Medicines and Health Products, FAMHP,Netherlands: The Central Committee on …
NCT01266317	United States: Food and Drug Administration
NCT01320085	United States: Food and Drug Administration
NCT01234402	United States: Food and Drug Administration,Canada: Health Canada
NCT01121588	United States: Food and Drug Administration
NCT01576484	United States: Food and Drug Administration,Canada: Health Canada
NCT01575834	United States: Food and Drug Administration,Canada: Health Canada,Brazil: Ministry of Health,Mexico: Ministry of Health,India: Ministry of Health,Argentina: Administracion Nacional de Medicamentos, Alimentos y Tecnologia Medica,Japan: Pharmaceuticals and Medical Devices Agency,European Union: European Medicines Agency,Australia: Department of Health and Ageing Therapeutic Goods Administration,New…
NCT01528709	United States: Western Institutional Review Board,United States: Food and Drug Administration,Canada: Health Canada,Canada: Ottawa Hospital Research Ethics Board
NCT02403284	United States: Federal Government
NCT01905696	United States: Food and Drug Administration,United States: Institutional Review Board
NCT01820299	United States: Food and Drug Administration
NCT01782963	United States: Food and Drug Administration
NCT01698918	United States: Food and Drug Administration
NCT02117479	United States: Food and Drug Administration
NCT02088931	United States: Food and Drug Administration
NCT02072434	United States: Food and Drug Administration
NCT02014844	United States: Food and Drug Administration
NCT01915303	United States: Food and Drug Administration,Australia: National Health and Medical Research Council,Brazil: Ministry of Health,Colombia: National Institutes of Health,Venezuela: Ministry of Health and Social Development,India: Ministry of Health,Turkey: Ministry of Health,United States: Institutional Review Board,Bulgaria: Bulgarian Drug Agency,Belgium: Federal Agency for Medicinal Products and H…
NCT01644877	United States: Food and Drug Administration
NCT00732498	United States: Food and Drug Administration
NCT00348816	United States: Federal Government
NCT00457769	United States: Food and Drug Administration
NCT00712933	United Kingdom: Department of Health,Slovakia: State Institute for Drug Control,Germany: Paul-Ehrlich-Institut,United States: Food and Drug Administration,Austria: Agency for Health and Food Safety,Korea: Food and Drug Administration,Colombia: INVIMA Instituto Nacional de Vigilancia de Medicamentos y Alimentos,Chile: Instituto de Salud Pública de Chile,Spain: Ministry of Health,Netherlands: Indep…
NCT00903968	United States: Food and Drug Administration
NCT01062451	United States: Food and Drug Administration
NCT00901901	United States: Food and Drug Administration,Austrialia: Department of Health and Ageing Therapeutic Goods Administration,Austria: Federal Office for Safety in Health Care,Belgium: Federal Agency for Medicinal Products and Health Products,Brazil: National Health Surveillance Agency,Bulgaria: Bulgarian Drug Agency,Canada: Health Canada,Chile: Instituto de Salud Pública de Chile,China: Food and Drug…
NCT01128387	United States: Food and Drug Administration
NCT01009437	United States: Food and Drug Administration
NCT01129193	United States: Food and Drug Administration
NCT01067521	United States: Food and Drug Administration
NCT01395329	United States: Food and Drug Administration
NCT01358266	United States: Food and Drug Administration
NCT01339858	United States: Institutional Review Board
NCT01335009	United States: Food and Drug Administration,Germany: Paul-Ehrlich-Institut,Australia: National Health and Medical Research Council,United Kingdom: Medicines and Healthcare Products Regulatory Agency
NCT01282424	United States: Food and Drug Administration
NCT01202994	United States: Food and Drug Administration
NCT02664922	United States: Food and Drug Administration,United States: Institutional Review Board
NCT01555125	United States: Food and Drug Administration,Canada: Health Canada,Estonia: The State Agency of Medicine,France: Afssaps - Agence française de sécurité sanitaire des produits de santé (Saint-Denis),Germany: Federal Institute for Vaccines and Biomedicines (PEI)
NCT01482286	United States: Institutional Review Board
NCT01465997	Belgium: Federal Agency for Medicinal Products and Health Products,Czech Republic: State Institute for Drug Control,France: Afssaps - Agence française de sécurité sanitaire des produits de santé (Saint-Denis),Germany: Federal Institute for Drugs and Medical Devices,Finland: Finnish Medicines Agency,Hungary: National Institute of Pharmacy,Italy: The Italian Medicines Agency,Japan: Pharmaceuticals …
NCT01429350	United States: Food and Drug Administration
NCT01931670	South Africa: Department of Health,Czech Republic: State Institute for Drug Control,Australia: National Health and Medical Research Council,United States: Food and Drug Administration,United Kingdom: Medicines and Healthcare Products Regulatory Agency,Spain: Ministry of Health and Consumption,New Zealand: Medsafe,Hungary: Ministry of Health, Social and Family Affairs,Poland: Ministry of Health,It…
NCT01871376	United States: Food and Drug Administration
NCT01816048	United States: Food and Drug Administration
NCT01791491	United States: Food and Drug Administration,Austria: Agency for Health and Food Safety,Germany: Federal Institute for Drugs and Medical Devices,France: Afssaps - Agence française de sécurité sanitaire des produits de santé (Saint-Denis),Spain: Agencia Española de Medicamentos y Productos Sanitarios,European Union: European Medicines Agency,United States: Institutional Review Board
NCT01747876	United States: Food and Drug Administration
NCT01743001	China: Food and Drug Administration,United States: Food and Drug Administration,Chile: Instituto de Salud Pública de Chile,Vietnam: Ministry of Health,Russia: Ministry of Health of the Russian Federation,Germany: Federal Institute for Drugs and Medical Devices,France: Agence Nationale de Sécurité du Médicament et des produits de santé,Malaysia: Ministry of Health,Philippines: Department of Health…
NCT02493426	United States: Data and Safety Monitoring Board,United States: Food and Drug Administration,United States: Institutional Review Board
NCT02131233	United States: Food and Drug Administration
NCT02121795	United States: Food and Drug Administration,Canada: Health Canada,European Union: European Medicines Agency,Italy: The Italian Medicines Agency,United Kingdom: Medicines and Healthcare Products Regulatory Agency,France: Agence Nationale de Sécurité du Médicament et des produits de santé,Belgium: Federal Agency for Medicines and Health Products, FAMHP
NCT02087904	United States: Food and Drug Administration,Italy: National Institute of Health,Spain: Ministry of Health,Australia: Human Research Ethics Committee,France: Ministry of Health,United Kingdom: Department of Health,Canada: Health Canada,Denmark: Danish Medicines Agency,Mexico: Ministry of Health,Netherlands: Ministry of Health, Welfare and Sport
NCT02057406	United States: Food and Drug Administration,United States: Data and Safety Monitoring Board,United States: Federal Government,United States: Institutional Review Board
NCT01954524	United States: Food and Drug Administration
NCT00900809	United States: Food and Drug Administration
NCT00317603	United States: Food and Drug Administration
NCT00232505	United States: Federal Government,United States: Institutional Review Board
NCT00407550	United States: Food and Drug Administration
NCT00547066	United States: Food and Drug Administration
NCT00782574	Spain: Ministry of Health,United States: Food and Drug Administration
NCT01623440	United States: Institutional Review Board
NCT01009788	United States: Food and Drug Administration
NCT01240590	United States: Federal Government,United States: Food and Drug Administration
NCT01262300	United States: Institutional Review Board
NCT00869024	United States: Food and Drug Administration
NCT01475513	United States: Institutional Review Board
NCT01475331	United States: Food and Drug Administration
NCT01433445	United States: Food and Drug Administration,United Kingdom: Medicines and Healthcare Products Regulatory Agency,Ireland: IMB (Irish Medicines Board),Italy: AIFA (Agenzia Italiana del Farmaco),Germany: BfArM (Bundesinstitut für Arzneimittel und Medizinprodukte),France: AFSSAPS (Agence française de sécurité sanitaire des produits de santé)
NCT01412957	EU: CHMP,United States: Food and Drug Administration
NCT01374906	United States: Food and Drug Administration,Netherlands: Medicines Evaluation Board (MEB),United Kingdom: Medicines and Healthcare Products Regulatory Agency,Russia: Ministry of Health of the Russian Federation,Turkey: Ministry of Health,China: Food and Drug Administration,Belgium: Federal Agency for Medicinal Products and Health Products,Germany: Federal Institute for Drugs and Medical Devices,F…
NCT01339442	United States: Institutional Review Board,United States: Food and Drug Administration
NCT01058239	United States: Institutional Review Board
NCT01732874	United States: Food and Drug Administration
NCT02139540	United States: Data and Safety Monitoring Board,United States: Federal Government,United States: Food and Drug Administration,United States: Institutional Review Board
NCT01740414	United States: Food and Drug Administration
NCT01736683	United States: Food and Drug Administration,France: Agence Nationale de Sécurité du Médicament et des produits de santé
NCT01696084	United States: Food and Drug Administration,Canada: Health Canada
NCT02024477	United States: Food and Drug Administration
NCT02020226	United States: Food and Drug Administration
NCT02014116	United States: Food and Drug Administration
NCT01995513	United States: Food and Drug Administration,Australia: Department of Health and Ageing Therapeutic Goods Administration,Belgium: Federal Agency for Medicines and Health Products, FAMHP,Denmark: Danish Health and Medicines Authority,Finland: Finnish Medicines Agency,France: Afssaps - Agence française de sécurité sanitaire des produits de santé (Saint-Denis),Italy: The Italian Medicines Agency,Slov…
NCT01972854	United States: Food and Drug Administration
NCT01968902	United States: Institutional Review Board,United States: Food and Drug Administration
NCT01934894	United States: Food and Drug Administration
NCT01896895	Malaysia: Ministry of Health,Sri Lanka: Ministry of Healthcare &amp; Nutrition,Greece: National Organization of Medicines,United States: Food and Drug Administration
NCT02310802	Belgium: Federal Agency for Medicinal Products and Health Products,Czech Republic: State Institute for Drug Control,Spain: Agencia Española de Medicamentos y Productos Sanitarios,United Kingdom: Medicines and Healthcare Products Regulatory Agency,Poland: Office for Registration of Medicinal Products, Medical Devices and Biocidal Products,Denmark: Danish Health and Medicines Authority,United State…
NCT02299570	United States: Food and Drug Administration,Canada: Health Canada
NCT02262364	United States: Institutional Review Board,United States: Food and Drug Administration
NCT02230566	United States: Food and Drug Administration
NCT02101580	United States: Food and Drug Administration
NCT02057692	United States: Food and Drug Administration,Canada: Health Canada
NCT00493064	United States: Institutional Review Board
NCT00562640	United States: Food and Drug Administration
NCT00446446	United States: Food and Drug Administration
NCT01097642	United States: Institutional Review Board
NCT00790816	Canada: Health Canada,South Korea: Food and Drug Administration,United States: Food and Drug Administration,Europe: European Medicines Agency
NCT00776594	United States: Institutional Review Board
NCT00667251	United States: Food and Drug Administration,Canada: Health Canada
NCT00984282	China: Food and Drug Administration,France: Afssaps - Agence française de sécurité sanitaire des produits de santé (Saint-Denis),Germany: Federal Institute for Drugs and Medical Devices,Italy: The Italian Medicines Agency,Korea: Food and Drug Administration,Netherlands: The Central Committee on Research Involving Human Subjects (CCMO),Saudi Arabia: Ministry of Health,United Kingdom: Medicines and…
NCT01319331	United States: Food and Drug Administration
NCT01257737	United States: Food and Drug Administration,United States: Institutional Review Board,Canada: Health Canada
NCT01237067	United States: Federal Government
NCT01478178	United States: Food and Drug Administration
NCT01433991	United States: Food and Drug Administration
NCT01476657	United States: Food and Drug Administration
NCT01460134	United States: Food and Drug Administration
NCT01453361	United States: Food and Drug Administration
NCT01449929	United States: Food and Drug Administration
NCT01435122	United States: Food and Drug Administration
NCT01406119	Australia: Department of Health and Ageing Therapeutic Goods Administration,United States: Food and Drug Administration
NCT01722916	United States: Institutional Review Board
NCT01700725	United States: Food and Drug Administration
NCT01695473	United States: Food and Drug Administration
NCT01653470	United States: Food and Drug Administration,Canada: Health Canada,Hungary: National Institute of Pharmacy
NCT01634555	United States: Food and Drug Administration
NCT01560754	United States: Food and Drug Administration,Germany: Federal Institute for Drugs and Medical Devices,European Union: European Medicines Agency
NCT01960023	United States: Food and Drug Administration,United States: Institutional Review Board
NCT01982474	United States: Food and Drug Administration
NCT01981525	United States: Federal Government
NCT02280044	United States: Food and Drug Administration,United States: Institutional Review Board
NCT02494076	United States: Food and Drug Administration
NCT02051634	United States: Food and Drug Administration,United States: Institutional Review Board
NCT00227461	United States: Food and Drug Administration
NCT00570258	United States: Institutional Review Board
NCT00460031	United States: Food and Drug Administration
NCT00643097	United States: Food and Drug Administration
NCT00540007	United States: Food and Drug Administration
NCT00520767	United States: Food and Drug Administration
NCT00722865	United States: Institutional Review Board
NCT00707876	United States: Food and Drug Administration
NCT00974142	United States: Institutional Review Board
NCT00948675	United States: Food and Drug Administration
NCT01213082	United States: Food and Drug Administration
NCT01199146	United States: Food and Drug Administration
NCT01160744	United States: Food and Drug Administration,Canada: Health Canada,United Kingdom: Medicines and Healthcare Products Regulatory Agency,Belgium: Federal Agency for Medicinal Products and Health Products,Poland: Ministry of Health,Germany: Paul-Ehrlich-Institut
NCT01156870	United States: Food and Drug Administration
NCT01094288	United States: Food and Drug Administration
NCT01482949	United States: Food and Drug Administration
NCT01443936	United States: Federal Government
NCT01439568	United States: Food and Drug Administration
NCT01439152	United States: Food and Drug Administration
NCT01400555	United States: Food and Drug Administration,United States: Institutional Review Board,USA: Institutional Review Board
NCT01363817	United States: Food and Drug Administration,Germany: Federal Institute for Drugs and Medical Devices,France: Ministry of Health
NCT02082392	United States: Food and Drug Administration
NCT01775865	United States: Food and Drug Administration
NCT01757392	United States: Food and Drug Administration
NCT01685372	United States: Food and Drug Administration,United States: Data and Safety Monitoring Board,United States: Institutional Review Board
NCT01665677	United States: Institutional Review Board
NCT01661764	United States: Institutional Review Board
NCT01602406	United States: Food and Drug Administration
NCT01950260	United States: Food and Drug Administration
NCT01881230	United States: Food and Drug Administration,Australia: Department of Health and Ageing Therapeutic Goods Administration,Austria: Agency for Health and Food Safety,Brazil: Ministry of Health,Canada: Health Canada,France: Agence Nationale de Sécurité du Médicament et des produits de santé,Germany: Federal Institute for Drugs and Medical Devices,Greece: National Organization of Medicines,Italy: The …
NCT02462382	United States: Institutional Review Board
NCT01922011	United States: Food and Drug Administration
NCT01911598	United States: Food and Drug Administration
NCT02449174	United States: Institutional Review Board
NCT02246764	United States: Food and Drug Administration,Canada: Health Canada
NCT02207088	United States: Food and Drug Administration
NCT02132468	United States: Food and Drug Administration
NCT00759291	United States: Food and Drug Administration
NCT00398567	United States: Food and Drug Administration
NCT00515528	United States: Food and Drug Administration
NCT00706030	United States: Food and Drug Administration
NCT00820222	United States: Food and Drug Administration,Europe: European Medicines Agency
NCT00770224	United States: Federal Government
NCT01339559	Austria: Agency for Health and Food Safety,Belgium: Federal Agency for Medicines and Health Products, FAMHP,Brazil: National Health Surveillance Agency,Canada: Health Canada,Estonia: The State Agency of Medicine,Latvia: State Agency of Medicines,Lithuania: State Medicine Control Agency - Ministry of Health,Mexico: Federal Commission for Protection Against Health Risks,Czech Republic: State Instit…
NCT01583283	United States: Food and Drug Administration
NCT01435135	United States: Food and Drug Administration,Thailand: Ministry of Public Health,Thailand: Food and Drug Administration
NCT01838655	United States: Federal Government
NCT02018627	United States: Data and Safety Monitoring Board,United States: Institutional Review Board,United States: Food and Drug Administration
NCT02122952	United States: Food and Drug Administration,United States: Data and Safety Monitoring Board,United States: Institutional Review Board
NCT00141921	United States: Food and Drug Administration
NCT00361296	United States: Institutional Review Board,United States: Food and Drug Administration
NCT00300781	United States: Food and Drug Administration
NCT00756509	United States: Food and Drug Administration,Germany: Federal Institute for Drugs and Medical Devices,Italy: National Monitoring Centre for Clinical Trials - Ministry of Health
NCT00745420	United States: Federal Government
NCT00915018	United States: Food and Drug Administration
NCT01142232	United States: Institutional Review Board
NCT01190410	United States: Food and Drug Administration,Canada: Health Canada,Australia: Department of Health and Ageing Therapeutic Goods Administration,New Zealand: Medsafe
NCT01185067	United States: Food and Drug Administration
NCT01407198	United States: Food and Drug Administration
NCT01650376	United States: Food and Drug Administration
NCT01916824	United States: Federal Government,United States: Food and Drug Administration,United States: Institutional Review Board
NCT01866319	United States: Food and Drug Administration
NCT02075840	United States: Food and Drug Administration
NCT00263588	United States: Food and Drug Administration
NCT00528957	United States: Food and Drug Administration
NCT00741260	United States: Food and Drug Administration
NCT00807599	United States: Institutional Review Board
NCT00789958	United States: Federal Government
NCT01238237	United States: Food and Drug Administration
NCT01183494	United States: Institutional Review Board,Italy: National Institute of Health
NCT00980538	United States: Food and Drug Administration,Ireland: Irish Agriculture and Food Development Authority
NCT01327079	United States: Food and Drug Administration,United States: Institutional Review Board
NCT01259063	United States: Institutional Review Board
NCT01842139	United States: Institutional Review Board,United States: Federal Government
NCT01492673	United States: Institutional Review Board
NCT01485042	United States: Food and Drug Administration,United States: Institutional Review Board
NCT01765712	United States: Institutional Review Board
NCT01745588	United States: Food and Drug Administration
NCT01681433	United States: Food and Drug Administration,Canada: Health Canada
NCT02012296	United States: Food and Drug Administration
NCT02008877	United States: Food and Drug Administration
NCT02062658	United States: Institutional Review Board
NCT01998633	United States: Federal Government,United States: Institutional Review Board
NCT01998126	United States: Food and Drug Administration,United States: Institutional Review Board
NCT02334462	United States: Federal Government
NCT02278510	United States: Food and Drug Administration
NCT00708773	United States: Institutional Review Board
NCT00777101	United States: Food and Drug Administration
NCT01370447	United States: Food and Drug Administration
NCT01266902	Canada: Health Canada,Germany: Federal Institute for Drugs and Medical Devices,Great Britain: Research Ethics Committee,United States: Food and Drug Administration,Thailand: Ministry of Public Health,Great Britain: Medicines and Healthcare Products Regulatory Agency,Germany: Ethics Commission
NCT01258608	Russia: Ministry of Health of Russian Federation,Ukraine: State Pharmacological Center - Ministry of Health,United States: Food and Drug Administration,Romania: National Medicines Agency,Poland: Office for Registration of Medicinal Products, Medical Devices and Biocidal Products,Germany: Paul-Ehrlich-Institut
NCT01547806	United States: Federal Government
NCT01526473	United States: Food and Drug Administration,United States: Institutional Review Board
NCT01792687	United States: Food and Drug Administration
NCT01730846	United States: Institutional Review Board
NCT02249377	United States: Institutional Review Board
NCT02019069	United States: Federal Government,United States: Food and Drug Administration
NCT02007629	Belgium: Federal Agency for Medicinal Products and Health Products,Canada: Health Canada,France: Afssaps - Agence française de sécurité sanitaire des produits de santé (Saint-Denis),Germany: Federal Institute for Drugs and Medical Devices,Italy: Ministry of Health,Czech Republic: State Institute for Drug Control,Switzerland: Swissmedic,United Kingdom: Department of Health,United States: Food and …
NCT00524277	United States: Food and Drug Administration,United States: Institutional Review Board
NCT00577200	United States: Institutional Review Board
NCT00834093	United States: Food and Drug Administration
NCT01084863	Korea: Food and Drug Administration,United States: Food and Drug Administration
NCT01051791	United States: Food and Drug Administration
NCT01271712	United States: Food and Drug Administration,Austria:AGES-PharmMed LCM,Belgium:Agence Fédérale des Médicaments et des Produits de Santé,Canada: Health Canada,China: Food and Drug Administration,Finland: Finnish Medicines Agency,France: Agence française de sécurité sanitaire des produits de santé (Afssaps),Germany: Federal Institute for Drugs and Medical Devices,Israel: Ministry of Health,Italy: Ag…
NCT01951716	United States: Food and Drug Administration
NCT01816971	United States: Food and Drug Administration
NCT01689519	United States: Food and Drug Administration
NCT01601847	United States: Food and Drug Administration,United States: Data and Safety Monitoring Board,United States: Institutional Review Board,United States: Federal Government
NCT00134082	United States: Food and Drug Administration
NCT00624715	United States: Food and Drug Administration
NCT00510718	United States: Food and Drug Administration
NCT01177683	United States: Institutional Review Board
NCT01171898	United States: Food and Drug Administration
NCT01169259	United States: Institutional Review Board,United States: Food and Drug Administration
NCT01415427	United States: Food and Drug Administration,United States: Institutional Review Board,United Kingdom: Medicines and Healthcare Products Regulatory Agency,United Kingdom: Research Ethics Committee,Netherlands: Medical Ethics Review Committee (METC),Netherlands: The Central Committee on Research Involving Human Subjects (CCMO),France: Afssaps - Agence française de sécurité sanitaire des produits de…
NCT01902329	United States: Food and Drug Administration
NCT01887912	United States: Food and Drug Administration,France: Agence Nationale de Sécurité du Médicament et des produits de santé,Australia: Department of Health and Ageing Therapeutic Goods Administration,Brazil: National Health Surveillance Agency,Canada: Health Canada,Colombia: INVIMA Instituto Nacional de Vigilancia de Medicamentos y Alimentos,Finland: Finnish Medicines Agency,Germany: Paul-Ehrlich-Ins…
NCT00866879	United States: Institutional Review Board
NCT00499525	United States: Federal Government,United States: Food and Drug Administration,United States: Institutional Review Board
NCT00936611	United States: Food and Drug Administration
NCT01152541	United States: Food and Drug Administration
NCT01084876	Singapore: Health Sciences Authority,United States: Food and Drug Administration
NCT01373242	United States: Food and Drug Administration,United States: Institutional Review Board
NCT01385228	United States: Food and Drug Administration
NCT01839240	United States: Institutional Review Board,United States: Federal Government
NCT01578707	United States: Food and Drug Administration,Australia: Department of Health and Ageing Therapeutic Goods Administration,Austria: Agency for Health and Food Safety,France: ANSM, National Safety Agency for Medicinal Product and Health Services,Ireland: Health Products Regulatory Authority,Italy: The Italian Medicines Agency,Poland: The Central Register of Clinical Trials,Spain: Agencia Española de …
NCT01569295	United States: Food and Drug Administration
NCT01874054	United States: Food and Drug Administration
NCT01686828	United States: Food and Drug Administration
NCT01886820	United States: Food and Drug Administration
NCT01859013	United States: Institutional Review Board
NCT02252146	United States: Food and Drug Administration
NCT02091219	United States: Food and Drug Administration
NCT00711243	United States: Federal Government,United States: Food and Drug Administration
NCT00858117	United States: Food and Drug Administration,United States: Institutional Review Board
NCT00233454	United States: Food and Drug Administration,United States: Institutional Review Board,United States: Data and Safety Monitoring Board
NCT01445418	United States: Federal Government
NCT00867048	Argentina: Ministry of Health,Australia: National Health and Medical Research Council,Austria: Federal Office for Safety in Health Care,Belgium: Institutional Review Board,Brazil: Ethics Committee,Chile: Instituto de Salud Pública de Chile,Czech Republic: Ethics Committee,Denmark: Ethics Committee,Estonia: Research Ethics Committee,European Union: European Medicines Agency,Finland: Ethics Committ…
NCT01051479	United States: Institutional Review Board
NCT01670799	United States: Institutional Review Board
NCT01505166	United States: Food and Drug Administration
NCT01489189	United States: Federal Government
NCT01717170	United States: Food and Drug Administration
NCT01771809	United States: Food and Drug Administration
NCT01761266	United States: Food and Drug Administration
NCT01637402	United States: Food and Drug Administration
NCT02090829	United States: Food and Drug Administration
NCT02008227	United States: Food and Drug Administration
NCT01542736	United States: Institutional Review Board
NCT01434901	United States: Food and Drug Administration
NCT02322879	United States: Institutional Review Board
NCT01833039	United States: Food and Drug Administration,United States: Institutional Review Board
NCT02110706	United States: Food and Drug Administration,United States: Institutional Review Board
NCT00796562	United States: Institutional Review Board
NCT01048827	United States: Institutional Review Board
NCT01471353	United States: Food and Drug Administration
NCT01386658	Australia: Department of Health and Ageing Therapeutic Goods Administration,United States: Food and Drug Administration,Argentina: Administracion Nacional de Medicamentos, Alimentos y Tecnologia Medica,Colombia: INVIMA Instituto Nacional de Vigilancia de Medicamentos y Alimentos,Germany: Federal Institute for Drugs and Medical Devices,Italy: Ministry of Health,Israel: Ministry of Health,Spain: Ag…
NCT01747135	United States: Federal Government,United States: Food and Drug Administration
NCT01733238	United States: Food and Drug Administration
NCT01704287	United States: Food and Drug Administration
NCT01983449	United States: Food and Drug Administration
NCT01966302	United States: Food and Drug Administration
NCT00460174	United States: Federal Government,United States: Food and Drug Administration
NCT00846430	United States: Institutional Review Board
NCT01003912	United States: Food and Drug Administration
NCT00977470	United States: Food and Drug Administration
NCT01138605	United States: Food and Drug Administration,Ireland: Irish Agriculture and Food Development Authority
NCT01539291	United States: Food and Drug Administration
NCT01976520	United States: Food and Drug Administration
NCT01966107	United States: Food and Drug Administration,Canada: Health Canada
NCT01906866	United States: Food and Drug Administration
NCT02236195	United States: Food and Drug Administration
NCT00445458	United States: Food and Drug Administration
NCT01212900	United States: Federal Government
NCT01049854	United States: Institutional Review Board,United States: Food and Drug Administration
NCT01554956	United States: Food and Drug Administration
NCT01661283	United States: Food and Drug Administration
NCT02108990	United States: Food and Drug Administration,United States: Institutional Review Board
NCT01913483	United States: Food and Drug Administration
NCT02238626	United States: Food and Drug Administration
NCT02229396	United States: Food and Drug Administration,Slovakia: State Institute for Drug Control,Hungary: Research Ethics Medical Committee,Romania: Ministry of Public Health,South Africa: Department of Health,Poland: Ethics Committee
NCT02221869	United States: Food and Drug Administration
NCT02146222	United States: Food and Drug Administration
NCT01976416	United States: Institutional Review Board,Uganda: National Drug Authority,Uganda: National Council for Science and Technology,Uganda: Research Ethics Committee
NCT01101035	United States: Food and Drug Administration
NCT01466972	United States: Food and Drug Administration
NCT00278538	United States: Food and Drug Administration
NCT01197378	United States: Food and Drug Administration
NCT01680588	United States: Food and Drug Administration
NCT01670110	United States: Data and Safety Monitoring Board,United States: Food and Drug Administration
NCT01648296	United States: Food and Drug Administration
NCT02208037	United States: Food and Drug Administration
NCT02061384	United States: Food and Drug Administration
NCT00745615	Czech Republic: State Institute for Drug Control,Hungary: National Institute of Pharmacy,Israel: Israeli Health Ministry Pharmaceutical Administration,Italy: Ethics Committee,Poland: Ministry of Health,Russia: Pharmacological Committee, Ministry of Health,Spain: Spanish Agency of Medicines,United Kingdom: Medicines and Healthcare Products Regulatory Agency,Germany: Federal Institute for Drugs and…
NCT01425723	Belgium: Federal Agency for Medicinal Products and Health Products,France: Afssaps - Agence française de sécurité sanitaire des produits de santé (Saint-Denis),Netherlands: The Central Committee on Research Involving Human Subjects (CCMO),Ireland: Irish Medicines Board,China: Food and Drug Administration,Australia: Department of Health and Ageing Therapeutic Goods Administration,India: Ministry o…
NCT00838435	United States: Food and Drug Administration,Canada: Health Canada
NCT01786135	United States: Food and Drug Administration
NCT01712438	United States: Food and Drug Administration,Germany: Paul Ehrlich Institute,Canada: Biologics and Genetic Therapies Directorate,France: National Agency for the safety of Medicine and Health Product,Georgia: Ministry of Labor, Health and Social Affairs,Moldova: Agency for Medicines and Medical Devices,Poland: Office of Registration of Medicinal Products, Medical Devices and Biological Products,Uni…
NCT02726867	United States: Institutional Review Board
NCT00639639	United States: Food and Drug Administration
NCT00439465	United States: Food and Drug Administration
NCT01480180	Australia: Department of Health and Ageing Therapeutic Goods Administration,Brazil: National Health Surveillance Agency,Croatia: Ministry of Health and Social Care,Denmark: Danish Medicines Agency,France: Afssaps - Agence française de sécurité sanitaire des produits de santé (Saint-Denis),Germany: Federal Institute for Drugs and Medical Devices,Hungary: National Institute of Pharmacy,Israel: Mini…
NCT00726232	United States: Food and Drug Administration,Italy: Ministry of Health
NCT01773421	United Kingdom: Medicines and Healthcare Products Regulatory Agency,United States: Food and Drug Administration
NCT01466036	United States: Food and Drug Administration
NCT02062684	United States: Food and Drug Administration
NCT01866111	United States: Food and Drug Administration
NCT01314833	United States: Food and Drug Administration
NCT01129882	United States: Food and Drug Administration
NCT01775813	United States: Data and Safety Monitoring Board,United States: Institutional Review Board,United States: Federal Government
NCT01209325	United States: Federal Government,United States: Food and Drug Administration,United States: Institutional Review Board
NCT01619085	Australia: Dept of Health and Ageing Therapeutic Goods Administration,Belgium: Federal Agency for Medicinal and Health Products,Canada: Health Canada,Chile: Instituto de Salud Pública de Chile,China: Food and Drug Administration,Czech Republic: State Institute for Drug Control,Finland: Finnish Medicines Agency,France: Afssaps - Agence française de sécurité sanitaire des produits de santé (Saint-D…
NCT01568866	United States: Institutional Review Board,United States: Food and Drug Administration,Canada: Health Canada,Austria : Federal Ministry for Labour, Health, and Social Affairs,Austria: Ethikkommission,Australia: Department of Health and Ageing Therapeutic Goods Administration,Australia: Human Research Ethics Committee,Belgium: Ethics Committee,Belgium: Federal Agency for Medicinal Products and Heal…
NCT02096471	United States: Food and Drug Administration,United States: CDMRP US Army Department of Defense,United States: Pfizer, Inc.,United States: Data Safety Monitoring Board (DSMB),United States: Medical Monitor,United States: UAB IRB of Record
NCT00278629	United States: Food and Drug Administration
NCT00858429	United States: Food and Drug Administration
NCT01259089	United States: Food and Drug Administration,United States: Institutional Review Board
NCT01331239	United States: Food and Drug Administration,France: Afssaps - Agence française de sécurité sanitaire des produits de santé (Saint-Denis),Italy: Ethics Committee,Japan: Pharmaceuticals and Medical Devices Agency
NCT01603108	United States: Food and Drug Administration
NCT02000622	United States: Food and Drug Administration,United States: Institutional Review Board,European Union: European Medicines Agency
NCT00482092	United States: Food and Drug Administration,Canada: Health Canada
NCT01397968	United States: Food and Drug Administration
NCT01611662	United States: Institutional Review Board
NCT00276783	United States: Federal Government
NCT01034254	United States: Institutional Review Board,Nepal: Health Research Council
NCT01545648	United States: Food and Drug Administration
NCT02257736	United States: Food and Drug Administration
NCT00288015	United States: Food and Drug Administration,United States: Institutional Review Board
NCT00667823	United States: Food and Drug Administration,Chile: Instituto de Salud Pública de Chile,Slovakia: State Institute for Drug Control,Finland: Finnish Medicines Agency,Russia: Ministry of Health of the Russian Federation,Germany: Federal Institute for Drugs and Medical Devices,South Africa: Medicines Control Council,Austria: Federal Ministry for Health and Women,Ukraine: Ministry of Health,France: Af…
NCT01065844	United States: Institutional Review Board
NCT01299038	United States: Food and Drug Administration
NCT01243944	United States: Food and Drug Administration
NCT01972737	United States: Food and Drug Administration
NCT00195624	United States: Federal Government
NCT00962845	United States: Food and Drug Administration,United States: Institutional Review Board
NCT01672736	United States: Food and Drug Administration,Canada: Health Canada
NCT01685762	United States: Institutional Review Board
NCT01904604	United States: Federal Government,United States: Institutional Review Board,United States: Food and Drug Administration,United States: Data and Safety Monitoring Board
NCT02286986	United States: Food and Drug Administration
NCT02217566	United States: Food and Drug Administration,Brazil: National Health Surveillance Agency
NCT02105688	United States: Food and Drug Administration
NCT02057939	United States: Food and Drug Administration
NCT00364351	United States: Food and Drug Administration
NCT01760005	United States: Food and Drug Administration,United States: Institutional Review Board,Italy: The Italian Medicines Agency,Italy: Ministry of Health,Australia: Department of Health and Ageing Therapeutic Goods Administration,Australia: National Health and Medical Research Council,Spain: Agencia Española de Medicamentos y Productos Sanitarios,France: Committee for the Protection of Personnes,France…
NCT01647516	United States: Food and Drug Administration
NCT02092142	United States: Food and Drug Administration
NCT01721954	United States: Food and Drug Administration
NCT00418886	United States: Food and Drug Administration,Argentina: Administracion Nacional de Medicamentos, Alimentos y Tecnologia Medica,Australia: Department of Health and Ageing Therapeutic Goods Administration,Belgium: Federal Agency for Medicines and Health Products, FAMHP,France: Ministry of Health,Germany: Federal Institute for Drugs and Medical Devices,Greece: Ministry of Health and Welfare,Hong Kong…
NCT00553358	United States: Food and Drug Administration,United Kingdom: Medicines and Healthcare Products Regulatory Agency,Spain: Ministry of Health,Lithuania: State Medicine Control Agency - Ministry of Health,Germany: Federal Institute for Drugs and Medical Devices
NCT01635283	United States: Food and Drug Administration
NCT01887717	United States: Food and Drug Administration,France: Agence Nationale de Sécurité du Médicament et des produits de santé,Spain: Agencia Española de Medicamentos y Productos Sanitarios,Belgium: Federal Agency for Medicines and Health Products, FAMHP,Italy: Agenzia Italiana del Farmaco (AIFA) &amp; Ministero della Salute,United Kingdom: Medicines and Healthcare Products Regulatory Agency
NCT01775618	Argentina: Administracion Nacional de Medicamentos, Alimentos y Tecnologia Medica,Belgium: The Federal Public Service (FPS) Health, Food Chain Safety and Environment,Bulgaria: Bulgarian Drug Agency,Canada: Health Canada,Netherlands: The Central Committee on Research Involving Human Subjects (CCMO),Romania: National Medicines Agency,Israel: Ministry of Health,Italy: Ethics Committee,Lithuania: Sta…
NCT02114333	United States: Food and Drug Administration,United States: Institutional Review Board
NCT00410761	United States: Food and Drug Administration,Australia: Department of Health and Ageing Therapeutic Goods Administration,Canada: Health Canada,Spain: Spanish Agency of Medicines,Switzerland: Swissmedic,Italy: The Italian Medicines Agency,Romania: National Medicines Agency,Netherlands: The Central Committee on Research Involving Human Subjects (CCMO),Germany: Federal Institute for Drugs and Medical…
NCT01224106	United States: Food and Drug Administration
NCT01712789	United States: Food and Drug Administration,Austria: Federal Office for Safety in Health Care,Belgium: Federal Agency for Medicinal Products and Health Products,Denmark: Danish Health and Medicines Authority,Estonia: The State Agency of Medicine,Finland: Finnish Medicines Agency,France: Agence Nationale de Sécurité du Médicament et des produits de santé,Germany: Federal Institute for Drugs and Me…
NCT01702857	United States: Food and Drug Administration
NCT00823797	United States: Institutional Review Board
NCT00634231	United States: Food and Drug Administration
NCT02120352	Spain: AGENCIA ESPAÑOLA DE MEDICAMENTO Y PRODUCTOS SANITARIOS (AEMPS),Germany: Federal Institute for Drugs and Medical Devices,United States: Food and Drug Administration,Canada: Health Canada,France: Agence Nationale de Sécurité du Médicament
NCT00943722	United States: Food and Drug Administration
NCT01641809	United States: Food and Drug Administration
NCT01564537	United States: Food and Drug Administration,European Union: European Medicines Agency,Australia: Department of Health and Ageing Therapeutic Goods Administration,Austria: Federal Office for Safety in Health Care,Belgium: Federal Agency for Medicinal Products and Health Products,Canada: Health Canada,China: Food and Drug Administration,Czech Republic: State Institute for Drug Control,Denmark: Dani…
NCT01910402	Mexico: Ministry of Health,Portugal: The National Institue of Pharmacy and Medicines (Infarmed),Italy: Italian Medicines Agency,Argentina: Ministry of Health - A.N.M.A.T,South Africa: Medicines Control Council,Thailand: Food and Drug Administration,United States: Food and Drug Administration,Russia: Russian Ministry of Health,France: National Agency for the Safety of Medicine and Health Products,…
NCT01289353	United States: Institutional Review Board
NCT01729338	United States: Institutional Review Board
NCT00924326	United States: Federal Government
NCT02500316	United States: Food and Drug Administration,Belarus: Ministry of Public Health,Greece: Ministry of Health and Social Solidarity, National Organization for Medicines (EOF),Hungary: National Institute of Pharmacy,Russia: Department of Ministry of Health,Ukraine: The State Expert Center of the Ministry of Health of Ukraine
NCT00217594	United States: Federal Government
NCT00497952	United States: Food and Drug Administration
NCT00944749	United States: Federal Government
NCT01146652	United States: Food and Drug Administration
NCT01595048	United States: Food and Drug Administration
NCT01686165	United States: Food and Drug Administration
NCT02280252	United States: Institutional Review Board
NCT02043678	Australia: Therapeutic Goods Administration,Belgium: Federal Agency for Medicines and Health Products, FAMHP,Brazil: National Sanitary Vigilance Agency (ANVISA),Canada: Health Canada,Finland: Finnish Medicines Agency,France: National Agency for the Safety of Medicine and Health Products,Germany: Federal Institute for Drugs and Medical Devices,Israel: State of Israel Ministry of Health,Italy: Ital…
NCT00922883	United States: Federal Government
NCT00743340	United States: Food and Drug Administration
NCT01234766	United States: Institutional Review Board
NCT01352117	United States: Federal Government
NCT02145325	United States: Food and Drug Administration
NCT01744665	United States: Food and Drug Administration
NCT02271230	United States: Food and Drug Administration
NCT00980395	United States: Food and Drug Administration
NCT01774786	United States: Food and Drug Administration
NCT01854775	United States: Food and Drug Administration
NCT00995150	United States: Food and Drug Administration
NCT00542451	United States: Institutional Review Board
NCT00309985	United States: Food and Drug Administration
NCT01534052	Moldova: Ministry of Health,South Africa: Medicines Control Council,United States: Food and Drug Administration
NCT02234141	United States: Food and Drug Administration
NCT01672866	United States: Food and Drug Administration,Belgium: Federal Agency for Medicines and Health Products, FAMHP,Italy: The Italian Medicines Agency,Spain: Agencia Española de Medicamentos y Productos Sanitarios,France: Agence Nationale de Sécurité du Médicament et des produits de santé,Germany: Paul-Ehrlich-Institut,United Kingdom: Medicines and Healthcare Products Regulatory Agency,Canada: Health C…
NCT01735955	United States: Food and Drug Administration,Canada: Health Canada,China: Food and Drug Administration,Denmark: Danish Medicines Agency,Hong Kong: Department of Health,Hungary: National Institute of Pharmacy,Japan: Pharmaceuticals and Medical Devices Agency,South Korea: Korea Food and Drug Administration (KFDA),Singapore: Health Sciences Authority,Slovakia: State Institute for Drug Control,Spain: …
NCT01358877	United States: Food and Drug Administration
NCT02016924	United States: Food and Drug Administration,Argentina: Administracion Nacional de Medicamentos, Alimentos y Tecnologia Medica,Thailand: Food and Drug Administration
NCT01846624	United States: Federal Government,United States: Food and Drug Administration,United States: Institutional Review Board,United States: Data and Safety Monitoring Board
NCT00390767	United States: Food and Drug Administration
NCT00749957	United States: Food and Drug Administration
NCT01649388	United States: Food and Drug Administration
NCT01316146	United States: Food and Drug Administration,United States: Institutional Review Board
NCT01923311	United States: Food and Drug Administration
NCT00513747	United States: Federal Government
NCT01593696	United States: Federal Government
NCT01083316	United States: Institutional Review Board
NCT00482950	United States: Food and Drug Administration,Canada: Health Canada,India: Ministry of Health,Mexico: Minstry of Health,Argentina: Administracion Nacional de Medicamentos, Alimentos y Tecnologia Medica
NCT00450398	United States: Food and Drug Administration
NCT00364390	United States: Food and Drug Administration
NCT00364598	United States: Food and Drug Administration
NCT00591058	United States: Food and Drug Administration
NCT00514449	United States: Institutional Review Board
NCT00628914	United States: Institutional Review Board
NCT00640003	United States: Institutional Review Board
NCT01074554	United States: Institutional Review Board
NCT01082679	United States: Institutional Review Board
NCT00404417	United States: Federal Government
NCT01037621	United States: Food and Drug Administration
NCT00298155	United States: Institutional Review Board
NCT01370564	United States: Food and Drug Administration
NCT01167114	United States: Food and Drug Administration
NCT00694915	India: Drugs Controller General of India,United States: Food and Drug Administration
NCT01290692	United States: Food and Drug Administration
NCT01486771	United States: Institutional Review Board
NCT01722513	United States: Food and Drug Administration
NCT01124539	United States: Food and Drug Administration,Canada: Health Canada
NCT01042158	United States: Institutional Review Board
NCT00372515	United States: Food and Drug Administration
NCT00794781	United States: Food and Drug Administration
NCT01327573	United States: Food and Drug Administration
NCT01461317	United States: Food and Drug Administration
NCT01510327	United States: Food and Drug Administration,Japan: Ministry of Health, Labor and Welfare
NCT01358175	United States: Food and Drug Administration,Belgium: Federal Agency for Medicinal Products and Health Products,Bulgaria: Bulgarian Drug Agency,Canada: Canadian Institutes of Health Research,France: Afssaps - Agence française de sécurité sanitaire des produits de santé (Saint-Denis),Germany: Federal Institute for Drugs and Medical Devices,Italy: Ethics Committee,Mexico: Federal Commission for Sani…
NCT01979406	United States: Food and Drug Administration
NCT01469156	United States: Food and Drug Administration
NCT01181271	United States: Institutional Review Board
NCT01153763	Italy: Agenzia Italiana del Farmaco,Germany: Bundesinstitut für Arzneimittel und Medizinprodukte,France: Agence Française de Sécurité Sanitaire des Produits de Santé,United States: Food and Drug Administration,Australia: Therapeutic Goods Administration
NCT00782288	United States: Food and Drug Administration
NCT01363297	United States: Food and Drug Administration
NCT01670565	United States: Institutional Review Board
NCT01893359	United States: Food and Drug Administration
NCT02040584	United States: Food and Drug Administration,Spain: Spanish Agency of Medicines
NCT01286727	United States: Food and Drug Administration
NCT02031055	United States: Food and Drug Administration
NCT02057289	United States: Food and Drug Administration
NCT01120184	United States: Food and Drug Administration
NCT02187302	United States: Food and Drug Administration
NCT00926380	United States: Food and Drug Administration
NCT01970657	United States: Food and Drug Administration,Belgium: Ethics Committee,Belgium: Federal Agency for Medicinal Products and Health Products,Czech Republic: Ethics Committee,Czech Republic: State Institute for Drug Control,Germany: Ethics Commission,Germany: Paul-Ehrlich-Institut,Hungary: National Institute for Quality and Organizational Development in Healthcare and Medicines,Hungary: Research Ethic…
NCT00711412	United States: Federal Government,United States: Food and Drug Administration
NCT01004172	United States: Institutional Review Board
NCT00378105	United States: Food and Drug Administration
NCT02088034	United States: Institutional Review Board
NCT02197572	United States: Food and Drug Administration
NCT01300026	United States: Food and Drug Administration,United States: MD Anderson Surveillance Committee FWA-363,United States: Western Institutional Review Board
NCT01580293	Argentina: Administracion Nacional de Medicamentos, Alimentos y Tecnologia Medica,Austria: Federal Office for Safety in Health Care,Belgium: Federal Agency for Medicinal Products and Health Products,Canada: Health Canada,Colombia: INVIMA Instituto Nacional de Vigilancia de Medicamentos y Alimentos,Denmark: Danish Health and Medicines Authority,France: Afssaps - Agence française de sécurité sanita…
NCT01456689	United States: Food and Drug Administration,Germany: Ministry of Health,Singapore: Health Sciences Authority,Spain: Ministry of Health
NCT01780545	United States: Food and Drug Administration
NCT02038881	United States: Food and Drug Administration
NCT00400374	United States: Institutional Review Board,United States: Food and Drug Administration,United States: Data and Safety Monitoring Board
NCT00920816	United States: Food and Drug Administration
NCT01414855	United States: Food and Drug Administration
NCT01585688	United States: Food and Drug Administration
NCT01881789	United States: Food and Drug Administration
NCT01917136	United States: Data and Safety Monitoring Board,United States: Food and Drug Administration,United States: Institutional Review Board
NCT01903993	United States: Food and Drug Administration
NCT00392951	United States: Institutional Review Board
NCT01032629	United States: Food and Drug Administration,United States: Federal Government,Hungary: National Institute for Quality and Organizational Development in Healthcare and Medicines,Ukraine: State Pharmacological Center - Ministry of Health,Russia: Ministry of Health of the Russian Federation,Canada: Health Canada,Netherlands: Healthcare Inspectorate,Belgium: Federal Agency for Medicinal Products and …
NCT01656733	United States: Food and Drug Administration
NCT01168973	Argentina: Administracion Nacional de Medicamentos, Alimentos y Tecnologia Medica,Austria: Federal Office for Safety in Health Care,Canada: Health Canada,France: Ministry of Health,France: Afssaps - Agence française de sécurité sanitaire des produits de santé (Saint-Denis),Germany: Federal Institute for Drugs and Medical Devices,Greece: National Organization of Medicines,India: Drugs Controller G…
NCT01516307	United States: Food and Drug Administration,Taiwan : Food and Drug Administration,Taiwan: Center for Drug Evaluation,Taiwan: Institutional Review Board,Hong Kong: Department of Health,Hong Kong: Ethics Committee,South Korea: Ministry of Food and Drug Safety,India: Central Drugs Standard Control Organization
NCT01723826	United States: Food and Drug Administration
NCT02054130	United States: Food and Drug Administration
NCT02784002	United Kingdom: Medicines and Healthcare Products Regulatory Agency,United States: Food and Drug Administration,Czech Republic: Ministry of Health
NCT00629798	United States: Food and Drug Administration
NCT00620633	United States: Food and Drug Administration
NCT00593450	United States: Food and Drug Administration
NCT00790010	United States: Food and Drug Administration
NCT01294670	United States: Institutional Review Board
NCT01297452	United States: Food and Drug Administration
NCT01543659	United States: Food and Drug Administration
NCT01553188	United States: Federal Government
NCT01324479	Singapore: Health Sciences Authority,Hong Kong: Department of Health,Korea: Food and Drug Administration,Taiwan: Department of Health,United States: Food and Drug Administration,Germany: Ministry of Health,Italy: Ministry of Health,Netherlands: The Central Committee on Research Involving Human Subjects (CCMO),Australia: Department of Health and Ageing Therapeutic Goods Administration,Spain: Spani…
NCT01799278	United States: Food and Drug Administration,United States: Institutional Review Board,United States: Data and Safety Monitoring Board
NCT01780844	United States: Food and Drug Administration
NCT02063958	United States: Food and Drug Administration
NCT00831766	United States: Institutional Review Board,United States: Food and Drug Administration
NCT00825201	United States: Institutional Review Board
NCT01688336	United States: Institutional Review Board
NCT01721876	Argentina: Admin Nacional de Medicamentos, Alimentos Tecnologia Medica,Austria: Medicines and Medical Devices Agency,Belgium: Federal Agency for Medicinal and Health Products,Brazil: National Health Surveillance Agency,Canada: Health Canada,Czech Republic: State Institute for Drug Control,Finland: Finnish Medicines Agency,France: Agence Nationale sécurité médicament et des produits santé,Germany:…
NCT01682083	United States: Food and Drug Administration,Australia: Human Research Ethics Committee
NCT02473198	United States: Institutional Review Board
NCT01989754	United States: Food and Drug Administration,Argentina: Administracion Nacional de Medicamentos, Alimentos y Tecnologia Medica,Brazil: National Health Surveillance Agency,Mexico: Federal Commission for Protection Against Health Risks,Canada: Health Canada,Czech Republic: State Institute for Drug Control,Hungary: National Institute of Pharmacy,Poland: Office for Registration of Medicinal Products, …
NCT01176474	United States: Food and Drug Administration
NCT01362374	United States: Food and Drug Administration
NCT01663857	United States: Food and Drug Administration
NCT02096861	Korea: Ministry of Food and Drug Safety,United States: Food and Drug Administration
NCT01256268	United States: Food and Drug Administration
NCT01254630	United States: Food and Drug Administration
NCT01482962	United States: Food and Drug Administration,European Union: European Medicines Agency,Australia: Department of Health and Ageing Therapeutic Goods Administration,New Zealand: Ministry of Health
NCT01865747	United States: Food and Drug Administration
NCT02096900	United States: Institutional Review Board,United States: Food and Drug Administration
NCT01934010	United States: Food and Drug Administration,Canada: Health Canada,Czech Republic: State Institute for Drug Control,Israel: Ministry of Health, Clinical Trials Department,Turkey: Ministry of Health, Turkish Drug and Medical Device Institution,South Korea: Ministry of Food and Drug Safety
NCT01024036	United States: Food and Drug Administration,Germany: Ethics Commission,Great Britain: Medicines and Healthcare Products Regulatory Agency,Hungary: National Institute for Quality and Organizational Development in Healthcare and Medicines,Taiwan: Department of Health,Germany: Paul-Ehrlich-Institut,Great Britain: Research Ethics Committee
NCT01951729	United States: Food and Drug Administration
NCT01824199	United States: Institutional Review Board
NCT01663623	United States: Food and Drug Administration,Canada: Health Canada
NCT02119650	United States: Food and Drug Administration
NCT01927120	United States: Food and Drug Administration
NCT01369199	United States: Institutional Review Board,United States: Federal Government
NCT01685008	United States: Food and Drug Administration,Germany: Paul-Ehrlich-Institut,Italy: The Italian Medicines Agency,Spain: Spanish Agency of Medicines,Poland: Office for Registration of Medicinal Products, Medical Devices and Biocidal Products,Hungary: National Institute of Pharmacy,Belgium: Federal Agency for Medicinal Products and Health Products
NCT01215344	United States: Institutional Review Board
NCT01728805	United States: Food and Drug Administration,United Kingdom: Medicines and Healthcare Products Regulatory Agency,France: Agence Nationale de Sécurité du Médicament et des produits de santé,Spain: Agencia Española de Medicamentos y Productos Sanitarios,Italy: The Italian Medicines Agency,Denmark: Danish Health and Medicines Authority,Netherlands: The Central Committee on Research Involving Human Su…
NCT01973868	United States: Food and Drug Administration
NCT01892046	United States: Food and Drug Administration
NCT02326454	United States: Food and Drug Administration
NCT02294058	United States: Food and Drug Administration
NCT02219477	Germany: Ministry of Health,United States: Food and Drug Administration,Canada: Health Canada
NCT01670981	United States: Food and Drug Administration
NCT01945489	United States: Food and Drug Administration
NCT00759772	United States: Food and Drug Administration
NCT01212770	Australia: Department of Health and Ageing Therapeutic Goods Administration,United States: Food and Drug Administration,Canada: Health Canada,Finland: Finnish Medicines Agency,Germany: Federal Institute for Drugs and Medical Devices,Italy: The Italian Medicines Agency,Lithuania: State Medicine Control Agency - Ministry of Health,Poland: Office for Registration of Medicinal Products, Medical Devic…
NCT01211262	United Kingdom: Medicines and Healthcare Products Regulatory Agency,United States: Food and Drug Administration
NCT01416428	United States: Food and Drug Administration
NCT01731886	United States: Food and Drug Administration,United States: Institutional Review Board
NCT01694420	United States: Food and Drug Administration,United States: Institutional Review Board
NCT01666652	United States: Food and Drug Administration
NCT01957007	United States: Food and Drug Administration
NCT01931358	United States: Food and Drug Administration,Thailand: Ministry of Public Health,Thailand: Food and Drug Administration
NCT01280955	United States: Food and Drug Administration,United States: Institutional Review Board
NCT01994889	United States: Food and Drug Administration
NCT01980628	United States: Food and Drug Administration,United States: Institutional Review Board,Belgium: Federal Agency for Medicines and Health Products, FAMHP,Germany: Federal Institute for Drugs and Medical Devices,France: Agence Nationale de Sécurité du Médicament et des produits de santé,United Kingdom: Medicines and Healthcare Products Regulatory Agency,United Kingdom: National Health Service
NCT00466921	United States: Food and Drug Administration
NCT01412229	United States: Institutional Review Board
NCT01999868	United States: Food and Drug Administration,United States: Federal Government,Canada: Health Canada
NCT01989676	United States: Food and Drug Administration
NCT01088802	United States: Institutional Review Board
NCT01724346	United States: Food and Drug Administration,Australia: Department of Health and Ageing Therapeutic Goods Administration,Belgium: Federal Agency for Medicinal Products and Health Products,Canada: Health Canada,China: Food and Drug Administration,Czech Republic: State Institute for Drug Control,Ireland: Irish Medicines Board,Israel: Israeli Health Ministry Pharmaceutical Administration,Italy: The I…
NCT02049905	United States: Food and Drug Administration
NCT01783756	United States: Food and Drug Administration
NCT01690143	United States: Food and Drug Administration
NCT01632436	United States: Food and Drug Administration
NCT01631214	Argentina: Administración Nacional de Medicamentos, Alimentos y Tecnología Médica,Australia: Therapeutic Goods Administration,Austria: Bundesamt für Sicherheit im Gesundheitswesen (BASG) / AGES Medizinmarktaufsicht,Belgium: Federal Agency for Medicines and Health Products, FAMHP,Brazil: Agência Nacional de Vigilância Sanitária,Bulgaria: Bulgarian Drug Agency,Canada: Health Canada,Chile: Instituto…
NCT01797120	United States: Institutional Review Board
NCT01774344	Germany: Federal Institute for Drugs and Medical Devices,Italy: Agenzia Italiana del Farmaco (AIFA),Spain: Agencia Española de Medicamentos y Productos Sanitarios,United States: Food and Drug Administration,Australia: Department of Health and Ageing Therapeutic Goods Administration,Belgium: Federal Agency for Medicinal Products and Health Products,France: Ministry of Health,Singapore: Health Scie…
NCT02278120	United States: Food and Drug Administration,Belgium: Federal Agency for Medicinal Products and Health Products,Brazil: Ministry of Health,Canada: Health Canada,Germany: Federal Institute for Drugs and Medical Devices (BfArM),Lebanon: Ministry of Public Health,Poland: Ministry of Health,Singapore: Health Sciences Authority,United Arab Emirates: Drug Control Department - Medicines and Pharmacy Cont…
NCT02248090	United States: Food and Drug Administration,South Korea: Korea Food and Drug Administration (KFDA),United Kingdom: Medicines and Healthcare Products Regulatory Agency,France: National Agency for the Safety of Medicine and Health Products (ANSM)
NCT01559129	United States: Food and Drug Administration,Australia: Department of Health and Ageing Therapeutic Goods Administration,Australia: Human Research Ethics Committee,France: Afssaps - Agence française de sécurité sanitaire des produits de santé (Saint-Denis),France: Committee for the Protection of Personnes,France: Conseil National de l'Ordre des Médecins,Germany: Federal Institute for Drugs and Med…
NCT02302066	United States: Food and Drug Administration,Colombia: INVIMA Instituto Nacional de Vigilancia de Medicamentos y Alimentos,Dominican Republic: Consejo Nacional de Bioetica en Salud,Philippines: Bureau of Food and Drugs,Thailand: Food and Drug Administration,Panama: Comite de Bioetica en la Investigacion del Hospital del Nino
NCT01740297	United States: Food and Drug Administration,Germany: Paul-Ehrlich-Institut
NCT01818752	United States: Food and Drug Administration
NCT01447056	United States: Food and Drug Administration,United States: Institutional Review Board
NCT02107703	United States: Food and Drug Administration,Belgium: Federal Agency for Medicines and Health Products, FAMHP,Russia: Ministry of Health of the Russian Federation,Japan: Ministry of Health, Labor and Welfare,Korea: Ministry of Food and Drug Safety,Taiwan: Ministry of Health and Welfare,Denmark: Danish Health and Medicines Authority,Finland: Finnish Medicines Agency,France: Ministry of Health,Germa…
NCT01112306	Spain: Comité Ético de Investigación Clínica,United Kingdom: Research Ethics Committee,Switzerland: Swissmedic,China: Food and Drug Administration,Australia: National Health and Medical Research Council,United States: Food and Drug Administration,South Korea: Korea Food and Drug Administration (KFDA),Russia: Pharmacological Committee, Ministry of Health,Czech Republic: State Institute for Drug Co…
NCT01298570	United States: Food and Drug Administration
NCT01390064	United States: Food and Drug Administration
NCT00577629	United States: Institutional Review Board
NCT01850524	United States: Food and Drug Administration,European Union: European Medicines Agency,Canada: Health Canada,France: Afssaps - Agence française de sécurité sanitaire des produits de santé (Saint-Denis),Belgium: Federal Agency for Medicinal Products and Health Products,New Zealand: Medsafe,Russia: FSI Scientific Center of Expertise of Medical Application,Korea: Ministry of Food and Drug Safety
NCT01578239	United States: Food and Drug Administration,France: Afssaps - Agence française de sécurité sanitaire des produits de santé (Saint-Denis),Germany: Federal Institute for Drugs and Medical Devices,Italy: The Italian Medicines Agency,Portugal: National Pharmacy and Medicines Institute,Spain: Agencia Española de Medicamentos y Productos Sanitarios,United Kingdom: Medicines and Healthcare Products Regu…
NCT00835770	Israel: Ministry of Health,Belgium: Federal Agency for Medicinal Products and Health Products,Bulgaria: Bulgarian Drug Agency,Romania: National Agency for Medicines and Medical Devices,Switzerland: Swissmedic,Ukraine: State Pharmacological Center - Ministry of Health,Netherlands: The Central Committee on Research Involving Human Subjects (CCMO),Macedonia: Ministry of Health,Spain: Agencia Español…
NCT01672879	United States: Food and Drug Administration
NCT02338609	United States: Food and Drug Administration,Canada: Health Canada,Belgium: Federal Agency for Medicinal Products and Health Products,Germany: Federal Institute for Drugs and Medical Devices (BfArM),Poland: Office for Registration of Medicinal Products, Medical Devices and Biocidal Products,Russia: Ministry of Health of the Russian Federation
NCT01570387	United States: Food and Drug Administration
NCT00285675	United States: Food and Drug Administration,Canada: Health Canada
NCT00825656	United States: Institutional Review Board
NCT00786318	United States: Federal Government
NCT01066494	United States: Food and Drug Administration
NCT00982787	United States: Food and Drug Administration
NCT00392054	United States: Food and Drug Administration,Canada: Health Canada,European Union: European Medicines Agency
NCT01400815	United States: Food and Drug Administration
NCT00731952	United States: Food and Drug Administration
NCT00931840	United States: Food and Drug Administration
NCT00663689	United States: Institutional Review Board
NCT01429298	United States: Institutional Review Board
NCT00417560	United States: Federal Government,United States: Food and Drug Administration
NCT00803972	United States: Food and Drug Administration
NCT01688596	United States: Institutional Review Board
NCT01365221	United States: Institutional Review Board
NCT01524692	United States: Food and Drug Administration,United States: Institutional Review Board
NCT00691015	United States: Federal Government,United States: Food and Drug Administration
NCT00902018	United States: Institutional Review Board
NCT01007630	United States: Food and Drug Administration
NCT02038790	United States: Food and Drug Administration
NCT00576225	United States: Food and Drug Administration
NCT00668421	United States: Food and Drug Administration,United States: Institutional Review Board
NCT01587274	United States: Institutional Review Board
NCT01484470	United States: Food and Drug Administration,United States: Institutional Review Board
NCT01041521	United States: Food and Drug Administration
NCT01872936	United States: Food and Drug Administration
NCT01273337	United States: Food and Drug Administration
NCT01815515	United States: Food and Drug Administration
NCT01058941	United States: Food and Drug Administration
NCT01271504	Ukraine: Ministry of Health,United States: Food and Drug Administration
NCT01733394	United States: Food and Drug Administration
NCT00744965	United States: Institutional Review Board
NCT01670162	United States: Institutional Review Board
NCT00574587	United States: Institutional Review Board
NCT00856245	United States: Institutional Review Board
NCT01304602	United States: Food and Drug Administration
NCT01740336	United States: Food and Drug Administration
NCT01778803	United States: Food and Drug Administration
NCT00660101	United States: Food and Drug Administration
NCT00928135	United States: Food and Drug Administration,United States: Federal Government
NCT00843531	United States: Food and Drug Administration
NCT01343771	United States: Food and Drug Administration,United States: Institutional Review Board
NCT01630811	United States: Institutional Review Board
NCT00848328	United States: Institutional Review Board,United States: Food and Drug Administration
NCT00699491	United States: Food and Drug Administration
NCT01449370	United States: Food and Drug Administration,Spain: Ministry of Health,United Kingdom: Medicines and Healthcare Products Regulatory Agency
NCT02130518	United States: Food and Drug Administration
NCT00664326	United States: Food and Drug Administration,United Kingdom: Medicines and Healthcare Products Regulatory Agency,Germany: Federal Institute for Drugs and Medical Devices,France: Afssaps - Agence française de sécurité sanitaire des produits de santé (Saint-Denis),Finland: Finnish Medicines Agency,Poland: Ministry of Health
NCT01186406	United States: Institutional Review Board
NCT01836172	Korea: Ministry of Food and Drug Safety,United States: Food and Drug Administration
NCT01800695	United States: Food and Drug Administration,Australia: Department of Health and Ageing Therapeutic Goods Administration
NCT02127710	United States: Food and Drug Administration
NCT02110082	United States: Food and Drug Administration
NCT02105961	United States: Food and Drug Administration
NCT02105948	United States: Food and Drug Administration
NCT00135200	United States: Institutional Review Board
NCT00799110	United States: Food and Drug Administration
NCT01145508	United States: Food and Drug Administration
NCT01604343	United States: Food and Drug Administration
NCT01905683	Germany: Federal Institute for Drugs and Medical Devices,Czech Republic: State Institute for Drug Control,Slovakia: State Institute for Drug Control,Estonia: The State Agency of Medicine,South Korea: Korea Food and Drug Administration (KFDA),Austria: Federal Office for Safety in Health Care,Romania: National Medicines Agency,Poland: Office for Registration of Medicinal Products, Medical Devices a…
NCT01895959	United States: Food and Drug Administration,United States: Institutional Review Board
NCT02217332	United States: Food and Drug Administration
NCT00596011	United States: Food and Drug Administration
NCT00904033	United States: Institutional Review Board
NCT01061840	United States: Food and Drug Administration
NCT01443728	United States: Food and Drug Administration
NCT01780506	United States: Food and Drug Administration,Germany: Federal Institute for Drugs and Medical Devices,France: Afssaps - Agence française de sécurité sanitaire des produits de santé (Saint-Denis),Spain: Spanish Agency of Medicines,Portugal: INFARMED, National Authority of Medicines and Health Products, IP,Austria: Austrian Medicines and Medical Devices Agency,Belgium: Federal Agency for Medicines a…
NCT01697579	United States: Food and Drug Administration
NCT01991184	United States: Food and Drug Administration
NCT01663766	United States: Food and Drug Administration
NCT02226965	United States: Food and Drug Administration
NCT02177617	United States: Food and Drug Administration
NCT00099437	United States: Food and Drug Administration
NCT00419562	United States: Federal Government
NCT01296581	United States: Food and Drug Administration
NCT01404325	United States: Food and Drug Administration,Germany: Federal Ministry of Food, Agriculture and Consumer Protection
NCT01932502	United States: Food and Drug Administration
NCT01777997	United States: Federal Government
NCT02124044	United States: Federal Government
NCT02016534	Unites States: Food and Drug Administration,Australia: Department of Health and Ageing Therapeutic Goods Administration,Canada: Health Canada,United Kingdom: Medicines and Healthcare Products Regulatory Agency,Czech Republic: State Institute for Drug Control,France: Afssaps - Agence française de sécurité sanitaire des produits de santé (Saint-Denis),United States: Food and Drug Administration,Gre…
NCT02008396	United States: Food and Drug Administration
NCT00777881	United States: Institutional Review Board
NCT00820170	United States: Institutional Review Board
NCT01049841	United States: Food and Drug Administration
NCT01038388	United States: Institutional Review Board,United States: Food and Drug Administration,United States: Data and Safety Monitoring Board
NCT01276041	United States: Food and Drug Administration
NCT01275586	United States: Institutional Review Board
NCT01274351	United States: Food and Drug Administration,Turkey: Ministry of Health
NCT02366845	United States: Data and Safety Monitoring Board
NCT01543776	United States: Institutional Review Board,United States: Federal Government
NCT01518465	United States: Federal Government
NCT01508312	United States: Food and Drug Administration
NCT01345682	Argentina: Admin Nacional de Medicamentos, Alimentos Tecnologia Medica,Austria: Medicines and Medical Devices Agency,Belgium: Federal Agency for Medicinal and Health Products,Brazil: National Health Surveillance Agency,Czech Republic: State Institute for Drug Control,Denmark: The Danish Health and Medicines Authority,France: Afssaps - Agence française de sécurité sanitaire des produits de santé (…
NCT01283009	United States: Federal Government,United States: Food and Drug Administration
NCT01774071	United States: Food and Drug Administration
NCT01797445	United States: Food and Drug Administration,Germany: Federal Institute for Drugs and Medical Devices,France: Afssaps - Agence française de sécurité sanitaire des produits de santé (Saint-Denis),Spain: Spanish Agency of Medicines,Portugal: INFARMED, National Authority of Medicines and Health Products, IP,Austria: Austrian Medicines and Medical Devices Agency,Austria: Federal Office for Safety in H…
NCT01786252	United States: Food and Drug Administration,United States: Institutional Review Board
NCT01758588	United States: Food and Drug Administration
NCT02052791	United States: Food and Drug Administration
NCT02035657	United States: Food and Drug Administration
NCT02000427	United States: Institutional Review Board,United States: Food and Drug Administration,Germany: Paul Ehrlich Institut (PEI),France: Agence nationale de sécurité du medicament et des produits de santé (ANSM),Italy: Agenzia Italiana del Farmaco (AIFA),United Kingdom: Medicines and Healthcare Products Regulatory Agency
NCT00572078	United States: Institutional Review Board
NCT01650194	United States: Food and Drug Administration
NCT01610414	New Zealand: Medsafe,Spain: Agencia Española del Medicamento y Productos Sanitarios,Hong Kong: Department of Health, The Government of the Hong Kong Special Administrative Region,United States: Food and Drug Administration,Turkey: General Directorate of Pharmacy and Pharmaceuticals,Panama: National Committee of Bioethics in Health Research of the Gorgas Memorial Institute for Health Studies,Unite…
NCT01868061	United States: Food and Drug Administration
NCT01867125	United States: Food and Drug Administration
NCT02202746	United States: Food and Drug Administration
NCT02132312	United States: Food and Drug Administration
NCT01013285	United States: Food and Drug Administration
NCT01158105	United States: Food and Drug Administration
NCT01816165	United States: Food and Drug Administration
NCT01252953	United States: Food and Drug Administration,United Kingdom: Medicines and Healthcare Products Regulatory Agency,China: Food and Drug Administration,Canada: Health Canada,Norway: Norwegian Medicines Agency,Sweden: Medical Products Agency,Finland: Finnish Medicines Agency,Denmark: Danish Health and Medicines Authority,Germany: Federal Institute for Drugs and Medical Devices,Italy: The Italian Medic…
NCT01807520	Australia: Department of Health and Ageing Therapeutic Goods Administration,Belgium: Federal Agency for Medicinal Products and Health Products,Brazil: Ministry of Health,Czech Republic: State Institute for Drug Control,Denmark: Danish Medicines Agency,Germany: Federal Institute for Drugs and Medical Devices,Greece: Ministry of Health and Welfare,Spain: Spanish Agency of Medicines,United Kingdom: …
NCT01801111	United States: Food and Drug Administration
NCT02141672	United States: Food and Drug Administration
NCT02137772	United States: Food and Drug Administration
NCT00923364	United States: Federal Government
NCT01286038	United States: Food and Drug Administration,United States: Institutional Review Board
NCT02620631	United States: Data and Safety Monitoring Board
NCT01327612	Poland: Ministry of Health,Spain: Spanish Agency of Medicines,United States: Western Institutional Review Board,United States: Food and Drug Administration
NCT01815736	United States: Food and Drug Administration
NCT01767467	New Zealand: Medsafe,France: Agence nationale de sécurité du médicament et des produits de santé (ANSM),Russia: Ministry of Health of Russian Federation,Spain: Agencia Española del Medicamento y Productos Sanitarios,Finland: The Finnish Medicines Agency (FIMEA),Argentina: Administracion Nacional de Medicamentos, Alimentos y Tecnologia Medica,Taiwan: Taiwan Food and Drug Administration (TFDA),Sing…
NCT01732107	United States: Food and Drug Administration
NCT00464620	United States: Institutional Review Board
NCT00724568	United States: Institutional Review Board
NCT00515281	United States: Food and Drug Administration
NCT01615367	United States: Institutional Review Board,United States: Federal Government
NCT01556425	United States: Institutional Review Board
NCT01837641	United States: Food and Drug Administration,Japan: Pharmaceuticals and Medical Devices Agency
NCT02175680	United States: Food and Drug Administration
NCT01377168	United States: Institutional Review Board,Peru: Ethics Committee
NCT00566696	United States: Food and Drug Administration
NCT00789373	United States: Food and Drug Administration
NCT00790335	United States: Food and Drug Administration
NCT01530997	United States: Institutional Review Board
NCT01473095	United States: Food and Drug Administration
NCT01794507	United States: Food and Drug Administration,France: Agence Nationale de Sécurité du Médicament et des produits de santé,Australia: Department of Health and Ageing Therapeutic Goods Administration
NCT01579760	United States: Institutional Review Board,United States: Food and Drug Administration
NCT01994109	United States: Food and Drug Administration,Ukraine: Ministry of Health,Russia: Ministry of Health of the Russian Federation
NCT02252042	United States: Food and Drug Administration
NCT02240030	United States: Food and Drug Administration,Canada: Health Canada
NCT00756600	United States: Institutional Review Board,Australia: Human Research Ethics Committee,United Kingdom: Research Ethics Committee,Italy: Ethics Committee,Canada: Ethics Review Committee
NCT01445509	United States: Federal Government
NCT00777153	United States: Food and Drug Administration,Austria: Agency for Health and Food Safety,Australia: Department of Health and Ageing Therapeutic Goods Administration,Belgium: Federal Agency for Medicinal Products and Health Products,Canada: Health Canada,Czech Republic: State Institute for Drug Control,France: Afssaps - Agence française de sécurité sanitaire des produits de santé (Saint-Denis),Germa…
NCT01673867	United States: Food and Drug Administration,Argentina: Administracion Nacional de Medicamentos, Alimentos y Tecnologia Medica,Australia: Department of Health and Ageing Therapeutic Goods Administration,Austria: Federal Office for Safety in Health Care,Brazil: National Health Surveillance Agency,Canada: Health Canada,Chile: Instituto de Salud Pública de Chile,Czech Republic: State Institute for Dr…
NCT01971476	Austria: Medicines and Medical Devices Agency,Belgium: Federal Agency for Medicinal and Health Products,Czech Republic: State Institute for Drug Control,France: Agence Nationale sécurité médicament et des produits santé,Germany: Federal Institute for Drugs and Medical Devices,Italy: National Institute of Health,United Kingdom: Medicines and Healthcare Products Regulatory Agency,United States: Foo…
NCT01956123	Belgium: Federal Agency for Medicinal Products and Health Products,Belgium: Ethics Committee,Czech Republic: Ethics Committee,Czech Republic: State Institute for Drug Control,Denmark: Ethics Committee,Denmark: Danish Medicines Agency,France: Committee for the Protection of Personnes,France: Agence Nationale de Sécurité du Médicament et des produits de santé,Poland: Ethics Committee,Poland: Office…
NCT01956110	Belgium: Federal Agency for Medicinal Products and Health Products,Belgium: Ethics Committee,Brazil: Ethics Committee,Brazil: National Committee of Ethics in Research,Brazil: National Health Surveillance Agency,Canada: Ethics Review Committee,Canada: Health Canada,Czech Republic: Ethics Committee,Czech Republic: State Institute for Drug Control,Denmark: Ethics Committee,Denmark: Danish Medicines …
NCT01870778	United States: Food and Drug Administration
NCT02299336	United States: Institutional Review Board
NCT02187471	United States: Food and Drug Administration
NCT00175916	Austria: Federal Ministry for Health and Women,Belgium: Federal Agency for Medicines and Health Products, FAMHP,Czech Republic: State Institute for Drug Control,Finland: Finnish Medicines Agency,France: Afssaps - Agence française de sécurité sanitaire des produits de santé (Saint-Denis),Germany: Federal Institute for Drugs and Medical Devices,Hungary: National Institute of Pharmacy,Italy: The Ita…
NCT00890032	United States: Food and Drug Administration
NCT00876395	United States: Food and Drug Administration,Argentina: Ministry of Health,Australia: Therapeutic Goods Administration,Belgium: Pharmaceutical Inspectorate,Brazil: National Health Surveillance Agency ANVISA,Canada: Health Canada,China: Food and Drug Administration,Columbia: Ministry of Health,Czech Republic: State Institute for Drug Control,Egypt: Ministry of Health, Drug Policy and Planning Cente…
NCT01222754	United States: Federal Government
NCT01212757	Belgium: Federal Agency for Medicinal Products and Health Products,Bulgaria: Bulgarian Drug Agency,Canada: Health Canada,Czech Republic: State Institute for Drug Control,Estonia: The State Agency of Medicine,France: Agence Nationale de Sécurité du Médicament et des produits de santé,Germany: Federal Institute for Drugs and Medical Devices,Hungary: National Institute of Pharmacy,Italy: The Italian…
NCT01393730	United States: Institutional Review Board
NCT01642004	Argentina: Administracion Nacional de Medicamentos, Alimentos y Tecnologia Medica,Australia: Department of Health and Ageing Therapeutic Goods Administration,Austria: Federal Office for Safety in Health Care,Canada: Health Canada,Chile: Instituto de Salud Pública de Chile,Czech Republic: State Institute for Drug Control,France: Afssaps - Agence française de sécurité sanitaire des produits de sant…
NCT01574937	United States: Food and Drug Administration
NCT02038543	United States: Food and Drug Administration
NCT01942135	United States: Food and Drug Administration
NCT01842646	United States: Food and Drug Administration
NCT02468492	United States: Food and Drug Administration
NCT02243293	United States: Food and Drug Administration
NCT02009488	United States: Institutional Review Board
NCT01106157	United States: Food and Drug Administration
NCT01633372	United States: Food and Drug Administration
NCT01808196	United States: Food and Drug Administration
NCT01779375	United States: Food and Drug Administration
NCT01989468	United States: Food and Drug Administration
NCT01188876	United States: Institutional Review Board
NCT01610284	United States: Food and Drug Administration,Austria: Agency for Health and Food Safety,Belgium: Federal Agency for Medicinal Products and Health Products,Czech Republic: State Institute for Drug Control,Spain: Spanish Agency of Medicines,France: Afssaps - Agence française de sécurité sanitaire des produits de santé (Saint-Denis),Hungary: National Institute of Pharmacy,Netherlands: The Central Com…
NCT02151981	United States: Food and Drug Administration,United Kingdom: Medicines and Healthcare Products Regulatory Agency,Canada: Health Canada,China: Food and Drug Administration,France: Ministry of Health,Germany: Ministry of Health,Hong Kong: Department of Health,Italy: Ministry of Health,Japan: Pharmaceuticals and Medical Devices Agency,Korea: Ministry for Health and Welfare,Belgium : Federaal Agentsch…
NCT01773187	United States: Food and Drug Administration
NCT01950819	United States: Food and Drug Administration
NCT02197247	United States: Food and Drug Administration,South Korea: Korea Food and Drug Administration (KFDA),United Kingdom: Research Ethics Committee,United Kingdom: Medicines and Healthcare Products Regulatory Agency,Netherlands: Medical Ethics Review Committee (METC),Spain: Ministry of Health and Consumption,Taiwan: National Bureau of Controlled Drugs
NCT02197234	Taiwan: National Bureau of Controlled Drugs,United States: Food and Drug Administration,South Korea: Korea Food and Drug Administration (KFDA),Belgium: Institutional Review Board,Spain: Ministry of Health and Consumption,France: Institutional Ethical Committee,Belgium: Federal Agency for Medicinal Products and Health Products
NCT00450463	United States: Federal Government
NCT01309230	United States: Food and Drug Administration
NCT01393405	United States: Federal Government,United States: Food and Drug Administration
NCT02235558	United States: Institutional Review Board,United States: Food and Drug Administration
NCT01991795	United States: Food and Drug Administration
NCT00599170	United States: Institutional Review Board
NCT01038583	United States: Institutional Review Board
NCT01539447	United States: Institutional Review Board
NCT01519817	United States: Federal Government
NCT01513499	United States: Food and Drug Administration
NCT01897532	Argentina: Admin Nacional de Medicamentos, Alimentos Tecnologia Medica,Brazil: National Health Surveillance Agency,Bulgaria: Bulgarian Drug Agency,Canada: Health Canada,Chile: Instituto de Salud Pública de Chile,China: China Food and Drug Administration (CFDA),Croatia: Ministry of Health and Social Care,Czech Republic: State Institute for Drug Control,Hungary: National Institute of Pharmacy,Israe…
NCT02205398	United States: Food and Drug Administration,Germany: Ministry of Health,Spain: Ministry of Health,Canada: Health Canada,China: Ministry of Health,France: Ministry of Health,Italy: Ministry of Health,Belgium: Federal Agency for Medicinal Products and Health Products
NCT02180724	United States: Food and Drug Administration
NCT02131064	United States: Food and Drug Administration
NCT01125293	United States: Food and Drug Administration
NCT00940602	United States: Food and Drug Administration
NCT01392989	United States: Institutional Review Board,United States: Food and Drug Administration
NCT01295827	United States: Food and Drug Administration
NCT02089685	United States: Food and Drug Administration
NCT02041533	United States: Food and Drug Administration,United States: Institutional Review Board,France: Agence Nationale de Sécurité du Médicament et des produits de santé,Germany: Federal Institute for Drugs and Medical Devices,Germany: Ministry of Health,Italy: Ministry of Health,Italy: National Bioethics Committee,Italy: National Institute of Health,Italy: National Monitoring Centre for Clinical Trials …
NCT01380197	United States: Institutional Review Board
NCT01584648	United States: Food and Drug Administration
NCT01882803	United States: Food and Drug Administration
NCT01863732	Belgium: Federal Agency for Medicinal Products and Health Products,Bulgaria: Bulgarian Drug Agency,Canada: Health Canada,France: National Agency for the Safety of Medicines and Health Products (MSNA),Germany: Paul-Ehrlich-Institut,Italy: The Italian Medicines Agency,Netherlands: Medicines Evaluation Board (MEB),Peru: General Directorate of Pharmaceuticals, Devices, and Drugs,Russia: Ministry of H…
NCT02163733	United States: Food and Drug Administration,Korea: Food and Drug Administration,Spain: Agencia Española de Medicamentos y Productos Sanitarios,United Kingdom: Medicines and Healthcare Products Regulatory Agency,France: Ministry of Health
NCT02157883	United States: Food and Drug Administration,Taiwan: Department of Health,Korea: Food and Drug Administration,Netherlands: Medical Ethics Review Committee (METC),Spain: Agencia Española de Medicamentos y Productos Sanitarios
NCT00999804	United States: Food and Drug Administration
NCT02213926	United States: Food and Drug Administration
NCT01752634	United Kingdom: Medicines and Healthcare Products Regulatory Agency,United States: Food and Drug Administration,Thailand: Food and Drug Administration,Argentina: Administracion Nacional de Medicamentos, Alimentos y Tecnologia Medica,Australia: Therapeutic Goods Administration (TGA),Belgium: Federal Agency for Medicines and Health Products, FAMHP,Brazil: National Health Surveillance Agency (Anvisa…
NCT01663727	United States: Food and Drug Administration
NCT01732640	United States: Food and Drug Administration,United States: Institutional Review Board,United States: Data and Safety Monitoring Board
NCT01698905	United States: Food and Drug Administration
NCT01613118	United States: Food and Drug Administration
NCT00860379	United States: Food and Drug Administration
NCT02036476	United States: Institutional Review Board
NCT00942578	United States: Federal Government
NCT02165397	United States: Food and Drug Administration,Australia: Department of Health and Ageing Therapeutic Goods Administration,Canada: Health Canada,France: Afssaps - Agence française de sécurité sanitaire des produits de santé (Saint-Denis),Germany: Federal Institute for Drugs and Medical Devices,Greece: National Organization of Medicines,Italy: The Italian Medicines Agency,Spain: Agencia Española de M…
NCT02257619	United States: Food and Drug Administration
NCT01386632	United States: Food and Drug Administration
NCT01553084	United States: Institutional Review Board
NCT02135692	United States: Food and Drug Administration
NCT02301624	United States: Food and Drug Administration,Argentina: Administracion Nacional de Medicamentos, Alimentos y Tecnologia Medica,Australia: Department of Health and Ageing Therapeutic Goods Administration,Brazil: National Health Surveillance Agency,Belgium: Federal Agency for Medicines and Health Products, FAMHP,Canada: Health Canada,Denmark: National Board of Health,Finland: Finnish Medicines Agenc…
NCT01470417	United States: Food and Drug Administration
NCT01437605	United States: Food and Drug Administration
NCT01717482	United States: Food and Drug Administration
NCT01370213	United States: Food and Drug Administration
NCT01691859	Ukraine: Ministry of Health of Ukraine, State Expert Center (SEC) of the Ministry of Health of Ukraine,Romania: Agentia Nationala a Medicamentului,France: Agence Nationale de Sécurité du Médicament et des produits de santé,Poland: URZAD REJESTRACJI PRODUKTOW LECZNICZYCH, WYROBOW MEDYCZNYCH I PRODUKTOW BIOBOJCZYCH,Chile: Ministerio de Salud de Chile,Argentina: Administracion Nacional de Medicament…
NCT01611090	United States: Food and Drug Administration,Turkey: Ministry of Health,Czech Republic: State Institute for Drug Control,United States: Federal Government,Argentina: Administracion Nacional de Medicamentos, Alimentos y Tecnologia Medica,Belgium: Federal Agency for Medicinal Products and Health Products,Brazil: National Health Surveillance Agency,Canada: Health Canada,Colombia: INVIMA Instituto Nac…
NCT00590824	United States: Food and Drug Administration
NCT02391545	United States: Institutional Review Board,United States: Food and Drug Administration,Europe: European Medicines Agency,United Kingdom: Medicines and Healthcare Products Regulatory Agency,United Kingdom: Research Ethics Committee
NCT01295515	United States: Federal Government
NCT01060384	United States: Food and Drug Administration
NCT01790126	United States: Food and Drug Administration
NCT01249443	United States: Food and Drug Administration,United States: Federal Government,United States: Institutional Review Board
NCT02164916	United States: Food and Drug Administration
NCT02264574	United States: Food and Drug Administration,Australia: Department of Health and Ageing Therapeutic Goods Administration,Canada: Health Canada,Sweden: Medical Products Agency,United Kingdom: Medicines and Healthcare Products Regulatory Agency
NCT01412333	United States: Food and Drug Administration
NCT02262728	United States: Food and Drug Administration
NCT01912963	United States: Food and Drug Administration
NCT02041429	United States: Institutional Review Board
NCT02101268	United States: Food and Drug Administration
NCT01437449	United States: Institutional Review Board
NCT00887536	United States: Food and Drug Administration,United States: Institutional Review Board,Ireland: Irish Medicines Board,Ireland: Research Ethics Committee
NCT01093326	Finland: Ethics Committee,Spain: Comité Ético de Investigación Clínica,United Kingdom: Research Ethics Committee,Poland: Ethics Committee,Switzerland: Swissmedic,United States: Food and Drug Administration,Czech Republic: State Institute for Drug Control,Finland: Finnish Medicines Agency,Germany: Ethics Commission,Austria: Ethikkommission,Romania: Ethics Committee,Russia: Ministry of Health of th…
NCT01844986	Australia: National Health and Medical Research Council,Brazil: National Health Surveillance Agency,Canada: Canadian Institutes of Health Research,China: Food and Drug Administration,France: Afssaps - Agence française de sécurité sanitaire des produits de santé (Saint-Denis),Israel: Israeli Health Ministry Pharmaceutical Administration,Italy: National Monitoring Centre for Clinical Trials - Minis…
NCT02066636	United States: Food and Drug Administration
NCT01754402	United States: Food and Drug Administration,United States: Institutional Review Board
NCT02204982	United States: Food and Drug Administration
NCT00486889	United States: Food and Drug Administration
NCT01859325	United States: Federal Government
NCT01683279	United States: Food and Drug Administration
NCT00122005	United States: Food and Drug Administration
NCT00288873	United States: Institutional Review Board
NCT00325182	United States: Institutional Review Board
NCT00710697	United States: Food and Drug Administration
NCT00677092	United States: Food and Drug Administration
NCT00859716	United States: Food and Drug Administration
NCT00448734	United States: Food and Drug Administration
NCT00934427	United States: Food and Drug Administration
NCT00790582	United States: Institutional Review Board
NCT01136928	United States: Institutional Review Board
NCT00401817	United States: Food and Drug Administration
NCT01493596	United States: Food and Drug Administration
NCT01604057	United States: Food and Drug Administration
NCT01229566	United States: Food and Drug Administration
NCT00154180	United States: Institutional Review Board
NCT00132743	United States: Food and Drug Administration
NCT00350701	United States: Institutional Review Board
NCT01670513	United States: Food and Drug Administration
NCT00968110	United States: Food and Drug Administration
NCT00100061	Canada: Health Canada,United States: Federal Government,United States: Food and Drug Administration
NCT01049451	United States: Food and Drug Administration
NCT01695187	United States: Food and Drug Administration
NCT00879177	United States: Institutional Review Board
NCT01155817	United States: Food and Drug Administration,United States: Institutional Review Board
NCT00580931	United States: Institutional Review Board
NCT01511978	United States: Food and Drug Administration
NCT00925314	United States: Food and Drug Administration
NCT00881556	United States: Institutional Review Board
NCT01319864	United States: Food and Drug Administration
NCT01408602	United States: Food and Drug Administration
NCT01040221	United States: Food and Drug Administration
NCT00553683	United States: Food and Drug Administration
NCT00715988	United States: Federal Government
NCT01044238	United States: Food and Drug Administration
NCT01938599	United States: Food and Drug Administration
NCT00417794	United States: Institutional Review Board
NCT02070380	United States: Institutional Review Board,Czech Republic: Ethics Committee,Germany: Ethics Commission
NCT00179998	United States: Food and Drug Administration
NCT01022580	United States: Food and Drug Administration
NCT01588418	United States: Institutional Review Board
NCT02193113	United States: Food and Drug Administration
NCT00946673	United States: Institutional Review Board,United States: Food and Drug Administration
NCT02199925	United States: Food and Drug Administration,United States: Institutional Review Board
NCT01804036	United States: Institutional Review Board
NCT01239394	United States: Institutional Review Board
NCT01298934	United States: Food and Drug Administration
NCT00996073	United States: Food and Drug Administration
NCT01517711	United States: Institutional Review Board,United States: Federal Government
NCT00580853	United States: Institutional Review Board
NCT01841762	United States: Food and Drug Administration
NCT01673828	United States: Food and Drug Administration
NCT00577382	United States: Food and Drug Administration
NCT01355705	United States: Food and Drug Administration,United States: Institutional Review Board
NCT01420874	United States: Food and Drug Administration
NCT01659580	United States: Food and Drug Administration
NCT00574119	United States: Institutional Review Board
NCT01005472	United States: Food and Drug Administration
NCT01004874	United States: Institutional Review Board
NCT01269346	United States: Food and Drug Administration
NCT02020031	United States: Food and Drug Administration
NCT01875848	United States: Federal Government,United States: Food and Drug Administration
NCT02247739	United States: Food and Drug Administration
NCT01057862	United States: Institutional Review Board
NCT01065467	United States: Food and Drug Administration
NCT01563302	United States: Food and Drug Administration
NCT02186626	United States: Food and Drug Administration
NCT00699556	United States: Institutional Review Board
NCT01056965	United States: Food and Drug Administration
NCT01390077	United States: Food and Drug Administration
NCT01011218	United States: Institutional Review Board
NCT01470794	United States: Food and Drug Administration
NCT00602693	United States: Food and Drug Administration
NCT01681849	United States: Food and Drug Administration
NCT01176266	United States: Food and Drug Administration,Canada: Health Canada,Germany: Federal Institute for Drugs and Medical Devices,Taiwan : Food and Drug Administration,Japan: Pharmaceuticals and Medical Devices Agency,Turkey: Drug and Medical Device Institution,Italy: The Italian Medicines Agency,Spain: Agencia Española de Medicamentos y Productos Sanitarios,United Kingdom: Medicines and Healthcare Prod…
NCT01169402	United States: Food and Drug Administration
NCT01661114	United States: Food and Drug Administration
NCT02204917	United States: Food and Drug Administration,United States: Institutional Review Board
NCT02204813	United States: Food and Drug Administration
NCT01788969	United States: Food and Drug Administration
NCT00294658	United States: Federal Government
NCT00636168	United States: Food and Drug Administration,United States: Institutional Review Board,European Union: European Medicines Agency,Australia: Department of Health and Ageing Therapeutic Goods Administration,Belgium: Federal Agency for Medicinal Products and Health Products,Czech Republic: State Institute for Drug Control,Denmark: Laegmiddeistyrelsen,Finland: Laakelaitos,France: Afssaps - Agence fran…
NCT00916409	United States: Food and Drug Administration
NCT00847912	United States: Federal Government,United States: Food and Drug Administration
NCT01156584	United States: Food and Drug Administration
NCT01403610	United States: Food and Drug Administration
NCT01327053	United States: Food and Drug Administration,Australia: Department of Health and Ageing Therapeutic Goods Administration,Belgium: Federal Agency for Medicinal Products and Health Products,Canada: Health Canada,France: Afssaps - Agence française de sécurité sanitaire des produits de santé (Saint-Denis),Germany: Federal Institute for Drugs and Medical Devices,Greece: National Organization of Medicin…
NCT01840085	United States: Food and Drug Administration
NCT01136772	United States: Federal Government
NCT01478581	United States: Food and Drug Administration,United States: Institutional Review Board
NCT01593670	United States: Food and Drug Administration
NCT00576680	United States: Institutional Review Board
NCT01354431	United States: Food and Drug Administration,United States: Institutional Review Board
NCT01305512	United States: Food and Drug Administration
NCT02125318	United States: Food and Drug Administration
NCT01245062	Australia: Human Research Ethics Committee,United States: Food and Drug Administration,Canada: Health Canada
NCT01728454	United States: Food and Drug Administration
NCT01715805	United States: Food and Drug Administration
NCT01935089	United States: Food and Drug Administration
NCT01188421	United States: Food and Drug Administration,United States: Institutional Review Board
NCT01501487	United States: Institutional Review Board
NCT01415921	United States: Institutional Review Board
NCT02048488	United States: Institutional Review Board,United States: Food and Drug Administration,United Kingdom: Medicines and Healthcare Products Regulatory Agency
NCT01985256	United States: Food and Drug Administration
NCT01967810	United States: Food and Drug Administration
NCT01961414	United States: Institutional Review Board
NCT00981747	United States: Institutional Review Board
NCT01309672	United States: Food and Drug Administration
NCT02018042	United States: Food and Drug Administration
NCT01945099	United States: Food and Drug Administration
NCT01939145	United States: Food and Drug Administration
NCT00608075	United States: Institutional Review Board
NCT00880464	United States: Food and Drug Administration
NCT01601626	United States: Federal Government
NCT02145559	United States: Institutional Review Board
NCT00923351	United States: Federal Government,United States: Food and Drug Administration
NCT01790503	United States: Food and Drug Administration
NCT02207504	United States: Institutional Review Board
NCT00583752	United States: Food and Drug Administration,United States: Institutional Review Board,United States: Federal Government
NCT00583024	United States: Food and Drug Administration,United States: Institutional Review Board,United States: Federal Government
NCT00810797	United States: Institutional Review Board
NCT01036321	United States: Food and Drug Administration,United States: Institutional Review Board
NCT02025192	United States: Institutional Review Board,United States: Food and Drug Administration
NCT01967927	United States: Food and Drug Administration,United States: Institutional Review Board
NCT02333071	United States: Food and Drug Administration,Canada: Health Canada
NCT02292719	United States: Food and Drug Administration,Australia: Department of Health and Ageing Therapeutic Goods Administration,New Zealand: Ministry of Health,United Kingdom: Medicines and Healthcare Products Regulatory Agency,Canada: Health Canada
NCT00567190	United States: Food and Drug Administration
NCT00686166	United States: Federal Government
NCT01303965	United States: Institutional Review Board
NCT01753882	United States: Food and Drug Administration
NCT01515189	United States: Food and Drug Administration,Australia: Department of Health and Ageing Therapeutic Goods Administration,Canada: Health Canada,Chile: Instituto de Salud Pública de Chile,Czech Republic: State Institute for Drug Control,Hungary: National Institute of Pharmacy,Poland: National Institute of Medicines,Russia: Ethics Committee,Russia: Ministry of Health of the Russian Federation,Austria…
NCT01505153	United States: Food and Drug Administration
NCT01782495	Spain: Agencia Española de Medicamentos y Productos Sanitarios,United States: Food and Drug Administration
NCT01762761	United States: Food and Drug Administration,China: Food and Drug Administration
NCT01735968	United States: Food and Drug Administration,Belgium: Federal Agency for Medicinal Products and Health Products,France: Haute Autorit? de Sant? Transparency Commission,Germany: Federal Institute for Drugs and Medical Devices,Italy: National Institute of Health,Netherlands: Medicines Evaluation Board (MEB),United Kingdom: Medicines and Healthcare Products Regulatory Agency,South Korea: Korea Food a…
NCT02038933	United States: Institutional Review Board,United States: Food and Drug Administration
NCT02034201	United States: Food and Drug Administration
NCT01983501	United States: Institutional Review Board,United States: Food and Drug Administration
NCT01967173	United States: Data and Safety Monitoring Board,United States: Federal Government,United States: Food and Drug Administration,United States: Institutional Review Board
NCT00611572	United States: Food and Drug Administration
NCT01519349	United States: Food and Drug Administration
NCT02052960	Germany: Paul-Ehrlich-Institut,France: Agence Nationale de Sécurité du Médicament et des produits de santé,Spain: Agencia Española de Medicamentos y Productos Sanitarios,Italy: The Italian Medicines Agency,Romania: National Agency for Medicines and Medical Devices,Poland: Office for Registration of Medicinal Products, Medical Devices and Biocidal Products,United States: Food and Drug Administrati…
NCT00382200	United States: Food and Drug Administration
NCT00678730	United States: Food and Drug Administration
NCT00505063	United States: Institutional Review Board
NCT00712582	United States: Food and Drug Administration,United States: Institutional Review Board
NCT02833207	United States: Institutional Review Board,United States: Food and Drug Administration
NCT01591629	United States: Food and Drug Administration
NCT01497860	United States: Institutional Review Board
NCT01642186	United States: Institutional Review Board
NCT01553058	United States: Food and Drug Administration
NCT01913639	United States: Institutional Review Board
NCT01904526	United States: Institutional Review Board
NCT01720043	United States: Food and Drug Administration
NCT02193074	United States: Food and Drug Administration,Canada: Health Canada,United Kingdom: Medicines and Healthcare Products Regulatory Agency,Japan: Pharmaceuticals and Medical Devices Agency,Germany: Federal Institute for Drugs and Medical Devices,Australia: Department of Health and Ageing Therapeutic Goods Administration,France: Agence Nationale de Sécurité du Médicament et des produits de santé,Hong K…
NCT02186652	United States: Food and Drug Administration,United States: Institutional Review Board
NCT02181712	United States: Food and Drug Administration
NCT02066129	United States: Data and Safety Monitoring Board,United States: Federal Government,United States: Food and Drug Administration,United States: Institutional Review Board
NCT02027701	United States: Food and Drug Administration,Japan: Pharmaceuticals and Medical Devices Agency,Germany: Paul-Ehrlich-Institut,Australia: Department of Health and Ageing Therapeutic Goods Administration,Canada: Health Canada,United Kingdom: Medicines and Healthcare Products Regulatory Agency,Finland: Finnish National Agency for Medicines,Netherlands: The Central Committee on Research Involving Huma…
NCT00416351	United States: Institutional Review Board
NCT01180374	United States: Food and Drug Administration
NCT01651442	United States: Data and Safety Monitoring Board,United States: Institutional Review Board,Canada: Ethics Review Committee
NCT01395316	United States: Food and Drug Administration
NCT01860976	United States: Institutional Review Board,United States: Food and Drug Administration
NCT02164513	United States: Food and Drug Administration,Europe: European Medicines Agency
NCT02161757	United States: Food and Drug Administration
NCT02154776	United States: Food and Drug Administration,Spain: Agencia Española de Medicamentos y Productos Sanitarios
NCT00824265	United States: Institutional Review Board,United States: Food and Drug Administration
NCT01091792	United States: Institutional Review Board
NCT01552408	United States: Food and Drug Administration
NCT01383161	United States: Food and Drug Administration
NCT02046070	United States: Food and Drug Administration,Australia: Department of Health and Ageing Therapeutic Goods Administration,Greece: Ministry of Health and Welfare,Poland: Office for Registration of Medicinal Products, Medical Devices and Biocidal Products,Sweden: Medical Products Agency
NCT01162239	United States: Institutional Review Board
NCT01143441	United States: Federal Government
NCT01324635	United States: Food and Drug Administration,United States: Institutional Review Board
NCT01851070	United States: Food and Drug Administration
NCT01846416	United States: Food and Drug Administration
NCT00614822	United States: Institutional Review Board
NCT00987766	United States: Food and Drug Administration
NCT01293682	United States: Institutional Review Board
NCT01808040	United States: Data and Safety Monitoring Board,United States: Institutional Review Board,United States: Food and Drug Administration
NCT02307656	United States: Institutional Review Board,United States: Food and Drug Administration
NCT00782067	United States: Food and Drug Administration,Australia: Department of Health and Ageing Therapeutic Goods Administration,Belgium: Federal Agency for Medicines and Health Products, FAMHP,Canada: Health Canada,France: Direction Générale de la Santé,Germany: Federal Institute for Drugs and Medical Devices,Italy: Ministry of Health,Netherlands: Ministry of Health, Welfare and Sport,United Kingdom: Med…
NCT01031446	United States: Food and Drug Administration
NCT00663039	United States: Institutional Review Board,United States: Food and Drug Administration
NCT01975389	United States: Food and Drug Administration
NCT02277704	United States: Food and Drug Administration
NCT01233960	United States: Food and Drug Administration
NCT01401959	United States: Institutional Review Board
NCT01683565	United States: Food and Drug Administration
NCT01639001	United States: Food and Drug Administration
NCT01981122	United States: Food and Drug Administration
NCT02242409	United States: Food and Drug Administration
NCT01149850	United States: Food and Drug Administration
NCT01866592	United States: Food and Drug Administration
NCT01693562	United States: Food and Drug Administration,United States: Institutional Review Board
NCT01578499	United States: Food and Drug Administration,European Union: European Medicines Agency
NCT00543439	United States: Food and Drug Administration
NCT01969695	United States: Food and Drug Administration
NCT01024998	United States: Food and Drug Administration
NCT01854567	United States: Food and Drug Administration
NCT01789242	United States: Food and Drug Administration
NCT00495716	United States: Institutional Review Board
NCT00940316	United States: Food and Drug Administration,United States: Institutional Review Board
NCT01125046	United States: Institutional Review Board
NCT01404949	United States: Institutional Review Board
NCT01394952	United States: Food and Drug Administration,Argentina: Ministry of Health,Argentina: Administracion Nacional de Medicamentos, Alimentos y Tecnologia Medica,Australia: National Health and Medical Research Council,Brazil: Ministry of Health,Bulgaria: Ministry of Health,Bulgaria: Bulgarian Drug Agency,Chile: Ministry of Health,Colombia: National Institutes of Health,Colombia: INVIMA Instituto Nacion…
NCT01660711	United States: Institutional Review Board
NCT01908478	United States: Food and Drug Administration
NCT02150967	United States: Food and Drug Administration,Thailand: Food and Drug Administration,France: National Agency for the Safety of Medicines and Health Products (MSNA),Germany: Federal Institute for Drugs and Medical Devices,Italy: The Italian Medicines Agency,Singapore: Clinical Trials &amp; Epidemiology Research Unit (CTERU),Japan: Pharmaceuticals and Medical Devices Agency
NCT01954056	United States: Federal Government,United States: Institutional Review Board
NCT02023697	Australia: Department of Health and Ageing Therapeutic Goods Administration,Brazil: National Health Surveillance Agency,Canada: Health Canada,Chile: Instituto de Salud Pública de Chile,Czech Republic: State Institute for Drug Control,Finland: Finnish Medicines Agency,Germany: Federal Institute for Drugs and Medical Devices,Israel: Ministry of Health,Italy: The Italian Medicines Agency,Korea: Food…
NCT01335698	United States: Food and Drug Administration,South Africa: Medicines Control Council,Romania: National Medicines Agency,United Kingdom: Medicines and Healthcare Products Regulatory Agency,United Kingdom: Research Ethics Committee,Brazil: Ethics Committee,Brazil: Ministry of Health,Brazil: National Committee of Ethics in Research,Argentina: Administracion Nacional de Medicamentos, Alimentos y Tecno…
NCT00573794	Czech Republic: State Institute for Drug Control,Switzerland: Swissmedic,Hungary: National Institute of Pharmacy,United States: Food and Drug Administration,Germany: Paul-Ehrlich-Institut,Canada: Health Canada,Spain: Agencia Española de Medicamentos y Productos Sanitarios,New Zealand: Medsafe,Austria : Federal Ministry for Labour, Health, and Social Affairs,Sweden: Medical Products Agency,France:…
NCT00976248	United States: Institutional Review Board,United States: Food and Drug Administration
NCT01660451	Belgium: Federal Agency for Medicines and Health Products, FAMHP,Finland: Finnish Medicines Agency,Germany: Federal Institutte for Drugs and Medical devices,France: French National Authority for Health,Italy: Italian Pharmaceutical Agency,Spain: Medicines and Health Products,United Kingdom: The medicines and Healthcare products regulatory Agency,United States: Food and Drug Administration,Canada:…
NCT02304484	European Union: European Medicines Agency,United States: Food and Drug Administration
NCT02258542	Argentina: Administracion Nacional de Medicamentos, Alimentos y Tecnologia Medica,United States: Food and Drug Administration,United States: Institutional Review Board,Australia: Department of Health and Ageing Therapeutic Goods Administration,Brazil: Ministry of Health,Bulgaria: Bulgarian Drug Agency,Canada: Health Canada,Chile: Instituto de Salud Pública de Chile,Czech Republic: State Institute…
NCT02207231	United States: Food and Drug Administration,Germany: Paul-Ehrlich-Institut,Australia: Department of Health and Ageing Therapeutic Goods Administration,Canada: Health Canada,Czech Republic: State Institute for Drug Control,Hungary: National Institute for Quality and Organizational Development in Heathcare and Medicines,Korea: Food and Drug Administration,Poland: Office for Registration of Medicina…
NCT01856582	United States: Food and Drug Administration,United States: Institutional Review Board
NCT00721409	United States: Food and Drug Administration
NCT00791700	United States: Food and Drug Administration
NCT01611558	United States: Food and Drug Administration,United States: Institutional Review Board
NCT01931566	United States: Food and Drug Administration,United Kingdom: Medicines and Healthcare Products Regulatory Agency,Germany: Federal Institute for Drugs and Medical Devices,Switzerland: Swiss Agency for Therapeutic Products,Australia: Therapeutic Goods Administration
NCT01525082	United States: Institutional Review Board
NCT02039947	United States: Food and Drug Administration
NCT00849121	United States: Food and Drug Administration,United States: Institutional Review Board
NCT01335399	Australia: Department of Health and Ageing Therapeutic Goods Administration,Australia: National Health and Medical Research Council,Austria: Federal Office for Safety in Health Care,Belgium: The Federal Public Service (FPS) Health, Food Chain Safety and Environment,Canada: Health Canada,Czech Republic: State Institute for Drug Control,Germany: Federal Institute for Drugs and Medical Devices,Germa…
NCT01314118	United States: Food and Drug Administration,United States: Federal Government,United States: Institutional Review Board
NCT01597245	Australia: Department of Health and Ageing Therapeutic Goods Administration,Austria: Federal Office for Safety in Health Care,Canada: Health Canada,Czech Republic: State Institute for Drug Control,France: Afssaps - Agence française de sécurité sanitaire des produits de santé (Saint-Denis),France: Ministry of Health,Germany: Federal Institute for Drugs and Medical Devices,Netherlands: The Central …
NCT02125461	AUSTRALIA: Therapeutic Goods Administration (TGA),BELGIUM: FAMHP, Federal agency for medicines and health products,Canada: Health Canada,CHILE: Instituto de Salud Pública (ISP) de Chile,FRANCE: ANSM, The French National Agency for Medicines and Health Products Safety,GERMANY: Here it will be PEI, Paul-Ehrlich Institut - Federal Institute for Vaccines and Biomedicines,GREECE: National Organization…
NCT01739348	United States: Food and Drug Administration
NCT02053610	United States: Food and Drug Administration,Australia: National Health and Medical Research Council,Austria: Austrian Agency for Health and Food Safety,Bulgaria: Bulgarian Drug Agency,Croatia: Agency for medicinal products and medical devices of Croatia,Czech Republic: State Institute for Drug Control,Denmark: Danish Health and Medicines Authority,Estonia: State Agency of Medicines,France: Nation…
NCT01998880	United States: Food and Drug Administration,Australia: National Health and Medical Research Council,Austria: Austrian Agency for Health and Food Safety,Bulgaria: Bulgarian Drug Agency,Croatia: Agency for medicinal products and medical devices of Croatia,Czech Republic: State Institute for Drug Control,Denmark: Danish Health and Medicines Authority,Estonia: State Agency of Medicines,France: Nation…
NCT01010061	United States: Food and Drug Administration,Australia: National Health and Medical Research Council,Austria: Austrian Agency for Health and Food Safety,Bulgaria: Bulgarian Drug Agency,Croatia: Agency for medicinal products and medical devices of Croatia,Czech Republic: State Institute for Drug Control,Denmark: Danish Health and Medicines Authority,Estonia: State Agency of Medicines,France: Nation…
NCT02300558	United States: Food and Drug Administration,France: Afssaps - Agence française de sécurité sanitaire des produits de santé (Saint-Denis),Germany: Federal Institute for Drugs and Medical Devices,Israel: Ministry of Health,Italy: The Italian Medicines Agency,Netherlands: Medicines Evaluation Board (MEB),Spain: Spanish Agency of Medicines,United Kingdom: Medicines and Healthcare Products Regulatory …
NCT02049138	United States: Food and Drug Administration
NCT00514046	United States: Federal Government
NCT02075112	United States: Food and Drug Administration,United States: Institutional Review Board,United States: Data and Safety Monitoring Board
NCT00529373	United States: Food and Drug Administration
NCT01891643	Australia: Department of Health and Ageing Therapeutic Goods Administration,Australia: National Health and Medical Research Council,Austria: Federal Office for Safety in Health Care,Belgium: The Federal Public Service (FPS) Health, Food Chain Safety and Environment,Canada: Health Canada,Czech Republic: State Institute for Drug Control,Germany: Federal Institute for Drugs and Medical Devices,Germa…
NCT00442130	United States: Food and Drug Administration
NCT01039376	United States: Institutional Review Board,United States: Food and Drug Administration
NCT02172846	United States: Institutional Review Board
NCT02246621	United States: Food and Drug Administration,Australia: Department of Health and Ageing Therapeutic Goods Administration,Austria: Federal Office for Safety in Health Care,Canada: Health Canada,France: Agence Nationale de Sécurité du Médicament et des produits de santé,Germany: Federal Institute for Drugs and Medical Devices,Israel: Ministry of Health,Italy: The Italian Medicines Agency,Japan: Mini…
NCT00278915	United States: Food and Drug Administration
NCT02181413	United States: Food and Drug Administration,Austria: Federal Office for Safety in Health Care,Belgium: Federal Agency for Medicinal Products and Health Products,Canada: Health Canada,Czech Republic: State Institute for Drug Control,Denmark: Danish Medicines Agency,France: Afssaps - Agence française de sécurité sanitaire des produits de santé (Saint-Denis),Germany: Federal Institute for Drugs and …
NCT00516477	United States: Food and Drug Administration
NCT00490061	United States: Institutional Review Board,United States: Food and Drug Administration
NCT00710892	United States: Food and Drug Administration,United States: Institutional Review Board
NCT01402284	United States: Federal Government
NCT01946529	United States: Food and Drug Administration,United States: Institutional Review Board
NCT00586391	United States: Food and Drug Administration,United States: Institutional Review Board
NCT00999609	United States: Food and Drug Administration
NCT00110708	United States: Food and Drug Administration
NCT00347828	United States: Institutional Review Board
NCT00322023	United States: Food and Drug Administration
NCT00175123	Denmark: Danish Medicines Agency,United States: Institutional Review Board
NCT00493545	United States: Food and Drug Administration
NCT00385502	United States: Food and Drug Administration
NCT00514774	United States: Institutional Review Board
NCT00691470	United States: Food and Drug Administration
NCT00886028	United States: Institutional Review Board
NCT00478946	Russia: Pharmacological Committee, Ministry of Health,United States: Food and Drug Administration
NCT00315341	United States: Food and Drug Administration
NCT00633165	United States: Food and Drug Administration
NCT00948740	United States: Institutional Review Board
NCT00357877	United States: Food and Drug Administration
NCT00964132	United States: Food and Drug Administration
NCT00381108	United States: Institutional Review Board
NCT01153243	United States: Institutional Review Board
NCT01089361	United States: Institutional Review Board
NCT00630097	United States: Food and Drug Administration
NCT00746746	United States: Food and Drug Administration
NCT01300078	United States: Food and Drug Administration
NCT01021566	United States: Food and Drug Administration
NCT01216982	United States: Federal Government
NCT00791076	United States: Food and Drug Administration
NCT00768911	United States: Food and Drug Administration
NCT00920699	United States: Food and Drug Administration
NCT01556971	United States: Food and Drug Administration
NCT01157429	United States: Institutional Review Board
NCT01157416	United States: Food and Drug Administration
NCT01591382	United States: Institutional Review Board
NCT00596622	United States: Federal Government
NCT00591422	United States: Food and Drug Administration
NCT00592163	United States: Food and Drug Administration,Canada: Health Canada
NCT00847171	United States: Food and Drug Administration
NCT00798720	United States: Institutional Review Board
NCT00770120	United States: Federal Government,United States: Food and Drug Administration
NCT01025427	United States: Institutional Review Board
NCT01695863	United States: Institutional Review Board
NCT00591383	United States: Food and Drug Administration
NCT01154387	United States: Food and Drug Administration
NCT00592150	United States: Institutional Review Board
NCT00591292	United States: Food and Drug Administration
NCT00726687	United States: Food and Drug Administration
NCT01180426	United States: Food and Drug Administration
NCT00409383	United States: Food and Drug Administration
NCT01036113	United States: Food and Drug Administration
NCT01207908	United States: Institutional Review Board
NCT01395004	United States: Food and Drug Administration
NCT01710332	United States: Food and Drug Administration
NCT01247246	United States: Food and Drug Administration
NCT00334737	United States: Food and Drug Administration
NCT01211457	United States: Food and Drug Administration
NCT01381822	United States: Food and Drug Administration
NCT01880411	United States: Food and Drug Administration
NCT01828177	United States: Food and Drug Administration
NCT00705926	United States: Federal Government
NCT01913158	United States: Food and Drug Administration
NCT01335971	United States: Food and Drug Administration,United States: Institutional Review Board
NCT00400946	United States: Institutional Review Board
NCT01568892	United States: Food and Drug Administration,United States: Institutional Review Board
NCT00732654	United States: Food and Drug Administration
NCT02153723	United States: Institutional Review Board
NCT01917630	United States: Food and Drug Administration,Canada: Health Canada
NCT00829166	United States: Food and Drug Administration
NCT00802412	United States: Federal Government
NCT01329016	United States: Institutional Review Board,United States: Federal Government
NCT01189370	United States: Institutional Review Board,United States: Food and Drug Administration
NCT00934440	United States: Institutional Review Board
NCT01839734	United States: Food and Drug Administration
NCT01318902	United States: Food and Drug Administration,European Union: European Medicines Agency,Canada: Health Canada,France: Afssaps - Agence française de sécurité sanitaire des produits de santé (Saint-Denis)
NCT01564914	United States: Food and Drug Administration
NCT01555710	United States: Food and Drug Administration,United States: Institutional Review Board,Canada: Health Canada,France: Institutional Ethical Committee,France: Ministry of Health,Germany: Ethics Commission,Germany: Ministry of Health,United Kingdom: National Institute for Health Research,United Kingdom: Research Ethics Committee,Italy: Ethics Committee,Italy: Ministry of Health,Ukraine: Ethics Commit…
NCT02033109	United States: Food and Drug Administration
NCT00639743	United States: Food and Drug Administration
NCT00559117	United States: Food and Drug Administration
NCT02303847	United States: Food and Drug Administration
NCT01227824	Spain: Agencia Española del Medicamento y Productos Sanitarios,Australia: Human Research Ethics Committee,Russia: Federal Service of Surveillance in Healthcare and Social development of Russian federation,United States: Food and Drug Administration,Russia: Russian Ministry of Health,Canada: Health Canada,Germany: Bundesinstitut für Arzneimittel und Medizinprodukte,United Kingdom: Medicines and He…
NCT01515956	United States: Food and Drug Administration,United States: Institutional Review Board,United Kingdom: Medicines and Healthcare Products Regulatory Agency,United Kingdom: National Institute for Health Research,United Kingdom: Research Ethics Committee,Italy: The Italian Medicines Agency,Italy: Ethics Committee,Taiwan : Food and Drug Administration,Taiwan: Department of Health
NCT00883129	United States: Food and Drug Administration,United States: Data and Safety Monitoring Board
NCT02254265	United States: Food and Drug Administration
NCT00889408	United States: Food and Drug Administration
NCT01099358	United States: Food and Drug Administration
NCT01849965	United States: Food and Drug Administration
NCT00496769	United States: Food and Drug Administration,Canada: Health Canada,Argentina: Administracion Nacional de Medicamentos, Alimentos y Tecnologia Medica,Brazil: National Health Surveillance Agency,Chile: Instituto de Salud Pública de Chile,Colombia: INVIMA Instituto Nacional de Vigilancia de Medicamentos y Alimentos,Mexico: Federal Commission for Sanitary Risks Protection,Austria: Agency for Health an…
NCT00761722	United States: Food and Drug Administration
NCT00689936	Austria: Agency for Health and Food Safety,Canada: Health Canada,Finland: Finnish Medicines Agency,France: Afssaps - Agence française de sécurité sanitaire des produits de santé (Saint-Denis),Germany: Federal Institute for Drugs and Medical Devices,Ireland: Irish Medicines Board,Italy: The Italian Medicines Agency,Portugal: National Pharmacy and Medicines Institute,Spain: Spanish Agency of Medici…
NCT01186562	United States: Institutional Review Board
NCT01297959	Israel: Ministry of Health,United States: Food and Drug Administration
NCT01965652	United States: Food and Drug Administration
NCT01928368	United States: Food and Drug Administration,United States: Institutional Review Board
NCT02227875	United States: Food and Drug Administration,South Africa: Medicines Control Council,South Korea: Ministry of Food and Drug Safety,Philippines : Food and Drug Administration,Romania: National Agency for Medicines and Medical Devices,Slovakia: State Institute for Drug Control,Taiwan : Food and Drug Administration,Brazil: National Health Surveillance Agency,Jordan: Jordanian Food and Drug Administra…
NCT02227862	United States: Food and Drug Administration,Canada: Health Canada,Estonia: The State Agency of Medicine,Germany: Federal Institute for Drugs and Medical Devices,Latvia: State Agency of Medicines,South Africa: Medicines Control Council,Romania: National Agency for Medicines and Medical Devices,Slovakia: State Institute for Drug Control,United Kingdom: Medicines and Healthcare Products Regulatory A…
NCT00646230	United States: Food and Drug Administration
NCT01229865	United States: Food and Drug Administration
NCT01441973	United States: Food and Drug Administration
NCT01888978	United States: Food and Drug Administration
NCT01757171	United States: Food and Drug Administration,United States: Institutional Review Board
NCT02337205	United States: Food and Drug Administration
NCT02329756	United States: Institutional Review Board
NCT00449657	United States: Institutional Review Board
NCT00721799	United States: Food and Drug Administration
NCT00626197	United States: Food and Drug Administration
NCT01068769	United States: Food and Drug Administration
NCT02199743	United States: Food and Drug Administration,United States: Institutional Review Board
[truncated: 1,351 more rows]

## Sheet: 1_Active_USA_ComplDate_leftovers
NCT Number	Authority
NCT00251238	Netherlands: The Central Committee on Research Involving Human Subjects (CCMO)
NCT00196131	Canada: Health Canada
NCT00638066	Iran: Ministry of Health
NCT00861562	Brazil: Ethics Committee
NCT00683358	Japan: Ministry of Education, Culture, Sports, Science and Technology
NCT00722969	Netherlands: Medical Ethics Review Committee (METC),Netherlands: The Central Committee on Research Involving Human Subjects (CCMO)
NCT01087424	France: Afssaps - Agence française de sécurité sanitaire des produits de santé (Saint-Denis),Belgium: Federal Agency for Medicinal Products and Health Products
NCT01033656	European Union: European Medicines Agency,Finland: Finnish Medicines Agency
NCT00563173	Sweden: Medical Products Agency
NCT01123031	Taiwan: Institutional Review Board
NCT00238043	Malaysia: Ministry of Health
NCT00524706	Japan: Institutional Review Board
NCT00816075	Turkey: Ministry of Health
NCT00246129	United Kingdom: National Health Service
NCT00993941	China: Ethics Committee
NCT00127075	France: Afssaps - Agence française de sécurité sanitaire des produits de santé (Saint-Denis)
NCT01155037	Brazil: National Committee of Ethics in Research
NCT00992849	Taiwan: Institutional Review Board
NCT01452243	Spain: Agencia Española de Medicamentos y Productos Sanitarios
NCT01678599	Bolivia: Collective of Applied Studies and Social Development (CEADES),Spain: Médicins Sans Frontières(MSF) - Doctors without Borders,Bolivia: Ministry of Health
NCT01284855	Nepal: Nepal Health Research Council (NHRC)
NCT01760278	India: Indian Council of Medical Research
NCT00809549	Canada: Health Canada,Canada: Ethics Review Committee
NCT00965809	Israel: Ministry of Health
NCT01456065	Austria: Agency for Health and Food Safety
NCT01601366	Egypt:Medical School Ethical Review Board
NCT02035878	Canada: Ethics Review Committee
NCT01594905	Korea: Institutional Review Board
NCT01246037	Netherlands: Medical Ethics Review Committee (METC)
NCT00698607	South Korea: Institutional Review Board
NCT01305109	India: Drugs Controller General of India
NCT01655966	Egypt: Institutional Review Board
NCT01247909	Malawi: College of Medicine Research and Ethics Committee
NCT00952003	Austria: Agency for Health and Food Safety,Austria: Ethikkommission
NCT00385970	Japan: Ministry of Health, Labor and Welfare
NCT01826708	France: Committee for the Protection of Personnes
NCT00923676	Italy: Ethics Committee
NCT01224405	Italy: The Italian Medicines Agency
NCT01056679	Germany: Federal Institute for Drugs and Medical Devices
NCT01560572	Netherlands: Independent Ethics Committee
NCT01171378	United Kingdom: Medicines and Healthcare Products Regulatory Agency,United Kingdom: National Institute for Health Research,United Kingdom: Research Ethics Committee
NCT01627938	Germany: Federal Institute for Drugs and Medical Devices
NCT01579110	China: Ethics Committee
NCT01899898	India: Indian Council of Medical Research
NCT01942161	Japan: Ministry of Health, Labor and Welfare
NCT01942148	Japan: Ministry of Health, Labor and Welfare
NCT01311791	Italy: Ministry of Health,Australia: Department of Health and Ageing Therapeutic Goods Administration,New Zealand: Health and Disability Ethics Committees,New Zealand: Medsafe,Netherlands: Ministry of Health, Welfare and Sport,Romania: Ministry of Public Health,Germany: Federal Institute for Drugs and Medical Devices
NCT00982865	France: Afssaps - Agence française de sécurité sanitaire des produits de santé (Saint-Denis),Belgium: Ministry of Social Affairs, Public Health and the Environment,Australia: Therapeutic Good Administration,Netherlands: Central Committee on Research Involving Human Subjects
NCT01133158	Spain: Spanish Agency of Medicines,Spain: Ethics Committee
NCT01646450	China: Food and Drug Administration
NCT01898156	Korea: Ministry of Food and Drug Safety
NCT01850030	Austria: Federal Office for Safety in Health Care,Belgium: Federal Agency for Medicinal Products and Health Products,Belgium: Ethics Committee,Israel: Ministry of Health,Israel: Ethics Commission,Russia: Ethics Committee,Russia: Ministry of Health of the Russian Federation,Spain: Agencia Española de Medicamentos y Productos Sanitarios,Spain: Ministry of Health,Spain: Ethics Committee,Finland: Fin…
NCT02080377	United Kingdom: Medicines and Healthcare Products Regulatory Agency,United Kingdom: National Health Service,United Kingdom: Research Ethics Committee
NCT00524784	Israel: Ethics Commission
NCT01621321	India: Institutional Review Board
NCT02109354	South Africa: Medicines Control Council
NCT02079727	Belgium: Federal Agency for Medicinal Products and Health Products,Czech Republic: State Institute for Drug Control,Italy: The Italian Medicines Agency,Poland: Office for Registration of Medicinal Products, Medical Devices and Biocidal Products,Switzerland: Swissmedic
NCT02514200	Sweden: Central Ethical Review Board
NCT01732367	Korea: Food and Drug Administration,Korea: Institutional Review Board
NCT00799045	Canada: Health Canada
NCT02126111	Spain: Agencia Española de Medicamentos y Productos Sanitarios
NCT01979900	China: Food and Drug Administration
NCT01918878	Israel: Ministry of Health
NCT01846273	Japan: Pharmaceuticals and Medical Devices Agency,Singapore: Health Sciences Authority,Thailand: Food and Drug Administration,South Korea: Korea Food and Drug Administration (KFDA),Malaysia: Ministry of Health,Hong Kong: Department of Health,Taiwan: Department of Health
NCT02439489	Italy: The Italian Medicines Agency
NCT02764619	Denmark: Danish Health and Medicines Authority
NCT02137746	Czech Republic: State Institute for Drug Control
NCT02053636	Australia: Department of Health and Ageing Therapeutic Goods Administration,Belgium: Federal Agency for Medicines and Health Products, FAMHP,Canada: Health Canada,France: Agence Nationale de Sécurité du Médicament et des produits de santé,Germany: Federal Institute for Drugs and Medical Devices,Hungary: National Institute of Pharmacy,Italy: The Italian Medicines Agency,Spain: Spanish Agency of Me…
NCT02035956	Germany: Paul-Ehrlich-Institut,Austria: Bundesamt für Sicherheit im Gesundheitswesen
NCT01986543	Uganda: National Council for Science and Technology
NCT01898520	United Kingdom: Medicines and Healthcare Products Regulatory Agency
NCT02307487	Israel: Ethics Commission
NCT02270489	France: Agence Nationale de Sécurité du Médicament et des produits de santé
NCT02045589	Spain: Spanish Agency of Medicines
NCT01135056	Singapore: Health Sciences Authority
NCT02075541	United Kingdom: Medicines and Healthcare Products Regulatory Agency
NCT02011958	Ethiopia: Ethical Review Committee,Ethiopia: Food, Medicine and Health Care Administration and Control Authority of Ethiopia
NCT01542294	China: Food and Drug Administration
NCT02175277	Belgium: Federal Agency for Medicines and Health Products, FAMHP
NCT02302469	France: Agence Nationale de Sécurité du Médicament et des produits de santé
NCT01576354	Switzerland: Swissmedic
NCT01973790	Belgium: Federal Agency for Medicines and Health Products, FAMHP,Slovakia: State Institute for Drug Control,United Kingdom: Medicines and Healthcare Products Regulatory Agency,Latvia: State Agency of Medicines,Ukraine: Ministry of Health,Lithuania: State Medicine Control Agency - Ministry of Health,Russia: Ministry of Health of the Russian Federation,Sweden: Medical Products Agency,Bulgaria: Bulg…
NCT01852435	China: Ministry of Health
NCT02169557	Congo, Democratic Republic of the: Ministry of Health
NCT02290925	Sri Lanka: Ministry of Healthcare &amp; Nutrition
NCT02141347	Japan: Pharmaceuticals and Medical Devices Agency
NCT02133690	India: Drugs Controller General of India
NCT02047890	Japan: Pharmaceuticals and Medical Devices Agency
NCT01685827	Congo, Democratic Republic of the: Ministry of Health
NCT02328261	China: Food and Drug Administration
NCT01308086	Greece: National Organization of Medicines
NCT01678664	France: Afssaps - Agence française de sécurité sanitaire des produits de santé (Saint-Denis),France: Committee for the Protection of Personnes
NCT02145624	United Kingdom: Medicines and Healthcare Products Regulatory Agency
NCT00977431	Great Britain: EMEA
NCT01443988	Armenia: Armenian Ministry of Health
NCT02028442	United Kingdom: Medicines and Healthcare Products Regulatory Agency,Belgium: Federal Agency for Medicines and Health Products, FAMHP,Spain: Agencia Española de Medicamentos y Productos Sanitarios
NCT01346540	Italy: National Institute of Health,Netherlands: Central Committee Research Involving Human Subjects,Spain: Spanish Agency of Medicines,United Kingdom: Medicines and Healthcare Products Regulatory Agency
NCT02072057	Switzerland: Ethikkommission,Switzerland: Swissmedic
NCT01916382	United Kingdom: Medicines and Healthcare Products Regulatory Agency
NCT01510028	Australia: Department of Health and Ageing Therapeutic Goods Administration,Denmark: Danish Medicines Agency,Brazil: National Health Surveillance Agency,Germany: Federal Institute for Drugs and Medical Devices,Argentina: Ministry of Health,Japan: Japanese Pharmaceuticals and Medical Devices Agency,France: Afssaps - Agence française de sécurité sanitaire des produits de santé (Saint-Denis)
NCT01917019	Japan: Pharmaceuticals and Medical Devices Agency (PMDA)
NCT01702558	Spain: Ministry of Health
NCT01271985	Iran: Ministry of Health
NCT01245959	China: Ethics Committee
NCT01390350	Germany: Federal Institute for Drugs and Medical Devices
NCT01111019	France: Afssaps - Agence française de sécurité sanitaire des produits de santé (Saint-Denis)
NCT01567488	Spain: Spanish Agency of Medicines
NCT01079013	Israel: Israeli Health Ministry Pharmaceutical Administration
NCT02039505	Japan: Ministry of Health, Labor and Welfare
NCT01473797	France: Afssaps - Agence française de sécurité sanitaire des produits de santé (Saint-Denis)
NCT01940497	Italy: AIFA - Agenzia Italiana del Farmaco
NCT01857115	Italy: Ministry of Health
NCT01743989	Belgium: The Federal Public Service (FPS) Health, Food Chain Safety and Environment,Czech Republic: State Institute for Drug Control,Denmark: Danish Medicines Agency,Estonia: The State Agency of Medicine,Finland: Finnish Medicines Agency,France: Afssaps - Agence française de sécurité sanitaire des produits de santé (Saint-Denis),Germany: Federal Institute for Drugs and Medical Devices,Greece: Nat…
NCT01952769	Israel : Ministry of Health - Director General
NCT01528254	Argentina: National Administration of Drugs, Foods and Medical Technology,Brazil: National Health Surveillance Agency,Bulgaria: Bulgaria Drug Agency,Canada: Health Canada,China: Food and Drug Administration,Colombia:National Institute of Food and Drug Vigilance,Costa Rica: Ministry of Health,Dominican Republic: Secretaría del Estado de Salud Pública y Asistencia Social (SESPAS),Estonia: The State…
NCT02873806	Armenia: Ministry of Health
NCT00657059	China: Food and Drug Administration
NCT02853370	Italy: Ethics Committee
NCT02038036	Spain: Ministry of Health
NCT01208766	Netherlands: The Central Committee on Research Involving Human Subjects (CCMO)
NCT01831869	China: Ethics Committee
NCT01746225	Switzerland: Swissmedic,Belgium: Federal Agency for Medicinal Products and Health Products,Italy: The Italian Medicines Agency,Ireland: Irish Medicines Board,Slovenia: Agency for Medicinal Products - Ministry of Health
NCT00407849	Brazil: National Committee of Ethics in Research,Brazil: National Health Surveillance Agency
NCT00536848	Tanzania: Ministry of Health,Tanzania: National Institute for Medical Research
NCT00603759	Iran: Ministry of Health
NCT00771888	Netherlands: The Central Committee on Research Involving Human Subjects (CCMO),Netherlands: Medical Ethics Review Committee (METC)
NCT00733382	Iran: Ministry of Health
NCT00703066	Gabon: Ministry of Health
NCT00331474	South Africa: Human Research Ethics Committee
NCT01035528	Germany: German Institute of Medical Documentation and Information
NCT00313105	Denmark: National Board of Health
NCT00885404	Australia: Human Research Ethics Committee
NCT00709579	France: Afssaps - Agence française de sécurité sanitaire des produits de santé (Saint-Denis)
NCT00842907	Brazil: National Committee of Ethics in Research
NCT01119157	Hungary: National Institute of Pharmacy
NCT01078779	Singapore: Health Sciences Authority
NCT00169468	France: Afssaps - Agence française de sécurité sanitaire des produits de santé (Saint-Denis)
NCT00597220	Argentina: Administracion Nacional de Medicamentos, Alimentos y Tecnologia Medica
NCT00865540	Brazil: Ethics Committee,Brazil: Ministry of Health,Brazil: National Committee of Ethics in Research,Brazil: National Health Surveillance Agency
NCT01115868	United Kingdom: Medicines and Healthcare Products Regulatory Agency
NCT00961077	South Korea: Korea Food and Drug Administration (KFDA)
NCT00829192	Australia: Department of Health and Ageing Therapeutic Goods Administration
NCT01845272	Korea: Food and Drug Administration
NCT01660867	Korea: Institutional Review Board
NCT01134237	Taiwan: Department of Health
NCT01334697	Spain: Agencia Española de Medicamentos y Productos Sanitarios
NCT01614938	China: Ministry of Health
NCT01823718	France : ANSM
NCT00842686	Slovenia: Agency for Medicinal Products - Ministry of Health,Slovenia: Ethics Committee
NCT01279707	United Kingdom: Medicines and Healthcare Products Regulatory Agency
NCT01320111	Germany: Federal Institute for Drugs and Medical Devices
NCT00427388	Canada: Canadian Institutes of Health Research,Canada: Health Canada
NCT01210287	China: Ethics Committee
NCT00813267	China: Food and Drug Administration
NCT02084446	Brazil: Ethics Committee,Brazil: National Health Surveillance Agency
NCT01645930	Singapore: Domain Specific Review Boards
NCT02369081	United Kingdom: Medicines and Healthcare Products Regulatory Agency
NCT00379431	Belgium: Federal Agency for Medicines and Health Products, FAMHP
NCT02351973	United Kingdom: Research Ethics Committee
NCT02492503	India: Indian Council of Medical Research
NCT01190371	Kenya: Pharmacy and Poisons Board
NCT02069041	Taiwan : Food and Drug Administration
NCT00744718	Denmark: National Board of Health
NCT01770431	China: Food and Drug Administration
NCT02883478	Norway:National Committee for Medical and Health Research Ethics
NCT01821404	Finland: Pirkanmaa Hospital District,Finland: Finnish Medicines Agency
NCT01607307	Japan: Institutional Review Board
NCT02255604	Denmark: Danish Health and Medicines Authority
NCT02008422	China: Food and Drug Administration
NCT01518517	France: Afssaps - Agence française de sécurité sanitaire des produits de santé (Saint-Denis),Belgium: Federal Agency for Medicinal Products and Health Products
NCT01703091	Japan: Ministry of Health, Labor and Welfare,Japan: Pharmaceuticals and Medical Devices Agency
NCT01415011	United Kingdom: Medicines and Healthcare Products Regulatory Agency,United Kingdom: Research Ethics Committee
NCT02363725	France: Agence Nationale de Sécurité du Médicament et des produits de santé
NCT02297399	Spain: Comité Ético de Investigación Clínica
NCT02267434	Austria: Federal Office for Safety in Health Care
NCT02254304	Romania: National Agency for Medicines and Medical Devices,Romania: National Bioethics Committee of Medicines and Medical Devices
NCT01283204	South Korea: Korea Food and Drug Administration (KFDA)
NCT01241292	Japan: Pharmaceuticals and Medical Devices Agency
NCT02039791	China: Food and Drug Administration,China: Ethics Committee
NCT02185716	Turkey: Ministry of Health
NCT01427114	Korea: Food and Drug Administration
NCT01051349	Ukraine: State Expert Centre of the Ministry of Health of Ukraine,Czech Republic: State Institute for Drug Control,Hungary: National Institute of Pharmacy,United Kingdom: Medicines and Healthcare Products Regulatory Agency,Poland: Office for Registration of Medicinal Products, Medical Devices and Biocidal Products,India: Drugs Controller General of India,Germany: Paul-Ehrlich-Institut,Russia: Min…
NCT02025868	Burkina Faso: Ministère de la santé,Burkina Faso: Ministère de la Recherche Scientifique et de l'Innovation,Burkina Faso: Comité d'Ethique pour la Recherche en Santé,Cote d'Ivoire: Ministère de la Santé et de la Lutte contre le SIDA,Cote d'Ivoire: Comité National d'Ethique et de la Recherche,Mali: Ministère de la santé,Mali: Comité d'Ethique de l'Institut National de Recherche en Santé Publique,S…
NCT02263703	Australia: Human Research Ethics Committee
NCT01792310	United Kingdom: Medicines and Healthcare Products Regulatory Agency,Spain: Spanish Agency of Medicines
NCT02427386	Brazil: National Committee of Ethics in Research
NCT01299194	United Kingdom: Research Ethics Committee
NCT01472783	Denmark: Danish Medicines Agency
NCT01999582	Belgium: Federal Agency for Medicinal Products and Health Products,Germany: Federal Institute for Drugs and Medical Devices,Portugal: National Pharmacy and Medicines Institute,Spain: Agencia Española de Medicamentos y Productos Sanitarios,United Kingdom: Medicines and Healthcare Products Regulatory Agency
NCT01941095	Greece: Ministry of Health
NCT01896635	Australia: Department of Health and Ageing Therapeutic Goods Administration,Australia: Human Research Ethics Committee
NCT02309918	Germany: Federal Institute for Drugs and Medical Devices
NCT01074021	China: Food and Drug Administration,China: Ethics Committee
NCT01004003	Austria: Medicines and Medical Devices Agency,France: Agence Nationale de Sécurité du Médicament et des produits de santé,Germany: Federal Institute for Drugs and Medical Devices,Hungary: National Institute of Pharmacy,Netherlands: Central Committee Research Involving Human Subjects,Poland: Registration Medicinal Product Medical Device Biocidal Product,Romania: National Medicines Agency,United Ki…
NCT01717963	Norway: Norwegian Medicines Agency
NCT01973660	Spain: Agencia Española de Medicamentos y Productos Sanitarios
NCT01227239	Japan: Ministry of Health, Labor and Welfare
NCT01446978	Sweden: Medical Products Agency
NCT01967524	France: Agence Nationale de Sécurité du Médicament et des produits de santé
NCT02261532	China: Food and Drug Administration
NCT01435356	Czech Republic: State Institute for Drug Control,France: Afssaps - Agence française de sécurité sanitaire des produits de santé (Saint-Denis),France: Committee for the Protection of Personnes,France: Conseil National de l'Ordre des Médecins,Germany: Ethics Commission,Germany: Paul-Ehrlich-Institut,Italy: Ethics Committee,Netherlands: Ministry of Health, Welfare and Sport,Netherlands: The Central …
NCT02217020	China: Food and Drug Administration
NCT01362140	Greece: National Organization for Medicines,Spain: Spanish Agency of Medicines,Belgium: Federal Agency for Medicines and Health Products, FAMHP,Germany: Bundesinstitut für Arzneimitel und Medizinprodukte (BfArM),Italy: Local Ethics committees,Czech Republic: Statni ustav pro kontrolu leciv (SUKL),France: Afssaps - Agence française de sécurité sanitaire des produits de santé (Saint-Denis),Switzerl…
NCT01451268	Germany: Federal Institute for Drugs and Medical Devices
NCT02028364	Belgium: Federal Agency for Medicinal Products and Health Products
NCT01160107	Italy: Ministry of Health
NCT02192749	Panama: Ministry of Health
NCT02149199	Argentina: Administracion Nacional de Medicamentos, Alimentos y Tecnologia Medica,Chile: Instituto de Salud Pública,China: Food and Drug Administration,Brazil: National Health Surveillance Agency,Brazil: National Committee of Ethics in Research,South Africa: Medicines Control Council,Philippines: Bureau of Food and Drugs,Peru: Instituto Nacional de Salud,Hungary: National Institute of Pharmacy,Hu…
NCT02002156	United Kingdom: Medicines and Healthcare Products Regulatory Agency,United Kingdom: National Health Service
NCT01761292	Italy: The Italian Medicines Agency
NCT02273388	Belgium: Federal Agency for Medicines and Health Products, FAMHP
NCT01999530	Canada: Health Canada
NCT02224157	Argentina: Administracion Nacional de Medicamentos, Alimentos y Tecnologia Medica,Australia: Department of Health and Ageing Therapeutic Goods Administration,Australia: Human Research Ethics Committee,Brazil: National Health Surveillance Agency,Brazil: National Committee of Ethics in Research,Bulgaria: Bulgarian Executive Drug Agency,Bulgaria: Ethics Committee for Multicentre Studies,Chile: Insti…
NCT01625286	United Kingdom: Medicines and Healthcare Products Regulatory Agency,Netherlands: The Central Committee on Research Involving Human Subjects (CCMO),France: Afssaps - Agence française de sécurité sanitaire des produits de santé (Saint-Denis),Spain: Agencia Española de Medicamentos y Productos Sanitarios
NCT01674933	United Kingdom: Medicines and Healthcare Products Regulatory Agency,United Kingdom: Research Ethics Committee
NCT02212886	Israel: Ministry of Health
NCT02116660	Italy: The Italian Medicines Agency
NCT02118870	Netherlands: The Central Committee on Research Involving Human Subjects (CCMO)
NCT01540110	Singapore: Health Sciences Authority
NCT02393820	France: Agence Nationale de Sécurité du Médicament et des produits de santé,France: Ethics Committee
NCT01715285	Great Britain: Research Ethics Committee,Hungary: National Institute for Quality and Organizational Development in Healthcare and Medicines,Japan: Pharmaceuticals and Medical Devices Agency,Ukraine: State Pharmacological Center - Ministry of Health,Great Britain: Medicines and Healthcare Products Regulatory Agency
NCT01969201	Italy: The Italian Medicines Agency,United Kingdom: Medicines and Healthcare Products Regulatory Agency,Belgium: Federal Agency for Medicines and Health Products, FAMHP,Spain: Spanish Agency of Medicines,Switzerland: Swissmedic,Turkey: Ministry of Health
NCT01655706	Canada: Health Canada
NCT02243436	Spain: Spanish Agency of Medicines,Spain: Ethics Committee
NCT01795976	United Kingdom: Medicines and Healthcare Products Regulatory Agency
NCT01726374	United Kingdom: Medicines and Healthcare Products Regulatory Agency
NCT01811121	France: Agence Nationale de Sécurité du Médicament et des produits de santé
NCT01565499	Spain: Spanish Agency of Medicines
NCT01500590	Hong Kong: Department of Health,Hong Kong: Ethics Committee
NCT00409994	Netherlands: The Central Committee on Research Involving Human Subjects (CCMO)
NCT01640457	Germany: Paul-Ehrlich-Institut,Austria: Federal Office for Safety in Health Care
NCT02012088	Spain: Agencia Española de Medicamentos y Productos Sanitarios
NCT00238017	Ghana: Ministry of Health
NCT00247507	Taiwan: Department of Health
NCT00295334	Israel: Ethics Commission
NCT00382694	Denmark: Danish Medicines Agency
NCT00460759	Unspecified
NCT00397449	Germany: Paul-Ehrlich-Institut
NCT00289952	Canada: Health Canada
NCT00152204	Tanzania: National Institute for Medical Research
NCT00611819	Spain: Spanish Agency of Medicines
NCT00881816	China: Ministry of Health
NCT00881101	China: Ministry of Health
NCT00929812	Germany: Federal Institute for Drugs and Medical Devices
NCT00335582	Canada: Health Canada,Canada: Ethics Review Committee
NCT00678756	Germany: Federal Institute for Drugs and Medical Devices
NCT00966628	Indonesia: National Agency of Drug and Food Control
NCT00703872	India: Drugs Controller General of India
NCT00568841	Germany: Federal Institute for Drugs and Medical Devices
NCT00169156	France: Afssaps - Agence française de sécurité sanitaire des produits de santé (Saint-Denis)
NCT00506207	Korea: Food and Drug Administration
NCT00395915	Italy: Ethics Committee,Italy: National Monitoring Centre for Clinical Trials - Ministry of Health,Italy: The Italian Medicines Agency
NCT00415350	Netherlands: The Central Committee on Research Involving Human Subjects (CCMO)
NCT01151644	Brazil: Ministry of Health
NCT01215708	Brazil: Ethics Committee
NCT00332904	Denmark: National Board of Health
NCT01006499	Turkey: Ethics Committee
NCT00912938	Korea: Food and Drug Administration
NCT01275014	Netherlands: Medical Ethics Review Committee (METC),Netherlands: The Central Committee on Research Involving Human Subjects (CCMO)
NCT00805896	China: Food and Drug Administration
NCT01165567	Korea: Institutional Review Board
NCT01034683	China: Food and Drug Administration
NCT00439166	Canada: Health Canada
NCT00918060	Thailand: Ethical Committee
NCT00326833	Denmark: Ethics Committee
NCT00423384	Norway: Norwegian Medicines Agency
NCT01185951	Germany: Federal Institute for Drugs and Medical Devices
NCT01189656	China: Food and Drug Administration
NCT00487253	Colombia: Institutional Review Board
NCT00453323	South Korea: Korea Food and Drug Administration (KFDA)
NCT00990405	Korea: Food and Drug Administration
NCT00954135	Italy: The Italian Medicines Agency
NCT00812799	Netherlands: The Central Committee on Research Involving Human Subjects (CCMO),United Kingdom: Medicines and Healthcare Products Regulatory Agency,Belgium: Federal Agency for Medicinal Products and Health Products,France: Institutional Ethical Committee,Poland: Office for Registration of Medicinal Products, Medical Devices and Biocidal Products
NCT01461512	Austria: Agency for Health and Food Safety
NCT00332306	India: Indian Council of Medical Research
NCT01423591	Spain: Agencia Española de Medicamentos y Productos Sanitarios
NCT00561119	South Korea: Institutional Review Board
NCT01464125	Thailand: Ethical Committee
NCT01016093	Iran: Ministry of Health
NCT01148628	Italy: The Italian Medicines Agency
NCT00418028	Spain: Ministry of Health
NCT00209742	Japan: Ministry of Health, Labor and Welfare
NCT00471848	United Kingdom: Medicines and Healthcare Products Regulatory Agency,France: Afssaps - Agence française de sécurité sanitaire des produits de santé (Saint-Denis),Switzerland: Swissmedic,Germany: Paul-Ehrlich-Institut,Suadi Arabia: Office of Reaearch Affairs,Italy: Ethics Committee
NCT00466102	Germany: Federal Institute for Drugs and Medical Devices
NCT00809939	Israel: Ministry of Health,Israel: The Israel National Institute for Health Policy Research and Health Services Research
NCT01501617	Philippines: Bureau of Food and Drugs
NCT00866762	Denmark: Danish Medicines Agency
NCT00737685	Korea: Food and Drug Administration
NCT01024894	Taiwan: Department of Health
NCT01608347	Egypt:Medical School Ethical Review Board
NCT00440167	Germany: Federal Institute for Drugs and Medical Devices
NCT00913432	France: Afssaps - Agence française de sécurité sanitaire des produits de santé (Saint-Denis)
NCT00488579	Mozambique: Ministry of Health (MISAU)
NCT01559142	Poland: Ethics Committee
NCT01025765	Taiwan: Department of Health
NCT01226615	Spain: Spanish Agency of Medicines
NCT00152438	Canada: Health Canada
NCT01221428	China: Ministry of Health
NCT01219465	China: Ministry of Health
NCT01855763	Pakistan: Research Ethics Committee
NCT00841828	Spain: Ministry of Health
NCT01221376	Brazil: Ethics Committee,Brazil: Ministry of Health,Brazil: National Committee of Ethics in Research,Brazil: National Health Surveillance Agency
NCT01524315	Austria: Ethikkommission,Austria: Agency for Health and Food Safety
NCT01889056	Switzerland: Swissmedic
NCT00442637	Netherlands: The Central Committee on Research Involving Human Subjects (CCMO)
NCT01716364	Australia: Therapeutic Goods Administration, Department of Health and Aging, Australian Government
NCT00817466	Norway: Data Protection Authority,Norway: Directorate of Health,Norway: Norwegian Medicines Agency,Norway:National Committee for Medical and Health Research Ethics
NCT01333410	Thailand: Ethical Committee
NCT01463592	Pakistan: Ministry of Health
NCT01374308	Bangladesh: Directorate of Drug Administration
NCT01533220	Brazil: National Health Surveillance Agency
NCT00931125	Hungary: National Institute of Pharmacy
NCT00879372	Brazil: National Committee of Ethics in Research
NCT01558453	Brazil: Ethics Committee,Brazil: Ministry of Health,Brazil: National Committee of Ethics in Research,Brazil: National Health Surveillance Agency
NCT01635426	Egypt: Institutional Review Board
NCT01655108	Brazil: National Committee of Ethics in Research
NCT01398618	Taiwan: Department of Health
NCT00552526	Norway: Norwegian Medicines Agency,Norway:National Committee for Medical and Health Research Ethics
NCT00349089	Germany: Federal Institute for Drugs and Medical Devices
NCT00596336	United Kingdom: Medicines and Healthcare Products Regulatory Agency
NCT01506336	France: Afssaps - Agence française de sécurité sanitaire des produits de santé (Saint-Denis)
NCT01174355	Israel: Ministry of Health
NCT01125215	Thailand: Ethical Committee
NCT00423982	Norway: Norwegian Medicines Agency
NCT00666627	United Kingdom: Medicines and Healthcare Products Regulatory Agency
NCT00804830	Sweden: Medical Products Agency
NCT00972881	United Kingdom: Medicines and Healthcare Products Regulatory Agency
NCT02318121	Egypt:Medical School Ethical Review Board
NCT01503502	China: Food and Drug Administration
NCT01738074	China: Food and Drug Administration
NCT01927029	Chile: Comité de Ética Científico
NCT01424709	China: Food and Drug Administration
NCT01341743	China: Food and Drug Administration
NCT01272557	Germany: German Institute of Medical Documentation and Information
NCT01003964	South Korea: Korea Food and Drug Administration (KFDA)
NCT01002092	China: Ethics Committee
NCT01869881	Korea: Ministry of Food and Drug Safety
NCT01374854	China: Food and Drug Administration
NCT01793090	Italy: Ethics Committee
NCT01400464	France: Afssaps - Agence française de sécurité sanitaire des produits de santé (Saint-Denis)
NCT02247648	Canada: Ministère santé et services sociaux du Québec
NCT01872728	France: Agence Nationale de Sécurité du Médicament et des produits de santé
NCT01438190	Italy: The Italian Medicines Agency
NCT00807950	Singapore: Domain Specific Review Boards
NCT01058343	Belgium: Federal Agency for Medicinal Products and Health Products,France: Afssaps - Agence française de sécurité sanitaire des produits de santé (Saint-Denis),Germany: Paul-Ehrlich-Institut,Switzerland: Swissmedic,Bulgaria: Bulgarian Drug Agency,Croatia: Agency for Medicinal Product and Medical Devices
NCT02289196	Greece: National Organization of Medicines
NCT02083874	Australia: Department of Health and Ageing Therapeutic Goods Administration
NCT01074892	Norway:National Committee for Medical and Health Research Ethics,Norway: Norwegian Social Science Data Services
NCT00452881	South Korea: Korea Food and Drug Administration (KFDA)
NCT01221883	Ministry of Health - Director General Israel:
NCT00489827	Sweden: Medical Products Agency
NCT01464905	European Union: European Medicines Agency
NCT01718626	China: Food and Drug Administration
NCT01690832	Italy: Ministry of Health
NCT01321827	India: Dept of Pulmonary Medicine
NCT01309607	Singapore: Domain Specific Review Boards,Singapore: Health Sciences Authority
NCT01820052	India: Ministry of Health
NCT02315976	Brazil: Brazilian Health Surveillance Agency
NCT02216266	Germany: Federal Institute for Drugs and Medical Devices
NCT00962182	Hungary: National Institute for Food and Nutrition Science
NCT01189929	Australia: Department of Health and Ageing Therapeutic Goods Administration,New Zealand: Health and Disability Ethics Committees,New Zealand: Medsafe
NCT01529255	China: Food and Drug Administration
NCT01295151	United Kingdom: Medicines and Healthcare Products Regulatory Agency
NCT02007603	Austria: Federal Office for Safety in Health Care
NCT02144948	Germany: Federal Institute for Drugs and Medical Devices
NCT00590447	Germany: Federal Institute for Drugs and Medical Devices
NCT01379807	Spain: Spanish Agency of Medicines
NCT02108886	Canada: Health Canada
NCT01624077	China: Ministry of Health
NCT00866138	France: Afssaps - Agence française de sécurité sanitaire des produits de santé (Saint-Denis)
NCT00885508	France: Agence Nationale de Sécurité du Médicament et des produits de santé
NCT01570985	Norway: Norwegian Medicines Agency
NCT01716572	Spain: Spanish Agency of Medicines
NCT02001987	France: Agence Nationale de Sécurité du Médicament et des produits de santé
NCT00874978	United Kingdom: Medicines and Healthcare Products Regulatory Agency
NCT02537067	Korea: Ministry of Food and Drug Safety,Korea: Institutional Review Board
NCT01481870	Japan: Ministry of Health, Labor and Welfare
NCT01278498	Korea: Food and Drug Administration
NCT01277484	Korea: Food and Drug Administration
NCT01809392	China: Ethics Committee
NCT02511340	China: Food and Drug Administration
NCT01796782	China: Ethics Committee
NCT02109861	Denmark: Danish Dataprotection Agency,Denmark: The Regional Committee on Biomedical Research Ethics,Denmark: Danish Health and Medicines Authority
NCT02020330	United Kingdom: Research Ethics Committee
NCT01939977	Spain: Agencia Española de Medicamentos y Productos Sanitarios
NCT00852228	France: Afssaps - Agence française de sécurité sanitaire des produits de santé (Saint-Denis),France: National Consultative Ethics Committee for Health and Life Sciences,Italy: The Italian Medicines Agency
NCT01127841	Spain: Spanish Agency of Medicines,Spain: Ethics COmmitte
NCT01897805	China: Food and Drug Administration
NCT01279252	United Kingdom: Medicines and Healthcare Products Regulatory Agency
NCT01966029	Australia: Department of Health and Ageing Therapeutic Goods Administration
NCT01899014	Netherlands: The Central Committee on Research Involving Human Subjects (CCMO)
NCT02150447	Korea: National Cancer Center
NCT01141153	Spain: Agencia Española de Medicamentos y Productos Sanitarios
NCT01430013	China: Food and Drug Administration
NCT01303172	Italy: Ministry of Health,Spain: Ministry of Health,United Kingdom: Medicines and Healthcare Products Regulatory Agency,Ireland: Irish Medicines Board,Cyprus: Ministry of Health
NCT01871129	Finland: Finnish Medicines Agency
NCT00866554	Canada: Health Canada
NCT01099891	South Korea: Korea Food and Drug Administration (KFDA)
NCT01322711	Italy: Ethics Committee
NCT02573987	France: Agence Nationale de Sécurité du Médicament et des produits de santé
NCT02198807	Gabon: Ministry of Health
NCT02152280	China: Food and Drug Administration
NCT01134484	Italy: Ethics Committee,Italy: Ministry of Health
NCT01218594	China: Food and Drug Administration
NCT01592032	Spain: Spanish Agency of Medicines
NCT02590627	Tanzania: Ministry of Health
NCT00907283	Italy: National Monitoring Centre for Clinical Trials - Ministry of Health
NCT01006538	United Kingdom: Medicines and Healthcare Products Regulatory Agency,United Kingdom: Research Ethics Committee
NCT01744249	Spain: Agencia Española de Medicamentos y Productos Sanitarios
NCT02395068	China: Food and Drug Administration
NCT01718613	Brazil: National Committee of Ethics in Research
NCT01653015	Canada: Health Canada,Canada: Ethics Review Committee
NCT01274273	Denmark: Danish Medicines Agency
NCT01149109	Germany: Ethics Commission,Germany: Federal Institute for Drugs and Medical Devices
NCT01476501	Canada: Health Canada
NCT01569204	Germany: Paul-Ehrlich-Institut
NCT01954628	Sweden: Medical Products Agency,Finland: Finnish Medicines Agency,Denmark: Danish Health and Medicines Authority,Hungary: National Institute of Pharmacy,Poland: The Central Register of Clinical Trials,Australia: Therapeutic Goods Administration
NCT01933529	Sweden: Medical Products Agency,Sweden: Regional Ethical Review Board
NCT01470742	Korea: Food and Drug Administration
NCT01291459	France: Afssaps - Agence française de sécurité sanitaire des produits de santé (Saint-Denis)
NCT01761227	China: Food and Drug Administration
NCT02463383	Denmark: Ethics Committee,Denmark: Danish Dataprotection Agency
NCT02225470	China: Food and Drug Administration
NCT00312260	Canada: Health Canada
NCT00460512	Croatia: Ministry of Health,France: The French National Agency for Medicines and Health Products,Germany: Ethics Commission,Lithuania: State Medicine Control Agency - Ministry of Health,Germany: Federal Institute for Drugs and Medical Devices
NCT00657410	Italy: Ethics Committee
NCT00775385	France: Afssaps - Agence française de sécurité sanitaire des produits de santé (Saint-Denis)
NCT01122446	Sweden: Medical Products Agency,Sweden: Regional Ethical Review Board
NCT00891384	Germany: Federal Institute for Drugs and Medical Devices
NCT01696669	Spain: Agencia Española de Medicamentos y Productos Sanitarios,Spain: Comité Ético de Investigación Clínica
NCT01251627	Italy: National Monitoring Center for Clinical Trials-Ministery Health
NCT01121393	China: Food and Drug Administration,South Korea: Korea Food and Drug Administration (KFDA),Thailand: Ministry of Public Health
NCT01298700	Israel: Ministry of Health
NCT01882088	Russia: Ethics Committee
NCT01535859	Singapore: Health Sciences Authority
NCT01530711	Spain: Spanish Agency of Medicines
NCT01860417	Spain: Spanish Agency of Medicines,Spain: Ministry of Health
NCT01878448	China: Food and Drug Administration
NCT01874873	China: Food and Drug Administration
NCT01854736	Spain: Spanish Agency of Medicines
NCT01830335	Canada: Health Canada
NCT01777139	Korea: Food and Drug Administration,Malaysia: Ministry of Health,Singapore: Health Sciences Authority,Thailand: Food and Drug Administration,Philippines: Bureau of Food and Drugs,Hong Kong: Department of Health,Taiwan : Food and Drug Administration,Vietnam: Ministry of Health of Vietnam
NCT01738347	Canada: Health Canada
NCT02117427	Israel: Ministry of Health
NCT01941329	Portugal: National Pharmacy and Medicines Institute,France: Agence Nationale de Sécurité du Médicament et des produits de santé,Italy: The Italian Medicines Agency,United Kingdom: Medicines and Healthcare Products Regulatory Agency
NCT02117258	Japan: Pharmaceuticals and Medical Devices Agency,Korea: Ministry of Food and Drug Safety,Taiwan : Food and Drug Administration
NCT02106845	Germany: Federal Institute for Drugs and Medical Devices,Hungary: National Institute of Pharmacy
NCT02085148	France: Agence Nationale de Sécurité du Médicament et des produits de santé,Italy: The Italian Medicines Agency,United Kingdom: Medicines and Healthcare Products Regulatory Agency
NCT01612975	Canada: Health Canada,Canada: Ethics Review Committee
NCT00995293	China: Food and Drug Administration
NCT02423707	Sweden: Medical Products Agency
NCT01193699	Austria: Federal Office for Safety in Health Care
NCT01270373	Brazil: Ministry of Health
NCT01254552	South Korea:Korean Food and Drug Administration
NCT01693419	Korea: Food and Drug Administration
NCT01545804	Taiwan: Ministry of Health and Welfare
NCT01406249	Japan: Ministry of Health, Labor and Welfare
NCT01817738	Czech Republic: State Institute for Drug Control,France: Agence Nationale de Sécurité du Médicament et des produits de santé,Germany: Paul-Ehrlich-Institut,Poland: Office for Registration of Medicinal Products, Medical Devices and Biocidal Products,Spain: Agencia Española de Medicamentos y Productos Sanitarios,Sweden: Medical Products Agency,Switzerland: Swissmedic,United Kingdom: Medicines and H…
NCT02843321	Australia: Department of Health and Ageing Therapeutic Goods Administration
NCT01935154	France: Agence Nationale de Sécurité du Médicament et des produits de santé,Spain: Agencia Española de Medicamentos y Productos Sanitarios,Greece: National Organization of Medicines,Italy: The Italian Medicines Agency,Germany: Paul-Ehrlich-Institut,Czech Republic: State Institute for Drug Control,Poland: Office for Registration of Medicinal Products, Medical Devices and Biocidal Products,Romania:…
NCT01656538	Canada: Health Canada
NCT01929616	Belgium: Federal Agency for Medicinal Products and Health Products
NCT01910181	China: Food and Drug Administration
NCT01860638	Ireland: Ministry of Health
NCT02489461	Russia: Ministry of Health of the Russian Federation
NCT02096510	Norway: Norwegian Medicines Agency,Norway: Ethics Committee
NCT02253459	China: Food and Drug Administration
NCT00568750	Switzerland: Swissmedic
NCT00562289	France: Ministry of Health
NCT00820248	Canada: Health Canada
NCT01126008	Korea: Food and Drug Administration
NCT00949364	Germany: Federal Institute for Drugs and Medical Devices
NCT01644825	Italy: Ethics Committee
NCT01249547	Hong Kong: Joint CUHK-NTEC Clinical Research Ethics Committee
NCT01170507	Saudi Arabia:National Committee of Biological and Medical Ethics
NCT01405521	United Kingdom: Medicines and Healthcare Products Regulatory Agency,United Kingdom: Research Ethics Committee
NCT01210378	Netherlands: The Central Committee on Research Involving Human Subjects (CCMO)
NCT01170468	Saudi Arabia: National Committee of Biomedical and Medical Ethics
NCT01822093	United Kingdom: Medicines and Healthcare Products Regulatory Agency
NCT01941992	Italy: Ethics Committee,Italy: Ministry of Health,Italy: National Institute of Health,Italy: The Italian Medicines Agency
NCT01852799	China: Food and Drug Administration
NCT01743469	France: Agence Nationale de Sécurité du Médicament et des produits de santé,Spain: Agencia Española de Medicamentos y Productos Sanitarios,United Kingdom: Medicines and Healthcare Products Regulatory Agency,Belgium: Federal Agency for Medicinal Products and Health Products,Canada: Health Canada
NCT01719536	China: Food and Drug Administration
NCT01714414	Germany: Institutional Ethics review board of Munich University,Tanzania: National Health Research Ethics Review Committee,Tanzania: Mbeya Medical Research and Ethics Committee,Tanzania: Tanzania Food and Drugs Authority (TFDA),Cote d'Ivoire: National Research and Ethics Committee
NCT01705184	France: Agence Nationale de Sécurité du Médicament et des produits de santé
NCT01696474	Italy: Ethics Committee
NCT02054351	Germany: Paul-Ehrlich-Institut,Belgium: Federal Agency for Medicines and Health Products, FAMHP,Ukraine: Ministry of Health,Russia: Ministry of Health of the Russian Federation
NCT01998542	Thailand: Ministry of Public Health
NCT02197403	Korea: Institutional Review Board
NCT01957878	Belgium: Federal Agency for Medicines and Health Products, FAMHP,Finland: Finnish National Agency for Medicines,France: Agence Nationale de Sécurité du Médicament et des produits de santé,Germany: Paul-Ehrlich-Institut,Netherlands: The Central Committee on Research Involving Human Subjects (CCMO),Spain: Spanish Agency of Medicines,United Kingdom: Medicines and Healthcare Products Regulatory Agency
NCT01929603	Belgium: Federal Agency for Medicinal Products and Health Products,Belgium: Institutional Review Board,Netherlands: Medical Ethics Review Committee (METC),Netherlands: The Central Committee on Research Involving Human Subjects (CCMO)
NCT01918852	Netherlands: The Central Committee on Research Involving Human Subjects (CCMO)
NCT02357472	China: Food and Drug Administration
NCT02331680	Japan: Ministry of Health, Labor and Welfare
NCT02324569	Japan: Ministry of Health, Labor and Welfare
NCT02291926	China: Food and Drug Administration
NCT00287105	France: Afssaps - Agence française de sécurité sanitaire des produits de santé (Saint-Denis)
NCT01392079	Germany: Paul-Ehrlich-Institut,Austria: Agency for Health and Food Safety,France: Afssaps - Agence française de sécurité sanitaire des produits de santé (Saint-Denis)
NCT00807651	China: Ethics Committee
NCT01045538	South Korea: Korea Food and Drug Administration (KFDA)
NCT01073865	Japan: Ministry of Health, Labor and Welfare,India: Drugs Controller General of India,Korea: Food and Drug Administration,Philippines: Bureau of Food and Drugs,Thailand: Food and Drug Administration,Taiwan: Institutional Review Board
NCT01063517	Korea: Food and Drug Administration
NCT01228045	Singapore: Domain Specific Review Boards
NCT02597322	France: Ministry of Health
NCT01698346	Belgium: Federal Agency for Medicines and Health Products, FAMHP
NCT01520870	Spain: Agencia Española de Medicamentos y Productos Sanitarios,Spain: Comité Ético de Investigación Clínica
NCT01510613	Italy: Ethics Committee
NCT01785108	Sweden: Medical Products Agency
NCT01720108	Canada: Health Canada
NCT02052609	Japan: Ministry of Health, Labor and Welfare
NCT01987492	United Kingdom: Medicines and Healthcare Products Regulatory Agency
NCT01937325	Australia: Human Research Ethics Committee
NCT00683306	Austria: Ethikkommission,Bulgaria: Ministry of Health,Hungary: National Institute of Pharmacy,Mexico: Ethics Committee,Romania: Ministry of Public Health,Russia: Ethics Committee,Thailand: Ethical Committee
NCT00433927	Germany: Federal Institute for Drugs and Medical Devices
NCT01049425	Germany: Federal Institute for Drugs and Medical Devices
NCT00892658	Canada: Ethics Review Committee
NCT01643070	Korea: Food and Drug Administration
NCT01213667	Germany: Ethics Commission
NCT01043172	Korea: Food and Drug Administration
NCT01028326	Kenya: Ethical Review Committee,Kenya: Pharmacy and Poisons Board,United Kingdom: Oxford Tropical Research Ethics Committee
NCT01408186	Hong Kong: Department of Health
NCT01341834	Singapore: Health Sciences Authority
NCT01334112	Canada: Health Canada
NCT01276379	Spain: Agencia Española de Medicamentos y Productos Sanitarios,Spain: Comité Ético de Investigación Clínica
NCT01618136	United Kingdom: Medicines and Healthcare Products Regulatory Agency
NCT01512199	Argentina: Ministry of Health
NCT02869841	Finland: Finnish Medicines Agency
NCT01518634	Denmark: Danish Medicines Agency,Denmark: The Regional Committee on Biomedical Research Ethics,Denmark: Danish Dataprotection Agency
NCT01490476	France: Ministry of Health
NCT02049060	Italy: Ministry of Health
NCT01776411	Japan: Ministry of Health, Labor and Welfare
NCT02205879	Ministry of Helath of Russian Federation:
NCT01937689	China: Food and Drug Administration
NCT01783197	Canada: Health Canada
NCT01748500	Canada: Health Canada
NCT01692496	Spain: Agencia Española de Medicamentos y Productos Sanitarios,Spain: Comité Ético de Investigación Clínica,Germany: Ethics Commission,Germany: Federal Institute for Drugs and Medical Devices
NCT02192697	Taiwan : Food and Drug Administration,Korea: Ministry of Food and Drug Safety,Japan: Pharmaceuticals and Medical Devices Agency
NCT02887573	China: Food and Drug Administration
NCT02042014	Japan: Pharmaceuticals and Medical Devices Agency
NCT02031198	Austria: Agency for Health and Food Safety
NCT02027090	China: Food and Drug Administration
NCT00121719	United Kingdom: Medicines and Healthcare Products Regulatory Agency
NCT00532194	United Kingdom: Medicines and Healthcare Products Regulatory Agency
NCT00508274	China: Food and Drug Administration
NCT01602952	South Korea: Korea Food and Drug Administration (KFDA),India: Ministry of Health,Thailand: Ethical Committee
NCT00679783	Canada: Health Canada
NCT00784589	France: Afssaps - Agence française de sécurité sanitaire des produits de santé (Saint-Denis)
NCT01216644	Germany: Federal Institute for Drugs and Medical Devices
NCT01149343	Russian Federation: Federal service on surveillance in healthcare and social development of Russian Federation,France: Afssaps - Agence française de sécurité sanitaire des produits de santé (Saint-Denis),Poland: Urzad Rejestracji Produktow Leczniczych, Wyrobow Medycznych I Produktow Biobojczych,Germany: Paul-Ehrlich-Institut,Czech Republic: Statni ustav pro kontrolu leciv,Italy: Segreteria Commis…
NCT01306942	Spain: Spanish Agency of Medicines
NCT01305460	France: ANSM agence nationale de sécurité du médicament et des produits de santé
NCT01814475	Italy: Ethics Committee
NCT01412294	Japan: Ministry of Health, Labor and Welfare
NCT01370070	Hong Kong: Joint CUHK-NTEC Clinical Research Ethics Committee
NCT00711841	Brazil: National Committee of Ethics in Research
NCT01435343	Spain: Ministry of Health and Consumption
NCT01694472	China: Institutional Review Board of Tianjin Cancer Hospital
NCT01654185	China: Ethics Committee
NCT01636479	Netherlands: The Central Committee on Research Involving Human Subjects (CCMO)
NCT01608009	United Kingdom: Medicines and Healthcare Products Regulatory Agency
NCT02026362	China: Ministry of Health
NCT01924156	China: Food and Drug Administration
NCT02350478	Austria: Agency for Health and Food Safety
NCT02011347	France: Agence Nationale de Sécurité du Médicament et des produits de santé
NCT01903252	Belarus: Ministry of Health,Belgium: Federal Agency for Medicinal Products and Health Products,Canada: Canadian Institutes of Health Research,Czech Republic: State Institute for Drug Control,Denmark: Danish Health and Medicines Authority,Finland: Finnish Medicines Agency,France: Agence Nationale de Sécurité du Médicament et des produits de santé,Ireland: Irish Medicines Board,Norway: Norwegian Me…
NCT01896596	United Kingdom: Research Ethics Committee,United Kingdom: Medicines and Healthcare Products Regulatory Agency,United Kingdom: Department of Health
NCT01851265	Belgium: Federal Agency for Medicinal Products and Health Products,Belgium: Institutional Review Board,Netherlands: Medical Ethics Review Committee (METC),Netherlands: The Central Committee on Research Involving Human Subjects (CCMO),United Kingdom: Research Ethics Committee,United Kingdom: Medicines and Healthcare Products Regulatory Agency
NCT02255617	Canada: Health Canada,Canada: Institutional Review Board
NCT02227342	Canada: Health Canada,Canada: Institutional Review Board
NCT02199561	Canada: Institutional Review Board,Canada: Health Canada
NCT02192736	Panama: Ministry of Health
NCT02364479	China: Food and Drug Administration
NCT02201771	China: Food and Drug Administration
NCT02147886	Israel: Ministry of Health
NCT02080559	United Kingdom: Research Ethics Committee,United Kingdom: Medicines and Healthcare Products Regulatory Agency
NCT00516724	United Kingdom: Medicines and Healthcare Products Regulatory Agency,Netherlands: The Central Committee on Research Involving Human Subjects (CCMO)
NCT01475123	Japan: Ministry of Health, Labor and Welfare
NCT00709995	Austria: Ethikkommission,Italy: Ministry of Health,Poland: Ministry of Health,France: Institutional Ethical Committee,Spain: Ministry of Health
NCT00646854	Denmark: Danish Medicines Agency,Denmark: Ethics Committee,Denmark: Danish Dataprotection Agency
NCT02483169	Korea: Food and Drug Administration
NCT01827943	France: Afssaps - Agence française de sécurité sanitaire des produits de santé (Saint-Denis)
NCT01013532	Korea: Food and Drug Administration
NCT01137916	Germany: Federal Institute for Drugs and Medical Devices
NCT01878890	France: Afssaps - Agence française de sécurité sanitaire des produits de santé (Saint-Denis)
NCT01427686	Germany: Ethics Commission
NCT01873014	China: Food and Drug Administration
NCT01622439	Sweden: Medical Products Agency
NCT01756118	Germany: Federal Institute for Drugs and Medical Devices
NCT01729468	France: Afssaps - Agence française de sécurité sanitaire des produits de santé (Saint-Denis)
NCT01632150	Spain: Spanish Agency of Medicines,Germany: Federal Institute for Drugs and Medical Devices
NCT01898663	China: Food and Drug Administration
NCT01886248	Korea: Food and Drug Administration
NCT01630538	Canada: Health Canada
NCT01172171	Denmark: The Danish National Committee on Biomedical Research Ethics,Denmark: Danish Medicines Agency,Denmark: Danish Dataprotection Agency
NCT02205112	Taiwan : Food and Drug Administration,China: Food and Drug Administration
NCT02161237	Taiwan: Department of Health,Korea: Food and Drug Administration
NCT02158598	Canada: Health Canada
NCT02112487	Spain: Comité Ético de Investigación Clínica,France: Conseil National de l'Ordre des Médecins,France: Agence Nationale de Sécurité du Médicament et des produits de santé,Italy: Ethics Committee,Italy: The Italian Medicines Agency,Spain: Agencia Española de Medicamentos y Productos Sanitarios,France: Committee for the Protection of Personnes
NCT01910649	Belgium: Local Medical Ethics Committee
NCT00869570	Switzerland: Swissmedic
NCT01416636	Austria: Federal Ministry for Health and Women
NCT00952029	France: Agence Nationale de Sécurité du Médicament et des produits de santé
NCT01102231	France: Afssaps - Agence française de sécurité sanitaire des produits de santé (Saint-Denis)
NCT01300234	China: Food and Drug Administration
NCT01588145	Korea: Ministry of Food and Drug Safety
NCT01547689	China: Food and Drug Administration
NCT01544179	China: Food and Drug Administration,Hong Kong: Ethics Committee,Taiwan: Institutional Review Board,Korea: Food and Drug Administration,Japan: Ministry of Health, Labor and Welfare,France: Afssaps - Agence française de sécurité sanitaire des produits de santé (Saint-Denis),Germany: Ministry of Health,Italy: Ethics Committee,Spain: Ministry of Health and Consumption,Russia: Ministry of Health of th…
NCT01486797	Italy: The Italian Medicines Agency,Belgium: Federal Agency for Medicinal Products and Health Products,Austria: Federal Office for Safety in Health Care,France: Agence Nationale de Sécurité du Médicament et des produits de santé
NCT01834508	China: Food and Drug Administration
NCT01806740	Korea: Institutional Review Board,South Korea: Ministry of Food and Drug Safety
NCT01802450	Spain: Health Ministry
NCT02040870	China: Food and Drug Administration
NCT02208050	Ireland: Irish Medicines Board
NCT02171988	Korea: Institutional Review Board
NCT02088216	China: Ethics Committee
NCT02081963	China: Ethics Committee
NCT02772094	Taiwan: Ministry of Health and Welfare,Taiwan: Institutional Review Board
NCT00313170	Belgium: Federal Agency for Medicines and Health Products, FAMHP,Canada: Health Canada,France: Afssaps - Agence française de sécurité sanitaire des produits de santé (Saint-Denis),Hungary: National Institute of Pharmacy,Romania: National Medicines Agency,Poland: Ministry of Health
NCT00928525	Italy: Ministry of Health,Italy: AIFA (Agenzia Italiana del FArmaco) - Osservatorio per le Sperimentaziooni Cliniche
NCT00707083	Hong Kong: Department of Health,China: Ministry of Health
NCT01389440	Spain: Agencia Española de Medicamentos y Productos Sanitarios,Spain: Comité Ético de Investigación Clínica
NCT01364012	China: Ministry of Health
NCT01339650	Netherlands: The Central Committee on Research Involving Human Subjects (CCMO)
NCT01296113	France: Agence Nationale de Sécurité du Médicament et des produits de santé
NCT01271725	Hong Kong: Department of Health,India: Drugs Controller General of India,Poland: Registration Medicinal Product Medical Device Biocidal Product,Russia: Pharmacological Committee, Ministry of Health,Taiwan: Department of Health,United Kingdom: Medicines and Healthcare Products Regulatory Agency
NCT01174563	Israel: Minisrty of Health
NCT01531049	Finland: Finnish Medicines Agency
NCT01637805	China: Institutional Review Board of Tianjin Cancer Hospital
NCT01787552	Belgium: Federal Agency for Medicinal Products and Health Products,Canada: Health Canada,Germany: BfArm - Bundesamt für Arzneimittel und Medizinprodukte,Italy:Istituto Superiore di Sanità (National Institute of Health),United Kingdom: Medicines and Healthcare Products Regulatory Agency,Spain: Agencia Espanola de Medicamentos y Productos Sanitarios,Netherlands: Dutch Health Care Inspectorate,Irela…
NCT01863485	China: Food and Drug Administration
NCT01848665	Canada: Health Canada
NCT01763671	France: Agence Nationale de Sécurité du Médicament et des produits de santé
NCT01658462	France: Committee for the Protection of Personnes,France: Agence Nationale de Sécurité du Médicament et des produits de santé
NCT00400114	Canada: Health Canada
NCT00553228	Canada: Health Canada
NCT00554164	Germany: Federal Institute for Drugs and Medical Devices
NCT00529763	China: Food and Drug Administration
NCT00775307	France: Afssaps - Agence française de sécurité sanitaire des produits de santé (Saint-Denis)
NCT00807911	Korea: Food and Drug Administration
NCT00660842	Italy: Ethics Committee
NCT01011920	Switzerland: Swissmedic,Italy: Ethics Committee,Germany: Federal Institute for Drugs and Medical Devices
NCT01312350	South Korea: Korea Food and Drug Administration (KFDA)
NCT01238692	Canada: Ozmosis Research
NCT01649674	Italy: Ethics Committee
NCT01419717	Australia: Therapeutic Goods Administration,Brazil: ANVISA (Agência Nacional de Vigilância Sanitária),Brazil: Ministry of Health,Chile: Health Ministry,European Union: European Medicines Agency,India: Central India Medical Research Ethics Committee,Israel: Ministry of Health,Panama: Ministry of Health,Peru: Dirección General de Medicamentos, Insumos y Drogas (DIGEMID),Peru: INS (Instituto Naciona…
NCT01345240	Ghana: Food and Drugs Board (FDB),Burkina Faso: Ministère de la Santé du Burkina Faso
NCT02837302	Korea: Ministry of Food and Drug Safety
NCT01737216	China: Food and Drug Administration
NCT01709760	Taiwan : Food and Drug Administration
NCT01706198	United Kingdom: Medicines and Healthcare Products Regulatory Agency
NCT01676649	Canada: Health Canada
NCT02114684	South Africa: Medicines Control Council
NCT01971281	Spain: Agencia Española de Medicamentos y Productos Sanitarios
NCT02343211	France: Ministry of Health
NCT02209155	United Kingdom: Medicines and Healthcare Products Regulatory Agency
NCT01966445	Australia: Human Research Ethics Committee
NCT01875757	Spain: Spanish Agency of Medicines
NCT02321397	Germany: BfArM,United Kingdom: Medicines and Healthcare Products Regulatory Agency,Spain: Agencia Española de Medicamentos y Productos Sanitarios
NCT02334748	FRANCE : ANSM
NCT02319642	China: Food and Drug Administration
NCT02307396	Germany: Federal Institute for Drugs and Medical Devices
NCT02303899	Italy: The Italian Medicines Agency
NCT02280031	Canada: Health Canada
NCT02253082	Denmark: National Board of Health,Denmark: Danish Dataprotection Agency,Denmark: Danish Medicines Agency
NCT01301924	Brazil: Ministry of Health,Brazil: Ethics Committee
NCT00777582	United Kingdom: Medicines and Healthcare Products Regulatory Agency,United Kingdom: Research Ethics Committee
NCT01698879	Spain: Spanish Agency of Medicines
NCT01002430	Finland: Finnish Medicines Agency
NCT00940940	Canada: Ethics Review Committee
NCT00189007	Netherlands: The Central Committee on Research Involving Human Subjects (CCMO),Netherlands: Ministry of Health, Welfare and Sport
NCT01285778	Spain: Spanish Agency of Medicines
NCT01234324	Germany: Paul-Ehrlich-Institut
NCT01209286	Germany: Paul-Ehrlich-Institut
NCT01194791	Spain: Ministry of Health
NCT01154439	Italy: Ethics Committee
NCT01438086	Ireland: Health Products Regulatory Authority
NCT01570296	Singapore: Health Sciences Authority
NCT01248403	Germany: Federal Institute for Drugs and Medical Devices
NCT02726789	Bangladesh: Viral Hepatitis Foundation of Bangladesh
NCT01771458	France: Agence Nationale de Sécurité du Médicament et des produits de santé
NCT01721148	Australia: Human Research Ethics Committee
NCT01654731	France: Afssaps - Agence française de sécurité sanitaire des produits de santé (Saint-Denis),France: French Data Protection Authority
NCT01462253	Italy: Ethics Committee
NCT02076646	Italy: National Institute of Health (Instituto Superiore di Sanità),Italy: Ethics Commissions,Germany: Paul-Ehrlich-Institut,Germany: Ethics Commission
NCT02345447	Germany: Federal Institute for Drugs and Medical Devices
NCT01989845	Korea: Food and Drug Administration
NCT01900028	Belgium: Federal Agency for Medicinal Products and Health Products,Belgium: Institutional Review Board,Netherlands: Medical Ethics Review Committee (METC),Netherlands: The Central Committee on Research Involving Human Subjects (CCMO),United Kingdom: Research Ethics Committee,United Kingdom: Medicines and Healthcare Products Regulatory Agency,Denmark: Ethics Committee,Denmark: Danish Dataprotectio…
NCT01898585	South Africa: Medicines Control Council
NCT02263040	Canada: Health Canada
NCT02523287	Belgium: Federal Agency for Medicines and Health Products, FAMHP
NCT02359526	Portugal: INFARMED, National Authority of Medicines and Health Products, IP
NCT02286544	Sweden: Regional Ethical Review Board,Sweden: Medical Products Agency
NCT02267109	Mali: Faculty of Medicine and Odontostomatology Ethics Committee,Mali: Ministry of Health
NCT02237027	Benin: Comité National Provisoire d'Ethique pour la Recherche en Santé,Canada: Ethics Review Committee
NCT00779454	Denmark: National Board of Health
NCT00750841	Canada: Health Canada,United Kingdom: Medicines and Healthcare Products Regulatory Agency
NCT00707707	Australia: Department of Health and Ageing Therapeutic Goods Administration,Austria: Agency for Health and Food Safety,Belgium: Federal Agency for Medicinal Products and Health Products,Canada: Health Canada
NCT02896842	France: Agence Nationale de Sécurité du Médicament et des produits de santé,France: Committee for the Protection of Personnes
NCT01380028	France: Afssaps - Agence française de sécurité sanitaire des produits de santé (Saint-Denis)
NCT01206049	Denmark: Danish Dataprotection Agency,Denmark: Danish Health and Medicines Authority,Denmark: Ethics Committee
NCT01203917	France: Haute Autorité de Santé Transparency Commission,Greece: National Organization of Medicines,Italy: The Italian Medicines Agency,Hungary: National Institute of Pharmacy,Norway: Norwegian Medicines Agency,Poland: Office for Registration of Medicinal Products, Medical Devices and Biocidal Products,Portugal: National Pharmacy and Medicines Institute,Romania: National Medicines Agency,Spain: Sp…
NCT01913990	Canada: Ethics Review Committee
NCT01334333	Canada: Canadian Institutes of Health Research,Canada: Ethics Review Committee,Canada: Health Canada
NCT01704963	Japan: Pharmaceuticals and Medical Devices Agency
NCT01956630	China: Food and Drug Administration
NCT02825147	China: Ministry of Health
NCT02164253	France: Agence Nationale de Sécurité du Médicament et des produits de santé,France: Institutional Ethical Committee
NCT01955837	Japan: Ministry of Health, Labor and Welfare
NCT01954355	Switzerland: Swissmedic
NCT01921140	Belgium: Federal Agency for Medicinal Products and Health Products,Belgium: Institutional Review Board,Netherlands: The Central Committee on Research Involving Human Subjects (CCMO),Netherlands: Medical Ethics Review Committee (METC),United Kingdom: Research Ethics Committee,United Kingdom: Medicines and Healthcare Products Regulatory Agency,Denmark: Danish Dataprotection Agency,Denmark: Ethics C…
NCT01843725	Belgium: Federal Agency for Medicinal Products and Health Products
NCT01787149	Taiwan : Food and Drug Administration
NCT02777788	China: Shanghai Municipal Commission of Health and Family Planning
NCT02244502	Spain: Agencia Española de Medicamentos y Productos Sanitarios
NCT02559648	Greece: National Organization of Medicines
NCT02515201	Brazil: National Committee of Ethics in Research
NCT02361749	Egypt: Ministry of Higher Education
NCT02252211	Australia: Department of Health and Ageing Therapeutic Goods Administration
NCT02231580	Germany: Federal Institute for Drugs and Medical Devices
NCT02231138	China: Ministry of Science and Technology,China: Food and Drug Administration
NCT02164032	Austria: Austrian Agency for Health and Food Safety (AGES)
NCT02124668	Georgia: Ministry of Health,Russia: Ethics Committee
NCT02093351	United Kingdom: Medicines and Healthcare Products Regulatory Agency,France: Afssaps - Agence française de sécurité sanitaire des produits de santé (Saint-Denis),Belgium: Federal Agency for Medicinal Products and Health Products,Belgium: Institutional Review Board,Denmark: Danish Dataprotection Agency,Denmark: Ethics Committee,United Kingdom: Research Ethics Committee,Netherlands: Medical Ethics R…
NCT00702481	Singapore: Health Sciences Authority
NCT02249702	Italy: Agenzia Italiana del Farmaco (AIFA)
NCT01310036	Korea: Korea FDA
NCT01755468	Canada: Health Canada
NCT01650428	United Kingdom: Medicines and Healthcare Products Regulatory Agency,United Kingdom: National Health Service,United Kingdom: National Institute for Health Research,United Kingdom: Research Ethics Committee
NCT02495519	South Korea: Ministry of Food and Drug Safety
NCT02188810	Canada: Health Canada
NCT01562197	Belgium: Federal Agency for Medicinal Products and Health Products
NCT01462513	Germany: Paul-Ehrlich-Institut,Austria: Federal Office for Safety in Health Care
NCT01281813	Ireland: Irish Agriculture and Food Development Authority,Thailand: Ministry of Public Health
NCT02792491	South Korea: Institutional Review Board
NCT01680185	Austria: Agency for Health and Food Safety
NCT02058823	France: Afssaps - Agence française de sécurité sanitaire des produits de santé (Saint-Denis),France: Comité consultatif sur le traitement de l'information en matière de recherche dans le domaine de la santé,France: Committee for the Protection of Personnes,France: Direction Générale de la Santé,France: French Data Protection Authority,France: Ministry of Health,France: The Commission nationale de…
NCT01919398	Japan: Ministry of Health, Labor and Welfare,Japan: Pharmaceuticals and Medical Devices Agency
NCT02882659	Taiwan : Food and Drug Administration
NCT01118234	Austria: Federal Office for Safety in Health Care
NCT01305135	France: Agence Nationale de Sécurité du Médicament et des produits de santé
NCT01968200	Italy: The Italian Medicines Agency
NCT01823315	China: Ministry of Health
NCT02249988	Australia: Department of Health and Ageing Therapeutic Goods Administration,New Zealand: Health and Disability Ethics Committees,Hong Kong: Department of Health,Indonesia: National Agency of Drug and Food Control,Malaysia: National Medical Research Register,Philippines : Food and Drug Administration,Singapore: Health Sciences Authority,South Korea: Ministry of Food and Drug Safety,Thailand: Food …
NCT02364947	Japan: Ministry of Health, Labor and Welfare
NCT02305238	Japan: Pharmaceuticals and Medical Devices Agency
NCT02284737	China: Food and Drug Administration
NCT02188537	Switzerland: Ethikkommission,Switzerland: Swissmedic
NCT02178488	Sweden: Medical Products Agency
NCT00445172	Japan: Ministry of Health, Labor and Welfare
NCT01088659	Turkey: Ministry of Health
NCT01306227	France: Afssaps - Agence française de sécurité sanitaire des produits de santé (Saint-Denis)
NCT02247869	Italy: Ministry of Health
NCT01689194	Korea: Food and Drug Administration
NCT01981330	Sweden: Regional Ethical Review Board,Sweden: National Board of Health and Welfare,Sweden: Medical Product Agency
NCT01655992	China: Ethics Committee
NCT01815307	Japan: Institutional Review Board
NCT01796028	France: Afssaps - Agence française de sécurité sanitaire des produits de santé (Saint-Denis)
NCT01790737	Finland: Finnish Medicines Agency
NCT01748773	Turkey: Ministry of Health Turkish Medicine and Medical Device Organization
NCT01743365	Greece: National Organization for Medicines,Greece: National Ethics Committee,Greece: Ministry of Health and Welfare
NCT01471470	Korea: Food and Drug Administration
NCT01729481	Germany: Federal Institute for Drugs and Medical Devices
NCT01644890	Japan: Pharmaceuticals and Medical Devices Agency
NCT01631136	France: Agence Nationale de Sécurité du Médicament et des produits de santé
NCT02647203	Chile: Comité de Bioética
NCT02202928	China: Food and Drug Administration
NCT01616927	Netherlands: Medical Ethics Review Committee (METC)
NCT01585935	Austria: Ethikkommission,Austria: Agency for Health and Food Safety
NCT02117635	United Kingdom: Medicines and Healthcare Products Regulatory Agency,United Kingdom: Research Ethics Committee
NCT02105623	Korea: Ministry of Food and Drug Safety
NCT01732146	France: Ministry of Health
NCT00674167	Singapore: Domain Specific Review Boards,Singapore: Health Sciences Authority
NCT00653848	Finland: Finnish Medicines Agency
NCT01138410	United Kingdom: Medicines and Healthcare Products Regulatory Agency
NCT01377246	Italy: Ministry of Health
NCT01499121	Canada: Health Canada
NCT01813435	Australia: Human Research Ethics Committee,Austria: Federal Office for Safety in Health Care,Belgium: Federal Agency for Medicinal Products and Health Products,Brazil: National Health Surveillance Agency,Bulgaria: Ministry of Health,Canada: Health Canada,Denmark: Danish Health and Medicines Authority,France: Agence Nationale de Sécurité du Médicament et des produits de santé,Germany: Federal Inst…
NCT02189109	Australia: Department of Health and Ageing Therapeutic Goods Administration
NCT02129257	Greece: National Organization of Medicines,Greece:National Ethics Committee,Greece:Ministry of Health and Social Solidarity
NCT00542919	Argentina: Administracion Nacional de Medicamentos, Alimentos y Tecnologia Medica,Australia: National Health and Medical Research Council,Brazil: Ministry of Health,India: Ministry of Health,Mexico: Ministry of Health,Peru: Ministry of Health
NCT01717118	Mexico: Federal Commission for Protection Against Health Risks,Mexico: Ethics Committee
NCT01869023	Mexico: Ethics Committee
NCT01458717	Korea: Institutional Review Board
NCT01755897	China: Ministry of Health
NCT01724177	Japan: Pharmaceuticals and Medical Devices Agency
NCT01718808	Switzerland: Swissmedic
NCT02000193	China: Food and Drug Administration
NCT01976923	Saudi Arabia: Saudi Food and Drug Administration
NCT02551575	China: Ministry of Science and Technology
NCT02301754	France: Agence Nationale de Sécurité du Médicament et des produits de santé
NCT00544700	Switzerland: Swissmedic
NCT02549430	Italy: The Italian Medicines Agency
NCT02017340	Ireland: Irish Medicines Board,Germany: Federal Institute for Drugs and Medical Devices,Italy: The Italian Medicines Agency,United Kingdom: Medicines and Healthcare Products Regulatory Agency,France: Agence Nationale de Sécurité du Médicament et des produits de santé,Hungary: National Institute for Quality and Organizational Development in Healthcare and Medicines,Netherlands: The Central Committ…
NCT01768208	China: Food and Drug Administration
NCT01706120	Italy: Ethics Committee
NCT01961882	Japan: Ministry of Health, Labor and Welfare,Korea: Ministry of Food and Drug Safety,Taiwan : Food and Drug Administration
NCT01866449	Germany: Federal Institute for Drugs and Medical Devices
NCT02412319	China: Ethics Committee,China: Food and Drug Administration
NCT02283424	China: Food and Drug Administration
NCT02267967	China: Food and Drug Administration
NCT02199613	Canada: Health Canada
NCT00379262	Hong Kong: Ethics Committee
NCT00976755	Switzerland: Swissmedic
NCT01237665	Canada: Health Canada,Canada: Ethics Review Committee
NCT01435252	Switzerland: Swissmedic
NCT02890602	South Korea: Ministry of Food and Drug Safety
NCT02740790	China: Food and Drug Administration
NCT02200237	Taiwan : Food and Drug Administration,Taiwan: Research Ethics Committee
NCT02172885	Spain: Spanish Agency of Medicines
NCT01908712	France: Agence Nationale de Sécurité du Médicament et des produits de santé
NCT01835470	Japan: Institutional Review Board,Japan: Pharmaceuticals and Medical Devices Agency
NCT01517724	United Kingdom: Medicines and Healthcare Products Regulatory Agency
NCT01442649	France: Afssaps - Agence française de sécurité sanitaire des produits de santé (Saint-Denis)
NCT01440062	Germany: Federal Institute for Drugs and Medical Devices
NCT01730248	Australia: Department of Health and Ageing Therapeutic Goods Administration,Austria: Ethikkommission,France: Afssaps - Agence française de sécurité sanitaire des produits de santé (Saint-Denis),Germany: Federal Institute for Drugs and Medical Devices,Israel: Ministry of Health,Italy: The Italian Medicines Agency,Singapore: Health Sciences Authority,Spain: Agencia Española de Medicamentos y Produc…
NCT02853630	India: Drugs Controller General of India
NCT02227238	Colombia: INVIMA,China: CFDA,Kenya: PPB,Brazil: National Health Surveillance Agency,Argentina: Administracion Nacional de Medicamentos, Alimentos y Tecnologia Medica,South Africa: MCC,Chile: ISP,Thailand: FDA,Romania: National Medicines Agency,Mexico: COFEPRIS,Peru: General Directorate of Pharmaceuticals, Devices, and Drugs
NCT01051167	Germany: Paul-Ehrlich-Institut
NCT02042690	China: Ethics Committee
NCT02472964	India: Drugs Controller General of India,Thailand: Food and Drug Administration,Chile: Instituto de Salud Pública de Chile,Czech Republic: State Institute for Drug Control,Georgia: Ministry of Health,Hungary: National Institute of Pharmacy,Latvia: State Agency of Medicines,Peru: Instituto Nacional de Salud,Poland: Office for Registration of Medicinal Products, Medical Devices and Biocidal Product…
NCT01583426	Germany: Federal Institute for Drugs and Medical Devices
NCT02326662	Russia: Ethics Committee
NCT01630083	Germany: Paul-Ehrlich-Institut
NCT01982409	China: Food and Drug Administration
NCT01908725	Denmark: Danish Health and Medicines Authority
NCT01307332	Canada: Health Canada
NCT01591122	China: Food and Drug Administration,Russia: Ministry of Health and Social Development,Vietnam: Ministry of Health,Malaysia: National Pharmaceutical Control Bureau,Thailand: Ministry of Public Health,Russia: Ministry of Health of the Russian Federation,Russia: Ethics Committee,Malaysia: Ministry of Health,Russia: Dutch Health Care Inspectorate
NCT01490580	France: Afssaps - Agence française de sécurité sanitaire des produits de santé (Saint-Denis),France: Committee for the Protection of Personnes,France: The Commission nationale de l’informatique et des libertés
NCT01594450	France: Afssaps - Agence française de sécurité sanitaire des produits de santé (Saint-Denis)
NCT02780895	Mexico: Federal Commission for Sanitary Risks Protection
NCT01475370	Japan: Ministry of Health, Labor and Welfare
NCT02263495	Korea: Ministry of Food and Drug Safety
NCT01375868	Czech Republic: State Institute for Drug Control
NCT01696422	Brazil: National Committee of Ethics in Research,Brazil: National Health Surveillance Agency
NCT00370890	Hong Kong: Department of Health
NCT00700856	Italy: The Italian Medicines Agency
NCT00992030	Italy: Ethics Committee
NCT02702817	Canada: Health Canada
NCT01039285	France: Afssaps - Agence française de sécurité sanitaire des produits de santé (Saint-Denis)
NCT01996267	Netherlands: The Central Committee on Research Involving Human Subjects (CCMO)
NCT02523768	France: Afssaps - Agence française de sécurité sanitaire des produits de santé (Saint-Denis)
NCT02068196	Norway: Norwegian Medicines Agency
NCT02144012	Korea: Ministry of Food and Drug Safety
NCT01952951	Korea: Ministry of Food and Drug Safety
NCT00500292	France: Afssaps - Agence française de sécurité sanitaire des produits de santé (Saint-Denis),Hungary: National Institute of Pharmacy,South Korea: Korea Food and Drug Administration (KFDA),Slovakia: State Institute for Drug Control,Spain: Spanish Agency of Medicines,Taiwan: Department of Health
NCT01465451	China: Ethics Committee
NCT01990534	European Union: European Medicines Agency
NCT01554852	United Kingdom: Medicines and Healthcare Products Regulatory Agency
NCT01133743	Canada: Health Canada
NCT01481194	Denmark: Danish Medicines Agency
NCT02084563	Brazil: Ethics Committee
NCT01939158	South Africa: Medicines Control Council,Canada: Biologics and Genetic Therapies Directorate (BGTD),Turkey: T.R Ministry of Health,Czech Republic: State Institute for Drug Control,Australia: Therapeutics Goods Administration (TGA),Panama: Comité Institucional de Ética de la Investigación del Hospital Punta Pacífica
NCT01013779	Australia: Department of Health and Ageing Therapeutic Goods Administration
NCT01336621	Bulgaria: Bulgarian Drug Agency,Spain: Agencia Española del Medicamento y Productos Sanitarios,Belgium: Agence Fédérale des Medicaments et des Produits de la Santé,Denmark: Lægemiddelstyrelsen,Germany: Bundesinstitut für Arzneimittel und Medizinprodukte,France: Agence Française de Sécurité Sanitaire des Produits de Santé,Netherlands: De Centrale Commissie Mensgebonden Onderzoek,Sweden: Läkemedels…
NCT00515554	Germany: Federal Institute for Drugs and Medical Devices
NCT02667574	France: Agence Nationale de Sécurité du Médicament et des produits de santé
NCT00411138	Netherlands: Medical Ethics Review Committee (METC)
NCT01222559	Germany: Paul-Ehrlich-Institut
NCT00512122	Belgium: Federal Agency for Medicinal Products and Health Products
NCT02035397	Norway:National Committee for Medical and Health Research Ethics
NCT01965912	European Union: European Medicines Agency,Germany: Federal Institute for Drugs and Medical Devices,United Kingdom: Medicines and Healthcare Products Regulatory Agency,Italy: Ethics Committee,Italy: The Italian Medicines Agency,Spain: Agencia Española de Medicamentos y Productos Sanitarios,Spain: Ethics Committee
NCT01357772	Italy: The Italian Medicines Agency
NCT00336674	Australia: Department of Health and Ageing Therapeutic Goods Administration
NCT00262327	China: Food and Drug Administration
NCT00323843	Denmark: Danish Medicines Agency,Denmark: Ethics Committee
NCT00132184	Denmark: Danish Medicines Agency
NCT00785603	Denmark: The Regional Committee on Biomedical Research Ethics
NCT00624572	Brazil: Ministry of Health,Brazil: National Committee of Ethics in Research
NCT00801450	Brazil: National Committee of Ethics in Research
NCT00700024	Denmark: Danish Dataprotection Agency,Denmark: Danish Medicines Agency,Denmark: Ethics Committee,Denmark: National Board of Health
NCT00834860	Taiwan: Department of Health
NCT01220284	Switzerland: Swissmedic
NCT01206647	Germany: Federal Institute for Drugs and Medical Devices
NCT01067417	United Kingdom: Medicines and Healthcare Products Regulatory Agency
NCT00784667	Australia: Department of Health and Ageing Therapeutic Goods Administration
NCT01063608	France: Afssaps - Agence française de sécurité sanitaire des produits de santé (Saint-Denis)
NCT00680641	United Kingdom: Medicines and Healthcare Products Regulatory Agency
NCT01011322	Germany: Federal Institute for Drugs and Medical Devices,Lithuania: State Medicine Control Agency - Ministry of Health,Romania: State Institute for Drug Control
NCT01014468	Brazil: National Health Surveillance Agency
NCT01093157	Canada: Health Canada
NCT01743144	Egypt: Ministry of Health and Population
NCT01365065	Australia: Theraputic Goods Administration
NCT01145612	Spain: Ministry of Health,Spain: Agencia Española de Medicamentos y Productos Sanitarios,Spain: Ethics Committee
NCT01206335	Canada: Health Canada
NCT01089088	United Kingdom: Medicines and Healthcare Products Regulatory Agency
NCT00886574	Korea: Food and Drug Administration
NCT02048761	India: Institutional Review Board
NCT01929213	Korea: Ministry of Food and Drug Safety
NCT00669773	Singapore: Domain Specific Review Boards
NCT01554540	France: Afssaps - Agence française de sécurité sanitaire des produits de santé (Saint-Denis)
NCT02026869	Egypt: Institutional Review Board
NCT02317679	France: Agence Nationale de Sécurité du Médicament et des produits de santé
NCT01428414	China: Ethics Committee
NCT02335632	Korea: Food and Drug Administration
NCT00981708	Greece: National Organization of Medicines,Greece: Ethics Committee
NCT01529073	Spain: Agencia Española de Medicamentos y Productos Sanitarios,Spain: Ethics Committee,Spain: Comité Ético de Investigación Clínica
NCT02123368	Spain: Agencia Española de Medicamentos y Productos Sanitarios
NCT00976092	Germany: Federal Institute for Drugs and Medical Devices
NCT02104830	Russia: Ministry of Health of the Russian Federation
NCT02193620	Taiwan : Food and Drug Administration
NCT01388413	France: Afssaps - Agence française de sécurité sanitaire des produits de santé (Saint-Denis)
NCT02295124	Canada: Ethics Review Committee
NCT02602197	Turkey: Ministry of Health
NCT02366247	China: Food and Drug Administration
NCT02507362	Iran: Ministry of Health
NCT02645656	Institutional Ethics Commitee: India
NCT01559818	United Kingdom: Medicines and Healthcare Products Regulatory Agency
NCT01415674	France: Afssaps - Agence française de sécurité sanitaire des produits de santé (Saint-Denis)
NCT02004067	Brazil: Ethics Committee
NCT01743521	Australia: Department of Health and Ageing Therapeutic Goods Administration
NCT01817725	Taiwan: Institutional Review Board
NCT02637999	Russia: Ministry of Health
NCT02283242	Brazil: Ethics Committee
NCT01721291	United Kingdom: National Institute for Health Research,United Kingdom: Medicines and Healthcare Products Regulatory Agency,UNITED KINGDOM: ADMINISTRATION OF RADIOACTIVE MEDICINAL PRODUCTS (ARSAC)
NCT00563953	Spain: Spanish Agency of Medicines,Spain: Ethics Committee
NCT01349777	Korea: Institutional Review Board
NCT01559090	Japan: Pharmaceuticals and Medical Devices Agency
NCT01901146	Belarus: Ministry of Health,Brazil: Ethics Committee,Brazil: Ministry of Health,Bulgaria: Ministry of Health,Canada: Health Canada,Chile: Instituto de Salud Pública de Chile,Czech Republic: Ethics Committee,Czech Republic: State Institute for Drug Control,Germany: Ethics Commission,Germany: Paul-Ehrlich-Institut,Greece: Ethics Committee,Greece: Ministry of Health and Welfare,Hungary: Institutiona…
NCT01774721	Japan: Ministry of Health, Labor and Welfare,European Union: European Medicines Agency
NCT01758198	Japan: Pharmaceuticals and Medical Devices Agency
NCT02148549	Japan: Ministry of Health, Labor and Welfare
NCT01487993	Netherlands: The Central Committee on Research Involving Human Subjects (CCMO)
NCT01934933	China: Food and Drug Administration
NCT01847976	Canada: Health Canada,Canada: Ethics Review Committee
NCT01024920	Hungary: National Institute of Pharmacy,Poland: CEBK, Warsaw,Romania: National Medicines Agency,Ukraine: State Pharmacological Center - Ministry of Health,United Kingdom: Medicines and Healthcare Products Regulatory Agency
NCT01472029	Germany: Paul-Ehrlich-Institut
NCT02026583	South Korea: Institutional Review Board
NCT01873157	Austria: Agency for Health and Food Safety,Austria: Ethikkommission
NCT00609284	France: Afssaps - Agence française de sécurité sanitaire des produits de santé (Saint-Denis)
NCT00843856	United Kingdom: National Health Service
NCT01303094	France: Afssaps - Agence française de sécurité sanitaire des produits de santé (Saint-Denis)
NCT01905059	Cameroon: Health Operational Reserach Division, MOH Cameroon,Burkina Faso: Ministry of Health,Burkina Faso: Ministère de la recherche scientifique et de l'innovation,Burkina Faso: Comité d'Ethique pour la Recherche en Santé,Senegal: Ministere de la santé et de l'action sociale,Senegal: Comité National d'Ethique pour la Recherche en Santé,Senegal: Comité National de Lutte contre le SIDA
NCT01051193	Japan: Ministry of Health, Labor and Welfare
NCT01599325	China: Food and Drug Administration
NCT01762150	China: Food and Drug Administration
NCT01376908	Austria: Federal Office for Safety in Health Care,Belgium: Federal Agency for Medicinal Products and Health Products,Czech Republic: State Institute for Drug Control,Germany: Federal Institute for Drugs and Medical Devices,Italy: The Italian Medicines Agency,Netherlands: Medicines Evaluation Board (MEB),Portugal: National Pharmacy and Medicines Institute,Slovakia: State Institute for Drug Control…
NCT01534845	Korea: Food and Drug Administration
NCT02082249	Taiwan : Food and Drug Administration,Korea: Ministry of Food and Drug Safety,Japan: Pharmaceuticals and Medical Devices Agency
NCT00452556	Canada: Health Canada
NCT02246049	Japan: Ministry of Health, Labor and Welfare
NCT02199327	Mexico: Coordinación de Investigación en Salud
NCT00760513	United Kingdom: Research Ethics Committee,United Kingdom: Medicines and Healthcare Products Regulatory Agency,United Kingdom: National Health Service
NCT01716104	Russia: Ministry of Health of the Russian Federation
NCT02107950	Czech Republic: State Institute for Drug Control,Poland: Office for Registration of Medicinal Products, Medical Devices and Biocidal Products,Germany: Paul-Ehrlich-Institut
NCT02289235	Iran: Ministry of Health
NCT00863460	France: Afssaps - Agence française de sécurité sanitaire des produits de santé (Saint-Denis)
NCT01885702	Netherlands: The Central Committee on Research Involving Human Subjects (CCMO)
NCT01673646	Japan: Pharmaceuticals and Medical Devices Agency
NCT01973387	Australia: Department of Health and Ageing Therapeutic Goods Administration,Malaysia: Ministry of Health,Taiwan : Food and Drug Administration,China: Food and Drug Administration
NCT02211482	Argentina: Administracion Nacional de Medicamentos, Alimentos y Tecnologia Medica
NCT01120028	United Kingdom: Medicines and Healthcare Products Regulatory Agency
NCT01204125	Spain: Ministry of Health
NCT02197676	France: Agence Nationale de Sécurité du Médicament et des produits de santé
NCT02567851	United Kingdom: Medicines and Healthcare Products Regulatory Agency,United Kingdom: Research Ethics Committee
NCT01959100	France: Ministry of Health
NCT00158678	France: Ministry of Health
NCT01639066	Korea: Institutional Review Board
NCT01924533	China: Food and Drug Administration,Korea: Food and Drug Administration,Japan: Pharmaceuticals and Medical Devices Agency,Taiwan: Food and Drug Administration, Ministry of Health and Welfare
NCT01692678	China: Ethics Committee
NCT02215356	China: Food and Drug Administration
NCT01442935	France: Afssaps - Agence française de sécurité sanitaire des produits de santé (Saint-Denis)
NCT01490996	United Kingdom: Medicines and Healthcare Products Regulatory Agency
NCT01816620	China: Food and Drug Administration
NCT01789099	Norway: Norwegian Medicines Agency
NCT02036060	Spain: Agencia Española de Medicamentos y Productos Sanitarios
NCT01516138	China: Food and Drug Administration
NCT00673335	France: Agence Nationale de Sécurité du Médicament et des produits de santé
NCT00261612	Austria: Federal Ministry for Health and Women
NCT00294788	Australia: Department of Health and Ageing Therapeutic Goods Administration
NCT00546039	Norway: Norwegian Medicines Agency,Norway:National Committee for Medical and Health Research Ethics,Norway: Data Protection Authority
NCT00152802	Canada: Health Canada
NCT00666354	United Kingdom: Research Ethics Committee
NCT00638638	France: Ministry of Health
NCT00854971	Korea: Food and Drug Administration
NCT00859404	India: Drugs Controller General of India,India: Institutional Review Board
NCT01103518	Brazil: National Health Surveillance Agency
NCT01078870	Taiwan: Department of Health
NCT00818350	Italy: National Institute of Health
NCT00504348	Japan: Pharmaceuticals and Medical Devices Agency
NCT00535379	Austria: Agency for Health and Food Safety,Austria: Ethikkommission,Germany: Ethics Commission,Germany: Federal Institute for Drugs and Medical Devices
NCT00927797	Germany: Federal Institute for Drugs and Medical Devices
NCT00901615	France: Afssaps - Agence française de sécurité sanitaire des produits de santé (Saint-Denis)
NCT00793195	Canada: Health Canada
NCT01082822	China: Food and Drug Administration
NCT01175096	China: Food and Drug Administration
NCT00907348	Italy: National Monitoring Centre for Clinical Trials - Ministry of Health
NCT01654822	Belgium: Ethics Committee
NCT00477893	Denmark: The Danish National Committee on Biomedical Research Ethics,Denmark: Danish Medicines Agency
NCT01693809	Brazil: Ethics Committee
NCT01703455	Comitato Etico Indipendente:Fondazione IRCCS Istituto Nazionale Tumori
NCT01964040	Egypt: Ministry of Higher Education
NCT01099085	Korea: Food and Drug Administration
NCT00636922	Australia: Department of Health and Ageing Therapeutic Goods Administration
NCT01918124	China: Ethics Committee
NCT01768247	Greece: National Organization of Medicines
NCT02028429	India: Ministry of Health
NCT02052336	Korea: Ministry of Food and Drug Safety
NCT01289522	France: Afssaps - Agence française de sécurité sanitaire des produits de santé (Saint-Denis)
NCT00711230	Germany: Federal Institute for Drugs and Medical Devices
NCT01295099	United Kingdom: Medicines and Healthcare Products Regulatory Agency
NCT00416130	Singapore: Domain Specific Review Boards
NCT00721747	Spain: Spanish Agency of Medicines
NCT01587430	Russia: Ministry of Health of the Russian Federation
NCT02311010	Belgium: Institutional Review Board
NCT01463956	France: ANSM - Agence Nationale de Sécurité du Médicament et des produits de santé (French national competent authority)
NCT01539057	Spain: Ministry of Health
NCT01405235	Germany: Federal Institute for Drugs and Medical Devices
NCT01443039	France: Ministry of Health
NCT02017015	China: Food and Drug Administration
NCT00749723	Germany: Federal Institute for Drugs and Medical Devices
NCT02145715	United Kingdom: Medicines and Healthcare Products Regulatory Agency,United Kingdom: Research Ethics Committee
NCT02056418	China: Food and Drug Administration
NCT02037503	Israel: Ministry of Health
NCT01718379	France: ANSM agence nationale de sécuité du médicament et des produits de santé
NCT02546349	Taiwan: Institutional Review Board
NCT01993680	Switzerland: Swissmedic
NCT02174653	United Kingdom: Medicines and Healthcare Products Regulatory Agency
NCT01630200	Austria: Ethikkommission
NCT01716026	Spain: Agencia Española de Medicamentos y Productos Sanitarios
NCT02220933	France: Committee for the Protection of Personnes,France: Agence Nationale de Sécurité du Médicament et des produits de santé,France: The Commission nationale de l’informatique et des libertés,France: Conseil National de l'Ordre des Médecins
NCT02220244	France: Agence Nationale de Sécurité du Médicament et des produits de santé,France: Committee for the Protection of Personnes,France: The Commission nationale de l’informatique et des libertés,United Kingdom: Medicines and Healthcare Products Regulatory Agency,United Kingdom: Research Ethics Committee,United Kingdom: National Institute for Health Research
NCT01876628	United Kingdom: Medicines and Healthcare Products Regulatory Agency,United Kingdom: National Institute for Health Research,United Kingdom: National Health Service,United Kingdom: Department of Health,United Kingdom: Research Ethics Committee
NCT00784537	Italy: National Monitoring Centre for Clinical Trials - Ministry of Health
NCT01232374	China: Food and Drug Administration,China: Ethics Committee
NCT00875056	Japan: Pharmaceuticals and Medical Devices Agency
NCT01737177	Italy: Ministry of Health
NCT01830504	France: Agence Nationale de Sécurité du Médicament et des produits de santé
NCT02059772	Germany: Paul-Ehrlich-Institut
NCT02005848	Israel: Ministry of Health
NCT01279902	South Korea: Korea Food and Drug Administration (KFDA)
NCT01228734	China: Ministry of Health,China: Food and Drug Administration
NCT02134457	Germany: Paul-Ehrlich-Institut,Germany: Ethics Commission
NCT01382602	Canada: Health Canada,United Kingdom: Medicines and Healthcare Products Regulatory Agency,Germany: Paul-Ehrlich-Institut
NCT01996306	Japan: Ministry of Health, Labor and Welfare
NCT01992328	Korea: Food and Drug Administration
NCT02049047	Italy: Ministry of Health
NCT01662050	Italy: Ministry of Health
NCT01771328	Norway: Regional Ethics Commitee
NCT02066675	Italy: The Italian Medicines Agency
NCT00423332	United Kingdom: Medicines and Healthcare Products Regulatory Agency,Netherlands: The Central Committee on Research Involving Human Subjects (CCMO)
NCT01509911	Israel: Israeli Health Ministry Pharmaceutical Administration
NCT01661192	Israel: Ministry of Health
NCT02227056	Israel: Clinical Trials Department, Ministry of Health
NCT02107378	European Union: European Medicines Agency,Czech Republic: State Institute for Drug Control,Poland: Office for Registration of Medicinal Products, Medical Devices and Biocidal Products,Germany: Paul-Ehrlich-Institut
NCT02272777	China: Food and Drug Administration
NCT01217619	China: Ministry of Health
NCT01559298	Canada: Health Canada
NCT02546544	United Kingdom: Research Ethics Committee,United Kingdom: Medicines and Healthcare Products Regulatory Agency
NCT01548001	China: Food and Drug Administration
NCT02541513	Malaysia: Institutional Review Board
NCT00399035	Germany: Federal Institute for Drugs and Medical Devices,Czech Republic: State Institute for Drug Control
NCT00804856	Austria: Medicines and Medical Devices Agency,Belgium: Federal Agency for Medicinal and Health Products,Canada: Health Canada,France: Afssaps - Agence française de sécurité sanitaire des produits de santé (Saint-Denis),Germany: BfArM (Bundesinstitut für Arzneimittel und Medizinprodukte),Italy: National Institute of Health,Norway: Norwegian Medicines Agency
NCT02558387	South Korea: Institutional Review Board
NCT02219178	Ireland: Irish Medicines Board
NCT00950300	China: Hong Kong Department of Health
NCT01861951	Germany: Federal Institute for Drugs and Medical Devices
NCT02493517	China: Food and Drug Administration
NCT02274285	Japan: Pharmaceuticals and Medical Devices Agency
NCT02157922	United Kingdom: Medicines and Healthcare Products Regulatory Agency,Germany: Federal Institute for Drugs and Medical Devices,Denmark: Danish Health and Medicines Authority,Sweden: Medical Products Agency,Norway: Norwegian Medicines Agency
NCT02148640	Norway: Regional Ethics Commitee
NCT02060474	Netherlands: The Central Committee on Research Involving Human Subjects (CCMO)
NCT01994759	Denmark: Ethics Committee
NCT01469975	France: Afssaps - Agence française de sécurité sanitaire des produits de santé (Saint-Denis)
NCT01628666	Canada: Health Canada
NCT01594281	Germany: Federal Institute for Drugs and Medical Devices
NCT01897610	Korea: Ministry of Food and Drug Safety
NCT02340819	Japan: Pharmaceuticals and Medical Devices Agency
NCT01349842	France: Afssaps - Agence française de sécurité sanitaire des produits de santé (Saint-Denis)
NCT02430974	China: National Health and Family Planning Commission
NCT01719640	China: Food and Drug Administration
NCT01539083	Australia: Department of Health and Ageing Therapeutic Goods Administration,Republic of Korea: Food and Drug Administration
NCT02042521	Canada: Health Canada
NCT01129310	Canada: Health Canada
NCT02122822	China: National Health and Family Planning Commission
NCT01877005	Belgium: Federal Agency for Medicines and Health Products, FAMHP,France: Agence Nationale de Sécurité du Médicament et des produits de santé
NCT01597622	Japan: Pharmaceutical and Medical Device Agency
NCT01025505	Italy: The Italian Medicines Agency
NCT01784159	Brazil: Ethics Committee
NCT02196558	Japan: Ministry of Health, Labor and Welfare
NCT00769522	Germany: Paul-Ehrlich Institute
NCT01709838	United Kingdom: Medicines and Healthcare Products Regulatory Agency,Thailand: Food and Drug Administration,China: Food and Drug Administration,Greece: National Organization of Medicines,Italy: National Institute of Health,Lebanon: Ministry of public Health MOPH Lebanon,Russia: Ministry of Health of the Russian Federation,Turkey: Ministry of Health,Tunisia: Ministry of Public Health
NCT01523678	Belgium: Federal Agency for Medicinal Products and Health Products
NCT02644759	Jordan: Jordanian Food and Drug Administration
NCT01443065	France: Afssaps - Agence française de sécurité sanitaire des produits de santé (Saint-Denis)
NCT01800019	Canada: Ethics Review Committee,Canada: Health Canada
NCT02354313	Italy: National Monitoring Centre for Clinical Trials - Ministry of Health
NCT01207388	Germany: Paul-Ehrlich-Institut,Austria: Agency for Health and Food Safety,Belgium: Federal Agency for Medicinal Products and Health Products,France: Afssaps - Agence française de sécurité sanitaire des produits de santé (Saint-Denis),Spain: Agencia Española de Medicamentos y Productos Sanitarios,United Kingdom: Medicines and Healthcare Products Regulatory Agency,Russia: Ministry of Health of the …
NCT02867553	France: Agence Nationale de Sécurité du Médicament et des produits de santé
NCT02410005	Qatar: Supreme Council Of Health
NCT01387763	Denmark: Danish Medicines Agency
NCT00798070	Sweden: Medical Products Agency,Austria: Federal Office for Safety in Health Care,Austria: Ethikkommission,Germany: Federal Institute for Drugs and Medical Devices
NCT00773695	Norway: Norwegian Medicines Agency
NCT00396760	Germany: Federal Institute for Drugs and Medical Devices
NCT00278707	Israel: Israeli Health Ministry Pharmaceutical Administration
NCT00396929	Germany: Federal Institute for Drugs and Medical Devices
NCT00371020	Iran: Ethics Committee
NCT00215722	Portugal: National Pharmacy and Medicines Institute
NCT00505102	Italy: National Institute of Health
NCT00808379	India: Institutional Review Board
NCT00548379	Afghanistan: Ministry of Public Health
NCT00861731	Italy: Ethics Committee
NCT00523289	Brazil: National Health Surveillance Agency
NCT01091324	Taiwan: National Bureau of Controlled Drugs
NCT00886678	China: Food and Drug Administration
NCT00928876	Netherlands: The Central Committee on Research Involving Human Subjects (CCMO)
NCT00890422	Austria: Federal Office for Safety in Health Care
NCT00851942	United Kingdom: Medicines and Healthcare Products Regulatory Agency
NCT00434616	Germany: Paul-Ehrlich-Institut
NCT00620438	Uganda: National Council for Science and Technology
NCT01211925	Serbia: Ethics Committee
NCT01207869	Taiwan: Department of Health
NCT00561522	China: Ethics Committee
NCT01451801	Denmark: Danish Medicines Agency
NCT00432172	Spain: Spanish Agency of Medicines
NCT00759070	Spain: Spanish Agency of Medicines
NCT00981305	Korea: Food and Drug Administration,Korea: Ministry for Health and Welfare
NCT01691534	South Africa: Medicines Control Council
NCT01978730	China: Ethics Committee,China: Food and Drug Administration
NCT01074996	China: Ethics Committee
NCT01437982	Korea: Food and Drug Administration
NCT02071914	United Kingdom: Medicines and Healthcare Products Regulatory Agency
NCT01655641	Nepal: Institutional Review Board
NCT02183948	China: Ministry of Education
NCT01510548	Finland: Finnish Medicines Agency
NCT01552187	Italy: Ministry of Health
NCT00752401	Austria: Federal Office for Safety in Health Care
NCT01899820	Kenya: Ethical Review Committee,Kenya: Pharmacy and Poisons Board
NCT01005303	United Kingdom: National Health Service
NCT02078973	Denmark: Danish Medicines Agency
NCT00532727	United Kingdom: Medicines and Healthcare Products Regulatory Agency,United Kingdom: Research Ethics Committee
NCT00823550	Korea: Food and Drug Administration
NCT01275521	France: Afssaps - Agence française de sécurité sanitaire des produits de santé (Saint-Denis)
NCT01119014	Denmark: Danish Medicines Agency,Denmark: The Danish National Committee on Biomedical Research Ethics
NCT01984008	Taiwan: Department of Health
NCT02232971	Denmark: Danish Health and Medicines Authority,Denmark: The National Committee on Health Research Ethics
NCT01355159	Canada: Health Canada,Canada: Ethics Review Committee
NCT02104700	Rwanda: National Ethics Committee
NCT01257360	Germany: Paul-Ehrlich-Institut
NCT01759030	Russia: Ministry of Health of the Russian Federation,Ukraine: Ministry of Health,Belarus: Ministry of Health,India: Ministry of Health
NCT02024373	China: Food and Drug Administration
NCT01784913	Norway: Norwegian Medicines Agency
NCT01614132	Germany: Federal Institute for Drugs and Medical Devices
NCT01271582	Republic of Korea: Korea Food and Drug Administration (KFDA)
NCT01339169	United Kingdom: Medicines and Healthcare Products Regulatory Agency
NCT01826474	Belgium: Federal Agency for Medicinal Products and Health Products,United Kingdom: Medicines and Healthcare Products Regulatory Agency,France: Agence Nationale de Sécurité du Médicament et des produits de santé,Netherlands: The Central Committee on Research Involving Human Subjects (CCMO),Italy: National Institute of Health
NCT01756456	Belgium: Ethics Committee,Belgium: Federal Agency for Medicinal Products and Health Products,France: Institutional Ethical Committee,Germany: Ethics Commission,Hungary: Institutional Ethics Committee,Italy: Ethics Committee,Italy: The Italian Medicines Agency,Poland: Ethics Committee,Portugal: Health Ethic Committee,Spain: Ethics Committee,United Kingdom: Medicines and Healthcare Products Regulat…
NCT01822808	South Africa: Medicines Control Council
NCT01795209	Korea: Food and Drug Administration
NCT01412307	Italy: The Italian Medicines Agency
NCT00987116	France: Ministry of Health,France: Afssaps - Agence française de sécurité sanitaire des produits de santé (Saint-Denis)
NCT00828672	Belgium: Federal Agency for Medicinal Products and Health Products
NCT02085252	France: L'Agence nationale de securite du medicament et des produits de sante (ANSM)
NCT01879241	Germany: Federal Institute for Drugs and Medical Devices
NCT00415766	Greece: National Organization of Medicines
NCT01113125	Denmark: The Danish National Committee on Biomedical Research Ethics
NCT01181154	France: Ministry of Health
NCT01586442	Canada: Health Canada
NCT01288378	Belgium: Federal Agency for Medicinal Products and Health Products,France: Afssaps - Agence française de sécurité sanitaire des produits de santé (Saint-Denis),Netherlands: The Central Committee on Research Involving Human Subjects (CCMO),Germany: Federal Institute for Drugs and Medical Devices,Switzerland: Swissmedic,Italy: Ethics Committee,Slovakia: State Institute for Drug Control,Croatia: Min…
NCT01633099	China: Food and Drug Administration
NCT00431704	Italy: Ethics Committee
NCT01964534	France: Agence Nationale de Sécurité du Médicament et des produits de santé
NCT02231203	Netherlands: Medical Ethics Review Committee (METC)
NCT00526396	Italy: Ethics Committee
NCT02103439	Russia: Ministry of Health of the Russian Federation
NCT01951404	United Kingdom: Medicines and Healthcare Products Regulatory Agency
NCT02195375	New Zealand: Health and Disability Ethics Committees
NCT02124564	Japan: Ministry of Health, Labor and Welfare
NCT01991197	Ireland: Irish Medicines Board
NCT02061137	Switzerland: Swissmedic
NCT01939418	South Korea: Korea Food and Drug Administration (KFDA)
NCT02378350	China: Food and Drug Administration
NCT01212679	China: Ministry of Health
NCT01483560	United Kingdom: Medicines and Healthcare Products Regulatory Agency,United Kingdom: National Health Service,Canada: Canadian Institutes of Health Research,Australia: National Health and Medical Research Council,Netherlands: The Central Committee on Research Involving Human Subjects (CCMO),Denmark: Danish Medicines Agency
NCT01801904	Italy: Ethics Committee
NCT02006121	Austria: Federal Office for Safety in Health Care,Denmark: Danish Health and Medicines Authority,France: Agence Nationale de Sécurité du Médicament et des produits de santé,Germany: Federal Institute for Drugs and Medical Devices,Spain: Agencia Española de Medicamentos y Productos Sanitarios,Netherlands: The Central Committee on Research Involving Human Subjects (CCMO),United Kingdom: Medicines a…
NCT01760096	China: Ethics Committee
NCT02222727	United Kingdom: Medicines and Healthcare Products Regulatory Agency
NCT01527682	Italy: The Italian Medicines Agency
NCT01382147	Germany: Federal Institute for Drugs and Medical Devices
NCT01426243	France: Afssaps - Agence française de sécurité sanitaire des produits de santé (Saint-Denis)
NCT01263704	Israel: Ministry of Health, Pharmaceutical Administration
NCT01642979	China: Ethics Committee
NCT02727907	Russia: Ministry of Health of the Russian Federation
NCT02348021	Japan: Pharmaceuticals and Medical Devices Agency
NCT02194556	China: Food and Drug Administration
NCT01784757	Finland: Finnish Medicines Agency,Finland: Ethics Committee,France: Agence Nationale de Sécurité du Médicament et des produits de santé,France: Committee for the Protection of Personnes,Latvia: State Agency of Medicines,Latvia: Institutional Review Board,Lithuania: State Medicine Control Agency - Ministry of Health,Lithuania: Bioethics Committee
NCT01864681	China: Third Military Medical University
NCT02184689	Congo, Democratic Republic of the: Ministry of Health
NCT02149121	Austria: Austrian Medicines and Medical Devices Agency,Germany: Paul-Ehrlich-Institut,Hungary: National Institute for Quality and Organizational Development in Healthcare and Medicines,Latvia: State Agency of Medicines,Portugal: INFARMED, National Authority of Medicines and Health Products, IP,Slovak Republic: Ethics Committee
NCT02141659	Japan: Ministry of Health, Labor and Welfare
NCT02120950	Taiwan : Food and Drug Administration,Hong Kong: Drug Registration &amp; Import/Export Control Division,Singapore: Health Products Regulation Group (HPRG),SouthKorea: Ministry of Food and Drug Safety (MFDS),Australia:Therapeuting goods Administration (TGA),Germany: Federal Institute for Drugs and Medical Devices,Hungary: National Institute of Pharmacy,Japan: Ministry of Health, Labor and Welfare
NCT02075606	United Kingdom: Medicines and Healthcare Products Regulatory Agency
NCT01225094	Canada: Health Canada
NCT01477983	Japan: Ministry of Health, Labor and Welfare
NCT01768702	Belgium: Federal Agency for Medicinal Products and Health Products
NCT01862965	Germany: Federal Institute for Drugs and Medical Devices
NCT02441309	United Kingdom: Research Ethics Committee,United Kingdom: Medicines and Healthcare Products Regulatory Agency
NCT02296996	federaal agentschap voor geneesmiddelen en gezondheidsproducten, Belgium:
NCT00755560	Argentina: Human Research Bioethics Committee,Argentina: Ministry of Health,Argentina: Administracion Nacional de Medicamentos, Alimentos y Tecnologia Medica
NCT00996983	Italy: Ethics Committee
NCT02870543	Brazil: National Committee of Ethics in Research
NCT02237339	United Kingdom: Medicines and Healthcare Products Regulatory Agency
NCT01591135	China: Ethics Committee
NCT01667133	Japan: Pharmaceuticals and Medical Devices Agency (PMDA)
NCT01927861	Japan: Ministry of Health, Labor and Welfare
NCT01910259	United Kingdom: Medicines and Healthcare Products Regulatory Agency
NCT02040935	Netherlands: Centrale Commissie Mensgebonden Onderzoek (CCMO)
NCT01166113	Italy: Ministry of Health
NCT01164202	France: Afssaps - Agence française de sécurité sanitaire des produits de santé (Saint-Denis)
NCT01658241	Australia: Department of Health and Ageing Therapeutic Goods Administration
NCT01867710	Belgium: Federal Agency for Medicinal Products and Health Products,Germany: Ethics Commission,Great Britain: Medicines and Healthcare Products Regulatory Agency,Hungary: National Institute for Quality and Organizational Development in Healthcare and Medicines,Germany: Federal Institute for Drugs and Medical Devices,Great Britain: Research Ethics Committee
NCT01842321	France: Agence Nationale de Sécurité du Médicament et des produits de santé
NCT01777308	Australia : Therapeutic Goods Administration (TGA)
NCT02278341	Italy: The Italian Medicines Agency,Poland: Office for Registration of Medicinal Products, Medical Devices and Biocidal Products,Belgium: Federal Agency for Medicinal Products and Health Products,Germany: Federal Institute for Drugs and Medical Devices,Romania: National Agency for Medicines and Medical Devices,Russia: Ministry of Health of the Russian Federation,Hungary: National Institute of Pha…
NCT02149225	Germany: Paul-Ehrlich-Institut,Switzerland: Swissmedic,Switzerland: Ethikkommission,Spain: Spanish Agency of Medicines,Spain: Ethics Committee,Netherlands: Ministry of Health, Welfare and Sport,Netherlands: Independent Ethics Committee,Denmark: Danish Medicines Agency,Denmark: Ethics Committee,Germany: Ethics Commission
NCT01694836	Germany: Paul-Ehrlich-Institut,Czech Republic: State Institute for Drug Control,Finland: Finnish Medicines Agency,Latvia: State Agency of Medicines,Lithuania: State Medicine Control Agency - Ministry of Health,Poland: National Institute of Medicines,Russia: The Ministry of Education and Science of the Russian Federation
NCT01091831	Italy: Institutional Review Board,Italy: Ministry of Health,Australia: Institutional Review Board,Czech Republic: Institutional Review Board
NCT01337401	United Kingdom: Medicines and Healthcare Products Regulatory Agency
NCT01897480	European Union: European Medicines Agency,Denmark: Danish Health and Medicines Authority,France: Committee for the Protection of Personnes,France: Agence Nationale de Sécurité du Médicament et des produits de santé,Germany: Paul-Ehrlich-Institut,Italy: The Italian Medicines Agency,South Korea: Korea Food and Drug Administration (KFDA),Netherlands: The Central Committee on Research Involving Human…
NCT00556374	Austria: AGES - PharmaMed Austria Institut Wissenschaft &amp; Information,Sweden:MPA :Medical Products Agency
NCT01371344	Belgium: Federal Agency for Medicinal Products and Health Products,France: Agence Nationale de Sécurité du Médicament et des produits de santé,Germany: Federal Institute for Drugs and Medical Devices,Spain: Spanish Agency of Medicines,Poland: Main Pharmaceutical Inspectorate,United Kingdom: Medicines and Healthcare Products Regulatory Agency
NCT00415233	United Kingdom: Medicines and Healthcare Products Regulatory Agency
NCT01592981	United Kingdom: Medicines and Healthcare Products Regulatory Agency
NCT00923702	India: Drugs Controller General of India,India: Indian Council of Medical Research,India: Ministry of Health
NCT01848171	China: Ethics Committee
NCT00997906	Singapore: Health Sciences Authority
NCT02274779	France: Agence Nationale de Sécurité du Médicament et des produits de santé
NCT02482454	China: Health and Family Planning Commission of Changzhou
NCT00366119	Korea: Institutional Review Board
NCT00235105	Germany: Paul-Ehrlich-Institut
NCT00619372	Israel: Israeli Health Ministry Pharmaceutical Administration
NCT00265252	Taiwan: Institutional Review Board
NCT00285402	United Kingdom: Medicines and Healthcare Products Regulatory Agency,Finland: Finnish Medicines Agency,Netherlands: Medicines Evaluation Board (MEB)
NCT00869492	Turkey: Ethics Committee,Turkey: Ministry of Health
NCT00294775	Denmark: Danish Medicines Agency,Denmark: The Regional Committee on Biomedical Research Ethics,Denmark: Danish Dataprotection Agency
NCT00849602	Brazil: Ethics Committee
NCT00497458	Australia: Department of Health and Ageing Therapeutic Goods Administration
NCT00870350	Sweden: Medical Products Agency
NCT00695344	Spain: Spanish Agency of Medicines
NCT00726960	Sweden: Regional Ethical Review Board
NCT01019824	Austria: Agency for Health and Food Safety,Germany: Federal Institute for Drugs and Medical Devices,Italy: Ethics Committee,India: Drugs Controller General of India,Poland: Office for Registration of Medicinal Products, Medical Devices and Biocidal Products,Romania: National Medicines Agency,United Kingdom: Medicines and Healthcare Products Regulatory Agency
NCT01017796	Greece: Ethics Committee
NCT00937131	United Kingdom: Medicines and Healthcare Products Regulatory Agency
NCT01087242	China: Food and Drug Administration
NCT00290056	Israel: Israeli Health Ministry Pharmaceutical Administration
NCT00821366	South Africa: Department of Health
NCT01346007	Greece: Ethics Committee
NCT00453895	Germany: Federal Institute for Drugs and Medical Devices
NCT01339676	Finland: Finnish Medicines Agency
NCT01532856	Brazil: Ethics Committee
NCT01303926	Italy: National Monitoring Centre for Clinical Trials - Ministry of Health
NCT01052181	India: Indian Council of Medical Research
NCT01046461	Korea: Institutional Review Board
NCT01548859	Turkey: Ministry of Health
NCT00940758	Taiwan: Department of Health
NCT01308632	Spain: Spanish Agency of Medicines
NCT01419392	Egypt: Institutional Review Board
NCT01109498	Canada: Health Canada
NCT00927290	France: Afssaps - Agence française de sécurité sanitaire des produits de santé (Saint-Denis)
NCT01045681	France: Afssaps - Agence française de sécurité sanitaire des produits de santé (Saint-Denis),France: Institutional Ethical Committee
NCT00256776	Austria: Federal Ministry for Health and Women,Belgium: Federal Agency for Medicines and Health Products, FAMHP,Czech Republic: Ministry of Health,France: Afssaps - Agence française de sécurité sanitaire des produits de santé (Saint-Denis),Germany: Federal Institute for Drugs and Medical Devices,Hungary: National Institute of Pharmacy,Italy: Ministry of Health,Israel: Ministry of Health,Switzerla…
NCT00869778	China: Food and Drug Administration
NCT01667263	China: Beijing Municipal Science and Technology Commission
NCT01498419	South Africa: Medicines Control Council,Tanzania: Food &amp; Drug Administration,Brazil: National Health Surveillance Agency
NCT01649024	Italy: The Italian Medicines Agency
NCT01875952	Mexico: National Institute of Public Health, Health Secretariat
NCT01841671	Chile: Instituto de Salud Pública de Chile
NCT02140073	Belarus: Ministry of Health
NCT02027363	China: Food and Drug Administration
NCT01525719	Thailand: Ministry of Public Health
NCT00998751	France: Afssaps - Agence française de sécurité sanitaire des produits de santé (Saint-Denis)
NCT01149525	France: Afssaps - Agence française de sécurité sanitaire des produits de santé (Saint-Denis)
NCT01724983	Italy: Ministry of Health
NCT01953497	South Korea: Ministry of Food and Drug Safety(MFDS)
NCT01579630	Taiwan: Department of Health
NCT01829841	China: Food and Drug Administration
NCT01750749	Uruguay: Ministry of Health
NCT01735409	China: Food and Drug Administration
NCT01708837	China: Food and Drug Administration
NCT02341352	China: Health and Family Planning Commission of Zhejiang Province
NCT01803191	Spain: Spanish Agency of Medicines
NCT02435563	Switzerland: Swissmedic
NCT01521689	France: Afssaps - Agence française de sécurité sanitaire des produits de santé (Saint-Denis)
NCT02328716	Spain: Spanish Agency of Medicines
NCT00581087	France: Afssaps - Agence française de sécurité sanitaire des produits de santé (Saint-Denis)
NCT01172392	France: Afssaps - Agence française de sécurité sanitaire des produits de santé (Saint-Denis)
NCT02314312	Thailand: Institutional Review Board
NCT01355445	France: Afssaps - Agence française de sécurité sanitaire des produits de santé (Saint-Denis),United Kingdom: Medicines and Healthcare Products Regulatory Agency,Italy: Local CA,Netherlands: The Central Committee on Research Involving Human Subjects (CCMO),Spain: AEMPS
NCT02402491	China: Beijing Municipal Health Bureau
NCT01418235	South Africa: Medicines Control Council
NCT01618513	Denmark: The Regional Committee on Biomedical Research Ethics
NCT01931241	Russia: Ministry of Health of the Russian Federation
NCT02449954	Egypt: Ministry of Higher Education
NCT00951457	Austria: Agency for Health and Food Safety,Austria: Ethikkommission
NCT01791387	New Zealand: Medsafe,New Zealand: Health and Disability Ethics Committees
NCT02098330	South Korea: Institutional Review Board
NCT02429440	Germany: ethic commission, University of Tübingen
NCT00551642	European Union: European Medicines Agency
NCT01974518	India: Indian Council of Medical Research
NCT00772655	Germany: Federal Institute for Drugs and Medical Devices
NCT01856218	United Kingdom: Medicines and Healthcare Products Regulatory Agency
NCT01625559	Korea: Food and Drug Administration
NCT01606111	Hong Kong: Department of Health,Singapore: Health Sciences Authority,Philippines: Bureau of Food and Drugs
NCT00878111	Italy: National Institute of Health
NCT01641016	United Kingdom: Medicines and Healthcare Regulatory Agency (MHRA)
NCT01326494	Canada: Health Canada
NCT01847677	Spain: Spanish Agency of Medicines,Spain: Ethics Committee
NCT01828957	Korea: Food and Drug Administration
NCT02236052	Canada: Health Canada
NCT00483509	Italy: Ethics Committee
NCT01511237	Thailand: Ministry of Public Health
NCT02639533	Brazil: National Committee of Ethics in Research
NCT02471963	Germany: Federal Institute for Drugs and Medical Devices
NCT01298323	Australia: Department of Health and Ageing Therapeutic Goods Administration,Austria: Agency for Health and Food Safety,Belgium: Federal Agency for Medicinal Products and Health Products,Brazil: National Health Surveillance Agency,Bulgaria: Ministry of Health,Canada: Canadian Institutes of Health Research,China: Food and Drug Administration,Czech Republic: State Institute for Drug Control,Denmark:…
NCT02794077	Hong Kong: Ethics Committee
NCT01029678	France: Afssaps - Agence française de sécurité sanitaire des produits de santé (Saint-Denis)
NCT01542437	Mexico: Ethics Committee
NCT01900951	China: Food and Drug Administration
NCT01743560	United Kingdom: National Institute for Health Research
NCT01702207	Canada: Ethics Review Committee
NCT02093585	Denmark: Danish Dataprotection Agency,Denmark: Danish Health and Medicines Authority,Denmark: The Regional Committee on Biomedical Research Ethics,Denmark: National Board of Health
NCT00994097	Italy: Ethics Committee
NCT01617447	Japan: Ministry of Health, Labor and Welfare
NCT00936546	Belgium: Federal Agency for Medicinal Products and Health Products,Belgium: Institutional Review Board
NCT00874107	Germany: Federal Institute for Drugs and Medical Devices
NCT01396707	Korea: Food and Drug Administration
NCT02097394	China: Ethics Committee
NCT01883180	China: Ethics Committee
NCT02462499	Hungary: Scientific and Medical Research Council Ethics Committee
NCT02156063	United Kingdom: Medicines and Healthcare Products Regulatory Agency
NCT01971242	United Kingdom: Medicines and Healthcare Products Regulatory Agency
NCT01197066	Korea: Food and Drug Administration
NCT01088373	France: Agence Nationale de Sécurité du Médicament et des produits de santé
NCT02336724	China: Food and Drug Administration
NCT01538446	France: Ministry of Health
NCT01567085	Australia: National Health and Medical Research Council,France: Afssaps - Agence française de sécurité sanitaire des produits de santé (Saint-Denis),Italy: Ethics Committee,Spain: Agencia Española de Medicamentos y Productos Sanitarios,United Kingdom: Medicines and Healthcare Products Regulatory Agency,Sweden: Regional Ethical Review Board
NCT01903785	Canada: Health Canada
NCT00484432	Italy: Ethics Committee
NCT01354457	France: Afssaps - Agence française de sécurité sanitaire des produits de santé (Saint-Denis)
NCT01485224	Italy: Ministry of Health
NCT01687387	France: Agence Nationale de Sécurité du Médicament et des produits de santé
NCT02149888	Canada: Health Canada
NCT01866644	Spain: Agencia Española de Medicamentos y Productos Sanitarios
NCT02173704	Taiwan: Center of Drug Evaluation
NCT00894686	Austria: Federal Ministry for Health Family and Youth,Germany: Paul-Ehrlich-Institut,Poland: Ministry of Health
NCT02107404	Czech Republic: State Institute for Drug Control
NCT01836120	China: State Food and Drug Adminstration
NCT02360592	China: Ministry of Science and Technology,China: Ministry of Health
NCT01014845	China: Food and Drug Administration
NCT01140737	United Kingdom: Medicines and Healthcare Products Regulatory Agency,United Kingdom: Research Ethics Committee
NCT02169180	Japan: Pharmaceuticals and Medical Devices Agency
NCT00988156	Portugal: National Pharmacy and Medicines Institute
NCT01581073	Japan: Institutinal Review Board, Showa University School of Medicine
NCT01578200	Japan:Institutional Review Board, Showa University School of Medicine
NCT01466660	Australia: Dept of Health and Ageing Therapeutic Goods Admin,Canada: Health Canada,China: Food and Drug Administration,France: Afssaps - Agence française de sécurité sanitaire des produits de santé (Saint-Denis),Germany: Federal Ministry of Food, Agriculture and Consumer Protection,Hong Kong: Department of Health,Ireland: Irish Medicines Board,Norway: Norwegian Medicines Agency,Singapore: Health …
NCT02003131	Panama: Ministry of Health
NCT02008890	European Union: European Medicines Agency,Germany: Paul-Ehrlich-Institut,Austria: Federal Office for Safety in Health Care,Belgium: Federal Agency for Medicinal Products and Health Products,France: National Agency for the Safety of Medicines and Health Products (MSNA),Italy: The Italian Medicines Agency,Poland: Office for Registration of Medicinal Products, Medical Devices and Biocidal Products,S…
NCT02353143	Belgium: Federal Agency for Medicines and Health Products, FAMHP,Italy: National Institute of Health,Italy: The Italian Medicines Agency
NCT02314819	China: Food and Drug Administration
NCT00801281	Poland: Office for Registration of Medicinal Products, Medical Devices and Biocidal Products
NCT01736033	Korea: Food and Drug Administration
NCT01514110	Hong Kong: Joint CUHK-NTEC Clinical Research Ethics Committee
NCT01520103	Germany: Ethics Commission,Germany: Paul-Ehrlich-Institut
NCT01431430	France: Ministry of Health
NCT02113904	France: Ministry of Health
NCT02015871	China: Food and Drug Administration
NCT02012387	Spain: Agencia Española de Medicamentos y Productos Sanitarios,Spain: Comité Ético de Investigación Clínica
NCT00981890	Canada: Ethics Review Committee,Canada: Health Canada
NCT01853826	Australia: Dept of Health and Ageing Therapeutic Goods Administration,Austria: Medicines and Medical Devices Agency,Czech Republic: State Institute for Drug Control,Greece: Ethics Committee,Hungary: National Institute of Pharmacy,Israel: Israeli Health Ministry Pharmaceutical Administration,Italy: Ethics Committee,Poland: Registration Medicinal Product Medical Device Biocidal Product,Russia: Phar…
NCT00717938	Sweden: Medical Products Agency
NCT00943137	Singapore: Domain Specific Review Boards
NCT01139138	Australia: Human Research Ethics Committee,Australia: Department of Health and Ageing Therapeutic Goods Administration,Australia: National Health and Medical Research Council
NCT01377025	Germany: Federal Institute for Drugs and Medical Devices
NCT01358071	Italy: Ethics Committee,United Kingdom: Medicines and Healthcare Products Regulatory Agency
NCT01632514	Brazil: Ethics Committee
NCT01625429	China: Ministry of Health
NCT01902017	Canada: Canadian Institutes of Health Research,Canada: Health Canada
NCT02192645	China: State Administration of Traditional Chinese Medicine of the People's Republic of China
NCT01291641	Korea: Food and Drug Administration
NCT01630941	Sweden: Swedish National Council on Medical Ethics
NCT01646684	Germany: Federal Institute for Drugs and Medical Devices
NCT01288573	France: Afssaps - Agence française de sécurité sanitaire des produits de santé (Saint-Denis),Germany: Federal Institute for Drugs and Medical Devices,Italy: ISS (Instituto Superiore de Sanità),United Kingdom: Medicines and Healthcare Products Regulatory Agency
NCT02093533	Italy: The Italian Medicines Agency
NCT02058589	Spain: Agencia Española del Medicamento y Productos Sanitarios (AEMPS),Taiwan: Taiwan Food and Drug Administration (TFDA),Canada: Biologics and Genetic Therapies Directorate,South Korea: Ministry of Food and Drug Safety,Czech Republic: State Institute for Drug Control
NCT02809937	China: National Health and Family Planning Commission
NCT01763788	Japan: Ministry of Health, Labor and Welfare,Japan: Pharmaceuticals and Medical Devices Agency
NCT02190799	Saudi Arabia: National Guard Health Affairs
NCT00657878	Italy: Ethics Committee
NCT01227772	Singapore: Domain Specific Review Boards,Singapore: Health Sciences Authority,Singapore: Ministry of Health
NCT02610361	Australia: Department of Health and Ageing Therapeutic Goods Administration
NCT02218047	Austria: Austrian Medicines and Medical Devices Agency,Bulgaria: Ministry of Health,Czech Republic: State Institute for Drug Control,France: Agence Nationale de Sécurité du Médicament et des produits de santé,Germany: Federal Institute for Drugs and Medical Devices,Hungary: Ministry of Health, Social and Family Affairs,Italy: Ministry of Health,Poland: Ministry of Health,Romania: National Agency …
NCT01256359	United Kingdom: Medicines and Healthcare Products Regulatory Agency
NCT00484341	Italy: Ethics Committee,United Kingdom: Medicines and Healthcare Products Regulatory Agency,France: Afssaps - Agence française de sécurité sanitaire des produits de santé (Saint-Denis)
NCT01461213	United Kingdom: Medicines and Healthcare Products Regulatory Agency,United Kingdom: National Health Service,United Kingdom: National Institute for Health Research
NCT01455675	Germany: Federal Institute for Drugs and Medical Devices
NCT01721018	United Kingdom: Medicines and Healthcare Products Regulatory Agency
NCT02292628	Spain: Spanish Agency of Medicines
NCT02265705	Argentina: Administracion Nacional de Medicamentos, Alimentos y Tecnologia Medica,Brazil: National Health Surveillance Agency,China: Food and Drug Administration
NCT02237365	Vietnam: Ministry of Health,Vietnam: Ho Chi Minh City Health Service
NCT01617460	Japan: Ministry of Health, Labor and Welfare
NCT02094053	Japan: Ministry of Health, Labor and Welfare
NCT02543073	China: Ethics Committee
NCT01313689	Sweden: Centrala Etikprövningsnämnden
NCT01557374	France: Ministry of Health
NCT01934140	Philippines: Philippines Food and Drug Administration
NCT02178358	China: Food and Drug Administration,Taiwan : Food and Drug Administration,South Korea: Ministry of Food and Drug Safety,Thailand: Food and Drug Administration,Hong Kong: Department of Health
NCT01456039	Japan: Pharmaceuticals and Medical Devices Agency
NCT02261714	Norway: Norwegian Medicines Agency,United Kingdom: Medicines and Healthcare Products Regulatory Agency,Spain: Agencia Española del Medicamento
NCT00829660	China: Food and Drug Administration
NCT01766583	France: Agence Nationale de Sécurité du Médicament et des produits de santé,France: Committee for the Protection of Personnes
NCT02029898	France: Agence Nationale de Sécurité du Médicament et des produits de santé
NCT01906853	Australia: Department of Health and Ageing Therapeutic Goods Administration,Australia: National Health and Medical Research Council
NCT02194166	Belarus: Ministry of Health
NCT00481052	Italy: The Italian Medicines Agency
NCT01220063	France : Afssaps
NCT01698801	Japan: Pharmaceuticals and Medical Devices Agency
NCT02242045	Japan: Pharmaceuticals and Medical Devices Agency
NCT01639092	Korea: Institutional Review Board
NCT01926496	Germany: Federal Institute for Drugs and Medical Devices,United Kingdom: Medicines and Healthcare Products Regulatory Agency,France: Agence Nationale de Sécurité du Médicament et des produits de santé
NCT01107639	Switzerland: Swissmedic
NCT01753297	Russia: Ministry of Health of the Russian Federation
NCT01779557	China: Ethics Committee
NCT02495493	Korea: Ministry of Food and Drug Safety
NCT01889069	Italy: Agenzia Italiana del Farmaco (AIFA)
NCT00551928	Italy: Ethics Committee and Ministry of Health,Israel: Ethics Commission and Israeli Health Ministry Pharmaceutical Administration
NCT01131195	Switzerland: Swissmedic
NCT02185820	Italy: Ministry of Health
NCT01127295	France: Afssaps - Agence française de sécurité sanitaire des produits de santé (Saint-Denis)
NCT01126216	Germany: Federal Institute for Drugs and Medical Devices
NCT01884259	Austria: Agency for Health and Food Safety
NCT01965119	South Korea: Ministry of Food and Drug Safety
NCT01047969	United Kingdom: Research Ethics Committee
NCT01830244	Australia: Department of Health and Ageing Therapeutic Goods Administration
NCT01101438	Canada: Health Canada
NCT01211210	China: Food and Drug Administration
NCT02162771	Belarus: Ministry of Health,Netherlands: The Central Committee on Research Involving Human Subjects (CCMO),South Africa: Medicines Control Council,Spain: Agencia Española de Medicamentos y Productos Sanitarios,Greece: National Organization of Medicines,Italy: National Institute of Health
NCT01613300	Spain: Spanish Agency of Medicines
NCT01059188	Switzerland: Swissmedic
NCT02045017	United Kingdom: Medicines and Healthcare Products Regulatory Agency,Spain: Agencia Española de Medicamentos y Productos Sanitarios,Netherlands: The Central Committee on Research Involving Human Subjects (CCMO),Italy: The Italian Medicines Agency,France: Agence Nationale de Sécurité du Médicament et des produits de santé,Germany: Federal Institute for Drugs and Medical Devices,Greece: National Org…
NCT00320294	Korea: Food and Drug Administration
NCT00319800	Korea: Food and Drug Administration
NCT00569101	Korea: Food and Drug Administration
NCT00833157	Denmark: Ethics Committee
NCT00299455	Finland: Finnish Medicines Agency
NCT01049685	Brazil: National Committee of Ethics in Research
NCT00633698	Germany: Federal Institute for Drugs and Medical Devices
NCT00393614	Norway: Norwegian Medicines Agency,Norway: The Data Inspectorate,Norway: Directorate of Health
NCT00797706	Norway: Norwegian Medicines Agency,Sweden: Medical Products Agency
NCT01048047	Italy: National Monitoring Centre for Clinical Trials - Ministry of Health
NCT00993525	Brazil: Ethics Committee
NCT00749047	New Zealand: Health and Disability Ethics Committees
NCT01303874	United Kingdom: Medicines and Healthcare Products Regulatory Agency
NCT01266720	Japan: Institutional Review Board
NCT01343355	Japan: Pharmaceuticals and Medical Devices Agency
NCT01159418	Switzerland: Swissmedic
NCT01228396	United Kingdom: Medicines and Healthcare Products Regulatory Agency
NCT01155505	Italy: Ethics Committee,Italy: The Italian Medicines Agency,Switzerland: Ethikkommission,Switzerland: Swissmedic
NCT00348153	Germany: Federal Institute for Drugs and Medical Devices
NCT01027065	France: Afssaps - Agence française de sécurité sanitaire des produits de santé (Saint-Denis),Italy: The Italian Medicines Agency
NCT01025297	France: Afssaps - Agence française de sécurité sanitaire des produits de santé (Saint-Denis),Italy: The Italian Medicines Agency
NCT01174810	United Kingdom: Medicines and Healthcare Products Regulatory Agency
NCT01326546	China: Food and Drug Administration
NCT00639925	Japan: Ministry of Health, Labor and Welfare
NCT01306981	United Kingdom: Medicines and Healthcare Products Regulatory Agency,United Kingdom: National Institute for Health Research,United Kingdom: Research Ethics Committee
NCT01287962	China: Food and Drug Administration
NCT01594099	China: Ministry of Health
NCT01582542	Israel: Ministry of Health
NCT01649895	Sweden: Medical Products Agency
NCT00774826	Italy: National Monitoring Centre for Clinical Trials - Ministry of Health
NCT01896336	Brazil: National Health Surveillance Agency
NCT00716573	France: Afssaps - Agence française de sécurité sanitaire des produits de santé (Saint-Denis)
NCT01027676	Korea: Food and Drug Administration
NCT01847690	Norway: Norwegian Medicines Agency,Norway: Regional Ethics Commitee
NCT01570582	Korea: Food and Drug Administration
NCT01809236	China: Food and Drug Administration
NCT01067053	Spain: Spanish Agency of Medicines
NCT01926288	China: Food and Drug Administration
NCT00944463	Korea: Food and Drug Administration
NCT01809223	China: Food and Drug Administration
NCT01799486	China: Ethics Committee
NCT01279967	Medicines &amp; Healthcare products Regulatory Agency (MHRA):United Kingdom
NCT00677118	China: Ethics Committee
NCT02081625	Japan: Pharmaceuticals and Medical Devices Agency
NCT00767260	China: Food and Drug Administration
NCT01995331	China: Ministry of Health
NCT01985451	China: Ministry of Health
NCT01744470	France: Agence Nationale de Sécurité du Médicament et des produits de santé
NCT01247337	Denmark: Danish Medicines Agency
NCT01764022	Russia: Ministry of Health of the Russian Federation
NCT01928940	Japan: Ministry of Health, Labor and Welfare
NCT02313220	Sweden: Medical Products Agency,Sweden: Regional Ethical Review Board
NCT01793818	France: Committee for the Protection of Personnes
NCT01599871	Spain: Agencia Española de Medicamentos y Productos Sanitarios
NCT01571063	Switzerland: Swissmedic
NCT02066038	China: Food and Drug Administration
NCT02173288	India: Institutional Review Board
NCT02138422	Bulgaria: Bulgarian Drug Agency,Czech Republic: State Institute for Drug Control,France: National Agency for the Safety of Medicine and Health Products,Germany: Paul Ehrlich Institute,Georgia: Ministry of Health, Labour and Social Affairs of Georgia,Hungary: National Institute of Pharmacy,Poland: Office for Registration of Medicinal Products, Medical Devices and Biocidal Products,United Kingdom: …
NCT00687843	Japan: Ministry of Health, Labor and Welfare
NCT01626924	Lithuania: State Medicine Control Agency - Ministry of Health
NCT01813201	Spain: Spanish Agency of Medicines
NCT00468923	Argentina: Administracion Nacional de Medicamentos, Alimentos y Tecnologia Medica,Argentina: Human Research Bioethics Committee,Australia: Department of Health and Ageing Therapeutic Goods Administration,Australia: Human Research Ethics Committee,Brazil: National Committee of Ethics in Research,Brazil: National Health Surveillance Agency,Canada: Health Canada,Canada: Ethics Review Committee,Chile…
NCT01802684	France: ANSM - French Competent Authority
NCT02477865	China: Food and Drug Administration
NCT02126358	Korea: Food and Drug Administration
NCT01928680	China: Ethics Committee
NCT02639741	Turkey: Ministry of Health
NCT01015170	Canada: Health Canada
NCT00997009	Italy: Ethics Committee
NCT02494856	Brazil: Ethics Committee
NCT02280096	Mexico: Coordinación de Investigación en Salud
NCT02278978	Taiwan: Ministry of Health and Welfare
NCT01995201	Spain: Agencia Españiola de Medicamentos y Productos Sanitarios
NCT02212197	Finland: Finnish Medicines Agency,Hungary: National Institute of Pharmacy
NCT01066234	Korea: Food and Drug Administration
NCT00875667	United Kingdom: Medicines and Healthcare Products Regulatory Agency,Germany: Federal Institute for Drugs and Medical Devices,France: Afssaps - Agence française de sécurité sanitaire des produits de santé (Saint-Denis),Denmark: Danish Medicines Agency,Greece: National Organization of Medicines,Sweden: Medical Products Agency,Czech Republic: State Institute for Drug Control,Poland: Office for Regis…
NCT01713387	Japan: Institutional Review Board
NCT01640808	Japan: Ministry of Health, Labor and Welfare
NCT01610336	China: China Food and Drug Administration (CFDA),Korea: Korean Food and Drug Administration (KFDA),Singapore: Health Science Authority (HSA),Taiwan: Department of Health, Executive Yuan, R.O.C.,Belgium: Federal Agency for Medicinal Products and Health Products,Italy: Ministry of Health,Spain: Agencia Española de Medicamentos y Productos Sanitarios
NCT01748084	France: Ministry of Health
NCT01845259	Denmark: Danish Health and Medicines Authority
NCT01522716	Sweden: The National Board of Health and Welfare,Sweden: Regional Ethical Review Board
NCT01622543	Canada: Health Canada
NCT01895049	Brazil:ANVISA
NCT01481545	Italy: Ethics Committee
NCT00432796	Canada: Health Canada
NCT02014129	Japan: Ministry of Health, Labor and Welfare,Japan: Pharmaceuticals and Medical Devices Agency
NCT02005627	United Kingdom: Medicines and Healthcare Products Regulatory Agency
NCT02300298	Japan: Ministry of Health, Labor and Welfare
NCT02298179	Belgium: Federal Agency for Medicines and Health Products, FAMHP
NCT02244021	Italy: Ministry of Health
NCT02105675	Czech Republic: State Institute for Drug Control
NCT01810705	France: Ministry of Health
NCT02135159	France: Agence Nationale de Sécurité du Médicament et des produits de santé
NCT02058368	Japan: Pharmaceutical and Medical Device Agency,South Korea: Ministry of Food and Drug Safety,China: Food and Drug Administration,Taiwan : Food and Drug Administration
NCT00130533	Spain: Spanish Agency of Medicines
NCT01781871	Finland: Finnish Medicines Agency
NCT01394562	Australia: Department of Health and Ageing Therapeutic Goods Administration,Australia: Human Research Ethics Committee,Belgium: Ethics Committee,Belgium: Federal Agency for Medicinal Products and Health Products,France: Afssaps - Agence française de sécurité sanitaire des produits de santé (Saint-Denis),Germany: Ethics Commission,Germany: Federal Institute for Drugs and Medical Devices,Italy: The…
NCT02055014	United Kingdom: Medicines and Healthcare Products Regulatory Agency,United Kingdom: Research Ethics Committee,United Kingdom: National Institute for Health Research
NCT02235727	United Kingdom: Medicines and Healthcare Products Regulatory Agency
NCT01624233	Japan: Pharmaceuticals and Medical Devices Agency
NCT01619657	Germany: Ethics Commission
NCT01900743	France: Agence Nationale de Sécurité du Médicament et des produits de santé,France: Committee for the Protection of Personnes
NCT01862120	France: Ministry of Health
NCT02311231	Sweden: Medical Products Agency
NCT02145741	Japan: Ministry of Health, Labor and Welfare
NCT02893306	Chile: Ministry of Health
NCT01892527	Italy: Ministry of Health
NCT01739309	France: Agence Nationale de Sécurité du Médicament et des produits de santé,Germany: Federal Institute for Drugs and Medical Devices
NCT02008318	Germany: Federal Institute for Drugs and Medical Devices,Italy: The Italian Medicines Agency,Spain: Ministry of Health
NCT02200081	Germany: Paul-Ehrlich-Institut,Belgium: Federal Agency for Medicines and Health Products, FAMHP,Austria: Federal Office for Safety in Health Care
NCT02095782	China: Food and Drug Administration
NCT01302041	Belgium: The Federal Public Service (FPS) Health, Food Chain Safety and Environment,Denmark: Danish Medicines Agency,Czech Republic: State Institute for Drug Control,Germany: Federal Institute for Drugs and Medical Devices
NCT01613846	Germany: Federal Institute for Drugs and Medical Devices
NCT01781403	Korea: Food and Drug Administration
NCT02116582	Germany: Federal Institute for Drugs and Medical Devices,France: Afssaps - Agence française de sécurité sanitaire des produits de santé (Saint-Denis),United Kingdom: Medicines and Healthcare Products Regulatory Agency,Belgium: Federal Agency for Medicines and Health Products, FAMHP,Spain: Agencia Española de Medicamentos y Productos Sanitarios
NCT01878422	Italy: Ethics Committee
NCT01432951	China: Food and Drug Administration
NCT02259088	China: Food and Drug Administration
NCT01504256	Germany: Paul-Ehrlich-Institut
NCT01848132	Spain: Spanish Agency of Medicines,Spain: Ethics Committee
NCT01120158	Greece: National Organization of Medicines
NCT01956409	Taiwan: Department of Health
NCT02237846	Panama: Ministry of Health
NCT01911975	Netherlands: The Central Committee on Research Involving Human Subjects (CCMO)
NCT02638714	Jordan: Jordanian Food and Drug Administration
NCT02675803	Germany: Paul-Ehrlich-Institut
NCT01419665	Argentina: Administracion Nacional de Medicamentos, Alimentos y Tecnologia Medica,Australia: Department of Health and Ageing Therapeutic Goods Administration,Austria: Austrian Medicines and Medical Devices Agency,Brazil: Ministry of Health,Bulgaria: Bulgarian Drug Agency,Colombia: INVIMA Instituto Nacional de Vigilancia de Medicamentos y Alimentos,France: Agence Nationale de Sécurité du Médicamen…
NCT01078142	Germany: Federal Institute for Drugs and Medical Devices
NCT01315990	Germany: Paul-Ehrlich-Institut
NCT00740493	France: Afssaps - Agence française de sécurité sanitaire des produits de santé (Saint-Denis),France: French Data Protection Authority,France: Institutional Ethical Committee,France: Ministry of Health
NCT00933231	Canada: Health Canada
NCT02094417	Korea: Ministry of Food and Drug Safety
NCT01917617	Japan: Institutional Review Board
NCT02193776	South Africa: Medicines Control Council
NCT01362127	Sweden: Medical Products Agency,Sweden: Regional Ethical Review Board
NCT01245608	Iran: Ministry of Health
NCT01973569	Japan: Pharmaceuticals and Medical Devices Agency
NCT02237547	Panama: Ministry of Health
NCT01683175	China: Food and Drug Administration,China: Ethics Committee
NCT01251536	Belgium: Federal Agency for Medicinal Products and Health Products,Belgium: Ethics Committee,Spain: Agencia Española de Medicamentos y Productos Sanitarios,Spain: Ethics Committee,Italy: Ethics Committee,France: Afssaps - Agence française de sécurité sanitaire des produits de santé (Saint-Denis),France: Institutional Ethical Committee,Austria: Agency for Health and Food Safety,Austria: Ethikkommi…
NCT01461928	Italy: Ministry of Health
NCT02054286	France: Agence Nationale de Sécurité du Médicament et des produits de santé,Belgium: Federal Agency for Medicines and Health Products, FAMHP
NCT02338245	Singapore: Health Sciences Authority
NCT02241135	Germany: Paul-Ehrlich-Institut
NCT02294461	China: Food and Drug Administration,Taiwan : Food and Drug Administration,Hong Kong: Department of Health,Korea: Ministry of Food and Drug Safety
NCT01566721	Pakistan: Ministry of Health
NCT01390948	Finland: Finnish Medicines Agency
NCT02156804	European Union: European Medicines Agency
NCT00537914	Germany: Federal Institute for Drugs and Medical Devices,Georgia: Ministry of Health,Poland: Office for Registration of Medicinal Products, Medical Devices and Biocidal Products,Hungary: National Institute of Pharmacy,Czech Republic: State Institute for Drug Control,Romania: Ministry of Public Health,Romania: National Medicines Agency
NCT01421069	European Union: European Medicines Agency
NCT02891395	France: Agence Nationale de Sécurité du Médicament et des produits de santé
NCT01307605	Switzerland: Swissmedic
NCT01151124	United Kingdom: Medicines and Healthcare Products Regulatory Agency
NCT00599820	Mexico: National Institute of Public Health, Health Secretariat
NCT00417716	Mexico: National Institute of Public Health, Health Secretariat
NCT00470314	India: Ministry of Health
NCT00520377	Germany: Federal Institute for Drugs and Medical Devices
NCT00344617	Singapore: Domain Specific Review Boards,Singapore: Health Sciences Authority
NCT00815594	China: Ethics Committee
NCT00883584	United Kingdom: Medicines and Healthcare Products Regulatory Agency
NCT00472225	South Korea: Korea Food and Drug Administration (KFDA)
NCT01118884	Iran: Ethics Committee
NCT00506844	Korea: Food and Drug Administration
NCT00717951	China: Food and Drug Administration
NCT01055990	China: Food and Drug Administration
NCT00453115	South Korea: Korea Food and Drug Administration (KFDA)
NCT00261326	Denmark: Danish Medicines Agency
NCT01564875	Korea: Institutional Review Board
NCT00887042	Korea: Food and Drug Administration
NCT01225471	Japan: Ministry of Health, Labor and Welfare
NCT00885794	Austria: Ethikkommission
NCT01417897	Germany: Ethics Commission,Germany: Federal Institute for Drugs and Medical Devices
NCT01831453	Egypt: Institutional Review Board
NCT00689702	Slovenia: Agency for Medicinal Products - Ministry of Health,Slovenia: Ethics Committee
NCT00397800	Germany: Paul-Ehrlich-Institut
NCT01597934	Korea: Institutional Review Board
NCT01160419	Germany: Federal Institute for Drugs and Medical Devices
NCT02058472	South Korea : Korea Ministry of Food and Drug Safety
NCT00434239	Australia: Department of Health and Ageing Therapeutic Goods Administration
NCT00902915	Austria: Agency for Health and Food Safety,Czech Republic: State Institute for Drug Control,Slovakia: State Institute for Drug Control
NCT01658852	Republic of Korea : Korea Food and Drug Administration (KFDA)
NCT01612286	China: Food and Drug Administration
NCT01806116	China: Ethics Committee
NCT01975545	Mexico: National Council of Science and Technology,Mexico: Federal Commission for Protection Against Health Risks
NCT01666418	Switzerland: Swissmedic
NCT01920204	Netherlands: The Central Committee on Research Involving Human Subjects (CCMO)
NCT01217307	Netherlands: Medical Ethics Review Committee (METC),Netherlands: Central Committee on Research inv. Human Subjects (CCMO)
NCT02131077	South Korea: Ministry of Food and Drug Safety
NCT02282787	Saudi Arabia: Ministry for Higher Education
NCT00425425	Germany: BFARM
NCT02075086	Spain: Agencia Española de Medicamentos y Productos Sanitarios
NCT01368757	Austria: Agency for Health and Food Safety
NCT02396888	Mexico: Secretaria de Salud
NCT01833611	Taiwan: Institutional Review Board
NCT02031016	Netherlands: Medical Ethics Review Committee (METC),Netherlands: The Central Committee on Research Involving Human Subjects (CCMO)
NCT01517828	France: Afssaps - French Health Products Safety Agency, Committee for the Protection of Personnes
NCT01030770	United Kingdom: Research Ethics Committee
NCT01741792	Germany: Paul-Ehrlich-Institut
NCT01288794	Italy: National Monitoring Centre for Clinical Trials - Ministry of Health
NCT02015169	South Korea: Institutional Review Board
NCT01769833	Korea: Institutional Review Board
NCT02058381	Taiwan: Institutional Review Board,Korea: Food and Drug Administration,Thailand: Food and Drug Administration,Hong Kong: Department of Health
NCT01233297	Denmark: Danish Medicines Agency,Denmark: Danish Dataprotection Agency,Denmark: Ethics Committee
NCT01882179	United Kingdom: Medicines and Healthcare Products Regulatory Agency
NCT01734811	Spain: Agencia Española de Medicamentos y Productos Sanitarios
NCT01731158	Germany: Federal Institute for Drugs and Medical Devices
NCT02624349	Canada: Ethics Review Committee
NCT01946620	Latvia: State Agency of Medicines
NCT02254967	Austria: Federal Office for Safety in Health Care,Belgium: Federal Agency for Medicines and Health Products, FAMHP,Croatia: Agency for Medicinal Product and Medical Devices,Czech Republic: State Institute for Drug Control,Denmark: Danish Health and Medicines Authority,Finland: Finnish Medicines Agency,France: Agence Nationale de Sécurité du Médicament et des produits de santé,Germany: Federal Ins…
NCT01087008	Spain: Ministry of Health
NCT02852382	Turkey: Ethics Committee
NCT00931736	Canada: Health Canada
NCT02229292	Denmark: Danish Health and Medicines Authority
NCT01494805	Australia: Department of Health and Ageing Therapeutic Goods Administration
NCT01422603	United Kingdom: Medicines and Healthcare Products Regulatory Agency
NCT02808767	Czech Republic: Ethics Committee
NCT02015988	Ukraine: Ministry of Health
NCT00932971	Germany: Federal Institute for Drugs and Medical Devices
NCT02759718	Korea: Ministry of Food and Drug Safety
NCT00357682	United Kingdom: Medicines and Healthcare Products Regulatory Agency
NCT01308034	France: Afssaps - Agence française de sécurité sanitaire des produits de santé (Saint-Denis)
NCT01190345	France: Afssaps - Agence française de sécurité sanitaire des produits de santé (Saint-Denis)
NCT01359202	Canada: Health Canada
NCT01352728	Hong Kong: Joint CUHK-NTEC Clinical Research Ethics Committee
NCT01595984	France: Afssaps - Agence française de sécurité sanitaire des produits de santé (Saint-Denis)
NCT01846390	Canada: Health Canada
NCT02027376	Spain: Spanish Agency of Medicines
NCT01357486	France: Afssaps - Agence française de sécurité sanitaire des produits de santé (Saint-Denis)
NCT01987505	Spain: Agencia Espanola del Medicamento
NCT02299063	Canada: Health Canada
NCT02285010	Thailand: Ethical Committee
NCT02224846	China: Food and Drug Administration
NCT02208843	Egypt: Ministry of Health and Population,Malaysia: Ministry of Health,Philippines : Food and Drug Administration,Poland: Office for Registration of Medicinal Products, Medical Devices and Biocidal Products,Romania: National Medicines Agency,Serbia and Montenegro: Agency for Drugs and Medicinal Devices,Thailand: Food and Drug Administration
NCT00537095	Denmark: Danish Medicines Agency,France: Afssaps - Agence française de sécurité sanitaire des produits de santé (Saint-Denis),Belgium: Federal Agency for Medicinal Products and Health Products,Sweden: Medical Products Agency,Portugal: National Pharmacy and Medicines Institute,Spain: Spanish Agency of Medicines,Switzerland: Swissmedic
NCT01481532	France: Afssaps - Agence française de sécurité sanitaire des produits de santé (Saint-Denis)
NCT01959451	Germany: Federal Institute for Drugs and Medical Devices
NCT01943461	Japan: Ministry of Health, Labor and Welfare
NCT01929655	Japan: Ministry of Health, Labor and Welfare
NCT02215837	China: Food and Drug Administration
NCT01804985	United Kingdom: Medicines and Healthcare Products Regulatory Agency
NCT02279589	France: ANSM - French Health Products Safety Agency,France: French Data Protection Authority
NCT02082496	Denmark: Ethics Committee
NCT01618435	DK: Ethics committee
NCT02107937	European Union: European Medicines Agency,Czech Republic: State Institute for Drug Control,Poland: Office for Registration of Medicinal Products, Medical Devices and Biocidal Products,Germany: Paul-Ehrlich-Institut
NCT02248376	France: ANSM - French Health Products Safety Agency France: French Data Protection Authority
NCT02153528	Bangladesh: Bangladesh Medical Research Council
NCT01599754	Japan: Ministry of Health, Labor and Welfare
NCT01461057	Italy: Ministry of Health
NCT02310906	France: Agence Nationale de Sécurité du Médicament et des produits de santé,France: Ethics Committee,United Kingdom: Medicines and Healthcare Products Regulatory Agency,United Kingdom: Research Ethics Committee,Italy: Ministry of Health,Italy: Ethics Committee
NCT01136395	Germany: Paul-Ehrlich-Institut, Federal Agency for Sera and Vaccines
NCT00643565	France:AFSSAPS/DEMEB
NCT01190787	Italy: Ethics Committee
NCT01810393	France: ANSM (Agence nationale de sécurité des medicaments et de produits de santé)
NCT02182778	Japan: Institutional Review Board
NCT01233843	France: Afssaps - Agence française de sécurité sanitaire des produits de santé (Saint-Denis)
NCT01815242	Germany: Federal Institute for Drugs and Medical Devices
NCT00664456	Japan: Translational Research Informatics Center Institutional Review Board
NCT01956695	France: Agence Nationale de Sécurité du Médicament et des produits de santé
NCT01856439	France: Agence Nationale de Sécurité du Médicament et des produits de santé,United Kingdom: Medicines and Healthcare Products Regulatory Agency
NCT01340430	Italy: Ethics Committee
NCT00442312	Joint Institutional Review Board:Taiwan
NCT00439660	India: Ministry of Health
NCT00372294	Iran: Ethics Committee
NCT00519155	Hungary: National Institute of Pharmacy
NCT00136565	France: Afssaps - Agence française de sécurité sanitaire des produits de santé (Saint-Denis)
NCT00863291	Israel: Ministry of Health
NCT00797030	Brazil: Ethics Committee
NCT00779792	Denmark: Danish Medicines Agency,Denmark: Ethics Committee,Denmark: Danish Dataprotection Agency
NCT00617500	Brazil: National Committee of Ethics in Research
NCT00906139	Brazil: National Health Surveillance Agency
NCT01032954	Brazil: Ministry of Health,Brazil: National Committee of Ethics in Research
NCT00633204	Japan: Ministry of Health, Labor and Welfare
NCT01465906	China: Food and Drug Administration
NCT01223664	China: Ethics Committee
NCT01221454	China: Ethics Committee
NCT00932542	Brazil: National Health Surveillance Agency
NCT01285700	Denmark: Danish Medicines Agency
NCT01644422	India: Institutional Review Board
NCT01643629	India: Institutional Review Board
NCT01279668	United Kingdom: Medicines and Healthcare Products Regulatory Agency
NCT01489904	Spain: Ministry of Health,Spain: Agencia Española de Medicamentos y Productos Sanitarios
NCT00550810	Canada: Health Canada
NCT01245998	Slovenia: Agency for Medicinal Products - Ministry of Health
NCT01645254	Mali: Ministry of Health
NCT01735747	China: Ministry of Health
NCT00868218	Norway: Norwegian Medicines Agency
NCT01010646	France: Agence Nationale de Sécurité du Médicament et des produits de santé (ANSM)
NCT01230580	United Kingdom: Medicines and Healthcare Products Regulatory Agency
NCT02282670	Korea: Ministry of Food and Drug Safety
NCT01246089	Brazil: National Health Surveillance Agency
NCT01945788	Argentina: Administracion Nacional de Medicamentos, Alimentos y Tecnologia Medica,Argentina: Human Research Bioethics Committee
NCT00661206	Germany: Federal Institute for Drugs and Medical Devices
NCT01329757	Spain: Agencia Española de Medicamentos y Productos Sanitarios
NCT01584453	United Kingdom: Medicines and Healthcare Products Regulatory Agency,United Kingdom: Research Ethics Committee
NCT02173158	Japan: Pharmaceuticals and Medical Devices Agency
NCT01802489	United Kingdom: Medicines and Healthcare Products Regulatory Agency,United Kingdom: Research Ethics Committee
NCT02063854	Japan: Ministry of Health, Labor and Welfare
NCT02110225	Italy: Ethics Committee,Italy: Ministry of Health,Italy: National Institute of Health,Italy: The Italian Medicines Agency
NCT01589471	Canada: Health Canada
NCT02280434	Australia: Human Research Ethics Committee
NCT01763645	Russia: Ministry of Health of the Russian Federation
NCT02149524	Bulgaria: Bulgarian Drug Agency,Czech Republic: State Institute for Drug Control,Poland: Office for Registration of Medicinal Products, Medical Devices and Biocidal Products
NCT02109289	Canada: Health Canada
NCT01599364	Italy: The Italian Medicines Agency
NCT01673308	Korea: Food and Drug Administration
NCT01640652	United Kingdom: Medicines and Healthcare Products Regulatory Agency,United Kingdom: Research Ethics Committee
NCT01918254	Denmark: Danish Health and Medicines Authority
NCT02693236	China: Food and Drug Administration
NCT02688673	China: Food and Drug Administration
NCT00834106	China: Food and Drug Administration
NCT00438113	Canada: Ethics Review Committee
NCT01713582	France: ANSM - Agence Nationale de Sécurité du Médicament et des produits de santé,Italy: ISS - Istituto Superiore di Sanita,Switzerland: Swissmedic
NCT02021643	China: Food and Drug Administration,Hong Kong: Department of Health,Korea: Food and Drug Administration,Taiwan : Food and Drug Administration,Vietnam: Ministry of Health
NCT02019277	Australia: Therapeutic Goods Administration
NCT02154867	Norway:National Committee for Medical and Health Research Ethics,Norway: Data Protection Authority,Norway: Directorate of Health
NCT01235689	France: French Data Protection Authority,Netherlands: The Central Committee on Research Involving Human Subjects (CCMO),Ukraine: State Pharmacological Center - Ministry of Health,Lithuania: Bioethics Committee,Sweden: Medical Products Agency,Italy: Ethics Committee,France: Institutional Ethical Committee,Spain: Spanish Agency of Medicines,Ukraine: Ethics Committee,Japan: Pharmaceuticals and Medic…
NCT02069119	Japan: Ministry of Health, Labor and Welfare
NCT01729156	Denmark: Danish Health and Medicines Authority,Denmark: The Central Denmark Region Committees on Health Research Ethics,Denmark: Danish Dataprotection Agency
NCT02041247	France: Afssaps - Agence française de sécurité sanitaire des produits de santé (Saint-Denis),Germany: Paul-Ehrlich-Institut,Spain: Agencia Española de Medicamentos y Productos Sanitarios
NCT01396408	Canada: Health Canada
NCT01431859	United Kingdom: Medicines and Healthcare Products Regulatory Agency,United Kingdom: Research Ethics Committee
NCT02180061	Japan: Pharmaceuticals and Medical Devices Agency
NCT01137435	South Korea: Korea Food and Drug Administration (KFDA)
NCT01722682	Italy: Centro Nazionale Trapianti (CNT)
NCT01536301	France: Afssaps - Agence française de sécurité sanitaire des produits de santé (Saint-Denis),France: Committee for the Protection of Personnes
NCT01260181	Portugal: National Pharmacy and Medicines Institute (INFARMED)
NCT01237249	Spain: Ministry of Health
NCT01805453	France: Ministry of Health
NCT02094833	South Korea: Ministry of Food and Drug Safety (MFDS)
NCT00496652	Denmark: The Danish National Committee on Biomedical Research Ethics
NCT00892424	Canada: Ethics Review Committee
NCT02018965	Canada: Health Canada
NCT01980030	France: Ministry of Health
NCT02193061	México: COFEPRIS Comisión Federal para la Protección contra Riesgos Sanitarios
NCT01889433	Russia: Ministry of Health of the Russian Federation
NCT02279511	Spain: Spanish Agency of Medicines
NCT02268747	Italy: The Italian Medicines Agency
NCT02105155	France: ANSM,France: French Data Protection Authority
NCT01551459	United Kingdom: Medicines and Healthcare Products Regulatory Agency
NCT01208922	India: Ministry of Health
NCT01687192	France: Agence Nationale de Sécurité du Médicament et des produits de santé
NCT01627561	Mexico: Comision Federal para la Proteccion contra Riesgos Sanitarios (COFEPRIS)
NCT01972789	Australia: Human Research Ethics Committee,Australia: Department of Health and Ageing Therapeutic Goods Administration
NCT01972750	Germany: Federal Institute for Drugs and Medical Devices
NCT02299245	China: National Natural Science Foundation
NCT00957125	Sweden: Medical Products Agency
NCT01681563	Italy: The Italian Medicines Agency
NCT01292603	Spain: Agencia Espanola del Medicamento y Productos Sanitarios
NCT02098837	Belgium: Federal Agency for Medicines and Health Products, FAMHP,France: Afssaps - Agence française de sécurité sanitaire des produits de santé (Saint-Denis),Germany: Federal Institute for Drugs and Medical Devices,Italy: The Italian Medicines Agency,Spain: Agencia Española de Medicamentos y Productos Sanitarios,United Kingdom: Medicines and Healthcare Products Regulatory Agency
NCT01265368	Germany: Paul-Ehrlich-Institut
NCT01745263	Switzerland: Swissmedic,Germany: Federal Institute for Drugs and Medical Devices,Portugal: National Authority of Medcines and Health Products,France: Agence Nationale de Sécurité du Médicament et des produits de santé
NCT02260713	India: Indian Council of Medical Research,India: Institutional Review Board
NCT01200758	To: be added
NCT01535391	Italy: Ethics Committee
NCT01329354	Spain: Agencia Española de Medicamentos y Productos Sanitarios
NCT01142778	France: Afssaps - Agence française de sécurité sanitaire des produits de santé (Saint-Denis)
NCT01762202	Italy: Ethics Committee
NCT02441816	United Kingdom: Medicines and Healthcare Products Regulatory Agency
NCT01093196	Italy: Ministry of Health,Germany: Federal Institute for Drugs and Medical Devices,Israel: Ethics Commission,Israel: Israeli Health Ministry Pharmaceutical Administration,Czech Republic: Ethics Committee,Czech Republic: State Institute for Drug Control
NCT01225575	Germany: Paul-Ehrlich-Institut
NCT02294552	Russia: Ethics Committee
NCT01528085	Germany: Federal Institute for Drugs and Medical Devices
NCT01957059	Belgium: Ethics Committee,France: Institutional Ethical Committee,Italy: Ethics Committee,Netherlands: Medical Ethics Review Committee (METC),United Kingdom: Research Ethics Committee
NCT01578213	Italy: The Italian Medicines Agency
NCT02494505	France: Ministry of Health
NCT00773513	Argentina: Administracion Nacional de Medicamentos, Alimentos y Tecnologia Medica
NCT01835236	Switzerland: Swissmedic
NCT02133079	China: National Health and Family Planning Commission
NCT01837251	Germany: Federal Institute for Drugs and Medical Devices
NCT01571635	France: Afssaps - Agence française de sécurité sanitaire des produits de santé (Saint-Denis),Italy: Ethics Committee,United Kingdom: Medicines and Healthcare Products Regulatory Agency,Greece: National Organization of Medicines,France: Agence Nationale de Sécurité du Médicament et des produits de santé
NCT01991158	China: Ethics Committee
NCT02733068	China: Food and Drug Administration
NCT01462890	Germany: Paul-Ehrlich-Institut
NCT02429427	United Kingdom: Medicines and Healthcare Products Regulatory Agency
NCT00291733	Greece: National Organization of Medicines
NCT00555776	Iran: Ministry of Health
NCT00780780	Brazil: National Committee of Ethics in Research
NCT00162916	Canada: Ethics Review Committee
NCT00544518	China: Food and Drug Administration
NCT00687466	Italy: The Italian Medicines Agency
NCT00298922	Canada: Health Canada
NCT00836940	India: Drugs Controller General of India,India: Institutional Review Board
NCT00977444	Mexico: Ethics Committee,Mexico: National Council of Science and Technology
NCT00900978	Jordan: Ethical Committee
NCT01009671	France: Afssaps - Agence française de sécurité sanitaire des produits de santé (Saint-Denis)
NCT01180205	Germany: Ethics Commission,Germany: Federal Institute for Drugs and Medical Devices
NCT01278290	Argentina: Administracion Nacional de Medicamentos, Alimentos y Tecnologia Medica
NCT01429935	Iran: Ethics Committee
NCT01123538	Norway: Data Protection Authority,Norway: Directorate of Health,Norway: Ethics Committee
NCT01054989	Germany: Ethics Commission,Germany: Federal Institute for Drugs and Medical Devices
NCT01549236	Argentina: Administracion Nacional de Medicamentos, Alimentos y Tecnologia Medica
NCT01350882	France: Afssaps Health Products Safety Agency
NCT01672554	Canada: Health Canada
NCT01785394	Bulgaria: Ethics committee
NCT01311700	Spain: Spanish Agency of Medicines
NCT01469611	Korea: Food and Drug Administration
NCT01830478	Italy: Ethics Committee
NCT02252692	Belgium: Federal Agency for Medicines and Health Products, FAMHP
NCT01777646	Israel: Ministry of Health
NCT01347424	China: Food and Drug Administration
NCT01111253	Netherlands: The Central Committee on Research Involving Human Subjects (CCMO)
NCT01463605	China: Food and Drug Administration
NCT02135952	Brazil: National Committee of Ethics in Research
NCT01577784	Spain: Agencia Española de Medicamentos y Productos Sanitarios
NCT01918384	Japan: Ministry of Health, Labor and Welfare,Japan: Pharmaceuticals and Medical Devices Agency
NCT00326820	United Kingdom: Research Ethics Committee,United Kingdom: Medicines and Healthcare Products Regulatory Agency
NCT02040012	NRESCommittee, London,UK ':'
NCT02519153	Egypt: Ministry of Higher Education
NCT00795613	Italy: National Monitoring Centre for Clinical Trials - Ministry of Health
NCT01603667	Taiwan: Department of Health
NCT01092533	Germany: Ethics Commission
NCT01545271	United Kingdom: Medicines and Healthcare Products Regulatory Agency,United Kingdom: National Health Service,United Kingdom: Research Ethics Committee
NCT01954147	China: Food and Drug Administration
NCT02002208	United Kingdom: Medicines and Healthcare Products Regulatory Agency,France: Agence Nationale de Sécurité du Médicament et des produits de santé,Germany: Federal Institute for Drugs and Medical Devices,Austria: Austrian Medicines and Medical Devices Agency
NCT00193895	Australia: Department of Health and Ageing Therapeutic Goods Administration
NCT00314795	France: Committee for the Protection of Personnes,France: Agence Nationale de Sécurité du Médicament et des produits de santé,United Kingdom: Medicines and Healthcare Products Regulatory Agency,United Kingdom: Research Ethics Committee,Germany: Ethics Commission,Germany: Federal Institute for Drugs and Medical Devices
NCT01674309	France: Afssaps - Agence française de sécurité sanitaire des produits de santé (Saint-Denis),France: Committee for the Protection of Personnes
NCT01541176	France: Afssaps - Agence française de sécurité sanitaire des produits de santé (Saint-Denis)
NCT02378129	Brazil: Ethics Committee
NCT02096666	Japan: Pharmaceuticals and Medical Devices Agency,Japan: Ministry of Health, Labor and Welfare,China: Food and Drug Administration,South Korea: Ministry of Food and Drug Safety
NCT02579681	Italy: The Italian Medicines Agency
NCT02195661	South Africa: Human Research Ethics Committee
NCT02089633	Hong Kong: Department of Health
NCT00482833	Italy: Ethics Committee
NCT01386671	Mexico: Federal Commission for Sanitary Risks Protection
NCT01563354	France: National Agency for the Safety of Medicine and Health Products (ANSM),Italy: Italian Medicines Agency (AIFA),Sweden: Medical Products Agency (MPA),Denmark: Danish Health and Medicines Authority,Germany: Federal Institute for Drugs and Medical Devices (BfArM),Netherlands: Medicines Evaluation Board,Spain: Spanish Agency for Medicines and Health Products,Switzerland: Swissmedic,United Kingd…
NCT02550665	South Korea: Institutional Review Board,South Korea: Ministry of Food and Drug Safety
NCT02244541	Australia: Human Research Ethics Committee,Australia: Department of Health and Ageing Therapeutic Goods Administration
NCT00669643	Brazil: National Committee of Ethics in Research
NCT01318928	Norway:National Committee for Medical and Health Research Ethics,Norway: Norwegian Social Science Data Services
NCT01186445	France: Afssaps - Agence française de sécurité sanitaire des produits de santé (Saint-Denis)
NCT01667562	Serbia: Agency for Medicines and Medical Devices
NCT02199418	China: Food and Drug Administration
NCT02535000	Brazil: National Committee of Ethics in Research
NCT02045030	Canada: Health Canada
NCT02027116	Korea: Ministry of Food and Drug Safety
NCT01972724	Korea: Food and Drug Administration
NCT02489760	Taiwan: Department of Health
NCT01143753	Spain: Ministry of Health
NCT02011334	Argentina: Administracion Nacional de Medicamentos, Alimentos y Tecnologia Medica
NCT00929019	Netherlands: The Central Committee on Research Involving Human Subjects (CCMO)
NCT01170065	Argentina: Admin Nacional de Medicamentos, Alimentos Tecnologia Medica,Australia: Dept of Health and Ageing Therapeutic Goods Admin,Belgium: Federal Agency for Medicinal and Health Products,Brazil: National Health Surveillance Agency,Bulgaria: Bulgarian Drug Agency,Canada: Health Canada,Chile: Comision Nacional De Investigacion Cientifica y Tecnologica,China: Food and Drug Administration,Czech Re…
NCT01626872	Japan: Ministry of Health, Labor and Welfare,Korea: Food and Drug Administration,Taiwan : Food and Drug Administration
NCT01610479	Japan: Ministry of Health, Labor and Welfare
NCT01562028	Switzerland: Swissmedic,Spain: Agencia Española de Medicamentos y Productos Sanitarios,France: Afssaps - Agence française de sécurité sanitaire des produits de santé (Saint-Denis),Germany: Federal Institute for Drugs and Medical Devices,United Kingdom: Medicines and Healthcare Products Regulatory Agency,Ireland: Irish Medicines Board,Greece: Ministry of Health and Welfare
NCT01469169	Japan: Pharmaceuticals and Medical Devices Agency
NCT02201004	Japan: Ministry of Health, Labor and Welfare
NCT02106390	Argentina: Administracion Nacional de Medicamentos, Alimentos y Tecnologia Medica,Mexico: Comisión Federal para la Protección contra Riesgos Sanitarios (Cofepris)
NCT01291433	France: Ministry of Health
NCT00872469	United Kingdom: Medicines and Healthcare Products Regulatory Agency,India: Drugs Controller General of India,India: Indian Council of Medical Research,Nigeria: The National Agency for Food and Drug Administration and Control
NCT01399606	France: Afssaps - Agence française de sécurité sanitaire des produits de santé (Saint-Denis),Hungary: National Institute of Pharmacy,Italy: The Italian Medicines Agency
NCT02139267	South Korea: Korea Food and Drug Administration (KFDA)
NCT02113436	Japan: Ministry of Health, Labor and Welfare (MHLW) and Pharmaceuticals and Medical Devices Agency (PMDA)
NCT02085577	Denmark: Danish Health and Medicines Authority
NCT01194882	France: Afssaps - Agence française de sécurité sanitaire des produits de santé (Saint-Denis)
NCT01180322	Germany: Federal Institute for Drugs and Medical Devices
NCT01389427	France: Afssaps - Agence française de sécurité sanitaire des produits de santé (Saint-Denis)
NCT02760901	Egypt: Ministry of Higher Education
NCT01959165	Japan: Pharmaceuticals and Medical Devices Agency
NCT02375698	South Africa: Medicines Control Council
NCT02293902	Japan: Ministry of Health, Labor and Welfare
NCT02240433	Japan: Ministry of Health, Labor and Welfare,Japan: Pharmaceuticals and Medical Devices Agency
NCT00860639	France: Afssaps - Agence française de sécurité sanitaire des produits de santé (Saint-Denis)
NCT01576588	Lithuania: State Medicine Control Agency - Ministry of Health
NCT01290939	Austria: Agency for Health and Food Safety,Belgium: Federal Agency for Medicinal Products and Health Products,Switzerland: Swissmedic,Germany: Paul-Ehrlich-Institut,France: Agence Nationale de Sécurité du Médicament et des produits de santé,Italy: The Italian Medicines Agency,Netherlands: The Central Committee on Research Involving Human Subjects (CCMO)
NCT01705158	France: Agence Nationale de Sécurité du Médicament et des produits de santé
NCT02376335	United Kingdom: National Institute for Health Research
NCT01704703	Spain: Ministry of Health
NCT01858571	India: Drugs Controller General of India
NCT02265809	United Kingdom: Research Ethics Committee,United Kingdom: National Health Service
NCT02278458	China: Food and Drug Administration
NCT02096133	Netherlands: The Central Committee on Research Involving Human Subjects (CCMO)
NCT01956149	Germany: Federal Institute for Drugs and Medical Devices
NCT01938846	Belgium: Federal Agency for Medicinal and Health Products,Italy: AIFA (Italian Medicine Agency)
NCT02257177	United Kingdom: Medicines and Healthcare Products Regulatory Agency
NCT02238756	Germany: Paul-Ehrlich-Institut
NCT02233075	Moldova: Medicines Agency,Moldova: Ministry of Health,Moldova: National Ethics Committee
NCT01064375	Sweden: Regional Ethical Review Board,Sweden: Medical Products Agency
NCT01208896	France: Afssaps - Agence française de sécurité sanitaire des produits de santé (Saint-Denis)
NCT01469000	Japan: Pharmaceuticals and Medical Devices Agency,South Korea: Korea Food and Drug Administration (KFDA),Taiwan: Department of Health,China: Food and Drug Administration
NCT01367665	France: Agence Francaise de securite sanitaire des produits de sante
NCT01492985	France: Agence Nationale de Sécurité du Médicament et des produits de santé
NCT02148133	Japan: Ministry of Health, Labor and Welfare (MHLW) and Pharmaceuticals and Medical Devices Agency (PMDA)
NCT02178137	Pakistan: Research Ethics Committee
NCT01590199	Germany: Federal Institute for Drugs and Medical Devices
NCT01731561	France: Ministry of Health
NCT00989820	Netherlands: Medical Ethics Review Committee (METC),Netherlands: The Central Committee on Research Involving Human Subjects (CCMO)
NCT01540344	Germany: Federal Institute for Drugs and Medical Devices
NCT01919879	France: Agence Nationale de Sécurité du Médicament et des produits de santé
NCT02402231	Sweden: Institutional Review Board,Sweden: Medical Products Agency
NCT02071225	Spain: Agencia Española de Medicamentos y Productos Sanitarios
NCT00694850	Germany: Federal Institute for Drugs and Medical Devices
NCT01755598	South Africa: Medicines Control Council
NCT01026142	Austria: Federal Agency for Safety in Health Care, Vienna
NCT01745822	Thailand: Ministry of Public Health
NCT01932203	South Korea: Institutional Review Board
NCT01863745	Japan: Pharmaceuticals and Medical Devices Agency
NCT02055482	Australia: Department of Health and Ageing Therapeutic Goods Administration,Bulgaria: Bulgarian Drug Agency,Germany: Federal Institute for Drugs and Medical Devices,Hungary: National Institute of Pharmacy,Italy: The Italian Medicines Agency,Japan: Ministry of Health, Labor and Healthcare,Korea: Ministry of Food and Drug Safety (MFDS),Romania: National Medicines Agency,United Kingdom: Medicines an…
NCT01831531	China: Ethics Committee
NCT01104935	Japan: Ministry of Health, Labor and Welfare
NCT01709084	Cameroon: Ministry of Public Health,Ghana: Ministry of Health,Kenya: Ministry of Health,Senegal: Ministere de la sante,South Africa: Medicines Control Council,Uganda: National Drug Authority,Thailand: Ministry of Public Health,Vietnam: Ministry of Health
NCT02231762	Germany: Federal Institute for Drugs and Medical Devices,Austria: Agency for Health and Food Safety
NCT01440270	China: Ethics Committee,China: Science and Technology Commission of Shanghai Municipality
NCT01346787	Italy: The Italian Medicines Agency
NCT01838668	Taiwan: Department of Health,Czech Republic: State Institute for Drug Control,Japan: Pharmaceuticals and Medical Devices Agency (PMDA),Poland: Office for Registration of Medicinal Products, Medical Devices and Biocidal Products,South Korea: Ministry of Food and Drug Safety
NCT00575796	Canada: Health Canada
NCT02112175	France: Agence Nationale de Sécurité du Médicament et des produits de santé,Spain: Agencia Española de Medicamentos y Productos Sanitarios,Italy: The Italian Medicines Agency,Belgium: Federal Agency for Medicines and Health Products, FAMHP,Greece: National Organization of Medicines
NCT01458730	Denmark: Danish Dataprotection Agency,Denmark: Danish Medicines Agency,Denmark: Ethics Committee
NCT01745965	Germany: Federal Institute for Drugs and Medical Devices
NCT01299727	United Kingdom: Medicines and Healthcare Products Regulatory Agency,Netherlands: The Central Committee on Research Involving Human Subjects (CCMO)
NCT00778882	Korea: Food and Drug Administration
NCT02001168	China: Food and Drug Administration
NCT01822314	Italy: The Italian Medicines Agency,Italy: Ethics Committee
NCT00317148	Canada: Health Canada
NCT00370422	Iran: Ethics Committee
NCT00123383	Australia: Department of Health and Ageing Therapeutic Goods Administration
NCT00123370	Australia: Department of Health and Ageing Therapeutic Goods Administration
NCT00303160	Canada: University of Toronto,Canada: Toronto General Hospital
NCT00371111	Iran: Ethics Committee
NCT00677664	Brazil: National Committee of Ethics in Research,Brazil: Ministry of Health,Brazil: National Health Surveillance Agency
NCT00676221	Canada: Health Canada
NCT00941382	Mexico: Federal Commission for Sanitary Risks Protection
NCT00490789	United Kingdom: Research Ethics Committee,United Kingdom: Medicines and Healthcare Products Regulatory Agency
NCT00375115	Israel: Israeli Health Ministry Pharmaceutical Administration
NCT00954265	Belgium: Institutional Review Board
NCT00656656	Germany: Ethics Commission
NCT00508209	Denmark: Danish Medicines Agency
NCT00300729	Sweden: Medical Products Agency
NCT00299260	United Kingdom: Medicines and Healthcare Products Regulatory Agency
NCT00769028	United Kingdom: Medicines and Healthcare Products Regulatory Agency
NCT01219751	Korea: Food and Drug Administration
NCT00934167	Brazil: National Health Surveillance Agency
NCT00905983	Spain: Spanish Agency of Medicines
NCT00764036	Germany: Federal Institute for Drugs and Medical Devices
NCT01487629	Brazil: National Committee of Ethics in Research
NCT01635387	Italy: Ministry of Health
NCT01625715	Canada: Health Canada
NCT00432211	United Kingdom: Medicines and Healthcare Products Regulatory Agency
NCT00507000	India: Institutional Review Board
NCT01236833	Canada: Health Canada
NCT01394770	Italy: Ministery of Health
NCT01923077	Denmark: Danish Dataprotection Agency
NCT00499018	Italy: National Monitoring Centre for Clinical Trials - Ministry of Health
NCT01927484	Egypt: Institutional Review Board
NCT00482261	Australia: Department of Health and Ageing Therapeutic Goods Administration
NCT00821912	Sweden: Medical Products Agency
NCT01228214	Venezuela: Clinical Research Unit at the Instituto Docente de Urologia&quot;
NCT00847119	Spain: Spanish Agency of Medicines
NCT01639261	Germany: Federal Institute for Drugs and Medical Devices
NCT02207426	United Kingdom: Medicines and Healthcare Products Regulatory Agency
NCT01523431	China: Ethics Committee
NCT00776633	Germany: Ethics Commission
NCT01763450	China: Food and Drug Administration
NCT01430052	Japan: Institutional Review Board
NCT01310010	Spain: Agencia Española de Medicamentos y Productos Sanitarios
NCT01032304	Italy: Ethics Committee,Denmark: Danish Medicines Agency,United Kingdom: Medicines and Healthcare Products Regulatory Agency,Czech Republic: State Institute for Drug Control,Poland: Ministry of Health,France: Afssaps - Agence française de sécurité sanitaire des produits de santé (Saint-Denis),Romania: National Medicines Agency
NCT01653912	Australia: Department of Health and Ageing Therapeutic Goods Administration,United Kingdom: Medicines and Healthcare Products Regulatory Agency,Russia: Ministry of Health of the Russian Federation
NCT02179996	France: CPP
NCT02472210	Canada: Health Canada
[truncated: 122 more rows]

## Sheet: 2_Completed_USA_ComplDate
NCT Number	Authority
NCT00000431	United States: Food and Drug Administration
NCT00009191	United States: Federal Government
NCT00029614	United States: Federal Government
NCT00036296	United States: Food and Drug Administration
NCT00039195	United States: Food and Drug Administration
NCT00040690	United States: Federal Government
NCT00045305	United States: Federal Government
NCT00051129	United States: Food and Drug Administration
NCT00059332	United States: Food and Drug Administration
NCT00063622	United States: Food and Drug Administration
NCT00063635	United States: Food and Drug Administration
NCT00070109	United States: Food and Drug Administration
NCT00071981	United States: Federal Government,United States: Food and Drug Administration
NCT00073983	United States: Institutional Review Board
NCT00074412	United States: Food and Drug Administration
NCT00074425	United States: Food and Drug Administration
NCT00074581	United States: Food and Drug Administration
NCT00076232	United States: Federal Government
NCT00076817	United States: Food and Drug Administration
NCT00077376	United States: Food and Drug Administration
NCT00079040	United States: Food and Drug Administration
NCT00080938	United States: Federal Government
NCT00082758	United States: Federal Government
NCT00083187	United States: Federal Government
NCT00084136	United States: Federal Government
NCT00085254	United States: Food and Drug Administration
NCT00085449	United States: Federal Government
NCT00085852	United States: Food and Drug Administration
NCT00086190	United States: Food and Drug Administration
NCT00089505	United States: Federal Government
NCT00090987	United States: Federal Government,United States: Food and Drug Administration,United States: Institutional Review Board
NCT00091507	United States: Food and Drug Administration
NCT00091559	United States: Food and Drug Administration
NCT00091819	United States: Food and Drug Administration,Australia: Department of Health and Ageing Therapeutic Goods Administration,Australia: Human Research Ethics Committee,Australia: National Health and Medical Research Council,Belgium: Federal Agency for Medicines and Health Products, FAMHP,Belgium: Federal Agency for Medicinal Products and Health Products,Belgium: Institutional Review Board,Belgium: Min…
NCT00091949	United States: Food and Drug Administration
NCT00092001	United States: Food and Drug Administration
NCT00093496	United States: Food and Drug Administration
NCT00094094	United States: Food and Drug Administration
NCT00094172	United States: Food and Drug Administration,United States: Institutional Review Board
NCT00094302	United States: Food and Drug Administration
NCT00094458	United States: Food and Drug Administration
NCT00094705	United States: Food and Drug Administration
NCT00094718	United States: Food and Drug Administration
NCT00094835	United States: Food and Drug Administration,United States: Institutional Review Board
NCT00094861	France: Afssaps - Agence française de sécurité sanitaire des produits de santé (Saint-Denis),Germany: Federal Institute for Drugs and Medical Devices,Poland: Office for Registration of Medicinal Products, Medical Devices and Biocidal Products,Spain: Agencia Española de Medicamentos y Productos Sanitarios,United States: Food and Drug Administration
NCT00095147	United States: Food and Drug Administration
NCT00095199	United States: Federal Government,United States: Food and Drug Administration,United States: Institutional Review Board
NCT00095979	United States: Food and Drug Administration
NCT00096941	United States: Food and Drug Administration
NCT00096954	United States: Food and Drug Administration
NCT00096993	United States: Food and Drug Administration
NCT00097019	United States: Food and Drug Administration
NCT00097877	United States: Food and Drug Administration
NCT00097929	United States: Food and Drug Administration
NCT00097981	United States: Food and Drug Administration
NCT00098046	United States: Food and Drug Administration
NCT00098059	United States: Food and Drug Administration,Panama Minister of Health: Panama
NCT00098553	United States: Food and Drug Administration
NCT00098683	United States: Federal Government
NCT00098761	United States: Food and Drug Administration
NCT00098956	United States: Food and Drug Administration
NCT00099580	United States: Food and Drug Administration
NCT00099632	United States: Food and Drug Administration,United States: Data and Safety Monitoring Board
NCT00099671	United States: Food and Drug Administration
NCT00099801	United States: Food and Drug Administration
NCT00099983	United States: Federal Government
NCT00100048	United States: Food and Drug Administration
NCT00100295	United States: Food and Drug Administration
NCT00100750	United States: Food and Drug Administration
NCT00100789	United States: Federal Government
NCT00100945	United States: Food and Drug Administration
NCT00101283	United States: Federal Government
NCT00101348	United States: Food and Drug Administration
NCT00101374	United States: Federal Government
NCT00101439	United States: Food and Drug Administration
NCT00101582	United States: Food and Drug Administration
NCT00101595	United States: Food and Drug Administration
NCT00101608	United States: Food and Drug Administration
NCT00101660	United States: Food and Drug Administration
NCT00101764	United States: Federal Government
NCT00101803	United States: Food and Drug Administration
NCT00102089	United States: Federal Government
NCT00102167	United States: Food and Drug Administration
NCT00102258	United States: Federal Government
NCT00102271	United States: Federal Government
NCT00102297	United States: Food and Drug Administration
NCT00102323	EU: CHMP,European Union: European Medicines Agency,France and Sweden: European Medicines Agency,France: Afssaps - Agence française de sécurité sanitaire des produits de santé (Saint-Denis),France: CCPPRB Central Ethics Committee,France: Ministry of Health,Netherlands: CCMO (Centrale Commissie Mensgebonden Onderzoek): Central Committee Human Bound Research,Netherlands: Medicines Evaluation Board,N…
NCT00102336	United Kingdom: Medicines and Healthcare Products Regulatory Agency,United States: Food and Drug Administration,EU: CHMP,European Union: European Medicines Agency,France and Sweden: European Medicines Agency,France: Afssaps - Agence française de sécurité sanitaire des produits de santé (Saint-Denis),France: CCPPRB Central Ethics Committee,France: Ministry of Health,Netherlands: CCMO (Centrale Com…
NCT00102531	United States: Food and Drug Administration
NCT00102557	United States: Federal Government
NCT00102596	United States: Federal Government,United States: Food and Drug Administration
NCT00102609	United States: Food and Drug Administration
NCT00102674	United States: Food and Drug Administration
NCT00102687	United States: Food and Drug Administration
NCT00102700	United States: Food and Drug Administration
NCT00102726	United States: Food and Drug Administration
NCT00102739	United States: Food and Drug Administration
NCT00102804	United States: Food and Drug Administration
NCT00102960	United States: Food and Drug Administration
NCT00103012	United States: Federal Government
NCT00103025	United States: Federal Government
NCT00103142	United States: Food and Drug Administration
NCT00103194	United States: Food and Drug Administration
NCT00103207	United States: Federal Government
NCT00103259	United States: Food and Drug Administration
NCT00103311	United States: Food and Drug Administration
NCT00103350	United States: Food and Drug Administration
NCT00103402	United States: Food and Drug Administration,Canada: Health Canada
NCT00103454	Canada: Health Canada,United States: Food and Drug Administration
NCT00103610	United States: Food and Drug Administration,Canada: Health Canada
NCT00103662	United States: Food and Drug Administration,Canada: Health Canada,Germany: Bundesinstitut Arzneimittel und medizinprodukte (BfArM)
NCT00103714	United States: Food and Drug Administration
NCT00103818	United States: Food and Drug Administration
NCT00103844	United States: Food and Drug Administration
NCT00103857	United States: Food and Drug Administration
NCT00103935	United States: Food and Drug Administration
NCT00103948	United States: Food and Drug Administration,European Union: European Medicines Agency
NCT00104052	United States: Food and Drug Administration
NCT00104065	United States: Food and Drug Administration
NCT00104078	United States: Food and Drug Administration
NCT00104182	France: Afssaps - Agence française de sécurité sanitaire des produits de santé (Saint-Denis),Spain: Spanish Agency of Medicines,Denmark: Danish Medicines Agency,Netherlands: Dutch Health Care Inspectorate,Italy: The Italian Medicines Agency,Norway: Norwegian Medicines Agency,United States: Food and Drug Administration
NCT00104247	United States: Food and Drug Administration
NCT00104299	United States: Food and Drug Administration
NCT00104364	United States: Food and Drug Administration
NCT00104377	United States: Food and Drug Administration
NCT00104390	United States: Food and Drug Administration
NCT00104520	United States: Food and Drug Administration
NCT00104637	United States: Food and Drug Administration
NCT00104650	Canada: Health Canada,European Union: European Medicines Agency,France: Ministry of Health,Mexico: Ministry of Health,Poland: Drug Institut,United States: Food and Drug Administration,United States: Western Institutional Review Board,Belgium: Pharmaceutical Inspectorate
NCT00104767	United States: Food and Drug Administration
NCT00104897	United States: Federal Government
NCT00104949	United States: Food and Drug Administration
NCT00104962	United States: Food and Drug Administration
NCT00104988	United States: Federal Government
NCT00105053	United States: Food and Drug Administration
NCT00105079	United States: Food and Drug Administration
[truncated: 20,894 more rows]

## Sheet: 2_Completed_USA_ComplDate_leftovers
NCT Number	Authority
[truncated: 17,967 more rows]

[truncated: 8 more sheets: 3_Enrolling_USA_ComplDate, 3_Enrolling_USA_ComplDate_leftovers, 4_Recruiting_USA_ComplDate, 4_Recruiting_USA_ComplDate_leftovers, 5_Suspended_USA_ComplDate, 5_Suspended_USA_ComplDate_leftovers, 6_Terminated_USA_ComplDate, 6_Terminated_ComplDate_leftovers]
