# Supplementary material for: Some data quality issues at ClinicalTrials.gov
Source: Trials. 2019 Jun 24;20:378. doi: 10.1186/s13063-019-3408-2 (PMC6591874; doi:10.1186/s13063-019-3408-2)
Supplement: Supplementary file 9 — Records with a primary completion date and registered with an authority in the USA. The data (5101 records from Additional file 7: Table S5) were sorted into a “USA_PriComplDate” sheet for trials registered with at least one authority in the US, and a “USA_PriComplDate_leftovers” sheet with the remaining records. The data are presented in the following six Recruitment Type categories: (1) Active, not recruiting (1085 selected records with 135 leftovers), (2) Completed (1100; 940), (3) Enrolling by invitation (19; 23), (4) Recruiting (773; 609), (5) Suspended (59; 32), and (6) Terminated (252; 74). The sheets for these categories are numbered 1–6, respectively. (XLS 493 kb) [file 13063_2019_3408_MOESM9_ESM.xls]

## Sheet: S7 Table_Legend
S7 Table. Records with a primary completion date and registered with an authority in the USA. The data (5,101 records from S5 Table) was sorted into a 'USA_PriComplDate' sheet for trials registered with at least one authority in the US, and a 'USA_PriComplDate_leftovers' sheet with the remaining records. The data is presented in the following six Recruitment Type categories: (1) Active, not recru…

## Sheet: 1_Active_USA_PriComplDate
NCT Number	Authority
NCT00276705	United States: Federal Government
NCT00454168	United States: Food and Drug Administration
NCT00126672	United States: Federal Government
NCT00425672	United States: Federal Government
NCT00098839	United States: Food and Drug Administration
NCT01281124	United States: Food and Drug Administration
NCT00772486	United States: Food and Drug Administration
NCT00787969	United States: Institutional Review Board
NCT00961220	United States: Food and Drug Administration
NCT00666562	United States: Food and Drug Administration
NCT00248495	United States: Food and Drug Administration
NCT00878163	United States: Food and Drug Administration
NCT00509093	United States: Food and Drug Administration
NCT01559922	United States: Food and Drug Administration
NCT00890617	United States: Federal Government,United States: Food and Drug Administration
NCT01222689	United States: Food and Drug Administration
NCT01074411	United States: Food and Drug Administration
NCT00288080	United States: Federal Government
NCT00767624	United States: Institutional Review Board
NCT01281176	United States: Food and Drug Administration
NCT01005576	United States: Institutional Review Board
NCT02051296	United States: Federal Government
NCT01586533	United States: Food and Drug Administration
NCT01469130	United States: Food and Drug Administration,Japan: Pharmaceuticals and Medical Devices Agency
NCT00948064	United States: Institutional Review Board
NCT02116530	United States: Food and Drug Administration,United States: NCI Centeral Institutional Review Board
NCT00653068	United States: Food and Drug Administration
NCT01585246	United States: Food and Drug Administration,United States: Institutional Review Board
NCT01594216	United States: Food and Drug Administration
NCT02129075	United States: Food and Drug Administration
NCT01910545	United States: Food and Drug Administration
NCT01697358	United States: Institutional Review Board
NCT01948141	United States: Food and Drug Administration
NCT01857817	United States: Food and Drug Administration
NCT01455896	United States: Food and Drug Administration
NCT01271868	United States: Food and Drug Administration
NCT01438554	United States: Food and Drug Administration
NCT01689987	United States: Food and Drug Administration
NCT00495170	United States: Food and Drug Administration
NCT00494182	United States: Food and Drug Administration
NCT00477412	United States: Food and Drug Administration
NCT01096992	United States: Food and Drug Administration
NCT01068249	United States: Food and Drug Administration
NCT01339871	United States: Food and Drug Administration
NCT01572662	United States: Food and Drug Administration
NCT01540565	United States: Food and Drug Administration
NCT02106507	United States: Food and Drug Administration
NCT01688973	United States: Food and Drug Administration
NCT02048813	United States: Food and Drug Administration
NCT00577278	United States: Federal Government,United States: Institutional Review Board
NCT00792142	United States: Institutional Review Board
NCT00843882	United States: Food and Drug Administration
NCT02421575	United States: Institutional Review Board
NCT02049593	United States: Food and Drug Administration
NCT01444742	United States: Food and Drug Administration
NCT01729806	United States: Food and Drug Administration
NCT00536991	United States: Institutional Review Board
NCT01579812	United States: Institutional Review Board
NCT01431794	United States: Food and Drug Administration
NCT00501410	United States: Food and Drug Administration
NCT00962520	United States: Institutional Review Board
NCT00831792	United States: Food and Drug Administration
NCT01180959	United States: Food and Drug Administration
NCT01548144	United States: Food and Drug Administration
NCT01827111	United States: Food and Drug Administration
NCT00877500	United States: Institutional Review Board
NCT02926638	United States: Food and Drug Administration
NCT02766335	United States: Food and Drug Administration
NCT01561014	United States: Institutional Review Board,United States: Federal Government
NCT00301756	United States: Food and Drug Administration
NCT00562328	United States: Food and Drug Administration
NCT00662129	United States: Federal Government
NCT00757549	United States: Food and Drug Administration
NCT00839956	United States: Institutional Review Board
NCT00265759	United States: Food and Drug Administration
NCT01159990	United States: Food and Drug Administration
NCT00513695	United States: Institutional Review Board
NCT01140178	United States: Food and Drug Administration
NCT00372619	United States: Food and Drug Administration
NCT00372593	United States: Federal Government
NCT00926068	India: Drugs Controller General of India,United States: Food and Drug Administration
NCT01173523	United States: Food and Drug Administration
NCT01376349	United States: Food and Drug Administration,United States: NCI Central Institutional Review Board
NCT01019187	United States: Institutional Review Board
NCT01068327	United States: Institutional Review Board
NCT01823562	United States: Institutional Review Board,United States: Federal Government
NCT01105312	United States: Food and Drug Administration,United States: Institutional Review Board
NCT01571960	United States: Food and Drug Administration
NCT00442533	United States: Food and Drug Administration
NCT00769613	United States: Food and Drug Administration
NCT01027754	United States: Federal Government,United States: Food and Drug Administration,United States: Institutional Review Board
NCT01426074	United States: Food and Drug Administration
NCT01637961	United States: Food and Drug Administration
NCT01536054	United States: Food and Drug Administration
NCT00934895	United States: Food and Drug Administration,United States: Institutional Review Board
NCT01108666	United States: Institutional Review Board
NCT01277757	United States: Food and Drug Administration
NCT01054079	United States: Institutional Review Board
NCT00986609	United States: Institutional Review Board,United States: Food and Drug Administration
NCT01924793	United States: Food and Drug Administration
NCT01708954	United States: Food and Drug Administration
NCT00486642	United States: Food and Drug Administration
NCT01659645	United States: Food and Drug Administration
NCT01747486	United States: Food and Drug Administration
NCT02168907	United States: Food and Drug Administration
NCT01784640	United States: Food and Drug Administration
NCT01839981	United States: Food and Drug Administration
NCT01024387	United States: Food and Drug Administration
NCT01305213	United States: Food and Drug Administration
NCT01716715	United States: Food and Drug Administration
NCT00641147	United States: Food and Drug Administration
NCT02149160	United States: Food and Drug Administration,Belgium: Federal Agency for Medicinal Products and Health Products,France: Ministry of Health,Italy: Ministry of Health,Netherlands: The Central Committee on Research Involving Human Subjects (CCMO),United Kingdom: Medicines and Healthcare Products Regulatory Agency
NCT01208051	United States: Food and Drug Administration
NCT00121251	United States: Food and Drug Administration
NCT00966693	United States: Food and Drug Administration
NCT01193517	United States: Institutional Review Board
NCT01185366	United States: Food and Drug Administration
NCT01329900	United States: Food and Drug Administration
NCT01460498	United States: Food and Drug Administration
NCT01838434	United States: Food and Drug Administration,United States: NCI Central Institutional Review Board
NCT02202551	United States: Food and Drug Administration
NCT00863369	United States: Institutional Review Board
NCT00865566	United States: Food and Drug Administration
NCT00943618	United States: Food and Drug Administration,United States: Federal Government
NCT00857025	United States: Food and Drug Administration,United States: Institutional Review Board
NCT01281488	United States: Institutional Review Board
NCT01978457	United States: Food and Drug Administration
NCT00390793	United States: Food and Drug Administration
NCT01664754	United States: Institutional Review Board,United States: Federal Government
NCT01876953	United States: Federal Government
NCT00290498	United States: Food and Drug Administration
NCT00759798	United States: Food and Drug Administration
NCT00954226	United States: Food and Drug Administration
NCT01187199	United States: Food and Drug Administration
NCT01332630	United States: Food and Drug Administration
NCT01593020	United States: Food and Drug Administration
NCT01891968	United States: Food and Drug Administration
NCT01196390	United States: Food and Drug Administration
NCT00946270	United States: Food and Drug Administration
NCT01301807	United States: Food and Drug Administration
NCT00655876	United States: Food and Drug Administration
NCT01200329	United States: Institutional Review Board
NCT01514201	United States: Food and Drug Administration
NCT02060370	United States: Food and Drug Administration
NCT01318317	United States: Federal Government,United States: Institutional Review Board,United States: Food and Drug Administration
NCT00361244	United States: Food and Drug Administration
NCT00438841	United States: Federal Government
NCT00354276	United States: Food and Drug Administration
NCT00468910	United States: Institutional Review Board
NCT00335868	United States: Food and Drug Administration
NCT00589186	United States: Federal Government
NCT00381797	United States: Food and Drug Administration
NCT01115894	United States: Institutional Review Board
NCT00820872	United States: Food and Drug Administration,United States: Institutional Review Board
NCT00729612	United States: Institutional Review Board
NCT00499083	United States: Food and Drug Administration
NCT00410605	United States: Food and Drug Administration
NCT00311805	United States: Food and Drug Administration
NCT00736645	United States: Food and Drug Administration
NCT00201760	United States: Institutional Review Board
NCT00316862	United States: Institutional Review Board
NCT00695877	United States: Food and Drug Administration
NCT01520116	United States: Food and Drug Administration,United States: Institutional Review Board
NCT01145495	United States: Food and Drug Administration
NCT00589121	United States: Federal Government
NCT00553644	United States: Food and Drug Administration
NCT00550537	United States: Vanderbilt University
NCT00103285	United States: Institutional Review Board
NCT00698815	United States: Food and Drug Administration
NCT00528866	United States: Federal Government
NCT00418496	United States: Institutional Review Board
NCT00783367	United States: Institutional Review Board
NCT00310037	United States: NCI Central Institutional Review Board
NCT01614795	United States: Food and Drug Administration
NCT00369317	United States: Food and Drug Administration
NCT00445887	United States: Food and Drug Administration
NCT00679029	United States: Institutional Review Board
NCT01673074	United States: Food and Drug Administration
NCT00785291	United States: Food and Drug Administration
NCT00271518	United States: Food and Drug Administration
NCT01418261	United States: Food and Drug Administration
NCT00466895	United States: Food and Drug Administration
NCT00976573	United States: Institutional Review Board
NCT01813591	United States: Institutional Review Board,United States: Food and Drug Administration
NCT01044745	United States: Food and Drug Administration
NCT00274937	United States: Food and Drug Administration
NCT00602459	United States: Food and Drug Administration
NCT01689779	United States: Institutional Review Board
NCT00807768	United States: Food and Drug Administration
NCT00433550	United States: Institutional Review Board
NCT01174264	United States: Food and Drug Administration
NCT01426828	United States: Food and Drug Administration
NCT00992446	United States: Institutional Review Board
NCT01260506	United States: Food and Drug Administration
NCT01693783	United States: Food and Drug Administration
NCT01154816	United States: Institutional Review Board
NCT00979212	United States: Food and Drug Administration
NCT01336933	United States: Food and Drug Administration
NCT01897415	United States: Food and Drug Administration
NCT00504894	United States: Institutional Review Board
NCT01775423	United States: Food and Drug Administration,Canada: Health Canada
NCT01552356	United States: Food and Drug Administration
NCT00972478	United States: Food and Drug Administration
NCT00304070	United States: Food and Drug Administration
NCT01167712	United States: Food and Drug Administration
NCT01020292	United States: Institutional Review Board
NCT01089101	United States: Food and Drug Administration
NCT01076543	United States: Food and Drug Administration
NCT01567709	United States: Food and Drug Administration
NCT01779843	United States: Food and Drug Administration
NCT02035527	United States: Institutional Review Board
NCT00217737	United States: Food and Drug Administration
NCT00483366	United States: Federal Government
NCT00381641	United States: Food and Drug Administration
NCT00662636	United States: Food and Drug Administration
NCT01175980	United States: Food and Drug Administration
NCT01158222	United States: Institutional Review Board,United States: Food and Drug Administration
NCT01386554	United States: Institutional Review Board,Canada: Health Canada,Canada: Ethics Review Committee
NCT01696955	United States: Food and Drug Administration
NCT01664182	United States: Food and Drug Administration
NCT01935960	United States: Food and Drug Administration
NCT02211209	United States: Food and Drug Administration,Brazil: Ministry of Health,Canada: Health Canada,France: Ministry of Health,Germany: Ministry of Health,Hungary: Ministry of Health, Social and Family Affairs,Italy: Ministry of Health,Israel: Ministry of Health,Netherlands: The Central Committee on Research Involving Human Subjects (CCMO),Spain: Ministry of Health,United Kingdom: Medicines and Healthca…
NCT00593554	United States: Food and Drug Administration,United States: Institutional Review Board
NCT01280058	United States: Food and Drug Administration
NCT01494155	United States: Institutional Review Board
NCT01491958	United States: Institutional Review Board
NCT01729845	United States: Federal Government
NCT01757639	United States: Food and Drug Administration
NCT01999673	United States: Food and Drug Administration
NCT01949116	United States: Food and Drug Administration
NCT02300233	United States: Food and Drug Administration,Canada: Health Canada,France: Ministry of Health,Germany: Ministry of Health,Netherlands: The Central Committee on Research Involving Human Subjects (CCMO),United Kingdom: Medicines and Healthcare Products Regulatory Agency
NCT02296541	United States: Food and Drug Administration
NCT02178241	United States: Food and Drug Administration
NCT02049801	United States: Federal Government,United States: Food and Drug Administration
NCT02568709	United States: Food and Drug Administration
NCT01774578	United States: Food and Drug Administration
NCT01792050	United States: Food and Drug Administration
NCT00390000	United States: Food and Drug Administration
NCT02144675	United States: Food and Drug Administration,United States: Institutional Review Board
NCT01328535	United States: Institutional Review Board
NCT01258855	United States: Food and Drug Administration
NCT01515176	United States: Food and Drug Administration
NCT01835782	United States: Food and Drug Administration
NCT01776008	United States: Food and Drug Administration
NCT02034916	United States: Food and Drug Administration
NCT02004262	United States: Food and Drug Administration
NCT01654965	United States: Food and Drug Administration
NCT01643278	United States: Food and Drug Administration
NCT01861314	United States: Food and Drug Administration
NCT01821729	United States: Food and Drug Administration
NCT00334789	United States: Food and Drug Administration
NCT00697684	United States: Institutional Review Board,United States: Food and Drug Administration
NCT01882946	United States: Food and Drug Administration
NCT01885949	United States: Food and Drug Administration
NCT01827787	United States: Institutional Review Board
NCT01064648	United States: Food and Drug Administration
NCT01067287	United States: Food and Drug Administration
NCT01576172	United States: Food and Drug Administration
NCT01534078	United States: Food and Drug Administration
NCT01812213	United States: Food and Drug Administration
NCT02087306	United States: Food and Drug Administration
NCT00684294	United States: Food and Drug Administration
NCT01340300	United States: Institutional Review Board
NCT01866410	United States: Food and Drug Administration
NCT01812005	United States: Food and Drug Administration
NCT01254578	United States: Food and Drug Administration
NCT01482715	United States: Food and Drug Administration,United Kingdom: Medicines and Healthcare Products Regulatory Agency,Canada: Health Canada,Israel: Ministry of Health,Spain: Ministry of Health
NCT01648348	United States: Food and Drug Administration
NCT01997840	United States: Food and Drug Administration
NCT00365157	United States: Food and Drug Administration
NCT01468896	United States: Food and Drug Administration
NCT01460940	United States: Food and Drug Administration
NCT02158520	United States: Food and Drug Administration
NCT01931787	United States: Food and Drug Administration
NCT01469429	United States: Institutional Review Board
NCT00729118	United States: Institutional Review Board
NCT01212952	United States: Federal Government
NCT01351896	United States: Food and Drug Administration
NCT01942590	United States: Institutional Review Board,United States: Food and Drug Administration
NCT01798901	United States: Food and Drug Administration
NCT00452023	United States: Food and Drug Administration
NCT00310180	United States: Food and Drug Administration
NCT00588770	United States: Food and Drug Administration
NCT00335816	United States: Institutional Review Board
NCT00507728	United States: Food and Drug Administration,United States: Federal Government
NCT00271505	United States: Food and Drug Administration
NCT00414076	United States: Food and Drug Administration
NCT00824993	United States: Food and Drug Administration
NCT01502072	United States: Food and Drug Administration
NCT01446133	United States: Institutional Review Board
NCT01752426	United States: Food and Drug Administration
NCT01718743	United States: Food and Drug Administration
NCT02020070	United States: Institutional Review Board
NCT00669669	United States: Food and Drug Administration
NCT00550238	United States: Food and Drug Administration
NCT02195869	United States: Food and Drug Administration
NCT01463072	United States: Institutional Review Board
NCT02041481	United States: Federal Government,United States: Food and Drug Administration
NCT01589302	United States: Food and Drug Administration
NCT01118052	United States: Food and Drug Administration
NCT01492361	Australia: Department of Health and Ageing Therapeutic Goods Administration,Canada: Health Canada,India: Drugs Controller General of India,The Netherlands: The Central Committee on Research Involving Human Subjects (CCMO),New Zealand: Medsafe,Poland: Office for Registration of Medicinal Products, Medical Devices and Biocidal Products,Romania: National Medicines Agency,Russia: Ministry of Health o…
NCT01890980	United States: Food and Drug Administration
NCT01596140	United States: Food and Drug Administration
NCT01891981	United States: Food and Drug Administration
NCT01670097	United States: Food and Drug Administration
NCT02252796	United States: Institutional Review Board
NCT00329043	United States: Food and Drug Administration
NCT01666756	United States: Federal Government,United States: Food and Drug Administration
NCT01295502	United States: Institutional Review Board
NCT02286687	United States: Food and Drug Administration
NCT01150045	United States: Food and Drug Administration,United States: NCI Central Institutional Review Board
NCT01955499	United States: Food and Drug Administration
NCT00567580	United States: Federal Government
NCT01027949	United States: Food and Drug Administration
NCT00553410	Switzerland: Swissmedic,Germany: Federal Institute for Drugs and Medical Devices,Belgium: Federal Agency for Medicinal Products and Health Products,United States: Food and Drug Administration,Denmark: Danish Medicines Agency,United Kingdom: Medicines and Healthcare Products Regulatory Agency,Australia: Department of Health and Ageing Therapeutic Goods Administration,Austria: Agency for Health and…
NCT00293501	United States: Food and Drug Administration
NCT00423917	United States: Federal Government
NCT00423293	United States: Federal Government
NCT00604760	United States: Food and Drug Administration
NCT00331760	United States: Federal Government
NCT00658892	United States: Food and Drug Administration
NCT00566540	United States: Institutional Review Board
NCT00485394	United States: Food and Drug Administration
NCT00118274	United States: Federal Government
NCT00265798	United States: Food and Drug Administration
NCT00304031	United States: Food and Drug Administration
NCT00203411	United States: Food and Drug Administration
NCT01134614	United States: Food and Drug Administration
NCT00631072	United States: Food and Drug Administration
NCT00948753	United States: Food and Drug Administration
NCT00941720	United States: Food and Drug Administration
NCT00329719	United States: Food and Drug Administration
NCT00853125	United States: Food and Drug Administration,United States: Institutional Review Board
NCT01005108	United States: Institutional Review Board
NCT00731731	United States: Food and Drug Administration
NCT01093183	United States: Institutional Review Board
NCT00588991	United States: Food and Drug Administration
NCT01044433	United States: Institutional Review Board
NCT00378703	United States: Food and Drug Administration
NCT00661193	United States: Federal Government
NCT01754376	United States: Food and Drug Administration
NCT02046434	United States: Food and Drug Administration
NCT01104259	United States: Food and Drug Administration
NCT00857545	United States: Food and Drug Administration
NCT02174991	United States: Food and Drug Administration
NCT02173223	United States: Food and Drug Administration
NCT02152774	United States: Food and Drug Administration
NCT00567567	United States: Institutional Review Board
NCT01832870	United States: Institutional Review Board
NCT00134056	United States: Food and Drug Administration
NCT02476734	United States: Institutional Review Board
NCT02098473	United States: Food and Drug Administration
NCT00942357	United States: Institutional Review Board
NCT01116648	United States: Food and Drug Administration
NCT00492050	United States: Food and Drug Administration
NCT01444716	United States: Institutional Review Board
NCT02048020	United States: Food and Drug Administration
NCT00576979	United States: Institutional Review Board
NCT00554788	United States: Food and Drug Administration
NCT00885703	United States: Food and Drug Administration
NCT01027000	United States: NCI Central Institutional Review Board,United States: Food and Drug Administration
NCT01000051	United States: Food and Drug Administration
NCT01263769	United States: Food and Drug Administration
NCT01904643	United States: Food and Drug Administration
NCT01519414	United States: Food and Drug Administration
NCT02676375	United States: Institutional Review Board
NCT00946712	United States: Institutional Review Board
NCT01830972	United States: Food and Drug Administration
NCT01560416	United States: Food and Drug Administration
NCT01729260	United States: Food and Drug Administration
NCT01894477	United States: Food and Drug Administration
NCT01459380	United States: Food and Drug Administration
NCT01393717	United States: Institutional Review Board,United States: Food and Drug Administration
NCT02122172	United States: Food and Drug Administration
NCT00295893	United States: Food and Drug Administration,United States: Institutional Review Board
NCT00526253	United States: Food and Drug Administration
NCT01935973	United States: Food and Drug Administration
NCT02229136	United States: Institutional Review Board
NCT01256398	United States: Food and Drug Administration
NCT00474747	United States: Institutional Review Board,United States: Federal Government
NCT00489307	United States: Food and Drug Administration
NCT00439556	United States: Food and Drug Administration
NCT01067469	United States: Food and Drug Administration
NCT01064479	United States: Food and Drug Administration
NCT01520519	United States: Food and Drug Administration
NCT01410942	United States: Food and Drug Administration
NCT01372540	United States: Food and Drug Administration
NCT01266603	United States: Food and Drug Administration
NCT01786265	United States: Food and Drug Administration
NCT01746043	United States: Food and Drug Administration,United States: Federal Government
NCT01440582	United States: Food and Drug Administration
NCT01800422	United States: Institutional Review Board,United States: Food and Drug Administration
NCT01004978	United States: Food and Drug Administration
NCT01903811	United States: Food and Drug Administration
NCT01692197	United States: Food and Drug Administration
NCT01334502	United States: Food and Drug Administration,United States: Institutional Review Board
NCT00248521	United States: Federal Government
NCT00387530	United States: Federal Government
NCT00423397	United States: Federal Government
NCT00513578	United States: Food and Drug Administration
NCT00613080	United States: Federal Government
NCT00079417	United States: Institutional Review Board
NCT00354744	United States: Food and Drug Administration
NCT00392340	United States: Federal Government
NCT00852709	United States: Institutional Review Board
NCT00826540	United States: Food and Drug Administration
NCT00099086	United States: Food and Drug Administration
NCT00265941	United States: Food and Drug Administration
NCT00416598	United States: Food and Drug Administration
NCT00365105	United States: Federal Government
NCT00553150	United States: Food and Drug Administration,United States: Institutional Review Board
NCT00639717	United States: Institutional Review Board
NCT01086605	United States: Food and Drug Administration
NCT00821964	United States: Institutional Review Board
NCT01017601	United States: Food and Drug Administration,United States: Institutional Review Board
NCT00859937	United States: Food and Drug Administration
NCT00407758	United States: Food and Drug Administration
NCT00486603	United States: Food and Drug Administration
NCT01260688	United States: Food and Drug Administration
NCT00748657	United States: Food and Drug Administration
NCT01198145	United States: Food and Drug Administration,United States: Institutional Review Board
NCT00770809	United States: Food and Drug Administration
NCT00601094	United States: Food and Drug Administration
NCT01254617	United States: Food and Drug Administration
NCT00684983	United States: Food and Drug Administration
NCT00888173	United States: Food and Drug Administration
NCT00553462	United States: Federal Government
NCT00988715	United States: Food and Drug Administration
NCT00569127	United States: Food and Drug Administration
NCT01496157	United States: Food and Drug Administration
NCT01307618	United States: Food and Drug Administration
NCT01676831	United States: Food and Drug Administration
NCT01663272	United States: Food and Drug Administration
NCT01322802	United States: Food and Drug Administration
NCT00624923	United States: Food and Drug Administration
NCT01835171	United States: Food and Drug Administration
NCT01835041	United States: Institutional Review Board
NCT00921557	United States: Food and Drug Administration
NCT01785810	United States: Food and Drug Administration
NCT00575952	United States: Food and Drug Administration
NCT01773109	United States: Food and Drug Administration
NCT01768897	United States: Food and Drug Administration
NCT00951496	United States: Food and Drug Administration
NCT01897116	United States: Food and Drug Administration
NCT01307631	United States: Food and Drug Administration
NCT01557946	United States: Institutional Review Board
NCT01601236	United States: Food and Drug Administration,United States: Institutional Review Board
NCT01849250	United States: Food and Drug Administration
NCT01907815	United States: Food and Drug Administration
NCT00478426	United States: Food and Drug Administration
NCT01162785	United States: Food and Drug Administration
NCT01383343	United States: Food and Drug Administration
NCT01503229	United States: Food and Drug Administration
NCT01605032	United States: Institutional Review Board
NCT01782313	United States: Institutional Review Board,United States: Food and Drug Administration
NCT00826241	United States: Institutional Review Board
NCT01283997	United States: Food and Drug Administration,United States: Federal Government
NCT01275677	United States: Food and Drug Administration
NCT01783171	United States: Food and Drug Administration
NCT01693523	United States: Food and Drug Administration,United States: Federal Government
NCT01253642	United States: Institutional Review Board
NCT00918333	United States: Food and Drug Administration
NCT01638546	United States: Food and Drug Administration
NCT01588821	United States: Food and Drug Administration
NCT01327781	United States: Food and Drug Administration
NCT01449058	United States: Food and Drug Administration,Australia: Department of Health and Ageing Therapeutic Goods Administration (TGA),France: Afssaps - Agence française de sécurité sanitaire des produits de santé (Saint-Denis),Spain: Spanish Agency of Medicines,United Kingdom: Medicines and Healthcare Products Regulatory Agency,Switzerland: Swissmedic
NCT02020707	United States: Food and Drug Administration
NCT01935947	United States: Food and Drug Administration
NCT01550224	United States: Food and Drug Administration,United States: Institutional Review Board
NCT00558519	United States: Food and Drug Administration
NCT01157091	United States: Institutional Review Board,United States: Food and Drug Administration
NCT01711970	United States: Food and Drug Administration
NCT02318368	United States: Food and Drug Administration,United States: Institutional Review Board
NCT02312557	United States: Federal Government
NCT00390325	United States: Food and Drug Administration
NCT01441882	United States: Food and Drug Administration
NCT01385059	United States: Food and Drug Administration
NCT01989598	United States: Food and Drug Administration
NCT00729586	United States: Food and Drug Administration
NCT00977574	United States: Food and Drug Administration
NCT02180438	United States: Institutional Review Board,Senegal: Ministere de la sante
NCT00902577	United States: Food and Drug Administration
NCT00777491	United States: Federal Government
NCT00475020	United States: Food and Drug Administration
NCT00445692	United States: Food and Drug Administration
NCT00610493	United States: Food and Drug Administration
NCT01169636	United States: Food and Drug Administration
NCT01217931	United States: Food and Drug Administration
NCT01436227	United States: Food and Drug Administration
NCT01596127	United States: Food and Drug Administration
NCT01490723	United States: Food and Drug Administration
NCT01949662	United States: Food and Drug Administration,United States: Federal Government
NCT01630590	United States: Food and Drug Administration
NCT00324805	United States: Food and Drug Administration
NCT01606124	United States: Food and Drug Administration
NCT01543698	United States: Food and Drug Administration,Australia: Department of Health and Ageing Therapeutic Goods Administration,Canada: Health Canada,Singapore: Health Sciences Authority,Spain: Agencia Espaniola de Medicamentos y Productos Sanitarios,Switzerland: Swiss Agency for Therapeutic Products (Swissmedic),Italy:National Institute of Health (Istituto Superiore di Sanita),France: AFSSAPS - Agence f…
NCT02243579	United States: Food and Drug Administration
NCT01642251	United States: Food and Drug Administration
NCT02243371	United States: Food and Drug Administration
NCT01041781	United States: Food and Drug Administration
NCT01746836	United States: Food and Drug Administration
NCT02029443	United States: Food and Drug Administration
NCT00626990	Australia: National Health and Medical Research Council,Austria: Agency for Health and Food Safety,Belgium: Federal Agency for Medicinal Products and Health Products,Canada: Health Canada,France: Afssaps - Agence française de sécurité sanitaire des produits de santé (Saint-Denis),Germany: Federal Institute for Drugs and Medical Devices,Italy: Ethics Committee,Israel: Ethics Commission,Netherlands…
NCT01163084	United States: Food and Drug Administration
NCT00108745	United States: Food and Drug Administration
NCT00081263	United States: Food and Drug Administration
NCT00628680	United States: Food and Drug Administration
NCT00742404	United States: Federal Government
NCT00118352	United States: Institutional Review Board
NCT00915694	United States: Institutional Review Board
NCT01344031	United States: Food and Drug Administration
NCT00618605	United States: Food and Drug Administration
NCT00674297	United States: Institutional Review Board
NCT00526591	United States: Food and Drug Administration
NCT00723255	United States: Food and Drug Administration
NCT00644696	United States: Food and Drug Administration
NCT01122901	United States: Food and Drug Administration
NCT01166139	United States: Institutional Review Board
NCT00551070	United States: Food and Drug Administration
NCT00813423	United States: Food and Drug Administration
NCT01195415	United States: Food and Drug Administration
NCT00499135	United States: Food and Drug Administration
NCT00791037	United States: Food and Drug Administration
NCT01220609	United States: Food and Drug Administration
NCT00390455	United States: Food and Drug Administration
NCT01142388	United States: Food and Drug Administration
NCT01238211	United States: Food and Drug Administration
NCT01644799	United States: Food and Drug Administration,United States: NCI Central Institutional Review Board
NCT01132014	United States: Food and Drug Administration
NCT01355965	United States: Food and Drug Administration
NCT00644228	United States: Food and Drug Administration
NCT01940900	United States: Food and Drug Administration
NCT02156908	United States: Food and Drug Administration
NCT01251861	United States: Food and Drug Administration
NCT01749384	United States: Food and Drug Administration
NCT02042443	United States: Food and Drug Administration
NCT01855360	United States: Food and Drug Administration
NCT00410956	United States: Institutional Review Board
NCT00425477	United States: Institutional Review Board
NCT01106872	United States: Institutional Review Board
NCT02223117	United States: Food and Drug Administration
NCT01494038	United States: Food and Drug Administration
NCT00745134	United States: Food and Drug Administration
NCT01708941	United States: Food and Drug Administration
NCT00544830	United States: Institutional Review Board
NCT00498316	United States: Food and Drug Administration,United States: Federal Government
NCT01173692	United States: Food and Drug Administration,United States: Federal Government
NCT01168219	United States: Food and Drug Administration
NCT01272245	United States: Food and Drug Administration
NCT01570348	United States: Food and Drug Administration
NCT01396499	United States: Food and Drug Administration
NCT00916578	United States: Institutional Review Board
NCT01009918	United States: Data and Safety Monitoring Board,United States: Federal Government,United States: Food and Drug Administration,United States: Institutional Review Board
NCT02093403	United States: Food and Drug Administration
NCT01263782	United States: Food and Drug Administration
NCT01824875	United States: Institutional Review Board
NCT01193842	United States: Food and Drug Administration
NCT00779168	United States: Institutional Review Board
NCT01728779	United States: Food and Drug Administration
NCT02324049	United States: Food and Drug Administration
NCT01174082	United States: Food and Drug Administration
NCT01154920	United States: Food and Drug Administration
NCT01258933	United States: Food and Drug Administration
NCT01636934	United States: Food and Drug Administration,United States: Federal Government
NCT01636622	United States: Food and Drug Administration
NCT01893320	United States: Food and Drug Administration
NCT01603212	United States: Institutional Review Board
NCT01849276	United States: Institutional Review Board,United States: Food and Drug Administration
NCT01867606	United States: Federal Government
NCT01907802	United States: Food and Drug Administration
NCT01253460	United States: Food and Drug Administration,United States: Federal Government
NCT02200042	United States: Institutional Review Board
NCT01081262	United States: Food and Drug Administration
NCT02042950	United States: Food and Drug Administration
NCT02188706	United States: Food and Drug Administration
NCT01505868	United States: Food and Drug Administration
NCT00083083	United States: Federal Government
NCT00376688	United States: Food and Drug Administration
NCT00424164	United States: Federal Government
NCT00838656	United States: Federal Government
NCT00278343	United States: Food and Drug Administration
NCT00126581	United States: Food and Drug Administration
NCT00715637	United States: Food and Drug Administration
NCT00601705	United States: Institutional Review Board
NCT00513292	United States: Food and Drug Administration
NCT01091454	United States: Food and Drug Administration
NCT00238238	United States: Food and Drug Administration,United States: Institutional Review Board
NCT01101880	United States: Institutional Review Board
NCT00450450	United States: Institutional Review Board
NCT00658814	United States: Food and Drug Administration
NCT00453388	United States: Institutional Review Board
NCT00675233	United States: Institutional Review Board,United States: Food and Drug Administration
NCT00436332	United States: Federal Government,United States: Food and Drug Administration
NCT00453154	United States: Food and Drug Administration
NCT01217385	United States: Federal Government,United States: NCI
NCT00533949	United States: Food and Drug Administration
NCT00485264	United States: Food and Drug Administration
NCT00886691	United States: Food and Drug Administration,United States: National Cancer Institute
NCT01269385	United States: Food and Drug Administration
NCT01625936	United States: Food and Drug Administration
NCT00869206	United States: Institutional Review Board
NCT00601900	United States: Food and Drug Administration
NCT00949988	United States: Institutional Review Board
NCT00499616	United States: Federal Government
NCT01191801	United States: Food and Drug Administration,Canada: Health Canada,Australia: Department of Health and Ageing Therapeutic Goods Administration,New Zealand: Medsafe,Belgium: The Federal Public Service (FPS) Health, Food Chain Safety and Environment,France: Afssaps - Agence française de sécurité sanitaire des produits de santé (Saint-Denis),Germany: Federal Institute for Drugs and Medical Devices,Un…
NCT01896531	United States: Food and Drug Administration
NCT01267240	United States: Food and Drug Administration
NCT01120236	United States: Food and Drug Administration
NCT01632332	United States: Food and Drug Administration
NCT00866918	United States: Food and Drug Administration
NCT01305200	United States: Food and Drug Administration
NCT01522976	United States: Food and Drug Administration
NCT01420926	United States: Food and Drug Administration
NCT01980095	United States: Food and Drug Administration
NCT01949519	United States: Food and Drug Administration,United States: Institutional Review Board
NCT01165112	United States: Institutional Review Board
NCT02237053	United States: Institutional Review Board
NCT00892736	United States: Food and Drug Administration
NCT02210364	Belgium: Federal Agency for Medicines and Health Products, FAMHP,Spain: Agencia Española de Medicamentos y Productos Sanitarios,United States: Food and Drug Administration
NCT01062399	United States: Federal Government
NCT01273805	United States: Institutional Review Board
NCT01267955	United States: Food and Drug Administration
NCT01502293	United States: Food and Drug Administration
NCT00904345	United States: Institutional Review Board
NCT01058655	United States: Food and Drug Administration
NCT01727076	United States: Food and Drug Administration
NCT00553202	United States: Federal Government
NCT01264432	United States: Food and Drug Administration
NCT01434303	United States: Food and Drug Administration
NCT01093573	United States: Food and Drug Administration
NCT01323751	United States: Food and Drug Administration
NCT00654160	United States: Federal Government
NCT01375829	United States: Food and Drug Administration
NCT00881751	United States: Food and Drug Administration
NCT01364051	United States: Food and Drug Administration
NCT00792701	United States: Federal Government
NCT01251874	United States: Food and Drug Administration
NCT01480154	United States: Food and Drug Administration
NCT01440816	United States: Food and Drug Administration
NCT00793572	United States: Institutional Review Board
NCT01962948	United States: Food and Drug Administration
NCT01010126	United States: Food and Drug Administration
NCT00792948	United States: Food and Drug Administration
NCT01667419	United States: Food and Drug Administration
NCT01286272	United States: Food and Drug Administration
NCT01381718	United States: Data and Safety Monitoring Board,United States: Institutional Review Board
NCT01190449	United States: Food and Drug Administration,United States: Institutional Review Board
NCT02278133	Spain: Agencia Española de Medicamentos y Productos Sanitarios,United States: Food and Drug Administration,United Kingdom: Medicines and Healthcare Products Regulatory Agency,France: L'Agence nationale de sécurité du médicament et des produits de santé (ANSM),Belgium: Federal Agency for Medicinal Products and Health Products,Italy: The Italian Medicines Agency,Singapore: Health Sciences Authority…
NCT00104923	United States: Food and Drug Administration
NCT00625846	United States: Food and Drug Administration
NCT01220973	United States: Institutional Review Board,United States: Food and Drug Administration
NCT01015833	United States: Food and Drug Administration
NCT01439711	United States: NCI Central Institutional Review Board,United States: Food and Drug Administration
NCT01279954	United States: Institutional Review Board,United States: Food and Drug Administration
NCT00703664	United States: Food and Drug Administration
NCT01333033	United States: Institutional Review Board
NCT01606241	United States: Food and Drug Administration
NCT02190747	United States: Food and Drug Administration,France: Agence Nationale de Sécurité du Médicament et des produits de santé,United Kingdom: Medicines and Healthcare Products Regulatory Agency
NCT01377389	United States: Food and Drug Administration
NCT01590069	United States: Food and Drug Administration
NCT01560949	United States: Food and Drug Administration
NCT01849874	United States: Food and Drug Administration,Canada: Health Canada,Hungary: National Institute of Pharmacy,United Kingdom: Medicines and Healthcare Products Regulatory Agency,Belgium: Federal Agency for Medicines and Health Products, FAMHP,Australia: Department of Health and Ageing Therapeutic Goods Administration,Austria: Federal Office for Safety in Health Care,Finland: Finnish Medicines Agency,…
NCT01807065	United States: Federal Government
NCT02155465	United States: Institutional Review Board
NCT02119468	United States: Federal Government,United States: Food and Drug Administration
NCT02177175	United States: Institutional Review Board
NCT01142401	United States: Food and Drug Administration
NCT01132807	United States: Institutional Review Board
NCT01347970	United States: Federal Government,United States: Institutional Review Board
NCT01217437	United States: Food and Drug Administration
NCT00789776	United States: Food and Drug Administration
NCT01097746	United States: Food and Drug Administration
NCT00430183	United States: Central Institutional Review Board,United States: Food and Drug Administration,Canada: Health Canada
NCT02026063	United States: Food and Drug Administration,Germany: Federal Institute for Drugs and Medical Devices
NCT01802333	United States: Food and Drug Administration
NCT00715442	United States: Food and Drug Administration
NCT00695786	United States: Food and Drug Administration
NCT00929214	United States: Food and Drug Administration
NCT00915005	United States: Food and Drug Administration,United States: Federal Government
NCT01143779	United States: Food and Drug Administration
NCT01134575	United States: Food and Drug Administration
NCT01352520	United States: Food and Drug Administration
NCT00968760	United States: Food and Drug Administration,United States: Federal Government
NCT01653717	United States: Food and Drug Administration
NCT01926665	United States: Food and Drug Administration
NCT01084057	United States: Institutional Review Board
NCT01871441	United States: Institutional Review Board,United States: Food and Drug Administration
NCT00942331	United States: Food and Drug Administration
NCT01832402	United States: Food and Drug Administration
NCT02336984	United States: Food and Drug Administration
NCT01198158	United States: Food and Drug Administration
NCT01381692	United States: Food and Drug Administration
NCT01302834	United States: Federal Government
NCT01546987	United States: Food and Drug Administration
NCT00602576	United States: Food and Drug Administration
NCT00469859	United States: Food and Drug Administration
NCT00287924	United States: Federal Government
NCT00423735	United States: Food and Drug Administration
NCT00336947	United States: Federal Government
NCT01026220	United States: Food and Drug Administration
NCT00302003	United States: Food and Drug Administration
NCT00589056	United States: Institutional Review Board
NCT00467051	United States: Food and Drug Administration
NCT00884741	United States: Food and Drug Administration
NCT01113502	United States: Food and Drug Administration
NCT01245673	United States: Food and Drug Administration
NCT00265850	United States: Food and Drug Administration
NCT01349959	United States: Food and Drug Administration
NCT01363232	United States: Food and Drug Administration,Germany: Ministry of Health,Netherlands: The Central Committee on Research Involving Human Subjects (CCMO),Singapore: Clinical Trials &amp; Epidemiology Research Unit (CTERU),Spain: Ministry of Health,Canada: Health Canada
NCT01479842	United States: Food and Drug Administration
NCT00938470	United States: Federal Government
NCT01057225	United States: Food and Drug Administration
NCT01139970	United States: Food and Drug Administration
NCT01983761	United States: Food and Drug Administration
NCT00867529	United States: Federal Government
NCT01316757	United States: Institutional Review Board
NCT00553098	United States: Institutional Review Board
NCT00336024	United States: Food and Drug Administration
NCT01353599	United States: Federal Government
NCT02008617	United States: Institutional Review Board
NCT01296672	United States: Institutional Review Board
NCT01239342	United States: Food and Drug Administration
NCT00971737	United States: Food and Drug Administration
NCT01210222	United States: Food and Drug Administration
NCT01635907	United States: Food and Drug Administration
NCT00381680	United States: Food and Drug Administration
NCT01372111	United States: Institutional Review Board
NCT01934634	United States: Food and Drug Administration,United States: Institutional Review Board
NCT01680679	United States: Institutional Review Board,India: Institutional Review Board,India: Indian Council of Medical Research
NCT00662506	United States: Food and Drug Administration
NCT01732445	United States: Food and Drug Administration
NCT02006641	United States: Food and Drug Administration,Canada: Health Canada,Croatia: Ministry of Health and Social Care,Estonia: The State Agency of Medicine,France: Ministry of Health,United Kingdom: Medicines and Healthcare Products Regulatory Agency,Lithuania: State Medicine Control Agency - Ministry of Health,Italy: Ministry of Health,Portugal: INFARMED, National Authority of Medicines and Health Produ…
NCT01968213	Australia: Department of Health and Ageing Therapeutic Goods Administration,Belgium: Federal Agency for Medicines and Health Products, FAMHP,Canada: Health Canada,France: Ministry of Health,Germany: Ministry of Health,Israel: Ministry of Health,Italy: Ministry of Health,New Zealand: Ministry of Health,Spain: Ministry of Health,United Kingdom: Medicines and Healthcare Products Regulatory Agency,Un…
NCT02159066	Australia: Department of Health and Ageing Therapeutic Goods Administration,United States: Food and Drug Administration,European Union: European Medicines Agency,Switzerland: Swissmedic
NCT01149083	United States: Food and Drug Administration
NCT00871923	United States: Food and Drug Administration
NCT00857389	United States: Food and Drug Administration
NCT01312389	United States: Food and Drug Administration
NCT01486602	United States: NCI Central Institutional Review Board,United States: Food and Drug Administration
NCT01630564	United States: Food and Drug Administration
NCT02098538	United States: Institutional Review Board
NCT02006654	Czech Republic: State Institute for Drug Control,Germany: Federal Institute for Drugs and Medical Devices,Korea: Food and Drug Administration,Singapore: Clinical Trials &amp; Epidemiology Research Unit (CTERU),Slovakia: State Institute for Drug Control,Spain: Spanish Agency of Medicines,United Kingdom: Medicines and Healthcare Products Regulatory Agency,United States: Food and Drug Administration…
NCT00566618	United States: Food and Drug Administration
NCT01100528	United States: Federal Government
NCT01719380	United States: Food and Drug Administration
NCT01713972	United States: Food and Drug Administration
NCT00244972	United States: Food and Drug Administration
NCT01182350	United States: Food and Drug Administration
NCT01891344	United States: Food and Drug Administration,Canada: Health Canada,Australia: Department of Health and Ageing Therapeutic Goods Administration,United Kingdom: Medicines and Healthcare Products Regulatory Agency,France: Ministry of Health,Spain: Ministry of Health
NCT02150343	United States: Food and Drug Administration,Canada: Health Canada,Belgium: Federal Agency for Medicines and Health Products, FAMHP,Germany: Paul-Ehrlich-Institut,Spain: Spanish Agency of Medicines,Netherlands: The Central Committee on Research Involving Human Subjects (CCMO),France: Agence Nationale de Sécurité du Médicament et des produits de santé,Italy: The Italian Medicines Agency,South Afric…
NCT02116894	United States: Food and Drug Administration
NCT01730950	United States: Institutional Review Board
NCT01886872	United States: Food and Drug Administration
NCT02003209	United States: Food and Drug Administration
NCT00254410	United States: Food and Drug Administration
NCT00695409	United States: Institutional Review Board
NCT00654732	United States: Food and Drug Administration
NCT00652574	United States: Food and Drug Administration,United States: Federal Government
NCT00861406	United States: Food and Drug Administration
NCT01087554	United States: Food and Drug Administration
NCT01321879	United States: Food and Drug Administration
NCT01295645	United States: Food and Drug Administration
NCT01254864	United States: Food and Drug Administration
NCT01243190	United States: Food and Drug Administration
NCT01198028	United States: Food and Drug Administration
NCT01532089	United States: Food and Drug Administration
NCT01750983	United States: Food and Drug Administration
NCT01744652	United States: Food and Drug Administration
NCT02010645	United States: Food and Drug Administration
NCT01277744	United States: Food and Drug Administration
NCT01375114	United States: Food and Drug Administration
NCT01950403	United States: Food and Drug Administration
NCT01273610	United States: Institutional Review Board
NCT01793051	United States: Institutional Review Board,United States: Federal Government
NCT00769379	United States: Food and Drug Administration
NCT01236560	United States: Food and Drug Administration
NCT01281852	United States: Food and Drug Administration
NCT00881361	United States: Food and Drug Administration,United States: NCI Central Institutional Review Board
NCT01536392	United States: Food and Drug Administration
NCT01220154	United States: Food and Drug Administration
NCT00398450	United States: Federal Government
NCT00301093	United States: Food and Drug Administration
NCT00465491	United States: Food and Drug Administration,European Union: European Medicines Agency,Russia: Pharmacological Committee, Ministry of Health
NCT00811759	United States: Federal Government
NCT00182715	United States: Federal Government
NCT00274950	United States: Federal Government
NCT00151203	United States: Food and Drug Administration
NCT01307007	United States: Food and Drug Administration
NCT00288093	United States: Food and Drug Administration
NCT00382109	United States: Institutional Review Board
NCT01156142	United States: Food and Drug Administration,United States: NCI Central Institutional Review Board
NCT01050842	United States: Institutional Review Board
NCT00909831	United States: Institutional Review Board
NCT01416038	United States: Food and Drug Administration
NCT01479296	United States: Food and Drug Administration
NCT01249430	United States: Food and Drug Administration
NCT00979992	United States: Food and Drug Administration
NCT01167725	United States: Federal Government
NCT01024010	United States: Food and Drug Administration
NCT01246622	United States: Food and Drug Administration
NCT01026493	United States: Food and Drug Administration
NCT01014598	United States: Institutional Review Board
NCT01812720	United States: Food and Drug Administration
NCT02166255	United States: Food and Drug Administration
NCT01143402	United States: Food and Drug Administration
NCT01804218	United States: Food and Drug Administration,United States: Institutional Review Board,United States: Data and Safety Monitoring Board
NCT01596400	United States: Food and Drug Administration
NCT02229539	United States: NCI Central Institutional Review Board
NCT01657682	United States: Food and Drug Administration
NCT02274545	United States: Food and Drug Administration
NCT02040831	United States: Food and Drug Administration
NCT00634634	United States: Institutional Review Board,United States: Food and Drug Administration
NCT01536743	United States: Food and Drug Administration
NCT01468909	United States: Food and Drug Administration
NCT01155583	United States: Institutional Review Board,United States: Food and Drug Administration
NCT00482378	United States: Federal Government
NCT01794039	United States: Food and Drug Administration
NCT00477815	United States: Food and Drug Administration
NCT00674479	United States: Food and Drug Administration
NCT01330446	United States: Institutional Review Board,United States: Federal Government
NCT01208103	United States: Institutional Review Board
NCT00392353	United States: Food and Drug Administration
NCT00563784	United States: Food and Drug Administration,United States: Federal Government
NCT00939770	United States: Food and Drug Administration
NCT01848067	United States: Food and Drug Administration,United States: Institutional Review Board
NCT00118209	United States: NCI Central Institutional Review Board
NCT00899431	United States: Food and Drug Administration
NCT00960752	United States: Food and Drug Administration
NCT01274338	United States: Food and Drug Administration
NCT01664897	United States: Food and Drug Administration
NCT02062749	United States: Food and Drug Administration
NCT01856114	United States: Food and Drug Administration
NCT00411086	United States: Food and Drug Administration,United States: Federal Government
NCT01697566	United States: Food and Drug Administration,United States: Federal Government
NCT02092298	United States: Food and Drug Administration
NCT01810913	United States: Food and Drug Administration
NCT01994590	United States: Food and Drug Administration
NCT00936390	United States: Federal Government
NCT00682435	United States: Institutional Review Board
NCT01656031	United States: Institutional Review Board,United States: Federal Government
NCT00295841	United States: Federal Government
NCT00516607	United States: Federal Government
NCT00357448	United States: Food and Drug Administration
NCT00334672	United States: Federal Government
NCT00566852	United States: Food and Drug Administration
NCT01049945	United States: Food and Drug Administration
NCT00428922	United States: Food and Drug Administration
NCT01682044	United States: Food and Drug Administration
NCT00711828	United States: Food and Drug Administration
NCT01410968	United States: Food and Drug Administration
NCT00669734	United States: Food and Drug Administration
NCT01355393	United States: Food and Drug Administration
NCT01555268	United States: Food and Drug Administration
NCT01168232	United States: Food and Drug Administration
NCT01642082	United States: Food and Drug Administration
NCT00609336	United States: Institutional Review Board
NCT01429025	United States: Food and Drug Administration,United States: NCI Central Institutional Review Board
NCT01263951	United States: Food and Drug Administration
NCT01486784	United States: Food and Drug Administration
NCT01941758	United States: Institutional Review Board
NCT00892177	United States: Food and Drug Administration
NCT00954174	United States: Institutional Review Board
NCT01061411	United States: Federal Government
NCT02159716	United States: Food and Drug Administration
NCT00796978	United States: Food and Drug Administration
NCT01225887	United States: Food and Drug Administration
NCT00733746	United States: Food and Drug Administration,United States: NCI Central Institutional Review Board
NCT02078180	United States: Food and Drug Administration
NCT00513786	United States: Food and Drug Administration
NCT01588015	United States: Food and Drug Administration
NCT00045968	United States: Food and Drug Administration
NCT02317900	United States: Food and Drug Administration
NCT01075321	United States: Food and Drug Administration
NCT01261247	United States: Food and Drug Administration
NCT01351909	United States: Food and Drug Administration
NCT01010217	United States: Institutional Review Board
NCT01480479	United States: Food and Drug Administration,United States: Institutional Review Board
NCT02035553	United States: Food and Drug Administration,United Kingdom: Medicines and Healthcare Products Regulatory Agency
NCT02283658	United States: Food and Drug Administration
NCT01679197	United States: Food and Drug Administration
NCT02038010	United States: Institutional Review Board,United States: Food and Drug Administration
NCT01002755	United States: Food and Drug Administration
NCT01835145	United States: Food and Drug Administration
NCT01404312	United States: Food and Drug Administration
NCT00254423	United States: Food and Drug Administration
NCT00555399	United States: Food and Drug Administration
NCT00591630	United States: Food and Drug Administration
NCT00769483	United States: Food and Drug Administration,United States: Institutional Review Board
NCT01015222	United States: Food and Drug Administration
NCT01237951	United States: Food and Drug Administration
NCT01168921	United States: Food and Drug Administration
NCT01036087	United States: Food and Drug Administration
NCT01720225	United States: Food and Drug Administration
NCT02301364	United States: Food and Drug Administration
NCT02297412	United States: Institutional Review Board
NCT00255346	United States: Food and Drug Administration
NCT00411632	United States: Food and Drug Administration,United States: Federal Government
NCT00402779	United States: Food and Drug Administration,United States: Federal Government
NCT01202409	United States: Food and Drug Administration
NCT01471444	United States: Food and Drug Administration
NCT01636609	United States: Food and Drug Administration
NCT01983969	United States: Food and Drug Administration
NCT02296918	United States: Food and Drug Administration
NCT01924169	United States: Food and Drug Administration
NCT02203604	United States: Food and Drug Administration,United States: Institutional Review Board
NCT01189266	United States: Food and Drug Administration
NCT00321698	United States: Food and Drug Administration
NCT00436267	United States: Federal Government
NCT00621686	United States: Federal Government
NCT00268385	United States: Food and Drug Administration
NCT00326872	United States: Food and Drug Administration
NCT00470496	United States: Food and Drug Administration
NCT01235351	United States: Food and Drug Administration
NCT01263145	United States: Food and Drug Administration
NCT00410553	United States: Food and Drug Administration
NCT01095224	United States: Food and Drug Administration
NCT01436656	United States: Food and Drug Administration,France: ANSM,Norway: NOMA,Switzerland: Swiss Medic,Spain: Agencia Espanola de Medicamentos y Productos Sanitarios
NCT01119664	United States: Food and Drug Administration
NCT00615784	United States: Institutional Review Board
NCT00937937	United States: Food and Drug Administration
NCT01604772	United States: Food and Drug Administration
NCT00134030	United States: Institutional Review Board
NCT01529112	United States: Food and Drug Administration
NCT01253070	United States: Food and Drug Administration
NCT01212822	United States: Institutional Review Board
NCT01103635	United States: Institutional Review Board
NCT01477489	United States: Food and Drug Administration
NCT01366092	United States: Food and Drug Administration
NCT00869401	United States: Food and Drug Administration,United States: NCI Central Institutional Review Board
NCT00336063	United States: Food and Drug Administration
NCT00601913	United States: Institutional Review Board,United States: Food and Drug Administration
NCT01221402	United States: Federal Government
NCT01820624	United States: Food and Drug Administration
NCT02237690	China: Food and Drug Administration,United States: Food and Drug Administration
NCT01497808	United States: Institutional Review Board
NCT02022215	United States: Food and Drug Administration
NCT00379340	United States: Food and Drug Administration
NCT01062425	United States: Food and Drug Administration
NCT01540682	United States: Food and Drug Administration
NCT01941810	United States: Institutional Review Board
NCT00818831	United States: Food and Drug Administration
NCT01051557	United States: Food and Drug Administration
NCT01609790	United States: Food and Drug Administration
NCT01320592	United States: Food and Drug Administration
NCT01312376	United States: Food and Drug Administration
NCT01497392	United States: Food and Drug Administration
NCT00520975	United States: Food and Drug Administration
NCT01720173	United States: Food and Drug Administration
NCT01885195	United States: Food and Drug Administration
NCT00733408	United States: Institutional Review Board
NCT01935921	United States: Food and Drug Administration
NCT01849263	United States: Food and Drug Administration
NCT00740805	United States: Food and Drug Administration
NCT00983580	United States: Food and Drug Administration
NCT01936090	United States: Institutional Review Board
NCT01948310	United States: Institutional Review Board
NCT02327013	United States: Food and Drug Administration
NCT02215200	United States: Data and Safety Monitoring Board,United States: Federal Government,United States: Food and Drug Administration,United States: Institutional Review Board
NCT01993186	United States: Food and Drug Administration,Italy: The Italian Medicines Agency (AIFA)
NCT01145430	United States: Food and Drug Administration
NCT00998010	United States: Food and Drug Administration
NCT01613768	United States: Federal Government
NCT01231412	United States: Food and Drug Administration
NCT01730729	United States: Institutional Review Board,United States: Food and Drug Administration
NCT01657162	Argentina: Ministry of Health,Brazil: Ministry of Health,Czech Republic: State Institute for Drug Control,Denmark: Danish Medicines Agency,Estonia: The State Agency of Medicine,Hong Kong: Department of Health,Lithuania: State Medicine Control Agency - Ministry of Health,Poland: Ministry of Health,Romania: National Medicines Agency,United States: Food and Drug Administration
NCT01951157	United States: Food and Drug Administration
NCT02400359	United States: Data and Safety Monitoring Board
NCT01842282	United States: Food and Drug Administration
NCT00422591	United States: Food and Drug Administration
NCT01941056	United States: Federal Government,United States: Food and Drug Administration
NCT00720876	United States: Institutional Review Board
NCT00918723	United States: Federal Government
NCT00499655	United States: Food and Drug Administration,United States: Institutional Review Board
NCT01709435	United States: Food and Drug Administration
NCT00543504	United States: Food and Drug Administration
NCT01217060	United States: Institutional Review Board
NCT00943943	United States: Food and Drug Administration,United States: Federal Government
NCT01430572	United States: Food and Drug Administration
NCT01833520	United States: Food and Drug Administration
NCT02277522	United States: Food and Drug Administration
NCT00866749	United States: Food and Drug Administration
NCT01780454	United States: Food and Drug Administration
NCT00538720	United States: Food and Drug Administration
NCT01198067	United States: Food and Drug Administration
NCT00957853	United States: Food and Drug Administration
NCT01590732	United States: Food and Drug Administration
NCT02017704	United States: Food and Drug Administration
NCT01797523	United States: Food and Drug Administration,United States: Federal Government
NCT02231775	United States: Food and Drug Administration
NCT01893372	United States: Food and Drug Administration
NCT01775930	United States: Food and Drug Administration
NCT00114231	United States: Institutional Review Board
NCT00651261	United States: Food and Drug Administration
NCT01946165	United States: Food and Drug Administration
NCT01627041	United States: Food and Drug Administration
NCT00070278	United States: Federal Government
NCT00410462	United States: Federal Government
NCT00464711	United States: Institutional Review Board
NCT00676715	United States: Food and Drug Administration
NCT00861913	United States: Food and Drug Administration
NCT00436852	United States: Food and Drug Administration
NCT00309907	United States: Institutional Review Board
NCT00822848	United States: Food and Drug Administration,United States: Institutional Review Board
NCT00100802	United States: Federal Government
NCT01103687	United States: Food and Drug Administration
NCT01660971	United States: Food and Drug Administration
NCT00716976	United States: Food and Drug Administration
NCT00514072	United States: Food and Drug Administration
NCT00558896	United States: Food and Drug Administration
NCT01624441	United States: Food and Drug Administration
NCT01678443	United States: Food and Drug Administration
NCT01065662	United States: Food and Drug Administration
NCT01097057	United States: Institutional Review Board
NCT00955006	United States: Food and Drug Administration
NCT01212991	United States: Food and Drug Administration
NCT00948935	United States: Institutional Review Board
NCT01059630	United States: Food and Drug Administration
NCT01783977	United States: Food and Drug Administration
NCT02577575	United States: Food and Drug Administration
NCT01677962	United States: Food and Drug Administration
NCT00354835	United States: Institutional Review Board
NCT00346164	United States: Institutional Review Board
NCT01016730	United States: Food and Drug Administration
NCT01279681	United States: Food and Drug Administration
NCT00887159	United States: Food and Drug Administration
NCT00873093	United States: Food and Drug Administration
NCT01578889	United States: Food and Drug Administration
NCT01229943	United States: Food and Drug Administration
NCT00416455	United States: Food and Drug Administration
NCT01417182	United States: Food and Drug Administration
NCT01485861	United States: Food and Drug Administration
NCT01978938	United States: Food and Drug Administration
NCT02007200	United States: Food and Drug Administration
NCT01834248	United States: Food and Drug Administration
NCT01829568	United States: Food and Drug Administration
NCT01276730	United States: Institutional Review Board
NCT02227316	United States: Institutional Review Board
NCT00433511	United States: Food and Drug Administration
NCT01529827	United States: Institutional Review Board
NCT00114140	United States: Federal Government
NCT00575393	United States: Food and Drug Administration
NCT02157714	United States: Food and Drug Administration
NCT01802320	United States: Food and Drug Administration
NCT02154529	United States: Food and Drug Administration
NCT01727089	United States: Food and Drug Administration
NCT01652196	United States: Food and Drug Administration
NCT01646762	United States: Food and Drug Administration
NCT00949949	United States: Food and Drug Administration
NCT02083692	United States: Institutional Review Board
NCT01909453	Argentina: Ministry of Health,Australia: National Health and Medical Research Council,Brazil: Ministry of Health,Canada: Health Canada,Colombia: Institutional Review Board,Czech Republic: State Institute for Drug Control,France: Ministry of Health,Germany: Federal Institute for Drugs and Medical Devices,Hungary: Institutional Ethics Committee,Israel: Ministry of Health,Italy: The Italian Medicine…
NCT01747551	United States: Food and Drug Administration
NCT00967369	United States: Food and Drug Administration
NCT00645710	United States: Food and Drug Administration,United States: Institutional Review Board
NCT00408005	United States: Food and Drug Administration
NCT01912820	United States: Institutional Review Board
NCT01835158	United States: Food and Drug Administration
NCT00873275	United States: Institutional Review Board
NCT01723202	United States: Food and Drug Administration
NCT00540995	United States: Institutional Review Board
NCT00500890	United States: Food and Drug Administration
NCT00479128	United States: Food and Drug Administration
NCT00383994	United States: Food and Drug Administration
NCT00788125	United States: Food and Drug Administration
NCT00721513	United States: Institutional Review Board
NCT01204684	United States: Food and Drug Administration
NCT01430351	United States: Food and Drug Administration
NCT01627067	United States: Food and Drug Administration
NCT01938729	United States: Institutional Review Board
NCT01895829	United States: Food and Drug Administration
NCT01816646	United States: Food and Drug Administration
NCT02153580	United States: Institutional Review Board,United States: Food and Drug Administration
NCT02157324	United States: Food and Drug Administration
NCT00557193	United States: Food and Drug Administration
NCT00352794	United States: Food and Drug Administration
NCT00749892	United States: Food and Drug Administration
NCT01375140	United States: Food and Drug Administration
NCT01815749	United States: Federal Government,United States: Food and Drug Administration
NCT02224729	United States: Institutional Review Board
NCT01199263	United States: Food and Drug Administration
NCT01197170	United States: Food and Drug Administration
NCT02219789	United States: Food and Drug Administration
NCT00989651	United States: Food and Drug Administration
NCT01399372	United States: Federal Government
NCT01213238	United States: Food and Drug Administration
NCT00301925	United States: Federal Government

## Sheet: 1_Active_USA_PriComplDate_leftovers
NCT Number	Authority
NCT00773058	China: Food and Drug Administration
NCT01282515	Norway: Norwegian Medicines Agency,Norway: Regional Ethics Commitee
NCT01693679	China: Federal Institute for Drugs and Medicinal Devices
NCT02636088	Medical Products Agency: Sweden
NCT01175733	Netherlands: The Central Committee on Research Involving Human Subjects (CCMO)
NCT02338310	United Kingdom: Medicines and Healthcare Products Regulatory Agency
NCT00723268	Iran: Ethics Committee
NCT00776568	Pakistan: Ministry of Health
NCT00910897	France: Afssaps - Agence française de sécurité sanitaire des produits de santé (Saint-Denis)
NCT01189903	Singapore: Domain Specific Review Boards
NCT01933412	Israel: Ministry of Health
NCT01064635	Italy: The Italian Medicines Agency
NCT02688322	Thailand: Ethical Committee, Faculty of Medicine, Prince of Songkla University
NCT01795248	Denmark: Danish Medicines Agency
NCT00999349	Iran:Isfahan University of Medical Sciences
NCT00781872	Israel: Ministry of Health
NCT00794859	United Kingdom: Medicines and Healthcare Products Regulatory Agency
NCT00886977	Japan: Ministry of Health, Labor and Welfare
NCT00716248	Japan: Institutional Review Board
NCT01163825	Sweden: Medical Products Agency
NCT01144195	Spain: Spanish Agency of Medicines
NCT00795301	Singapore: Health Sciences Authority
NCT01619189	France: Afssaps - Agence française de sécurité sanitaire des produits de santé (Saint-Denis),France: French Data Protection Authority
NCT01959061	China: Food and Drug Administration
NCT02013362	Japan: Ministry of Health, Labor and Welfare
NCT01908556	Germany: Federal Institute for Drugs and Medical Devices
NCT02847806	France: Afssaps - Agence française de sécurité sanitaire des produits de santé (Saint-Denis)
NCT02518763	France: Afssaps - Agence française de sécurité sanitaire des produits de santé
NCT02158559	China: Food and Drug Administration
NCT02139579	China: Food and Drug Administration
NCT02261298	Korea: Ministry of Food and Drug Safety
NCT01558869	Hong Kong: Institutional Review Board of the University of Hong Kong/ Hospital Authority Hong Kong West Cluster,Hong Kong: Department of Health
NCT00790413	Sweden: Regional Ethical Review Board
NCT00970411	Japan: Ministry of Health, Labor and Welfare
NCT01958996	France: Afssaps - Agence française de sécurité sanitaire des produits de santé (Saint-Denis)
NCT02697552	Japan: Pharmaceuticals and Medical Devices Agency
NCT00755885	United Kingdom: Medicines and Healthcare Products Regulatory Agency,United Kingdom: Research Ethics Committee
NCT00809211	Ireland: Irish Medicines Board
NCT01541345	Switzerland: Swissmedic
NCT00963534	Sweden: Medical Products Agency
NCT01057069	Netherlands: The Central Committee on Research Involving Human Subjects (CCMO)
NCT00471510	Germany: Federal Institute for Drugs and Medical Devices
NCT01072058	Brazil: National Committee of Ethics in Research
NCT00990860	Taiwan: Institutional Review Board
NCT01846923	Greece: Ethics Committee,Greece: Ministry of Health and Welfare
NCT01541891	Mexico: Mexican Regulatory Agency, Mexico's Health Ministry
NCT01535443	Mexico: Federal Commission for Protection Against Health Risks; Mexico: Ministry of Health
NCT01046006	Greece: National Organization of Medicines,Greece: Ethics Committee
NCT01488526	China: Ethics Committee
NCT02517736	France: Afssaps - Agence française de sécurité sanitaire des produits de santé (Saint-Denis)
NCT01310868	United Kingdom: Medicines and Healthcare Products Regulatory Agency
NCT01827059	Netherlands: The Central Committee on Research Involving Human Subjects (CCMO)
NCT01738178	Canada: Health Canada
NCT00835939	Canada: Health Canada
NCT01364077	Italy: Ministry of Health
NCT01034787	Canada: Health Canada
NCT01762280	China: Food and Drug Administration
NCT01381055	Brazil: Ministry of Health
NCT01910363	Japan: Ministry of Health, Labor and Welfare,Japan: Ministry of Education, Culture, Sports, Science and Technology
NCT01274182	Argentina: Ministry of Health,Austria: Agency for Health and Food Safety,Belgium: Federal Agency for Medicinal Products and Health Products,Brazil: Ministry of Health,France: Afssaps - Agence française de sécurité sanitaire des produits de santé (Saint-Denis),Germany: Paul-Ehrlich-Institut,India: Drugs Controller General of India,Italy: Ministry of Health,Romania: National Medicines Agency and Me…
NCT02095717	France: ANSM -Agence Nationale de Sécurité du Médicament
NCT01936532	France: Agence Nationale de Sécurité du Médicament et des produits de santé
NCT01336166	China: Food and Drug Administration
NCT02482857	Sweden: The National Board of Health and Welfare
NCT02514538	Spain: Agencia Española de Medicamentos y Productos Sanitarios
NCT00949455	United Kingdom: Medicines and Healthcare Products Regulatory Agency
NCT02101957	France: Ministry of Health
NCT01945021	Korea: Ministry of Food and Drug Safety
NCT00324467	Canada: Health Canada
NCT02335658	Japan: Pharmaceuticals and Medical Devices Agency
NCT01621217	Sweden: Medical Products Agency
NCT01298713	France: Afssaps - Agence française de sécurité sanitaire des produits de santé (Saint-Denis)
NCT01567670	Finland: Finnish Medicines Agency
NCT02108301	Austria: Ethikkommission,Austria: Agency for Health and Food Safety
NCT02310074	China: Food and Drug Administration
NCT02306031	Iran: Ethics Committee
NCT02175212	European Union: European Medicines Agency,Spain: Agencia Española del Medicamento y Productos Sanitarios
NCT01980472	Spain: Agencia Española del Medicamento y Productos Sanitarios
NCT01929486	Japan: Ministry of Health, Labor and Welfare
NCT01829685	China: Food and Drug Administration
NCT01164189	Austria: Agency for Health and Food Safety,Belgium: Federal Agency for Medicinal Products and Health Products,France: Afssaps - Agence française de sécurité sanitaire des produits de santé (Saint-Denis),Germany: Federal Institute for Drugs and Medical Devices,Italy: Ethics Committee,Israel: Ethics Commission,Netherlands: The Central Committee on Research Involving Human Subjects (CCMO),Switzerlan…
NCT01989780	Japan: Ministry of Health, Labor and Welfare
NCT00812669	Ireland: Irish Medicines Board
NCT01055392	Brazil: National Committee of Ethics in Research
NCT00817037	United Kingdom: Medicines and Healthcare Products Regulatory Agency
NCT00914472	Brazil: National Health Surveillance Agency
NCT01271517	Sweden: Medical Products Agency
NCT01790022	Russia: Ethics Committee
NCT02098720	China: Food and Drug Administration
NCT00541086	Italy: Ethics Committee
NCT01800071	United Kingdom: Medicines and Healthcare Products Regulatory Agency,United Kingdom: Research Ethics Committee
NCT02297542	Canada: Health Canada,Canada: Institutional Review Board
NCT00433589	Belgium: Ethics Committee,Belgium: Federal Agency for Medicinal Products and Health Products,Germany: Ethics Commission,Germany: Federal Institute for Drugs and Medical Devices,Italy: Ethics Committee,Italy: National Monitoring Centre for Clinical Trials - Ministry of Health,Italy: The Italian Medicines Agency,Netherlands: Medical Ethics Review Committee (METC),Netherlands: The Central Committee …
NCT00935948	Brazil: Ethics Committee
NCT01590849	Brazil: Ethics Committee
NCT01558622	Turkey: Ethics Committee
NCT01623622	Japan: Ministry of Health, Labor and Welfare
NCT01359397	Netherlands: The Central Committee on Research Involving Human Subjects (CCMO)
NCT01590160	United Kingdom: Medicines and Healthcare Products Regulatory Agency
NCT01973114	Sweden: Medical Products Agency
NCT01955252	Papua New Guinea: Medical Society of Papua New Guinea
NCT01836653	Japan: Ministry of Health, Labor and Welfare
NCT00736320	Germany: Federal Institute for Drugs and Medical Devices
NCT01444482	Hungary: National Institute of Pharmacy
NCT01985165	China: Food and Drug Administration
NCT02005432	Brazil: Ethics Committee
NCT02284204	Brazil: Ethics Committee
NCT02739698	Spain: Comité Ético de Investigación Clínica
NCT01488344	Germany: Federal Institute for Drugs and Medical Devices
NCT02175017	Korea: Ministry of Food and Drug Safety
NCT01459211	United Kingdom: Medicines and Healthcare Products Regulatory Agency
NCT02551133	Turkey: Ministry of Health
NCT02304770	China: Food and Drug Administration
NCT01302496	Belgium: Federal Agency for Medicinal Products and Health Products
NCT00978081	Unspecified
NCT02400788	Japan: Ministry of Health, Labor and Welfare
NCT01348217	France: Afssaps - Agence française de sécurité sanitaire des produits de santé (Saint-Denis)
NCT01566747	Ireland: Irish Medicines Board
NCT02445547	China: Food and Drug Administration
NCT00974987	Japan: Institutional Review Board
NCT01872442	France: Agence Nationale de Sécurité du Médicament et des produits de santé
NCT02083900	Philippines: UP Manila National Institutes of Health - Research Management Committee
NCT00836888	Japan: Ministry of Health, Labor and Welfare
NCT00509561	Medicines and Healthcare Products Regulatory Agency, United Kingdom:
NCT01392911	South Africa: Medicine Control Council
NCT00799188	France: Afssaps - Agence française de sécurité sanitaire des produits de santé (Saint-Denis)
NCT01485926	Ireland: Irish Medicines Board
NCT02217800	Ukraine: Ministry of Health
NCT01283945	France: Afssaps - Agence française de sécurité sanitaire des produits de santé (Saint-Denis),Italy: National Institute of Health,Spain: Agencia Española de Medicamentos y Productos Sanitarios
NCT02514629	Spain: Ministry of Health and Consumption
NCT01557478	Thailand: Khon Kaen University Ethics Committee for Human Research
NCT02297516	Sweden: Medical Products Agency,France: Ministry of Health,Brazil: Ministry of Health
NCT02297503	Sweden: Medical Products Agency,France: Ministry of Health
NCT00135226	United Kingdom: Medicines and Healthcare Products Regulatory Agency
NCT02183870	Germany: Federal Institute for Drugs and Medical Devices

## Sheet: 2_Completed_USA_PriComplDate
NCT Number	Authority
NCT02266524	United States: Food and Drug Administration,Canada: Health Canada
NCT00715169	United States: Food and Drug Administration
NCT00119301	United States: Federal Government
NCT00281593	Argentina: A.N.M.A.T. (Administración Nacional de Medicamentos, Alimentos y Tecnología Médica),United States: Food and Drug Administration
NCT00255749	United States: Food and Drug Administration
NCT00616538	United States: Institutional Review Board
NCT00287833	United States: Food and Drug Administration
NCT00118183	United States: Food and Drug Administration
NCT00131989	United States: Food and Drug Administration
NCT00389025	United States: Food and Drug Administration
NCT00121290	United States: Food and Drug Administration
NCT00643669	United States: Food and Drug Administration
NCT00335647	United States: Food and Drug Administration
NCT00621881	United States: Food and Drug Administration
NCT00376623	Germany: Bundesinstitut fuer Arzneimittel und Medizinprodukte,United States: Food and Drug Administration
NCT00359788	United States: Food and Drug Administration
NCT00400153	Poland: Office for Registration of Medicinal Products, Medical Devices and Biocidal Products,Russia: Ministry of Healthcare and Social Development of Russian Federation, Moscow,Ukraine: Ministry of Health Care of Ukraine (MoH of Ukraine),New Zealand: Multicentre Ethics Committee/Medsafe,United States: Food and Drug Administration,France: AFSSAPS,Greece: National Organization for Medicines (EOF) N…
NCT00434252	United States: Food and Drug Administration
NCT00584298	United States: Food and Drug Administration,Canada: Health Canada,United Kingdom: Medicines and Healthcare Products Regulatory Agency,Sweden: Medical Products Agency
NCT00870948	United States: Food and Drug Administration
NCT00118755	United States: Food and Drug Administration
NCT00512083	United States: Food and Drug Administration
NCT00698464	United States: Food and Drug Administration,Germany: Federal Institute for Drugs and Medical Devices,Belgium: Federal Agency for Medicinal Products and Health Products,South Africa: Medicines Control Council
NCT00324480	United States: Food and Drug Administration
NCT00436566	United States: Food and Drug Administration
NCT02171624	United States: Food and Drug Administration
NCT00321854	Austria: Bundesamt für Sicherheit im Gesundheitswesen, A-1030 Vienna, Austria,Finland: Finnish Medicines Agency,France: AFFSAPS,Germany: Federal Institute for Drugs and Medical Devices,Great Britain: MHRA,Italy: Comitato Etico dell'Az. USL 12 di Viareggio - VIAREGGIO,Japan: Ministry of Health, Labor and Welfare,Spain: Spanish Agency for Medicines and Health Products,Sweden: Regional Ethics Commit…
NCT00262600	Argentina: A.N.M.A.T. (Administracion Nacional de Medicamentos, Alimentos y Tecnologia Medica),Australia: Responsilble Ethics Committee,Austria: Federal Office for Safety in Health Care,Belgium: Federal Agency for Medicines and Health Products, FAMHP,Brazil: National Health Surveillance Agency,Bulgaria: Bulgarian Drug Agency, BG-1504 Sofia,Canada: Health Canada,China: Food and Drug Administration…
NCT00453362	United States: Food and Drug Administration
NCT00466752	United States: Institutional Review Board
NCT00838799	United States: Food and Drug Administration
NCT00563381	Austria: AGES, Oesterreichische Agentur für Gesundheit und Ernaehrungssicherheit,Belgium: AFMPS - Agence Fédérale des Médicaments et des Produits des Santé,Bulgaria: Bulgarian Drug Agency,Czech Republic: State Institute for Drug Control,Denmark: The Danish Medicines Agency,Finland: Finnish Medicines Agency,France: AFSSAPS (Agence Française de Sécurité Sanitaire des Produits de Santé),Germany: BfA…
NCT00931385	United States: Food and Drug Administration
NCT00926289	Bulgaria: Bulgarian Drug Agency,China: Food and Drug Administration,France: Afssaps - Agence française de sécurité sanitaire des produits de santé (Saint-Denis),Georgia: Ministry of Health,Korea: Food and Drug Administration,Romania: National Medicines Agency,Russia: Pharmacological Committee, Ministry of Health,United States: Food and Drug Administration
NCT00293410	United States: Institutional Review Board
NCT00503451	United States: Food and Drug Administration,Netherlands: Centrale Commissie Mensgebonden Onderzoek
NCT00737100	Australia: Dept of Health and Ageing Therapeutic Goods Admin,Belgium: Federal Agency for Medicines and Health Products, FAMHP,France: French Health Products Safety Agency 143-147 boulevard Anatole France 93285 Saint-Denis Cedex FRANCE,Germany: Federal Institute for Drugs and Medical Devices,Great Britain: MHRA,Italy: Ethics Committee,Netherlands: Central Committee on Research involving human subj…
NCT01306175	Germany: Federal Institute for Drugs and Medical Devices,United States: Food and Drug Administration
NCT01304329	Germany: Federal Institute for Drugs and Medical Devices,United States: Food and Drug Administration
NCT01275599	United States: Food and Drug Administration
NCT01451047	United States: Food and Drug Administration
NCT00875433	Great Britain: MHRA,United States: Food and Drug Administration
NCT01055184	United States: Federal Government
NCT01092143	Australia: Dept of Health and Ageing Therapeutic Goods Admin,Canada: Health Canada,Colombia: Instituto Nacional de Vigilancia de Medicamentos y Alimentos,Korea: Food and Drug Administration,Mexico: Federal Commission for Sanitary Risks Protection,New Zealand: Multi-Regional Ethics Committee,Peru: General Directorate of Pharmaceuticals, Devices, and Drugs,Philippines: Bureau of Food and Drugs,Taiw…
NCT01334242	United States: Food and Drug Administration
NCT01303445	United States: Food and Drug Administration
NCT01122680	Germany: Federal Institute for Drugs and Medical Devices,Latvia: State Agency of Medicines,Lithuania: State Medicine Control Agency - Ministry of Health,Slovenia: Agency for Medicinal Products - Ministry of Health,United States: Food and Drug Administration
NCT01019694	United States: Food and Drug Administration
NCT01241331	United States: Food and Drug Administration
NCT00984620	Austria: Federal Office for Safety in Health Care,Canada: Health Canada,France: Afssaps - Agence française de sécurité sanitaire des produits de santé (Saint-Denis),Germany: Federal Institute for Drugs and Medical Devices,Romania: National Medicines Agency,United States: Food and Drug Administration
NCT00983060	United States: Food and Drug Administration,Belgium: Federal Agency for Medicinal Products and Health Products,Germany: Federal Institute for Drugs and Medical Devices,Italy: The Italian Medicines Agency,Switzerland: Swissmedic,Spain: Ministry of Health and Consumption,Australia: Human Research Ethics Committee,Netherlands: The Central Committee on Research Involving Human Subjects (CCMO),Spain: …
NCT00742924	United States: Federal Government
NCT01489345	United States: Food and Drug Administration
NCT00305656	United States: Food and Drug Administration
NCT01508988	United States: Food and Drug Administration
NCT01211587	Argentina: Administracion Nacional de Medicamentos, Alimentos y Tecnologia Medica,Argentina: Human Research Bioethics Committee,Canada: Health Canada,Italy: Ministry of Health,Peru: Ministry of Health,South Africa: Department of Health,Spain: Ministry of Health,United States: Food and Drug Administration
NCT01210001	Canada: Health Canada,Greece: Ethics Committee,India: Drugs Controller General of India,Philippines: Bureau of Food and Drugs,Thailand: Food and Drug Administration,Ukraine: Ministry of Health,United States: Food and Drug Administration
NCT01501513	United States: Food and Drug Administration
NCT01231919	United States: Food and Drug Administration
NCT00929903	United States: Food and Drug Administration
NCT01669746	United States: Food and Drug Administration
NCT01008410	United States: Food and Drug Administration
NCT01475058	United States: Food and Drug Administration
NCT01041638	United States: Food and Drug Administration
NCT01240538	United States: Food and Drug Administration
NCT01151423	United States: Food and Drug Administration,Belgium: Federal Agency for Medicinal Products and Health Products,Germany: Paul-Ehrlich-Institut,Austria: Agency for Health and Food Safety,United Kingdom: Medicines and Healthcare Products Regulatory Agency,Italy: The Italian Medicines Agency,Spain: Agencia Española de Medicamentos y Productos Sanitarios,Switzerland: Swissmedic,Israel: Israeli Health …
NCT01498328	United States: Food and Drug Administration
NCT01281150	United States: Food and Drug Administration
NCT00128271	United States: Food and Drug Administration
NCT00280540	United States: Food and Drug Administration
NCT00418769	United States: Food and Drug Administration
NCT02253927	United States: Food and Drug Administration
NCT00331500	United States: Food and Drug Administration
NCT00424060	United States: Federal Government
NCT00290563	United States: Food and Drug Administration
NCT00429091	United States: Food and Drug Administration
NCT00227630	United States: Federal Government
NCT00181870	United States: Food and Drug Administration
NCT00369174	United States: Federal Government,United States: Food and Drug Administration
NCT00111904	United States: Federal Government
NCT00372931	United States: Food and Drug Administration
NCT00357084	United States: Federal Government
NCT00328172	Australia: Responsilble Ethics Committee,Canada: Health Canada (TPD),Czech Republic: State Institute for Drug Control (SUKL), CZ-100 41 Prague 10,Russia: Ministry of Healthcare and Social Development of Russian Federation, Moscow,Ukraine: Ministry of Health Care of Ukraine (MoH of Ukraine),United States: Food and Drug Administration
NCT00087100	United States: Federal Government,United States: Food and Drug Administration
NCT00404573	United States: Food and Drug Administration
NCT00518765	United States: Food and Drug Administration
NCT00664248	United States: Food and Drug Administration
NCT00663286	United States: Food and Drug Administration
NCT01263808	United States: Food and Drug Administration
NCT00542633	United States: Food and Drug Administration,Germany: Federal Institute for Drugs and Medical Devices,India: Drugs Controller General of India
NCT00420615	United States: Food and Drug Administration
NCT00449761	Argentina: Administracion Nacional de Medicamentos, Alimentos y Tecnologia Medica,Australia: Department of Health and Ageing Therapeutic Goods Administration,Belgium: Pharmaceutical Inspectorate,Canada: Health Products and Food Branch,Denmark: Danish Medicines Agency,Europe : European agency for the evaluation of medicinal products (EMEA),Finland: Finnish Medicines Agency,France: Sanitary Safety …
NCT00354224	United States: Federal Government
NCT00613431	United States: Food and Drug Administration
NCT00629941	United States: Food and Drug Administration
NCT00137969	United States: Food and Drug Administration
NCT00681395	United States: Food and Drug Administration
NCT00244985	United States: Institutional Review Board
NCT00662792	Germany: Federal Institute for Drugs and Medical Devices,United States: Food and Drug Administration
NCT00959816	United States: Food and Drug Administration
NCT00421525	United States: Food and Drug Administration
NCT00730821	United States: Food and Drug Administration
NCT00322946	United States: Food and Drug Administration
NCT00947440	United States: Food and Drug Administration
NCT00912431	United States: Food and Drug Administration
NCT00621244	United States: Food and Drug Administration,Germany: Federal Institute for Drugs and Medical Devices,Australia: Therapeutic Goods Administration
NCT00785512	United States: Food and Drug Administration
NCT00565968	United States: Institutional Review Board
NCT00554606	United States: Food and Drug Administration,Germany: Paul-Ehrlich-Institut,Belgium: Federal Agency for Medicinal Products and Health Products,Italy: Ethics Committee,Netherlands: The Central Committee on Research Involving Human Subjects (CCMO),Russia: Ministry of Health of the Russian Federation,Switzerland: Swissmedic,Spain: Spanish Agency of Medicines,Turkey: Ministry of Health
NCT00121277	United States: Federal Government
NCT00431067	Great Britain: EMEA,United States: Food and Drug Administration
NCT00768274	United States: Food and Drug Administration
NCT00426582	United States: Food and Drug Administration,France: Agence Francaise de Securite Sanitaire des Aliments (AFSSA; Agency for Food Safety)
NCT00743028	United States: Food and Drug Administration
NCT00740051	Canada: Health Canada, Therapeutic Products Directorate,Mexico: Federal Commission for Sanitary Risks Protection,Philippines: Bureau of Food and Drug,Romania: National Medicines Agency, Bucharest,Russia: Ministry of Healthcare and Social Development of Russian Federation, Moscow,Ukraine: Ministry of Health Care of Ukraine (MoH of Ukraine),United States: Food and Drug Administration
NCT01172496	United States: Food and Drug Administration
NCT00788931	United States: Food and Drug Administration,Australia: National Health and Medical Research Council,Belgium: Federal Agency for Medicinal Products and Health Products,Italy: Ministry of Health,Netherlands: The Central Committee on Research Involving Human Subjects (CCMO),Russia: Ministry of Health of the Russian Federation,Sweden: The National Board of Health and Welfare
NCT00693433	United States: Food and Drug Administration
NCT00408460	United States: Institutional Review Board
NCT00262821	United States: Food and Drug Administration
NCT00853996	United States: Food and Drug Administration
NCT01451073	United States: Food and Drug Administration
NCT00704483	United States: Food and Drug Administration,European Union: European Medicines Agency,Germany: Federal Institute for Drugs and Medical Devices,Australia: Department of Health and Ageing Therapeutic Goods Administration,Belgium: Ministry of Social Affairs, Public Health and the Environment,Canada: Health Canada,Finland: Finnish Medicines Agency,France: Afssaps - Agence française de sécurité sanita…
NCT00927810	Argentina: Ministry of Health,Belgium: Federal Agency for Medicinal Products and Health Products,Colombia: National Institutes of Health,Czech Republic: State Institute for Drug Control,Germany: Federal Institute for Drugs and Medical Devices,Guatemala: Ministry of Health,Hungary: National Institute of Pharmacy,Portugal: National Pharmacy and Medicines Institute,Poland: Office for Registration of…
NCT01559740	United States: Institutional Review Board
NCT00480831	United States: Food and Drug Administration
NCT00935220	United States: Food and Drug Administration
NCT01107236	United States: Food and Drug Administration
NCT00321594	United States: Food and Drug Administration
NCT00839852	United States: Food and Drug Administration,India: Ministry of Health,Russia: Ministry of Health of the Russian Federation,Malaysia: Ministry of Health,Ukraine: Ministry of Health
NCT00990288	United States: Institutional Review Board
NCT00553306	United States: Food and Drug Administration
NCT00885196	United States: Food and Drug Administration,Argentina: Administracion Nacional de Medicamentos, Alimentos y Tecnologia Medica,Australia: Department of Health and Ageing Therapeutic Goods Administration,Austria: Federal Office for Safety in Health Care,Belgium: Federal Agency for Medicines and Health Products, FAMHP,Germany: Federal Institute for Drugs and Medical Devices,Greece: National Organiza…
NCT01525394	United States: Food and Drug Administration
NCT00554463	United States: Federal Government
NCT00826267	Brazil: National Health Surveillance Agency,Colombia: Instituto Nacional de Vigilancia de Medicamentos y Alimentos,Peru: General Directorate of Pharmaceuticals, Devices, and Drugs,United States: Food and Drug Administration
NCT00138177	United States: Food and Drug Administration
NCT01152450	Austria: Federal Office for Safety in Health Care,Czech Republic: State Institute for Drug Control,Estonia: The State Agency of Medicine,Germany: Federal Institute for Drugs and Medical Devices,Latvia: State Agency of Medicines,United States: Food and Drug Administration
NCT01396265	Germany:,United States: Food and Drug Administration
NCT00499811	United States: Food and Drug Administration
NCT01129024	United States: Food and Drug Administration
NCT01103349	Austria: Federal Office for Safety in Health Care,Germany: Federal Institute for Drugs and Medical Devices,Italy: Ethics Committee,New Zealand: Multi-Regional Ethics Committee,South Korea: Korea Food and Drug Administration (KFDA),Sweden: Medical Products Agency,Turkey: Ministry of Health,United Kingdom: Medicines and Healthcare Products Regulatory Agency,United States: Food and Drug Administrati…
NCT01459250	United States: Food and Drug Administration
NCT01364441	United States: Food and Drug Administration
NCT00243100	United States: Food and Drug Administration
NCT01241669	United States: Food and Drug Administration
NCT00872898	United States: Food and Drug Administration
NCT01100619	United States: Food and Drug Administration
NCT01581463	United States: Food and Drug Administration
NCT01451112	United States: Food and Drug Administration
NCT00596648	United States: Food and Drug Administration
NCT01282606	United States: Food and Drug Administration
NCT01158274	United States: Food and Drug Administration
NCT01020006	United States: Food and Drug Administration,United States: Institutional Review Board
NCT01272921	United States: Institutional Review Board
NCT01456052	United States: Food and Drug Administration
NCT01555008	United States: Food and Drug Administration
NCT01841996	United States: Food and Drug Administration
NCT01175785	United States: Food and Drug Administration
NCT00748215	United States: Food and Drug Administration
NCT02275975	United States: Food and Drug Administration
NCT02157558	United States: Food and Drug Administration
NCT02275988	United States: Food and Drug Administration
NCT02175602	United States: Food and Drug Administration
NCT00553059	United States: Federal Government
NCT02155205	United States: Food and Drug Administration
NCT02147808	United States: Food and Drug Administration
NCT01245205	United States: Food and Drug Administration
NCT01942733	United States: Food and Drug Administration
NCT01480050	United States: Food and Drug Administration
NCT01632852	United States: Food and Drug Administration
NCT01639352	United States: Food and Drug Administration
NCT00239876	United States: Food and Drug Administration
NCT00241319	United States: Food and Drug Administration
NCT02183506	United States: Food and Drug Administration
NCT00223951	United States: Food and Drug Administration
NCT00166413	United States: Institutional Review Board,United States: Food and Drug Administration
NCT00255762	United States: Food and Drug Administration
NCT00398476	United States: Food and Drug Administration
NCT00300482	United States: Food and Drug Administration,Canada: Health Canada
NCT00290901	United States: Food and Drug Administration
NCT00322686	United States: Food and Drug Administration
NCT02253940	United States: Food and Drug Administration
NCT00236093	United States: Food and Drug Administration
NCT00363870	United States: Food and Drug Administration,Czech Republic: State Institute for Drug Control
NCT02171741	United States: Food and Drug Administration
NCT00313391	United States: Institutional Review Board
NCT00564447	United States: Food and Drug Administration
NCT00278382	United States: Food and Drug Administration
NCT00396006	United States: Food and Drug Administration
NCT00504127	United States: Food and Drug Administration
NCT00667004	United States: Food and Drug Administration
NCT00085540	United States: Food and Drug Administration
NCT00112866	United States: Food and Drug Administration
NCT00313560	United States: Federal Government
NCT00571064	United States: Institutional Review Board
NCT00500318	United States: Food and Drug Administration,Canada: Health Canada
NCT00459381	United States: Food and Drug Administration
NCT00526812	United States: Food and Drug Administration
NCT00260156	United States: Food and Drug Administration
NCT00396032	United States: Food and Drug Administration
NCT00794144	United States: Food and Drug Administration
NCT00734175	United States: Food and Drug Administration
NCT00876161	United States: Food and Drug Administration
NCT00962065	United States: Food and Drug Administration
NCT00810485	United States: Food and Drug Administration,France: Afssaps - Agence française de sécurité sanitaire des produits de santé (Saint-Denis),Germany: Federal Institute for Drugs and Medical Devices,Netherlands: Medicines Evaluation Board (MEB),Sweden: Medical Products Agency,Switzerland: Swissmedic
NCT00779519	United States: Food and Drug Administration,Canada: Health Canada
NCT00454532	United States: Food and Drug Administration
NCT00658567	United States: Food and Drug Administration
NCT00860262	Bulgaria: Bulgarian Drug Agency, BG-1504 Sofia,Czech Republic: State Institute for Drug Control (SUKL), CZ-100 41 Prague 10,France: AFFSAPS,Hungary: National Institute of Pharmacy, H-1051 Budapest,Korea, Republic of: Korea Food and Drug Administration (KFDA),Romania: National Medicines Agency, Bucharest,Russia: Ministry of Healthcare and Social Development of Russian Federation, Moscow,Slovakia: …
NCT00675623	United States: Food and Drug Administration
NCT00888693	United States: Food and Drug Administration
NCT00436618	United States: Food and Drug Administration
NCT00736099	Argentina: A.N.M.A.T. (Administración Nacional de Medicamentos, Alimentos y Tecnología Médica),Austria: Bundesamt für Sicherheit im Gesundheitswesen, A-1030 Vienna,Belgium: Federal Agency for Medicines and Health Products, FAMHP,Canada: Health Canada, Therapeutic Products Directorate,China: Food and Drug Administration,Croatia: Croatian Institute for Medicines Control, HR-10000 Zagreb,Czech Repub…
NCT00840827	United States: Institutional Review Board
NCT00622284	Bulgaria: Bulgarian Drug Agency, BG-1504 Sofia,Denmark: Danish Medicines Agency,France: AFSSAPS 143/147, bld Anatole France 93285 Saint-Denis Cedex FRANCE,Germany: Federal Institute for Drugs and Medical Devices,Great Britain: MHRA,Hong Kong: Department of Health,Hungary: National Institute of Pharmacy, H-1051 Budapest,India: Drugs Controller General of India,Ireland: Irish Medicines Board,Italy:…
NCT00068406	United States: Federal Government
NCT00970268	United States: Food and Drug Administration,Canada: Health Canada
NCT00725361	United States: Food and Drug Administration,United States: Institutional Review Board
NCT00671788	United States: Food and Drug Administration
NCT00854100	United States: Food and Drug Administration
NCT00686920	United States: Food and Drug Administration
NCT00459212	United States: Food and Drug Administration
NCT01039636	United States: Food and Drug Administration,Australia: Department of Health and Ageing Therapeutic Goods Administration
NCT01242176	Germany: Federal Institute for Drugs and Medical Devices,United States: Food and Drug Administration
NCT00217646	United States: Food and Drug Administration
NCT00629226	United States: Food and Drug Administration
NCT01244100	United States: Food and Drug Administration
NCT01211197	Germany: Federal Institute for Drugs and Medical Devices,United States: Food and Drug Administration
NCT00954642	United States: Food and Drug Administration
NCT01426958	Germany: Federal Institute for Drugs and Medical Devices,United States: Food and Drug Administration
NCT01503866	United States: Food and Drug Administration
NCT00663832	United States: Food and Drug Administration,Canada: Health Canada
NCT01058668	United States: Food and Drug Administration,Croatia: Agency for Medicinal Product and Medical Devices,Ukraine: State Pharmacological Center - Ministry of Health,Russia: Ministry of Health of the Russian Federation,Serbia and Montenegro: Agency for Drugs and Medicinal Devices,Romania: National Medicines Agency
NCT01040598	United States: Food and Drug Administration
NCT01149863	United States: Institutional Review Board
NCT01635088	United States: Institutional Review Board
NCT01311661	Austria: Federal Office for Safety in Health Care,Germany: Federal Institute for Drugs and Medical Devices,Hungary: National Institute of Pharmacy,Slovakia: State Institute for Drug Control,Slovenia: Agency for Medicinal Products - Ministry of Health,United States: Food and Drug Administration
NCT01023958	Taiwan: Department of Health,United States: Food and Drug Administration
NCT01437722	United States: Food and Drug Administration
NCT00475085	United States: Federal Government
NCT01302119	United States: Food and Drug Administration,Canada: Health Canada
NCT01577537	United States: Food and Drug Administration,Germany: Federal Institute for Drugs and Medical Devices,Germany: Ethics Commission,Belgium: Federal Agency for Medicinal Products and Health Products,Belgium: Ethics Committee
NCT01577238	United States: Food and Drug Administration
NCT01339663	United States: Food and Drug Administration
NCT01282268	United States: Food and Drug Administration
NCT00839982	United States: Food and Drug Administration
NCT01290302	United States: Food and Drug Administration
NCT00381706	United States: Food and Drug Administration
NCT00702403	United States: Institutional Review Board
NCT01083706	United States: Federal Government
NCT02022956	United States: Food and Drug Administration
NCT01850823	United States: Food and Drug Administration
NCT00769288	United States: Food and Drug Administration
NCT00895180	United States: Food and Drug Administration
NCT01688609	United States: Food and Drug Administration
NCT01907776	United States: Food and Drug Administration
NCT00458731	United States: Food and Drug Administration
NCT00906087	United States: Institutional Review Board
NCT01952548	United States: Food and Drug Administration
NCT02749097	United States: Food and Drug Administration
NCT01961830	United States: Food and Drug Administration
NCT01496495	United States: Food and Drug Administration
NCT01984736	Czech Republic: State Institute for Drug Control,Poland: Office for Registration of Medicinal Products, Medical Devices and Biocidal Products,Slovakia: State Institute for Drug Control,United States: Food and Drug Administration
NCT02037074	United States: Food and Drug Administration
NCT02095171	United States: Food and Drug Administration
NCT02083289	United States: Food and Drug Administration
NCT02006264	United States: Food and Drug Administration,United States: Institutional Review Board,United States: Department of Health and Human Services
NCT02311855	United States: Food and Drug Administration
NCT01810783	Czech Republic: State Institute for Drug Control,Estonia: The State Agency of Medicine,France: Ministry of Health,Poland: Office for Registration of Medicinal Products, Medical Devices and Biocidal Products,Romania: National Agency for Medicines and Medical Devices,Russia: Ministry of Health of the Russian Federation,Serbia and Montenegro: Agency for Drugs and Medicinal Devices,Slovakia: State In…
NCT00335556	United States: Food and Drug Administration
NCT02280109	United States: Food and Drug Administration
NCT00779194	United States: Institutional Review Board
NCT00266786	United States: Food and Drug Administration,New Zealand: Medicines and Medical Devices Safety Authority
NCT00357630	United States: Federal Government
NCT00300469	United States: Food and Drug Administration,Canada: Health Canada
NCT00354250	United States: Food and Drug Administration
NCT00473070	United States: Food and Drug Administration
NCT00237237	United States: Food and Drug Administration
NCT00465088	United States: Food and Drug Administration
NCT00412529	Korea: Food and Drug Administration,United States: Food and Drug Administration
NCT00490516	United States: Food and Drug Administration
NCT00450021	United States: Federal Government
NCT00448396	United States: Food and Drug Administration
NCT00421044	United States: Food and Drug Administration
NCT00336973	United States: Institutional Review Board
NCT00310024	United States: Food and Drug Administration
NCT00373412	United States: Food and Drug Administration
NCT00327652	United States: Food and Drug Administration
NCT00263822	United States: Federal Government
NCT00214890	United States: Food and Drug Administration
NCT00668525	United States: Food and Drug Administration
NCT00305760	United States: Food and Drug Administration
NCT00499577	United States: Food and Drug Administration
NCT00720499	Belgium: Federal Agency for Medicines and Health Products, FAMHP,Canada: Health Canada,Germany: BfArM-Bundesinstitut fuer Arzneimittel und Medizinprodukte (Federal Authoriteis for Drugs and Medica,United States: Food and Drug Administration
NCT00696904	United States: Food and Drug Administration
NCT00696020	Canada: Health Canada (TPD),Germany: Federal Institute for Drugs and Medical Devices,United States: Food and Drug Administration
NCT00317811	United States: Federal Government
NCT00545259	United States: Food and Drug Administration
NCT00768690	United States: Food and Drug Administration
NCT00622414	United States: Food and Drug Administration
NCT01050127	United States: Food and Drug Administration
NCT00667017	United States: Food and Drug Administration
NCT00728351	France: Afssaps - Agence française de sécurité sanitaire des produits de santé (Saint-Denis),Germany: Federal Institute for Drugs and Medical Devices,Hungary: National Institute of Pharmacy,Poland: Office for Registration of Medicinal Products, Medical Devices and Biocidal Products,United States: Food and Drug Administration
NCT00932737	United States: Food and Drug Administration
NCT00262990	United States: Food and Drug Administration
NCT01016691	United States: Food and Drug Administration,United States: Institutional Review Board
NCT00390052	United States: Food and Drug Administration
NCT01047501	United States: Food and Drug Administration
NCT01279057	United States: Institutional Review Board
NCT00331552	United States: Institutional Review Board
NCT01557959	United States: Institutional Review Board,United States: Federal Government
NCT00440726	United States: Institutional Review Board,Canada: Health Canada,Brazil: National Committee of Ethics in Research,Australia: Department of Health and Ageing Therapeutic Goods Administration
NCT00929968	United States: Food and Drug Administration,Canada: Health Canada
NCT01090024	United States: Food and Drug Administration
NCT00309959	United States: Institutional Review Board
NCT00558259	Australia: Dept of Health and Ageing Therapeutic Goods Admin,Austria: Federal Office for Safety in Health Care,Belgium: Federal Agency for Medicines and Health Products, FAMHP,Canada: Health Canada,Czech Republic: State Institute for Drug Control (SUKL), CZ-100 41 Prague 10,Estonia: State Agency of Medicines, EE-5041Tartu,Germany: BfArM-Federal Authorities for Drugs and Medical Devices,Italy: Com…
NCT01160770	Australia: Department of Health and Ageing Therapeutic Goods Administration,Belarus: Ministry of Health,India: Drugs Controller General of India,Lithuania: State Medicine Control Agency - Ministry of Health,United States: Food and Drug Administration
NCT01159600	Canada: Health Canada,China: Food and Drug Administration,France: Afssaps - Agence française de sécurité sanitaire des produits de santé (Saint-Denis),Germany: Federal Institute for Drugs and Medical Devices,India: Drugs Controller General of India,Korea: Food and Drug Administration,Mexico: Federal Commission for Sanitary Risks Protection,Slovakia: State Institute for Drug Control,Slovenia: Agen…
NCT01377233	United States: Food and Drug Administration
NCT00398515	United States: Food and Drug Administration
NCT01022970	United States: Food and Drug Administration
NCT00407810	United States: Food and Drug Administration
NCT00072384	United States: Food and Drug Administration
NCT00860574	United States: Food and Drug Administration
NCT01654874	United States: Food and Drug Administration
NCT01366131	United States: Food and Drug Administration
NCT02101008	United States: Institutional Review Board,United States: Food and Drug Administration
NCT01207687	United States: Food and Drug Administration
NCT01354470	United States: Food and Drug Administration
NCT01114282	United States: Food and Drug Administration
NCT01915823	United States: Food and Drug Administration
NCT01984723	Czech Republic: State Institute for Drug Control,Hungary: National Institute for Quality and Organizational Development in Healthcare and Medicines,United States: Food and Drug Administration
NCT01104415	United States: Food and Drug Administration,Germany: Federal Institute for Drugs and Medical Devices
NCT01243359	United States: Food and Drug Administration
NCT01482091	United States: Food and Drug Administration
NCT02202226	United States: Food and Drug Administration
NCT02202213	United States: Food and Drug Administration
NCT02333487	United States: Food and Drug Administration
NCT02136420	United States: Food and Drug Administration
NCT00268333	United States: Federal Government
NCT00230828	United States: Food and Drug Administration
NCT00096499	United States: Food and Drug Administration
NCT02242292	United States: Food and Drug Administration
NCT00269217	United States: Food and Drug Administration
NCT00081276	United States: Food and Drug Administration
NCT00343525	United States: Food and Drug Administration
NCT00078442	United States: Food and Drug Administration
NCT00238212	United States: Food and Drug Administration
NCT00375934	United States: Food and Drug Administration
NCT00411242	United States: Food and Drug Administration
NCT00411099	United States: Food and Drug Administration
NCT00351767	United States: Food and Drug Administration
NCT00257920	United States: Food and Drug Administration
NCT00452400	Canada: Therapeutic Products Directorate,Germany: BfArM Bundesinstitut fuer Arzneimittel und Medizinprodukte,Netherlands: Central Committee on Research Involving Human Subjects (CCMO),United States: Food and Drug Administration
NCT00637130	United States: Food and Drug Administration
NCT00534794	United States: Institutional Review Board,United States: Food and Drug Administration
NCT00242580	United States: Food and Drug Administration
NCT00808678	United States: Food and Drug Administration
NCT00669214	United States: Institutional Review Board
NCT00102466	United States: Food and Drug Administration
NCT00031629	United States: Food and Drug Administration
NCT00387933	United States: Federal Government,United States: Food and Drug Administration,United States: Institutional Review Board
NCT00567047	United States: Food and Drug Administration,Germany: Federal Institute for Drugs and Medical Devices
NCT00735007	United States: Food and Drug Administration,Sweden: Medical Products Agency,Italy: Ethics Committee,Germany: Federal Institute for Drugs and Medical Devices,Spain: Ethics Committee,Canada: Health Canada,European Union: European Medicines Agency
NCT00465803	United States: Food and Drug Administration,United States: Institutional Review Board
NCT00666536	United States: Institutional Review Board
NCT00691665	United States: Institutional Review Board
NCT00535951	Canada: Health Canada (Sante Canada),United States: Food and Drug Administration
NCT00387088	Australia: Responsilble Ethics Committee,Brazil: Ministry of Health,Canada: Health Canada - Therapeutic Products Directorate,China: Food and Drug Administration,Denmark: Danish Medicines Agency,Finland: Finnish Medicines Agency,France: AFSSAPS,Germany: BfArM Bundesinstitut fuer Arzneimittel und Medizinprodukte,Great Britain: MHRA,Greece: National Organization for Medicines (EOF) National Ethics C…
NCT00530842	Austria: Bundesamt für Sicherheit im Gesundheitswesen, A-1030 Vienna,Canada: Health Canada, Therapeutic Products Directorate,France: Agence Française de Sécurité Sanitaire des Produits de Santé 143-147 boulevard Anatole France 93285,Germany: BfArM (Bundesinstitut für Arzneimittel und Medizinprodukte),Italy: Comitato Etico per la Sperimentazione Clinica dei Medicinali dell'A.O. Univ. Pisana di Pis…
NCT00654381	Japan: Ministry of Health, Labor and Welfare,United States: Food and Drug Administration
NCT01068977	United States: Food and Drug Administration
NCT00968422	United States: Food and Drug Administration
NCT00819091	Argentina: ANMAT (Food, Drug and Medical Technology National Administration),Hungary: National Institute of Pharmacy,India: Drugs Controller General India,Japan: Ministry of Health, Labor and Welfare,Poland:,Russia: Pharmacological Committee, Ministry of Health,United States: Food and Drug Administration
NCT01037452	United States: Food and Drug Administration
NCT00087126	United States: Federal Government
NCT01934959	China: Food and Drug Administration,United States: Food and Drug Administration
NCT00348985	United States: Food and Drug Administration
NCT00331513	United States: Food and Drug Administration
NCT00866788	United States: Food and Drug Administration
NCT00473135	United States: Food and Drug Administration
NCT01662401	United States: Food and Drug Administration
NCT00914602	United States: Food and Drug Administration
NCT01043458	United States: Food and Drug Administration
NCT00470197	United States: Food and Drug Administration
NCT01126970	United States: Food and Drug Administration
NCT00569582	United States: Food and Drug Administration
NCT00800683	Australia: Dept of Health and Ageing Therapeutic Goods Admin,Hong Kong: Department of Health,Israel: Ministry of Health,New Zealand: Medsafe,Ukraine: State Pharmacology Centre of the Ministry of Health of Ukraine,United States: Food and Drug Administration
NCT00820898	United States: Institutional Review Board
NCT00114166	United States: Federal Government
NCT01040728	Germany: Federal Institute for Drugs and Medical Devices,Netherlands: Central Committee Research Involving Human Subjects,Norway: Norwegian Medicines Agency,United States: Food and Drug Administration
NCT01251731	United States: Food and Drug Administration
NCT00334828	United States: Food and Drug Administration
NCT00793793	France: AFSSAPS,Germany: BfArM-Bundesinstitut fuer Arzneimittel und Medizinprodukte (Federal Authoriteis for Drugs and Medical Devices),Spain: Spanish Agency for Medicines and Health Products,United States: Food and Drug Administration
NCT01040832	United States: Food and Drug Administration,United Kingdom: Medicines and Healthcare Products Regulatory Agency,Belgium: Federal Agency for Medicinal Products and Health Products
NCT01527734	United States: Food and Drug Administration
NCT00408655	United States: Food and Drug Administration
NCT01301157	United States: Food and Drug Administration
NCT01298063	Germany: Federal Institute for Drugs and Medical Devices,United States: Food and Drug Administration
NCT00951613	United States: Food and Drug Administration
NCT00499031	United States: Food and Drug Administration
NCT00379145	United States: Federal Government,United States: Food and Drug Administration
NCT00916227	United States: Food and Drug Administration
NCT00569673	United States: Federal Government
NCT00914927	United States: Food and Drug Administration
NCT01451177	United States: Food and Drug Administration
NCT00054444	United States: Food and Drug Administration
NCT00961883	United States: Federal Government,Switzerland: Swissmedic
NCT01602341	Australia: Human Research Ethics Committee,Australia: Department of Health and Ageing Therapeutic Goods Administration,United States: Food and Drug Administration
NCT01502644	United States: Institutional Review Board,United States: Federal Government
NCT00104910	United States: Food and Drug Administration
NCT00348699	United States: Food and Drug Administration
NCT00720174	United States: Food and Drug Administration
NCT01128959	United States: Food and Drug Administration
NCT00462826	United States: Food and Drug Administration
NCT01553539	United States: Food and Drug Administration
NCT01438606	United States: Food and Drug Administration,United States: Federal Government
NCT00621452	United States: Food and Drug Administration
NCT01742208	United States: Food and Drug Administration
NCT00374751	United States: Institutional Review Board
NCT00631527	United States: Institutional Review Board
NCT02650895	United States: Food and Drug Administration
NCT02521467	United States: Food and Drug Administration
NCT02189850	United States: Food and Drug Administration
NCT02067104	United States: Institutional Review Board
NCT02176655	United States: Food and Drug Administration
NCT01132820	United States: Food and Drug Administration
NCT01733004	United States: Food and Drug Administration,France: Agence Nationale de Sécurité du Médicament et des produits de santé
NCT01995695	United States: Food and Drug Administration
NCT02265913	United States: Food and Drug Administration
NCT02287350	United States: Food and Drug Administration
NCT02243553	United States: Food and Drug Administration
NCT00305734	United States: Food and Drug Administration
NCT00424398	United States: Food and Drug Administration
NCT00277914	United States: Food and Drug Administration
NCT00293280	United States: Federal Government
NCT00265304	United States: Food and Drug Administration
NCT00465621	United States: Food and Drug Administration
NCT02231918	United States: Food and Drug Administration
NCT00313625	United States: Federal Government
NCT00673569	United States: Federal Government
NCT00375284	United States: Food and Drug Administration
NCT00350337	United States: Food and Drug Administration
NCT00423137	Germany: BfArM Bundesinstitut fuer Arzneimittel und Medizinprodukte,United States: Food and Drug Administration
NCT00623324	United States: Food and Drug Administration
NCT00217542	United States: Food and Drug Administration
NCT00308685	United States: Food and Drug Administration
NCT02172274	United States: Food and Drug Administration
NCT00719459	United States: Institutional Review Board
NCT00629590	United States: Food and Drug Administration
NCT00618956	United States: Food and Drug Administration,United States: Institutional review board - Quorum
NCT00585975	United States: Food and Drug Administration
NCT00542724	United States: Food and Drug Administration,Germany: Federal Institute for Drugs and Medical Devices,India: Drugs Controller General of India
NCT00890318	United States: Food and Drug Administration
NCT00850044	United States: Food and Drug Administration
NCT00790595	United States: Institutional Review Board
NCT00509587	United States: Food and Drug Administration
NCT02182349	United States: Food and Drug Administration
NCT00859755	United States: Food and Drug Administration
NCT00913653	United States: Food and Drug Administration,Russia: Ministry of Health of the Russian Federation
NCT00909636	United States: Food and Drug Administration
NCT00909311	United States: Food and Drug Administration
NCT00648895	United States: Food and Drug Administration
NCT00523991	Belgium: Federal Agency for Medicines and Health Products, FAMHP,Canada: Health Canada - Therapeutic Products Directorate,Czech Republic: State Institute for Drug Control (SUKL), CZ-100 41 Prague 10,Germany: Federal Institute for Drugs and Medical Devices,Great Britain: MHRA,Greece: National Organization of Medicines (EOF),Netherlands: Central Committee on Research involving Human Subjects (CCMO)…
NCT00744237	United States: Food and Drug Administration
NCT01079130	United States: Food and Drug Administration
NCT00095628	United States: Food and Drug Administration
NCT00420524	United States: Food and Drug Administration
NCT00352300	United States: Food and Drug Administration
NCT01134965	Germany: Federal Institute for Drugs and Medical Devices,United States: Food and Drug Administration
NCT00114218	United States: Food and Drug Administration
NCT00112476	United States: Food and Drug Administration
NCT00842088	United States: Food and Drug Administration
NCT01156844	United States: Food and Drug Administration,France: Afssaps - Agence française de sécurité sanitaire des produits de santé (Saint-Denis),Germany: Federal Institute for Drugs and Medical Devices,Jordan: Jordanian FDA,Netherlands: The Central Committee on Research Involving Human Subjects (CCMO),United Kingdom: Medicines and Healthcare Products Regulatory Agency
NCT00803023	United States: Food and Drug Administration
NCT00112489	United States: Federal Government
NCT00489840	United States: Food and Drug Administration
NCT00459290	United States: Federal Government
NCT00673790	United States: Food and Drug Administration
NCT02079233	United States: Food and Drug Administration
NCT01134328	United States: Food and Drug Administration
NCT00345826	United States: Institutional Review Board
NCT00991718	United States: Food and Drug Administration
NCT00986037	United States: Food and Drug Administration
NCT01328184	Germany: Federal Institute for Drugs and Medical Devices,United States: Food and Drug Administration
NCT00383760	United States: Food and Drug Administration
NCT00994500	United States: Food and Drug Administration
NCT00353457	United States: Food and Drug Administration
NCT01384227	United States: Food and Drug Administration
NCT00814086	United States: Food and Drug Administration
NCT01058096	United States: Food and Drug Administration,India: Drugs Controller General of India
NCT00920946	United States: Food and Drug Administration
NCT00499252	United States: Food and Drug Administration
NCT00466960	United States: Institutional Review Board
NCT01110889	United States: Food and Drug Administration
NCT00776984	Australia: Dept of Health and Ageing Therapeutic Goods Admin,Canada: Therapeutic Products Directorate,Denmark: The Danish Medicines Agency,Germany: Federal Institute for Drugs and Medical Devices,Great Britain: MHRA,Italy: Ethics Committee,Japan: Ministry of Health, Labor and Welfare,Netherlands: Central Committee on Research Involving Human Subjects (CCMO),New Zealand: Multicentre Ethics Committ…
NCT00772538	Australia: Dept of Health and Ageing Therapeutic Goods Admin,Canada: Health Canada,Denmark: The Danish Medicines Agency,Germany: Federal Institute for Drugs and Medical Devices,Great Britain: MHRA,Italy: Ethics Committee,Japan: Ministry of Health, Labor and Welfare,Netherlands: Central Committee on Research Involving Human Subjects (CCMO),Russia: Ministry of Health Care and Social Progress of Rus…
NCT01568762	United States: Food and Drug Administration
NCT00993616	United States: Food and Drug Administration
NCT01096355	United States: Food and Drug Administration
NCT00939809	United States: Institutional Review Board
NCT00357318	United States: Food and Drug Administration
NCT00865579	Argentina: Ministry of Health,Australia: Department of Health and Ageing Therapeutic Goods Administration,Austria: Federal Office for Safety in Health Care ; Belgium: Federal Agency for Medicinal Products and Health Products ;,Canada: Health Canada,Switzerland: Ethikkommission,Chile: Instituto de Salud Pública de Chile,Czech Republic: Ethics Committee,Germany: Ethics Commission,Finland: Ethics Co…
NCT01258907	United States: Food and Drug Administration
NCT01558999	United States: Food and Drug Administration
NCT01225393	United States: Food and Drug Administration
NCT00343798	United States: Food and Drug Administration
NCT00574951	United States: Food and Drug Administration
NCT00929695	United States: Federal Government
NCT00397982	United States: Food and Drug Administration
NCT00387504	United States: Food and Drug Administration
NCT00544596	United States: Food and Drug Administration
NCT01453387	United States: Food and Drug Administration
NCT01243346	United States: Food and Drug Administration
NCT01844180	United States: Food and Drug Administration
NCT00955721	United States: Institutional Review Board
NCT01496274	Austria: Federal Office for Safety in Health Care,Bulgaria: Bulgarian Drug Agency,France: Afssaps - Agence française de sécurité sanitaire des produits de santé (Saint-Denis),Germany: Paul-Ehrlich-Institut,Israel: Ministry of Health,Italy: Ministry of Health,Japan: Pharmaceuticals and Medical Devices Agency,Russia: Ministry of Health of the Russian Federation,Spain: Spanish Agency of Medicines,Un…
NCT02276001	United States: Food and Drug Administration
NCT02157584	United States: Food and Drug Administration
NCT01294293	United States: Food and Drug Administration
NCT01800617	United States: Food and Drug Administration
NCT02212951	United States: Food and Drug Administration
NCT01204476	United States: Food and Drug Administration
NCT01942785	United States: Food and Drug Administration
NCT00691301	United States: Federal Government
NCT00903734	United States: Institutional Review Board
NCT00895687	United States: Institutional Review Board
NCT00895362	United States: Institutional Review Board
NCT00895128	United States: Institutional Review Board
NCT01059552	United States: Institutional Review Board
NCT01659762	United States: Food and Drug Administration,United States: Institutional Review Board
NCT01202877	United States: Food and Drug Administration
NCT01852266	United States: Food and Drug Administration
NCT00800839	United States: Institutional Review Board
NCT02092922	United States: Food and Drug Administration,Spain: Agencia Española de Medicamentos y Productos Sanitarios,Canada: Health Canada,Germany: Federal Institute for Drugs and Medical Devices,Greece: National Organization of Medicines,Belgium: Federal Agency for Medicines and Health Products, FAMHP,United Kingdom: Medicines and Healthcare Products Regulatory Agency,France: Agence Nationale de Sécurité …
NCT01955161	Belgium: Federal Agency for Medicinal Products and Health Products,Bulgaria: Ministry of Health,Canada: Health Canada,Chile: Comisión Nacional de Investigación Científica y Tecnológica,Czech Republic: State Institute for Drug Control,Denmark: Danish Medicines Agency,France: Ministry of Health,Germany: Federal Institute for Drugs and Medical Devices,Italy: National Monitoring Centre for Clinical T…
NCT02273115	United States: Institution Review Board
NCT02256826	United States: Food and Drug Administration
NCT02253888	United States: Food and Drug Administration
NCT00077441	United States: Food and Drug Administration
NCT00259922	United States: Food and Drug Administration
NCT00178269	United States: Institutional Review Board
NCT02242266	Belgium: Federal Agency for Medicines and Health Products, FAMHP,Netherlands: Medicines Evaluation Board (MEB),United States: Food and Drug Administration
NCT00143481	United States: Food and Drug Administration
NCT00275704	United States: Institutional Review Board
NCT00239577	United States: Food and Drug Administration
NCT00129194	United States: Food and Drug Administration
NCT00296179	United States: Food and Drug Administration
NCT00287937	United States: Food and Drug Administration
NCT00296699	United States: Institutional Review Board
NCT00301847	United States: Food and Drug Administration
NCT00387374	United States: Food and Drug Administration
NCT00377611	United States: Food and Drug Administration
NCT00314249	United States: Food and Drug Administration
NCT00681525	United States: Food and Drug Administration
NCT02251795	United States: Food and Drug Administration
NCT00443898	United States: Food and Drug Administration,Canada: Health Canada,Iceland: Ministry of Health and Social Security
NCT00396318	United States: Food and Drug Administration
NCT00575380	United States: Food and Drug Administration
NCT00412880	Canada: Health Canada, Therapeutic Products Directorate,United States: Food and Drug Administration
NCT00381940	United States: Food and Drug Administration
NCT02156271	United States: Institutional Review Board
NCT00695435	United States: Food and Drug Administration
NCT00316511	United States: Food and Drug Administration
NCT00468039	United States: Food and Drug Administration
NCT00463242	United States: Food and Drug Administration
NCT00472368	United States: Food and Drug Administration
NCT00703313	United States: Institutional Review Board
NCT00395876	United States: Food and Drug Administration
NCT00382148	United States: Food and Drug Administration
NCT00400400	United States: Food and Drug Administration
NCT00396357	United States: Food and Drug Administration
NCT00382096	Germany: Federal Institute for Drugs and Medical Devices,United States: Food and Drug Administration
NCT00124605	United States: Food and Drug Administration
NCT00895102	United States: Food and Drug Administration
NCT00758784	United States: Food and Drug Administration
NCT00740090	United States: Federal Government
NCT00390403	United States: Food and Drug Administration
NCT00558467	Germany: BfArM-Federal Authorities for Drugs and Medical Devices,United States: Food and Drug Administration
NCT00478205	United States: Food and Drug Administration,European Union: European Medicines Agency
NCT00477672	United States: Food and Drug Administration
NCT00312728	United States: Food and Drug Administration
NCT00641043	Austria: Bundesamt für Sicherheit im Gesundheitswesen, A-1030 Vienna,Greece: National Organization fo Medicines (EOF) National Ethics Committe,Hungary: National Institute of Pharmacy, H-1051 Budapest,Japan: Ministry of Health, Labor and Welfare,Portugal: INFARMED I.P.,Romania: National Medicines Agency, Bucharest,Spain: AEMPS,United States: Food and Drug Administration
NCT00854659	United States: Food and Drug Administration
NCT02195804	United States: Food and Drug Administration
NCT00660959	United States: Food and Drug Administration,United States: Institutionl Review Board
NCT01102244	United States: Food and Drug Administration,United States: Institutional Review Board
NCT00526617	United States: Food and Drug Administration
NCT00525512	Argentina: A.N.M.A.T. (National administration of Medecines, Foods and Medical Technology),Brazil: ANVISA,Canada: Therapeutic Products Directorate,Germany: Federal Institute for Drug and Medicine Products,Italy: Comitato Etico dell'Azienda Osp. Universitaria Pisana,Portugal: National Pharmacy and Medicines Institute,Russia: Ministry of Healthcare and Social Development of Russian Federation, Mosc…
NCT00601718	United States: Institutional Review Board
NCT01058018	United States: Sterling Institutional Review Board,United States: Food and Drug Administration
NCT00578695	United States: Food and Drug Administration
NCT00601523	Austria: Federal Office for Safety in Health Care,Czech Republic: State Institute for Drug Control (SUKL), CZ-100 41 Prague 10,Finland: Finnish Medicines Agency,France: Agence Française de Securite Sanitaire des Produits de Sante,Germany: Federal Institute for Drugs and Medical Devices,Hungary: National Institute of Pharmacy, H-1051 Budapest,India: Drug Control General of India,Japan: Ministry of…
NCT00844168	United States: Food and Drug Administration
NCT01068600	United States: Food and Drug Administration
NCT00227513	United States: Food and Drug Administration
NCT01150838	United States: Institutional Review Board
NCT00296036	United States: Federal Government
NCT00852202	United States: Food and Drug Administration
NCT00462553	United States: Food and Drug Administration
NCT00878072	United States: Food and Drug Administration
NCT00888745	United States: Food and Drug Administration
NCT01451021	United States: Food and Drug Administration
NCT01332188	United States: Food and Drug Administration
NCT01340196	United States: Food and Drug Administration
NCT00591123	United States: Food and Drug Administration,United States: Institutional Review Board
NCT00110071	United States: Food and Drug Administration
NCT01297582	United States: Food and Drug Administration
NCT01276288	Germany: Federal Institute for Drugs and Medical Devices,United States: Food and Drug Administration
NCT00831012	United States: Food and Drug Administration
NCT01034267	United States: Food and Drug Administration
NCT01451151	United States: Food and Drug Administration
NCT00540722	United States: Food and Drug Administration
NCT01572701	United States: Food and Drug Administration
NCT01503736	United States: Institutional Review Board,Taiwan : Food and Drug Administration
NCT00331955	United States: Food and Drug Administration
NCT00203372	United States: Food and Drug Administration,Canada: Health Canada,Ireland: Irish Medicines Board
NCT01452451	United States: Food and Drug Administration
NCT00821795	United States: Federal Government
NCT01325220	United States: Food and Drug Administration
NCT01632137	United States: Food and Drug Administration
NCT01280344	United States: Food and Drug Administration
NCT01805687	United States: Food and Drug Administration
NCT01119599	United States: Food and Drug Administration
NCT01567059	United States: Food and Drug Administration
NCT01048892	United States: Food and Drug Administration
NCT01132573	United States: Food and Drug Administration
NCT01417065	United States: Institutional Review Board
NCT01334177	United States: Food and Drug Administration
NCT01077453	United States: Food and Drug Administration
NCT02001389	United States: Food and Drug Administration
NCT01427881	United States: Federal Government
NCT02774343	United States: Institutional Review Board,United States: Federal Government,United States: Data and Safety Monitoring Board
NCT01315236	United States: Food and Drug Administration
NCT01221506	United States: Food and Drug Administration
NCT01227551	United States: Food and Drug Administration,Australia: Therapeutic Goods Administration
NCT02277392	United States: Food and Drug Administration
NCT01838681	Bulgaria: Bulgarian Drug Agency,Estonia: The State Agency of Medicine,Finland: Finnish Medicines Agency,Germany: Federal Institute for Drugs and Medical Devices,Canada: Health Canada,Australia: Department of Health and Ageing Therapeutic Goods Administration,Italy: Ministry of Health,Korea: Food and Drug Administration,Romania: National Agency for Medicines and Medical Devices,Ukraine: Ministry o…
NCT01794845	United States: Food and Drug Administration
NCT01620762	United States: Food and Drug Administration,Canada: Health Canada,Belgium: Federal Agency for Medicines and Health Products, FAMHP,Czech Republic: State Institute for Drug Control,Germany: Paul-Ehrlich-Institut,Hungary: Ministry of Health, Social and Family Affairs,Poland: Ministry of Health
NCT02248883	United States: Food and Drug Administration
NCT00217568	United States: Federal Government
NCT00333255	United States: Institutional Review Board
NCT00214942	United States: Food and Drug Administration
NCT00111852	United States: Food and Drug Administration
NCT00281580	Argentina:,Brazil:,Mexico:,South Africa:,United States: Food and Drug Administration
NCT00238394	United States: Food and Drug Administration
NCT00296218	United States: Food and Drug Administration
NCT00276588	United States: Federal Government
NCT00300456	United States: Food and Drug Administration,Canada: Health Canada
NCT00416845	United States: Food and Drug Administration
NCT00275093	United States: Food and Drug Administration
NCT01944007	United States: Food and Drug Administration
NCT00110045	United States: Federal Government
NCT00102388	United States: Food and Drug Administration
NCT00409708	United States: Food and Drug Administration
NCT00300430	United States: Food and Drug Administration,Canada: Health Canada
NCT00312052	United States: Food and Drug Administration
NCT00777764	United States: Food and Drug Administration
NCT00839293	United States: Food and Drug Administration
NCT00051168	United States: Food and Drug Administration
NCT00614380	Belgium: Federal Agency for Medicines and Health Products, FAMHP,Canada: Health Canada (TPD),Denmark: Lægemiddelstyrelsen, Kliniske forsøg, Inspektionen Axel Heides Gade 1, DK-2300 Copenhagen S,Finland: Finnish Medicines Agency,France: AGENCE FRANCAISE DE SECURITE SANITAIRE DES PRODUITS DE SANTE,Korea, Republic of: Korea Food and Drug Administration (KFDA),Netherlands: Central Committee on Resear…
NCT00453050	United States: Federal Government
NCT00109824	United States: Food and Drug Administration
NCT00562185	United States: Federal Government
NCT00101153	United States: Food and Drug Administration
NCT00956371	United States: Food and Drug Administration
NCT00602225	United States: Institutional Review Board
NCT00600275	United States: Food and Drug Administration
NCT01046136	United States: Institutional Review Board
NCT00414765	United States: Food and Drug Administration
NCT00227539	United States: Federal Government,United States: Food and Drug Administration,United States: Institutional Review Board
NCT00942994	United States: Food and Drug Administration
NCT00742105	United States: Food and Drug Administration,Japan: Pharmaceuticals and Medical Devices Agency
NCT02183662	United States: Food and Drug Administration
NCT00759148	United States: Food and Drug Administration
NCT00552240	United States: Food and Drug Administration
NCT00462605	United States: Food and Drug Administration
NCT01122030	United States: Food and Drug Administration
NCT01292993	United States: Food and Drug Administration
NCT01284621	Germany: Federal Institute for Drugs and Medical Devices,United States: Food and Drug Administration
NCT00456833	United States: Food and Drug Administration,Canada: Health Canada,France: Afssaps - Agence française de sécurité sanitaire des produits de santé (Saint-Denis)
NCT01048866	United States: Food and Drug Administration
NCT01322269	United States: Food and Drug Administration,United States: Institutional Review Board,Jamaica: Ministry of Health,Egypt: Ministry of Health and Population,Egypt: Institutional Review Board,Lebanon: Institutional Review Board,Canada: Health Canada,Canada: Ethics Review Committee
NCT00907894	United States: Food and Drug Administration,Belgium: Federal Agency for Medicinal Products and Health Products,Germany: Federal Institute for Drugs and Medical Devices,Philippines: Department of Health,United Kingdom: Medicines and Healthcare Products Regulatory Agency,Bulgaria: Bulgarian Drug Agency,Egypt: Ministry of Health, Drug Policy and Planning Center
NCT01177813	Belgium: Federal Agency for Medicinal and Health Products,Canada: Health Canada,China: Food and Drug Administration,Germany: Federal Institute for Drugs and Medical Devices,India: Drugs Controller General of India,Ireland: Irish Medicines Board,Japan: Ministry of Health, Labor and Welfare,Switzerland: Swissmedic,United States: Food and Drug Administration
NCT00619099	United States: Food and Drug Administration
NCT01451125	United States: Food and Drug Administration
NCT00996658	France: Afssaps - Agence française de sécurité sanitaire des produits de santé (Saint-Denis),India: Drugs Controller General of India,Philippines: Department of Health,United States: Food and Drug Administration
NCT00983853	United States: Food and Drug Administration,Germany: Federal Institute for Drugs and Medical Devices
NCT01179347	Australia: Dept of Health and Ageing Therapeutic Goods Admin,Austria: Federal Office for Safety in Health Care,Belgium:,Canada: Health Canada,Czech Republic: State Institute for Drug Control,France: Afssaps - Agence française de sécurité sanitaire des produits de santé (Saint-Denis),Germany: Federal Institute for Drugs and Medical Devices,Hungary: National Institute of Pharmacy,Ireland: Irish Med…
NCT01437384	United States: Food and Drug Administration
NCT01613703	United States: Food and Drug Administration
NCT01496989	United States: Food and Drug Administration,Rwanda: Rwanda National Ethics Committee,Rwanda:Ministry of Health,Kenya: Kenyatta National Hospital/University of Nairobi Ethics and Research Committee,Kenya: Ministry of Health,Kenya: Pharmacy and Poisons Board, Ministry of Medical Services,Uganda: Uganda Virus Research Institute Science and Ethics Committee,Uganda: National Drug Authority,Uganda: Nat…
NCT01451190	United States: Food and Drug Administration
NCT01580501	United States: Food and Drug Administration
NCT01008423	United States: Food and Drug Administration,United States: Institutional Review Board
NCT01714544	United States: Food and Drug Administration
NCT01209676	United States: Food and Drug Administration
NCT02073084	United States: Food and Drug Administration
NCT02028286	United States: Food and Drug Administration
NCT01864655	United States: Food and Drug Administration
NCT01784133	United States: Food and Drug Administration
NCT01041417	United States: Food and Drug Administration
NCT01276496	United States: Food and Drug Administration
NCT01705990	United States: Food and Drug Administration,Rwanda: Ethics Committee,Rwanda: Ministry of Health,Kenya: Kenyatta National Hospital/University of Nairobi Ethics and Research Committee,Kenya: Ministry of Health,Kenya: Pharmacy and Poisons Board,United Kingdom: Medicines and Healthcare Products Regulatory Agency
NCT01610245	United States: Food and Drug Administration
NCT02403648	United States: Food and Drug Administration
NCT01248923	United States: Food and Drug Administration
NCT02063659	United States: Food and Drug Administration,United Kingdom: Medicines and Healthcare Products Regulatory Agency
NCT00821249	United States: Food and Drug Administration
NCT01649336	United States: Food and Drug Administration
NCT01579318	United States: Food and Drug Administration
NCT01895361	United States: Food and Drug Administration
NCT01894672	United States: Food and Drug Administration
NCT02024724	United States: Institutional Review Board
NCT01677910	United States: Food and Drug Administration
NCT02257021	United States: Food and Drug Administration
NCT02253901	United States: Food and Drug Administration
NCT00348491	United States: Food and Drug Administration
NCT00118092	United States: Food and Drug Administration
NCT00235820	United States: Food and Drug Administration
NCT00122434	United States: Food and Drug Administration
NCT00319670	United States: Food and Drug Administration
NCT00214955	United States: Food and Drug Administration
NCT02194179	Germany: Federal Institute for Drugs and Medical Devices,United States: Food and Drug Administration,France: Agence Nationale de Sécurité du Médicament et des produits de santé,Switzerland: Swissmedic
NCT00082797	United States: Food and Drug Administration
NCT00349531	Denmark: Danish Medicines Agency,Finland: Finnish Medicines Agency,Germany: Bundesinstitut fuer Arzneimittel und Medizinprodukte,Great Britain: MHRA,Ireland: The Irish Medicines Board,Italy: Comitato Etico della Fondazione Centro S. Raffaele del Monte Tabor (IRCCS) di Milano,Norway: Norwegian Medicines Agency (Statens Legemiddelverk),Spain: Agencia Espanola del Medicamento y Productos Sanitarios,…
NCT02182232	United States: Food and Drug Administration
NCT00274248	United States: Food and Drug Administration
NCT00107120	United States: Food and Drug Administration
NCT00321724	United States: Food and Drug Administration
NCT00331916	United States: Food and Drug Administration
NCT00309998	United States: Food and Drug Administration
NCT00262860	United States: Federal Government
NCT00492869	United States: Food and Drug Administration
NCT00712920	United States: Food and Drug Administration
NCT00106340	United States: Food and Drug Administration
NCT00586625	United States: Food and Drug Administration
NCT00282022	United States: Food and Drug Administration
NCT00383578	Estonia: The State Agency of Medicine,United States: Food and Drug Administration
NCT00671073	United States: Food and Drug Administration
NCT00664027	United States: Food and Drug Administration
NCT00889330	United States: Food and Drug Administration
NCT00818571	Russia: Ministry of Health of the Russian Federation,United States: Food and Drug Administration
NCT00291330	Argentina: A.N.M.A.T. (National Administration of Medications, Food and Medical Technology),Australia: Responsilble Ethics Committee,Austria: Federal Office for Safety in Health Care,Belgium: Federal Agency for Medicines and Health Products, FAMHP,Brazil: National Health Surveillance Agency,Canada: Health Canada, Therapeutic Products Directorate,Czech Republic: State Institute for Drug Control (S…
NCT00621140	Croatia: Croatian Institute for Medicines Control, HR-10000 Zagreb,India: Drug Control General of India,Israel: No regulatory agency approval needed for clinical trials,Italy: Comitato Etico per la sperim. clinica dei medicinali dell'A.O. Universitaria Pisana di Pisa,Malaysia: Ministry of Health, Malaysia,Netherlands: The Central Committee on Research Involving Human Subjects (CCMO),Poland: Urzad…
NCT00602472	Argentina: Ministry of Health,Belgium: Federal Agency for Medicines and Health Products, FAMHP,Canada: Therapeutic Products Directorate,China: Food and Drug Administration,Germany: Federal Institute for Drugs and Medical Devices,Great Britain: MHRA,Korea, Republic of: Korea Food and Drug Administration,Philippines: Department of Health,Russia: Ministry of Healthcare and Social Development of Russ…
NCT00857272	United States: Food and Drug Administration
NCT00856843	United States: Food and Drug Administration
NCT00601250	Czech Republic: State Institute for Drug Control (SUKL), CZ-100 41 Prague 10,Finland: Finnish Medicines Agency,Greece: National Organization of Medicines (EOF) National Ethics Committee,India: Ministry of Health and Family Welfare,Israel: Ministry of Health,Mexico: Comision Federal para la Proteccion contra Riesgos Sanitarios (COFEPRIS),New Zealand: Multicentre Ethics Committee/Medsafe,Russia: Mi…
NCT00656357	United States: Food and Drug Administration
NCT00112853	United States: Food and Drug Administration
NCT00867399	United States: Food and Drug Administration
NCT00845195	United States: Institutional Review Board
NCT00407888	United States: Food and Drug Administration
NCT00281944	United States: Food and Drug Administration
NCT00528996	Canada: Therapeutic Products Directorate branch of Health Canada,Germany: Federal Institute for Drugs and Medical Devices,Hungary: National Institute of Pharmacy (OGYI), H-1051 Budapest,Korea, Republic of: KOREA Food and Drug Administration (KFDA),Mexico: Comision Federal para la Proteccion contra Riesgos Sanitarios (COFEPRIS),Poland: CEBK, Warsaw,Russia: Ministry of Healthcare and Social Develop…
NCT00752687	United States: Food and Drug Administration
NCT01114893	United States: Food and Drug Administration
NCT00736775	United States: Food and Drug Administration
NCT00303797	United States: Food and Drug Administration
NCT00877929	Argentina: Admin Nacional de Medicamentos, Alimentos Tecnologia Medica,Korea, Republic of: Korea Food and Drug Administration (KFDA),Mexico: Comision Federal para la Proteccion contra Riesgos Sanitarios (COFEPRIS),Netherlands: Central Committee Research Involving Human Subjects,Slovakia: State Institute for Drug Control,South Africa: Medicines Control Council,Spain: Agencia Española del medicamen…
NCT00932646	United States: Food and Drug Administration
NCT01113593	United States: Food and Drug Administration
NCT01014585	United States: Food and Drug Administration
NCT00416715	United States: Institutional Review Board
NCT02182102	United States: Food and Drug Administration,Canada: Ministry of Health &amp; Long Term Care, Ontario
NCT00802568	United States: Federal Government
NCT00680186	Australia: Dept of Health and Ageing Therapeutic Goods Admin,Brazil: National Health Surveillance Agency,Bulgaria: Bulgarian Drug Agency, BG-1504 Sofia,Canada: Health Canada, Therapeutic Products Directorate,China: Food and Drug Administration,Czech Republic: State Institute for Drug Control (SUKL), CZ-100 41 Prague 10,Denmark: Danish Medicines Agency,France: AFSSAPS,Great Britain: MHRA,Hungary: …
NCT00890747	United States: Food and Drug Administration
NCT00792025	United States: Federal Government
NCT01301742	Germany: Federal Institute for Drugs and Medical Devices,United States: Food and Drug Administration
NCT00467142	United States: Federal Government
NCT00840684	United States: Federal Government
NCT01301781	United States: Food and Drug Administration
NCT01276327	Germany: Federal Institute for Drugs and Medical Devices,United States: Food and Drug Administration
NCT00820963	United States: Federal Government
NCT00870558	United States: Federal Government
NCT00559156	United States: Federal Government
NCT00541073	United States: Federal Government
NCT00963521	United States: Federal Government
NCT01109173	United States: Food and Drug Administration,United States: Institutional Review Board,Hungary: Ministry of Health, Social and Family Affairs,Hungary: Institutional Ethics Committee,Italy: Ministry of Health,Italy: Ethics Committee,Sweden: Institutional Review Board,Sweden: Medical Products Agency,Switzerland: Ethikkommission,Switzerland: Federal Office of Public Health
NCT00559676	United States: Federal Government
NCT00806767	United States: Federal Government
NCT00881530	Austria: Federal Office for Safety in Health Care,Croatia: Agency for Medicinal Product and Medical Devices,Czech Republic: State Institute for Drug Control,Estonia: The State Agency of Medicine,Finland: Finnish Medicines Agency,France: Afssaps - Agence française de sécurité sanitaire des produits de santé (Saint-Denis),Germany: Federal Institute for Drugs and Medical Devices,Hungary: National In…
NCT00381901	United States: Federal Government
NCT00559195	United States: Federal Government
NCT00559741	United States: Federal Government
NCT00544349	United States: Federal Government
NCT00771433	United States: Federal Government
NCT00770172	United States: Federal Government
NCT00738868	United States: Federal Government
NCT00556413	United States: Federal Government
NCT00126620	United States: Federal Government
NCT00627354	United States: Federal Government
NCT00969709	United States: Food and Drug Administration
NCT00301938	United States: Food and Drug Administration
NCT01217229	United States: Food and Drug Administration
NCT00343785	United States: Institutional Review Board
NCT00980343	United States: Food and Drug Administration
NCT00410826	United States: Institutional Review Board
NCT01087502	Australia: Dept of Health and Ageing Therapeutic Goods Admin,Canada: Health Canada,Finland: Finnish Medicines Agency,Israel: Israeli Health Ministry Pharmaceutical Administration,Japan: Ministry of Health, Labor and Welfare,New Zealand: Multi-Regional Ethics Committee,Slovakia: State Institute for Drug Control,Sweden: Medical Products Agency,United States: Food and Drug Administration
NCT01011868	Denmark: Danish Medicines Agency,France: Afssaps - Agence française de sécurité sanitaire des produits de santé (Saint-Denis),Ireland: Irish Medicines Board,Portugal: National Pharmacy and Medicines Institute,South Korea: Korea Food and Drug Administration (KFDA),United Kingdom: Medicines and Healthcare Products Regulatory Agency,United States: Food and Drug Administration
NCT00096109	United States: Food and Drug Administration
NCT01670266	United States: Food and Drug Administration
NCT01422213	Australia: Department of Health and Ageing Therapeutic Goods Administration,Canada: Health Canada,Finland: Finnish Medicines Agency,France: Agence Nationale de Sécurité du Médicament et des produits de santé,Germany: Federal Institute for Drugs and Medical Devices,Latvia: State Agency of Medicines,Mexico: Ministry of Health,Serbia: Medicines and Medical Devices Agency,Slovakia: State Institute fo…
NCT01786629	United States: Food and Drug Administration
NCT01432665	United States: Food and Drug Administration
NCT02121301	United States: Food and Drug Administration
NCT02117830	United States: Food and Drug Administration
NCT00415324	United States: Food and Drug Administration
NCT00932035	United States: Institutional Review Board
NCT02101866	United States: Food and Drug Administration
NCT01968005	United States: Food and Drug Administration
NCT01250470	United States: Food and Drug Administration
NCT02281474	United States: Food and Drug Administration
NCT01551043	United States: Food and Drug Administration
NCT01403415	United States: Food and Drug Administration
NCT01502605	United States: Food and Drug Administration,United States: Institutional Review Board
NCT01902160	United States: Food and Drug Administration
NCT01008566	United States: Food and Drug Administration
NCT01017640	United States: Food and Drug Administration
NCT02274766	United States: Food and Drug Administration
NCT00277472	United States: Food and Drug Administration
NCT00244543	United States: Food and Drug Administration
NCT00426140	United States: Food and Drug Administration
NCT00410657	United States: Federal Government,United States: Food and Drug Administration,United States: Institutional Review Board
NCT00354692	United States: Food and Drug Administration
NCT00418756	United States: Food and Drug Administration
NCT00365560	United States: Food and Drug Administration
NCT00439738	United States: Food and Drug Administration
NCT00334906	United States: Food and Drug Administration
NCT00801294	France: AFFSAPS,United States: Food and Drug Administration
NCT00128700	United States: Federal Government
NCT00119249	United States: Food and Drug Administration
NCT00253578	United States: Food and Drug Administration
NCT00458809	United States: Federal Government
NCT00317785	United States: Federal Government,United States: Food and Drug Administration,United States: Institutional Review Board
NCT00351884	United States: Food and Drug Administration
NCT00138632	United States: Food and Drug Administration,Australia: Department of Health and Ageing Therapeutic Goods Administration
NCT00459446	United States: Federal Government
NCT00656539	United States: Food and Drug Administration
NCT00756977	United States: Food and Drug Administration
NCT00756548	United States: Food and Drug Administration
NCT00407576	United States: Federal Government
NCT00444743	United States: Food and Drug Administration
NCT00859105	United States: Institutional Review Board
NCT00716092	Germany: BfArM (Bundesinstitut für Arzneimittel und Medizinalprodukte),United States: Food and Drug Administration
NCT00703781	United States: Food and Drug Administration
NCT00479401	Argentina: A.N.M.A.T. (Administracion Nacional de Medicamentos, Alimentos y Tecnologia Medica),Austria: Federal Office for Safety in Health Care,Czech Republic: SUKL (state institute for drug control),Finland: Finnish Medicines Agency,Germany: Federal Institute for Drugs and Medical Devices,Hungary: National Institute of Pharmacy, H-1051 Budapest,India: Drug Control General of India,Japan: Minist…
NCT00826358	United States: Food and Drug Administration
NCT00448227	United States: Food and Drug Administration,Germany: Federal Institute for Drugs and Medical Devices,Guatemala: Ministry of Health Commission for Clinical Trials Evaluation
NCT00772304	United States: Institutional Review Board
NCT00578929	United States: Food and Drug Administration
NCT00607841	Peru: Ministry of Health,United States: Food and Drug Administration
NCT00781443	United States: Food and Drug Administration
NCT00473590	United States: Food and Drug Administration
NCT00770861	United States: Food and Drug Administration
NCT00979615	United States: Food and Drug Administration
NCT00331344	United States: Food and Drug Administration
NCT00489203	United States: Food and Drug Administration
NCT00466466	United States: Food and Drug Administration,United Kingdom: Medicines and Healthcare Products Regulatory Agency,France: Agence Francaise de Securite Sanitaire des Produits de Sante (AFSSAPS)
NCT01106664	United States: Food and Drug Administration
NCT01195675	Germany: BfArM (Bundesinstitut für Arzneimittel und Medizinprodukte),United States: Food and Drug Administration
NCT00623103	United States: Food and Drug Administration,Canada: Health Canada,Austria: Agency for Health and Food Safety,Belgium: Federal Agency for Medicinal Products and Health Products,France: Afssaps - Agence française de sécurité sanitaire des produits de santé (Saint-Denis),Germany: Federal Institute for Drugs and Medical Devices,Italy: Ministry of Health,Netherlands: Medicines Evaluation Board (MEB),S…
NCT01111318	Romania: National Medicines Agency,United States: Food and Drug Administration
NCT00876798	United States: Food and Drug Administration
NCT01154348	United States: Food and Drug Administration
NCT00316849	United States: Food and Drug Administration
NCT00968591	United States: Food and Drug Administration
NCT00795418	United States: Food and Drug Administration
NCT00969150	United States: Food and Drug Administration
NCT01265524	United States: Food and Drug Administration,Armenia: Ministry of Health,Georgia: Ministry of Health,Moldova: Ministry of Health
NCT01143090	United States: Food and Drug Administration
NCT01240408	United States: Food and Drug Administration
NCT00357305	United States: Food and Drug Administration
NCT01119937	United States: Food and Drug Administration,Japan: Ministry of Health, Labor and Welfare
NCT00561925	Argentina: Administración Nacional de Medicamentos, Alimentos y Tecnologia Médica (A.N.M.A.T.),Australia: Responsilble Ethics Committee,Belgium: Federal Agency for Medicines and Health Products, FAMHP,Canada: Health Canada (TPD),France: AFSSAPS,Germany: BfArM (Bundesagentur fuer Arzneimittel und Medizinalprodukte),Great Britain: MHRA,Ireland: Irish Medicines Board,Italy: Comitato Etico Interazien…
NCT00268905	United States: Food and Drug Administration
NCT00774397	Argentina: A.N.M.A.T. (Administracion Nacional de Medicamentos, Alimentos y Tecnología Médica).,Australia: Dept of Health and Ageing Therapeutic Goods Admin,Austria: Federal Office for Safety in Health Care,Canada: Health Canada - Therapeutic Products Directorate,Czech Republic: State Institute for Drug Control (SUKL), CZ-100 41 Prague 10,France: Afssaps - Agence française de sécurité sanitaire d…
NCT01451775	Germany: Federal Institute for Drugs and Medical Devices,United States: Food and Drug Administration
NCT01441232	United States: Food and Drug Administration
NCT01339260	United States: Food and Drug Administration,Argentina: Ministry of Health,Belarus: Ministry of Health,Brazil: Ministry of Health,Brazil: National Committee of Ethics in Research,Hungary: National Institute of Pharmacy,Germany: Federal Institute for Drugs and Medical Devices,Romania: National Medicines Agency,Romania: Ethics Committee,Bulgaria: Bulgarian Drug Agency,Bulgaria: Ethics committee,Croa…
NCT01615406	United States: Food and Drug Administration
NCT01270971	United States: Food and Drug Administration,Mexico: Federal Commission for Sanitary Risks Protection
NCT00724984	United States: Food and Drug Administration
NCT01363479	United States: Food and Drug Administration,United States: Institutional Review Board,Argentina: Ministry of Health,Hungary: National Institute of Pharmacy,Poland: Ministry of Health,India: Central Drugs Standard Control Organization,Germany: Ministry of Health,Russia: Pharmacological Committee, Ministry of Health,Ukraine: Ethics Committee,Ukraine: Ministry of Health,Bulgaria: Bulgarian Drug Agen…
NCT01536041	United States: Food and Drug Administration
NCT01141725	United States: Institutional Review Board
NCT00769470	United States: Food and Drug Administration
NCT01304706	United States: Food and Drug Administration
NCT01110135	United States: Institutional Review Board
NCT01815450	United States: Food and Drug Administration
NCT01794741	United States: Food and Drug Administration
NCT01790607	United States: Food and Drug Administration
NCT01145456	United States: Food and Drug Administration
NCT01141244	United States: Food and Drug Administration
NCT01668667	United States: Food and Drug Administration
NCT00996411	United States: Food and Drug Administration
NCT00855309	United States: Institutional Review Board
NCT02066545	United States: Food and Drug Administration
NCT02550756	United States: Food and Drug Administration
NCT02205840	United States: Food and Drug Administration
NCT02324309	United States: Food and Drug Administration
NCT01038635	United States: Food and Drug Administration
NCT00219076	United States: Food and Drug Administration
NCT00171613	United States: Food and Drug Administration
NCT00146289	United States: Food and Drug Administration
NCT00084721	United States: Federal Government
NCT00366444	United States: Food and Drug Administration
NCT00364091	United States: Food and Drug Administration
NCT00273312	United States: Food and Drug Administration
NCT00103337	United States: Food and Drug Administration
NCT00266227	United States: Food and Drug Administration
NCT00124280	United States: Food and Drug Administration
NCT00212641	United States: Food and Drug Administration
NCT00298610	United States: Food and Drug Administration
NCT00438178	United States: Food and Drug Administration
NCT00396227	United States: Food and Drug Administration
NCT00388882	Argentina: A.N.M.A.T. (Administracion Nacional de Medicamentos, Alimentos y Tecnología),Great Britain: MHRA,Lithuania: State Medicines Control Agency, LT-01132 Vilnius,Slovakia: SUKL (state institute for drug control), SK-825 08 Bratislava 26,United States: Food and Drug Administration
NCT00384436	United States: Food and Drug Administration
NCT00384423	United States: Food and Drug Administration
NCT00118287	United States: Federal Government
NCT00465985	United States: Food and Drug Administration,Germany: Paul Ehrlich Institute,Spain: Spanish Agency of Medicines,France: Afssaps - Agence française de sécurité sanitaire des produits de santé (Saint-Denis),United Kingdom: Medicines and Healthcare Products Regulatory Agency,India: Ministry of Health
NCT00710710	Austria: Federal Office for Safety in Health Care,Germany: Bundesinstitut fuer Arzneimittel und Medizinprodukte,United States: Food and Drug Administration
NCT00726336	United States: Food and Drug Administration
NCT00281606	United States: Food and Drug Administration (IND Exempted)
NCT00441272	United States: Federal Government
NCT00639158	United States: Food and Drug Administration
NCT00630019	United States: Institutional Review Board
NCT00626418	United States: Food and Drug Administration
NCT00363272	United States: Food and Drug Administration
NCT00335998	United States: Food and Drug Administration
NCT00595231	United States: Food and Drug Administration
NCT00575367	United States: Food and Drug Administration
NCT00119236	United States: Food and Drug Administration
NCT00467740	Canada: Therapeutic Products Directorate,France: Agence Française de Sécurité Sanitaire des Produits de Santé,Germany: BfArM Bundesinstitut fuer Arzneimittel und Medizinprodukte,United States: Food and Drug Administration
NCT00627367	United States: Institutional Review Board
NCT02171494	United States: Food and Drug Administration
NCT00752141	United States: Food and Drug Administration
NCT00538980	United States: Institutional Review Board,United States: Food and Drug Administration
NCT00749190	Argentina: Administracion Nacional de Medicamentos, Alimentos y Tecnologia (A.N.M.A.T),Austria: Federal Office for Safety in Health Care,Czech Republic: State Institute for Drug Control (SUKL), CZ-100 41 Prague 10,Estonia: State Agency of Medicines, EE-5041Tartu,Finland: Finnish Medicines Agency,France: French Health Products Safety Agency 143-147 boulevard Anatole France 93285,Germany: Federal I…
NCT00459836	United States: Food and Drug Administration
NCT00278330	United States: Food and Drug Administration
NCT00615693	United States: Food and Drug Administration
NCT00357708	United States: Food and Drug Administration
NCT00667719	United States: Food and Drug Administration,Belgium: Pharmaceutical Inspectorate,Germany: Federal Institute for Drugs and Medical Devices,Poland: Office for Registration of Medicinal Products, Medical Devices and Biocidal Products,Slovakia: State Institute for Drug Control,Spain: Spanish Agency of Medicines,Turkey: Ministry of Health
NCT00907998	United States: Food and Drug Administration,Israel: Ministry of Health,Netherlands: Medical Ethics Review Committee (METC),Germany: Ministry of Health,Denmark: Danish Medicines Agency
NCT00471562	United States: Food and Drug Administration
NCT00621855	Belgium: Federal Agency for Medicines and Health Products, FAMHP,Bulgaria: Bulgarian Drug Agency, BG-1504 Sofia,Canada: Health Canada, Therapeutic Products Directorate,Czech Republic: State Institute for Drug Control (SUKL), CZ-100 41 Prague 10,Denmark: The Danish Medicines Agency,Finland: Finnish Medicines Agency,France: Afssaps - Agence française de sécurité sanitaire des produits de santé (Sai…
NCT00848055	Germany:,United States: Food and Drug Administration
NCT00462735	United States: Institutional Review Board
NCT01069692	United States: Food and Drug Administration,European Union: European Medicines Agency,Belgium: Ministry of Social Affairs, Public Health and the Environment,Czech Republic: State Institute for Drug Control,Hungary: National Institute of Pharmacy,Italy: Ministry of Health,Turkey: Ministry of Health,Japan: Pharmaceuticals and Medical Devices Agency,India: Drugs Controller General of India,Russia: M…
NCT01021358	United States: Food and Drug Administration
NCT00646542	Argentina: Administracion Nacional de Medicamentos, Alimentos y Tecnologia Medica,Australia: Department of Health and Ageing Therapeutic Goods Administration,Canada: Health Canada,Costa Rica: Ministry of Health Costa Rica,Finland: Finnish Medicines Agency,France: Afssaps - Agence française de sécurité sanitaire des produits de santé (Saint-Denis),Germany: Federal Institute for Drugs and Medical D…
NCT00329238	Argentina: Administracion Nacional de Medicamentos, Alimentos y Tecnologia Medica,Australia: Dept of Health and Ageing Therapeutic Goods Admin,Austria: Bundesamt für Sicherheit im Gesundheitswesen, A-1030 Vienna,Belgium: Federal Agency for Medicines and Health Products, FAMHP,Brazil: National Health Surveillance Agency,Bulgaria: Bulgarian Drug Agency, BG-1504 Sofia,Canada: Health Canada, Therapeu…
NCT01205373	United States: Food and Drug Administration
NCT01188863	United States: Food and Drug Administration
NCT01185977	United States: Institutional Review Board
NCT00982930	Estonia: The State Agency of Medicine,Russia: Ministry of Health of the Russian Federation,United States: Food and Drug Administration
NCT01557985	United States: Institutional Review Board
NCT01188850	United States: Food and Drug Administration
NCT01405651	United States: Food and Drug Administration
NCT01014429	United States: Food and Drug Administration
NCT01221818	United States: Food and Drug Administration
NCT00880282	United States: Food and Drug Administration
NCT01675609	United States: Food and Drug Administration
NCT01076530	United States: Food and Drug Administration
NCT00217438	United States: Institutional Review Board
NCT00293345	United States: Food and Drug Administration
NCT00495872	United States: Institutional Review Board
NCT00752011	United States: Food and Drug Administration
NCT01374490	United States: Food and Drug Administration
NCT01283594	United States: Food and Drug Administration
NCT01561807	United Kingdom: Medicines and Healthcare Products Regulatory Agency,United States: Food and Drug Administration
NCT00470184	United States: Food and Drug Administration
NCT01451138	United States: Food and Drug Administration
NCT00535119	United States: Food and Drug Administration
NCT01916863	United States: Food and Drug Administration
NCT01916850	United States: Food and Drug Administration
NCT01979679	United States: Food and Drug Administration
NCT01913002	United States: Food and Drug Administration
NCT01881113	United States: Food and Drug Administration
NCT02097173	United States: Food and Drug Administration
NCT01661673	United States: Food and Drug Administration
NCT01064713	United States: Food and Drug Administration
NCT01527136	United States: Food and Drug Administration
NCT02195635	United States: Food and Drug Administration
NCT01616056	United States: Federal Government
NCT01164163	United States: Food and Drug Administration
NCT01251965	United States: Food and Drug Administration
NCT00632359	United States: Food and Drug Administration
NCT01912456	United States: Food and Drug Administration,United Kingdom: Medicines and Healthcare Products Regulatory Agency,Spain: Agencia Española de Medicamentos y Productos Sanitarios,Canada: Health Canada,Israel: Ministry of Health,Australia: Department of Health and Ageing Therapeutic Goods Administration,Romania: National Agency for Medicines and Medical Devices,Hungary: National Institute for Quality …
NCT00872157	United States: Food and Drug Administration
NCT01321346	United States: Food and Drug Administration
NCT01927341	United States: Food and Drug Administration,Belgium: Federal Agency for Medicinal Products and Health Products,Canada: Health Canada,France: Comité consultatif sur le traitement de l'information en matière de recherche dans le domaine de la santé,Germany: Federal Institute for Drugs and Medical Devices,Italy: National Institute of Health,Netherlands: Medicines Evaluation Board (MEB),Spain: Agenci…
NCT00107445	United States: Food and Drug Administration
NCT00098397	United States: Food and Drug Administration
NCT02259868	United States: Food and Drug Administration
NCT00265265	United States: Food and Drug Administration
NCT00130182	United States: Food and Drug Administration
NCT00128440	United States: Food and Drug Administration
NCT00114257	United States: Food and Drug Administration
NCT00267176	Austria: Federal Ministry for Health and Women,Belgium: Federal Agency for Medicines and Health Products, FAMHP,Brazil: National Health Surveillance Agency,Finland: Finnish Medicines Agency,France: Afssaps - Agence française de sécurité sanitaire des produits de santé (Saint-Denis),Germany: Federal Institute for Drugs and Medical Devices,Sweden: Medical Products Agency,United Kingdom: Medicines a…
NCT02242344	United States: Food and Drug Administration,Brazil: National Health Surveillance Agency,Mexico: Ministry of Health
NCT00107510	United States: Federal Government
NCT00303927	United States: Federal Government
NCT00182702	United States: Food and Drug Administration
NCT00345163	United States: Food and Drug Administration
NCT00993863	United States: Food and Drug Administration
NCT00109811	United States: Food and Drug Administration
NCT00101270	United States: Food and Drug Administration
NCT00418626	United States: Food and Drug Administration
NCT00397787	United States: Food and Drug Administration
NCT00288041	United States: Food and Drug Administration
NCT00348283	United States: Food and Drug Administration
NCT00709800	United States: Food and Drug Administration
NCT00694213	United States: Food and Drug Administration
NCT00728780	United States: Food and Drug Administration
NCT00622063	United States: Food and Drug Administration
NCT00629980	United States: Food and Drug Administration
NCT00627120	United States: Food and Drug Administration
NCT00293488	United States: Food and Drug Administration
NCT00451035	Argentina: Administracion Nacional de Medicamentos, Alimentos y Tecnologia Medica,Australia: Department of Health and Ageing Therapeutic Goods Administration,Belgium: Federal Agency for Medicinal Products and Health Products,Canada: Health Canada,Denmark: Danish Medicines Agency,European Union: European Medicines Agency,Finland: Finnish Medicines Agency,France: Afssaps - Agence française de sécur…
NCT00350207	Austria: Federal Office for Safety in Health Care,Belgium: Federal Agency for Medicines and Health Products, FAMHP,Denmark: Danish Medicines Agency,Finland: Finnish Medicines Agency,France: French Health Products Safety Agency (AFSSAPS),Germany: Federal Institute for Drugs and Medical Devices,Great Britain: MHRA,Greece: EOF-National Organisation for Medicines,Italy: Committee for the clinical exp…
NCT00526149	United States: Federal Government
NCT00719693	United States: Food and Drug Administration
NCT00541489	United States: Food and Drug Administration
NCT02182336	United States: Food and Drug Administration
NCT00402233	United States: Food and Drug Administration
NCT00558428	Belgium: Federal Agency for Medicines and Health Products, FAMHP,Canada: Health Canada (TPD),Denmark: Lægemiddelstyrelsen Kliniskeforsøg, Inspektionen Axel Heides Gade 1 DK-2300 Copenhagen S,Finland: HUS Ethics Committee,France: AGENCE FRANCAISE DE SECURITE SANITAIRE DES PRODUITS DE SANTE,Korea, Republic of: Korea Food and Drug Administration (KFDA),Netherlands: Central Committee on Research Invo…
NCT02172534	United States: Food and Drug Administration
NCT00569374	United States: Food and Drug Administration
NCT01217190	United States: Food and Drug Administration
NCT00303251	United States: Food and Drug Administration
NCT00467402	United States: Food and Drug Administration
NCT00795769	United States: Federal Government
NCT00959634	United States: Food and Drug Administration
NCT00818454	United States: Food and Drug Administration
NCT00609141	United States: Food and Drug Administration
NCT01594255	United States: Food and Drug Administration
NCT00490776	United States: Food and Drug Administration
NCT00931281	United States: Food and Drug Administration
NCT00316953	United States: Food and Drug Administration
NCT00657150	Australia: Dept of Health and Ageing Therapeutic Goods Admin,Austria: Bundesamt für Sicherheit im Gesundheitswesen, A-1030 Vienna,Belgium: Federal Agency for Medicines and Health Products, FAMHP,Canada: Health Canada, Therapeutic Products Directorate,Czech Republic: State Institute for Drug Control (SUKL), CZ-100 41 Prague 10,Denmark: The Danish Medicines Agency,Finland: Finnish Medicines Agency,…
NCT00673075	United States: Food and Drug Administration
NCT00568594	Netherlands: The Central Committee on Research Involving Human Subjects (CCMO),United States: Food and Drug Administration,Israel: Ministry of Health,South Africa: Medicines Control Council,Belgium: Federal Agency for Medicinal Products and Health Products,Denmark: Danish Medicines Agency,United Kingdom: Medicines and Healthcare Products Regulatory Agency
NCT00770965	United States: Food and Drug Administration
NCT00759083	United States: Food and Drug Administration
NCT00612703	United States: Food and Drug Administration
NCT00782509	China: Food and Drug Administration,Germany: Federal Institute for Drugs and Medical Devices,Taiwan: Department of Health, Executive Yuan, Taiwan,United States: Food and Drug Administration
NCT00144300	United States: Food and Drug Administration
NCT01055912	United States: Food and Drug Administration,United States: Institutional Review Board
NCT00506831	United States: Food and Drug Administration
NCT00903383	United States: Food and Drug Administration
NCT01091142	United States: Food and Drug Administration
NCT01451099	United States: Food and Drug Administration
NCT01106248	European Union: European Medicines Agency,United States: Food and Drug Administration
NCT00782210	Australia: Dept of Health and Ageing Therapeutic Goods Admin,China: Food and Drug Administration,Germany: Federal Institute for Drugs and Medical Devices,New Zealand: Multi-Regional Ethics Committee / Medsafe,Taiwan: Department of Health, Executive Yuan, Taiwan,United States: Food and Drug Administration
NCT02153788	United States: Institutional Review Board
NCT00766155	United States: Federal Government
NCT00954447	Argentina: Admin Nacional de Medicamentos, Alimentos Tecnologia Medica,Belgium: Federal Agency for Medicinal and Health Products,Brazil: National Health Surveillance Agency,Canada: Health Canada,Czech Republic: State Institute for Drug Control,Finland: Finnish Medicines Agency,Germany: Bundesinstitut für Arzneimittel und Medizinprodukte (BfArM), Kurt-Georg-Kiesinger-Allee 3, D-53175 Bonn,Greece: …
NCT00335738	United States: Institutional Review Board
NCT00952731	United States: Food and Drug Administration,United States: Data and Safety Monitoring Board,United States: Institutional Review Board
NCT01031368	United States: Food and Drug Administration
NCT00379080	United States: Food and Drug Administration
NCT00861874	United States: Institutional Review Board
NCT00513162	United States: Institutional Review Board
NCT01129206	United States: Institutional Review Board
NCT01376297	United States: Food and Drug Administration,United States: Institutional Review Board,Germany: Federal Institute for Drugs and Medical Devices,Hungary: National Institute of Pharmacy,Czech Republic: Ethics Committee,Czech Republic: State Institute for Drug Control,Poland: Ministry of Health,Poland: Ethics Committee,Serbia and Montenegro: Agency for Drugs and Medicinal Devices,Ukraine: Ethics Comm…
NCT00467272	United States: Institutional Review Board
NCT01268332	United States: Food and Drug Administration
NCT00799643	United States: Food and Drug Administration
NCT00387920	United States: Food and Drug Administration
NCT00248534	United States: Federal Government
NCT01932528	United Kingdom: Medicines and Healthcare Products Regulatory Agency,United States: Food and Drug Administration
NCT01494233	United States: Food and Drug Administration
NCT00822458	United States: Food and Drug Administration
NCT01477021	United States: Food and Drug Administration
NCT01768663	United States: Food and Drug Administration
NCT00966277	United States: Institutional Review Board
NCT02273986	United States: Food and Drug Administration
NCT00813124	United States: Institutional Review Board
NCT01208454	United States: Food and Drug Administration
NCT02196714	United States: Food and Drug Administration
NCT02189304	United States: Food and Drug Administration
NCT00112502	United States: Federal Government
NCT00101010	United States: Federal Government
NCT01924091	United States: Food and Drug Administration
NCT02291718	United States: Institutional Review Board
NCT01981187	United States: Food and Drug Administration
NCT00166439	United States: Food and Drug Administration
NCT01023061	United States: Food and Drug Administration
NCT02017249	United States: Food and Drug Administration
NCT01525407	United States: Federal Government
NCT01012297	United States: Food and Drug Administration
NCT02123849	United States: Federal Government
NCT02297477	Walter Reed Army Institute of Research Institutional Review Board USA:

## Sheet: 2_Completed_USA_PriComplDate_leftovers
NCT Number	Authority
NCT01121913	South Africa: Medicines Control Council
NCT02250573	Poland: Ministry of Health,Russia: Ministry of Health of the Russian Federation
NCT02227017	Canada: Public Health Agency of Canada
NCT02211989	Germany: Federal Institute for Drugs and Medical Devices
NCT02216461	Germany: Federal Institute for Drugs and Medical Devices
NCT00336921	China: Food and Drug Administration
NCT02183337	Germany: Federal Institute for Drugs and Medical Devices
NCT02263989	Japan: Ministry of Health, Labor and Welfare
NCT00331851	France: Afssaps - Agence française de sécurité sanitaire des produits de santé (Saint-Denis),Spain: Spanish Agency of Medicines,Slovakia: State Institute for Drug Control,Russia: Pharmacological Committee, Ministry of Health,Denmark: Danish Medicines Agency,Poland: Ministry of Health,Finland: Finnish Medicines Agency,San Marino: Agency for Drugs and Medicinal Devices,South Africa: Medicines Contr…
NCT02182219	France: Agence Nationale de Sécurité du Médicament et des produits de santé
NCT00382772	Finland: Finnish Medicines Agency
NCT00363545	Panama: Ministry of Health
NCT00434317	Hungary: National Institute of Pharmacy
NCT02172157	Netherlands: Medicines Evaluation Board (MEB)
NCT02215746	Germany: Federal Institute for Drugs and Medical Devices
NCT00558571	Germany: BfArM (Bundesagentur fuer Arzneimittel und Medizinalprodukte)
NCT00507845	Argentina: Human Research Bioethics Committee,Argentina: Administracion Nacional de Medicamentos, Alimentos y Tecnologia Medica
NCT00495339	Russia: Ministry of Health of the Russian Federation
NCT02173652	Germany: Federal Institute for Drugs and Medical Devices
NCT00679562	Thailand: Food and Drug Administration
NCT00442234	Japan: Ministry of Health, Labor and Welfare
NCT00464776	Denmark: Danish Medicines Agency
NCT00314977	Netherlands: The Central Committee on Research Involving Human Subjects (CCMO)
NCT02183571	Germany: Federal Institute for Drugs and Medical Devices
NCT00850590	United Kingdom: Medicines and Healthcare Products Regulatory Agency
NCT02171715	Germany: Federal Institute for Drugs and Medical Devices
NCT00684632	Japan: Ministry of Health, Labor and Welfare
NCT00876421	Hungary: National Institute of Pharmacy,Germany: Federal Institute for Drugs and Medical Devices,Netherlands: The Central Committee on Research Involving Human Subjects (CCMO),Sweden: Medical Products Agency,Czech Republic: State Institute for Drug Control,Russia: Ministry of Health of the Russian Federation,Ukraine: State Pharmacological Center - Ministry of Health,Romania: National Medicines Ag…
NCT00827788	Italy: Ethics Committee
NCT02221401	Germany: Federal Institute for Drugs and Medical Devices
NCT02220647	Germany: Federal Institute for Drugs and Medical Devices
NCT01007721	Germany: Federal Institute for Drugs and Medical Devices
NCT01533129	Turkey: Central Ethical Committee
NCT01357798	Brazil: Ethics Committee
NCT01251796	Japan: Ministry of Health, Labor and Welfare
NCT01309698	Japan: Pharmaceuticals and Medical Devices Agency
NCT01291732	South Korea: Korea Food and Drug Administration (KFDA)
NCT01040793	Austria: Federal Office for Safety in Health Care,Belgium: Federal Agency for Medicinal and Health Products,Canada: Health Canada,Germany: Federal Institute for Drugs and Medical Devices,Russia: Pharmacological Committee, Ministry of Health
NCT01040130	Australia: Dept of Health and Ageing Therapeutic Goods Admin,Austria: Federal Office for Safety in Health Care,Canada: Health Canada,France: Afssaps - Agence française de sécurité sanitaire des produits de santé (Saint-Denis),Germany: Federal Institute for Drugs and Medical Devices
NCT01290757	Germany: Federal Institute for Drugs and Medical Devices
NCT00886275	Taiwan: Department of Health
NCT01152645	Korea: Food and Drug Administration,Japan: Ministry of Health, Labor and Welfare
NCT00877149	China: Food and Drug Administration
NCT01142479	Taiwan: Department of Health
NCT01482936	China: Food and Drug Administration
NCT00169247	France: Afssaps - Agence française de sécurité sanitaire des produits de santé (Saint-Denis)
NCT00782405	Germany: Federal Institute for Drugs and Medical Devices
NCT01224717	Denmark: Danish Medicines Agency
NCT01261143	South Korea: Korea Food and Drug Administration (KFDA)
NCT01156779	Korea: Food and Drug Administration
NCT02062580	South Africa: Human Research Ethics Committee
NCT01607060	Brazil: National Committee of Ethics in Research
NCT02860624	China: Food and Drug Administration
NCT01384396	Japan: Ministry of Health, Labor and Welfare
NCT01593514	United Kingdom: Research Ethics Committee
NCT01768455	Korea: Food and Drug Administration
NCT01820715	South Korea: Korea Food and Drug Administration (KFDA)
NCT01551147	Canada: Health Canada
NCT01928628	South Korea: Korea Food and Drug Administration (KFDA)
NCT00915785	United Kingdom: Medicines and Healthcare Products Regulatory Agency
NCT02410083	South Korea: Ministry of Korea Food and Drug Safety (KFDA)
NCT01771783	Switzerland: Swissmedic
NCT02255734	Taiwan: Institutional Review Board
NCT02238912	India: Institutional Review Board
NCT00862875	Canada: Ethics Review Committee
NCT02106260	Netherlands: The Central Committee on Research Involving Human Subjects (CCMO)
NCT01959295	Japan: Institutional Review Board
NCT02219971	China: Food and Drug Administration
NCT01060891	France: Afssaps - Agence française de sécurité sanitaire des produits de santé (Saint-Denis)
NCT02620124	Finland: Finnish National Agency for Medicines
NCT01776658	Spain: Agencia Española de Medicamentos y Productos Sanitarios,Spain: Comité Ético de Investigación Clínica
NCT02340247	Denmark: The Regional Committee on Biomedical Research Ethics
NCT02309008	South Korea: Ministry of Food and Drug Safety
NCT02183350	Germany: Federal Institute for Drugs and Medical Devices,Netherlands: Ministry of Health, Welfare and Sport
NCT02256748	Germany: Federal Institute for Drugs and Medical Devices
NCT00171769	Germany: Federal Institute for Drugs and Medical Devices
NCT02192463	Germany: Federal Institute for Drugs and Medical Devices
NCT00280384	Japan: Ministry of Health, Labor and Welfare
NCT02171689	Netherlands: Medicines Evaluation Board (MEB)
NCT02171052	Germany: Federal Institute for Drugs and Medical Devices
NCT02171039	Germany: Federal Institute for Drugs and Medical Devices
NCT00856713	Bulgaria: Ministry of Health
NCT02259816	Germany: Federal Institute for Drugs and Medical Devices
NCT00377715	Russia: Ministry of Health of the Russian Federation
NCT00309608	France: AFSSAPS,Germany: Bundesinstitut fuer Arzneimittel und Medizinprodukte,Great Britain: MHRA,Slovakia: SUKL (state institute for drug control), SK-825 08 Bratislava 26,Sweden: Medical Products Agency,Ukraine: Ministry of Health Care of Ukraine (MoH of Ukraine)
NCT02215018	Germany: Federal Institute for Drugs and Medical Devices
NCT00356005	Bangladesh: Ethical Review Committee,Austria: Ethikkommission
NCT00420316	Finland: Finnish Medicines Agency
NCT02259790	Japan: Ministry of Health, Labor and Welfare
NCT00584584	United Kingdom: Medicines and Healthcare Products Regulatory Agency,Germany: Federal Institute for Drugs and Medical Devices
NCT02229825	France: Agence Nationale de Sécurité du Médicament et des produits de santé,Italy: Ministry of Health,Russia: Ministry of Health of the Russian Federation,South Africa: Department of Health
NCT02273401	Germany: Federal Institute for Drugs and Medical Devices
NCT00868985	Romania: State Institute for Drug Control
NCT00243087	Ukraine: State Expert Center of the Ministry of Health of Ukraine
NCT00546143	Germany: Paul-Ehrlich-Institut,South Africa: Medicines Control Council
NCT02276378	Japan: Ministry of Health, Labor and Welfare
NCT01034735	Germany: The Bavarian State Ministry of the Environment and Public Health
NCT00731523	Russia: Ethics Committee
NCT00729599	Brazil: National Health Surveillance Agency
NCT02182453	Japan: Ministry of Health, Labor and Welfare
NCT02171585	Germany: Federal Institute for Drugs and Medical Devices
NCT02171533	Germany: Federal Institute for Drugs and Medical Devices
NCT00262769	United Kingdom: Medicines and Healthcare Products Regulatory Agency,United Kingdom: National Health Service,United Kingdom: National Institute for Health Research,United Kingdom: Research Ethics Committee
NCT02171520	Germany: Federal Institute for Drugs and Medical Devices
NCT02171481	Germany: Federal Institute for Drugs and Medical Devices
NCT00676312	Switzerland: Swissmedic
NCT00417326	Japan: Ministry of Health, Labor and Welfare
NCT02638285	Iran: Mashhad University of Medical Sciences
NCT02182258	Germany: Federal Institute for Drugs and Medical Devices
NCT00919490	Japan: Ministry of Health, Labor and Welfare
NCT00888004	Germany: Federal Institute for Drugs and Medical Devices
NCT02335879	China: Ethics Committee
NCT00818753	Netherlands: Central Committee Research Involving Human Subjects
NCT00961896	Austria: Agency for Health and Food Safety,Switzerland: Swissmedic
NCT00430235	Canada: Health Canada
NCT00887861	Germany: Federal Institute for Drugs and Medical Devices
NCT01153711	Germany: Federal Institute for Drugs and Medical Devices
NCT01343706	Germany: Federal Institute for Drugs and Medical Devices
NCT01442259	Germany: Federal Institute for Drugs and Medical Devices
NCT01103960	China: Food and Drug Administration,Malaysia: Ministry of Health,Philippines: Bureau of Food and Drugs
NCT01361802	South Africa: Medicines Control Council
NCT01638117	Republic of Korea: Korea Food and Drug Administration
NCT00454480	Unspecified
NCT01432158	United Kingdom: Medicines and Healthcare Products Regulatory Agency
NCT01481831	China: Food and Drug Administration
NCT00869895	European Union: European Medicines Agency
NCT01656356	Thailand: Ethical Committee,Thailand: Food and Drug Administration
NCT01443416	United Kingdom: Medicines and Healthcare Products Regulatory Agency
NCT01104467	Japan: Pharmaceuticals and Medical Devices Agency
NCT00823355	Japan: Ministry of Health, Labor and Welfare
NCT02053740	Taiwan: Food and Drug Administration, Ministry of Health and Welfare
NCT01973933	Korea: Ministry for Health and Welfare
NCT00363584	Unspecified
NCT01249196	Korea: Food and Drug Administration
NCT01334086	Canada: Health Canada,Canada: Ethics Review Committee
NCT02101073	Netherlands: The Central Committee on Research Involving Human Subjects (CCMO)
NCT02821559	France: Agence Nationale de Sécurité du Médicament et des produits de santé
NCT01934166	Germany: Federal Institute for Drugs and Medical Devices
NCT02147535	Denmark: Ethics Committee
NCT02186990	Turkey: Drug and Medical Device Institution
NCT01461499	Japan: Ministry of Health, Labor and Welfare
NCT01921673	Korea: Food and Drug Administration
NCT02216188	Austria: Austrian Medicines and Medical Devices Agency
NCT02029599	China: Food and Drug Administration
NCT02584920	China: Food and Drug Administration
NCT02583009	South Korea: Ministry of Food and Drug Safety
NCT02256735	Germany: Federal Institute for Drugs and Medical Devices
NCT02170571	Germany: Federal Institute for Drugs and Medical Devices
NCT00170911	Japan: Ministry of Health, Labor and Welfare
NCT02260024	Germany: Federal Institute for Drugs and Medical Devices
NCT02256813	Germany: Federal Institute for Drugs and Medical Devices
NCT00386503	France: Afssaps - Agence française de sécurité sanitaire des produits de santé (Saint-Denis)
NCT02254720	Germany: Federal Institute for Drugs and Medical Devices
NCT02194309	Japan: Pharmaceuticals and Medical Devices Agency
NCT02182323	Germany: Federal Institute for Drugs and Medical Devices
NCT00477373	Kuwait: Ministry of Health
NCT00424905	Italy: Ministry of Health
NCT00311753	Germany: Federal Institute for Drugs and Medical Devices
NCT00445939	Japan: Ministry of Health, Labor and Welfare
NCT00397553	Russia: Pharmacological Committee, Ministry of Health
NCT00501852	Japan: Ministry of Health, Labor and Welfare,Belgium: Federal Agency for Medicinal Products and Health Products,France: Afssaps - Agence française de sécurité sanitaire des produits de santé (Saint-Denis)
NCT00401661	Thailand: Food and Drug Administration
NCT00457353	India: Ministry of Health
NCT00788788	Germany: Federal Institute for Drugs and Medical Devices
NCT02214966	Germany: Federal Institute for Drugs and Medical Devices
NCT02214953	Germany: Federal Institute for Drugs and Medical Devices
NCT00535639	Denmark: Danish Medicines Agency,Denmark: The Regional Committee on Biomedical Research Ethics
NCT00288925	United Kingdom: Medicines and Healthcare Products Regulatory Agency
NCT02182297	Japan: Ministry of Health, Labor and Welfare
NCT01687699	Japan: Institutional Review Board
NCT01255579	Italy: Ministry of Health
NCT00808717	South Korea: Institutional Review Board
NCT00694941	Belgium: Federal Agency for Medicinal Products and Health Products,Germany: Federal Institute for Drugs and Medical Devices,France: Afssaps - Agence française de sécurité sanitaire des produits de santé (Saint-Denis),United Kingdom: Medicines and Healthcare Products Regulatory Agency,Netherlands: The Central Committee on Research Involving Human Subjects (CCMO),Switzerland: Swissmedic,Italy: Ethi…
NCT00706628	Great Britain: MHRA
NCT02211950	Germany: Federal Institute for Drugs and Medical Devices
NCT02194257	Netherlands: Ministry of Health, Welfare and Sport
NCT02183493	Germany: Federal Institute for Drugs and Medical Devices
NCT00556179	Brazil: National Health Surveillance Agency
NCT02264184	Germany: Federal Institute for Drugs and Medical Devices
NCT02261129	Japan: Ministry of Health, Labor and Welfare
NCT00896597	Romania: Ministry of Public Health
NCT01279473	Japan: Ministry of Health, Labor and Welfare
NCT02183636	Germany: Federal Institute for Drugs and Medical Devices
NCT02172118	Germany: Federal Institute for Drugs and Medical Devices
NCT02176525	France: Agence Nationale de Sécurité du Médicament et des produits de santé,Spain: Agencia Española de Medicamentos y Productos Sanitarios,Switzerland: Federal Office of Public Health,Germany: Federal Institute for Drugs and Medical Devices
NCT00857467	United Kingdom: Medicines and Healthcare Products Regulatory Agency
NCT00422890	Germany: Federal Institute for Drugs and Medical Devices
NCT01537575	Italy: Ethics Committee
NCT00513539	United Kingdom : Medicines and Healthcare Research Authority (MHRA)
NCT02171832	Germany: Federal Institute for Drugs and Medical Devices
NCT00939588	Russia: Ministry of Health of the Russian Federation
NCT00933920	India: Ministry of Health
NCT00940472	Mexico: Ministry of Health,Mexico: Federal Commission for Protection Against Health Risks,Mexico: Ethics Committee
NCT01285453	Japan: Pharmaceuticals and Medical Devices Agency
NCT00513877	Ireland: Irish Medicines Board
NCT00250575	Japan: Ministry of Health, Labor and Welfare
NCT02183649	Germany: Federal Institute for Drugs and Medical Devices
NCT02171754	Germany: Federal Institute for Drugs and Medical Devices
NCT01271478	Mexico: Coordinación de Investigación en Salud
NCT01173107	Korea: Food and Drug Administration
NCT00391690	Germany: Federal Institute for Drugs and Medical Devices
NCT00793624	Argentina: A.N.M.A.T. (Administracion Nacional de Medicamentos, Alimentos y Tecnologia Medica),Brazil: National Health Surveillance Agency,Canada: Therapeutic Products Directorate,Croatia: Croatian Institute for Medicines Control, HR-10000 Zagreb,Czech Republic: State Institute for Drug Control (SUKL), CZ-100 41 Prague 10,Denmark: The Danish Medicines Agency,Finland: Finnish Medicines Agency,Germ…
NCT00962312	Ireland: Irish Medicines Board
NCT00796653	Argentina: A.N.M.A.T. (Administracion Nacional de Medicamentos, Alimentos y Tecnologia Medica),Brazil: National Health Surveillance Agency,Canada: Health Canada - Therapeutic Products Directorate,Czech Republic: State Institute for Drug Control (SUKL), CZ-100 41 Prague 10,Denmark: The Danish Medicines Agency,Finland: Finnish Medicines Agency,Germany: Federal Institute for Drugs and Medical Device…
NCT00610246	Canada: Health Canada
NCT00898287	India: Drugs Controller General of India
NCT00805675	Hong Kong: Department of Health
NCT01261156	Netherlands: The Central Committee on Research Involving Human Subjects (CCMO)
NCT01216384	Korea: Food and Drug Administration
NCT01215773	Germany: Federal Institute for Drugs and Medical Devices
NCT00986414	Australia: Department of Health and Ageing Therapeutic Goods Administration,Canada: Canadian Institutes of Health Research,Germany: Federal Institute for Drugs and Medical Devices,Finland: Finnish Medicines Agency,France: Afssaps - Agence française de sécurité sanitaire des produits de santé (Saint-Denis),Italy: The Italian Medicines Agency,Japan: Pharmaceuticals and Medical Devices Agency,Spain:…
NCT01216397	Germany: Federal Institute for Drugs and Medical Devices
NCT01195688	Germany: Federal Institute for Drugs and Medical Devices
NCT00362635	Hong Kong: Department of Health
NCT01019421	Australia: Department of Health and Ageing Therapeutic Goods Administration,Canada: Health Canada,Czech Republic: State Institute for Drug Control,Germany: Federal Institute for Drugs and Medical Devices,Italy: The Italian Medicines Agency,Poland: Office for Registration of Medicinal Products, Medical Devices and Biocidal Products,Spain: Spanish Agency of Medicines
NCT00651209	Spain: Spanish Agency of Medicines
NCT01443702	Iran: Ethics Committee,Iran: Ministry of Health
NCT01556698	Dominican Republic: Consejo Nacional de Bioetica en Salud
NCT01543945	Thailand: Ethical Committee
NCT01301508	Australia: Human Research Ethics Committee,Australia: Department of Health and Ageing Therapeutic Goods Administration
NCT01232010	Korea: Food and Drug Administration
NCT00909961	Turkey: Ministry of Health,Turkey: Ethics Committee
NCT01258673	Korea: Food and Drug Administration
NCT00433433	Belgium: Federal Agency for Medicinal Products and Health Products,Croatia: Ministry of Health and Social Care,Denmark: Danish Medicines Agency,France: Afssaps - Agence française de sécurité sanitaire des produits de santé (Saint-Denis),Switzerland: Swissmedic,Netherlands: The Central Committee on Research Involving Human Subjects (CCMO),Slovak Republic: State Institute for Drug Control
NCT01488071	Austria: Austrian Medicines and Medical Devices Agency,Belgium: Federal Agency for Medicinal Products and Health Products,Bulgaria: Bulgarian Drug Agency,Czech Republic: State Institute for Drug Control,Estonia: The State Agency of Medicine,Germany: Federal Institute for Drugs and Medical Devices,Italy: The Italian Medicines Agency,Lithuania: State Medicine Control Agency - Ministry of Health,Pol…
NCT01837199	Brazil: Ethics Committee
NCT02057302	China: State Administration of Traditional Chinese Medicine of the People's Republic of China
NCT01164267	Switzerland: Swissmedic,Italy: Ethics Committee,Austria: Agency for Health and Food Safety,Austria: Ethikkommission
NCT01710592	Ireland: Irish Medicines Board
NCT02295813	Singapore: Health Sciences Authority,Singapore: Domain Specific Review Board
NCT02235987	Ukraine: Ministry of Health
NCT02088918	Korea: Ministry of Food and Drug Safety
NCT00464399	Norway: Statens Legemiddelverk (SLV)
NCT01556165	China: Food and Drug Administration
NCT02151734	Korea: Ministry of Food and Drug Safety
NCT01909843	Germany: Paul-Ehrlich-Institut
NCT01068353	United Kingdom: Medicines and Healthcare Products Regulatory Agency
NCT01810549	Switzerland: Swissmedic
NCT02545595	France: Agence Nationale de Sécurité du Médicament et des produits de santé
NCT00844792	Canada: Health Canada
NCT02747953	Korea: Food and Drug Administration
NCT02304055	Egypt: Ministry of Higher Education
NCT00990691	France: Afssaps - Agence française de sécurité sanitaire des produits de santé (Saint-Denis)
NCT02632812	Brazil: Comitê de Ética em Pesquisa do Instituto de Ciências Biomédicas da Universidade de São Paulo
NCT01055964	Korea: Institutional Review Board
NCT02299687	Food and Drug Administration: Republic of Korea
NCT01826149	Korea: Food and Drug Administration
NCT00769405	France: Agence Française de Sécurité des Aliments et des Produits de Santé
NCT02181764	Japan: Ministry of Health, Labor and Welfare,Korea: Ministry of Food and Drug Safety
NCT01854749	China: Ethics Committee
NCT01977755	Denmark: Ethics Committee
NCT01989910	Taiwan: Department of Health
NCT02197598	Germany: Federal Institute for Drugs and Medical Devices
NCT02262624	Japan: Ministry of Health, Labor and Welfare
NCT02245451	United Kingdom: Medicines and Healthcare Products Regulatory Agency
NCT02266537	Germany: Federal Institute for Drugs and Medical Devices
NCT02253875	Italy: The Italian Medicines Agency
NCT02242227	Germany: Federal Institute for Drugs and Medical Devices
NCT02238106	Germany: Federal Institute for Drugs and Medical Devices
NCT01241032	Korea: Food and Drug Administration
NCT00537862	South Korea: Korea Food and Drug Administration (KFDA)
NCT00646932	Japan: Ministry of Health, Labor and Welfare
NCT00385840	Norway: Norwegian Medicines Agency
NCT00265967	Turkey: Ministry of Health
NCT00967213	Korea: Food and Drug Administration
NCT00363948	Japan: Ministry of Health, Labor and Welfare
NCT00363844	Japan: Ministry of Health, Labor and Welfare
NCT00668577	Brazil: National Health Surveillance Agency
NCT02182284	Germany: Federal Institute for Drugs and Medical Devices
NCT02172209	Germany: Federal Institute for Drugs and Medical Devices
NCT00687037	Brazil: National Health Surveillance Agency
NCT00668486	Brazil: National Health Surveillance Agency
NCT00664391	Brazil: National Health Surveillance Agency
NCT00189020	Netherlands: Dutch Health Care Inspectorate,Netherlands: Medical Ethics Review Committee (METC)
NCT00410358	Japan: Pharmaceuticals and Medical Devices Agency
NCT02182362	Canada: Ministry of Health &amp; Long Term Care, Ontario
NCT00409214	Serbia: Serbian Drug Agency
NCT00706498	Great Britain: MHRA
NCT02261064	Japan: Ministry of Health, Labor and Welfare
NCT00631358	Canada: Health Canada,Canada: Institutional Ethics Committee
NCT02191709	Germany: Federal Institute for Drugs and Medical Devices
NCT00562588	Germany: BfArM (Bundesagentur fuer Arzneimittel und Medizinalprodukte)
NCT00940797	Mexico: Ministry of Health,Mexico: Federal Commission for Protection Against Health Risks
NCT01031927	Taiwan: Department of Health
NCT00718341	France: Afssaps - Agence française de sécurité sanitaire des produits de santé (Saint-Denis)
NCT02211833	Canada: Public Health Agency of Canada
NCT00870103	Philippines: Ministry of Health
NCT00785083	United Kingdom: Medicines and Healthcare Products Regulatory Agency
NCT02191228	Germany: Federal Institute for Drugs and Medical Devices
NCT00828854	United Kingdom: Medicines and Healthcare Products Regulatory Agency,Ireland: Irish Medicines Board
NCT00375427	Italy: Ethics Committee
NCT00708214	France: Agence Française de Sécurité Sanitaire des Produits de Santé
NCT00733863	Switzerland: Swissmedic
NCT00932607	Germany: Paul-Ehrlich-Institut
NCT00924586	Japan: Ministry of Health, Labor and Welfare
NCT00999128	France: Afssaps - Agence française de sécurité sanitaire des produits de santé (Saint-Denis)
NCT00537082	Japan: Ministry of Health, Labor and Welfare
NCT00987870	Germany: Federal Institute for Drugs and Medical Devices
NCT01040403	Canada: Health Canada,Germany: Federal Institute for Drugs and Medical Devices,Netherlands: Central Committee Research Involving Human Subjects,Sweden: Medical Products Agency
NCT01278797	Canada: Health Canada
NCT01276301	Germany: Federal Institute for Drugs and Medical Devices
NCT01187862	Switzerland: Swissmedic
NCT00389207	Argentina: A.N.M.A.T. (Administracion Nacional de Medicamentos, Alimentos y Tecnologia Medica),Germany: Federal Institute for Drugs and Medical Devices,Great Britain: MHRA,Italy: Comitato Etico dell'Azienda Osp. Riuniti di Bergamo - Bergamo,Mexico: Comision Federal para la Proteccion contra Riesgos Sanitarios (COFEPRIS),Poland: Office for Registration of Medicinal Products, Medical Devices and Bi…
NCT00971399	South Korea: Institutional Review Board
NCT00967031	AFSSAPS : agence française de sécurité Sanitaire des produits de santé
NCT00969761	Belgium: Federal Agency for Medicinal and Health Products
NCT01148797	Israel: Ministry of Health
NCT01493570	Belgium: Federal Agency for Medicinal and Health Products
NCT01584999	Italy: Ethics Committee
NCT00844415	Canada: Health Canada
NCT01373398	Korea: Food and Drug Administration
NCT01480648	Germany: Federal Institute for Drugs and Medical Devices
NCT01584791	South Korea: Institutional Review Board,South Korea: Korea Food and Drug Administration (KFDA)
NCT01718119	South Korea: Food and Drug Administration
NCT01409005	South Korea: Institutional Review Board
NCT01380795	France: Afssaps - Agence française de sécurité sanitaire des produits de santé (Saint-Denis)
NCT01242618	Switzerland: Swissmedic
NCT01537614	France: Afssaps - Agence française de sécurité sanitaire des produits de santé (Saint-Denis)
NCT01937767	Germany: Federal Institute for Drugs and Medical Devices
NCT01769066	China: Ethics Committee
NCT02224937	Denmark: GCP, Copenhagen University
NCT02019394	United Kingdom: Medicines and Healthcare Products Regulatory Agency
NCT01856998	France: Agence Nationale de Sécurité du Médicament et des produits de santé
NCT01748344	Austria: Ethikkommission
NCT01909986	United Kingdom: Medicines and Healthcare Products Regulatory Agency
NCT01797913	China: Ethics Committee
NCT01511289	South Korea: Ministry of Food and Drug Safety (MFDS),Indonesia: National Agency of Drug and Food Control,Philippines: Bureau of Food and Drugs,Thailand: Ethical Committee
NCT01498172	Switzerland: Swissmedic
NCT02199431	United Kingdom: Medicines and Healthcare Products Regulatory Agency
NCT02746315	China: Food and Drug Administration
NCT02261285	Korea: Ministry of Food and Drug Safety
NCT02243150	Netherlands: Medical Ethics Review Committee (METC)
NCT02881008	Russian Federation: Ministry of Health
NCT02251093	France: Agence Nationale de Sécurité du Médicament et des produits de santé
NCT02309320	United Kingdom: Medicines and Healthcare Products Regulatory Agency,Belgium: Federal Agency for Medicines and Health Products, FAMHP,Hungary: National Institute for Quality and Organizational Development in Healthcare and Medicines,Spain: Agencia Española de Medicamentos y Productos Sanitarios,Slovakia: State Institute for Drug Control,Australia: Department of Health and Ageing Therapeutic Goods …
NCT02279966	Germany: Federal Institute for Drugs and Medical Devices,Estonia: The State Agency of Medicine,Finland: Finnish Medicines Agency,Lithuania: State Medicine Control Agency - Ministry of Health,Slovakia: State Institute for Drug Control
NCT00139035	Norway: Norwegian Medicines Agency
NCT02183415	Germany: Federal Institute for Drugs and Medical Devices,Netherlands: Medicines Evaluation Board (MEB),United Kingdom: Medicines and Healthcare Products Regulatory Agency
NCT02171455	Germany: Federal Institute for Drugs and Medical Devices
NCT02191189	United Kingdom: Medicines and Healthcare Products Regulatory Agency
NCT02182050	Germany: Federal Institute for Drugs and Medical Devices
NCT02209844	Germany: Federal Institute for Drugs and Medical Devices
NCT02254135	Germany: Federal Institute for Drugs and Medical Devices
NCT00276042	Costa Rica: CONIS,Israel: Israeli Health Ministry Pharmaceutical Administration
NCT00384228	Japan: Ministry of Health, Labor and Welfare
NCT00343551	Italy: The Italian Medicines Agency
NCT02182063	France: Agence Nationale de Sécurité du Médicament et des produits de santé
NCT02182245	Germany: Federal Institute for Drugs and Medical Devices
NCT00412789	Japan: Ministry of Health, Labor and Welfare
NCT00363519	Japan: Ministry of Health, Labor and Welfare
NCT00669058	Brazil: National Health Surveillance Agency
NCT00668668	Brazil: National Health Surveillance Agency
NCT00668226	Brazil: National Health Surveillance Agency
NCT00663390	Brazil: National Health Surveillance Agency
NCT00663325	Brazil: National Health Surveillance Agency
NCT00663273	Brazil: National Health Surveillance Agency
NCT01800812	France: Afssaps - Agence française de sécurité sanitaire des produits de santé (Saint-Denis)
NCT00329940	France: Afssaps - Agence française de sécurité sanitaire des produits de santé (Saint-Denis)
NCT00668889	Brazil: National Health Surveillance Agency
NCT00668629	Brazil: National Health Surveillance Agency
NCT00668460	Brazil: National Health Surveillance Agency
NCT00519324	Japan: Ministry of Health, Labor and Welfare
NCT01157988	Korea: Institutional Review Board
NCT00567996	Brazil: Ministry of Health,Canada: Health Canada,Colombia: INVIMA Instituto Nacional de Vigilancia de Medicamentos y Alimentos,Czech Republic: State Institute for Drug Control,Denmark: Danish Medicines Agency,Germany: Federal Institute for Drugs and Medical Devices,Hungary: National Institute of Pharmacy,Iceland: Icelandic Medicines Control Agency,India: Ministry of Health,Italy: Ministry of Heal…
NCT02183181	Taiwan: Department of Health
NCT00576810	Germany: Bundesinstitut fuer Arzneimittel und Medizinprodukte (BfArM)
NCT00669097	Netherlands: Medicines Evaluation Board (MEB)
NCT00758407	Germany: Federal Institute for Drugs and Medical Devices
NCT01368523	Poland: Central Register of Clinical Trials (CEBK)
NCT01090466	Unspecified
NCT00940160	United Kingdom: Medicines and Healthcare Products Regulatory Agency,Russia: Pharmacological Committee, Ministry of Health
NCT00376064	Germany: Federal Institute for Drugs and Medical Devices
NCT00730249	Germany: Federal Institute for Drugs and Medical Devices
NCT01214109	China: Food and Drug Administration
NCT01040689	Belgium: Federal Agency for Medicinal and Health Products,Denmark: Danish Medicines Agency,Germany: Federal Institute for Drugs and Medical Devices,Hungary: National Institute of Pharmacy
NCT01012765	Germany: Federal Institute for Drugs and Medical Devices
NCT00774020	China: Food and Drug Administration
NCT02202382	Korea: Institutional Review Board
NCT00730925	Belgium: Federal Agency for Medicines and Health Products, FAMHP,Spain: Spanish Agency of Medicines
NCT01316341	China: Food and Drug Administration
NCT01233284	Austria: Federal Office for Safety in Health Care,Germany: Federal Institute for Drugs and Medical Devices,Ukraine: State Pharmacological Center - Ministry of Health
NCT01043536	France: Afssaps - Agence française de sécurité sanitaire des produits de santé (Saint-Denis)
NCT01830153	Korea: Food and Drug Administration
NCT02217839	Switzerland: Swissmedic
NCT01628952	France: Afssaps - Agence française de sécurité sanitaire des produits de santé (Saint-Denis)
NCT01611051	China: Food and Drug Administration
NCT02845999	France: Afssaps - Agence française de sécurité sanitaire des produits de santé (Saint-Denis)
NCT01759524	Ireland: Research Ethics Committee
NCT01685671	Korea: Food and Drug Administration
NCT01684605	Korea: Food and Drug Administration
NCT01639885	Netherlands: Ministry of Health, Welfare and Sport
NCT02125305	Korea: Ministry for Health and Welfare
NCT01938755	Harran University, Medical Faculty, Ethics Committee: TURKEY
NCT01683682	Germany: Federal Institute for Drugs and Medical Devices
NCT02898922	China: Health and Family Planning Commission of Shandong Province
NCT02445703	China: Food and Drug Administration
NCT00423475	France: Afssaps - Agence française de sécurité sanitaire des produits de santé (Saint-Denis),France: Ethics Committee
NCT01651637	Germany: Ethics Commission,United Kingdom: Medicines and Healthcare Products Regulatory Agency
NCT02182752	Greece: Ethics Committee
NCT02838225	China: Ministry of Health
NCT01684111	Germany: Federal Institute for Drugs and Medical Devices
NCT01450215	Sweden: Regional Ethical Review Board
NCT02171780	Germany: Federal Institute for Drugs and Medical Devices
NCT02256761	Germany: Federal Institute for Drugs and Medical Devices
NCT02253836	Canada: Health Canada
NCT02214901	Germany: Federal Institute for Drugs and Medical Devices
NCT02261103	Germany: Federal Institute for Drugs and Medical Devices
NCT02259946	Germany: Federal Institute for Drugs and Medical Devices
NCT02226991	Canada: Public Health Agency of Canada
NCT02171013	Germany: Federal Institute for Drugs and Medical Devices
NCT02263469	Poland: Ministry of Health,Ukraine: Ministry of Health
NCT00127608	Czech Republic: State Institute for Drug Control
NCT00409929	Switzerland: Swissmedic
NCT02254174	Germany: Federal Institute for Drugs and Medical Devices
NCT02183298	Germany: Federal Institute for Drugs and Medical Devices
NCT02171507	Germany: Federal Institute for Drugs and Medical Devices
NCT02171468	Japan: Ministry of Health, Labor and Welfare
NCT00842270	France: Afssaps - Agence française de sécurité sanitaire des produits de santé (Saint-Denis)
NCT00551954	Germany: Federal Institute for Drugs and Medical Devices
NCT00355628	Japan: Ministry of Health, Labor and Welfare
NCT00375648	France: Afssaps - Agence française de sécurité sanitaire des produits de santé (Saint-Denis)
NCT02171793	Germany: Federal Institute for Drugs and Medical Devices
NCT02261077	Germany: Federal Institute for Drugs and Medical Devices
NCT02214927	Germany: Federal Institute for Drugs and Medical Devices
NCT00215592	United Kingdom: Medicines and Healthcare Products Regulatory Agency
NCT00727935	France: Afssaps - Agence française de sécurité sanitaire des produits de santé (Saint-Denis)
NCT02184312	Germany: Federal Institute for Drugs and Medical Devices
NCT00298194	Australia: Department of Health and Ageing Therapeutic Goods Administration
NCT00818805	Japan: Institutional Review Board
NCT00494884	Germany: Federal Institute for Drugs and Medical Devices
NCT00472199	Austria: Federal Office for Safety in Health Care,Belgium: Federal Agency for Medicines and Health Products, FAMHP,Finland: Finnish Medicines Agency,Germany: Federal Institute for Drugs and Medical Devices,Great Britain: MHRA,Ireland: Irish Medicines Board,Netherlands: Central Committee on Research involving Human Subjects (CCMO),Slovakia: State Institute for Drug Control,Spain: Spanish Agency fo…
NCT02183428	Germany: Federal Institute for Drugs and Medical Devices
NCT00550953	Japan: Ministry of Health, Labor and Welfare
NCT00599885	Korea: Food and Drug Administration
NCT02222428	Germany: Federal Institute for Drugs and Medical Devices
NCT02244203	Germany: Federal Institute for Drugs and Medical Devices
NCT02171598	Germany: Federal Institute for Drugs and Medical Devices
NCT00846768	Belgium: Federal Agency for Medicines and Health Products, FAMHP,Netherlands: Central Committee Research Involving Human Subjects
NCT00724776	Japan: Ministry of Health, Labor and Welfare
NCT02183532	China: Food and Drug Administration
NCT00334139	Germany: Federal Institute for Drugs and Medical Devices
NCT02276365	Germany: Federal Institute for Drugs and Medical Devices
NCT02191176	Germany: Federal Institute for Drugs and Medical Devices
NCT02173717	Germany: Federal Institute for Drugs and Medical Devices
NCT02170675	Germany: Federal Institute for Drugs and Medical Devices
NCT00683995	Japan: Ministry of Health, Labor and Welfare
NCT02172196	Germany: Federal Institute for Drugs and Medical Devices
NCT02172235	Germany: Federal Institute for Drugs and Medical Devices
NCT00745485	Australia: Department of Health and Ageing Therapeutic Goods Administration
NCT01089855	Morocco: Ministry of Public Health
NCT02221388	Germany: Federal Institute for Drugs and Medical Devices
NCT00826371	China: Ethics Committee,China: Ministry of Health
NCT00716651	Germany: Paul-Ehrlich-Institut,Germany: Federal Ministry of Food, Agriculture and Consumer Protection
NCT00716417	Belgium: Federal Agency for Medicines and Health Products, FAMHP
NCT00332852	Germany: Federal Institute for Drugs and Medical Devices
NCT01103050	Canada: Health Canada
NCT00501124	South Korea: Korea Food and Drug Administration (KFDA)
NCT01153724	Germany: Federal Institute for Drugs and Medical Devices
NCT01111331	Germany: Federal Institute for Drugs and Medical Devices
NCT00532337	Estonia: The State Agency of Medicine,Netherlands: The Central Committee on Research Involving Human Subjects (CCMO),Denmark: The Regional Committee on Biomedical Research Ethics,Lithuania: Bioethics Committee,Czech Republic: Ethics Committee,Hungary: National Institute of Pharmacy
NCT01026428	Italy: The Italian Medicines Agency
NCT00522886	Netherlands: The Central Committee on Research Involving Human Subjects (CCMO)
NCT00882739	Italy: Ethics Committee
NCT01635608	Germany: Federal Institute for Drugs and Medical Devices,Germany: Ethics Commission
NCT01344629	Japan: Ministry of Health, Labor and Welfare
NCT01343719	Germany: Federal Institute for Drugs and Medical Devices
NCT00564941	Hungary: National Institute of Pharmacy
NCT01282970	Germany: Federal Institute for Drugs and Medical Devices
NCT01374802	Germany: Federal Institute for Drugs and Medical Devices
NCT01204398	China: Food and Drug Administration
NCT01269333	Israel: Ministry of Health - Director General
NCT00979966	Germany: Federal Institute for Drugs and Medical Devices
NCT01354808	Korea: Food and Drug Administration
NCT01055379	Italy: The Italian Medicines Agency
NCT02428881	United Kingdom: Medicines and Healthcare Products Regulatory Agency
NCT01900717	France: Afssaps - Agence française de sécurité sanitaire des produits de santé (Saint-Denis)
NCT00783653	Germany: Federal Institute for Drugs and Medical Devices
NCT01929421	South Korea: Institutional Review Board
NCT01499225	Korea: Food and Drug Administration
NCT01129518	United Kingdom: Medicines and Healthcare Products Regulatory Agency
NCT00790920	Australia: Department of Health and Ageing Therapeutic Goods Administration,Austria: Agency for Health and Food Safety,Estonia: The State Agency of Medicine,France: Afssaps - Agence française de sécurité sanitaire des produits de santé (Saint-Denis),Germany: Federal Institute for Drugs and Medical Devices,Hong Kong: Department of Health,Hungary: National Institute of Pharmacy,India: Drugs Control…
NCT02179931	United Kingdom: Medicines and Healthcare Products Regulatory Agency
NCT02040415	South Korea: Korea Food and Drug Administration (KFDA)
NCT02283554	India: Institutional Review Board
NCT02746783	Switzerland: Swiss Agency for Therapeuthic Products (Swissmedic)
NCT01959841	Japan: Institutional Review Board
NCT01489826	United Kingdom: Medicines and Healthcare Products Regulatory Agency
NCT02835560	China: Food and Drug Administration
NCT02209324	Japan: Institutional Review Board
NCT01316276	European Union: European Medicines Agency,Canada: Health Canada
NCT02434952	Cambodia: Ministry of Health
NCT02171026	Germany: Federal Institute for Drugs and Medical Devices
NCT00149903	China: Food and Drug Administration
NCT00700193	Australia: Department of Health and Ageing Therapeutic Goods Administration
NCT02253849	United Kingdom: Medicines and Healthcare Products Regulatory Agency
NCT00475371	Netherlands: The Central Committee on Research Involving Human Subjects (CCMO)
NCT00529269	South Korea: Food and Drug Administration
NCT02211963	Germany: Federal Institute for Drugs and Medical Devices,Netherlands: Medicines Evaluation Board (MEB)
NCT02183324	Japan: Ministry of Health, Labor and Welfare
NCT00356096	Finland: Finnish Medicines Agency,France: AGENCE FRANCAISE DE SECURITE SANITAIRE DES PRODUITS DE SANTE,Germany: Bundesinstitut fuer Arzneimittel und Medizinprodukte,Great Britain: MHRA,Ireland: The Irish Medicines Board,Italy: Comitato Etico Indipendente dell'Az. USL di Bologna - Bologna,Korea, Republic of: Korea Food and Drug Administration (KFDA),Spain: Agencia Espanola del Medicamento y Produc…
NCT02214992	Germany: Federal Institute for Drugs and Medical Devices
NCT02214979	Germany: Federal Institute for Drugs and Medical Devices
NCT00246025	Japan: Ministry of Health, Labor and Welfare
NCT00490685	Italy: Ministry of Health
NCT02264171	Germany: Federal Institute for Drugs and Medical Devices
NCT02183441	Germany: Federal Institute for Drugs and Medical Devices
NCT00410735	Japan: Ministry of Health, Labor and Welfare
NCT00422773	Germany: Paul-Ehrlich-Institut
NCT00467376	China: Food and Drug Administration
NCT02183467	Germany: Federal Institute for Drugs and Medical Devices
NCT00154297	France: Afssaps - Agence française de sécurité sanitaire des produits de santé (Saint-Denis)
NCT00333411	France: Agence Francaise de Securite Sanitaire des Produits de Sante,Germany: Bfarm,The Netherlands: Medical Ethics Testing Committee (IEC),United Kingdom: Medicines and Healthcare Products Regulatory Agency,Finland: National Agency of Medicines,Denmark: Danish Medicines Agency,Spain: Ministry of Health,Belgium: SPF,Sweden: Medical Products Agency,Canada: Health Canada
NCT02259842	Germany: Federal Institute for Drugs and Medical Devices
NCT00487058	Japan: Pharmaceuticals and Medical Devices Agency
NCT00399113	Israel: Ministry of Health
NCT00405418	Netherlands: The Central Committee on Research Involving Human Subjects (CCMO)
NCT00314639	Canada: Health Canada
NCT02173639	Germany: Federal Institute for Drugs and Medical Devices
NCT02172261	Germany: Federal Institute for Drugs and Medical Devices
NCT00417807	Italy: Minister of Health (AIFA)
NCT00639249	United Kingdom: Medicines and Healthcare Products Regulatory Agency
NCT02215759	Germany: Federal Institute for Drugs and Medical Devices
NCT02182128	Japan: Ministry of Health, Labor and Welfare
NCT00624052	Australia: Responsilble Ethics Committee,Austria: Federal Office for Safety in Health Care,Bulgaria: Bulgarian Drug Agency, BG-1504 Sofia,Czech Republic: State Institute for Drug Control (SUKL), CZ-100 41 Prague 10,Great Britain: MHRA,Ireland: Irish Medicines Board,Italy: Comitato Etico della prov. Di Ferrara,New Zealand: Multicentre Ethics Committee/Medsafe,Russia: Ministry of Healthcare and Soc…
NCT02220660	Germany: Federal Institute for Drugs and Medical Devices
NCT00673478	Belgium: Federal Agency for Medicines and Health Products, FAMHP,Netherlands: Central Committee on Research Involving Human Subjects (CCMO)
NCT02217644	Germany: Federal Institute for Drugs and Medical Devices
NCT00526097	Great Britain: MHRA
NCT01119443	Japan: Ministry of Health, Labor and Welfare
NCT00514683	Argentina: A.N.M.A.T. (Administración Nacional de Medicamentos, Alimentos y Tecnologia Médica),Australia: Dept of Health and Ageing Therapeutic Goods Admin,Belgium: Federal Agency for Medicines and Health Products, FAMHP,Brazil: ANVISA,Bulgaria: Bulgarian Drug Agency, BG-1504 Sofia,Canada: Therapeutic Products Directorate,Chile: Instituto de Salud Pública de Chile,China: Food and Drug Administrat…
NCT00704678	Japan: Pharmaceuticals and Medical Devices Agency,Taiwan: Department of Health
NCT01476774	China: Food and Drug Administration
NCT00577460	Austria: Bundesamt für Sicherheit im Gesundheitswesen, A-1030 Vienna,Czech Republic: State Institute for Drug Control (SUKL), CZ-100 41 Prague 10,Great Britain: MHRA,Hungary: National Institute of Pharmacy, H-1051 Budapest,India: Drug Control General of India,Italy: Comitato di Bioetica Az. Policlinico di Catania - CATANIA,Korea, Republic of: Korea Food and Drug Administration (KFDA),Philippines:…
NCT00407251	Canada: Health Canada
NCT00854035	Japan: Ministry of Health, Labor and Welfare
NCT00844194	Germany: Federal Institute for Drugs and Medical Devices
NCT02259972	Germany: Federal Institute for Drugs and Medical Devices
NCT01055249	Germany: Federal Institute for Drugs and Medical Devices
NCT01081483	Japan: Ministry of Health, Labor and Welfare
NCT00537537	India: Drug Controller Government of India
NCT00915772	Canada: Health Canada,Croatia: Agency for Medicinal Product and Medical Devices,Estonia: The State Agency of Medicine,France: Afssaps - Agence française de sécurité sanitaire des produits de santé (Saint-Denis),Germany: Federal Institute for Drugs and Medical Devices,India: Drugs Controller General of India,Lithuania: State Medicine Control Agency - Ministry of Health,Mexico: Federal Commission f…
NCT01084005	Australia: Dept of Health and Ageing Therapeutic Goods Admin,Canada: Health Canada,Denmark: Danish Medicines Agency,Netherlands: Central Committee Research Involving Human Subjects,Sweden: Medical Products Agency
NCT01309139	Germany: Federal Institute for Drugs and Medical Devices
NCT01347086	Korea: Food and Drug Administration
NCT01222520	Japan: Ministry of Health, Labor and Welfare
NCT01581242	Korea: Food and Drug Administration
NCT02171390	Turkey: Central Ethical Committee
NCT00762632	Germany: Federal Institute for Drugs and Medical Devices
NCT01264224	Republic of Korea: Korea Food and Drug Administration
NCT01660295	Hungary: GYEMSZI - Országos Gyógyszerészeti Intézet
NCT01268891	South Korea: Korea Food and Drug Administration (KFDA)
NCT01971034	Brazil: Ethics Committee
NCT01326689	Japan: Ministry of Health, Labor and Welfare
NCT01652313	China: Food and Drug Administration
NCT00543049	Germany: Federal Institute for Drugs and Medical Devices
NCT01456624	Korea: Food and Drug Administration
NCT01260415	Canada: Health Canada
NCT01479530	China: Food and Drug Administration
NCT01500083	Canada: Health Canada
NCT01059890	France: Afssaps - Agence française de sécurité sanitaire des produits de santé (Saint-Denis)
NCT02124655	Spain: Spanish Agency of Medicines
NCT02282774	Saudi Arabia: Ministry for Higher Education
NCT02093169	United Kingdom: Medicines and Healthcare Products Regulatory Agency
NCT02122692	France: Agence Nationale de Sécurité du Médicament et des produits de santé
NCT02773251	Korea: Institutional Review Board
NCT01943292	Japan: Pharmaceuticals and Medical Devices Agency,Japan: Ministry of Health, Labor and Welfare
NCT01847807	China: Food and Drug Administration
NCT02070471	South Korea: Ministry of Food and Drug Safety
NCT01451164	Japan: Ministry of Health, Labor and Welfare
NCT02280590	Korea: Institutional Review Board
NCT01313377	France: Agence Française de sécurité Sanitaire des Produits de Santé
NCT01736488	Korea: Food and Drug Administration
NCT02182024	Germany: Federal Institute for Drugs and Medical Devices
NCT02253862	France: Agence Nationale de Sécurité du Médicament et des produits de santé
NCT00170820	France: Afssaps - Agence française de sécurité sanitaire des produits de santé (Saint-Denis)
NCT01879007	Korea: Food and Drug Administration
NCT00856934	Switzerland: Swissmedic
NCT02211937	Germany: Federal Institute for Drugs and Medical Devices
NCT02172170	Germany: Federal Institute for Drugs and Medical Devices
NCT00821574	Italy: Ministry of Health
NCT02214914	Germany: Federal Institute for Drugs and Medical Devices
NCT00242814	France: AFSSAPS
NCT00247650	Canada: Health Canada
NCT02217514	Germany: Federal Institute for Drugs and Medical Devices
NCT00364468	Japan: Ministry of Health, Labor and Welfare
NCT02171676	Belgium: Federal Agency for Medicines and Health Products, FAMHP
NCT00235898	United Kingdom: Medicines and Healthcare Products Regulatory Agency,Romania: Ministry of Public Health,Poland: Ministry of Health,India: Ministry of Health,Serbia and Montenegro: Agency for Drugs and Medicinal Devices
NCT00393744	France: Afssaps - Agence française de sécurité sanitaire des produits de santé (Saint-Denis)
NCT00390689	Japan: Ministry of Health, Labor and Welfare
NCT00239005	United Kingdom: National Health Service
NCT00311402	Japan: Ministry of Health, Labor and Welfare
NCT00413920	France: Afssaps - Agence française de sécurité sanitaire des produits de santé (Saint-Denis)
NCT00674102	Japan: Pharmaceuticals and Medical Devices Agency
NCT00670566	China: Food and Drug Administration
NCT00788801	Canada: Health Canada
NCT02172248	Germany: Federal Institute for Drugs and Medical Devices
NCT02183376	Romania: National Medicines Agency
NCT02152592	Netherlands: Medical Ethics Review Committee (METC)
NCT00540670	Japan: Ministry of Health, Labor and Welfare
NCT00743015	Belgium: Federal Agency for Medicines and Health Products, FAMHP,Germany: BfArM (Bundesinstitut für Arzneimittel und Medizinprodukte)
NCT00734708	Japan: Ministry of Health, Labor and Welfare
NCT00426218	Italy: Ministry of Health
NCT00330317	United Kingdom: Medicines and Healthcare Products Regulatory Agency
NCT00824382	Japan: Ministry of Health, Labor and Welfare
NCT02223026	Germany: Federal Institute for Drugs and Medical Devices
NCT02222233	United Kingdom: Medicines and Healthcare Products Regulatory Agency
NCT02221414	Germany: Federal Institute for Drugs and Medical Devices
NCT02182375	Germany: Federal Institute for Drugs and Medical Devices
NCT01395433	Netherlands: The Central Committee on Research Involving Human Subjects (CCMO)
NCT01643759	China: Food and Drug Administration
NCT02514941	Germany: Federal Institute for Drugs and Medical Devices
NCT00886444	Germany: Federal Institute for Drugs and Medical Devices
NCT01015404	Japan: Ministry of Health, Labor and Welfare
NCT02217631	Germany: Federal Institute for Drugs and Medical Devices
NCT01286571	Germany: Federal Institute for Drugs and Medical Devices
NCT00971932	Japan: Pharmaceuticals and Medical Devices Agency
NCT01672333	Iran: Ministry of Health
NCT00905632	France: Afssaps - Agence française de sécurité sanitaire des produits de santé (Saint-Denis),Germany: Federal Institute for Drugs and Medical Devices,Switzerland: Swissmedic
NCT01136174	Japan: Pharmaceuticals and Medical Devices Agency
NCT01232049	Korea: Food and Drug Administration
NCT00641082	South Korea: Korea Food and Drug Administration (KFDA)
NCT01535638	Germany: Federal Institute for Drugs and Medical Devices
NCT01152437	United Kingdom: Medicines and Healthcare Products Regulatory Agency
NCT00265824	France : Agence Française de Sécurité Sanitaire et Produits de Santé (AFSSAPS)
NCT01348516	South Korea: Korea Food and Drug Administration (KFDA)
NCT01408667	Netherlands: Medical Ethics Review Committee (METC)
NCT01476488	South Korea: Korea Food and Drug Administration (KFDA)
NCT01343082	Japan: Ministry of Health, Labor and Welfare
NCT02046655	Greece: Ministry of Health and Welfare
NCT01705275	United Kingdom: Medicines and Healthcare Products Regulatory Agency
NCT01916954	United Kingdom: Research Ethics Committee,Democratic Republic of Congo: Research Ethics Committee
NCT02749032	Germany: Ethics Commission,Germany: Federal Institute for Drugs and Medical Devices
NCT02065947	Thailand: Ethical Committee
NCT02260830	United Kingdom: Medicines and Healthcare Products Regulatory Agency
NCT02231450	Germany: Federal Institute for Drugs and Medical Devices
NCT02214693	Korea: Ministry of Food and Drug Safety
NCT02272517	Germany: Federal Institute for Drugs and Medical Devices,Finland: Finnish Medicines Agency,Slovakia: State Institute for Drug Control,Serbia: Medicines and Medical Devices Agency
NCT01625520	Italy: Ethics Committee
NCT01779271	South Korea: Korea Food and Drug Administration (KFDA)
NCT02385474	Hong Kong: Department of Health
NCT01291537	France: Afssaps - Agence française de sécurité sanitaire des produits de santé (Saint-Denis)
NCT02171000	Japan: Ministry of Health, Labor and Welfare
NCT00272077	Italy: Ministry of Health
NCT02170987	Germany: Federal Institute for Drugs and Medical Devices
NCT02232555	Belgium: Federal Agency for Medicinal Products and Health Products
NCT02226978	Germany: Federal Institute for Drugs and Medical Devices
NCT02183363	Germany: Federal Institute for Drugs and Medical Devices
NCT02182388	Germany: Federal Institute for Drugs and Medical Devices
NCT00344409	Japan: Ministry of Health, Labor and Welfare
NCT02258971	Netherlands: The Central Committee on Research Involving Human Subjects (CCMO)
NCT00427362	Canada: Health Canada
NCT00255372	Thailand: Ethical Committee
NCT02244190	Germany: Federal Institute for Drugs and Medical Devices
NCT00705744	Brazil: National Health Surveillance Agency
NCT00705276	Brazil: National Health Surveillance Agency
NCT00420693	France: Afssaps - Agence française de sécurité sanitaire des produits de santé (Saint-Denis)
NCT01019746	Canada: Ethics Review Committee
NCT00591188	Russia: Ethics Committee
NCT00762645	China: Ministry of Health
NCT02211911	Netherlands: The Central Committee on Research Involving Human Subjects (CCMO)
NCT02172105	Japan: Ministry of Health, Labor and Welfare
NCT00785460	Germany: Federal Institute for Drugs and Medical Devices
NCT00753883	Taiwan: National Bureau of Controlled Drugs
NCT00347100	China: Food and Drug Administration
NCT00297778	Austria: Federal Office for Safety in Health Care,Finland: Finnish Medicines Agency,France: Afssaps,Germany: Ethikkommission bei der Landesaerztekammer Baden-Wuerttemberg,Italy: Comitato Etico Ospedale Civile S. Spirito, Università &quot;G. D'Annunzio&quot;,Netherlands: Medish Etische toetsingscommissie Atrium MC,Norway: Norwegian Medicines Agency (Statens Legemiddelverk),Romania: National Medici…
NCT00472810	Pakistan: Ministry of Health. Pakistani secretariat, Lahore Punjab Pakistan.
NCT00412997	Japan: Ministry of Health, Labor and Welfare
NCT02480751	Japan: Pharmaceuticals and Medical Devices Agency
NCT00582673	Germany: Federal Institute for Drugs and Medical Devices
NCT00558025	France: AFSSAPS 143/147, bld Anatole France 93285 Saint-Denis Cedex FRANCE,Germany: Bundesinstitut fuer Arzneimittel und Medizinprodukte (BfArM), Kurt-Georg-Kiesinger-Allee 3, D-53175,Netherlands: Central Committee on Research Involving Human Subjects (CCMO)
NCT00547248	Philippines: Bureau of Food and Drugs
NCT00530920	Italy: Comitato Etico Per La Sperimentazione Clinica Dei Medicinali Az. San. - Firenze
NCT00674323	Singapore: Health Sciences Authority
NCT00512785	Japan: Ministry of Health, Labor and Welfare
NCT00751803	Belgium: Federal Agency for Medicines and Health Products, FAMHP,France: French Health Products Safety Agency,Germany: Federal Institute for Drugs and Medical Devices,Great Britain: MHRA,Italy: Ethics Committee of IRCCS Fondazione S. Raffaele del Monte Tabor di Milano,Netherlands: The Central Committee on Research Involving Human Subjects (CCMO),Spain: Agencia Espanola de Medicamentos y Productos…
NCT00651105	Germany: Federal Institute for Drugs and Medical Devices
NCT00509613	Netherlands: Medical Ethics Review Committee (METC),Netherlands: The Central Committee on Research Involving Human Subjects (CCMO)
NCT00732771	France: Afssaps - Agence française de sécurité sanitaire des produits de santé (Saint-Denis)
NCT02171611	Germany: Federal Institute for Drugs and Medical Devices
NCT00425854	Belgium: Federal Agency for Medicines and Health Products, FAMHP,Germany: Bundesinstitut fuer Arzneimittel und Medizinprodukte
NCT00425308	France: Afssaps - Agence française de sécurité sanitaire des produits de santé (Saint-Denis)
NCT00171808	Germany: Federal Institute for Drugs and Medical Devices
NCT01094847	South Korea: Korea Food and Drug Administration (KFDA)
NCT00798161	Canada: Health Canada, Therapeutic Products Directorate,Croatia: Croatian Institute for Medicines Control, HR-10000 Zagreb,Estonia: State Agency of Medicines, EE-5041Tartu,France: Agence Française de Sécurité Sanitaire des Produits de Santé,Germany: BfArM-Federal Authorities for Drugs and Medical Devices,India: Drug Control General of India,Lithuania: State Medicines Control Agency, LT-01132 Viln…
NCT00941161	Mexico: Federal Commission for Protection Against Health Risks
NCT00633295	Israel: Israeli Health Ministry Pharmaceutical Administration
NCT02224105	Germany: Federal Institute for Drugs and Medical Devices
NCT02690857	France: Agence Nationale de Sécurité du Médicament et des produits de santé,France: Committee for the Protection of Personnes
NCT02220673	Germany: Federal Institute for Drugs and Medical Devices,United Kingdom: Medicines and Healthcare Products Regulatory Agency
NCT01062620	Sweden: Regional Ethical Review Board,Sweden: Medical Product Agency
NCT01341249	Korea: Food and Drug Administration
NCT00467194	Singapore: Health Sciences Authority
NCT01335035	Spain: Agencia Española del Medicamento y Productos Sanitarios
NCT00879242	Italy: The Italian Medicines Agency
NCT01306162	Germany: Federal Institute for Drugs and Medical Devices
NCT00719797	Italy: Ethics Committee
NCT00960336	France: Agence Nationale de Sécurité du Médicament et des produits de santé
NCT00870337	France: Afssaps - Agence française de sécurité sanitaire des produits de santé (Saint-Denis)
NCT01134393	Germany: Federal Institute for Drugs and Medical Devices,Italy: Ethics Committee,Mexico: Federal Commission for Protection Against Health Risks,Netherlands: Central Committee Research Involving Human Subjects,Poland: Registration Medicinal Product Medical Device Biocidal Product
NCT01241539	Germany: Federal Institute for Drugs and Medical Devices
NCT00807079	France: AFSSAPS
NCT02113319	France: Ministry of Health
NCT01105507	Canada: Health Canada
NCT00796549	Italy: Ethics Committee
NCT01483911	Netherlands: The Central Committee on Research Involving Human Subjects (CCMO)
NCT02870010	France: Agence Nationale de Sécurité du Médicament et des produits de santé
NCT01541488	Germany: Federal Institute for Drugs and Medical Devices
NCT01961895	Chile: Institutional Review Board,Chile: Ministry of Health
NCT01214239	China: Food and Drug Administration,Malaysia: Ministry of Health,Philippines: Bureau of Food and Drugs
NCT01864863	Korea: Food and Drug Administration
NCT01673542	France: Agence Nationale de Sécurité du Médicament et des produits de santé
NCT01762397	Korea: Food and Drug Administration
NCT01532102	France: Agence Nationale de Sécurité du Médicament et des produits de santé,Argentina: Administracion Nacional de Medicamentos, Alimentos y Tecnologia Medica
NCT01384903	Japan: Ministry of Health, Labor and Welfare
NCT00990587	Canada: Health Canada
NCT02241083	Finland: Finnish National Agency for Medicines
NCT01935453	China: Food and Drug Administration
NCT01614912	Japan: Pharmaceuticals and Medical Devices Agency
NCT01456897	Japan: Ministry of Health, Labor and Welfare
NCT02793687	Russia: MoH of Russian Federation
NCT01048515	Denmark: The Regional Committee on Biomedical Research Ethics,Denmark: Danish Medicines Agency
NCT02256722	Germany: Federal Institute for Drugs and Medical Devices
NCT02182154	Netherlands: Dutch Health Care Inspectorate
NCT02182076	Germany: Federal Institute for Drugs and Medical Devices
NCT00302653	Brazil: National Health Surveillance Agency
NCT00603993	Japan: Ministry of Health, Labor and Welfare
NCT00436371	Hong Kong: Department of Health
NCT00416442	United Kingdom: Medicines and Healthcare Products Regulatory Agency
NCT02264132	Japan: Ministry of Health, Labor and Welfare
NCT02212938	Germany: Federal Institute for Drugs and Medical Devices
NCT02182193	Germany: Federal Institute for Drugs and Medical Devices
NCT01539915	Austria: Federal Office for Safety in Health Care
NCT00346684	Germany: Federal Institute for Drugs and Medical Devices
NCT00558909	Germany: BfArM (Bundesagentur fuer Arzneimittel und Medizinalprodukte),Netherlands: The Central Committee on Research Involving Human Subjects (CCMO)
NCT00600847	Germany: Federal Institute for Drugs and Medical Devices
NCT00396071	Germany: Federal Institute for Drugs and Medical Devices
NCT02259803	Japan: Ministry of Health, Labor and Welfare
NCT00460486	Poland: Ministry of Health
NCT02259829	Germany: Federal Institute for Drugs and Medical Devices
NCT02259777	Germany: Federal Institute for Drugs and Medical Devices
NCT02193308	Germany: Federal Institute for Drugs and Medical Devices
NCT00466167	Austria: Federal Office for Safety in Health Care,Czech Republic: SUKL (state institute for drug control),Great Britain: MHRA,Hungary: National Institute of Pharmacy, H-1051 Budapest,India: Drug Control General of India,Italy: Comitato di Bioetica Az. Policlinico di Catania - CATANIA,Korea, Republic of: Korea Food and Drug Administration (KFDA),Philippines: Department of Health, Republic of the P…
NCT02231177	Germany: Federal Institute for Drugs and Medical Devices
NCT00792181	Sweden: Medical Products Agency
NCT00560209	Japan: Ministry of Health, Labor and Welfare
NCT00794612	Brazil: National Health Surveillance Agency
NCT00793026	Brazil: National Health Surveillance Agency
NCT00784121	Brazil: National Health Surveillance Agency
NCT00784069	Brazil: National Health Surveillance Agency
NCT00783861	Brazil: National Health Surveillance Agency
NCT00783640	Brazil: National Health Surveillance Agency
NCT02215031	Germany: Federal Institute for Drugs and Medical Devices
NCT00969787	South Korea: Korea Food and Drug Administration (KFDA)
NCT00604539	Canada: Health Canada
NCT00828906	Taiwan: Institutional Review Board
NCT00920933	Germany: Paul-Ehrlich-Institut
NCT00739414	Japan: Pharmaceuticals and Medical Devices Agency
NCT00855179	Germany: Federal Institute for Drugs and Medical Devices
NCT00265811	Austria: Agency for Health and Food Safety,Belgium: Federal Agency for Medicinal Products and Health Products,Denmark: The Danish National Committee on Biomedical Research Ethics,France: Afssaps - Agence française de sécurité sanitaire des produits de santé (Saint-Denis),Germany: Paul-Ehrlich-Institut,Italy: National Monitoring Centre for Clinical Trials - Ministry of Health,Portugal: National Ph…
NCT00560508	Japan: Ministry of Health, Labor and Welfare
NCT02194283	Germany: Federal Institute for Drugs and Medical Devices
NCT02171572	China: Ministry of Health
NCT01007409	South Korea: Korea Food and Drug Administration (KFDA)
NCT02194218	Germany: Federal Institute for Drugs and Medical Devices
NCT01099722	Hungary: National Institute of Pharmacy
NCT01189201	Germany: Federal Institute for Drugs and Medical Devices
NCT01181011	China: Food and Drug Administration
NCT01054781	Korea: Food and Drug Administration
NCT01843699	Brazil: National Information System on Research Ethics Involving Human Beings (SISNEP - http://portal2.saude.gov.br/sisnep/)
NCT01145885	Hungary: National Institute of Pharmacy
NCT00481143	Germany: Federal Institute for Drugs and Medical Devices
NCT01231997	Korea: Food and Drug Administration
NCT00376740	Israel: Ministry of Health
NCT01320358	Switzerland: Swissmedic
NCT01424280	Australia: Department of Health and Ageing Therapeutic Goods Administration
NCT01361022	Taiwan: Department of Health
NCT00815945	Germany: Federal Institute for Drugs and Medical Devices,Germany: Ethics Commission
NCT01378364	Germany: Paul-Ehrlich-Institute
NCT01044485	France: Afssaps - Agence française de sécurité sanitaire des produits de santé (Saint-Denis)
NCT02057926	Spain: Comité Ético de Investigación Clínica
NCT01985646	China: Ministry of Health
NCT01003899	Korea, Republic of: Korea Food and Drug Administration
NCT01222533	Belgium: Federal Agency for Medicinal and Health Products,Denmark: Danish Medicines Agency,Finland: Finnish Medicines Agency,Germany: Federal Institute for Drugs and Medical Devices,Netherlands: Central Committee Research Involving Human Subjects
NCT00324623	Switzerland: Swissmedic
NCT01861613	China: Food and Drug Administration
NCT01573117	Germany: Ethics Commission
NCT01158287	Ireland: Irish Medicines Board
NCT02413099	Korea: Institutional Review Board
NCT01719575	Korea: Food and Drug Administration
NCT01676571	China: Food and Drug Administration
NCT02173132	Italy: Ethics Committee
NCT01941199	South Korea: Ministry of Food and Drug Safety
NCT01904760	China: Ethics Committee
NCT01903694	France: Afssaps - Agence française de sécurité sanitaire des produits de santé (Saint-Denis)
NCT01941966	Brazil: Ethics Committee
NCT01397305	Sweden: Medical Products Agency
NCT02375633	Korea: Ministry of Food and Drug Safety
NCT02072278	France: Agence Nationale de Sécurité du Médicament et des produits de santé
NCT02458768	South Korea: Ministry of Food and Drug Safety
NCT01614899	Japan: Pharmaceuticals and Medical Devices Agency
NCT02264535	China: Food and Drug Administration
NCT01957774	Ukraine: Ministry of Health
NCT02262858	Japan: Ministry of Health, Labor and Welfare
NCT02180503	Germany: Federal Institute for Drugs and Medical Devices
NCT02254187	Germany: Federal Institute for Drugs and Medical Devices
NCT02183623	Germany: Federal Institute for Drugs and Medical Devices
NCT00280410	Japan: Ministry of Health, Labor and Welfare
NCT00928668	Canada: Health Canada
NCT02183311	Japan: Ministry of Health, Labor and Welfare
NCT00292435	Germany: Federal Institute for Drugs and Medical Devices
NCT00835822	Brazil: Ethics Committee,Brazil: National Health Surveillance Agency
NCT00414778	China: Food and Drug Administration
NCT00455260	Israel: Ministry of Health,Ukraine: Ministry of Health
NCT00280098	Czech Republic: State Institute for Drug Control
NCT00447161	Philippines: National Institute of Health
NCT02172144	Germany: Federal Institute for Drugs and Medical Devices
NCT00650156	China: Food and Drug Administration
NCT02262546	Germany: Federal Institute for Drugs and Medical Devices
NCT02254109	Japan: Ministry of Health, Labor and Welfare
NCT00760045	Japan: Pharmaceuticals and Medical Devices Agency
NCT00691808	Netherlands: The Central Committee on Research Involving Human Subjects (CCMO)
NCT02259855	France: Agence Nationale de Sécurité du Médicament et des produits de santé,Argentina: Administracion Nacional de Medicamentos, Alimentos y Tecnologia Medica,Poland: Main Pharmaceutical Inspectorate,Switzerland: Federal Office of Public Health
NCT02276391	Japan: Ministry of Health, Labor and Welfare
NCT02175394	Germany: Federal Institute for Drugs and Medical Devices
NCT02182310	Germany: Federal Institute for Drugs and Medical Devices
NCT00471380	Agenzua Italiana del Farmaco: Italy
NCT02183389	Germany: Federal Institute for Drugs and Medical Devices
NCT00574249	Turkey: Ethics Committee
NCT00553267	Australia: Responsilble Ethics Committee,Austria: Federal Office for Safety in Health Care,Bulgaria: Bulgarian Drug Agency, BG-1504 Sofia,Czech Republic: State Institute for Drug Control (SUKL), CZ-100 41 Prague 10,Great Britain: MHRA,Ireland: Irish Medicines Board,Italy: Comitato Etico della provinciale di Ferrara,New Zealand: Multicentre Ethics Committee/Medsafe,Russia: Ministry of Healthcare a…
NCT00443612	Taiwan: Department of Health
NCT02215772	Netherlands: The Central Committee on Research Involving Human Subjects (CCMO)
NCT00765635	Spain: Ministry of Health
NCT01027169	Germany: Federal Institute for Drugs and Medical Devices
NCT00885118	Japan: Ministry of Health, Labor and Welfare
NCT02847455	China: Food and Drug Administration
NCT00736047	Germany: Paul-Ehrlich-Institut
NCT02171767	Germany: Federal Institute for Drugs and Medical Devices
NCT00820079	Austria: Federal Office for Safety in Health Care,Belgium: Federal Agency for Medicinal Products and Health Products,France: Afssaps - Agence française de sécurité sanitaire des produits de santé (Saint-Denis),Germany: Federal Institute for Drugs and Medical Devices,Netherlands: Medicines Evaluation Board (MEB)
NCT00814216	Germany: Federal Institute for Drugs and Medical Devices,India: Drugs Controller General of India
NCT00623402	Germany: Federal Institute for Drugs and Medical Devices
NCT00618774	Japan: Ministry of Health, Labor and Welfare
NCT00701766	Austria: Federal Office for Safety in Health Care,Germany: Bundesinstitut fuer Arzneimittel und Medizinprodukte
NCT00789035	Argentina: A.N.M.A.T. (National Administration of Medications, Food and Medical Technology),Croatia: Croatian Institute for Medicines Control, HR-10000 Zagreb,Estonia: State Agency of Medicines, EE-5041Tartu,Germany: Federal Institute for Drugs and Medical Devices,Italy: Comitato per la Sperimentazione Clinica dei Medicinali Azienda Ospedaliero-Universitaria Pisana,Korea, Republic of: Korea Food …
NCT02183584	Germany: Federal Institute for Drugs and Medical Devices
NCT01094834	South Korea: Korea Food and Drug Administration (KFDA)
NCT01058291	Japan: Ministry of Health, Labor and Welfare
NCT01113047	Germany: Federal Institute for Drugs and Medical Devices
NCT00756223	Austria: Federal Office for Safety in Health Care
NCT00332969	European Union: European Medicines Agency,Germany: Federal Institute for Drugs and Medical Devices
NCT01423721	Germany:
NCT00670878	Germany: Federal Institute for Drugs and Medical Devices,Germany: Ethics Commission
NCT01374113	Germany: Federal Institute for Drugs and Medical Devices
NCT01358812	Italy: Italian Agency for Drugs (AIFA)
NCT01018693	United Kingdom: Medicines and Healthcare Products Regulatory Agency
NCT01295372	Czech Republic: State Institute for Drug Control,Estonia: The State Agency of Medicine,Finland: Finnish Medicines Agency,France: Afssaps - Agence française de sécurité sanitaire des produits de santé (Saint-Denis),Poland: Office for Registration of Medicinal Products, Medical Devices and Biocidal Products
NCT01061073	France: Afssaps - Agence française de sécurité sanitaire des produits de santé (Saint-Denis)
NCT01770795	South Korea: Institutional Review Board
NCT00953927	South Africa: Medicines Control Council,South Africa: Human Research Ethics Committee,United Kingdom: Research Ethics Committee
NCT00918177	Israel: Ministry of Health
NCT01427699	Switzerland: Swissmedic
NCT01284569	Netherlands: The Central Committee on Research Involving Human Subjects (CCMO),Czech Republic: State Institute for Drug Control,Poland: Ministry of Health,Hungary: National Institute of Pharmacy
NCT01964703	Korea: Ministry of Food and Drug Safety
NCT01975779	United Kingdom: Medicines and Healthcare Products Regulatory Agency
NCT01386333	Canada: Health Canada
NCT01875926	Belgium: Federal Agency for Medicines and Health Products, FAMHP
NCT01571453	Korea: Food and Drug Administration,Taiwan : Food and Drug Administration,China: Food and Drug Administration,Thailand: Food and Drug Administration
NCT02056743	Korea: Ministry of Food and Drug Safety
NCT02233972	China: Food and Drug Administration
NCT01707901	United Kingdom: Medicines and Healthcare Products Regulatory Agency,Belgium: Federal Agency for Medicinal Products and Health Products
NCT01662531	Australia: Department of Health and Ageing Therapeutic Goods Administration,Austria: Federal Office for Safety in Health Care,Canada: Health Canada,Czech Republic: State Institute for Drug Control,France: Agence Nationale de Sécurité du Médicament et des produits de santé,Germany: Paul-Ehrlich-Institut,Italy: The Italian Medicines Agency,Russia: Ministry of Health of the Russian Federation,Spain:…
NCT01969617	United Kingdom: Medicines and Healthcare Products Regulatory Agency
NCT01915082	Belgium: Federal Agency for Medicinal Products and Health Products
NCT00618176	China: Ministry of Science and Technology
NCT02171806	Germany: Federal Institute for Drugs and Medical Devices
NCT02183610	Netherlands: The Central Committee on Research Involving Human Subjects (CCMO)
NCT01136408	Japan: Ministry of Health, Labor and Welfare
NCT00509990	Mexico: Secretaría de Salud, Estados Unidos Mexicanos,Venezuela: Instituto Nacional de Higiene &quot;Rafael Rangel&quot;, Ministerio de Salud, Republica Bolivariana de Venezuela
NCT02259959	Germany: Federal Institute for Drugs and Medical Devices
NCT02211924	Japan: Ministry of Health, Labor and Welfare
NCT00359840	Japan: Ministry of Health, Labor and Welfare
NCT00359229	China: Food and Drug Administration
NCT02215005	Germany: Federal Institute for Drugs and Medical Devices
NCT02214940	Germany: Federal Institute for Drugs and Medical Devices
NCT00432380	Philippines: Bureau of Food and Drugs
NCT00125736	Japan: Ministry of Health, Labor and Welfare
NCT02171559	Germany: Federal Institute for Drugs and Medical Devices
NCT00785850	Brazil: National Health Surveillance Agency
NCT00785642	Brazil: National Health Surveillance Agency
NCT00785148	Brazil: National Health Surveillance Agency
NCT02221375	Germany: Federal Institute for Drugs and Medical Devices
NCT02183402	Germany: Federal Institute for Drugs and Medical Devices
NCT02217488	Germany: Federal Institute for Drugs and Medical Devices
NCT00558064	Japan: Ministry of Health, Labor and Welfare
NCT00535366	Belgium: Federal Agency for Medicines and Health Products, FAMHP,Denmark: The Danish Medicine Agency,Germany: BfArM-Bundesinstitut fuer Arzneimittel und Medizinprodukte (Federal Authoriteis for Drugs and Medical devices),Netherlands: Central Committee on Research Involving Human Subjects (CCMO)
NCT00513370	Canada: Health Canada
NCT00783939	Brazil: National Health Surveillance Agency
NCT00434447	Australia: Therapeutic Goods Administration
NCT00960453	South Korea: Institutional Review Board
NCT00441610	Japan: Pharmaceuticals and Medical Devices Agency
NCT00840580	Korea: Institutional Review Board
NCT02183480	Germany: Federal Institute for Drugs and Medical Devices
NCT02172222	Germany: Federal Institute for Drugs and Medical Devices
NCT02182414	Germany: Federal Institute for Drugs and Medical Devices
NCT00619164	Japan: Ministry of Health, Labor and Welfare
NCT02242305	China: Ministry of Health
NCT00321633	Unspecified
NCT00165763	Philippines: Bureau of Food and Drugs
NCT00781105	China: Food and Drug Administration
NCT01189175	Germany: Federal Institute for Drugs and Medical Devices
NCT00977210	United Kingdom: Department of Health,United Kingdom: Medicines and Healthcare Products Regulatory Agency,United Kingdom: National Health Service
NCT01170637	Germany: Federal Institute for Drugs and Medical Devices
NCT01146886	Germany: Federal Institute for Drugs and Medical Devices
NCT00763360	Australia: Human Research Ethics Committee
NCT00989443	Belgium: Federal Agency for Medicinal Products and Health Products
NCT01237977	South Korea: Korea Food and Drug Administration (KFDA)
NCT01012037	Belgium: Federal Agency for Medicinal and Health Products,Canada: Health Canada,France: Afssaps - Agence française de sécurité sanitaire des produits de santé (Saint-Denis),India: Drugs Controller General of India,Italy: Ethics Committee,Malaysia: Ministry of Health,Netherlands: Central Committee Research Involving Human Subjects,South Korea: Korea Food and Drug Administration (KFDA),Spain: Minis…
NCT01566292	Italy: Ethics Committee
NCT00683514	Germany: Federal Institute for Drugs and Medical Devices
NCT00969553	Taiwan: Department of Health
NCT01069757	Japan: Ministry of Health, Labor and Welfare
NCT00609921	Japan: Ministry of Health, Labor and Welfare
NCT01286558	Japan: Ministry of Health, Labor and Welfare
NCT01371006	Switzerland: Swissmedic
NCT01504581	Netherlands: Medical Ethics Review Committee (METC)
NCT01140906	Belgium: Federal Agency for Medicinal Products and Health Products,Estonia: The State Agency of Medicine,Finland: Finnish Medicines Agency,France: Afssaps - Agence française de sécurité sanitaire des produits de santé (Saint-Denis),Germany: Federal Institute for Drugs and Medical Devices,Latvia: State Agency of Medicines,Lithuania: State Medicine Control Agency - Ministry of Health,Norway: Norweg…
NCT01355172	Taiwan : Food and Drug Administration
NCT01342094	Japan: Ministry of Health, Labor and Welfare
NCT01342081	Japan: Ministry of Health, Labor and Welfare
NCT00779922	France : Agence Française de sécurité sanitaire des produits de santé
NCT02119052	Italy: Ethics Commettee
NCT02119013	Italy: Ethics Committee
NCT01607125	United Kingdom: Medicines and Healthcare Products Regulatory Agency
NCT01920386	South Korea: Korea Food and Drug Administration (KFDA)
NCT02239497	Venezuela: Instituto Venezolano de Los Seguros Sociales
NCT02112903	United Kingdom: Medicines and Healthcare Products Regulatory Agency
NCT02077114	Denmark: Ethics Committee
NCT02189733	United Kingdom: Medicines and Healthcare Products Regulatory Agency
NCT02712619	Korea: Institutional Review Board
NCT02144714	Germany: Paul-Ehrlich-Institut
NCT02142075	France : ANSM - Agence Nationale de Sécurité du Médicament

## Sheet: 3_Enrolling_USA_PriComplDate
NCT Number	Authority
NCT01905202	United States: Food and Drug Administration
NCT02012465	United States: Quality Assurance and Safety Monitoring (QASM) Committee at Washington University.
NCT01928082	United States: Institutional Review Board
NCT02214160	United States: Food and Drug Administration
NCT02474472	United States: Institutional Review Board,United States: Food and Drug Administration
NCT02279563	United States: Food and Drug Administration
NCT01854125	United States: Food and Drug Administration,China: Ministry of Science and Technology
NCT01280149	United States: Food and Drug Administration
NCT00690950	United States: Institutional Review Board
NCT01770236	United States: Institutional Review Board
NCT02090959	United States: Food and Drug Administration
NCT02051452	United States: Food and Drug Administration
NCT02251275	Argentina: Administracion Nacional de Medicamentos, Alimentos y Tecnologia Medica,Australia: Department of Health and Ageing Therapeutic Goods Administration,Belgium: Federal Agency for Medicinal Products and Health Products,Brazil: National Committee of Ethics in Research,Canada: Health Canada,Czech Republic: State Institute for Drug Control,France: Agence Nationale de Sécurité du Médicament et …
NCT00384124	United States: Federal Government
NCT01601652	United States: Food and Drug Administration
NCT02079246	Czech Republic: State Institute for Drug Control,United States: Food and Drug Administration,Belgium: Federal Agency for Medicines and Health Products, FAMHP,Bulgaria: Bulgarian Drug Agency,Canada: Health Canada,Chile: Instituto de Salud Pública de Chile,Denmark: Danish Health and Medicines Authority,Estonia: The State Agency of Medicine,France: Agence Nationale de Sécurité du Médicament et des p…
NCT02065973	United States: Food and Drug Administration
NCT02239562	United States: Food and Drug Administration
NCT01936480	United States: Food and Drug Administration

## Sheet: 3_Enrolling_USA_PriComplDate_leftovers
NCT Number	Authority
NCT01062139	South Korea: Institutional Review Board
NCT00639119	Finland: Finnish Medicines Agency
NCT01130779	Korea: Food and Drug Administration
NCT00591487	Chile: Instituto de Salud Pública de Chile
NCT01083784	South Korea: Institutional Review Board
NCT00965224	Belgium: Federal Agency for Medicinal Products and Health Products
NCT02237534	Japan: Institutional Review Board
NCT02009800	Canada: Health Canada
NCT01761825	Israel: Ministry of Health
NCT01291420	Belgium: Federal Agency for Medicines and Health Products, FAMHP
NCT02035501	Israel: Ministry of Health
NCT01382498	Iran:Tabriz Medical University Biotechnology research center
NCT02307994	China: Food and Drug Administration
NCT02228902	Netherlands: The Central Committee on Research Involving Human Subjects (CCMO)
NCT02287831	China: Ethics Committee
NCT02273661	France : ANSM - Agence Nationale de Sécurité du Médicament et des produits de santé
NCT00920270	Thailand: Ethical Committee
NCT01826747	Belgium: Federal Agency for Medicinal Products and Health Products,Belgium: Institutional Review Board
NCT02303548	Korea: Institutional Review Board
NCT02730624	Thailand: Ethical Committee
NCT01517854	Canada: Health Canada
NCT01066195	Korea: Food and Drug Administration
NCT02244515	China: Health and Family Planning Commission of Guangdong Province

## Sheet: 4_Recruiting_USA_PriComplDate
NCT Number	Authority
NCT00675870	United States: Food and Drug Administration
NCT01386255	United States: Food and Drug Administration
NCT01120834	United States: Institutional Review Board
NCT01595581	United States: Institutional Review Board
NCT01866917	United States: Institutional Review Board
NCT01948505	United States: Institutional Review Board
NCT01652079	United States: Food and Drug Administration
NCT01821625	United States: Food and Drug Administration
NCT02069808	United States: Institutional Review Board
NCT01409993	United States: Institutional Review Board
NCT01974934	Canada: Ethics Review Committee,United States: Federal Government
NCT01814813	United States: Food and Drug Administration,United States: NCI Central Institutional Review Board
NCT02157012	United States: Food and Drug Administration
NCT02151760	United States: Food and Drug Administration
NCT01325441	Canada: Health Canada,United States: Food and Drug Administration
NCT01575860	United States: Institutional Review Board
NCT01655719	United States: Institutional Review Board
NCT01841723	United States: Food and Drug Administration
NCT01839799	United States: Institutional Review Board
NCT02213497	United States: Institutional Review Board
NCT02121990	United States: Food and Drug Administration
NCT02120807	United States: Food and Drug Administration
NCT02106598	United States: Food and Drug Administration
NCT02104310	United States: Food and Drug Administration
NCT01938573	United States: Food and Drug Administration
NCT02279719	United States: Food and Drug Administration
NCT01807182	United States: Food and Drug Administration
NCT01822522	United States: Food and Drug Administration
NCT02056626	United States: Institutional Review Board,United States: National Institutes for Health
NCT01606878	United States: Food and Drug Administration
NCT02277548	United States: Food and Drug Administration
NCT02087865	United States: Food and Drug Administration
NCT02303977	United States: Institutional Review Board
NCT01954784	United States: Food and Drug Administration
NCT00801489	United States: Food and Drug Administration
NCT00887068	United States: Food and Drug Administration
NCT01113476	United States: Food and Drug Administration
NCT01266057	United States: Food and Drug Administration
NCT01729104	United States: Food and Drug Administration
NCT02101853	United States: Food and Drug Administration
NCT02199665	United States: Food and Drug Administration
NCT01853111	United States: Food and Drug Administration
NCT02129101	United States: Food and Drug Administration
NCT02254278	United States: Institutional Review Board
NCT02017964	United States: Institutional Review Board
NCT02092324	United States: Food and Drug Administration
NCT01904136	United States: Food and Drug Administration
NCT02095834	United States: Food and Drug Administration
NCT01953588	United States: NCI Central Institutional Review Board
NCT02154490	United States: Food and Drug Administration
NCT02096055	United States: Food and Drug Administration
NCT01865617	United States: Food and Drug Administration
NCT00591318	United States: Food and Drug Administration
NCT00955630	United States: Food and Drug Administration
NCT01190020	United States: Institutional Review Board
NCT01333332	United States: Institutional Review Board
NCT01554345	Iran: Ethics Committee,United States: Food and Drug Administration
NCT01796951	United States: Institutional Review Board
NCT01174290	United States: Institutional Review Board
NCT02210494	United States: Food and Drug Administration
NCT01923298	United States: Data and Safety Monitoring Board
NCT01064921	United States: Institutional Review Board
NCT01695941	United States: Food and Drug Administration
NCT01902381	United States: Food and Drug Administration
NCT01900301	United States: National Institute of Mental Health,United States: Institutional Review Board
NCT02222688	United States: Food and Drug Administration
NCT01216683	United States: Food and Drug Administration
NCT02279160	United States: Food and Drug Administration,Australia: Therapeutic Goods Administration,Bulgaria: Bulgarian Drug Agency (BDA),Czech Republic: State Institute for Drug Control,Hungary: National Institute for Quality and Organizational Development in Healthcare and Medicines,Poland: Office for Registration of Medicinal Products, Medical Devices and Biocidal Products,Romania: National Agency for Med…
NCT01980667	United Kingdom: Medicines and Healthcare Products Regulatory Agency,United States: Food and Drug Administration
NCT00382265	United States: Federal Government
NCT02076321	United States: Institutional Review Board
NCT01535053	United States: Institutional Review Board
NCT02178436	United States: Food and Drug Administration
NCT02566356	United States: Food and Drug Administration
NCT02318992	United States: Institutional Review Board
NCT01839955	United States: Food and Drug Administration
NCT01267812	United States: Institutional Review Board,United States: Food and Drug Administration
NCT01920737	United States: Institutional Review Board
NCT01919086	United States: Institutional Review Board
NCT02230527	United States: Food and Drug Administration
NCT02228525	United States: Food and Drug Administration
NCT02197169	United States: Food and Drug Administration
NCT02178956	United States: Food and Drug Administration,Canada: Health Canada,Japan: Pharmaceuticals and Medical Devices Agency,Australia: Department of Health and Ageing Therapeutic Goods Administration,Hungary: National Institute of Pharmacy,Poland: Office for Registration of Medicinal Products, Medical Devices and Biocidal Products,Lithuania: State Medicine Control Agency - Ministry of Health,Russia: Mini…
NCT01746251	United States: Food and Drug Administration
NCT01803152	United States: Institutional Review Board,United States: Food and Drug Administration
NCT01504841	United States: Food and Drug Administration
NCT02258659	United States: Institutional Review Board
NCT01639131	United States: Institutional Review Board
NCT02239900	United States: Food and Drug Administration
NCT02089230	United States: Food and Drug Administration
NCT02218606	United States: Food and Drug Administration
NCT02113657	United States: Food and Drug Administration
NCT01998529	United States: Food and Drug Administration
NCT01363128	United States: Food and Drug Administration
NCT02180711	United States: Food and Drug Administration
NCT02332733	United States: Food and Drug Administration
NCT02224872	United States: Institutional Review Board
NCT01900730	United States: Food and Drug Administration
NCT02145390	United States: Food and Drug Administration
NCT02130453	United States: Food and Drug Administration
NCT01794143	United States: Data and Safety Monitoring Board
NCT01013649	United States: Food and Drug Administration
NCT02143726	United States: NCI Central Institutional Review Board,United States: Food and Drug Administration
NCT02883049	United States: Food and Drug Administration
NCT02172950	United States: Food and Drug Administration,Germany: Paul-Ehrlich-Institut,Austria: Agency for Health and Food Safety,Austria: Federal Office for Safety in Health Care,Sweden: Medical Products Agency,Italy: Ministry of Health,Canada: Health Canada,France: Afssaps - Agence française de sécurité sanitaire des produits de santé (Saint-Denis),Poland: Ministry of Health,Japan: Pharmaceuticals and Medi…
NCT00956007	United States: Food and Drug Administration
NCT00980954	United States: Federal Government
NCT01575548	United States: Food and Drug Administration
NCT00614679	United States: Federal Government
NCT00826527	United States: Institutional Review Board
NCT00357331	United States: Institutional Review Board
NCT00914017	United States: Institutional Review Board
NCT00950677	United States: Institutional Review Board
NCT01113034	United States: Food and Drug Administration
NCT01422785	United States: Institutional Review Board
NCT01300364	Spain: Spanish Agency of Medicines,United States: Food and Drug Administration
NCT01228409	United States: Food and Drug Administration
NCT00918463	United States: Institutional Review Board
NCT00802919	United States: Food and Drug Administration
NCT01308983	United States: Institutional Review Board
NCT01805817	TURKEY :İstanbul Training and Research Hospital Obstetrics and Gynecology Admiministration,United States: Food and Drug Administration
NCT00863122	United States: Institutional Review Board
NCT01587586	United States: Food and Drug Administration,Taiwan: Food and Drug Administration, Department of Health, Executive Yuan
NCT00246727	United States: Food and Drug Administration
NCT00602797	United States: Institutional Review Board
NCT01065870	United States: Institutional Review Board
NCT01106898	United States: Institutional Review Board
NCT01035463	United States: Food and Drug Administration
NCT01811693	United States: Food and Drug Administration
NCT02509793	United States: Institutional Review Board,United States: Food and Drug Administration
NCT01977781	United States: Food and Drug Administration
NCT02371941	United States: Institutional Review Board
NCT02052258	United States: Food and Drug Administration
NCT02130622	United States: Institutional Review Board
NCT02145000	United States: Western Institutional Review Board,Niger: National Ethical Consultative Committee, Ministry of Public Health,Switzerland: Human Subjects Research Ethical Commission, University Hospitals of Geneva,France: Committee of the Protection of Persons, Ile-de-France
NCT02234570	United States: Institutional Review Board,United States: Food and Drug Administration,United States: Federal Government
NCT01008111	United States: Institutional Review Board
NCT01428596	United States: Food and Drug Administration
NCT01587352	United States: Food and Drug Administration
NCT01846091	United States: Food and Drug Administration
NCT01822509	United States: Food and Drug Administration
NCT02126579	United States: Food and Drug Administration
NCT02025751	United States: Food and Drug Administration
NCT01270724	United States: Institutional Review Board
NCT02055053	United States: Institutional Review Board
NCT01947023	United States: Food and Drug Administration
NCT01926899	United States: Food and Drug Administration
NCT02077881	United States: Food and Drug Administration
NCT02222610	United States: Food and Drug Administration
NCT02176642	United States: Institutional Review Board,United States: Food and Drug Administration
NCT02176018	United States: Food and Drug Administration
NCT01506973	United States: Food and Drug Administration
NCT01650402	United States: Institutional Review Board,United States: Federal Government
NCT01826877	United States: Food and Drug Administration
NCT02013336	United States: Food and Drug Administration
NCT02331706	United States: Institutional Review Board
NCT02282215	United States: Food and Drug Administration
NCT02183792	United States: Food and Drug Administration
NCT00856037	United States: Institutional Review Board
NCT01535924	United States: Food and Drug Administration
NCT01711554	United States: Food and Drug Administration
NCT01706458	United States: Food and Drug Administration,United States: Data and Safety Monitoring Board
NCT01933594	United States: Food and Drug Administration
NCT02550145	United States: Food and Drug Administration
NCT00450814	United States: Food and Drug Administration
NCT01818492	Italy: The Italian Medicines Agency,Austria: Federal Office for Safety in Health Care,Germany: Paul Ehrlich Institute, PEI,Spain: Agencia Espanola de Medicamentos y Productos Sanitarios AEMPS,United States: Food and Drug Administration,Sweden: Medical Products Agency,Turkey: Drug and Medical Device Institution
NCT02707315	United States: Institutional Review Board
NCT01845961	United States: Institutional Review Board
NCT02024607	United States: Food and Drug Administration,Canada: Health Canada
NCT02360826	United States: Institutional Review Board
NCT01806571	United States: Food and Drug Administration
NCT02073123	United States: Food and Drug Administration
NCT01386385	United States: Food and Drug Administration
NCT01371656	United States: Food and Drug Administration
NCT01893554	United States: Food and Drug Administration
NCT01705964	United States: Institutional Review Board
NCT02054520	United States: Food and Drug Administration
NCT01776307	United States: Food and Drug Administration,Canada: Health Canada
NCT02052648	United States: Food and Drug Administration
NCT02037555	United States: Food and Drug Administration
NCT01096602	United States: Food and Drug Administration
NCT01593748	United States: Food and Drug Administration
NCT02651324	United States: Food and Drug Administration
NCT02160015	United States: Food and Drug Administration
NCT02097225	United States: Food and Drug Administration
NCT01740648	United States: Food and Drug Administration
NCT01523821	United States: Food and Drug Administration
NCT02005666	United States: Food and Drug Administration,India: Drugs Controller General of India
NCT01991938	United States: Food and Drug Administration,United Kingdom: Medicines and Healthcare Products Regulatory Agency
NCT01966419	United States: Food and Drug Administration
NCT02307240	United States: Food and Drug Administration
NCT02143401	United States: Food and Drug Administration
NCT02567032	United States: Food and Drug Administration
NCT01684397	United States: Food and Drug Administration
NCT01912625	United States: Food and Drug Administration
NCT01702155	United States: Food and Drug Administration
NCT01527045	United States: Federal Government
NCT01809132	United States: Food and Drug Administration
NCT02246439	United States: Food and Drug Administration
NCT01830595	United States: Food and Drug Administration
NCT02009332	United States: Food and Drug Administration
NCT01750073	United States: Institutional Review Board
NCT01966289	United States: Food and Drug Administration
NCT02315326	United States: Food and Drug Administration
NCT02337829	United States: Food and Drug Administration
NCT02282085	United States: Data and Safety Monitoring Board
NCT02167256	United States: Food and Drug Administration
NCT01331018	United States: Food and Drug Administration
NCT01814501	United States: Food and Drug Administration
NCT02004275	United States: Food and Drug Administration,United States: Central Institutional Review Board
NCT00606411	United States: Institutional Review Board
NCT01280565	United States: Food and Drug Administration
NCT00690924	United States: Institutional Review Board,United States: Food and Drug Administration
NCT02435771	United States: Federal Government
NCT01376505	United States: Food and Drug Administration
NCT01644955	United States: Food and Drug Administration
NCT02101918	United States: Food and Drug Administration
NCT00878254	United States: Food and Drug Administration
NCT02628847	United States: Food and Drug Administration
NCT01830777	United States: Food and Drug Administration
NCT01811147	United States: Federal Government,United States: Food and Drug Administration
NCT01989585	United States: Food and Drug Administration
NCT01954979	United States: Food and Drug Administration
NCT01218789	France: Afssaps - Agence française de sécurité sanitaire des produits de santé (Saint-Denis),United States: Food and Drug Administration
NCT01462630	United States: Food and Drug Administration
NCT01825603	United States: Food and Drug Administration
NCT02023463	United States: Food and Drug Administration,United States: Institutional Review Board
NCT02134912	United States: Food and Drug Administration
NCT01281514	United States: Federal Government
NCT01875237	United States: Food and Drug Administration
NCT02042196	United States: Food and Drug Administration
NCT02007044	United States: Food and Drug Administration
NCT01991977	United States: Institutional Review Board
NCT02306161	United States: Food and Drug Administration
NCT02232152	United States: Food and Drug Administration
NCT02098161	United States: Food and Drug Administration
NCT01688401	United States: Food and Drug Administration
NCT02019940	United States: Institutional Review Board
NCT02223598	United States: Food and Drug Administration
NCT02159989	United States: Food and Drug Administration
NCT02243917	United States: Food and Drug Administration
NCT00887146	United States: NCI Central Institutional Review Board
NCT01959672	United States: Food and Drug Administration
NCT02221219	United States: Data and Safety Monitoring Board,United States: Federal Government,United States: Institutional Review Board
NCT02065245	United States: Food and Drug Administration
NCT01949337	United States: Food and Drug Administration,United States: NCI Central Institutional Review Board
NCT01880567	United States: Food and Drug Administration
NCT01436968	United States: Food and Drug Administration
NCT01101451	United States: Food and Drug Administration
NCT01927744	United States: Food and Drug Administration
NCT01888081	United States: Food and Drug Administration
NCT02031250	United States: Food and Drug Administration
NCT01993810	United States: Federal Government
NCT01886859	United States: Food and Drug Administration
NCT02529813	United States: Food and Drug Administration
NCT01885689	United States: Federal Government
NCT00292955	United States: Food and Drug Administration
NCT00906308	United States: Food and Drug Administration
NCT01291069	United States: Food and Drug Administration
NCT01933464	United States: Institutional Review Board,United States: Food and Drug Administration
NCT01986049	United States: Food and Drug Administration
NCT00684970	Israel: Israeli Health Ministry Pharmaceutical Administration,United States: Food and Drug Administration
NCT02249663	United States: Institutional Review Board
NCT02023151	United States: Food and Drug Administration
NCT02097823	United States: Institutional Review Board
NCT02078895	United States: Food and Drug Administration
NCT02017145	United States: Food and Drug Administration,United States: Institutional Review Board
NCT02028871	United States: Food and Drug Administration
NCT01637623	United States: Food and Drug Administration
NCT01737814	United States: Food and Drug Administration,Belgium: Federal Agency for Medicines and Health Products, FAMHP,Brazil: National Committee of Ethics in Research,Dominican Republic: Consejo Nacional de Bioetica en Salud,Jordan: Jordanian Food and Drug Administration,Lebanon: Institutional Review Board,Oman: Academic Accreditation Authority,Panama: Ministry of Health,Spain: Ministerio de Sanidad, Serv…
NCT02193282	United States: Food and Drug Administration
NCT00576654	United States: Food and Drug Administration
NCT02285738	United States: Food and Drug Administration
NCT01028716	United States: Federal Government
NCT01780831	United States: Food and Drug Administration
NCT02213744	United States: Food and Drug Administration
NCT01661088	United States: Food and Drug Administration
NCT02134925	United States: Food and Drug Administration
NCT02159755	United States: Food and Drug Administration
NCT01750567	United States: Food and Drug Administration
NCT01898130	United States: Institutional Review Board
NCT02120469	United States: Federal Government
NCT02015559	United States: Food and Drug Administration
NCT02166905	United States: Food and Drug Administration
NCT02229149	United States: Institutional Review Board
NCT00338377	United States: Food and Drug Administration,United States: Federal Government
NCT01289457	United States: Food and Drug Administration
NCT01531361	United States: Food and Drug Administration
NCT01515527	United States: Food and Drug Administration
NCT01794702	United States: Food and Drug Administration
NCT01787500	United States: Food and Drug Administration
NCT01786343	United States: Food and Drug Administration
NCT01738139	United States: Food and Drug Administration
NCT01712308	United States: Food and Drug Administration
NCT02101788	United States: Food and Drug Administration
NCT02243358	United States: Food and Drug Administration
NCT01908101	United States: Federal Government
NCT01622868	United States: Food and Drug Administration
NCT01926054	United States: Institutional Review Board
NCT01533207	United States: Institutional Review Board
NCT02122185	United States: Institutional Review Board
NCT02044120	United States: Food and Drug Administration
NCT02085408	United States: Food and Drug Administration
NCT01767194	United States: Food and Drug Administration
NCT02065609	United States: Food and Drug Administration
NCT01895842	United States: Food and Drug Administration
NCT01041703	United States: Food and Drug Administration
NCT02070406	United States: Food and Drug Administration
NCT02068586	United States: Institutional Review Board,United States: Food and Drug Administration
NCT02177695	United States: Food and Drug Administration
NCT01272037	United States: Food and Drug Administration
NCT02112916	United States: Food and Drug Administration
NCT00819507	United States: Institutional Review Board
NCT00894751	United States: Food and Drug Administration
NCT00605319	United States: Institutional Review Board
NCT00736463	United States: Food and Drug Administration
NCT01004991	United States: Institutional Review Board
NCT00484874	United States: Institutional Review Board
NCT02210702	United States: Federal Government,United States: Food and Drug Administration,United States: Institutional Review Board
NCT00888615	United States: Food and Drug Administration
NCT00828009	United States: Food and Drug Administration
NCT01805037	United States: Institutional Review Board,United States: Food and Drug Administration
NCT01260649	United States: Institutional Review Board
NCT02225548	United States: Food and Drug Administration,United States: Institutional Review Board
NCT01905046	United States: Institutional Review Board
NCT02382419	United States: Institutional Review Board
NCT00492778	United States: Institutional Review Board
NCT01811498	United States: Food and Drug Administration
NCT02070549	United States: Food and Drug Administration
NCT02308202	United States: Data and Safety Monitoring Board,United States: Institutional Review Board
NCT02673606	United States: Institutional Review Board
NCT02037230	United States: Food and Drug Administration
NCT02086552	United States: Food and Drug Administration
NCT02052882	United States: Institutional Review Board
NCT01962896	United States: Food and Drug Administration
NCT01905228	United States: Food and Drug Administration
NCT01730833	United States: Federal Government
NCT02068794	United States: Food and Drug Administration
NCT02116777	United States: Food and Drug Administration
NCT01897454	United States: Institutional Review Board
NCT01955434	United States: Food and Drug Administration
NCT02009709	United States: Food and Drug Administration
NCT02255461	United States: Food and Drug Administration
NCT01041027	United States: Institutional Review Board
NCT01881867	United States: Food and Drug Administration
NCT02168140	United States: Food and Drug Administration
NCT01856192	United States: Food and Drug Administration
NCT02124941	United States: Institutional Review Board
NCT01428635	United States: Food and Drug Administration
NCT01628029	United States: Food and Drug Administration
NCT01471106	United States: Food and Drug Administration
NCT01834911	United States: Food and Drug Administration
NCT02267603	United States: Food and Drug Administration
NCT01908751	Canada: Health Canada,United States: Food and Drug Administration,Australia: Department of Health and Ageing Therapeutic Goods Administration
NCT01252667	United States: Food and Drug Administration
NCT01492582	United States: Federal Government
NCT01503177	United States: Food and Drug Administration
NCT01008462	United States: Institutional Review Board
NCT01476839	United States: Federal Government,United States: Institutional Review Board,United States: Food and Drug Administration
NCT01042522	United States: Institutional Review Board
NCT01602666	United States: Food and Drug Administration
NCT02273375	Canada: Health Canada,United States: Food and Drug Administration
NCT00908778	United States: Food and Drug Administration
NCT01170338	United States: Institutional Review Board
NCT01322204	United States: Food and Drug Administration
NCT00935597	United States: Food and Drug Administration
NCT01538940	Thailand: Ministry of Public Health,United States: Federal Government
NCT01944098	United States: Institutional Review Board
NCT01522040	United States: Institutional Review Board
NCT01962402	United States: Institutional Review Board
NCT01851720	United States: Institutional Review Board
NCT01831973	Taiwan: Department of Health,United States: Food and Drug Administration
NCT01786161	United States: Institutional Review Board
NCT02267694	United States: Food and Drug Administration
NCT01944839	United States: Food and Drug Administration
NCT02623816	United States: Institutional Review Board
NCT02247193	United States: Institutional Review Board
NCT02028260	United States: Food and Drug Administration
NCT02155829	United States: Institutional Review Board,United States: Federal Government
NCT02184533	United States: Food and Drug Administration
NCT02156557	United States: Food and Drug Administration
NCT02092883	United States: Food and Drug Administration
NCT01940887	United States: Food and Drug Administration
NCT01857271	United States: Food and Drug Administration
NCT01455701	United States: Food and Drug Administration
NCT01085630	United States: Institutional Review Board
NCT01585805	United States: Food and Drug Administration
NCT01959698	United States: Food and Drug Administration
NCT02127125	United States: Institutional Review Board
NCT02120222	United States: Food and Drug Administration
NCT02315196	United States: Food and Drug Administration,United States: Institutional Review Board
NCT00397813	United States: Federal Government
NCT01076231	United States: Institutional Review Board
NCT01515787	United States: Food and Drug Administration,United States: NCI Central Institutional Review Board
NCT01415882	United States: Food and Drug Administration
NCT02044796	United States: Federal Government
NCT02052908	United States: Food and Drug Administration
NCT02030847	United States: Food and Drug Administration
NCT00501826	United States: Food and Drug Administration
NCT01728194	United States: Food and Drug Administration,United States: Institutional Review Board,United States: Data and Safety Monitoring Board
NCT01897012	United States: Food and Drug Administration
NCT01977677	United States: Federal Government
NCT02199236	United States: Institutional Review Board
NCT01366144	United States: Food and Drug Administration
NCT02267213	United States: Food and Drug Administration,Taiwan : Food and Drug Administration,China: Food and Drug Administration
NCT02115282	United States: Food and Drug Administration
NCT02095145	United States: Food and Drug Administration
NCT01737502	United States: Food and Drug Administration
NCT02223182	United States: Food and Drug Administration,Canada: Health Canada
NCT00919503	United States: Food and Drug Administration
NCT01679990	United States: Food and Drug Administration,Germany: Federal Institute for Drugs and Medical Devices
NCT02227667	United States: Food and Drug Administration
NCT01118026	United States: Food and Drug Administration,United States: Institutional Review Board
NCT02193191	United States: Food and Drug Administration
NCT01414608	United States: Institutional Review Board
NCT01471067	United States: Food and Drug Administration,United States: Federal Government
NCT02037035	United States: Institutional Review Board
NCT01902771	United States: Food and Drug Administration,United States: Institutional Review Board
NCT01808820	United States: Food and Drug Administration,United States: Institutional Review Board
NCT02207465	United States: Food and Drug Administration
NCT02152943	United States: Food and Drug Administration
NCT01952847	United States: Food and Drug Administration
NCT02059213	United States: Food and Drug Administration
NCT01751425	United States: Food and Drug Administration
NCT02207439	United States: Institutional Review Board
NCT02191488	United States: Food and Drug Administration
NCT01809691	United States: Food and Drug Administration
NCT02135042	United States: Food and Drug Administration
NCT01169337	United States: Food and Drug Administration
NCT00701987	United States: Food and Drug Administration
NCT01220726	United States: Institutional Review Board
NCT00583349	United States: Food and Drug Administration,United States: Institutional Review Board
NCT01243437	United States: Federal Government (Centers for Disease Control and Prevention),Uganda: Ministry of Health,Uganda: National Council for Science and Technology,United States: Food and Drug Administration
NCT01147393	United States: Food and Drug Administration
NCT01630096	United States: Institutional Review Board
NCT01781234	United States: Food and Drug Administration
NCT02015754	United States: Food and Drug Administration
NCT01107522	United States: Food and Drug Administration
NCT01940523	United States: Food and Drug Administration
NCT02302209	United States: Food and Drug Administration,United States: Institutional Review Board
NCT01408160	United States: Food and Drug Administration
NCT01940809	United States: Food and Drug Administration
NCT02203630	United States: Institutional Review Board
NCT02243605	United States: Food and Drug Administration
NCT01902173	United States: Food and Drug Administration
NCT02162862	United States: Institutional Review Board,United States: Data and Safety Monitoring Board
NCT02188550	United States: Institutional Review Board,United States: Food and Drug Administration
NCT02171221	United States: Food and Drug Administration
NCT02058966	United States: Food and Drug Administration,United States: Data and Safety Monitoring Board,United States: Institutional Review Board
NCT01598753	United States: Institutional Review Board,United States: Food and Drug Administration
NCT02112552	United States: Institutional Review Board
NCT02142803	United States: Food and Drug Administration
NCT01681810	United States: Food and Drug Administration
NCT01964924	United States: Food and Drug Administration
NCT02249026	United States: Food and Drug Administration
NCT02094794	United States: Federal Government
NCT01282502	United States: Food and Drug Administration
NCT01849146	United States: Food and Drug Administration
NCT02370433	United States: Food and Drug Administration
NCT02235077	United States: Institutional Review Board,United States: Data and Safety Monitoring Board
NCT01805024	United States: Food and Drug Administration
NCT01781455	United States: Food and Drug Administration,Canada: Health Canada
NCT01782443	United States: Food and Drug Administration
NCT01503242	United States: Food and Drug Administration
NCT01300572	United States: Food and Drug Administration
NCT01624285	United States: Food and Drug Administration
NCT02107755	United States: Institutional Review Board
NCT02049541	United States: Food and Drug Administration
NCT00716066	United States: Institutional Review Board
NCT01371981	United States: Food and Drug Administration
NCT02785939	United States: Food and Drug Administration
NCT02048969	United States: Institutional Review Board,United States: Federal Government
NCT02177773	United States: Food and Drug Administration
NCT02167854	United States: Food and Drug Administration
NCT01744171	United States: Food and Drug Administration
NCT02077959	United States: Food and Drug Administration
NCT00719888	United States: Institutional Review Board
NCT01079780	United States: Food and Drug Administration
NCT01474304	United States: Institutional Review Board
NCT01434316	United States: Food and Drug Administration
NCT01620190	United States: Federal Government
NCT01858740	United States: Food and Drug Administration
NCT02169271	United States: Food and Drug Administration
NCT01724476	United States: Institutional Review Board,Ethiopia: Addis Ababa University, College of Health Sciences Institutional Review Board,Ethiopia: Ethical Review Committee,Ethiopia: Drug Administration and Control Authority
NCT00390299	United States: Food and Drug Administration
NCT01216176	United States: Food and Drug Administration
NCT00796068	United States: Food and Drug Administration
NCT01876641	United States: Food and Drug Administration,United States: Institutional Review Board
NCT01945775	United States: Food and Drug Administration
NCT01924689	United States: Food and Drug Administration
NCT00980460	United States: Food and Drug Administration
NCT02231723	United States: Food and Drug Administration
NCT02003222	United States: Food and Drug Administration
NCT01503632	United States: Institutional Review Board
NCT01896999	United States: Food and Drug Administration
NCT01869114	United States: Institutional Review Board
NCT02180867	United States: Food and Drug Administration
NCT00707473	United States: Food and Drug Administration
NCT00936936	United States: Food and Drug Administration
NCT01094860	United States: Food and Drug Administration
NCT01248247	United States: Food and Drug Administration,United States: Federal Government
NCT01624805	United States: Institutional Review Board
NCT01823198	United States: Food and Drug Administration
NCT00392327	United States: Institutional Review Board
NCT01771107	United States: Food and Drug Administration
NCT01991457	United States: Food and Drug Administration
NCT01822587	United States: Food and Drug Administration
NCT01813734	United States: Food and Drug Administration
NCT01618305	United States: Food and Drug Administration
NCT02194829	United States: Food and Drug Administration
NCT02176967	United States: Institutional Review Board
NCT01624766	United States: Food and Drug Administration
NCT01729091	United States: Food and Drug Administration
NCT01730937	United States: Food and Drug Administration,United States: Federal Government
NCT01498445	United States: Food and Drug Administration
NCT01924845	United States: Food and Drug Administration,United Kingdom: Medicines and Healthcare Products Regulatory Agency,United Kingdom: Research Ethics Committee,France: Agence Nationale de Sécurité du Médicament et des produits de santé,Germany: Federal Institute for Drugs and Medical Devices
NCT02177578	United States: Food and Drug Administration
NCT01359592	United States: Federal Government
NCT01164228	United States: Food and Drug Administration
NCT02042989	United States: Food and Drug Administration
NCT02051257	United States: Food and Drug Administration
NCT02152982	United States: Food and Drug Administration
NCT00632853	United States: Food and Drug Administration,United States: NCI Central Institutional Review Board
NCT00244218	United States: Food and Drug Administration
NCT01290315	United States: Food and Drug Administration
NCT00875693	United States: Food and Drug Administration
NCT01147601	United States: Institutional Review Board
NCT00956150	United States: Food and Drug Administration,United Stated: Department of Defense (DoD),United States: Central Data Monitoring Committee (CDMC),United States: VA Merit Review,United States: Human Research Review Committee,United States: VA Research and Development Committee
NCT01736800	United States: Food and Drug Administration
NCT01354977	United States: Food and Drug Administration
NCT01826188	United States: Food and Drug Administration,Israel: Ministry of Health
NCT01656642	United States: Food and Drug Administration
NCT01749397	United States: Food and Drug Administration
NCT01523223	United States: Food and Drug Administration,United States: Institutional Review Board
NCT02100579	United States: Institutional Review Board
NCT02087813	United States: Food and Drug Administration
NCT02124759	United States: Institutional Review Board
NCT02066792	United States: Institutional Review Board
NCT01826864	United States: Federal Government
NCT01573442	United States: Food and Drug Administration,United States: Institutional Review Board
NCT01640301	United States: Food and Drug Administration
NCT01529034	United States: Food and Drug Administration
NCT01835223	United States: Food and Drug Administration
NCT01390220	United States: Food and Drug Administration
NCT01816035	United States: Food and Drug Administration
NCT01821781	United States: Institutional Review Board
NCT01970527	United States: Federal Government
NCT00700882	United States: Food and Drug Administration
NCT01143389	United States: Food and Drug Administration,United States: Institutional Review Board
NCT01822496	United States: Food and Drug Administration
NCT02284971	United States: Food and Drug Administration,United States: Institutional Review Board
NCT02264639	United States: Food and Drug Administration
NCT02180698	United States: Food and Drug Administration
NCT00589316	United States: Food and Drug Administration
NCT02145403	United States: Food and Drug Administration
NCT02186847	United States: Institutional Review Board
NCT01455389	United States: Food and Drug Administration
NCT01529593	United States: Food and Drug Administration
NCT01409200	United States: Food and Drug Administration
NCT01787487	United States: Food and Drug Administration
NCT02378428	United States: Food and Drug Administration
NCT02169284	United States: Food and Drug Administration
NCT02219737	United States: Food and Drug Administration
NCT00565851	United States: Food and Drug Administration
NCT02785913	United States: Food and Drug Administration
NCT01319981	United States: Food and Drug Administration
NCT02083250	United States: Food and Drug Administration
NCT01415752	United States: Food and Drug Administration
NCT01190930	United States: Institutional Review Board
NCT02053792	United States: Food and Drug Administration
NCT01096368	United States: Food and Drug Administration
NCT01552434	United States: Food and Drug Administration
NCT01946152	United States: Food and Drug Administration
NCT02095054	United States: Food and Drug Administration
NCT00950365	United States: Institutional Review Board
NCT01125423	United States: Food and Drug Administration
NCT01102140	United States: Food and Drug Administration
NCT01430455	United States: Institutional Review Board
NCT01592630	United States: Institutional Review Board
NCT02022280	United States: Institutional Review Board
NCT01532349	United States: Institutional Review Board
NCT01877187	United States: Food and Drug Administration
NCT01904864	United States: Institutional Review Board
NCT02156960	United States: Food and Drug Administration
NCT02582203	United States: Institutional Review Board
NCT02073968	United States: Institutional Review Board
NCT02483845	United States: Food and Drug Administration
NCT01863550	United States: Federal Government
NCT01038778	United States: Food and Drug Administration
NCT02097732	United States: Food and Drug Administration
NCT02068157	United States: Food and Drug Administration
NCT00670358	United States: Food and Drug Administration
NCT01525966	United States: Federal Government,United States: Institutional Review Board
NCT02797275	United States: Institutional Review Board
NCT00489281	United States: Institutional Review Board
NCT01766219	United States: Institutional Review Board,United States: Food and Drug Administration
NCT01853748	United States: Food and Drug Administration
NCT01767636	United States: Food and Drug Administration
NCT02148913	United States: Food and Drug Administration
NCT02137668	United States: Institutional Review Board
NCT01042379	United States: Food and Drug Administration
NCT01302847	United States: Federal Government,United States: Food and Drug Administration,United States: Institutional Review Board
NCT02851901	United States: Institutional Review Board
NCT01262664	United States: Food and Drug Administration
NCT01619761	United States: Food and Drug Administration
NCT01995669	United States: Food and Drug Administration
NCT02153229	United States: Food and Drug Administration
NCT02115295	United States: Food and Drug Administration
NCT02055963	United States: Food and Drug Administration,United States: Federal Government
NCT01751568	United States: Food and Drug Administration
NCT02152254	United States: Institutional Review Board
NCT02179086	United States: Food and Drug Administration
NCT01781468	United States: Food and Drug Administration,United States: Institutional Review Board
NCT01787474	United States: Food and Drug Administration
NCT02201992	United States: Food and Drug Administration
NCT01582191	United States: Food and Drug Administration
NCT00590187	United States: Food and Drug Administration
NCT00777114	United States: Institutional Review Board
NCT01977937	United States: Institutional Review Board
NCT01935934	United States: Food and Drug Administration
NCT01507428	United States: Food and Drug Administration
NCT01163357	United States: Institutional Review Board
NCT02101775	United States: Food and Drug Administration
NCT02009436	United States: Food and Drug Administration
NCT01516216	United States: Food and Drug Administration
NCT02050815	United States: Food and Drug Administration
NCT01434472	United States: Food and Drug Administration
NCT02013778	United States: Food and Drug Administration
NCT01711515	United States: Food and Drug Administration
NCT02333188	United States: Institutional Review Board
NCT02333162	United States: Institutional Review Board
NCT02262325	United States: Institutional Review Board
NCT01720264	United States: Food and Drug Administration,United States: Institutional Review Board
NCT02008656	United States: Institutional Review Board
NCT01995708	United States: Food and Drug Administration
NCT02311621	United States: Food and Drug Administration
NCT02302339	United States: Food and Drug Administration
NCT02297386	United States: Food and Drug Administration
NCT02283996	United States: Food and Drug Administration
NCT02220855	United States: Food and Drug Administration
NCT01251575	United States: Food and Drug Administration
NCT01995578	United States: Institutional Review Board
NCT01962415	United States: Institutional Review Board
NCT01629511	United States: Food and Drug Administration
NCT01585194	United States: Food and Drug Administration
NCT01994850	United States: Food and Drug Administration
NCT01991379	United States: Institutional Review Board
NCT01892371	United States: Food and Drug Administration,United States: Federal Government
NCT01999491	United States: Food and Drug Administration
NCT01906008	United States: Food and Drug Administration
NCT01896869	United States: Food and Drug Administration,United States: Institutional Review Board
NCT02284919	United States: Food and Drug Administration
NCT02048722	United States: Food and Drug Administration
NCT02137538	United States: Food and Drug Administration
NCT01709292	United States: Food and Drug Administration
NCT02302976	United States: Food and Drug Administration
NCT02131597	United States: Food and Drug Administration
NCT02208375	United States: Food and Drug Administration,United States: Federal Government
NCT02138929	United States: Food and Drug Administration,United States: Federal Government
NCT02126553	United States: Food and Drug Administration
NCT01114958	United States: Institutional Review Board
NCT01736358	United States: Institutional Review Board
NCT01489371	United States: Food and Drug Administration
NCT02102555	United States: Institutional Review Board
NCT01307956	United States: Food and Drug Administration
NCT02178696	United States: Institutional Review Board
NCT01969942	United States: Food and Drug Administration,United States: Institutional Review Board
NCT01908426	United States: Food and Drug Administration
NCT01898494	United States: Food and Drug Administration
NCT01876446	United States: Food and Drug Administration
NCT02188264	United States: Food and Drug Administration
NCT02152995	United States: Food and Drug Administration
NCT01950390	United States: Food and Drug Administration
NCT01978912	United States: Food and Drug Administration
NCT01738594	United States: Institutional Review Board,United States: Food and Drug Administration
NCT02271165	United States: Institutional Review Board,United States: Food and Drug Administration
NCT01037790	United States: Institutional Review Board
NCT01708538	United States: Food and Drug Administration
NCT01944423	United States: Institutional Review Board
NCT01961115	United States: Food and Drug Administration
NCT02254772	United States: Food and Drug Administration
NCT01307579	United States: Food and Drug Administration
NCT01690520	United States: Food and Drug Administration
NCT02005289	United States: Food and Drug Administration
NCT01975831	United States: Food and Drug Administration
NCT01950039	United States: Food and Drug Administration,United States: Partners Health Care Institutional Review Board
NCT01781572	United States: Food and Drug Administration
NCT02095132	United States: Food and Drug Administration
NCT01974765	United States: Institutional Review Board
NCT01960413	United States: Food and Drug Administration
NCT01711541	United States: Food and Drug Administration
NCT01664910	United States: Food and Drug Administration
NCT01772420	United States: Food and Drug Administration
NCT01696734	United States: Food and Drug Administration
NCT01979523	United States: Food and Drug Administration
NCT01973452	United States: Institutional Review Board
NCT02282358	United States: Food and Drug Administration
NCT02281409	United States: Food and Drug Administration
NCT02257541	United States: Food and Drug Administration
NCT02257424	United States: Institutional Review Board
NCT02762110	United States: Food and Drug Administration
NCT02282371	United States: Food and Drug Administration
NCT02269293	United States: Food and Drug Administration
NCT02269150	United States: Food and Drug Administration
NCT02015819	United States: Food and Drug Administration
NCT02164838	United States: Food and Drug Administration
NCT01527149	United States: Food and Drug Administration
NCT02010606	United States: Food and Drug Administration
NCT00981656	United States: Federal Government
NCT01697527	United States: Food and Drug Administration
NCT01236547	United States: Food and Drug Administration
NCT01424982	United States: Food and Drug Administration
NCT01409161	United States: Food and Drug Administration
NCT01701986	United States: Food and Drug Administration
NCT01392183	United States: Food and Drug Administration
NCT01927731	United States: Food and Drug Administration
NCT02281383	United States: Institutional Review Board
NCT02278055	United States: Institutional Review Board
NCT02176382	United States: Food and Drug Administration
NCT02265341	United States: Food and Drug Administration
NCT02250937	United States: Food and Drug Administration
NCT02135874	United States: Food and Drug Administration
NCT01955460	United States: Food and Drug Administration
NCT02589353	United States: Institutional Review Board
NCT01220583	United States: Federal Government
NCT02269280	United States: Food and Drug Administration
NCT01511562	United States: Institutional Review Board
NCT00654355	United States: Institutional Review Board
NCT00837863	United States: Food and Drug Administration
NCT01197105	Brazil: Ethics Committee,United States: Food and Drug Administration
NCT01485744	United States: Food and Drug Administration
NCT01173848	United States: Institutional Review Board
NCT01206465	United States: Institutional Review Board
NCT02089048	United States: Federal Government,United States: Institutional Review Board,United States: Food and Drug Administration
NCT01987050	United States: Food and Drug Administration
NCT02044861	United States: Food and Drug Administration
NCT01972763	United States: Food and Drug Administration
NCT01854684	United States: Food and Drug Administration
NCT02029950	United States: Food and Drug Administration
NCT01303341	United States: Food and Drug Administration
NCT01534260	United States: Food and Drug Administration,United States: Institutional Review Board
NCT01749371	United States: Food and Drug Administration,United States: Federal Government
NCT00788307	United States: Food and Drug Administration
NCT01591733	United States: Institutional Review Board
NCT02227446	United States: Food and Drug Administration,United States: Institutional Review Board,United States: Federal Government
NCT02442960	United States: Food and Drug Administration,United States: Institutional Review Board
NCT02237417	United States: Institutional Review Board
NCT01812252	United States: Federal Government
NCT01638533	United States: Food and Drug Administration
NCT00358657	United States: Federal Government
NCT02135588	United States: Food and Drug Administration
NCT02251821	United States: Federal Government
NCT00622895	United States: Federal Government
NCT01206530	United States: Institutional Review Board
NCT01548807	United States: Food and Drug Administration
NCT01397734	United States: Food and Drug Administration
NCT02046135	United States: Institutional Review Board
NCT02234596	United States: Food and Drug Administration
NCT02146924	United States: Food and Drug Administration
NCT01371630	United States: Food and Drug Administration
NCT01926197	United States: Institutional Review Board
NCT01503515	United States: Institutional Review Board
NCT01668719	United States: Food and Drug Administration
NCT01921387	United States: Food and Drug Administration
NCT02227199	United States: Food and Drug Administration
NCT01413178	United States: Food and Drug Administration
NCT01900002	United States: Food and Drug Administration
NCT02158975	United States: Food and Drug Administration
NCT02131584	United States: Food and Drug Administration
NCT01413100	United States: Institutional Review Board
NCT01559363	United States: Food and Drug Administration
NCT02234180	United States: Food and Drug Administration
NCT01979536	United States: Food and Drug Administration

## Sheet: 4_Recruiting_USA_PriComplDate_leftovers
NCT Number	Authority
NCT00470249	Unspecified
NCT00248716	Israel: Ministry of Health
NCT00670046	Unspecified
NCT00892359	Austria: Agency for Health and Food Safety
NCT00923299	Unspecified
NCT00398385	Unspecified
NCT00687648	Unspecified
NCT00896350	Unspecified
NCT00544999	Unspecified
NCT01108601	Canada: Ethics Review Committee
NCT00964626	Unspecified
NCT01167062	Thailand: Ethical Committee
NCT01196455	Croatia: Ethics Committee
NCT00747877	Unspecified
NCT01093235	Unspecified
NCT00966836	Italy: Agenzia Italiana del Farmaco (AIFA)
NCT01110785	Unspecified
NCT00926900	Germany: Federal Institute for Drugs and Medical Devices
NCT01640691	Taiwan : Food and Drug Administration
NCT00551122	United Kingdom: Medicines and Healthcare Products Regulatory Agency
NCT02421289	Thailand: Ethical Committee
NCT01896427	Iran: Ethics Committee
NCT01673204	Korea: Institutional Review Board
NCT02088502	Iran: Ministry of Health
NCT02403440	China: Food and Drug Administration
NCT01936285	Greece: Ethics Committee,Greece: National Organization of Medicines
NCT02281305	Greece: Ethics Committee
NCT01899118	China: Food and Drug Administration
NCT02046915	Germany: Federal Institute for Drugs and Medical Devices
NCT01503060	Canada: Health Canada
NCT01898039	Israel: Israeli Health Ministry Pharmaceutical Administration
NCT01717612	Taiwan: Department of Health
NCT02117466	Netherlands: Medical Ethics Review Committee (METC),Netherlands: The Central Committee on Research Involving Human Subjects (CCMO)
NCT02123381	China: Ministry of Health
NCT02096913	Germany: Federal Institute for Drugs and Medical Devices
NCT01107626	Unspecified
NCT02089854	China: Food and Drug Administration
NCT01502696	Austria: Agency for Health and Food Safety,Belgium: Federal Agency for Medicinal Products and Health Products,Czech Republic: State Institute for Drug Control,Denmark: Danish Medicines Agency,Finland: Finnish Medicines Agency,France: Afssaps - Agence française de sécurité sanitaire des produits de santé (Saint-Denis),Germany: Federal Institute for Drugs and Medical Devices,Italy: The Italian Medi…
NCT01802814	Australia and New Zealand: Department of Health and Ageing Therapeutic Goods Administration,Austria: Agency for Health and Food Safety,Belgium: Federal Agency for Medicinal Products and Health Products,Czech Republic: State Institute for Drug Control,Denmark: Danish Health and Medicines Authority,Finland: Finnish Medicines Agency,France: Agence Nationale de Sécurité du Médicament et des produits …
NCT00496704	Unspecified
NCT00788840	United Kingdom: Medicines and Healthcare Products Regulatory Agency
NCT00884767	Unspecified
NCT00849459	Unspecified
NCT00629161	China: Ministry of Health
NCT01195298	Croatia: Ethics Committee
NCT01122641	United Kingdom: Research Ethics Committee,United Kingdom: National Health Service
NCT01246921	The Netherlands: Central Committee on Research inv. Human Subjects
NCT01113437	United Kingdom: Medicines and Healthcare Products Regulatory Agency
NCT00519805	Unspecified
NCT01246817	Netherlands: The Central Committee on Research Involving Human Subjects (CCMO)
NCT01190462	Unspecified
NCT00959231	Unspecified
NCT01574261	Italy: National Institute of Health
NCT01312337	South Korea: Korea Food and Drug Administration (KFDA)
NCT01182597	Taiwan: Department of Health
NCT01935193	Italy: Ethics Committee
NCT01813799	South Korea: Korea Food and Drug Administration (KFDA)
NCT01813812	South Korea: Korea Food and Drug Administration (KFDA)
NCT00986557	Unspecified
NCT01670890	China: Ministry of Health
NCT01856517	France: Agence Nationale de Sécurité du Médicament et des produits de santé
NCT02125188	National Health and Family Planning Commission: China.
NCT02057887	Mexico: Federal Commission for Sanitary Risks Protection
NCT02145897	India: Ministry of Health
NCT02135380	India: Ministry of Health
NCT02204878	China: Food and Drug Administration
NCT02176395	China: Ministry of Science and Technology
NCT01779206	Germany: Federal Institute for Drugs and Medical Devices
NCT01703390	Austria: Agency for Health and Food Safety
NCT02177643	Brazil: National Committee of Ethics in Research
NCT02247128	Netherlands: Dutch Health Care Inspectorate,Netherlands: Medical Ethics Review Committee (METC),Netherlands: The Central Committee on Research Involving Human Subjects (CCMO),Netherlands: ZonMw, Netherlands Organisation for Health Research and Development
NCT01920919	Netherlands: The Central Committee on Research Involving Human Subjects (CCMO)
NCT01570504	Italy: Ethics Committee
NCT01503606	Korea: Institutional Review Board
NCT01384877	Canada: Health Canada
NCT02188082	China: Food and Drug Administration
NCT02267343	Japan: Ministry of Health, Labor and Welfare,Taiwan: Ministry of Health and Welfare
NCT02356640	Joint CUHK-NTEC Clinical Research Ethics Committee: Hong Kong
NCT01900158	Germany: Federal Institute for Drugs and Medical Devices,United Kingdom: Medicines and Healthcare Products Regulatory Agency,Norway: Norwegian Medicines Agency,Lithuania: State Medicine Control Agency - Ministry of Health
NCT00776477	China: Food and Drug Administration
NCT00484133	Netherlands: Medical Ethics Review Committee (METC)
NCT00602329	Unspecified
NCT00625352	South Korea: Institutional Review Board
NCT00624143	India: Institutional Review Board
NCT00363831	Hong Kong: Department of Health
NCT00389701	Unspecified
NCT00602602	Unspecified
NCT00766142	Unspecified
NCT00964002	Unspecified
NCT00589420	Unspecified
NCT00895466	Netherlands: The Central Committee on Research Involving Human Subjects (CCMO),Netherlands: Ministry of Health, Welfare and Sport
NCT00533936	Unspecified
NCT00763646	Canada: Health Canada
NCT00964171	Unspecified
NCT00541021	Unspecified
NCT00637767	Unspecified
NCT00629278	Unspecified
NCT00941967	Unspecified
NCT00747903	Unspecified
NCT00930475	Germany: Federal Institute for Drugs and Medical Devices
NCT01232023	Korea: Institutional Review Board
NCT01118039	Unspecified
NCT00712712	Unspecified
NCT00363090	Unspecified
NCT00492505	Unspecified
NCT01192243	China: Food and Drug Administration
NCT01016002	Austria : Federal Ministry for Labour, Health, and Social Affairs
NCT00514293	Unspecified
NCT00616031	Unspecified
NCT00710229	Austria: Ethikkommission
NCT01192230	China: Food and Drug Administration
NCT01124058	Canada: Health Canada,Canada: Ethics Review Committee
NCT01339286	China: National Natural Science Foundation
NCT01336049	China: Food and Drug Administration
NCT01471288	Iran: Ministry of Health
NCT01104428	China:State Administration of Trditional Chinese Medicine of the People's Republic of China
NCT00544063	Unspecified
NCT01010516	Greece: Ministry of Health and Welfare
NCT01622946	Belgium: Federal Agency for Medicinal Products and Health Products
NCT01729767	Iran: Ethics Committee
NCT01540240	Cameroon: Ministry of Public Health
NCT01560897	Belgium: Ethics Committee
NCT00959868	Canada: Health Canada
NCT00410332	Israel: Ministry of Health, Pharmaceutical Division.
NCT00489944	Unspecified
NCT00838240	Belgium: Federal Agency for Medicinal Products and Health Products,Netherlands: The Central Committee on Research Involving Human Subjects (CCMO),France: Afssaps - Agence française de sécurité sanitaire des produits de santé (Saint-Denis),Italy: Istituto Superiore di Sanita
NCT01887561	Japan: Ministry of Health, Labor and Welfare
NCT01653301	Italy: Ethics Committee
NCT00376792	Unspecified
NCT01589146	Italy: 'Steering Committee'
NCT01443338	China: Ministry of Health
NCT01335074	Germany: Federal Institute for Drugs and Medical Devices
NCT01598337	Saudi Arabia: Ethics Committee
NCT01391572	People's Republic of China: State Food and Drug Administration
NCT01931943	China: Food and Drug Administration
NCT01970748	Taiwan: Department of Health
NCT01633723	South Korea: Korea Food and Drug Administration (KFDA)
NCT01554787	Taiwan: Department of Health
NCT01401192	Korea: Food and Drug Administration
NCT01630226	Poland: Ministry of Health
NCT01995214	China: Ministry of Health
NCT01908621	Poland: Ethics Committee
NCT01680939	Canada: Canadian Institutes of Health Research
NCT01985152	China: Food and Drug Administration
NCT01104571	United Kingdom: Medicines and Healthcare Products Regulatory Agency
NCT01291654	Israel: Israeli Health Ministry Pharmaceutical Administration
NCT01960205	China: Ethics Committee
NCT01786473	China: SFDA
NCT02106182	Korea: Ministry of Food and Drug Safety
NCT00482222	UK: Medicines and Healthcare producets Regulatory Agency
NCT01620684	Alfred Hospital Human Research Ethics Committee, Australia:,Baker IDI Heart &amp; Diabetes Institute, Australia:
NCT02241148	Mexico: Ethics Committee
NCT02125682	Lebanon: Institutional Review Board
NCT01834105	China: Food and Drug Administration
NCT01634347	Canada: Health Canada
NCT00690872	Unspecified
NCT01178658	Korea: Institutional Review Board
NCT01178645	Korea: Institutional Review Board
NCT01375257	Denmark: The Danish National Committee on Biomedical Research Ethics
NCT01354522	China: Ministry of Health
NCT02087540	Korea: Food and Drug Administration
NCT01833572	China: Food and Drug Administration
NCT02226380	China: Food and Drug Administration
NCT01938534	Korea: Institutional Review Board
NCT01349413	Hong Kong: Department of Health,Hong Kong: Joint CUHK-NTEC Clinical Research Ethics Committee
NCT02552251	France: Agence Nationale de Sécurité du Médicament et des produits de santé
NCT01761552	Israel: Israeli Health Ministry Pharmaceutical Administration
NCT02540070	Canada: Health Canada
NCT02135835	China: Food and Drug Administration
NCT02143895	France: ANSM (Agence Nationale de Sécurité du Médicament et des produits de santé)
NCT02093195	China: Food and Drug Administration
NCT02501616	Korea: Institutional Review Board
NCT02385370	Iran: Ethics Committee
NCT01319734	Sudan: Al-Neelain University Research Center
NCT01673399	Belgium: Ethics Committee
NCT02107170	National Health and Family Planning Commission: China.
NCT02072408	Korea: Institutional Review Board
NCT00461643	Italy: The Italian Medicines Agency
NCT01843049	China: Ethics Committee
NCT01783106	United Kingdom: Medicines and Healthcare Products Regulatory Agency
NCT02039336	Netherlands: The Central Committee on Research Involving Human Studies (CCMO)
NCT02048189	France: Agence Nationale de Sécurité du Médicament et des produits de santé
NCT01919827	Spain: Agencia Española de Medicamentos y Productos Sanitarios,Spain: Comité Ético de Investigación Clínica
NCT02215811	Sweden: The National Board of Health and Welfare
NCT02584868	Belgium: The Federal Public Service (FPS) Health, Food Chain Safety and Environment
NCT02545777	China:Beijing University of Chinese Medicine
NCT02140606	China: Food and Drug Administration
NCT01820858	China: Ministry of Health
NCT01986426	Norway: Norwegian Medicines Agency,Belgium: Federal Agency for Medicines and Health Products, FAMHP,United Kingdom: Medicines and Healthcare Products Regulatory Agency,France: National Agency for Medicines and Health Products Safety
NCT02155049	Israel: Ethics Commission
NCT02230553	Netherlands: The Central Committee on Research Involving Human Studies (CCMO)
NCT01385124	Israel: Ethics Commission
NCT01965418	China: Ministry of Health
NCT01895894	Korea: Ministry of Food and Drug Safety
NCT02500329	Korea: Food and Drug Administration
NCT00945724	Switzerland: Swissmedic
NCT02189824	Australia: Therapeutic Goods Administration (TGA)
NCT01348412	France: Afssaps - Agence française de sécurité sanitaire des produits de santé (Saint-Denis)
NCT01292356	France: Afssaps - Agence française de sécurité sanitaire des produits de santé (Saint-Denis)
NCT02031692	Korea: Ministry of Food and Drug Safety
NCT02006043	China: Food and Drug Administration
NCT01993160	Canada: Health Canada
NCT02415803	China: Food and Drug Administration
NCT02342587	Republic of Korea : Ministry of Health &amp; Welfare
NCT01806649	Thailand: Ethical Committee
NCT01664520	Finland: Finnish Medicines Agency
NCT01809041	China: Ethics Committee
NCT01867697	Denmark: Danish Dataprotection Agency,Denmark: Ethics Committee
NCT01585701	United Kingdom: Medicines and Healthcare Products Regulatory Agency,United Kingdom: Research Ethics Committee
NCT02468791	Poland: Office for Registration of Medicinal Products, Medical Devices and Biocidal Products
NCT02182999	Austria: Federal Office for Safety in Health Care
NCT02304536	Egypt: Ministry of Higher Education
NCT02101606	Canada: Health Canada
NCT01978028	Switzerland: Swissmedic
NCT01965522	Canada: Health Canada
NCT01946373	Sweden: Medical Products Agency
NCT02328651	China: Ministry of Health
NCT02244528	Korea: Food and Drug Administration
NCT01026116	China: Ethics Committee
NCT02334488	France: Agence Nationale de Sécurité du Médicament et des produits de santé
NCT02239003	Taiwan : Food and Drug Administration
NCT02782754	Korea: Institutional Review Board
NCT02055625	Sweden: Regional Ethical Review Board,Sweden: The National Board of Health and Welfare
NCT01991067	Austria: Ethikkommission
NCT02279758	Brazil: Ethics Committee
NCT02610712	Mexico: Institutional Review Board
NCT02024230	Japan: Institutional Review Board
NCT02257697	China: Food and Drug Administration
NCT01729663	Argentina: Administracion Nacional de Medicamentos, Alimentos y Tecnologia Medica
NCT02287584	Japan: Pharmaceuticals and Medical Devices Agency
NCT01925820	Taiwan: Department of Health
NCT02327351	Russia: Ethics Committee
NCT02634502	China: State Administration of Traditional Chinese Medicine of the People's Republic of China
NCT01652209	Korea: Food and Drug Administration
NCT02428062	Italy: National Monitoring Centre for Clinical Trials - Ministry of Health
NCT00789165	Israel: Ministry of Health
NCT01371201	France: Afssaps - Agence française de sécurité sanitaire des produits de santé (Saint-Denis)
NCT01677208	China: Ministry of Science and Technology
NCT02035813	Germany: Federal Institute for Drugs and Medical Devices
NCT01878526	Thailand: Food and Drug Administration
NCT00667069	Unspecified
NCT02245087	Canada: Health Canada
NCT00270569	Taiwan: Department of Health
NCT00656123	Unspecified
NCT01171547	Switzerland: Ethikkommission
NCT01467921	Korea: Food and Drug Administration
NCT01272466	Denmark: Danish Medicines Agency,Denmark: Ethics Committee,Denmark: Danish Dataprotection Agency
NCT00867126	Unspecified
NCT00711789	Australia: Department of Health and Ageing Therapeutic Goods Administration
NCT01307592	Unspecified
NCT01508663	South Korea: Korea Food and Drug Administration (KFDA)
NCT01935479	Japan: Pharmaceuticals and Medical Devices Agency
NCT02012075	China: Food and Drug Administration
NCT01962116	France: Agence Nationale de Sécurité du Médicament et des produits de santé
NCT02060656	United Kingdom: Medicines and Healthcare Products Regulatory Agency,United Kingdom: National Health Service,United Kingdom: National Institute for Health Research,United Kingdom: Research Ethics Commitee
NCT02096614	Japan: Ministry of Health, Labor and Welfare
NCT01868269	France: Agence Nationale de Sécurité du Médicament et des produits de santé
NCT02015949	United Kingdom: Research Ethics Committee,United Kingdom: Medicines and Healthcare Products Regulatory Agency
NCT01797874	Korea: Food and Drug Administration
NCT00334932	Unspecified
NCT00740467	Unspecified
NCT00626509	Unspecified
NCT00300833	Israel: Israeli Health Ministry Pharmaceutical Administration
NCT00831181	Unspecified
NCT01292408	Netherlands: The Central Committee on Research Involving Human Subjects (CCMO)
NCT01193855	Unspecified
NCT01560195	China: Food and Drug Administration
NCT01331928	Taiwan : Food and Drug Administration
NCT01270490	Netherlands: Ministry of Health, Welfare and Sport
NCT01270035	Japan: Institutional Review Board
NCT01360710	Australia: TGA
NCT01780311	Italy: Ethics Committee
NCT01926769	South Korea: Institutional Review Board
NCT01932229	Israel: Ministry of Health
NCT01097265	Unspecified
NCT01423175	Germany: Federal Institute for Drugs and Medical Devices
NCT01349439	Canada: Health Canada
NCT01861197	Korea: Food and Drug Administration
NCT02248792	India:NMCH
NCT02042573	France: Agence Nationale de Sécurité du Médicament et des produits de santé
NCT01085617	Unspecified
NCT01761461	Korea: Food and Drug Administration
NCT01918241	China: Food and Drug Administration
NCT01683513	Belgium: Ethics Committee
NCT02415829	China: Fudan University Shanghai Cancer Center China
NCT02356991	China: Food and Drug Administration
NCT00852332	FRANCE : ANSM - Agence Nationale de Sécurité du Médicament
NCT01518959	Hungary: Institutional Ethics Committee
NCT01771289	China: Food and Drug Administration
NCT02076477	China: Ministry of Health
NCT02908958	China: Food and Drug Administration
NCT02056184	United Kingdom: Medicines and Healthcare Products Regulatory Agency,France: National Agency for the Safety of Medicine and Health Products,Spain: Spanish Agency of Medicines and Health Products,Italy: The Italian Medicines Agency,Germany: Federal Institute for Drugs and Medical Devices,Denmark: Danish Health and Medicines Authority,Japan: Pharmaceuticals and Medical Devices Agency
NCT01710176	Italy: Ethics Committee
NCT02740166	Taiwan: Institutional Review Board
NCT01788982	Belgium: Federal Agency for Medicinal Products and Health Products,Denmark: Danish Medicines Agency,France: Agence Nationale de Sécurité du Médicament et des produits de santé,Germany: Federal Institute for Drugs and Medical Devices,Italy: Ethics Committee,Poland: Office for Registration of Medicinal Products, Medical Devices and Biocidal Products,Spain: Agencia Española de Medicamentos y Product…
NCT02842099	China: Ministry of Health
NCT02838238	China: Ministry of Health
NCT02002052	Canada: Institutional Review Board
NCT01726452	Ireland: Irish Medicines Board
NCT00804206	Mexico: Ministry of Health
NCT00492687	Unspecified
NCT00409227	Israel: Ministry of Health
NCT00538005	Unspecified
NCT00893061	Unspecified
NCT00445497	Unspecified
NCT00729807	Unspecified
NCT00547105	Unspecified
NCT00717587	Unspecified
NCT00710164	China: Zhongshan hospital of Fudan University
NCT01353235	Tunisia: Public Health Ministery
NCT00797485	Unspecified
NCT01581320	South Korea: Korea Food and Drug Administration (KFDA)
NCT00967655	Unspecified
NCT01372839	China: Food and Drug Administration
NCT00876772	Germany: Federal Institute for Drugs and Medical Devices
NCT01462474	China: Food and Drug Administration
NCT00798148	Iran: Ministry of Health
NCT01230996	Unspecified
NCT01655927	Colombia:INVIMA
NCT01273051	Netherlands: The Central Committee on Research Involving Human Subjects (CCMO)
NCT01372930	China: Food and Drug Administration
NCT02060851	China: Food and Drug Administration
NCT02132234	Poland: Ethics Committee
NCT02022527	Egypt: Ministry of Health and Population
NCT01921192	Italy: Ethics Committee
NCT01994031	China: Food and Drug Administration
NCT01470443	Korea: Food and Drug Administration
NCT02439866	Iran: Ethics Committee
NCT02286648	Iran: Ministry of Health
NCT02063100	China: Ministry of Science and Technology
NCT01793701	United Kingdom: Research Ethics Committee
NCT01596075	Israel: Ethics Commission
NCT02236481	Italy: The Italian Medicines Agency
NCT02251847	Korea: Ministry of Food and Drug Safety
NCT02170103	Brazil: National Committee of Ethics in Research
NCT02274961	South Korea: Ministry of Food and Drug Safety
NCT01486355	Denmark: The Danish National Committee on Biomedical Research Ethics,Guinea-Bissau: Ministry of Health
NCT02125357	Canada: Ethics Review Committee
NCT01511263	Italy: Ethics Committee
NCT02211053	Canada: Ethics Review Committee
NCT02135510	Netherlands: The Central Committee on Research Involving Human Subjects (CCMO)
NCT02285751	Austria: Austrian Medicines and Medical Devices Agency
NCT01124695	Unspecified
NCT02003742	Czech Republic: State Institute for Drug Control,France: Agence Nationale de Sécurité du Médicament et des produits de santé,Germany: Federal Institute for Drugs and Medical Devices,Italy: The Italian Medicines Agency,Poland: Office for Registration of Medicinal Products, Medical Devices and Biocidal Products,Portugal: National Pharmacy and Medicines Institute,Russia: Ministry of Health of the Ru…
NCT02747290	China: National Health and Family Planning Commission
NCT02200354	Japan: Institutional Review Board
NCT01189409	Canada: Health Canada
NCT02314676	China: Ethics Committee
NCT01784107	South Korea: Institutional Review Board
NCT02504229	China: Ethics Committee
NCT01686334	Belgium: Federal Agency for Medicinal Products and Health Products
NCT02363751	France: Committee for the Protection of Personnes,France: Agence Nationale de Sécurité du Médicament et des produits de santé
NCT00303888	Unspecified
NCT00408551	Unspecified
NCT00621036	Unspecified
NCT00637637	Unspecified
NCT00801385	Unspecified
NCT01058057	Czech Republic: State Institute for Drug Control
NCT00974389	Unspecified
NCT00376480	Unspecified
NCT00961363	Taiwan: Department of Health
NCT01253928	Switzerland: Swissmedic
NCT01108198	Finland: Finnish Medicines Agency
NCT01509274	Denmark: The Regional Committee on Biomedical Research Ethics,Denmark: Danish Dataprotection Agency
NCT01395121	United Kingdom: Medicines and Healthcare Products Regulatory Agency
NCT01277315	Germany: Federal Institute for Drugs and Medical Devices
NCT01149304	Germany: Federal Institute for Drugs and Medical Devices
NCT01393574	Israel: Ministry of Health
NCT01182272	Unspecified
NCT01823081	Iran: Ethics Committee
NCT01838538	China: Food and Drug Administration
NCT01468415	Israel: Ministry of Health
NCT02273583	Brazil: National Ethics Commission,Brazil: Institutional Review Board
NCT02123407	China: Ethics Committee
NCT01913431	Korea: Food and Drug Administration
NCT01283412	China: Ministry of Health
NCT02153125	Israel: Ministry of Health
NCT01943136	Philippines: Bureau of Food and Drugs
NCT02215135	Taiwan: Institutional Review Board
NCT02306083	Iran: Ethics Committee
NCT02032927	Italy: The Italian Medicines Agency
NCT02784652	Korea: Food and Drug Administration
NCT02036359	Taiwan: Department of Health
NCT02453893	China: Food and Drug Administration
NCT01487915	Korea: Food and Drug Administration
NCT01910597	Thailand: Ethical Committee
NCT01813630	South Korea: Korea Food and Drug Administration (KFDA)
NCT01878344	Turkey: Ethics Committee
NCT02047630	Canada: Ethics Review Committee
NCT01955421	China: Ministry of Health
NCT01635803	Netherlands: Medical Ethics Review Committee (METC),Netherlands: The Central Committee on Research Involving Human Subjects (CCMO),Netherlands: ZonMw, Netherlands Organisation for Health Research and Development
NCT01635790	Netherlands: Medical Ethics Review Committee (METC),Netherlands: The Central Committee on Research Involving Human Subjects (CCMO),Netherlands: ZonMw, Netherlands Organisation for Health Research and Development
NCT02344823	Austria: Federal Office for Safety in Health Care
NCT01734252	Austria: Federal Office for Safety in Health Care
NCT02142790	China: Food and Drug Administration
NCT02007187	China: Ministry of Science and Technology,China: Food and Drug Administration
NCT02207309	Germany: Federal Institute for Drugs and Medical Devices
NCT01535768	Canada: Health Canada
NCT01975480	Canada: Health Canada
NCT01654146	United Kingdom: Medicines and Healthcare Products Regulatory Agency
NCT01638715	Austria: Agency for Health and Food Safety
NCT01887119	Netherlands: The Central Committee on Research Involving Human Subjects (CCMO)
NCT01946646	Taiwan: Department of Health
NCT02166177	United Kingdom: Medicines and Healthcare Products Regulatory Agency
NCT01896388	Japan: Institutional Review Board
NCT02068365	Hong Kong: Department of Health
NCT01390584	Unspecified
NCT01815853	China:Clinical Trial Center,China: Sun Yat-sen University Cancer Center
NCT00384878	Taiwan: Department of Health
NCT00669370	Finland: Finnish Medicines Agency
NCT00657982	Israel: Israeli Health Ministry Pharmaceutical Administration
NCT00637832	Unspecified
NCT01052337	Italy: Ethics Committee
NCT00389870	Unspecified
NCT00624936	Unspecified
NCT01268917	China: Food and Drug Administration,China: Ethics Committee
NCT01581918	Brazil: Ethics Committee
NCT00958854	Unspecified
NCT01149902	Japan: Institutional Review Board
NCT01227135	United Kingdom: Medicines and Healthcare Products Regulatory Agency
NCT01114048	Korea: Institutional Review Board
NCT01079793	Unspecified
NCT01761149	China: Ethics Committee
NCT01158248	Unspecified
NCT01814514	Iran: Ethics commitee
NCT01670604	Egypt: Ministry of Higher Education
NCT01184599	Japan: Ministry of Health, Labor and Welfare
NCT01593644	France:ANSM formely called Afssaps - French Health Products Safety Agency
NCT00749450	United Kingdom: Medicines and Healthcare Products Regulatory Agency
NCT01415336	China: Ministry of Health
NCT01680042	Iran: Ministry of Health
NCT01053806	Israel: Ministry of Health
NCT02054078	China: Ethics Committee
NCT01314209	Finland: Finnish Medicines Agency
NCT02290210	Korea: Ministry of Food and Drug Safety
NCT02156024	China: State Administration of Traditional Chinese Medicine
NCT02071407	China: Chinese Medical Association
NCT01893788	Japan: Ministry of Health, Labor and Welfare
NCT01845675	China: Ethics Committee
NCT01994226	United Kingdom: Medicines and Healthcare Products Regulatory Agency
NCT02721888	France: Agence Nationale de Sécurité du Médicament et des produits de santé
NCT02072291	Israel: Ministry of Health
NCT02112929	United Kingdom: Medicines and Healthcare Products Regulatory Agency
NCT02131350	Japan: Institutional Review Board
NCT02195440	Japan: Pharmaceuticals and Medical Devices Agency
NCT01987102	Sweden: Medical Products Agency,Poland: Ministry of Health and Social Welfare,Hungary: National Institute of Pharmacy
NCT02327832	Japan: Ministry of Health, Labor and Welfare
NCT02181699	United Kingdom: Medicines and Healthcare Products Regulatory Agency
NCT02095509	Finland: Finnish Medicines Agency
NCT02019160	Hong Kong: Department of Health
NCT02784054	Korea: Institutional Review Board
NCT02322593	Japan: Pharmaceuticals and Medical Devices Agency,Korea: Ministry of Food and Drug Safety
NCT02256150	China: Food and Drug Administration
NCT02565693	Netherlands: The Central Committee on Research Involving Human Subjects (CCMO),Netherlands: Medical Ethics Review Committee (METC)
NCT02332356	Japan: Institutional Review Board
NCT02097459	China: Ministry of Health
NCT00684853	Brazil: National Committee of Ethics in Research
NCT00562068	Unspecified
NCT00334854	Unspecified
NCT00905723	Brazil: National Committee of Ethics in Research
NCT01310478	China: Food and Drug Administration
NCT00974792	Unspecified
NCT01312311	South Korea: Korea Food and Drug Administration (KFDA)
NCT00379457	Unspecified
NCT00874874	Unspecified
NCT01024530	Taiwan: Center for Drug Evaluation,Taiwan: Department of Health
NCT01118065	Unspecified
NCT01572129	Italy: The Italian Medicines Agency
NCT01500863	Spain: Ethics Committee
NCT00688194	Unspecified
NCT01601106	Netherlands: The Central Committee on Research Involving Human Subjects (CCMO)
NCT02113540	Iran: Ethics Committee
NCT01100372	Unspecified
NCT01925183	Austria: Austrian Medicines and Medical Devices Agency
NCT01915979	Spain: Spanish Agency of Medicines
NCT01788332	United Kingdom: Medicines and Healthcare Products Regulatory Agency,United Kingdom: Research Ethics Committee,United Kingdom: National Institute for Health Research
NCT02191384	China: Food and Drug Administration
NCT02199444	Italy: National Bioethics Committee
NCT01858129	Israel: Ministry of Health
NCT01860183	Croatia: Ministry of Health,Slovenia: Ministry of Health
NCT01910038	France: Afssaps - Agence française de sécurité sanitaire des produits de santé (Saint-Denis)
NCT02349581	Denmark: Danish Dataprotection Agency,Denmark: The Regional Committee on Biomedical Research Ethics
NCT01960829	China: Food and Drug Administration
NCT01844635	Japan: Institutional Review Board
NCT02166593	Korea: Ministry of Food and Drug Safety
NCT02366975	Italy: Ethics Committee
NCT01868802	Mexico: Federal Commission for Sanitary Risks Protection
NCT02140593	Denmark: Danish Health and Medicines Authority
NCT02606097	Taiwan: Institutional Review Board
NCT01956604	Norway:National Committee for Medical and Health Research Ethics,Norway: Norwegian Medicines Agency
NCT02057211	Sweden: The National Board of Health and Welfare
NCT01390571	United Kingdom: Medicines and Healthcare Products Regulatory Agency,United Kingdom: Research Ethics Committee
NCT01858649	Belgium: Federal Agency for Medicinal Products and Health Products
NCT02328963	France: Agence Nationale de Sécurité du Médicament et des produits de santé
NCT01140893	France: Afssaps - Agence française de sécurité sanitaire des produits de santé (Saint-Denis)
NCT02305693	Egypt: Ministry of Higher Education
NCT01928043	Canada: Health Canada
NCT01402271	Belgium: Federal Agency for Medicinal Products and Health Products,Spain: Agencia Española de Medicamentos y Productos Sanitarios,Netherlands: The Central Committee on Research Involving Human Subjects (CCMO)
NCT00978458	Unspecified
NCT00678964	Germany: Federal Institute for Drugs and Medical Devices
NCT00940836	Brazil: Ethics Committee
NCT00669292	Japan: Ministry of Health, Labor and Welfare
NCT00568880	Unspecified
NCT00875355	Unspecified
NCT00616785	Unspecified
NCT00625937	Unspecified
NCT00616499	Unspecified
NCT01021475	Italy: Ministero della Sanità
NCT01553643	Taiwan: Department of Health
NCT01239888	Australia: Department of Health and Ageing Therapeutic Goods Administration
NCT01565096	Germany: Federal Institute for Drugs and Medical Devices
NCT01875744	Poland: Ethics Committee
NCT01006668	France: Afssaps - Agence française de sécurité sanitaire des produits de santé (Saint-Denis)
NCT01324076	Unspecified
NCT02158299	China: Ethics Committee
NCT02267239	Spain: Spanish Agency of Medicines
NCT02011659	Korea: Ministry for Health and Welfare
NCT01980849	China: Food and Drug Administration
NCT02303418	Egypt: Ministry of Higher Education
NCT02206555	Australia: Therapeutic Goods Administration
NCT02349347	United Kingdom: Medicines and Healthcare Products Regulatory Agency
NCT02821533	Hong Kong: Joint CUHK-NTEC Clinical Research Ethics Committee
NCT01791595	United Kingdom: Medicines and Healthcare Products Regulatory Agency,United Kingdom: Research Ethics Committee
NCT02281838	Canada: Ethics Review Committee
NCT01862926	United Kingdom: Medicines and Healthcare Products Regulatory Agency
NCT02320474	France: Agence Nationale de Sécurité du Médicament et des produits de santé
NCT02198495	Austria: Austrian Medicines and Medical Devices Agency
NCT01969877	Sweden: Medical Products Agency
NCT00811408	Unspecified
NCT01100359	Unspecified
NCT00911183	Unspecified
NCT01316744	Unspecified
NCT00931450	Unspecified
NCT00712140	Unspecified
NCT00480844	Israel: Israeli Health Ministry Pharmaceutical Administration
NCT01059422	Russia: Ethics Committee
NCT01698164	China: Ministry of Health
NCT01217398	Unspecified
NCT01572350	Spain: Spanish Agency of Medicines
NCT01172912	Unspecified
NCT00796458	Unspecified
NCT01487902	Korea: Food and Drug Administration
NCT01094964	Unspecified
NCT01222676	Unspecified
NCT01486667	Saudi Arabia: Ethics Committee
NCT01664013	Thailand: Ethical Committee
NCT01970072	China: Food and Drug Administration
NCT01970059	China: Food and Drug Administration
NCT01331915	Belgium: Federal Agency for Medicinal Products and Health Products
NCT01936129	Singapore: Institutional Review Board
NCT02277808	Belgium: Ethics Commitee
NCT01429779	Netherlands: The Central Committee on Research Involving Human Subjects (CCMO)
NCT02241200	Netherlands: The Central Committee on Research Involving Human Subjects (CCMO)
NCT01025882	Unspecified
NCT01936233	China: Food and Drug Administration
NCT02176733	France: Ministry of Health
NCT01916291	Korea: Institutional Review Board
NCT02155101	Cameroon: National Ethics Committee
NCT02248402	South Korea: Korea Food and Drug Administration (KFDA)
NCT02104440	Spain: Spanish Agency of Medicines
NCT02357758	Canada: Ethics Review Committee
NCT02090101	France: Ministry of Health
NCT01963442	France: National Drug Security Agency (ANSM)
NCT02313922	China: Food and Drug Administration
NCT02306733	Egypt: Ministry of Higher Education
NCT02008539	Germany: Paul-Ehrlich-Institut
NCT02296203	Italy: The Italian Medicines Agency
NCT02254785	Canada: Health Canada
NCT01857453	France: Agence Nationale de Sécurité du Médicament et des produits de santé
NCT01968317	China: Science and Technology Commission of Shanghai Municipality
NCT02043899	United Kingdom: Medicines and Healthcare Products Regulatory Agency,United Kingdom: Research Ethics Committee
NCT02894645	Singapore: Health Sciences Authority
NCT02280278	PR China: Sun Yat-Sen University Cancer Center
NCT00871858	Unspecified
NCT00644319	Unspecified
NCT00644371	Spain: Ethics Committee,Spain: Spanish Agency of Medicines
NCT00641095	Unspecified
NCT01256619	Iran: Ministry of Health
NCT01337219	France: Afssaps - Agence française de sécurité sanitaire des produits de santé (Saint-Denis)
NCT01016990	Unspecified
NCT00980473	Singapore: Domain Specific Review Boards
NCT01097317	Unspecified
NCT00678327	Unspecified
NCT01623635	Italy: The Italian Medicines Agency
NCT01931436	China: Ethics Committee
NCT01793480	France: Agence Nationale de Sécurité du Médicament et des produits de santé
NCT01820520	Mexico: Secretaria de Salud
NCT01757431	Japan: Pharmaceuticals and Medical Devices Agency
NCT01866995	Russia: Ministry of Health of the Russian Federation
NCT01977378	China: Food and Drug Administration
NCT01712997	China: Food and Drug Administration
NCT02044835	China: Beijing Municipal Science and Technology Commission
NCT01379391	China: Food and Drug Administration
NCT01883518	Russia: Ethics Committee,Russia: The Ministry of Education and Science of the Russian Federation,Russia: Ministry of Health of the Russian Federation
NCT02510976	Belgium: Federal Agency for Medicines and Health Products, FAMHP
NCT02294539	Korea: Institutional Review Board
NCT02086656	Italy: AIFA (Agenzia Italiana del Farmaco)
NCT02923310	Brazil: Ethics Committee
NCT01997957	China: Ethics Committee
NCT01787006	Germany: Paul-Ehrlich-Institut
NCT01941576	China: Food and Drug Administration
NCT02241941	Switzerland: Swissmedic
NCT01805375	United Kingdom: Medicines and Healthcare Products Regulatory Agency,United Kingdom: Research Ethics Committee
NCT01586624	United Kingdom: Medicines and Healthcare Products Regulatory Agency,United Kingdom: Research Ethics Committee
NCT02103673	Taiwan: National Science Council
NCT02285153	Austria: Austrian Medicines and Medical Devices Agency
NCT00268476	United Kingdom: Medicines and Healthcare Products Regulatory Agency
NCT01710605	France: Agence Nationale de Sécurité du Médicament et des produits de santé
NCT02098343	United Kingdom: Medicines and Healthcare Products Regulatory Agency,Belgium: Federal Agency for Medicines and Health Products, FAMHP,Spain: Spanish Agency for Medicines and Health Products (AEMPS),Netherlands: The Central Committee on Research Involving Human Subjects (CCMO)

## Sheet: 5_Suspended_USA_PriComplDate
NCT Number	Authority
NCT01028560	United States: Food and Drug Administration
NCT01818063	United States: Food and Drug Administration,United States: Institutional Review Board
NCT01964755	United States: Food and Drug Administration
NCT00443573	United States: Food and Drug Administration
NCT01811212	United States: Food and Drug Administration
NCT01958658	United States: Food and Drug Administration
NCT01922076	United States: Food and Drug Administration
NCT01938833	United States: Institutional Review Board
NCT02249949	United States: NCI Central Institutional Review Board,United States: Food and Drug Administration
NCT00541333	United States: Federal Government,United States: Food and Drug Administration,United States: Institutional Review Board
NCT01472809	United States: Food and Drug Administration,India: Central Drugs Standard Control Organization
NCT00591357	United States: Federal Government
NCT00278122	United States: Food and Drug Administration
NCT02015117	United States: Food and Drug Administration
NCT01841736	United States: Food and Drug Administration
NCT01537107	United States: Food and Drug Administration
NCT01950195	United States: Johns Hopkins University Institutional Review Board,United States: Johns Hopkins University, SKCCC CRO
NCT01267253	United States: Federal Government
NCT01653028	United States: Food and Drug Administration
NCT02059265	United States: Food and Drug Administration
NCT01812759	United States: Food and Drug Administration
NCT01897077	United States: Food and Drug Administration
NCT01386710	United States: Food and Drug Administration
NCT02101944	United States: Food and Drug Administration
NCT01497444	United States: Food and Drug Administration,United States: Institutional Review Board
NCT01817075	United States: Institutional Review Board
NCT01964300	United States: Food and Drug Administration
NCT01764750	United States: Food and Drug Administration
NCT00264472	United States: Food and Drug Administration
NCT00909558	United States: Food and Drug Administration
NCT01990326	United States: Food and Drug Administration
NCT00335140	United States: Federal Government
NCT01722305	United States: Food and Drug Administration
NCT01628640	United States: Food and Drug Administration
NCT01711528	United States: Food and Drug Administration
NCT01012817	United States: Food and Drug Administration
NCT01824693	United States: Institutional Review Board
NCT01508832	United States: Institutional Review Board
NCT01769222	United States: Federal Government
NCT01922921	United States: Food and Drug Administration
NCT02066181	United States: Food and Drug Administration
NCT01780662	United States: Food and Drug Administration
NCT01553149	United States: Food and Drug Administration
NCT01729923	United States: Federal Government
NCT01842308	United States: Food and Drug Administration
NCT01014767	United States: Institutional Review Board
NCT00777816	United States: Food and Drug Administration
NCT01864018	United States: Food and Drug Administration
NCT01932697	United States: Food and Drug Administration
NCT02296346	United States: Food and Drug Administration
NCT02152137	United States: NCI Central Institutional Review Board,United States: Food and Drug Administration
NCT00945009	United States: Food and Drug Administration
NCT01266460	United States: Food and Drug Administration
NCT01956864	United States: Institutional Review Board,United States: Food and Drug Administration
NCT00723099	United States: Institutional Review Board
NCT02079740	United States: Food and Drug Administration
NCT01595061	United States: Institutional Review Board
NCT02065687	United States: Institutional Review Board
NCT01231906	United States: Food and Drug Administration

[truncated: 3 more sheets: 5_Suspended_USA_PriComplDate_leftovers, 6_Terminated_USA_PriComplDate, 6_Terminated_PriComplDate_leftovers]
