# Supplementary material for: Some data quality issues at ClinicalTrials.gov
Source: Trials. 2019 Jun 24;20:378. doi: 10.1186/s13063-019-3408-2 (PMC6591874; doi:10.1186/s13063-019-3408-2)
Supplement: Supplementary file 10 — Records that list both the name and the role of the investigator. The names of the investigators and their corresponding roles were extracted from Additional file 8: Table S6 (31,833 records) and Additional file 9: Table S7 (3288 records). They were sorted into a “NameAndRole” sheet for trials that listed both the name and role of the investigator, and a “Nulls” sheet that listed the remaining records. The data are presented in the following six Recruitment Type categories: (1) Active, not recruiting (4052 selected records with 383 leftovers), (2) Completed (19,404; 2726), (3) Enrolling by invitation (162; 23), (4) Recruiting (3784; 156), (5) Suspended (182; 11), and (6) Terminated (3808; 430). The sheets for these categories are numbered 1–6, respectively. (XLS 6779 kb) [file 13063_2019_3408_MOESM10_ESM.xls]

## Sheet: S8 Table_Legend
S8 Table. Records that list both the name and the role of the investigator. The names of the investigators and their corresponding roles were extracted from S6 Table (31,833 records) and S7 Table (3,288 records). They were sorted into a 'NameAndRole' sheet for trials that listed both the name and role of the investigator, and a 'Nulls' sheet that listed the remaining records. The data is presente…

## Sheet: 1_Active_NameAndRole
NCT ID	Last name	Role	Authority
NCT00045968	Linda Liau, M.D.|Marnix L. Bosch, MBA, PhD	Principal Investigator|Study Director	United States: Food and Drug Administration
NCT00062868	Helen E Heslop, MD	Principal Investigator	United States: Food and Drug Administration,United States: Institutional Review Board
NCT00072982	Robert B Zurier, MD	Principal Investigator	United States: Food and Drug Administration
NCT00079417	Debra Friedman, MD	Principal Investigator	United States: Institutional Review Board
NCT00081263	Janet Rader	Principal Investigator	United States: Food and Drug Administration
NCT00083083	Mitchell Machtay, MD	Study Chair	United States: Federal Government
NCT00085098	Jeffrey C. Allen, MD	Study Chair	United States: Federal Government
NCT00098787	Neal J. Meropol, MD|Jean L. Grem, MD	Study Chair|Study Chair	United States: Federal Government
NCT00098839	Elizabeth Raetz, MD	Principal Investigator	United States: Food and Drug Administration
NCT00099086	David Marshall, MD	Principal Investigator	United States: Food and Drug Administration
NCT00099437	Faslodex Medical Science Director, MD	Study Director	United States: Food and Drug Administration
NCT00100061	Lynn Stothers, MD	Principal Investigator	Canada: Health Canada,United States: Federal Government,United States: Food and Drug Administration
NCT00100802	Regina Jakacki, MD	Study Chair	United States: Federal Government
NCT00102908	Jeannie S. Huang, MD, MPH	Principal Investigator	United States: Food and Drug Administration
NCT00103285	Kelly Maloney, MD	Principal Investigator	United States: Institutional Review Board
NCT00104923	Ann Mohrbacher, MD	Study Chair	United States: Food and Drug Administration
NCT00108745	Larry Copeland	Principal Investigator	United States: Food and Drug Administration
NCT00114140	Barbara J. Fisher, MD|David R. Macdonald, MD, FRCPC|Glenn J. Lesser, MD|Stephen W. Coons, MD	Principal Investigator|Study Chair|Study Chair|Study Chair	United States: Federal Government
NCT00114231	Julio Garcia-Aguilar, MD, PhD	Study Chair	United States: Institutional Review Board
NCT00114738	Wyndham H Wilson, M.D.	Principal Investigator	United States: Federal Government
NCT00115778	Selim M Arcasoy, M.D.	Principal Investigator	United States: Institutional Review Board
NCT00116142	Anthony V. D'Amico, MD, PhD	Principal Investigator	United States: Institutional Review Board
NCT00117936	Nabil Dib, MD	Principal Investigator	United States: Food and Drug Administration
NCT00118209	Wyndham H. Wilson, MD, PhD|Andrew D. Zelenetz, MD, PhD	Study Chair|Study Chair	United States: NCI Central Institutional Review Board
NCT00118274	Craig L. Slingluff, MD	Principal Investigator	United States: Federal Government
NCT00118352	Brenda Sandmaier	Principal Investigator	United States: Institutional Review Board
NCT00121251	Scott Tagawa	Principal Investigator	United States: Food and Drug Administration
NCT00122005	Bernard Fox, PhD	Principal Investigator	United States: Food and Drug Administration
NCT00126581	Pasi Janne	Principal Investigator	United States: Food and Drug Administration
NCT00126672	Sandra Dabora, MD, PhD	Study Chair	United States: Federal Government
NCT00127205	Julie R. Gralow, MD|Robert B. Livingston, MD|James N. Ingle, MD|Carla I. Falkson, MD|Alexander H Paterson, MD, FRCP|Elizabeth C. Dees, MD|Mark J. Clemons, MD	Study Chair|Study Chair|Study Chair|Study Chair|Study Chair|Study Chair|Study Chair	United States: Federal Government,United States: Food and Drug Administration
NCT00129740	Jorge Cortes, MD	Principal Investigator	United States: Food and Drug Administration
NCT00130117	Christos S Mantzoros, MD, ScD	Principal Investigator	United States: Food and Drug Administration
NCT00132301	Daniel Lin|Bruce Montgomery, MD	Study Chair|Study Chair	United States: Federal Government
NCT00132743	Don Cutlip, MD|Timothy Murphy, MD	Principal Investigator|Principal Investigator	United States: Food and Drug Administration
NCT00134030	Neyssa Marina, MD	Principal Investigator	United States: Institutional Review Board
NCT00134056	David I. Quinn, MD|Maha Hadi A. Hussain, MD|Primo N. Lara, MD|Mark Garzotto, MD	Study Chair|Study Chair|Study Chair|Study Chair	United States: Food and Drug Administration
NCT00134082	Richard Ambinder, MD	Study Chair	United States: Food and Drug Administration
NCT00135200	Mark Kaminski, MD	Principal Investigator	United States: Institutional Review Board
NCT00141921	MD	Study Director	United States: Food and Drug Administration
NCT00142519	Natalia Moryl, MD	Principal Investigator	United States: Institutional Review Board
NCT00147914	Jacquelynne Corey, M.D.	Principal Investigator	United States: Institutional Review Board
NCT00150800	UCB Cares	Study Director	United States: Food and Drug Administration,Brazil: National Committee of Ethics in Research,Mexico: Ministry of Health,India: Ministry of Health,Canada: Health Canada,Australia: Department of Health and Ageing Therapeutic Goods Administration
NCT00151203	Ruben Niesvizky, MD	Principal Investigator	United States: Food and Drug Administration
NCT00154180	S Mitchell Harman, MD, PhD|Frederick Naftolin, MD, PhD|Michael Mendelsohn, MD|Howard Hodis, MD|Matthew Budoff, MD|Sanjay Asthana, MD|Dennis M Black, PhD	Study Director|Study Director|Principal Investigator|Principal Investigator|Principal Investigator|Principal Investigator|Principal Investigator	United States: Institutional Review Board
NCT00174525	Daniel E. Grosz, MD	Principal Investigator	United States: Food and Drug Administration
NCT00175123	Bettina Jorgensen, MD	Principal Investigator	Denmark: Danish Medicines Agency,United States: Institutional Review Board
NCT00175916	UCB Cares	Study Director	Austria: Federal Ministry for Health and Women,Belgium: Federal Agency for Medicines and Health Products, FAMHP,Czech Republic: State Institute for Drug Control,Finland: Finnish Medicines Agency,France: Afssaps - Agence française de sécurité sanitaire des produits de santé (Saint-Denis),Germany: Federal Institute for Drugs and Medical Devices,Hungary: National Institute of Pharmacy,Italy: The Ita…
NCT00179998	Robert G Castile, MD	Principal Investigator	United States: Food and Drug Administration
NCT00182715	Timothy Maughan, MD	Study Chair	United States: Federal Government
NCT00183872	Syma Iqbal, M.D.	Principal Investigator	United States: Institutional Review Board
NCT00184015	David Quinn, MD, PhD	Principal Investigator	United States: Institutional Review Board,United States: Food and Drug Administration
NCT00185731	Dean Felsher	Principal Investigator	United States: Institutional Review Board
NCT00186888	Ibrahim Qaddoumi, M.D.	Principal Investigator	United States: Institutional Review Board,United States: Food and Drug Administration
NCT00195624	Danielle M Townsley, M.D.	Principal Investigator	United States: Federal Government
NCT00200161	Lisa DeAngelis, M.D	Principal Investigator	United States: Food and Drug Administration
NCT00201760	Kari Kendra, MD	Principal Investigator	United States: Institutional Review Board
NCT00203411	Arash Naeim, MD, PhD|Randy Hecht, MD	Study Chair|Study Chair	United States: Food and Drug Administration
NCT00205504	Kai I Cheang, Pharm.D.|John E Nestler, M.D.	Principal Investigator|Study Director	United States: Institutional Review Board
NCT00214747	Kurt Barnhart, MD	Principal Investigator	United States: Food and Drug Administration
NCT00214838	Donald Picker, PhD	Study Director	United States: Food and Drug Administration
NCT00216242	Nancy Bouveret, MD	Study Director	United States: Food and Drug Administration
NCT00217594	Christopher S Hourigan, M.D.	Principal Investigator	United States: Federal Government
NCT00217737	Al Benson	Principal Investigator	United States: Food and Drug Administration
NCT00217763	Pr. Bruno Vellas	Principal Investigator	European Union: European Medicines Agency,United States: Food and Drug Administration,France: Afssaps - Agence française de sécurité sanitaire des produits de santé (Saint-Denis),Belgium: Federal Agency for Medicines and Health Products, FAMHP,Spain: Spanish Agency of Medicines,Italy: Ministry of Health,Sweden: Medical Products Agency,Germany: Federal Institute for Drugs and Medical Devices,Nethe…
NCT00225537	Charles T Leach, Prof. M.D.|Anastacio M Hoyumpa, Prof. M.D.|Dubravko Pavlin, PhD	Principal Investigator|Principal Investigator|Study Director	United States: Food and Drug Administration
NCT00227019	Heather A. Wakelee	Principal Investigator	United States: Food and Drug Administration,United States: Institutional Review Board
NCT00227461	A.M. Barrett, MD	Principal Investigator	United States: Food and Drug Administration
NCT00227617	Emily K. Bergsland, MD	Principal Investigator	United States: Food and Drug Administration
NCT00232505	Lisa A. Carey, MD	Principal Investigator	United States: Federal Government,United States: Institutional Review Board
NCT00233324	Abbot R. Laptook, MD|Michele C. Walsh, MD MS|Ronald N. Goldberg, MD|Barbara J. Stoll, MD|Brenda B. Poindexter, MD MS|Abhik Das, PhD|Krisa P. Van Meurs, MD|Ivan D. Frantz III, MD|Neil N. Finer, MD|Kurt Schibler, MD|Waldemar A. Carlo, MD|Edward F. Bell, MD|Kristi L. Watterberg, MD|Pablo J. Sanchez, MD|Kathleen A. Kennedy, MD MPH|Roger G. Faix, MD|Seetha Shankaran, MD|Richard A. Ehrenkranz, MD	Principal Investigator|Principal Investigator|Principal Investigator|Principal Investigator|Principal Investigator|Principal Investigator|Principal Investigator|Principal Investigator|Principal Investigator|Principal Investigator|Principal Investigator|Principal Investigator|Principal Investigator|Principal Investigator|Principal Investigator|Principal Investigator|Principal Investigator|Principa…	United States: Federal Government,United States: Institutional Review Board
NCT00233454	Jason Robert Gotlib	Principal Investigator	United States: Food and Drug Administration,United States: Institutional Review Board,United States: Data and Safety Monitoring Board
NCT00233987	Eileen P. Smith, MD|Patrick J. Stiff, MD|Louis S. Constine, MD	Study Chair|Study Chair|Study Chair	United States: Federal Government
NCT00234052	Jyoti D. Patel	Study Chair	United States: Federal Government,United States: Food and Drug Administration
NCT00234312	Joshua Boverman, MD	Principal Investigator	United States: Institutional Review Board
NCT00235053	Eli O Meltzer, MD	Principal Investigator	United States: Institutional Review Board
NCT00237068	Benjamin D. Gold, MD.	Principal Investigator	United States: Food and Drug Administration
NCT00237523	Julia Kazakhin, M.D.	Study Director	United States: Food and Drug Administration
NCT00238238	John P. Leonard, MD	Study Chair	United States: Food and Drug Administration,United States: Institutional Review Board
NCT00238433	Richard Maziarz, MD	Study Chair	United States: Institutional Review Board
NCT00239746	John Breitner, MD	Principal Investigator	United States: Federal Government
NCT00242593	Suzanne Craft, PhD	Principal Investigator	United States: Federal Government
NCT00244972	David Hong	Principal Investigator	United States: Food and Drug Administration
NCT00247520	Wynne H Weston-Davies, MB FRCS	Study Director	United States: Food and Drug Administration
NCT00247624	W. Vaughn McCall, MD, MS	Principal Investigator	United States: Federal Government
NCT00248287	Joyce A. O'Shaughnessy, MD	Principal Investigator	United States: Institutional Review Board,United States: Food and Drug Administration
NCT00248495	Grace K. Dy, MD	Principal Investigator	United States: Food and Drug Administration
NCT00248521	Ian R. Judson, MA, MD, FRCP	Study Chair	United States: Federal Government
NCT00249691	Bankole Johnson	Principal Investigator	United States: Food and Drug Administration
NCT00251433	Novartis Pharmaceuticals	Study Director	Ireland: Irish Medicines Board,United States: Food and Drug Administration
NCT00254410	William G. Wierda, MD, PHD, BS	Principal Investigator	United States: Food and Drug Administration
NCT00254423	Jorge Cortes, MD	Principal Investigator	United States: Food and Drug Administration
NCT00254592	Rita Mehta, M.D.	Principal Investigator	United States: Institutional Review Board
NCT00255346	Hagop M Kantarjian, MD	Principal Investigator	United States: Food and Drug Administration
NCT00255801	David J. Straus, MD|Steven M. Horwitz, MD|Patricia L. Myskowski, MD	Principal Investigator|Principal Investigator|Principal Investigator	United States: Institutional Review Board
NCT00256308	Ignatius Ou, MD	Principal Investigator	United States: Institutional Review Board
NCT00258687	F. Stephen Hodi, MD	Principal Investigator	United States: Food and Drug Administration
NCT00262067	Leonardo Faoro, MD	Study Director	United States: Food and Drug Administration
NCT00263341	Ruth Merkatz, Ph.D.	Study Director	United States: Food and Drug Administration
NCT00263588	Novartis Pharmaceuticals	Study Director	United States: Food and Drug Administration
NCT00265278	Reese Jones, M.D.	Principal Investigator	United States: Food and Drug Administration
NCT00265759	Matthew J. Ellis, MD, PhD, FRCP	Study Chair	United States: Food and Drug Administration
NCT00265798	Hedy Kindler	Principal Investigator	United States: Food and Drug Administration
NCT00265850	Alan Venook, MD	Study Chair	United States: Food and Drug Administration
NCT00265941	David Rosenthal, MD|Phuc Felix Nguyen-Tan, MD	Principal Investigator|Study Chair	United States: Food and Drug Administration
NCT00266110	Jonathan S. Serody, MD	Principal Investigator	United States: Food and Drug Administration
NCT00268385	Patrick Wen	Principal Investigator	United States: Food and Drug Administration
NCT00270959	Douglas F. Zatzick, MD	Principal Investigator	United States: Federal Government
NCT00271505	William N. William Jr., MD	Principal Investigator	United States: Food and Drug Administration
NCT00272987	Novartis Pharmaceuticals	Study Director	United States: Food and Drug Administration
NCT00274469	AstraZeneca Faslodex Medical Science Director, MD	Study Director	United States: Food and Drug Administration
NCT00274924	Lode J. Swinnen, MD	Study Chair	United States: Federal Government
NCT00274937	Carlos Rodriguez-Galindo, MD	Principal Investigator	United States: Food and Drug Administration
NCT00274950	Juliet Hale, MD	Principal Investigator	United States: Federal Government
NCT00275067	Jeffrey Raizer, MD	Principal Investigator	United States: Federal Government,United States: Institutional Review Board
NCT00276705	Bruce Morland, MD	Study Chair	United States: Federal Government
NCT00276783	Jeffrey J. Raizer, MD	Study Chair	United States: Federal Government
NCT00278148	Nathan Pennell, MD	Study Chair	United States: Food and Drug Administration
NCT00278343	Holger Hirte	Principal Investigator	United States: Food and Drug Administration
NCT00278538	Richard Burt, MD	Principal Investigator	United States: Food and Drug Administration
NCT00278629	Richard Burt, MD	Principal Investigator	United States: Food and Drug Administration
NCT00278915	AstraZeneca Faslodex Medical Science Director, MD	Study Director	United States: Food and Drug Administration
NCT00281658	Novartis Pharmaceuticals	Study Director	Ukraine: Central Ethics Committee;,Brazil: Institutional Review Board,Peru: Institutional Review Board,Norway: Statens Legemiddelverk,Russia: Russian Ministry of Health,Thailand: Ministry of Public Health,Hong Kong: Department of Health,China: Food and Drug Administration,United States: Food and Drug Administration
NCT00282100	Alex Chang, M.D.	Principal Investigator	United States: Institutional Review Board,Singapore: Health Sciences Authority
NCT00287287	Kenneth B Ain, M.D.	Principal Investigator	United States: Food and Drug Administration
NCT00287924	Martin W. English, MD	Study Chair	United States: Federal Government
NCT00288015	Mark Agulnik, MD	Principal Investigator	United States: Food and Drug Administration,United States: Institutional Review Board
NCT00288080	Howard M. Sandler, MD|Seth Rosenthal, MD|Kenneth J. Pienta, MD, FACP|Leonard G. Gomella, MD	Principal Investigator|Study Chair|Study Chair|Study Chair	United States: Federal Government
NCT00288093	Tanios Bekaii-Saab	Principal Investigator	United States: Food and Drug Administration
NCT00288873	Emily M Stein, M.D.	Principal Investigator	United States: Institutional Review Board
NCT00290498	Luis E. Fayad, MD	Principal Investigator	United States: Food and Drug Administration
NCT00293501	Deborah L. Ornstein, MD	Study Chair	United States: Food and Drug Administration
NCT00294658	Gary Cutter, PhD|Gil Wolfe, MD	Principal Investigator|Principal Investigator	United States: Federal Government
NCT00295373	Robert E Hannemann, MD|Michael G Flynn, PhD	Principal Investigator|Study Director	United States: Institutional Review Board
NCT00295841	Bayard L. Powell, MD	Study Chair	United States: Federal Government
NCT00295893	George Somlo, MD	Principal Investigator	United States: Food and Drug Administration,United States: Institutional Review Board
NCT00295932	John F. Gerecitano, MD, PhD	Study Chair	United States: Institutional Review Board
NCT00298155	R. Bruce Montgomery, MD|Peter S. Nelson, MD	Principal Investigator|Principal Investigator	United States: Institutional Review Board
NCT00299962	Daniel H. Sterman, M.D.	Principal Investigator	United States: Food and Drug Administration,United States: Institutional Review Board
NCT00300781	Puma	Study Director	United States: Food and Drug Administration
NCT00300807	John Andrews, PhD	Study Director	United States: Food and Drug Administration
NCT00301067	Timothy M. Kuzel, MD	Study Chair	United States: Food and Drug Administration
NCT00301093	Martha Wadleigh, MD	Principal Investigator	United States: Food and Drug Administration
NCT00301756	Amit Oza	Principal Investigator	United States: Food and Drug Administration
NCT00301925	David Cameron, MD	Study Chair	United States: Federal Government
NCT00302003	Frank Keller, MD	Principal Investigator	United States: Food and Drug Administration
NCT00304031	Mark R. Gilbert, MD|Minesh P. Mehta, MD|Roger Stupp, MD	Principal Investigator|Study Chair|Study Chair	United States: Food and Drug Administration
NCT00304070	Carlos Rodriguez-Galindo	Principal Investigator	United States: Food and Drug Administration
NCT00306202	Bristol-Myers Squibb	Study Director	United States: Food and Drug Administration,France: Afssaps - Agence française de sécurité sanitaire des produits de santé (Saint-Denis)
NCT00307151	Paul Palumbo, MD|Avy Violari, MD	Study Chair|Study Chair	United States: Federal Government
NCT00309179	Eisai Medical Services	Study Director	United States: Food and Drug Administration
NCT00309907	Gregory Yanik, MD	Principal Investigator	United States: Institutional Review Board
NCT00309985	Christopher Sweeney, MBBS	Study Chair	United States: Food and Drug Administration
NCT00310037	Lawrence D. Kaplan, MD	Study Chair	United States: NCI Central Institutional Review Board
NCT00310180	Joseph Sparano	Principal Investigator	United States: Food and Drug Administration
NCT00310388	GSK Clinical Trials	Study Director	United States: Food and Drug Administration
NCT00311805	Douglas W. Losordo, M.D.	Principal Investigator	United States: Food and Drug Administration
NCT00313586	Steven Gore	Principal Investigator	United States: Food and Drug Administration
NCT00314366	Emerson Perin, MD, PhD	Principal Investigator	United States: Food and Drug Administration
NCT00314925	Rudin Charles, MD, PhD	Study Chair	United States: Institutional Review Board
NCT00315341	Walter Ling, M.D.|Andrew Saxon, M.D.	Principal Investigator|Principal Investigator	United States: Food and Drug Administration
NCT00315627	Rodolfo Alejandro, M.D.	Principal Investigator	United States: Food and Drug Administration
NCT00316862	David H. Ilson, MD, PhD	Study Chair	United States: Institutional Review Board
NCT00316888	Madhur K. Garg, MD|Joseph A. Sparano, MD	Study Chair|Study Chair	United States: Food and Drug Administration
NCT00317603	Beth Overmoyer, MD	Principal Investigator	United States: Food and Drug Administration
NCT00318383	Matt Hohenboken, MD, PhD	Study Director	United States: Food and Drug Administration
NCT00319839	S.-H. Ignatius Ou, MD, PhD	Principal Investigator	United States: Institutional Review Board
NCT00321685	Jerome Landry	Principal Investigator	United States: Food and Drug Administration
NCT00321698	Mark Garzotto, MD	Principal Investigator	United States: Food and Drug Administration
NCT00322023	Daniel C. Javitt, MD, PhD	Principal Investigator	United States: Food and Drug Administration
NCT00322218	Biogen Idec, MD	Study Director	United States: Food and Drug Administration,South Korea: Korea Food and Drug Administration (KFDA),Belgium: The Federal Public Service (FPS) Health, Food Chain Safety and Environment,Germany: Paul-Ehrlich-Institut,Ireland: Irish Medicines Board,Singapore: Health Sciences Authority,Switzerland: Swissmedic,France: Afssaps - Agence française de sécurité sanitaire des produits de santé (Saint-Denis),…
NCT00322309	Maryam Afshar, MD	Principal Investigator	United States: Institutional Review Board
NCT00323063	Deborah R. Toppmeyer, MD	Principal Investigator	United States: Institutional Review Board,United States: Food and Drug Administration
NCT00324805	Heather Wakelee	Principal Investigator	United States: Food and Drug Administration
NCT00325182	Ofra Sarid-Segal, MD	Principal Investigator	United States: Institutional Review Board
NCT00325286	Sriram Ramaswamy, M.D.	Principal Investigator	United States: Food and Drug Administration
NCT00326872	Dusica Babovic-Vuksanovic	Principal Investigator	United States: Food and Drug Administration
NCT00329043	Amado Zurita, MD	Principal Investigator	United States: Food and Drug Administration
NCT00329719	Kurt Jaeckle	Principal Investigator	United States: Food and Drug Administration
NCT00331162	Alan C Farney, MD, Ph.D.	Principal Investigator	United States: Institutional Review Board
NCT00331630	Virginia G. Kaklamani, MD	Principal Investigator	United States: Food and Drug Administration,United States: Institutional Review Board
NCT00331760	Anuja Jhingran, MD	Study Chair	United States: Federal Government
NCT00334672	Vasanta Nanduri, MD	Study Chair	United States: Federal Government
NCT00334737	Robin K Ohls, MD|Robert D Christensen, MD|Susan Wiedmeier, MD|Adam Rosenberg, MD	Principal Investigator|Principal Investigator|Principal Investigator|Principal Investigator	United States: Food and Drug Administration
NCT00334789	Thehang Luu	Principal Investigator	United States: Food and Drug Administration
NCT00335816	Julio Garcia-Aguilar, MD, PhD	Study Chair	United States: Institutional Review Board
NCT00335868	Ronald Paquette, MD	Study Chair	United States: Food and Drug Administration
NCT00336024	Claire Mazewski, MD	Principal Investigator	United States: Food and Drug Administration
NCT00336063	Wen-Son Hsieh	Principal Investigator	United States: Food and Drug Administration
NCT00336947	Mamoru Tsukuda, MD	Study Chair	United States: Federal Government
NCT00337207	Jeffrey J. Raizer, MD	Principal Investigator	United States: Food and Drug Administration,United States: Northwestern University Institutional Review Board
NCT00338182	Emerging Oncology Medical Science Director, MD	Study Director	United States: Food and Drug Administration
NCT00338286	Janssen Research &amp; Development, LLC C. Clinical Trial	Study Director	United States: Food and Drug Administration,United States: Federal Government
NCT00346164	Sheri Spunt, MD	Principal Investigator	United States: Institutional Review Board
NCT00347828	Michael B Raizman, B.A./M.D.|Sandra Y Cho, B.A./M.D.|Rahul Mandiga, B.S.	Principal Investigator|Study Director|Study Director	United States: Institutional Review Board
NCT00348816	Gregory P. Swanson, MD	Study Chair	United States: Federal Government
NCT00348946	Judith L. Ross, M.D.	Principal Investigator	United States: Food and Drug Administration
NCT00350701	Paresh Dandona, MD	Principal Investigator	United States: Institutional Review Board
NCT00351299	Gerald L Weinhouse, MD	Principal Investigator	United States: Institutional Review Board
NCT00352027	Monika Metzger, M.D.	Principal Investigator	United States: Institutional Review Board
NCT00352794	Srdan Verstovsek, MD	Principal Investigator	United States: Food and Drug Administration
NCT00354744	Brenda Weigel, MD|Carola A Arndt, MD	Study Chair|Study Chair	United States: Food and Drug Administration
NCT00354835	Douglas Hawkins, MD	Principal Investigator	United States: Institutional Review Board
NCT00357448	Lupe Salazar	Principal Investigator	United States: Food and Drug Administration
NCT00357877	Athena Papas, PhD DMD	Principal Investigator	United States: Food and Drug Administration
NCT00358163	Pankaj Bhargava, MD	Principal Investigator	United States: Food and Drug Administration
NCT00361244	Andrew X. Zhu, MD	Principal Investigator	United States: Food and Drug Administration
NCT00361296	B. Douglas Smith, MD	Principal Investigator	United States: Institutional Review Board,United States: Food and Drug Administration
NCT00364351	Clinical Sciences &amp; Operations	Study Director	United States: Food and Drug Administration
NCT00364390	Bartley P Griffith, MD|George Tellides, M.D., Ph.D.	Principal Investigator|Principal Investigator	United States: Food and Drug Administration
NCT00364598	Kenneth B Margulies, M.D.|Y. Joseph Woo, M.D.	Principal Investigator|Principal Investigator	United States: Food and Drug Administration
NCT00365105	Michael J. Seider, MD, PhD, FACR	Study Chair	United States: Federal Government
NCT00365157	David Quinn	Principal Investigator	United States: Food and Drug Administration
NCT00367471	Novartis Pharmaceuticals	Study Director	United States: Food and Drug Administration
NCT00369317	Jeffrey Taub, MD	Principal Investigator	United States: Food and Drug Administration
NCT00369707	Andrew M. Evens, DO, MS	Principal Investigator	United States: Food and Drug Administration,United States: Institutional Review Board
NCT00371033	John Kusek, PhD|Lee Nyberg, PhD, MD	Study Director|Study Director	United States: Food and Drug Administration
NCT00372515	Bruce Johnson, MD	Principal Investigator	United States: Food and Drug Administration
NCT00372593	Alan S. Gamis, MD, MPH|Richard Aplenc, MD, MSCE	Study Chair|Study Chair	United States: Federal Government
NCT00372619	Bassem I. Razzouk, MD|Todd Cooper, DO	Study Chair|Study Chair	United States: Food and Drug Administration
NCT00372905	Jane Winter, MD	Principal Investigator	United States: Federal Government,United States: Institutional Review Board
NCT00375674	Pfizer CT.gov Call Center	Study Director	United States: Food and Drug Administration
NCT00376688	Gini Fleming	Principal Investigator	United States: Food and Drug Administration
NCT00376961	Steven H. Bernstein, MD|Richard I. Fisher, MD	Study Chair|Study Chair	United States: Federal Government
NCT00378105	Paul Richardson, MD	Principal Investigator	United States: Food and Drug Administration
NCT00378209	Paul Richardson, MD	Principal Investigator	United States: Food and Drug Administration
NCT00378482	AstraZeneca AstraZeneca	Study Director	United States: Food and Drug Administration
NCT00378703	Keith Flaherty	Principal Investigator	United States: Food and Drug Administration
NCT00379340	David Dix, MD	Principal Investigator	United States: Food and Drug Administration
NCT00380029	Raj S. Pruthi, MD	Principal Investigator	United States: Food and Drug Administration,United States: Institutional Review Board
NCT00380679	William M Cassidy, MD|Daniel Fishbein, MD	Principal Investigator|Principal Investigator	United States: Institutional Review Board
NCT00381108	Leland Ronningen, MD	Principal Investigator	United States: Institutional Review Board
NCT00381641	Jonas De Souza	Principal Investigator	United States: Food and Drug Administration
NCT00381680	Glen Lew, MD	Principal Investigator	United States: Food and Drug Administration
NCT00381797	Sridharan Gururangan	Principal Investigator	United States: Food and Drug Administration
NCT00382018	Jeffrey B. Smerage, MD, PhD|Daniel F. Hayes, MD|Eric P. Winer, MD	Study Chair|Study Chair|Study Chair	United States: Federal Government,United States: Food and Drug Administration
NCT00382070	Norman Wolmark, MD	Principal Investigator	United States: Food and Drug Administration,United States: Institutional Review Board,Canada: Health Canada,Canada: Ethics Review Committee
NCT00382109	Michael Pulsipher, MD	Principal Investigator	United States: Institutional Review Board
NCT00382200	Virginia Klimek, MD	Study Chair	United States: Food and Drug Administration
NCT00383851	Gilad Gordon, MD	Study Director	United States: Food and Drug Administration
NCT00383994	Issa F. Khouri, MD	Principal Investigator	United States: Food and Drug Administration
NCT00384176	Jane Robertson	Study Director	United Kingdom: Medicines and Healthcare Products Regulatory Agency,Austria: Federal Ministry for Health and Women,Czech Republic: State Institute for Drug Control,Belgium: Ministry of Social Affairs, Public Health and the Environment,United States: Food and Drug Administration
NCT00385502	Michael H. Silverman, MD	Study Director	United States: Food and Drug Administration
NCT00387075	Danna Jennings, MD	Principal Investigator	United States: Food and Drug Administration
NCT00387205	Novartis Pharmaceuticals	Study Director	United States: Food and Drug Administration
NCT00387530	William L. Read, MD	Study Chair	United States: Federal Government
NCT00389038	Scott W. Powers, PhD, ABPP, FAHS	Principal Investigator	United States: Federal Government,United States: Cincinnati Children's Hospital Institutional Review Board
NCT00389610	Daniel A. Laheru, MD	Principal Investigator	United States: Food and Drug Administration
NCT00390000	Julian Molina	Principal Investigator	United States: Food and Drug Administration
NCT00390325	Manisha Shah	Principal Investigator	United States: Food and Drug Administration
NCT00390455	Harold Burstein	Principal Investigator	United States: Food and Drug Administration
NCT00390767	Sam L Teichman, MD	Study Director	United States: Food and Drug Administration
NCT00390793	Farhad Ravandi-Kashani, MD	Principal Investigator	United States: Food and Drug Administration
NCT00392015	Cindy Tamminga, MD, MPH	Principal Investigator	United States: Food and Drug Administration
NCT00392054	Carlos A Morillo, MD|Natale Andrea, MD	Principal Investigator|Principal Investigator	United States: Food and Drug Administration,Canada: Health Canada,European Union: European Medicines Agency
NCT00392340	Guy Makin, MD, PhD	Study Chair	United States: Federal Government
NCT00392353	Lewis Silverman	Principal Investigator	United States: Food and Drug Administration
NCT00392951	David T. Teachey, MD	Principal Investigator	United States: Institutional Review Board
NCT00392990	Leo Gordon, MD	Principal Investigator	United States: Food and Drug Administration,United States: Institutional Review Board
NCT00393783	Teresa Gilewski, MD	Principal Investigator	United States: Food and Drug Administration
NCT00394433	Peter Enzinger, MD	Principal Investigator	United States: Food and Drug Administration
NCT00395538	Rachel I Gafni, M.D.	Principal Investigator	United States: Federal Government
NCT00396019	Jean Tersak, M.D.	Principal Investigator	United States: Institutional Review Board
NCT00397579	Arthur E. Frankel, MD	Principal Investigator	United States: Food and Drug Administration
NCT00397917	Jeffrey Murray, MD	Principal Investigator	United States: Federal Government
NCT00398450	Gregory A. Daniels, MD, PhD	Principal Investigator	United States: Federal Government
NCT00398567	Puma	Study Director	United States: Food and Drug Administration
NCT00400374	Dong Shin, MD	Principal Investigator	United States: Institutional Review Board,United States: Food and Drug Administration,United States: Data and Safety Monitoring Board
NCT00400816	David M. Peereboom, MD	Study Chair	United States: Food and Drug Administration
NCT00400946	Lewis B. Silverman, MD	Principal Investigator	United States: Institutional Review Board
NCT00401817	John P Leonard, MD	Principal Investigator	United States: Food and Drug Administration
NCT00401843	Janssen Research &amp; Development, LLC Clinical Trial	Study Director	United States: Food and Drug Administration,Hungary: National Institute for Quality and Organizational Development in Healthcare and Medicines,Great Britain: Medicines and Healthcare Products Regulatory Agency
NCT00402779	Vassiliki Papadimitrakopoulou, M.D.	Principal Investigator	United States: Food and Drug Administration,United States: Federal Government
NCT00404417	Kevin R Cannard, MD	Principal Investigator	United States: Federal Government
NCT00405327	James D Geiger, M.D.	Principal Investigator	United States: Food and Drug Administration
NCT00405574	Gilad Gordon, MD	Study Director	United States: Food and Drug Administration
NCT00405587	Henry Hsu, MD	Study Director	United States: Food and Drug Administration
NCT00406809	Mack Mabry, MD	Study Director	Canada: Health Canada,United States: Food and Drug Administration
NCT00407381	Diana Do, MD	Principal Investigator	United States: Food and Drug Administration
NCT00407550	Julian Molina, MD, PhD	Principal Investigator	United States: Food and Drug Administration
NCT00407758	Lydia Usha, MD|Jean A. Hurteau, MD	Study Chair	United States: Food and Drug Administration
NCT00408005	Stuart Winter	Principal Investigator	United States: Food and Drug Administration
NCT00408408	Norman Wolmark, MD	Principal Investigator	United States: Food and Drug Administration,Canada: Health Canada
NCT00408499	David R. Gandara, MD	Study Chair	United States: Food and Drug Administration
NCT00409383	Anna C Pavlick, MD	Principal Investigator	United States: Food and Drug Administration
NCT00410462	Hans Gelderblom, MD, PhD	Study Chair	United States: Federal Government
NCT00410553	Rakesh Goel	Principal Investigator	United States: Food and Drug Administration
NCT00410605	Natalie Callander	Principal Investigator	United States: Food and Drug Administration
NCT00410761	Clinical Sciences &amp; Operations	Study Director	United States: Food and Drug Administration,Australia: Department of Health and Ageing Therapeutic Goods Administration,Canada: Health Canada,Spain: Spanish Agency of Medicines,Switzerland: Swissmedic,Italy: The Italian Medicines Agency,Romania: National Medicines Agency,Netherlands: The Central Committee on Research Involving Human Subjects (CCMO),Germany: Federal Institute for Drugs and Medical…
NCT00410813	Anne F. Schott, MD|Catherine Van Poznak, MD	Study Chair|Study Chair	United States: Food and Drug Administration
NCT00410956	William R. Jarnagin, MD	Principal Investigator	United States: Institutional Review Board
NCT00411086	Nathan Fowler, MD	Principal Investigator	United States: Food and Drug Administration,United States: Federal Government
NCT00411632	William N. William Jr., MD	Principal Investigator	United States: Food and Drug Administration,United States: Federal Government
NCT00411723	Jana Preiningerova, M.D.|David Mattson, M.D., Ph.D.|Sharon Lynch, M.D.|Christopher Bever, Jr., M.D., M.B.A.|Theodore R Brown, M.D.|Vijayshree Yadav, M.D.	Principal Investigator|Principal Investigator|Principal Investigator|Principal Investigator|Principal Investigator|Principal Investigator	United States: Food and Drug Administration
NCT00414076	Robert Coleman, MD	Principal Investigator	United States: Food and Drug Administration
NCT00414648	Frank McCormack, MD|Bruce Trapnell, MD	Principal Investigator|Principal Investigator	United States: Federal Government,United States: Food and Drug Administration
NCT00416351	Steven M. Horwitz, MD	Principal Investigator	United States: Institutional Review Board
NCT00416455	Mostafa Atri	Principal Investigator	United States: Food and Drug Administration
NCT00416598	William Blum	Principal Investigator	United States: Food and Drug Administration
NCT00417560	Carolyn Bridges, MD	Principal Investigator	United States: Federal Government,United States: Food and Drug Administration
NCT00417794	Laura J McGuinn, PhD	Principal Investigator	United States: Institutional Review Board
NCT00418496	J. Paul Monk, M.D.	Principal Investigator	United States: Institutional Review Board
NCT00418886	Clinical Sciences &amp; Operations	Study Director	United States: Food and Drug Administration,Argentina: Administracion Nacional de Medicamentos, Alimentos y Tecnologia Medica,Australia: Department of Health and Ageing Therapeutic Goods Administration,Belgium: Federal Agency for Medicines and Health Products, FAMHP,France: Ministry of Health,Germany: Federal Institute for Drugs and Medical Devices,Greece: Ministry of Health and Welfare,Hong Kong…
NCT00419562	Jay Skyler, M.D.|Jeff Krischer, Ph.D.	Study Chair|Principal Investigator	United States: Federal Government
NCT00422591	Farhad Ravandi-Kashani, MD	Principal Investigator	United States: Food and Drug Administration
NCT00422799	Irene Ghobrial, MD	Principal Investigator	United States: Institutional Review Board
NCT00423293	Lisa A. Kachnic, MD	Study Chair	United States: Federal Government
NCT00423397	William L. Read, MD	Study Chair	United States: Federal Government
NCT00423514	Farid Boulad, MD	Principal Investigator	United States: Institutional Review Board
NCT00423735	Andrew Lassman	Principal Investigator	United States: Food and Drug Administration
NCT00423891	Bristol-Myers Squibb	Study Director	United States: Food and Drug Administration
NCT00423917	Winston Tan, MD, FACP	Study Chair	United States: Federal Government
NCT00424164	Pierre Fumoleau, MD, PhD	Study Chair	United States: Federal Government
NCT00424242	Jeffrey J. Raizer, MD	Principal Investigator	United States: Food and Drug Administration,United States: Institutional Review Board
NCT00424515	F. Stephen Hodi, MD	Principal Investigator	United States: Food and Drug Administration
NCT00425477	B. Douglas Smith, MD	Study Chair	United States: Institutional Review Board
NCT00425607	Mark W Kieran, MD, PhD	Study Chair	United States: Food and Drug Administration,United States: Institutional Review Board
NCT00425672	Lupe Salazar	Principal Investigator	United States: Federal Government
NCT00425802	Hugo R. Castro-Malaspina, MD|Juliet Barker, MBBS|Craig Moskowitz, MD	Principal Investigator|Principal Investigator|Principal Investigator	United States: Institutional Review Board
NCT00426764	Kenichi Takeshita, MD	Study Director	United States: Food and Drug Administration
NCT00428298	Jennifer L Payne, MD	Principal Investigator	United States: Institutional Review Board
NCT00428922	Bhuvaneswari Ramaswamy, MD	Principal Investigator	United States: Food and Drug Administration
NCT00430040	Paresh Dandona, MD, PhD	Principal Investigator	United States: Institutional Review Board
NCT00430183	James Eastham, MD	Study Chair	United States: Central Institutional Review Board,United States: Food and Drug Administration,Canada: Health Canada
NCT00433511	Kathy Miller	Principal Investigator	United States: Food and Drug Administration
NCT00433550	Robert McWilliams, MD	Study Chair	United States: Institutional Review Board
NCT00436267	Kenneth L. Pennington, MD	Study Chair	United States: Federal Government
NCT00436332	Howard L. West, MD	Study Chair	United States: Federal Government,United States: Food and Drug Administration
NCT00436852	Elizabeth Fox, MD	Principal Investigator	United States: Food and Drug Administration
NCT00438256	Theodore Hong, MD	Principal Investigator	United States: Institutional Review Board
NCT00438802	Thomas E. Witzig, MD	Study Chair	United States: Federal Government
NCT00438841	William I. Bensinger, MD	Principal Investigator	United States: Federal Government
NCT00439465	Kenneth Meehan, MD	Principal Investigator	United States: Food and Drug Administration
NCT00439556	Issa F. Khouri, MD	Principal Investigator	United States: Food and Drug Administration
NCT00439972	Robert H Knopp, MD	Principal Investigator	United States: Food and Drug Administration
NCT00441142	Patrick Y Wen, MD	Principal Investigator	United States: Food and Drug Administration
NCT00442130	Catherine J. Wu, MD	Principal Investigator	United States: Food and Drug Administration
NCT00442533	Ebrahim Delpassand, M.D.	Principal Investigator	United States: Food and Drug Administration
NCT00444535	Novartis Pharmaceuticals	Study Director	United States: Food and Drug Administration
NCT00445458	Puma	Study Director	United States: Food and Drug Administration
NCT00445692	Leona Holmberg	Principal Investigator	United States: Food and Drug Administration
NCT00445887	Gus Rodriguez, MD	Study Chair	United States: Food and Drug Administration
NCT00446446	MD	Study Director	United States: Food and Drug Administration
NCT00448357	Thomas C. Shea, MD	Principal Investigator	United States: Food and Drug Administration,United States: Institutional Review Board,United States: Federal Government
NCT00448734	Robert Earhart, MD	Study Director	United States: Food and Drug Administration
NCT00449007	Maria A. Oquendo, MD	Principal Investigator	United States: Federal Government
NCT00449657	Paul Walker, MD	Principal Investigator	United States: Institutional Review Board
NCT00450398	Stefan Hemmerich, PhD	Study Director	United States: Food and Drug Administration
NCT00450450	Stephan A. Grupp, MD PhD	Principal Investigator	United States: Institutional Review Board
NCT00450463	Ravi A Madan, M.D.	Principal Investigator	United States: Federal Government
NCT00451555	Call 1-877-CTLILLY (1-877-285-4559) or 1-317-615-4559 Mon - Fri 9 AM - 5 PM Eastern time (UTC/GMT - 5 hours, EST)	Study Director	Germany: Federal Institute for Drugs and Medical Devices,France: Institutional Ethical Committee,Italy: Ministry of Health,Netherlands: Independent Ethics Committee,Spain: Ministry of Health,United States: Food and Drug Administration
NCT00452023	Srdan Verstovsek, MD	Principal Investigator	United States: Food and Drug Administration
NCT00452413	Call 1-877-CTLILLY (1-877-285-4559) or 1-317-615-4559 Mon - Fri 9 AM - 5PM Eastern time (UTC/GMT- 5 hours,EST)	Study Director	United States: Food and Drug Administration
NCT00453154	Neal Ready	Principal Investigator	United States: Food and Drug Administration
NCT00453388	Hans-Peter Kiem	Principal Investigator	United States: Institutional Review Board
NCT00454168	Craig S. Rosenfeld, MD	Study Chair	United States: Food and Drug Administration
NCT00454389	Pravin Dugel, MD|Jeffrey A Nau, MMS	Principal Investigator|Study Director	United States: Food and Drug Administration,Germany: Federal Institute for Drugs and Medical Devices,Austria: Federal Ministry for Health and Women,Switzerland: Swissmedic,United Kingdom: Medicines and Healthcare Products Regulatory Agency,Brazil: National Health Surveillance Agency,Spain: Ministry of Health and Consumption,Israel: Ministry of Health,Peru: Ministry of Health
NCT00455312	Jakub Tolar, M.D., Ph.D.	Principal Investigator	United States: Institutional Review Board
NCT00455325	Clay F. Semenkovich, MD	Principal Investigator	United States: Federal Government
NCT00455689	Hadine Joffe, M.D., M.Sc.	Principal Investigator	United States: Food and Drug Administration,United States: Institutional Review Board
NCT00457639	Abhimanyu Garg, M.D.	Principal Investigator	United States: Food and Drug Administration
NCT00457769	Anna M Barrett, MD	Principal Investigator	United States: Food and Drug Administration
NCT00458653	David Avigan, MD	Principal Investigator	United States: Food and Drug Administration
NCT00460031	Jorge Garcia, MD|Matthew M. Cooney, MD	Principal Investigator|Principal Investigator	United States: Food and Drug Administration
NCT00460174	William Small, MD	Study Chair	United States: Federal Government,United States: Food and Drug Administration
NCT00460239	Eric C Strain, M.D.	Principal Investigator	United States: Food and Drug Administration
NCT00461045	Steven D Reich, MD	Study Director	United States: Food and Drug Administration
NCT00463814	Emerging Oncology Medical Science Director, MD	Study Director	United States: Food and Drug Administration
NCT00464620	Scott Schuetze, MD, PhD	Principal Investigator	United States: Institutional Review Board
NCT00464711	Dan Iosifescu, MD	Principal Investigator	United States: Institutional Review Board
NCT00465491	Dr. Hazel Breitz, M.D.	Study Director	United States: Food and Drug Administration,European Union: European Medicines Agency,Russia: Pharmacological Committee, Ministry of Health
NCT00466661	Bryan K Tolliver, M.D., Ph.D.|Kathleen T Brady, M.D., Ph.D.	Principal Investigator|Study Director	United States: Institutional Review Board
NCT00466895	Leslie Andritsos, MD	Principal Investigator	United States: Food and Drug Administration
NCT00466921	Timothy M. Kuzel, MD	Study Chair	United States: Food and Drug Administration
NCT00467051	Carlos Rodriguez-Galindo, MD	Principal Investigator	United States: Food and Drug Administration
NCT00468117	James F. Markmann, MD, PhD	Principal Investigator	United States: Food and Drug Administration
NCT00468169	Everett E Vokes, MD	Principal Investigator	United States: Institutional Review Board,United States: Food and Drug Administration
NCT00468715	Tiffany A. Traina, MD	Principal Investigator	United States: Institutional Review Board
NCT00468910	Hemant Roy	Principal Investigator	United States: Institutional Review Board
NCT00469859	Patrick A. Brown, MD|Donald Small, MD, PhD	Study Chair|Study Chair	United States: Food and Drug Administration
NCT00470015	Svetomir Markovic, MD, PhD	Study Chair	United States: Food and Drug Administration
NCT00470496	Hassan Arshad	Principal Investigator	United States: Food and Drug Administration
NCT00470704	Nancy Lin, MD	Principal Investigator	United States: Institutional Review Board
NCT00471497	Novartis Pharmaceuticals	Study Director	United States: Food and Drug Administration,Argentina: Administracion Nacional de Medicamentos, Alimentos y Tecnologia Medica,Austria: Ethikkommission,Belgium: Federal Agency for Medicinal Products and Health Products,Brazil: Ministry of Health,Canada: Health Canada,Colombia: INVIMA Instituto Nacional de Vigilancia de Medicamentos y Alimentos,Czech Republic: State Institute for Drug Control,Denma…
NCT00474747	Paolo Anderlini, MD	Principal Investigator	United States: Institutional Review Board,United States: Federal Government
NCT00474929	Thomas E. Witzig, MD|Shaji K. Kumar, MD	Principal Investigator|Principal Investigator	United States: Food and Drug Administration
NCT00475020	Uday Popat, MD	Principal Investigator	United States: Food and Drug Administration
NCT00476190	Daniel DeAngelo, MD	Principal Investigator	United States: Institutional Review Board,Canada: Health Canada
NCT00476996	Clinical Trials	Study Director	United States: Food and Drug Administration
NCT00477412	Michael Wang, MD, MS	Principal Investigator	United States: Food and Drug Administration
NCT00477750	Vivek Roy, MD, FACP|Philip R. Greipp, MD|Craig B. Reeder, MD	Study Chair|Principal Investigator|Principal Investigator	United States: Food and Drug Administration
NCT00477815	Angela Dispenzieri, MD	Study Chair	United States: Food and Drug Administration
NCT00478426	Amit Oza	Principal Investigator	United States: Food and Drug Administration
NCT00478465	Jose G Montoya, MD	Principal Investigator	United States: Food and Drug Administration
NCT00478946	Robert Earhart, MD, PhD	Study Director	Russia: Pharmacological Committee, Ministry of Health,United States: Food and Drug Administration
NCT00479128	Arlene Siefker-Radtke, MD	Principal Investigator	United States: Food and Drug Administration
NCT00479817	MD	Study Director	Australia: Therapeutic Goods Administration,Belgium: Federal Agency for Medicines and Health Products, FAMHP,Canada: Health Canada,India: Central Drugs Standard Control Organization,United States: Food and Drug Administration,United States: Western Institutional Review Board
NCT00481091	Mack Mabry, MD	Study Director	Germany: Federal Institute for Drugs and Medical Devices,United Kingdom: Medicines and Healthcare Products Regulatory Agency,Australia: Department of Health and Ageing Therapeutic Goods Administration,United States: Food and Drug Administration
NCT00481832	Wen-Kai Weng	Principal Investigator	United States: Institutional Review Board
NCT00482092	Priya Raina	Study Director	United States: Food and Drug Administration,Canada: Health Canada
NCT00482378	Angela Dispenzieri, M.D.	Study Chair	United States: Federal Government
NCT00482950	Hans-Peter Guler, MD	Study Director	United States: Food and Drug Administration,Canada: Health Canada,India: Ministry of Health,Mexico: Minstry of Health,Argentina: Administracion Nacional de Medicamentos, Alimentos y Tecnologia Medica
NCT00483223	Steven Isakoff, MD, PhD	Principal Investigator	United States: Institutional Review Board
NCT00483366	Ralph Hauke, MD|Elizabeth C. Reed, MD	Principal Investigator|Study Chair	United States: Federal Government
NCT00485264	Sharon A. Nachman, MD|Andrew Wiznia, MD	Study Chair|Study Chair	United States: Food and Drug Administration
NCT00486603	Myrna Rosenfeld, MD, PhD	Study Chair	United States: Food and Drug Administration
NCT00486642	Kim Chi	Principal Investigator	United States: Food and Drug Administration
NCT00486668	Norman Wolmark, MD	Principal Investigator	United States: Food and Drug Administration,Canada: Health Canada
NCT00486889	Medical Monitor	Study Director	United States: Food and Drug Administration
NCT00487305	Eric Jacobsen, MD	Principal Investigator	United States: Food and Drug Administration
NCT00489307	Sriram Yennurajalingam, MD	Principal Investigator	United States: Food and Drug Administration
NCT00490061	Quynh-Thu Le	Principal Investigator	United States: Institutional Review Board,United States: Food and Drug Administration
NCT00490139	Novartis Pharmaceuticals	Study Director	Germany: Federal Institute for Drugs and Medical Devices,United States: Food and Drug Administration
NCT00490529	Ronald Levy	Principal Investigator	United States: Institutional Review Board,United States: Food and Drug Administration,United States: Data and Safety Monitoring Board
NCT00491816	Priyanka Sharma, M.D.	Principal Investigator	United States: Institutional Review Board
NCT00492050	Sheeba Thomas, MD	Principal Investigator	United States: Food and Drug Administration
NCT00492167	Shakeel Modak, MD|Brian H. Kushner, MD	Study Chair|Principal Investigator	United States: Food and Drug Administration
NCT00492349	L. Elliot Hong, M.D.	Principal Investigator	United States: Institutional Review Board,United States: Food and Drug Administration
NCT00492999	Michael D'Angelica, MD|Nancy E. Kemeny, MD	Principal Investigator|Principal Investigator	United States: Institutional Review Board
NCT00493064	Michael Gaynon, MD	Principal Investigator	United States: Institutional Review Board
NCT00493870	Joanne L Blum, MD	Principal Investigator	United States: Institutional Review Board
NCT00494182	George Blumenschein, MD	Principal Investigator	United States: Food and Drug Administration
NCT00494234	James Carmichael, BSc, MBChB, MD, FRCP|Andrew Tutt, PhD MRCP FRCR	Study Director|Principal Investigator	United States: Food and Drug Administration,United Kingdom: Medicines and Healthcare Products Regulatory Agency,Australia: Department of Health and Ageing Therapeutic Goods Administration,Germany: Federal Institute for Drugs and Medical Devices,Sweden: Medical Products Agency,Spain: Spanish Agency of Medicines
NCT00494442	James Carmichael, BSc MBChB MD FRCP|Andrew Tutt, PhD MRCP FRCR	Study Director|Principal Investigator	United States: Food and Drug Administration,United Kingdom: Medicines and Healthcare Products Regulatory Agency,Australia: Department of Health and Ageing Therapeutic Goods Administration,Germany: Federal Institute for Drugs and Medical Devices,Sweden: Medical Products Agency,Spain: Spanish Agency of Medicines
NCT00495170	Joe Y. Chang, MD, PhD	Principal Investigator	United States: Food and Drug Administration
NCT00495716	Anna Wald, MD, MPH	Principal Investigator	United States: Institutional Review Board
NCT00496366	Deborah Toppmeyer, MD	Principal Investigator	United States: Institutional Review Board,United States: Food and Drug Administration
NCT00496769	Bristol-Myers Squibb	Study Director	United States: Food and Drug Administration,Canada: Health Canada,Argentina: Administracion Nacional de Medicamentos, Alimentos y Tecnologia Medica,Brazil: National Health Surveillance Agency,Chile: Instituto de Salud Pública de Chile,Colombia: INVIMA Instituto Nacional de Vigilancia de Medicamentos y Alimentos,Mexico: Federal Commission for Sanitary Risks Protection,Austria: Agency for Health an…
NCT00497952	Suzanne T. Ildstad, M.D.|Joanne Kurtzberg, MD	Study Director|Principal Investigator	United States: Food and Drug Administration
NCT00498316	Elizabeth Shpall, MD	Principal Investigator	United States: Food and Drug Administration,United States: Federal Government
NCT00499083	Elizabeth C. Reed, MD|Kenneth H. Cowan, MD, PhD	Principal Investigator|Principal Investigator	United States: Food and Drug Administration
NCT00499135	Glenn Liu	Principal Investigator	United States: Food and Drug Administration
NCT00499525	William J. Gradishar, MD	Study Chair	United States: Federal Government,United States: Food and Drug Administration,United States: Institutional Review Board
NCT00499603	Ana Gonzalez-Angulo, M.D.	Principal Investigator	United States: Institutional Review Board,United States: Food and Drug Administration
NCT00499616	Clare Twist, MD|Mary Lou Schmidt, MD	Study Chair|Study Chair	United States: Federal Government
NCT00499655	Karen Reckamp	Principal Investigator	United States: Food and Drug Administration,United States: Institutional Review Board
NCT00500045	Michael Gaynon, MD	Principal Investigator	United States: Institutional Review Board
NCT00500344	Rajendra S. Apte, MD, PhD	Principal Investigator	United States: Food and Drug Administration
NCT00500890	Michael E. Rytting, MD	Principal Investigator	United States: Food and Drug Administration
NCT00501059	Bayer Study Director	Study Director	United States: Food and Drug Administration,Germany: Federal Institute for Drugs and Medical Devices,Ireland: Irish Medicines Board,Italy: Ethics Committee,Poland: Ministry of Health,Spain: Agencia Española de Medicamentos y Productos Sanitarios,United Kingdom: Medicines and Healthcare Products Regulatory Agency
NCT00501410	Scott Kopetz, MD	Principal Investigator	United States: Food and Drug Administration
NCT00504751	Richard Furman, MD	Principal Investigator	United States: Institutional Review Board
NCT00504894	Kane Pryor, M.D.	Principal Investigator	United States: Institutional Review Board
NCT00505063	Rachel Kobos, MD	Principal Investigator	United States: Institutional Review Board
NCT00507728	Paul Cinciripini, PhD	Principal Investigator	United States: Food and Drug Administration,United States: Federal Government
NCT00509093	Anjali Advani, MD|Brenda Cooper, MD	Principal Investigator|Principal Investigator	United States: Food and Drug Administration
NCT00509899	Srdan Verstovsek, MD, PhD|Ayalew Tefferi, MD	Principal Investigator|Principal Investigator	United States: Food and Drug Administration
NCT00510718	Medical Director	Study Director	United States: Food and Drug Administration
NCT00511992	D. Scott McMeekin, MD	Principal Investigator	United States: Food and Drug Administration,United States: Institutional Review Board
NCT00513240	Dean B. Andropoulos, M.D.	Principal Investigator	United States: Food and Drug Administration
NCT00513292	Aman Buzdar	Principal Investigator	United States: Food and Drug Administration
NCT00513383	Lori J. Wirth, MD	Principal Investigator	United States: Food and Drug Administration
NCT00513461	John Hoefs	Principal Investigator	United States: Food and Drug Administration
NCT00513578	Craig S. Rosenfeld, MD	Study Chair	United States: Food and Drug Administration
NCT00513695	Jennifer Specht	Principal Investigator	United States: Institutional Review Board
NCT00513747	John C. Byrd, MD	Study Chair	United States: Federal Government
NCT00513786	David O'Malley, MD	Principal Investigator	United States: Food and Drug Administration
NCT00514046	Brigitte C Widemann, M.D.	Principal Investigator	United States: Federal Government
NCT00514072	James L. Gulley, MD, PhD, FACP	Principal Investigator	United States: Food and Drug Administration
NCT00514449	Konasale Prasad, MD	Principal Investigator	United States: Institutional Review Board
NCT00514774	Penelope Hogarth, M.D.	Principal Investigator	United States: Institutional Review Board
NCT00515021	James A Muldowney, III, MD	Principal Investigator	United States: Institutional Review Board
NCT00515281	Michael D. Schreiber, M.D.	Principal Investigator	United States: Food and Drug Administration
NCT00515528	Thomas Gajeweski, MD, PhD	Principal Investigator	United States: Food and Drug Administration
NCT00516100	Ronald B. Natale, MD	Principal Investigator	United States: Institutional Review Board
NCT00516373	Jane Robertson, BSc, MBCHB, MD|Dr. Johann De Bono, PhD MRCP FRCR	Study Director|Principal Investigator	Netherlands: The Central Committee on Research Involving Human Subjects (CCMO),United Kingdom: Medicines and Healthcare Products Regulatory Agency,Belgium: Federal Agency for Medicinal Products and Health Products,Poland: Office for Registration of Medicinal Products, Medical Devices and Biocidal Products,United States: Food and Drug Administration
NCT00516477	Albert M Maguire, MD	Principal Investigator	United States: Food and Drug Administration
NCT00516607	Roy Rampling, MD, PhD	Study Chair	United States: Federal Government
NCT00518583	John Macdonald, MD	Study Director	United States: Institutional Review Board
NCT00520104	Javelin Pharmaceuticals	Study Director	United States: Food and Drug Administration
NCT00520130	Lauren M Curtis, M.D.	Principal Investigator	United States: Federal Government
NCT00520767	Jeffrey A. Zonder, MD	Principal Investigator	United States: Food and Drug Administration
NCT00520910	Brian Berman, M.D., Ph.D.	Principal Investigator	United States: Institutional Review Board
NCT00520975	Ingrid Mayer	Principal Investigator	United States: Food and Drug Administration
NCT00524277	Elizabeth A Mittendorf, MD, FACS|George E Peoples, MD, FACS	Principal Investigator|Study Director	United States: Food and Drug Administration,United States: Institutional Review Board
NCT00525577	Walker Long, MD	Study Chair	United States: Food and Drug Administration,South Africa: Medicines Control Council,India: Ministry of Health,Georgia: Ministry of Health,Serbia and Montenegro: Agency for Drugs and Medicinal Devices,Ukraine: Ministry of Health,Macedonia: Ethics Committee,Russia: Pharmacological Committee, Ministry of Health
NCT00526591	Jorge A. Garcia, MD	Principal Investigator	United States: Food and Drug Administration
NCT00527566	Michael Wechsler, MD	Principal Investigator	United States: Food and Drug Administration,United States: Institutional Review Board
NCT00528580	Jerry Krishnan, MD	Principal Investigator	United States: Institutional Review Board
NCT00528866	Mark Hurwitz, MD|Oliver Sartor, MD|Ying Xiao, PhD	Principal Investigator|Study Chair|Study Chair	United States: Federal Government
NCT00528957	Erin Quirk, MD	Study Director	United States: Food and Drug Administration
NCT00528983	Barry Skikne, M.D., FACP; FCP (SA)	Study Director	United States: Food and Drug Administration
NCT00529035	John Koreth, MBBS, D.Phil	Principal Investigator	United States: Institutional Review Board
NCT00530868	Andres Forero, M.D.	Principal Investigator	United States: Institutional Review Board
NCT00531284	Naseem Zojwalla	Study Director	United States: Food and Drug Administration
NCT00532675	Novartis Pharmaceuticals	Study Director	United States: Food and Drug Administration,Australia: Department of Health and Ageing Therapeutic Goods Administration,France: Afssaps - Agence française de sécurité sanitaire des produits de santé (Saint-Denis),Italy: Ministry of Health,Spain: Spanish Agency of Medicines
NCT00533949	Jeffrey Bradley, MD|Hak Choy, MD|Gregory A. Masters, MD|Steven E. Schild, MD|Alex A. Adjei, MD, PhD|Jeffrey A. Bogart, MD|Arthur William Blackstock, MD|Mark A. Socinski, MD	Principal Investigator|Study Chair|Study Chair|Study Chair|Study Chair|Study Chair|Study Chair|Study Chair	United States: Food and Drug Administration
NCT00536341	Ian W. Flinn, M.D.	Study Chair	United States: Food and Drug Administration
NCT00536874	Eileen O'Reilly, MD|Peter J. Allen, MD	Principal Investigator|Principal Investigator	United States: Institutional Review Board
NCT00536952	Bharat B. Mittal, MD	Study Chair	United States: Food and Drug Administration,United States: Institutional Review Board
NCT00536991	Saby George	Principal Investigator	United States: Institutional Review Board
NCT00538720	Nancy D. Perrier, MD	Principal Investigator	United States: Food and Drug Administration
NCT00538824	Ruben Niesvizky, MD	Principal Investigator	United States: Institutional Review Board
NCT00539591	Alberto Pappo, MD	Principal Investigator	United States: Institutional Review Board
NCT00540007	Todd Fehniger, M.D., Ph.D.	Principal Investigator	United States: Food and Drug Administration
NCT00540930	Carol L Shields, MD	Principal Investigator	United States: Institutional Review Board
NCT00540995	Anthony Stein	Principal Investigator	United States: Institutional Review Board
NCT00542451	Eric Winer, MD	Principal Investigator	United States: Institutional Review Board
NCT00543439	Pfizer CT.gov Call Center	Study Director	United States: Food and Drug Administration
NCT00543504	Funda Meric-Bernstam, MD	Principal Investigator	United States: Food and Drug Administration
NCT00544830	Przemyslaw W. Twardowski, MD	Principal Investigator	United States: Institutional Review Board
NCT00547066	William Wegener, MD, PHD	Study Chair	United States: Food and Drug Administration
NCT00547378	Steven Siegel, MD	Study Chair	United States: Institutional Review Board
NCT00550537	David Carbone, M.D., Ph.D.	Study Chair	United States: Vanderbilt University
NCT00550615	Julie Vose, M.D.	Principal Investigator	United States: Institutional Review Board
NCT00551070	John Farley	Principal Investigator	United States: Food and Drug Administration
NCT00551460	Jeffrey E. Lancet, MD|Rami Komrokji, MD|Cheryl L. Willman, MD|Marilyn L. Slovak, PhD	Study Chair|Study Chair|Study Chair|Study Chair	United States: Food and Drug Administration
NCT00553098	Lauri Burroughs	Principal Investigator	United States: Institutional Review Board
NCT00553150	Jann N. Sarkaria, MD	Study Chair	United States: Food and Drug Administration,United States: Institutional Review Board
NCT00553202	Stella M. Davies, MBBS, PhD	Study Chair	United States: Federal Government
NCT00553358	Novartis Pharmaceuticals	Study Director	United States: Food and Drug Administration,United Kingdom: Medicines and Healthcare Products Regulatory Agency,Spain: Ministry of Health,Lithuania: State Medicine Control Agency - Ministry of Health,Germany: Federal Institute for Drugs and Medical Devices
NCT00553410	Marco Colleoni, MD	Study Chair	Switzerland: Swissmedic,Germany: Federal Institute for Drugs and Medical Devices,Belgium: Federal Agency for Medicinal Products and Health Products,United States: Food and Drug Administration,Denmark: Danish Medicines Agency,United Kingdom: Medicines and Healthcare Products Regulatory Agency,Australia: Department of Health and Ageing Therapeutic Goods Administration,Austria: Agency for Health and…
NCT00553462	Rogerio Lilenbaum, MD	Study Chair	United States: Federal Government
NCT00553644	Vicki Morrison	Principal Investigator	United States: Food and Drug Administration
NCT00553683	Andrew N. de la Torre, MD	Study Chair	United States: Food and Drug Administration
NCT00553800	Hossein Borghaei, DO	Principal Investigator	United States: Institutional Review Board
NCT00554515	David F McDermott, MD|Kim Margolin, MD|Walter Urba, MD|Marc Ernstoff, MD|Theodore Logan, MD|Joseph Clark, MD|Janice Dutcher, MD|Michael Wong, MD|Allen Pantuck, MD|Leslie Oleksowicz, MD|Leonard Appleman, MD|Geoffrey Weiss, MD|Jeffrey Sosman, MD|Ulka Vaishampayan, MD	Study Chair|Principal Investigator|Principal Investigator|Principal Investigator|Principal Investigator|Principal Investigator|Principal Investigator|Principal Investigator|Principal Investigator|Principal Investigator|Principal Investigator|Principal Investigator|Principal Investigator|Principal Investigator	United States: Institutional Review Board
NCT00554788	Ira Dunkel, MD	Principal Investigator	United States: Food and Drug Administration
NCT00555399	Marta Penas-Prado, MD|Vinay Puduvalli, MD	Principal Investigator|Study Chair	United States: Food and Drug Administration
NCT00555581	Robert Spiera, MD	Principal Investigator	United States: Institutional Review Board,United States: Food and Drug Administration
NCT00557193	Joanne Hilden, MD	Principal Investigator	United States: Food and Drug Administration
NCT00557349	Roger de la Torre, MD	Principal Investigator	United States: Institutional Review Board
NCT00557492	Herbert J. Zeh, MD	Principal Investigator	United States: Institutional Review Board
NCT00558519	Wendy Stock, M.D.	Study Chair	United States: Food and Drug Administration
NCT00558896	Martha Q. Lacy, MD	Study Chair	United States: Food and Drug Administration
NCT00559117	Pierre Triozzi, Dr.|Andrew Brenner, MD	Principal Investigator|Principal Investigator	United States: Food and Drug Administration
NCT00559819	Asokumar Buvanendran, MD	Study Director	United States: Institutional Review Board
NCT00560586	Leila Kheirandish, MD	Principal Investigator	United States: Institutional Review Board
NCT00562328	Clive S. Zent, MD	Study Chair	United States: Food and Drug Administration
NCT00562640	Roisin O'Cearbhaill, MB, BCh|Richard J. O'Reilly, MD	Principal Investigator|Principal Investigator	United States: Food and Drug Administration
NCT00563212	Rany Condos, MD	Principal Investigator	United States: Food and Drug Administration
NCT00563784	Ritsuko R. Komaki, MD	Principal Investigator	United States: Food and Drug Administration,United States: Federal Government
NCT00565487	Yixing Jiang, M.D.	Principal Investigator	United States: Food and Drug Administration
NCT00565773	Antonio Guasch, MD	Principal Investigator	United States: Food and Drug Administration,United States: Institutional Review Board
NCT00566488	M. Louise Markert, MD, PhD	Principal Investigator	United States: Institutional Review Board,United States: Food and Drug Administration
NCT00566540	Enver Ozer, MD	Principal Investigator	United States: Institutional Review Board
NCT00566618	Stacy Moulder, MD	Principal Investigator	United States: Food and Drug Administration
NCT00566696	Brandon Triplett, MD	Principal Investigator	United States: Food and Drug Administration
NCT00566852	Paul D. Brown, MD|Christina A. Meyers, PhD|Sherry Fox, RN, PhD|Deepak Khuntia, MD	Principal Investigator|Study Chair|Study Chair|Study Chair	United States: Food and Drug Administration
NCT00567190	Ru Walker, M.D.	Study Director	United States: Food and Drug Administration
NCT00567359	Lecia V. Sequist, MD, MPH	Principal Investigator	United States: Institutional Review Board
NCT00567567	Julie Park, MD	Principal Investigator	United States: Institutional Review Board
NCT00567580	Alan Pollack, MD, PhD|Leonard G. Gomella, MD|Joycelyn L. Speight, MD, PhD	Principal Investigator|Study Chair|Study Chair	United States: Federal Government
NCT00569127	James Yao	Principal Investigator	United States: Food and Drug Administration
NCT00570258	Issam Makhoul, MD	Principal Investigator	United States: Institutional Review Board
NCT00570674	Roy B. Tishler, MD	Principal Investigator	United States: Institutional Review Board
NCT00571298	David J Sugarbaker, MD	Principal Investigator	United States: Institutional Review Board
NCT00572065	Gail Roboz, MD	Principal Investigator	United States: Institutional Review Board
NCT00572078	Elena G Chiorean, MD|Daniela E Matei, MD	Principal Investigator|Principal Investigator	United States: Institutional Review Board
NCT00572169	Gareth Morgan, MD, PhD	Principal Investigator	United States: Institutional Review Board
NCT00572897	John Mascarenhas, MD|Giovanni Barosi, MD|Damiano Rondelli, MD	Principal Investigator|Study Chair|Study Chair	United States: Institutional Review Board,United States: Food and Drug Administration
NCT00573794	Andreas Lazar, MD	Study Director	Czech Republic: State Institute for Drug Control,Switzerland: Swissmedic,Hungary: National Institute of Pharmacy,United States: Food and Drug Administration,Germany: Paul-Ehrlich-Institut,Canada: Health Canada,Spain: Agencia Española de Medicamentos y Productos Sanitarios,New Zealand: Medsafe,Austria : Federal Ministry for Labour, Health, and Social Affairs,Sweden: Medical Products Agency,France:…
NCT00574119	Marvin W Kronenberg, MD	Principal Investigator	United States: Institutional Review Board
NCT00574288	Janssen Research &amp; Development, LLC Clinical Trial	Study Director	United States: Food and Drug Administration,Denmark: Danish Medicines Agency,Sweden: Medical Products Agency,Netherlands: The Central Committee on Research Involving Human Subjects (CCMO)
NCT00574496	Miguel-Angel Perales, MD|Juliet Barker, MBBS|Craig Moskowitz, MD|Tanya Trippett, MD|Farid Boulad, MD	Principal Investigator|Principal Investigator|Principal Investigator|Principal Investigator|Principal Investigator	United States: Institutional Review Board
NCT00574587	Joseph Sparano, MD	Principal Investigator	United States: Institutional Review Board
NCT00574769	Mitchell E Gross, MD, Ph.D	Principal Investigator	United States: Food and Drug Administration
NCT00575393	Julian Molina, MD, PhD	Principal Investigator	United States: Food and Drug Administration
NCT00575952	D. McMeekin	Principal Investigator	United States: Food and Drug Administration
NCT00576225	Jack W. Singer, M.D.	Study Director	United States: Food and Drug Administration
NCT00576680	Jennifer Chan, MD, PhD	Principal Investigator	United States: Institutional Review Board
NCT00576836	M. Louise Markert, MD, PhD	Principal Investigator	United States: Food and Drug Administration,United States: Institutional Review Board
NCT00576979	Anthony S. Stein, MD	Study Chair	United States: Institutional Review Board
NCT00577005	Gerardo Gonzalez, MD	Principal Investigator	United States: Food and Drug Administration
NCT00577200	Asokumar Buvanendran, M.D.	Principal Investigator	United States: Institutional Review Board
NCT00577278	Auayporn P. Nademanee, MD	Study Chair	United States: Federal Government,United States: Institutional Review Board
NCT00577304	Jan Ohrstrom, PhD	Study Director	United States: Food and Drug Administration
NCT00577382	F. Stephen Hodi, MD	Principal Investigator	United States: Food and Drug Administration
NCT00577577	Richard Moxley, M.D.	Study Chair	United States: Food and Drug Administration
NCT00577629	David Rizzieri, MD	Principal Investigator	United States: Institutional Review Board
NCT00579280	David Sheehan, MD	Principal Investigator	United States: Food and Drug Administration
NCT00579527	M. Louise Markert, MD, PhD	Principal Investigator	United States: Food and Drug Administration,United States: Institutional Review Board
NCT00580333	Paula D. Ryan, MD	Principal Investigator	United States: Food and Drug Administration
NCT00580645	Sherry A McKee, PhD	Principal Investigator	United States: Institutional Review Board,United States: Food and Drug Administration
NCT00580853	Sherry A McKee, PhD	Principal Investigator	United States: Institutional Review Board
NCT00580931	Steven S Schreiber, MD	Principal Investigator	United States: Institutional Review Board
NCT00583024	David M Lubaroff, PhD	Principal Investigator	United States: Food and Drug Administration,United States: Institutional Review Board,United States: Federal Government
NCT00583453	Douglas VanDaele, MD	Principal Investigator	United States: Institutional Review Board
NCT00583752	David M Lubaroff, PhD	Principal Investigator	United States: Food and Drug Administration,United States: Institutional Review Board,United States: Federal Government
NCT00586391	Carlos Ramos, MD	Principal Investigator	United States: Food and Drug Administration,United States: Institutional Review Board
NCT00588770	Athanassios (Ethan) Argiris	Principal Investigator	United States: Food and Drug Administration
NCT00588991	Keith Pratz	Principal Investigator	United States: Food and Drug Administration
NCT00589056	Amit Maity	Principal Investigator	United States: Institutional Review Board
NCT00589121	Dian Wang, MD, PhD|Scott Okuno, MD|Burton L. Eisenberg, MD|John M. Kane, MD|David G. Kirsch, MD, PhD	Principal Investigator|Study Chair|Study Chair|Study Chair|Study Chair	United States: Federal Government
NCT00589186	Toh Han Chong, MD, MBBS, MRCP	Study Chair	United States: Federal Government
NCT00589875	E. Antonio Chiocca, MD, PhD	Principal Investigator	United States: Food and Drug Administration
NCT00590824	Paul M Sondel, MD, PhD|Mark R Albertini, MD	Principal Investigator|Study Chair	United States: Food and Drug Administration
NCT00590954	Thomas Kaley, MD	Principal Investigator	United States: Food and Drug Administration,United States: Institutional Review Board
NCT00591058	Burt Nabors, MD|Glenn Lesser, MD|Steven Rosenfeld, MD, PhD|Sean Grimm, MD|Maceij Mrugala, MD|Jeremy Rudnick, MD|Gerry Linette, MD	Principal Investigator|Principal Investigator|Principal Investigator|Principal Investigator|Principal Investigator|Principal Investigator|Principal Investigator	United States: Food and Drug Administration
NCT00591292	Jonathan Lewis, MD	Study Director	United States: Food and Drug Administration
NCT00591383	Jonathan Lewis, MD	Study Director	United States: Food and Drug Administration
NCT00591422	Jonathan Lewis, MD, PhD	Study Director	United States: Food and Drug Administration
NCT00591630	Issa F. Khouri, MD	Principal Investigator	United States: Food and Drug Administration
NCT00592150	Robert M Carey, MD	Principal Investigator	United States: Institutional Review Board
NCT00592501	Annie W Chan, MD	Principal Investigator	United States: Institutional Review Board
NCT00593242	Charles M Cotten, MD MHS	Principal Investigator	United States: Institutional Review Board,United States: Food and Drug Administration
NCT00593450	Daniel F Martin, MD|Stuart L Fine, MD|Maureen G Maguire, PhD|Glenn Jaffe,, MD|Juan E Grunwald, MD	Study Chair|Study Chair|Study Director|Study Director|Principal Investigator	United States: Food and Drug Administration
NCT00593554	Sherif Farag, MD/PhD	Principal Investigator	United States: Food and Drug Administration,United States: Institutional Review Board
NCT00595088	Donald Lamm, MD	Principal Investigator	United States: Food and Drug Administration,Israel: Ministry of Health
NCT00596011	Nagi Kumar, PhD	Principal Investigator	United States: Food and Drug Administration
NCT00596531	William H Martin, Ph.D.|Yongbing Shi, M.D., Ph.D.	Principal Investigator|Principal Investigator	United States: Institutional Review Board
NCT00596622	Amit Anand, MD	Principal Investigator	United States: Federal Government
NCT00599170	Anil Tulpule, MD	Principal Investigator	United States: Institutional Review Board
NCT00600496	Patricia LoRusso, DO|Roger Cohen, MD|Jeffrey Infante, MD|Kevin Kim, MD	Principal Investigator|Principal Investigator|Principal Investigator|Principal Investigator	United States: Food and Drug Administration
NCT00601094	Jay M. Lee, MD	Study Chair	United States: Food and Drug Administration
NCT00601705	David J. Adelstein, MD	Principal Investigator	United States: Institutional Review Board
NCT00601900	Maura Dickler	Principal Investigator	United States: Food and Drug Administration
NCT00601913	Mercedes Porosnicu, MD|J. D. Browne, MD	Principal Investigator|Principal Investigator	United States: Institutional Review Board,United States: Food and Drug Administration
NCT00602186	SAKINEH hajebrahimi, MD	Study Director	United States: Institutional Review Board
NCT00602459	John Byrd	Principal Investigator	United States: Food and Drug Administration
NCT00602641	Alexander Stewart	Principal Investigator	United States: Federal Government
NCT00602693	Claudio G. Brunstein, MD, PhD|Margaret L. MacMillan, MD	Principal Investigator|Principal Investigator	United States: Food and Drug Administration
NCT00602836	Tait D. Shanafelt, MD|Han Win Tun, MD|Jose F. Leis, MD, PhD	Study Chair|Principal Investigator|Principal Investigator	United States: Food and Drug Administration
NCT00604591	Edward Huey, MD	Principal Investigator	United States: Food and Drug Administration,United States: Institutional Review Board
NCT00605696	Michelle Ng Gong, MD, MS	Principal Investigator	United States: Federal Government
NCT00608075	Caleb M Adler, MD	Principal Investigator	United States: Institutional Review Board
NCT00608205	David J. Adelstein, MD|Panayiotis Savvides, MD	Principal Investigator|Principal Investigator	United States: Food and Drug Administration
NCT00609336	Andrew Coveler	Principal Investigator	United States: Institutional Review Board
NCT00609791	Arti Hurria, MD	Principal Investigator	United States: Institutional Review Board
NCT00610493	Sarina Piha-Paul, MD	Principal Investigator	United States: Food and Drug Administration
NCT00611208	Arthur E Frankel, MD|Madeleine Duvic, MD|Cesar Rodriguez, MD	Principal Investigator|Principal Investigator|Principal Investigator	United States: Food and Drug Administration
NCT00611572	Handan Gunduz-Bruce, M.D.	Principal Investigator	United States: Food and Drug Administration
NCT00612274	Stuart Seropian, M.D.	Principal Investigator	United States: Institutional Review Board
NCT00613080	Michael C. Garofalo, MD|Adam C. Berger, MD|Johanna Bendell, MD	Principal Investigator|Study Chair|Study Chair	United States: Federal Government
NCT00614809	Wu yilong, MD	Principal Investigator	China: Food and Drug Administration,United States: Food and Drug Administration
NCT00614822	Michael Guarino, MD	Principal Investigator	United States: Institutional Review Board
NCT00615784	Donald E. Tsai, MD, PhD	Principal Investigator	United States: Institutional Review Board
NCT00617409	Scott Antonia, M.D.	Principal Investigator	United States: Food and Drug Administration
NCT00617942	William Sikov, MD	Principal Investigator	United States: Institutional Review Board
NCT00617981	Ronnie T Poon, M.D.|Riccardo Lencioni, M.D.	Study Director|Study Director	United States: Food and Drug Administration,Hong Kong: Department of Health,China: Food and Drug Administration,Taiwan: Department of Health,Korea: Food and Drug Administration,Italy: Ethics Committee,Canada: Health Canada
NCT00618605	Lindsey Baden, MD|Dan Barouch, MD, PhD|Raphael Dolin, MD	Study Chair|Study Chair|Study Chair	United States: Food and Drug Administration
NCT00620633	Susan Prockop, MD	Principal Investigator	United States: Food and Drug Administration
NCT00621309	David L Eaton, PhD	Principal Investigator	United States: Institutional Review Board
NCT00621686	Evanthia Galanis, MD	Study Chair	United States: Federal Government
NCT00622466	Barbara B. Haley, MD	Principal Investigator	United States: Food and Drug Administration
NCT00622726	Helen A. Mintz-Hittner, M.D.	Principal Investigator	United States: Food and Drug Administration
NCT00624013	Mayer Davidson, M.D.	Study Director	United States: Institutional Review Board
NCT00624715	Deepak D'Souza, M.D.	Principal Investigator	United States: Food and Drug Administration
NCT00624923	Francine Welty, MD|Allison B. Goldfine, MD|Ernest Schaefer, MD|Melvin Clouse, MD|Steven E. Shoelson, MD, PhD	Study Director|Principal Investigator|Principal Investigator|Principal Investigator|Principal Investigator	United States: Food and Drug Administration
NCT00625820	Rajiv Saran, MD	Principal Investigator	United States: Institutional Review Board
NCT00625846	Keith Bible	Principal Investigator	United States: Food and Drug Administration
NCT00626197	Clinical Trials	Study Director	United States: Food and Drug Administration
NCT00626483	Gordana Vlahovic, MD	Principal Investigator	United States: Food and Drug Administration
NCT00626990	Wolfgang Wick|Warren P. Mason, MD|Michael A. Vogelbaum, MD, PhD|S. Erridge|Anna Nowak, MD	Study Chair|Study Chair|Study Chair|Study Chair|Study Chair	Australia: National Health and Medical Research Council,Austria: Agency for Health and Food Safety,Belgium: Federal Agency for Medicinal Products and Health Products,Canada: Health Canada,France: Afssaps - Agence française de sécurité sanitaire des produits de santé (Saint-Denis),Germany: Federal Institute for Drugs and Medical Devices,Italy: Ethics Committee,Israel: Ethics Commission,Netherlands…
NCT00628251	Jane Robertson, BSc, MBCHB, MD|Stan Kaye, BSc, MB, FRCP, FRCR, SMedSCi	Study Director|Principal Investigator	United States: Food and Drug Administration,United Kingdom: Medicines and Healthcare Products Regulatory Agency,Australia: Department of Health and Ageing Therapeutic Goods Administration,Germany: Federal Institute for Drugs and Medical Devices,Sweden: Medical Products Agency,Spain: Ministry of Health,Israel: Ministry of Health,Poland: Office for Registration of Medicinal Products, Medical Device…
NCT00628498	William Tappe, M.D.|Paul Richardson, M.D.	Study Chair|Principal Investigator	United States: Food and Drug Administration
NCT00628914	Ian A Cook, MD	Principal Investigator	United States: Institutional Review Board
NCT00629343	Robert N Taub, MD	Principal Investigator	United States: Institutional Review Board
NCT00629798	Hugo Castro-Malaspina, MD	Principal Investigator	United States: Food and Drug Administration
NCT00630032	Mario Campone, MD	Principal Investigator	France: Afssaps - Agence française de sécurité sanitaire des produits de santé (Saint-Denis),United States: Food and Drug Administration,Belgium: Federal Agency for Medicinal Products and Health Products
NCT00630097	Gantt Galloway, PharmD	Principal Investigator	United States: Food and Drug Administration
NCT00631072	Steven Balk, MD, PhD|F. Stephen Hodi, MD	Principal Investigator|Principal Investigator	United States: Food and Drug Administration
NCT00631852	Elizabeth Peralta, M.D.	Principal Investigator	United States: Food and Drug Administration
NCT00633165	Jack Singer, M.D.	Study Chair	United States: Food and Drug Administration
NCT00633594	Ian W Flinn, M.D.	Study Chair	United States: Food and Drug Administration
NCT00634231	Mark W Kieran, MD, PhD	Study Chair	United States: Food and Drug Administration
NCT00634270	Bruce Korf, MD|Brian Weiss, MD|Roger Packer, MD	Principal Investigator|Principal Investigator|Study Director	United States: Institutional Review Board
NCT00634634	Antoinette Tan, MD	Principal Investigator	United States: Institutional Review Board,United States: Food and Drug Administration
NCT00635557	Andrew P. Beelen, MD	Study Director	United States: Food and Drug Administration
NCT00636168	Bristol-Myers Squibb	Study Director	United States: Food and Drug Administration,United States: Institutional Review Board,European Union: European Medicines Agency,Australia: Department of Health and Ageing Therapeutic Goods Administration,Belgium: Federal Agency for Medicinal Products and Health Products,Czech Republic: State Institute for Drug Control,Denmark: Laegmiddeistyrelsen,Finland: Laakelaitos,France: Afssaps - Agence fran…
NCT00638547	Paul Orchard, MD	Principal Investigator	United States: Food and Drug Administration
NCT00639639	Gordana Vlahovic, MD	Principal Investigator	United States: Food and Drug Administration
NCT00639717	Gregory Yanik, MD	Principal Investigator	United States: Institutional Review Board
NCT00639743	Guy MEYER, MD PhD|Stavros Konstantinides, MD, PhD	Principal Investigator|Principal Investigator	United States: Food and Drug Administration
NCT00640003	Thomas O Crawford, M.D.	Principal Investigator	United States: Institutional Review Board
NCT00641147	Francis Giardiello	Principal Investigator	United States: Food and Drug Administration
NCT00641160	George Tidmarsh, MD, PhD	Study Director	United States: Food and Drug Administration
NCT00643097	Gordana Vlahovic, MD	Principal Investigator	United States: Food and Drug Administration
NCT00644228	Brian G. Durie	Principal Investigator	United States: Food and Drug Administration
NCT00644696	Rajen Mody, MD	Principal Investigator	United States: Food and Drug Administration
NCT00645710	Jeffrey Wong	Principal Investigator	United States: Food and Drug Administration,United States: Institutional Review Board
NCT00646230	Barry J. Maurer, MD, PhD	Study Chair	United States: Food and Drug Administration
NCT00651261	Richard M. Stone, MD	Study Chair	United States: Food and Drug Administration
NCT00652574	Anne S. Tsao, MD	Principal Investigator	United States: Food and Drug Administration,United States: Federal Government
NCT00653068	Alyssa Reddy, MD	Principal Investigator	United States: Food and Drug Administration
NCT00654160	Robert McWilliams, MD	Principal Investigator	United States: Federal Government
NCT00654732	Michelle Fanale, MD	Principal Investigator	United States: Food and Drug Administration
NCT00655850	Francisco Robert, M.D.	Principal Investigator	United States: Institutional Review Board
NCT00655876	Mohan Suntharalingam, MD|David H. Ilson, MD, PhD	Principal Investigator|Study Chair	United States: Food and Drug Administration
NCT00656058	Ronald E Gress, M.D.	Principal Investigator	United States: Federal Government
NCT00656786	Maria Colavincenzo, MD|Vera Hirsh, MD|Milan Anadkat, MD|Serena Mraz, MD|Cliff Perlis, MD|Madeline Duvic, MD|Jennifer Temel, MD	Principal Investigator|Principal Investigator|Principal Investigator|Principal Investigator|Principal Investigator|Principal Investigator|Principal Investigator	United States: Food and Drug Administration,Canada: Health Canada Therapeutic Products Directorate
NCT00658814	Sucha Nand	Principal Investigator	United States: Food and Drug Administration
NCT00658892	Svetomir Markovic, M.D., Ph.D.	Principal Investigator	United States: Food and Drug Administration
NCT00658931	John L Shuster, MD	Principal Investigator	United States: Institutional Review Board
NCT00659828	Julio Licinio, MD	Principal Investigator	United States: Food and Drug Administration
NCT00660101	Henry E Schea	Study Director	United States: Food and Drug Administration
NCT00660283	Renato V LaRocca, MD	Principal Investigator	United States: Institutional Review Board
NCT00660673	Janet Benesh	Study Director	Thailand: Ministry of Public Health,Portugal: National Pharmacy and Medicines Institute,Canada: Health Canada,Czech Republic: State Institute for Drug Control,United States: Food and Drug Administration,Israel: Ministry of Health,Poland: Office for Registration of Medicinal Products, Medical Devices and Biocidal Products,United Kingdom: Medicines and Healthcare Products Regulatory Agency,New Zeal…
NCT00661193	Primo N. Lara, MD	Study Chair	United States: Federal Government
NCT00661492	Mark T. Fleming, MD	Principal Investigator	United States: Institutional Review Board
NCT00662129	Donald W. Northfelt, MD, FACP	Study Chair	United States: Federal Government
NCT00662506	Tracy Batchelor	Principal Investigator	United States: Food and Drug Administration
NCT00662636	Charles Erlichman	Principal Investigator	United States: Food and Drug Administration
NCT00663039	Henry Holcomb, M.D.	Principal Investigator	United States: Institutional Review Board,United States: Food and Drug Administration
NCT00663689	Wu Yilong, MD	Principal Investigator	United States: Institutional Review Board
NCT00664326	Bayer Study Director	Study Director	United States: Food and Drug Administration,United Kingdom: Medicines and Healthcare Products Regulatory Agency,Germany: Federal Institute for Drugs and Medical Devices,France: Afssaps - Agence française de sécurité sanitaire des produits de santé (Saint-Denis),Finland: Finnish Medicines Agency,Poland: Ministry of Health
NCT00666562	Tracy Downs	Principal Investigator	United States: Food and Drug Administration
NCT00667251	Novartis pharmaceuticals	Study Director	United States: Food and Drug Administration,Canada: Health Canada
NCT00667342	Michael Bishop, MD	Principal Investigator	United States: Institutional Review Board
NCT00667615	David Straus, MD	Principal Investigator	United States: Institutional Review Board
NCT00668421	Ronald Hoffman, MD	Principal Investigator	United States: Food and Drug Administration,United States: Institutional Review Board
NCT00668850	Gerald Bernstein,, MD|Jaime Davidson, MD|Philip Raskin, MD	Study Chair|Study Director|Principal Investigator	United States: Food and Drug Administration
NCT00668941	Robert Lindsay, MD, PhD	Principal Investigator	United States: Federal Government
NCT00669162	Xinglei Shen, MD	Principal Investigator	United States: Institutional Review Board
NCT00669669	Hans-Peter Kiem	Principal Investigator	United States: Food and Drug Administration
NCT00669734	Elizabeth Poplin	Principal Investigator	United States: Food and Drug Administration
NCT00670748	Steven A Rosenberg, M.D.	Principal Investigator	United States: Federal Government,United States: Food and Drug Administration
NCT00672737	Anthony Doufas	Principal Investigator	United States: Institutional Review Board
NCT00673218	Robert G Townley, MD	Principal Investigator	United States: Institutional Review Board
NCT00674297	Doruk Erkan, MD|Silvia Pierangeli, PhD	Principal Investigator|Principal Investigator	United States: Institutional Review Board
NCT00674479	Farhad Ravandi-Kashani, M.D.	Principal Investigator	United States: Food and Drug Administration
NCT00674648	Susan Prockop, MD	Principal Investigator	United States: Food and Drug Administration
NCT00675233	Hassan Arshad, MD	Principal Investigator	United States: Institutional Review Board,United States: Food and Drug Administration
NCT00676715	Clinical Trials	Study Director	United States: Food and Drug Administration
NCT00676975	Francis KL Chan, MD	Principal Investigator	United States: Institutional Review Board,Hong Kong: Joint CUHK-NTEC Clinical Research Ethics Committee
NCT00677092	Jonathan Kay, MD	Principal Investigator	United States: Food and Drug Administration
NCT00678730	Deepak D'Souza, M.D.	Principal Investigator	United States: Food and Drug Administration
NCT00678743	Kevin C. Maki, PhD	Study Director	United States: Institutional Review Board
NCT00679029	Elizabeth Reed	Principal Investigator	United States: Institutional Review Board
NCT00679289	John Kirkwood, MD	Study Chair	United States: Food and Drug Administration
NCT00680901	Novartis Pharmaceuticals	Study Director	China: Food and Drug Administration,United States: Food and Drug Administration
NCT00680992	MD	Study Director	Australia: Therapeutic Goods Administration,Canada: Health Canada,European Union: European Medicines Agency,United States: Food and Drug Administration
NCT00682435	Andrew Chang, M.D.	Principal Investigator	United States: Institutional Review Board
NCT00683670	Gerald P. Linette, M.D., Ph.D.	Principal Investigator	United States: Food and Drug Administration
NCT00683761	Karen Fink, MD|Adam Mamelak, MD|Steven Rosenfeld, MD|Jan Drappatz, MD|Patrick Wen, MD|Jeffrey Olson, MD|Richard Wahl, MD|Heather Jacene, MD|Antonio Omuro, MD|Edward Pan, MD|Sean Grimm, MD|Jeffrey Raizer, MD|Nimish Mobile, MD|Marc Chamberlain, MD|Jay-Jiguang Zhu, MD|John Fiveash, MD|David Schiff, MD|Michael Edgeworth, MD|Mark Malkin, MD|Maciej Mrugala, MD|Steven Chmura, MD|Thomas Gribbin, MD	Principal Investigator|Principal Investigator|Principal Investigator|Principal Investigator|Principal Investigator|Principal Investigator|Principal Investigator|Principal Investigator|Principal Investigator|Principal Investigator|Principal Investigator|Principal Investigator|Principal Investigator|Principal Investigator|Principal Investigator|Principal Investigator|Principal Investigator|Principa…	United States: Food and Drug Administration
NCT00684294	Minal Barve, MD	Principal Investigator	United States: Food and Drug Administration
NCT00684983	Tufia Haddad	Principal Investigator	United States: Food and Drug Administration
NCT00685776	Medical Monitor	Study Director	United States: Food and Drug Administration
NCT00685919	David Robertson, MD	Principal Investigator	United States: Institutional Review Board,United States: Food and Drug Administration
NCT00686166	Cynthia G. Leichman, MD	Study Chair	United States: Federal Government
NCT00686374	Andreas Lazar	Study Director	Czech Republic: State Institute for Drug Control,United Kingdom: Medicines and Healthcare Products Regulatory Agency,Canada: Health Canada,Belgium: Federal Agency for Medicinal Products and Health Products,United States: Food and Drug Administration,Poland: Office for Registration of Medicinal Products, Medical Devices and Biocidal Products,Poland: The Central Register of Clinical Trials
NCT00686972	Dariush Elahi, PhD	Principal Investigator	United States: Food and Drug Administration
NCT00689572	Nassima Ait-Daoud Tiouririne, M.D.	Principal Investigator	United States: Food and Drug Administration
NCT00689936	Christian Jacques, MD	Study Director	Austria: Agency for Health and Food Safety,Canada: Health Canada,Finland: Finnish Medicines Agency,France: Afssaps - Agence française de sécurité sanitaire des produits de santé (Saint-Denis),Germany: Federal Institute for Drugs and Medical Devices,Ireland: Irish Medicines Board,Italy: The Italian Medicines Agency,Portugal: National Pharmacy and Medicines Institute,Spain: Spanish Agency of Medici…
NCT00691015	Zaid Al-Kadhimi, MD	Study Chair	United States: Federal Government,United States: Food and Drug Administration
NCT00691106	Joseph Jorizzo, MD	Principal Investigator	United States: Institutional Review Board
NCT00693654	Alan Fleischer, MD	Principal Investigator	United States: Institutional Review Board
NCT00693693	Steve Feldman, MD, PhD	Principal Investigator	United States: Institutional Review Board
NCT00694915	Mahesh Desai, MD|N K Mohanty, MD|Amillal Bhat, MD|Sujata Patwardhan, MD|Kim Mammen, MD|Sushil Bhatia, MD|B. R. Srivastav, MD|Jitendra Amlani, MD|Anup Kundu, MD|H. K. Moorthy, MD|Shrawan K. Singh, MD|Purshottam K. Puri, MD|Rajeev Sood, MD|Padmaraj Hegde, MD|Yathish Kumar, MD	Principal Investigator|Principal Investigator|Principal Investigator|Principal Investigator|Principal Investigator|Principal Investigator|Principal Investigator|Principal Investigator|Principal Investigator|Principal Investigator|Principal Investigator|Principal Investigator|Principal Investigator|Principal Investigator|Principal Investigator	India: Drugs Controller General of India,United States: Food and Drug Administration
NCT00695409	Amrita Y. Krishnan, MD	Principal Investigator	United States: Institutional Review Board
NCT00695786	Felipe Samaniego, MD	Principal Investigator	United States: Food and Drug Administration
NCT00695877	Lindsey Baden, MD|Dan Barouch, MD	Study Chair|Study Chair	United States: Food and Drug Administration
NCT00696449	Steve Feldman, MD, PhD	Principal Investigator	United States: Institutional Review Board
NCT00697346	Medical Monitor	Study Director	United States: Food and Drug Administration
NCT00697463	Elizabeth Shane, MD|Adi Cohen, MD	Principal Investigator|Study Director	United States: Institutional Review Board
NCT00697684	David E Avigan, MD	Principal Investigator	United States: Institutional Review Board,United States: Food and Drug Administration
NCT00698815	Rebecca Heist	Principal Investigator	United States: Food and Drug Administration
NCT00699491	Cynthia Ma	Principal Investigator	United States: Food and Drug Administration
NCT00699556	Sherry A McKee, PhD	Principal Investigator	United States: Institutional Review Board
NCT00700076	Deepak C D'Souza, M.D.	Principal Investigator	United States: Food and Drug Administration
NCT00700596	Mohini Ranganathan, M.D.	Principal Investigator	United States: Institutional Review Board,United States: Food and Drug Administration
NCT00701233	Dennis Dykstra, MD	Principal Investigator	United States: Institutional Review Board
NCT00702962	Chandra P Belani, MD	Principal Investigator	United States: Institutional Review Board
NCT00703222	Chrystal U Louis, MD	Principal Investigator	United States: Food and Drug Administration,United States: Institutional Review Board
NCT00703326	Call 1-877-CTLILLY (1-877-285-4559) or 1-317-615-4559 Mon - Fri 9 AM - 5 PM Eastern time (UTC/GMT - 5 hours, EST)	Study Director	Belgium: Federal Agency for Medicinal Products and Health Products,Brazil: Ministry of Health,Canada: Health Canada,Czech Republic: State Institute for Drug Control,Egypt: Ministry of Health and Population,Germany: Ethics Commission,Germany: Federal Institute for Drugs and Medical Devices,Germany: Paul-Ehrlich-Institut,Ireland: Irish Medicines Board,Israel: Ministry of Health,New Zealand: Medsafe…
NCT00703625	Joel Picus, M.D.	Principal Investigator	United States: Food and Drug Administration
NCT00703664	Beata Holkova	Principal Investigator	United States: Food and Drug Administration
NCT00705926	Eric S. Rosenberg, MD|H.T. Banks, PhD|Marie Davidian, PhD	Study Chair|Principal Investigator|Principal Investigator	United States: Federal Government
NCT00706030	Puma	Study Director	United States: Food and Drug Administration
NCT00706147	Michael Benatar, MBChB, DPhil|Merit Cudkowicz, MD, MSc	Principal Investigator|Principal Investigator	United States: Food and Drug Administration
NCT00707876	William Strauss, MD	Study Director	United States: Food and Drug Administration
NCT00708773	Federico Innocenti, MD, PhD	Principal Investigator	United States: Institutional Review Board
NCT00708994	Deepak D'Souza, MD	Principal Investigator	United States: Food and Drug Administration
NCT00709592	Amir Toor, MD	Principal Investigator	United States: Institutional Review Board
NCT00709761	Novartis Pharmaceuticals	Study Director	United States: Food and Drug Administration
NCT00710697	Robert Earhart, MD, PhD	Study Director	United States: Food and Drug Administration
NCT00710892	Malcolm K Brenner, MD	Principal Investigator	United States: Food and Drug Administration,United States: Institutional Review Board
NCT00711243	Mary Mulcahy, MD	Principal Investigator	United States: Federal Government,United States: Food and Drug Administration
NCT00711412	Mary Mulcahy, MD	Principal Investigator	United States: Federal Government,United States: Food and Drug Administration
NCT00711828	Craig Reeder	Principal Investigator	United States: Food and Drug Administration
NCT00712582	Craig Moskowitz, MD	Principal Investigator	United States: Food and Drug Administration,United States: Institutional Review Board
NCT00712933	GSK Clinical Trials	Study Director	United Kingdom: Department of Health,Slovakia: State Institute for Drug Control,Germany: Paul-Ehrlich-Institut,United States: Food and Drug Administration,Austria: Agency for Health and Food Safety,Korea: Food and Drug Administration,Colombia: INVIMA Instituto Nacional de Vigilancia de Medicamentos y Alimentos,Chile: Instituto de Salud Pública de Chile,Spain: Ministry of Health,Netherlands: Indep…
NCT00713193	Spero R Cataland, MD	Principal Investigator	United States: Food and Drug Administration
NCT00714246	Chandra P. Belani, MD	Principal Investigator	United States: Food and Drug Administration
NCT00715442	Eric Jonasch, MD	Principal Investigator	United States: Food and Drug Administration
NCT00715988	Robert Ward, M.D.	Principal Investigator	United States: Federal Government
NCT00716976	David R. Freyer, DO, MS	Study Chair	United States: Food and Drug Administration
NCT00718484	Jonathan J Lewis, MD, PhD	Study Director	United States: Food and Drug Administration
NCT00720226	Robert A. Wise, MD	Principal Investigator	United States: Federal Government
NCT00720356	Jeffrey J. Raizer, MD	Principal Investigator	United States: Food and Drug Administration,United States: Institutional Review Board
NCT00720876	Robert Chen, MD	Principal Investigator	United States: Institutional Review Board
NCT00720941	Novartis Pharmaceuticals	Study Director	United Kingdom: Medicines and Healthcare Products Regulatory Agency,Italy: Agenzia Italiana del Farmaco,Japan: Pharmaceutical and Medical Device Agency,Canada: Health Canada,Germany: Bundesinstitut für Arzneimittel und Medizinprodukte,Sweden: Medical Products Agency,China: Food and Drug Administration,United States: Food and Drug Administration,Netherlands: The Central Committee on Research Invol…
NCT00721409	Pfizer CT.gov Call Center	Study Director	United States: Food and Drug Administration
NCT00721513	Mercedes Porosnicu, MD	Principal Investigator	United States: Institutional Review Board
NCT00721799	Yusuf Menda, M.D.|John M. Buatti, M.D.	Principal Investigator|Principal Investigator	United States: Food and Drug Administration
NCT00722137	Medical Monitor	Study Director	United States: Food and Drug Administration,France: Afssaps - Agence française de sécurité sanitaire des produits de santé (Saint-Denis),Japan: Ministry of Health, Labor and Welfare,Korea: Food and Drug Administration
NCT00722865	Jeremy Abramson, MD	Principal Investigator	United States: Institutional Review Board
NCT00723177	Sandra D Comer, PhD	Principal Investigator	United States: Food and Drug Administration
NCT00723229	Christine Johnston, MD, MPH	Principal Investigator	United States: Institutional Review Board
NCT00723255	Edwin Alvarez	Principal Investigator	United States: Food and Drug Administration
NCT00724568	Moshe Talpaz, MD	Principal Investigator	United States: Institutional Review Board
NCT00726232	Lance Leopold, MD	Study Director	United States: Food and Drug Administration,Italy: Ministry of Health
NCT00726388	Javelin Pharmaceuticals	Study Director	United States: Food and Drug Administration
NCT00726596	Mark Stein, MD	Principal Investigator	United States: Institutional Review Board,United States: Food and Drug Administration
NCT00726687	Jonathan Lewis, MD	Study Chair	United States: Food and Drug Administration
NCT00727948	Chris E Holmes, MD, PhD	Principal Investigator	United States: Institutional Review Board
NCT00728507	Susan Dorman, MD	Principal Investigator	United States: Food and Drug Administration,Brazil: National Committee of Ethics in Research,Brazil: Ethics Committee
NCT00728728	Christine Marx, MD MA	Principal Investigator	United States: Federal Government,United States: Food and Drug Administration
NCT00729118	Craig C. Hofmeister, MD	Principal Investigator	United States: Institutional Review Board
NCT00729586	Gini Fleming	Principal Investigator	United States: Food and Drug Administration
NCT00729612	Gregory A. Otterson, MD	Principal Investigator	United States: Institutional Review Board
NCT00729716	Avner Yayon, PhD MD	Study Director	United States: Food and Drug Administration,Israel: Ministry of Health
NCT00729911	Andrea Natale, MD|Luigi Di Biase, MD, PhD	Principal Investigator|Principal Investigator	United States: Institutional Review Board
NCT00730639	Bristol-Myers Squibb	Study Director	United States: Food and Drug Administration
NCT00731302	C M Stein, M.D.	Principal Investigator	United States: Institutional Review Board
NCT00731731	Evanthia Galanis	Principal Investigator	United States: Food and Drug Administration
NCT00731952	David R Jones, MD	Principal Investigator	United States: Food and Drug Administration
NCT00732121	Richard E Pratley, MD	Principal Investigator	United States: Food and Drug Administration
NCT00732498	Soham D Puvvada, MD	Principal Investigator	United States: Food and Drug Administration
NCT00732654	Robert Wood, MD	Principal Investigator	United States: Food and Drug Administration
NCT00733408	Jennifer Specht	Principal Investigator	United States: Institutional Review Board
NCT00733746	Peter W.T. Pisters, MD	Study Chair	United States: Food and Drug Administration,United States: NCI Central Institutional Review Board
NCT00736645	James L. Mohler, MD	Principal Investigator	United States: Food and Drug Administration
NCT00736944	Douglas Adkins, M.D.	Principal Investigator	United States: Food and Drug Administration
NCT00737529	Lei Zhang, MD	Study Director	United States: Food and Drug Administration,Singapore: Health Sciences Authority,Colombia: INVIMA Instituto Nacional de Vigilancia de Medicamentos y Alimentos,Austria: Agency for Health and Food Safety,Belgium: Federal Agency for Medicinal Products and Health Products,France: ANSM Agence Nationale de Sécurité du Médicament et des Produits de Santé,Germany: BfArM-Federal Institute for Drugs and Me…
NCT00740064	Benjamin Young, MD, PhD	Principal Investigator	United States: Institutional Review Board
NCT00740441	Greg Smith, MD|Harry Drabkin, MD	Principal Investigator|Principal Investigator	United States: Food and Drug Administration
NCT00740805	Mark Stein	Principal Investigator	United States: Food and Drug Administration
NCT00741260	Puma	Study Director	United States: Food and Drug Administration
NCT00741403	Karen Gelmon, M.D.|Avi Retter, M.D.|Divis K Khaira, M.D.|Senzer Neil, M.D.	Principal Investigator|Principal Investigator|Principal Investigator|Principal Investigator	United States: Food and Drug Administration,Canada: Health Canada
NCT00742404	James R. Berenson, MD	Principal Investigator	United States: Federal Government
NCT00742560	Louie Naumovski, MD	Study Director	Canada: Health Canada,United States: Food and Drug Administration,Germany: Paul-Ehrlich-Institut,France: Agence Nationale de Sécurité du Médicament et des produits de santé
NCT00742573	Carlos Blanco, MD, PhD	Principal Investigator	United States: Federal Government
NCT00743340	Erin Quirk, MD	Study Director	United States: Food and Drug Administration
NCT00743496	Michael Bishop, MD	Principal Investigator	United States: Food and Drug Administration
NCT00745134	Sunil Krishnan, MD	Principal Investigator	United States: Food and Drug Administration
NCT00745420	Mary Horowitz, MD	Study Director	United States: Federal Government
NCT00745615	Giancarlo Comi	Principal Investigator	Czech Republic: State Institute for Drug Control,Hungary: National Institute of Pharmacy,Israel: Israeli Health Ministry Pharmaceutical Administration,Italy: Ethics Committee,Poland: Ministry of Health,Russia: Pharmacological Committee, Ministry of Health,Spain: Spanish Agency of Medicines,United Kingdom: Medicines and Healthcare Products Regulatory Agency,Germany: Federal Institute for Drugs and…
NCT00746746	Adam I Riker, MD	Principal Investigator	United States: Food and Drug Administration
NCT00748189	Novartis Pharmaceuticals	Study Director	United States: Food and Drug Administration,United States: Institutional Review Board
NCT00748657	Jubilee Brown	Principal Investigator	United States: Food and Drug Administration
NCT00749892	Arlene Siefker-Radtke, MD	Principal Investigator	United States: Food and Drug Administration
NCT00749957	J Timothy Stout, MD, PhD, MBA	Principal Investigator	United States: Food and Drug Administration
NCT00752206	Kristin Baird, MD	Principal Investigator	United States: Food and Drug Administration
NCT00755040	Madan Jagasia, MD	Principal Investigator	United States: Food and Drug Administration
NCT00756509	Novartis Pharmaceuticals	Study Director	United States: Food and Drug Administration,Germany: Federal Institute for Drugs and Medical Devices,Italy: National Monitoring Centre for Clinical Trials - Ministry of Health
NCT00756600	Andrew Davidson, MD|Mary Ellen McCann, MD|Neil Morton, MD	Principal Investigator|Principal Investigator|Principal Investigator	United States: Institutional Review Board,Australia: Human Research Ethics Committee,United Kingdom: Research Ethics Committee,Italy: Ethics Committee,Canada: Ethics Review Committee
NCT00757549	Jann N. Sarkaria, MD	Study Chair	United States: Food and Drug Administration
NCT00759291	Joshua A. Beckman, M.D.	Principal Investigator	United States: Food and Drug Administration
NCT00759642	Priyanka Sharma, MD	Principal Investigator	United States: Food and Drug Administration,United States: Institutional Review Board
NCT00759772	Pouneh K Fazeli, MD	Principal Investigator	United States: Food and Drug Administration
NCT00759798	William Wierda, M.D.	Principal Investigator	United States: Food and Drug Administration
NCT00760981	David Miklos	Principal Investigator	United States: Institutional Review Board
NCT00761722	Barry Skikne, MD, FACP, FCP (SA)	Study Director	United States: Food and Drug Administration
NCT00761774	UCB Cares	Study Director	United States: Food and Drug Administration,Canada: Health Canada,Australia: Department of Health and Ageing Therapeutic Goods Administration,Belgium: Ministry of Social Affairs, Public Health and the Environment,Czech Republic: State Institute for Drug Control,Germany: Federal Institute for Drugs and Medical Devices,Sweden: Medical Products Agency,France: Afssaps - Agence française de sécurité s…
NCT00764517	Stephen Spurgeon	Principal Investigator	United States: Food and Drug Administration
NCT00765921	Ivana Kim, M.D.	Principal Investigator	United States: Food and Drug Administration
NCT00766753	Frank Lieberman, MD	Principal Investigator	United States: Food and Drug Administration
NCT00767624	Rachel Manber	Principal Investigator	United States: Institutional Review Board
NCT00767819	Novartis Pharmaceuticals	Study Director	United States: Food and Drug Administration,Germany: Federal Institute for Drugs and Medical Devices,Italy: AIFA- Ufficio sperimentazioni cliniche
NCT00767949	Glenn Stoller, MD	Study Director	United States: Food and Drug Administration
NCT00769379	Melody Cobleigh	Principal Investigator	United States: Food and Drug Administration
NCT00769483	Milind Javle, MD	Principal Investigator	United States: Food and Drug Administration,United States: Institutional Review Board
NCT00769613	Kenneth G. Lucas, MD	Principal Investigator	United States: Food and Drug Administration
NCT00770120	Sai-Hong I. Ou, MD, PhD|Linda Garland, MD	Study Chair|Study Chair	United States: Federal Government,United States: Food and Drug Administration
NCT00770224	Jonathan W. Friedberg, MD|Oliver W. Press, MD, PhD|Lisa Rimsza, MD	Study Chair|Study Chair|Study Chair	United States: Federal Government
NCT00770809	Lisa Carey	Principal Investigator	United States: Food and Drug Administration
NCT00772486	Januario Castro, MD	Principal Investigator	United States: Food and Drug Administration
NCT00772915	Shaji K. Kumar, MD	Study Chair	United States: Food and Drug Administration
NCT00773422	Sherry A McKee, PhD	Principal Investigator	United States: Institutional Review Board
NCT00774345	Kenichi Takechita, MD	Study Director	United States: Food and Drug Administration,Canada: Health Canada,Austria: Federal Office for Safety in Health Care,Belgium: Federal Agency for Medicinal Products and Health Products,Czech Republic: State Institute for Drug Control,Denmark: Danish Medicines Agency,France: Afssaps - Agence française de sécurité sanitaire des produits de santé (Saint-Denis),Germany: Federal Institute for Drugs and …
NCT00775931	Paul Orchard, MD	Principal Investigator	United States: Institutional Review Board
NCT00776594	Mary-Ellen Taplin, MD	Principal Investigator	United States: Institutional Review Board
NCT00776867	Ira Dunkel, MD	Principal Investigator	United States: Food and Drug Administration
NCT00777036	Bristol-Myers Squibb	Study Director	United States: Food and Drug Administration,Brazil: National Health Surveillance Agency,France: Afssaps - Agence française de sécurité sanitaire des produits de santé (Saint-Denis),Italy: Ministry of Health,Netherlands: Medicines Evaluation Board (MEB),Russia: Ministry of Health of the Russian Federation,Spain: Ministry of Health and Consumption,United Kingdom: Medicines and Healthcare Products R…
NCT00777101	Puma	Study Director	United States: Food and Drug Administration
NCT00777153	Jane Robertson|Tracy Batchelor, MD, MPH	Study Director|Principal Investigator	United States: Food and Drug Administration,Austria: Agency for Health and Food Safety,Australia: Department of Health and Ageing Therapeutic Goods Administration,Belgium: Federal Agency for Medicinal Products and Health Products,Canada: Health Canada,Czech Republic: State Institute for Drug Control,France: Afssaps - Agence française de sécurité sanitaire des produits de santé (Saint-Denis),Germa…
NCT00777491	John J. Coen, MD|Philip J. Saylor, MD|Cheryl T. Lee, MD|Chin-Lee Wu, MD, PhD	Principal Investigator|Study Chair|Study Chair|Study Chair	United States: Federal Government
NCT00777673	Jasgit C. Sachdev, MD	Principal Investigator	United States: Institutional Review Board
NCT00777881	Robert Redner, MD	Principal Investigator	United States: Institutional Review Board
NCT00779168	Przemyslaw W. Twardowski, MD	Principal Investigator	United States: Institutional Review Board
NCT00780234	Robert L. Keith, MD	Principal Investigator	United States: Federal Government,United States: Food and Drug Administration
NCT00782067	Novartis Pharmaceuticals	Study Director	United States: Food and Drug Administration,Australia: Department of Health and Ageing Therapeutic Goods Administration,Belgium: Federal Agency for Medicines and Health Products, FAMHP,Canada: Health Canada,France: Direction Générale de la Santé,Germany: Federal Institute for Drugs and Medical Devices,Italy: Ministry of Health,Netherlands: Ministry of Health, Welfare and Sport,United Kingdom: Med…
NCT00782288	Pamela L Zeitlin, MD, PhD	Principal Investigator	United States: Food and Drug Administration
NCT00782574	Jane Robertson, BSc, MBCHB, MD|Judy E Garber|J Ballmana Gelpi	Study Director|Principal Investigator|Principal Investigator	Spain: Ministry of Health,United States: Food and Drug Administration
NCT00783367	Stephen J Schuster, MD	Principal Investigator	United States: Institutional Review Board
NCT00785291	Hope Rugo	Principal Investigator	United States: Food and Drug Administration
NCT00787059	H. Kirk Hammond, MD|William Penny, MD|Jay H Traverse, MD|Clyde W Yancy, MD|Matthew W Watkins, MD|Eric D Adler, MD|David R Murray, MD|Amit Patel, MD	Study Director|Principal Investigator|Principal Investigator|Principal Investigator|Principal Investigator|Principal Investigator|Principal Investigator|Principal Investigator	United States: Food and Drug Administration
NCT00787969	David J. Inwards, MD	Study Chair	United States: Institutional Review Board
NCT00788112	Laura Esserman, MD, MBA	Principal Investigator	United States: Food and Drug Administration,United States: Data and Safety Monitoring Board
NCT00788125	Judith K. Sato, MD	Principal Investigator	United States: Food and Drug Administration
NCT00788684	Mack Mabry, MD	Study Director	United States: Food and Drug Administration,Australia: Department of Health and Ageing Therapeutic Goods Administration
NCT00788775	F. Stephen Hodi, MD	Principal Investigator	United States: Institutional Review Board
NCT00789373	Call 1-877-CTLILLY (1-877-285-4559) or 1-317-615-4559 Mon - Fri 9 AM - 5 PM Eastern time (UTC/GMT - 5 hours, EST)	Study Director	United States: Food and Drug Administration
NCT00789581	Denise A Yardley, M.D.	Study Chair	United States: Food and Drug Administration
NCT00789633	Gaël Deplanque, MD	Principal Investigator	United States: Food and Drug Administration,France: Afssaps - Agence française de sécurité sanitaire des produits de santé (Saint-Denis)
NCT00789776	Brenda Sandmaier	Principal Investigator	United States: Food and Drug Administration
NCT00789958	Edgar Ben-Josef, MD	Principal Investigator	United States: Federal Government
NCT00790010	F. Stephen Hodi, MD	Principal Investigator	United States: Food and Drug Administration
NCT00790335	Suresh Vedantham, M.D.|Clive Kearon, MB, MRCP, FRCP(C), PhD|Samuel Z Goldhaber, M.D.	Principal Investigator|Principal Investigator|Study Chair	United States: Food and Drug Administration
NCT00790582	Robert G Miller, MD	Study Director	United States: Institutional Review Board
NCT00790816	Novartis Pharmaceuticals	Study Director	Canada: Health Canada,South Korea: Food and Drug Administration,United States: Food and Drug Administration,Europe: European Medicines Agency
NCT00790842	Joseph R. Mikhael, MD	Study Chair	United States: Food and Drug Administration
NCT00790868	Michael W Otto, PhD|David F Tolin, PhD|Mark H Pollack, MD	Study Chair|Principal Investigator|Principal Investigator	United States: Federal Government
NCT00790933	Medical Monitor	Study Director	United States: Food and Drug Administration
NCT00791037	Mary Disis	Principal Investigator	United States: Food and Drug Administration
NCT00791076	Dariush Elahi, PhD	Principal Investigator	United States: Food and Drug Administration
NCT00791700	Pfizer CT.gov Call Center	Study Director	United States: Food and Drug Administration
NCT00792142	Firoozeh Sahebi, MD	Principal Investigator	United States: Institutional Review Board
NCT00792701	Ralph G. Zinner, MD	Study Chair	United States: Federal Government
NCT00792948	Farhad Ravandi-Kashani	Principal Investigator	United States: Food and Drug Administration
NCT00793572	Marco Mielcarek	Principal Investigator	United States: Institutional Review Board
NCT00794339	Farrokh Dehdashti, MD|David A. Mankoff, MD, PhD	Principal Investigator|Study Chair	United States: Food and Drug Administration,United States: Institutional Review Board
NCT00794781	Eisai Medical Services	Study Director	United States: Food and Drug Administration
NCT00794950	Alon Weizer, MD	Principal Investigator	United States: Institutional Review Board
NCT00796562	Heather Symons, M.D.	Principal Investigator	United States: Institutional Review Board
NCT00796978	Cynthia Owusu, MD, MSC	Principal Investigator	United States: Food and Drug Administration
NCT00798655	Robert Ferris, MD	Principal Investigator	United States: Institutional Review Board,United States: Food and Drug Administration,United States: Data and Safety Monitoring Board
NCT00798720	Tien Hoang, M.D.	Principal Investigator	United States: Institutional Review Board
NCT00799110	David Avigan, MD	Principal Investigator	United States: Food and Drug Administration
NCT00799617	Peter J Snyder, MD	Principal Investigator	United States: Food and Drug Administration
NCT00802412	Robert M. Anthenelli, MD	Principal Investigator	United States: Federal Government
NCT00803972	Jolene K Berg, MD	Principal Investigator	United States: Food and Drug Administration
NCT00804336	Jennifer Ang Chan, MD, MPH	Principal Investigator	United States: Food and Drug Administration
NCT00805129	Dean Bajorin, MD	Principal Investigator	United States: Food and Drug Administration
NCT00805194	Boehringer Ingelheim	Study Chair	Austria: Agency for Health and Food Safety,Belarus: Ministry of Health of Republic of Belarus,Belgium: Federal Agency for Medicinal Products and Health Products,Bulgaria: Bulgarian Drug Agency,China: SDFA,Croatia: Ministry of Health and Social Welfare of the Republic of Croatia,Czech Republic: State Institute for Drug Control,Denmark: The Danish Medicines Agency,France: Afssaps - Agence française…
NCT00807365	Dariush Elahi, PhD|Kenneth L. Minaker, MD	Principal Investigator|Principal Investigator	United States: Food and Drug Administration
NCT00807586	Daniel P Melby, MD	Principal Investigator	United States: Institutional Review Board
NCT00807599	Hani Hassoun, MD	Principal Investigator	United States: Institutional Review Board
NCT00807768	Marcus Randall	Principal Investigator	United States: Food and Drug Administration
NCT00807963	Emanuel P DeNoia, MD	Principal Investigator	United States: Food and Drug Administration
NCT00808314	Timothy M Bateman, MD	Principal Investigator	United States: Institutional Review Board
NCT00808639	Toni Choueiri, MD	Principal Investigator	United States: Institutional Review Board
NCT00810797	George Somlo, MD	Principal Investigator	United States: Institutional Review Board
NCT00810888	Matthew L. Flaherty, MD|Edward C. Jauch, MD, MS	Principal Investigator|Principal Investigator	United States: Food and Drug Administration
NCT00813293	Rebecca A Miksad, MD, MPH	Principal Investigator	United States: Institutional Review Board
NCT00813423	Janice Mehnert	Principal Investigator	United States: Food and Drug Administration
NCT00813826	Kevin Pojasek, PhD	Study Director	United States: Food and Drug Administration
NCT00814294	Len Rosenberg, PhD, RPh|David Orloff, MD	Study Director|Study Director	United States: Food and Drug Administration
NCT00815035	Wesley Burks, MD	Principal Investigator	United States: Food and Drug Administration,United States: Institutional Review Board
NCT00816595	Tait D. Shanafelt, MD|Jose F. Francisco, M.D.	Study Chair|Principal Investigator	United States: Food and Drug Administration
NCT00819546	Richard Stone, MD	Principal Investigator	United States: Food and Drug Administration
NCT00820170	Monica Fornier, MD	Principal Investigator	United States: Institutional Review Board
NCT00820222	Novartis Pharmaceuticals	Study Director	United States: Food and Drug Administration,Europe: European Medicines Agency
NCT00820872	Edith A. Perez, MD	Study Chair	United States: Food and Drug Administration,United States: Institutional Review Board
NCT00821964	Lupe Salazar	Principal Investigator	United States: Institutional Review Board
NCT00822120	Oliver W. Press, MD, PhD	Study Chair	United States: Federal Government
NCT00822848	Christopher W. Ryan, MD	Principal Investigator	United States: Food and Drug Administration,United States: Institutional Review Board
NCT00823212	Peter M Maurer, MPH	Study Director	United States: Food and Drug Administration,Japan: Ministry of Health, Labor and Welfare
NCT00823797	Maciej Mrugala	Principal Investigator	United States: Institutional Review Board
NCT00824135	Brandon Triplett, MD	Principal Investigator	United States: Food and Drug Administration
NCT00824200	Theodore Johnson II, MD, MPH	Principal Investigator	United States: Federal Government
NCT00824265	Novartis Pharmaceuticals	Study Director	United States: Institutional Review Board,United States: Food and Drug Administration
NCT00824993	Huifang Lu, MD, PHD	Principal Investigator	United States: Food and Drug Administration
NCT00825201	Mihaela Cristea, MD|Mihaela Cristea, MD	Principal Investigator|Study Chair	United States: Institutional Review Board
NCT00825656	Martha White, MD	Principal Investigator	United States: Institutional Review Board
NCT00825721	Sanduk Ruit, MD|Reeta Gurung, MD	Principal Investigator|Principal Investigator	United States: Food and Drug Administration,Nepal: Nepal Health Research Council (NHRC)
NCT00825942	Ira Wong, MD	Study Director	United States: Food and Drug Administration
NCT00825955	Bristol-Myers Squibb	Study Director	Brazil: Ministry of Health,Argentina: Administracion Nacional de Medicamentos, Alimentos y Tecnologia Medica,Canada: Health Canada,Mexico: Federal Commission for Protection Against Health Risks,United States: Food and Drug Administration,France: Afssaps - Agence française de sécurité sanitaire des produits de santé (Saint-Denis),Belgium: Federal Agency for Medicinal Products and Health Products,S…
NCT00826202	Daniel C Javitt, MD, PhD	Principal Investigator	United States: Food and Drug Administration
NCT00826241	Marta Penas-Prado, MD	Principal Investigator	United States: Institutional Review Board
NCT00826540	Axel Grothey, MD	Study Chair	United States: Food and Drug Administration
NCT00827359	David F McDermott, MD	Principal Investigator	United States: Food and Drug Administration
NCT00829166	Clinical Trials	Study Director	United States: Food and Drug Administration
NCT00830544	Fernando Cabanillas, MD	Principal Investigator	United States: Institutional Review Board,United States: Food and Drug Administration
NCT00831766	Jeffrey Lancet, M.D.	Principal Investigator	United States: Institutional Review Board,United States: Food and Drug Administration
NCT00831792	Paul Corn, MD, PHD	Principal Investigator	United States: Food and Drug Administration
NCT00833261	Lucien A. Nedzi, MD	Principal Investigator	United States: Food and Drug Administration
NCT00834093	Jochen Lorch, MD	Principal Investigator	United States: Food and Drug Administration
NCT00834665	Carl H June, MD	Study Chair	United States: Food and Drug Administration
NCT00835770	Medical Director	Study Director	Israel: Ministry of Health,Belgium: Federal Agency for Medicinal Products and Health Products,Bulgaria: Bulgarian Drug Agency,Romania: National Agency for Medicines and Medical Devices,Switzerland: Swissmedic,Ukraine: State Pharmacological Center - Ministry of Health,Netherlands: The Central Committee on Research Involving Human Subjects (CCMO),Macedonia: Ministry of Health,Spain: Agencia Español…
NCT00837928	John C. Grecula, MD	Principal Investigator	United States: Food and Drug Administration
NCT00838435	Suyash Prasad, M.D.	Study Director	United States: Food and Drug Administration,Canada: Health Canada
NCT00838656	Christopher Poole, MD	Principal Investigator	United States: Federal Government
NCT00839956	Leona Holmberg	Principal Investigator	United States: Institutional Review Board
NCT00840931	Javier Pinilla, M.D., Ph.D.	Principal Investigator	United States: Food and Drug Administration
NCT00841074	Catherine J Binkley, DDS, PhD	Principal Investigator	United States: Institutional Review Board
NCT00841802	Robert P Schleimer, PhD	Principal Investigator	United States: Institutional Review Board
NCT00843531	Emily K. Bergsland, MD	Principal Investigator	United States: Food and Drug Administration
NCT00843882	Alan List	Principal Investigator	United States: Food and Drug Administration
NCT00844831	John Wo, MD	Principal Investigator	United States: Institutional Review Board
NCT00846430	Albert S Cornelius, MD	Principal Investigator	United States: Institutional Review Board
NCT00847171	Leisha A. Emens, MD, PhD	Principal Investigator	United States: Food and Drug Administration
NCT00847912	Martin A. Weinstock, MD	Study Chair	United States: Federal Government,United States: Food and Drug Administration
NCT00848328	Joseph M. Tuscano, MD	Principal Investigator	United States: Institutional Review Board,United States: Food and Drug Administration
NCT00849121	Douglas McNeel, MD	Principal Investigator	United States: Food and Drug Administration,United States: Institutional Review Board
NCT00851877	Hak Choy, MD	Principal Investigator	United States: Food and Drug Administration
NCT00852787	Deepak Malhotra, MD, PhD	Principal Investigator	United States: Federal Government
NCT00853125	Roger Strair, MD, PhD	Principal Investigator	United States: Food and Drug Administration,United States: Institutional Review Board
NCT00853372	MD	Study Director	United States: Food and Drug Administration
NCT00853580	Kathryn North, MD|Maria Acosta, MD|Jonathan Payne, MD	Principal Investigator|Study Director|Study Director	United States: Institutional Review Board
NCT00856245	Siddhartha Ganguly, MD	Principal Investigator	United States: Institutional Review Board
NCT00856401	John P Bilezikian, MD	Principal Investigator	United States: Food and Drug Administration
NCT00856492	Zeina Nahleh, MD	Principal Investigator	United States: Food and Drug Administration
NCT00857025	Marianna Koczywas, MD	Principal Investigator	United States: Food and Drug Administration,United States: Institutional Review Board
NCT00857389	Laura L. Worth, MD, PhD	Principal Investigator	United States: Food and Drug Administration
NCT00857545	Paul Sabbatini	Principal Investigator	United States: Food and Drug Administration
NCT00858117	Olga Frankfurt, MD	Principal Investigator	United States: Food and Drug Administration,United States: Institutional Review Board
NCT00858377	MD	Study Director	United States: Food and Drug Administration,Australia: Ministry of Health
NCT00858429	Mary Mulcahy, MD	Principal Investigator	United States: Food and Drug Administration
NCT00859222	Patrick Y. Wen, MD	Principal Investigator	United States: Food and Drug Administration
NCT00859456	Robert N Taub, MD, PhD	Principal Investigator	United States: Institutional Review Board
NCT00859716	Mohamed Al-Ibrahim, MD	Principal Investigator	United States: Food and Drug Administration
NCT00859937	Stuart Wong	Principal Investigator	United States: Food and Drug Administration
NCT00860379	Maggie L Dylewski, PhD,RD	Principal Investigator	United States: Food and Drug Administration
NCT00860522	David F Claxton, MD	Principal Investigator	United States: Food and Drug Administration
NCT00861406	Wen-Jen Hwu, MD, PhD	Principal Investigator	United States: Food and Drug Administration
NCT00861913	Amy Weise	Principal Investigator	United States: Food and Drug Administration
NCT00862979	Novartis Pharmaceuticals	Study Director	United States: Food and Drug Administration,Germany: Federal Institute for Drugs and Medical Devices
NCT00863369	Leslie Popplewell, MD	Principal Investigator	United States: Institutional Review Board
NCT00863681	Bayer Study Director	Study Director	Argentina: National Administration of Drugs, Foods and Medical Technology,Austria: Ministry of Labor, Health and Social Affairs,Australia: Department of Health,Belgium: Ministry of Social Affairs, Public Health and the Environment,Brazil: Ministry of Health,Canada: Health Protection Branch,China: Ministry of Health- State Food and Drug Administration,Czech Republic: Ministry of Health,Denmark: Da…
NCT00865566	Scott Hammer|Magdalena Sobieszczyk|Michael Yin	Study Chair|Study Chair|Study Chair	United States: Food and Drug Administration
NCT00866697	Novartis Pharmaceuticals	Study Director	Japan: Ministry of Health, Labor and Welfare,Spain: Agencia Española del Medicamento y Productos Sanitarios,Austria: Agency for Health and Food Safety,Australia: Human Research Ethics Committee,Australia: Medicines Australia,Norway: Statens Legemiddelverk,Taiwan: Department of Health,Hong Kong: Department of Health,Germany: Bundesinstitut für Arzneimittel und Medizinprodukte,Denmark: Danish Medic…
NCT00866749	Michael E. Rytting, M.D.	Principal Investigator	United States: Food and Drug Administration
NCT00866879	Lorenzo Gallon, MD	Principal Investigator	United States: Institutional Review Board
NCT00866918	John Gregory, MD	Principal Investigator	United States: Food and Drug Administration
NCT00867048	James D Neaton, PhD|Abdel Babiker, PhD|Sean Emery, PhD|Fred Gordin, MD|Jens Lundgren, MD, DMSc	Principal Investigator|Study Chair|Study Chair|Study Chair|Study Chair	Argentina: Ministry of Health,Australia: National Health and Medical Research Council,Austria: Federal Office for Safety in Health Care,Belgium: Institutional Review Board,Brazil: Ethics Committee,Chile: Instituto de Salud Pública de Chile,Czech Republic: Ethics Committee,Denmark: Ethics Committee,Estonia: Research Ethics Committee,European Union: European Medicines Agency,Finland: Ethics Committ…
NCT00867113	Novartis Pharmaceuticals	Study Director	United States: Food and Drug Administration
NCT00867217	Qamar J Khan, MD	Principal Investigator	United States: Food and Drug Administration
NCT00867529	David Maloney	Principal Investigator	United States: Federal Government
NCT00868114	Emmanuel E Zervos, MD	Principal Investigator	United States: Food and Drug Administration
NCT00869024	Ganesh Raveendran, MD	Principal Investigator	United States: Food and Drug Administration
NCT00869206	Andrew L. Himelstein, MD	Study Chair	United States: Institutional Review Board
NCT00869401	Nadia N. Laack, MD	Study Chair	United States: Food and Drug Administration,United States: NCI Central Institutional Review Board
NCT00870779	David W Roberts, MD|Keith Paulsen, PhD	Principal Investigator|Principal Investigator	United States: Food and Drug Administration
NCT00870987	Judith Epstein, MD	Principal Investigator	United States: Food and Drug Administration
NCT00871923	James Welsh, MD	Principal Investigator	United States: Food and Drug Administration
NCT00872911	Elena Volpi, MD,PhD	Principal Investigator	United States: Food and Drug Administration
NCT00872989	Robert L. Coleman, MD	Study Chair	United States: Food and Drug Administration
NCT00873093	Terzah Horton	Principal Investigator	United States: Food and Drug Administration
NCT00873275	Lily L. Lai, MD	Principal Investigator	United States: Institutional Review Board
NCT00876395	Novartis Pharmaceuticals	Study Director	United States: Food and Drug Administration,Argentina: Ministry of Health,Australia: Therapeutic Goods Administration,Belgium: Pharmaceutical Inspectorate,Brazil: National Health Surveillance Agency ANVISA,Canada: Health Canada,China: Food and Drug Administration,Columbia: Ministry of Health,Czech Republic: State Institute for Drug Control,Egypt: Ministry of Health, Drug Policy and Planning Cente…
NCT00876902	Stefan Hemmerich, PhD	Study Director	United States: Food and Drug Administration
NCT00877006	Sponsor's Medical Expert	Study Director	United States: Food and Drug Administration
NCT00877500	Funda Meric-Bernstam, MD	Principal Investigator	United States: Institutional Review Board
NCT00878163	Charles Erlichman	Principal Investigator	United States: Food and Drug Administration
NCT00878709	Puma	Study Director	United States: Food and Drug Administration
NCT00878904	Pamela N. Munster, MD	Principal Investigator	United States: Food and Drug Administration,United States: Institutional Review Board
NCT00879177	William B White, M.D.	Principal Investigator	United States: Institutional Review Board
NCT00879489	Paul O. Schwarzenberger, M.D.	Principal Investigator	United States: Food and Drug Administration
NCT00880464	Beth Overmoyer, MD	Principal Investigator	United States: Food and Drug Administration
NCT00880581	Ronald Levy	Principal Investigator	United States: Food and Drug Administration,United States: Institutional Review Board
NCT00880919	S. Charles Schulz, MD	Principal Investigator	United States: Institutional Review Board
NCT00881361	Judy Boughey, MD	Study Chair	United States: Food and Drug Administration,United States: NCI Central Institutional Review Board
NCT00881556	Angela Christiano, PhD	Principal Investigator	United States: Institutional Review Board
NCT00883129	Donald P. Tashkin, MD|Robert M. Elashoff, PhD|Michael D. Roth, MD	Principal Investigator|Principal Investigator|Principal Investigator	United States: Food and Drug Administration,United States: Data and Safety Monitoring Board
NCT00883298	Michael A. Badurddoja, MD	Principal Investigator	USA: Institutional Review Board
NCT00884312	Kanya Rajangam, MD	Study Director	United States: Food and Drug Administration
NCT00884741	Mark Gilbert	Principal Investigator	United States: Food and Drug Administration
NCT00885326	Julia L. Glade-Bender, MD	Principal Investigator	United States: Food and Drug Administration
NCT00885495	Carl J Fichtenbaum, MD	Principal Investigator	United States: Food and Drug Administration
NCT00885664	Carl J Fichtenbaum, MD	Principal Investigator	United States: Institutional Review Board
NCT00885703	Umesh G. Lalloo, MD, FRCP|Robert A. Larsen, MD	Study Chair|Study Chair	United States: Food and Drug Administration
NCT00886028	Enrique Estrada Lobato, M.D.|Luis Alberto Medina Velázquez, PhD.|Elena Arechaga Ocampo, PhD.|Victoria López Rodrígez, Q.F.B.|Luisa Geraldine Villanueva Rodríguez, M.D|Miguel Angel Ríos Trejo, M.D.	Study Chair|Study Chair|Study Chair|Study Chair|Study Chair|Study Chair	United States: Institutional Review Board
NCT00886691	William P. Tew, MD	Study Chair	United States: Food and Drug Administration,United States: National Cancer Institute
NCT00887159	Chandra Belani	Principal Investigator	United States: Food and Drug Administration
NCT00887198	Janssen Research &amp; Development, LLC Clinical Trial	Study Director	United States: Food and Drug Administration
NCT00887536	Norman Wolmark, MD	Principal Investigator	United States: Food and Drug Administration,United States: Institutional Review Board,Ireland: Irish Medicines Board,Ireland: Research Ethics Committee
NCT00888173	Matthew Powell	Principal Investigator	United States: Food and Drug Administration
NCT00888628	James F Markmann, MD, PhD	Principal Investigator	United States: Food and Drug Administration
NCT00889408	Verokina Bachanova, MD	Principal Investigator	United States: Food and Drug Administration
NCT00890032	Gordana Vlahovic, MD	Principal Investigator	United States: Food and Drug Administration
NCT00890617	Frank A. Baciewicz, MD	Principal Investigator	United States: Federal Government,United States: Food and Drug Administration
NCT00890786	Maryam Fouladi, MD	Principal Investigator	United States: Institutional Review Board
NCT00890825	Dr Pasi Janne|Gabriella Mariani	Principal Investigator|Study Director	United States: Food and Drug Administration
NCT00891527	Kathy J Jenkins, MD, MPH	Principal Investigator	United States: Food and Drug Administration
NCT00892177	Evanthia Galanis, MD	Study Chair	United States: Food and Drug Administration
NCT00892736	Shannon Puhalla	Principal Investigator	United States: Food and Drug Administration
NCT00895661	Jeremy Abramson, MD	Principal Investigator	United States: Institutional Review Board
NCT00899431	Issa F. Khouri, MD, BS	Study Chair	United States: Food and Drug Administration
NCT00899847	Wen-Kai Weng	Principal Investigator	United States: Institutional Review Board
NCT00900809	Michael Boyiadzis, MD	Principal Investigator	United States: Food and Drug Administration
NCT00901069	Hayslip W John, MD	Principal Investigator	United States: Institutional Review Board
NCT00901901	Bayer Study Director	Study Director	United States: Food and Drug Administration,Austrialia: Department of Health and Ageing Therapeutic Goods Administration,Austria: Federal Office for Safety in Health Care,Belgium: Federal Agency for Medicinal Products and Health Products,Brazil: National Health Surveillance Agency,Bulgaria: Bulgarian Drug Agency,Canada: Health Canada,Chile: Instituto de Salud Pública de Chile,China: Food and Drug…
NCT00902018	James B Bussel, MD	Principal Investigator	United States: Institutional Review Board
NCT00902577	Elizabeth Gerstner	Principal Investigator	United States: Food and Drug Administration
NCT00903461	Julie Bauman, MD	Principal Investigator	United States: Food and Drug Administration,United States: Institutional Review Board,United States: Data and Safety Monitoring Board
NCT00903968	Irene Ghobrial, MD	Principal Investigator	United States: Food and Drug Administration
NCT00904033	Luke J Peppone, Ph.D.	Principal Investigator	United States: Institutional Review Board
NCT00904345	Shruti Jolly, MD	Principal Investigator	United States: Institutional Review Board
NCT00906945	Geoffrey L. Uy, M.D.	Principal Investigator	United States: Institutional Review Board,United States: Food and Drug Administration
NCT00907166	Avi Retter, M.D.|Neil Senzer, M.D.	Principal Investigator|Principal Investigator	United States: Food and Drug Administration,Canada: Health Canada
NCT00908752	Bristol-Myers Squibb	Study Director	Argentina: Administracion Nacional de Medicamentos, Alimentos y Tecnologia Medica,Australia: Department of Health and Ageing Therapeutic Goods Administration,Canada: Health Canada,China: Food and Drug Administration,France: Afssaps - Agence française de sécurité sanitaire des produits de santé (Saint-Denis),Hong Kong: Department of Health,Italy: Istituto Superiore de Sanita (ISS),Japan: Pharmaceu…
NCT00908791	Margit M McGowan, DO	Principal Investigator	United States: Institutional Review Board
NCT00909090	Billy R Hammond, Ph.D.	Principal Investigator	United States: Institutional Review Board
NCT00909831	Ravi Amaravadi, MD	Principal Investigator	United States: Institutional Review Board
NCT00910247	CNS Medical Director	Study Director	United States: Food and Drug Administration,Canada: Health Canada,Bulgaria: Bulgarian Drug Agency,Czech Republic: State Institute for Drug Control,Poland: Office for Registration of Medicinal Products, Medical Devices and Biocidal Products,Russia: Ministry of Health of the Russian Federation,Serbia and Montenegro: Agency for Drugs and Medicinal Devices,Ukraine: State Pharmacological Center - Mini…
NCT00910429	Bayer Study Director	Study Director	Argentina: National Administration of Drugs, Foods and Medical Technology,Australia: Department of Health,Austria: Ministry of Labor, Health and Social Affairs,Belgium: Ministry of Social Affairs, Public Health and the Environment,Brazil: Ministry of Health,Canada: Health Protection Branch,China: Ministry of Health- State Food and Drug Administration,Czech Republic: Ministry of Health,Denmark: Da…
NCT00910910	Oliver Kong, MD	Study Director	United States: Food and Drug Administration,Canada: Health Canada,Argentina: Administracion Nacional de Medicamentos, Alimentos y Tecnologia Medica,Brazil: National Health Surveillance Agency,Chile: Instituto de Salud Pública de Chile,Colombia: INVIMA Instituto Nacional de Vigilancia de Medicamentos y Alimentos,Austria: Agency for Health and Food Safety,Belgium: Federal Agency for Medicinal Produ…
NCT00911820	Peter C. Enzinger, MD	Principal Investigator	United States: Food and Drug Administration
NCT00912223	Mary Horowitz, MD, MS	Study Director	United States: Federal Government
NCT00912340	Elisavet Paplomata, MD	Principal Investigator	United States: Food and Drug Administration,United States: Institutional Review Board,United States: Data and Safety Monitoring Board
NCT00912691	Eugene Arnold, MD	Principal Investigator	United States: Food and Drug Administration
NCT00914940	Marie Bleakley, MD|Warren Shlomchik, MD	Principal Investigator|Principal Investigator	United States: Food and Drug Administration
NCT00915005	Zhongxing Liao, MD	Study Chair	United States: Food and Drug Administration,United States: Federal Government
NCT00915018	Puma	Study Director	United States: Food and Drug Administration
NCT00915694	Jay F. Dorsey, MD, PhD	Principal Investigator	United States: Institutional Review Board
NCT00916123	Scott Tagawa, M.D.	Principal Investigator	United States: Food and Drug Administration
NCT00916409	Roger Stupp, MD|Philip H. Gutin, MD|Eric T. Wong, MD|Herbert H. Engelhard, MD, PhD|Manfred Westphal, Prof. MD	Study Director|Study Director|Study Director|Study Director|Study Director	United States: Food and Drug Administration
NCT00916578	Wendy Woodward, MD, PHD	Study Chair	United States: Institutional Review Board
NCT00916747	Mark Kieran, MD, PhD	Principal Investigator	United States: Food and Drug Administration
NCT00917462	David Ilson, MD	Principal Investigator	United States: Food and Drug Administration
NCT00918203	Call 1-877-CTLILLY (1-877-285-4559) or 1-317-615-4559 Mon - Fri 9 AM - 5 PM Eastern time (UTC/GMT - 5 hours, EST)	Study Director	United States: Food and Drug Administration,Canada: Health Canada
NCT00918333	Shaji Kumar	Principal Investigator	United States: Food and Drug Administration
NCT00918723	Mazyar Shadman	Principal Investigator	United States: Federal Government
NCT00920023	Ralph Weissleder, MD, PhD	Principal Investigator	United States: Institutional Review Board,United States: Food and Drug Administration
NCT00920699	Christopher A Ross, MD, PhD|Kevin M Biglan, MD, MPH	Principal Investigator|Principal Investigator	United States: Food and Drug Administration
NCT00920816	Pfizer CT.gov Call Center	Study Director	United States: Food and Drug Administration
NCT00921310	Maria Baggstrom, M.D.	Principal Investigator	United States: Institutional Review Board
NCT00921557	George K. Siberry, MD	Study Chair	United States: Food and Drug Administration
NCT00922883	Cynthia E Dunbar, M.D.	Principal Investigator	United States: Federal Government
NCT00923247	Ravi A Madan, M.D.	Principal Investigator	United States: Federal Government
NCT00923351	John Glod, M.D.	Principal Investigator	United States: Federal Government,United States: Food and Drug Administration
NCT00923364	Dennis D Hickstein, M.D.	Principal Investigator	United States: Federal Government
NCT00923845	Daniel H Fowler, M.D.	Principal Investigator	United States: Federal Government,United States: Food and Drug Administration
NCT00924326	Steven A Rosenberg, M.D.	Principal Investigator	United States: Federal Government
NCT00924703	Celeste Decker, MD	Study Director	United States: Food and Drug Administration
NCT00925314	Gregory Daniels, MD, PhD	Principal Investigator	United States: Food and Drug Administration
NCT00926380	Benjamin Z Leder, MD|Robert M Neer, MD	Principal Investigator|Principal Investigator	United States: Food and Drug Administration
NCT00928135	Joseph Zabner, M.D.|Lakshmi Durairaj, M.D.|Jan L Launspach, R.N., CCRC	Principal Investigator|Study Director|Study Chair	United States: Food and Drug Administration,United States: Federal Government
NCT00929214	Eric A. Strom, MD, BS	Principal Investigator	United States: Food and Drug Administration
NCT00929344	Barbara J Mason, Ph.D.	Principal Investigator	United States: Food and Drug Administration
NCT00930579	Dawn L Hershman, MD	Principal Investigator	United States: Institutional Review Board
NCT00931840	Richard M. Goldberg, MD	Principal Investigator	United States: Food and Drug Administration
NCT00932113	Alice B. Gottlieb, M.D., PhD.	Principal Investigator	United States: Institutional Review Board
NCT00932828	Arvil W Burks, MD	Principal Investigator	United States: Institutional Review Board,United States: Food and Drug Administration
NCT00934427	Jeff Gregory, MD	Study Director	United States: Food and Drug Administration
NCT00934440	Peter J Van Veldhuizen, MD	Principal Investigator	United States: Institutional Review Board
NCT00934895	Deborah L. Toppmeyer, MD	Principal Investigator	United States: Food and Drug Administration,United States: Institutional Review Board
NCT00936390	Alvaro A. Martinez, MD, FACR	Study Chair	United States: Federal Government
NCT00936611	Irene Ghobrial, MD	Principal Investigator	United States: Food and Drug Administration
NCT00936858	Jochen Lorch, MD	Principal Investigator	United States: Food and Drug Administration
NCT00937937	Christopher Lao	Principal Investigator	United States: Food and Drug Administration
NCT00938470	Steven R. Alberts, MD	Study Chair	United States: Federal Government
NCT00939770	Yael P. Mosse, MD	Study Chair	United States: Food and Drug Administration
NCT00939822	Cynthia M. Carlsson, MD, MS	Principal Investigator	United States: Institutional Review Board
NCT00940316	Al Benson, MD	Principal Investigator	United States: Food and Drug Administration,United States: Institutional Review Board
NCT00940602	Novartis Pharmaceuticals	Study Director	United States: Food and Drug Administration
NCT00940771	Janice Piatt, MD	Principal Investigator	United States: Food and Drug Administration
NCT00941720	Ronald M. Sobecks, MD	Principal Investigator	United States: Food and Drug Administration
NCT00942331	Jonathan Rosenberg	Principal Investigator	United States: Food and Drug Administration
NCT00942357	Daniela Matei	Principal Investigator	United States: Institutional Review Board
NCT00942578	William L Dahut, M.D.	Principal Investigator	United States: Federal Government
NCT00943319	Andrew Artz, MD	Principal Investigator	United States: Institutional Review Board
NCT00943618	Paul M Cinciripini, PhD	Principal Investigator	United States: Food and Drug Administration,United States: Federal Government
NCT00943722	Medical Director	Study Director	United States: Food and Drug Administration
NCT00943943	Michael Andreeff, MD, PhD	Principal Investigator	United States: Food and Drug Administration,United States: Federal Government
NCT00944047	Qamar Khan, MD	Principal Investigator	United States: Institutional Review Board
NCT00944749	Danielle M Townsley, M.D.	Principal Investigator	United States: Federal Government
NCT00945815	Anjali Advani, MD	Study Chair	United States: Federal Government,United States: Food and Drug Administration
NCT00946088	Deirdre Judith Lyell	Principal Investigator	United States: Institutional Review Board
NCT00946270	Srdan Verstovsek, MD	Principal Investigator	United States: Food and Drug Administration
NCT00946647	Novartis Pharmaceuticals	Study Director	United States: Food and Drug Administration,Canada: Health Canada
NCT00946673	Griffith R. Harsh	Principal Investigator	United States: Institutional Review Board,United States: Food and Drug Administration
NCT00946712	Roy Herbst	Principal Investigator	United States: Institutional Review Board
NCT00947011	Dariush Elahi, PhD	Principal Investigator	United States: Food and Drug Administration
NCT00948064	Guillermo Garcia-Manero, MD	Principal Investigator	United States: Institutional Review Board
NCT00948675	Call 1-877-CTLILLY (1-877-285-4559) or 1-317-615-4559 Mon - Fri 9 AM - 5 PM Eastern time (UTC/GMT - 5 hours, EST)	Study Director	United States: Food and Drug Administration
NCT00948688	Lawrence Blaszkowsky, MD	Principal Investigator	United States: Institutional Review Board
NCT00948740	Jie Tang, M.D., M.Sc	Principal Investigator	United States: Institutional Review Board
NCT00948753	David Porter, MD	Principal Investigator	United States: Food and Drug Administration
NCT00948922	Melissa Alsina, MD	Principal Investigator	United States: Food and Drug Administration
NCT00949650	Boehringer Ingelheim	Study Chair	Argentina: Admin Nacional de Medicamentos, Alimentos Tecnologia Medica,Australia: Dept of Health and Ageing Therapeutic Goods Admin,Austria: Medicines and Medical Devices Agency,Belgium: Federal Agency for Medicinal and Health Products,Brazil: National Health Surveillance Agency,Canada: Health Canada,Chile: Instituto de Salud Pública de Chile,France: Afssaps - Agence française de sécurité sanitai…
NCT00949702	Clinical Trials	Study Director	United States: Food and Drug Administration
NCT00949949	Brian Costello	Principal Investigator	United States: Food and Drug Administration
NCT00949988	Januario Castro, M.D.|Thomas J Kipps, M.D., Ph.D.	Principal Investigator|Principal Investigator	United States: Institutional Review Board
NCT00950248	Bibiana Bielekova, M.D.	Principal Investigator	United States: Federal Government
NCT00951015	GSK Clinical Trials	Study Director	Spain: Agencia Española del Medicamento y Productos Sanitarios,Russia: Russian Ministry of Health,Germany: Bundesinstitut für Arzneimittel und Medizinprodukte,France: Agence Française de Sécurité Sanitaire des Produits de Santé,United States: Food and Drug Administration
NCT00951496	Joan Walker	Principal Investigator	United States: Food and Drug Administration
NCT00954174	Matthew Powell	Principal Investigator	United States: Institutional Review Board
NCT00954226	William N. William Jr., MD	Study Chair	United States: Food and Drug Administration
NCT00954278	Anne M Traynor, M.D.	Principal Investigator	United States: Institutional Review Board
NCT00954707	Daniel Simon, M.D.|David Kandzari, M.D.	Principal Investigator|Principal Investigator	United States: Food and Drug Administration
NCT00955006	Janine Maenza	Study Chair	United States: Food and Drug Administration
NCT00956332	Sam L. Teichman, MD	Study Director	United States: Food and Drug Administration,Israel: Ministry of Health
NCT00957359	Stephen Ross, MD|Anthony Bossis, PhD|Jeffrey Guss, MD	Principal Investigator|Study Chair|Study Director	United States: Food and Drug Administration
NCT00957853	William N. William Jr., MD	Study Chair	United States: Food and Drug Administration
NCT00960752	Richard Royal, MD	Principal Investigator	United States: Food and Drug Administration
NCT00961220	Kevin Cooper	Principal Investigator	United States: Food and Drug Administration
NCT00961961	Robert J. DeRubeis, PhD|John M Zajecka, MD	Principal Investigator|Principal Investigator	United States: Federal Government
NCT00962611	Bayer Study Director	Study Director	United States: Food and Drug Administration
NCT00962845	Janice M. Mehnert, MD	Principal Investigator	United States: Food and Drug Administration,United States: Institutional Review Board
NCT00963105	Kenichi Takeshita, M.D., MPH	Study Director	United States: Food and Drug Administration
NCT00963274	Beata Holkova, MD|Thomas C. Shea, MD|Steven Grant, MD|Sho Ma, MD, PhD|Amy Kimball, MD, PhD|Nishitha Reddy, MBBS	Principal Investigator|Principal Investigator|Study Chair|Principal Investigator|Principal Investigator|Principal Investigator	United States: Food and Drug Administration
NCT00963781	David E Kandzari, MD|Paul S. Teirstein, MD|Eric J. Topol, MD	Principal Investigator|Principal Investigator|Principal Investigator	United States: Food and Drug Administration
NCT00964080	Jaffer A. Ajani, MD	Principal Investigator	United States: Food and Drug Administration
NCT00964353	David O Meltzer, MD, PhD	Principal Investigator	United States: Institutional Review Board
NCT00964886	Joseph H Atkinson, MD	Principal Investigator	United States: Federal Government
NCT00965250	Giuseppe Giaccone, M.D.	Principal Investigator	United States: Federal Government,United States: Food and Drug Administration
NCT00966654	Dariush Elahi, PhD	Principal Investigator	United States: Food and Drug Administration
NCT00966693	Jatin J. Shah, MD	Study Chair	United States: Food and Drug Administration
NCT00967005	Marc N Potenza, MD, PhD|Jon E Grant, MD, JD, MPH	Principal Investigator|Principal Investigator	United States: Food and Drug Administration
NCT00967369	Michelle A. Fanale, MD	Study Chair	United States: Food and Drug Administration
NCT00968110	Dale Umetsu, MD	Principal Investigator	United States: Food and Drug Administration
NCT00968760	Partow Kebriaei, MD	Study Chair	United States: Food and Drug Administration,United States: Federal Government
NCT00968968	Novartis Pharmaceuticals	Study Director	United States: Food and Drug Administration
NCT00970905	Steven Ades, MD MSc	Principal Investigator	United States: Food and Drug Administration
NCT00971737	Leisha A. Emens, MD, PhD	Principal Investigator	United States: Food and Drug Administration
NCT00972478	Daniel Persky	Principal Investigator	United States: Food and Drug Administration
NCT00972933	Ahmad Tarhini, MD	Principal Investigator	United States: Food and Drug Administration
NCT00974142	Michael Donahoe, MD	Principal Investigator	United States: Institutional Review Board
NCT00975819	Denise M Adams, MD	Principal Investigator	United States: Food and Drug Administration
NCT00976131	Heather Greenlee, ND, PhD	Principal Investigator	United States: Food and Drug Administration,United States: Institutional Review Board
NCT00976248	Steven Treon, MD	Principal Investigator	United States: Institutional Review Board,United States: Food and Drug Administration
NCT00976573	Robert McWilliams, MD	Study Chair	United States: Institutional Review Board
NCT00977470	Lecia Sequist, MD	Principal Investigator	United States: Food and Drug Administration
NCT00977574	Carol Aghajanian	Principal Investigator	United States: Food and Drug Administration
NCT00977691	Courtney D Fitzhugh, M.D.	Principal Investigator	United States: Federal Government
NCT00979212	Martin J. Edelman, MD	Principal Investigator	United States: Food and Drug Administration
NCT00979992	John Chan	Principal Investigator	United States: Food and Drug Administration
NCT00980395	Soham D Puvvada, MD	Principal Investigator	United States: Food and Drug Administration
NCT00980538	Janssen R&amp;D Ireland Clinical Trial	Study Director	United States: Food and Drug Administration,Ireland: Irish Agriculture and Food Development Authority
NCT00981058	Call 1-877-CTLILLY (1-877-285-4559) or 1-317-615-4559 Mon - Fri 9 AM - 5 PM Eastern time (UTC/GMT - 5 hours, EST)	Study Director	Australia: Department of Health and Ageing Therapeutic Goods Administration,Austria: Federal Office for Safety in Health Care,Belgium: Federal Agency for Medicinal Products and Health Products,Brazil: National Health Surveillance Agency,Canada: Health Canada,Croatia: Ministry of Health and Social Care,France: ANSM - French Health Products Safety Agency,Germany: Paul-Ehrlich-Institut,Greece: Minis…
NCT00981747	Alicia K Gerke, MD	Principal Investigator	United States: Institutional Review Board
NCT00982111	Call 1-877-CTLILLY (1-877-285-4559) or 1-317-615-4559 Mon - Fri 9 AM - 5 PM Eastern time (UTC/GMT - 5 hours, EST)	Study Director	Australia: Department of Health and Ageing Therapeutic Goods Administration,Austria: Federal Office for Safety in Health Care,Belgium: Federal Agency for Medicinal Products and Health Products,Brazil: National Health Surveillance Agency,Canada: Health Canada,Croatia: Ministry of Health and Social Care,France: ANSM - French Health Products Safety Agency,Germany: Paul-Ehrlich-Institut,Greece: Minis…
NCT00982787	Siegward M Elsas, M.D.	Principal Investigator	United States: Food and Drug Administration
NCT00982982	Deepak C D'Souza, M.D	Principal Investigator	United States: Food and Drug Administration
NCT00983580	Frank Sinicrope	Principal Investigator	United States: Food and Drug Administration
NCT00984282	Bayer Study Director	Study Director	China: Food and Drug Administration,France: Afssaps - Agence française de sécurité sanitaire des produits de santé (Saint-Denis),Germany: Federal Institute for Drugs and Medical Devices,Italy: The Italian Medicines Agency,Korea: Food and Drug Administration,Netherlands: The Central Committee on Research Involving Human Subjects (CCMO),Saudi Arabia: Ministry of Health,United Kingdom: Medicines and…
NCT00985517	Raymond T Bartus, Ph.D.	Study Director	United States: Food and Drug Administration
NCT00986609	Joseph Baar, MD	Principal Investigator	United States: Institutional Review Board,United States: Food and Drug Administration
NCT00987389	David Jayne, MD|Peter Merkel, MD, MPH|Michael Walsh, MD	Principal Investigator|Principal Investigator|Principal Investigator	United States: Food and Drug Administration
NCT00987480	Faird Boulad, MD	Principal Investigator	United States: Food and Drug Administration
NCT00987766	Laura Goff, MD	Principal Investigator	United States: Food and Drug Administration
NCT00987948	Cecilia M Shikuma, M.D.	Principal Investigator	United States: Institutional Review Board
NCT00988052	Giancarlo Comi, Prof., MD	Principal Investigator	United States: Food and Drug Administration,Austria : Federal Ministry for Labour, Health, and Social Affairs,Bulgaria: Bulgarian Drug Agency,Canada: Health Canada,Czech Republic: State Institute for Drug Control,Estonia: The State Agency of Medicine,European Union: European Medicines Agency,France: Ministry of Health,Georgia: Ministry of Health,Germany: Ministry of Health,Hungary: National Insti…
NCT00988208	Debora Barton, MD	Study Director	United States: Food and Drug Administration,Australia: Department of Health and Ageing Therapeutic Goods Administration,Austria: Federal Office for Safety in Health Care,Belgium: Federal Agency for Medicinal Products and Health Products,Canada: Health Canada,Denmark: Danish Medicines Agency,France: Agence Nationale de Sécurité du Médicament et des produits de santé,Germany: Federal Institute for …
NCT00988429	Patrício Soares-da-Silva, MD, PHD	Study Director	Brazil: National Health Surveillance Agency,United States: Food and Drug Administration
NCT00988715	Brenda Sandmaier	Principal Investigator	United States: Food and Drug Administration
NCT00989651	Katherine Bell-McGuinn	Principal Investigator	United States: Food and Drug Administration
NCT00992446	Leona Holmberg	Principal Investigator	United States: Institutional Review Board
NCT00993759	Ronald Turner, MD	Principal Investigator	United States: Food and Drug Administration
NCT00994643	Matthew Carabasi, MD	Principal Investigator	United States: Institutional Review Board
NCT00995150	Andrea Olariu, MD, PhD	Study Director	United States: Food and Drug Administration
NCT00996073	Roger Brown	Study Director	United States: Food and Drug Administration
NCT00997035	NV Prajna, DNB, FRC Ophth|Nisha Acharya, MD, MS|Tom Lietman, MD	Principal Investigator|Principal Investigator|Principal Investigator	United States: Food and Drug Administration
NCT00997334	David Jackman, MD	Principal Investigator	United States: Food and Drug Administration
NCT00998010	Albert Lai, MD, PhD	Principal Investigator	United States: Food and Drug Administration
NCT00999609	Albert M Maguire, MD|Stephen R Russell, MD	Principal Investigator|Principal Investigator	United States: Food and Drug Administration
NCT00999804	Mothaffar Rimawi, MD	Principal Investigator	United States: Food and Drug Administration
NCT01000051	Uday Popat, MD	Study Chair	United States: Food and Drug Administration
NCT01000285	Lee Ratner, M.D., Ph.D.	Principal Investigator	United States: Food and Drug Administration
NCT01000987	Sherry A McKee, PhD	Principal Investigator	United States: Institutional Review Board,United States: Food and Drug Administration
NCT01001377	MD	Study Director	United States: Food and Drug Administration,India: Central Drugs Standard Control Organization,Israel: Ministry of Health,South Korea: Korea Food &amp; Drug Administration,Taiwan: Department of Health,South Africa: Department of Health,Serbia: Medicine and Medical Devices Agency of Serbia,Peru: Ministry of Health,Australia: Department of Health and Ageing Therapeutic Goods Administration,Belgium:…
NCT01001442	Kenneth C. Anderson, MD	Study Director	United States: Food and Drug Administration
NCT01001754	Jan Hillson, MD	Study Director	United States: Food and Drug Administration,Australia: Department of Health and Ageing Therapeutic Goods Administration,Canada: Health Canada
NCT01002547	Kenneth Cusi, PhD	Principal Investigator	United States: Federal Government
NCT01002755	Alessandra Ferrajoli, MD	Study Chair	United States: Food and Drug Administration
NCT01002924	Siu-Long Yao	Study Director	United States: Food and Drug Administration
NCT01003912	Joanne Kurtzberg, MD	Principal Investigator	United States: Food and Drug Administration
NCT01004172	Nancy Lin, MD	Principal Investigator	United States: Institutional Review Board
NCT01004874	Annick Desjardins, MD, FRCPC	Principal Investigator	United States: Institutional Review Board
NCT01004978	Jean-Francois (Jeff) Geschwind	Principal Investigator	United States: Food and Drug Administration
NCT01005108	Jun J Mao, MD, MSCE	Principal Investigator	United States: Institutional Review Board
NCT01005472	Bartosz Chmielowski, MD	Principal Investigator	United States: Food and Drug Administration
NCT01005576	Shalini Shenoy, MD	Principal Investigator	United States: Institutional Review Board
NCT01005797	Harry Drabkin, MD	Principal Investigator	United States: Food and Drug Administration,United States: Institutional Review Board
NCT01007630	Grace S Liang, MD	Principal Investigator	United States: Food and Drug Administration
NCT01008150	Norman Wolmark, MD	Principal Investigator	United States: Food and Drug Administration,Canada: Health Canada,United States: Institutional Review Board,Canada: Ethics Review Committee,Spain: Ministerio de Sanidad, Servicios Sociales e Igualdad,France: Agence Nationale de Sécurité du Médicament et des produits de santé,Italy: The Italian Medicines Agency,Portugal: INFARMED, National Authority of Medicines and Health Products, IP
NCT01008917	Robin K Kelley, MD|Alan P Venook, MD	Principal Investigator|Principal Investigator	United States: Institutional Review Board
NCT01009437	David A. Potter, M.D., Ph.D.	Principal Investigator	United States: Food and Drug Administration
NCT01009788	Steven Isakoff, MD, PhD	Principal Investigator	United States: Food and Drug Administration
NCT01009918	Maya Guglin, MD, PhD|Pamela N. Munster, MD	Study Chair|Study Chair	United States: Data and Safety Monitoring Board,United States: Federal Government,United States: Food and Drug Administration,United States: Institutional Review Board
NCT01010061	Clinical Trials	Study Director	United States: Food and Drug Administration,Australia: National Health and Medical Research Council,Austria: Austrian Agency for Health and Food Safety,Bulgaria: Bulgarian Drug Agency,Croatia: Agency for medicinal products and medical devices of Croatia,Czech Republic: State Institute for Drug Control,Denmark: Danish Health and Medicines Authority,Estonia: State Agency of Medicines,France: Nation…
NCT01010126	Charles Erlichman	Principal Investigator	United States: Food and Drug Administration
NCT01010217	Stefan Ciurea, MD	Study Chair	United States: Institutional Review Board
NCT01011010	Hanna H. Sanoff, MD	Principal Investigator	United States: Food and Drug Administration,Germany: Federal Institute for Drugs and Medical Devices
NCT01011218	Oxana RG Palesh, PhD, MPH	Principal Investigator	United States: Institutional Review Board
NCT01011374	Lawrence J Singerman, MD	Principal Investigator	United States: Food and Drug Administration
NCT01011439	Anna Petroccione, MD|Glen Weiss, MD|Benjamin Besse, MD|Julien Mazières, MD|Silvia Novello, MD|Arun Rajan, MD.|Marina C Garassino, MD	Study Director|Principal Investigator|Principal Investigator|Principal Investigator|Principal Investigator|Principal Investigator|Principal Investigator	United States: Food and Drug Administration,France: Afssaps - Agence française de sécurité sanitaire des produits de santé (Saint-Denis),Italy: The Italian Medicines Agency
NCT01013285	Albert Lai, MD	Principal Investigator	United States: Food and Drug Administration
NCT01013441	Stephen J Schuster, MD|Chitra Hosing, MD	Principal Investigator|Principal Investigator	United States: Food and Drug Administration
NCT01013870	Claudia S Robertson, MD	Principal Investigator	United States: Institutional Review Board
NCT01014598	Chukwumere Nwogu	Principal Investigator	United States: Institutional Review Board
NCT01015118	Boehringer Ingelheim	Study Chair	Australia: Human Research Ethics Committee,Austria: Medicines and Medical Devices Agency,Belgium: Federal Agency for Medicinal and Health Products,Canada: Health Canada,Czech Republic: State Institute for Drug Control,Denmark: The Danish Health and Medicines Authority,Finland: Finnish Medicines Agency,France: Agence Nationale sécurité médicament et des produits santé,Germany: Federal Institute fo…
NCT01015222	Filip Janku, MD,PHD	Principal Investigator	United States: Food and Drug Administration
NCT01015833	Ghassan Abou-Alfa	Principal Investigator	United States: Food and Drug Administration
NCT01016730	Erin Reid	Principal Investigator	United States: Food and Drug Administration
NCT01016769	David Pfister, MD	Principal Investigator	United States: Institutional Review Board
NCT01017601	Julian Molina, MD, PhD	Study Chair	United States: Food and Drug Administration,United States: Institutional Review Board
NCT01019187	Michael Perlis, MD	Principal Investigator	United States: Institutional Review Board
NCT01020539	Monica Bhatia, MD	Principal Investigator	United States: Institutional Review Board
NCT01021241	Anthony S Fiorino, MD, PhD|Alan Kivitz, MD	Study Director|Principal Investigator	United States: Food and Drug Administration
NCT01022021	Siddhartha Ganguly, MD	Principal Investigator	United States: Food and Drug Administration
NCT01022138	Amy Weise, M.D.	Principal Investigator	United States: Food and Drug Administration,United States: Institutional Review Board
NCT01022580	Roberta A Ballard, MD	Principal Investigator	United States: Food and Drug Administration
NCT01023477	Kirsten H Edmiston, MD, FACS|Priscilla McAuliffe, MD, PhD	Principal Investigator|Principal Investigator	United States: Institutional Review Board
NCT01024010	Tait Shanafelt, M.D.|Jose Leis, M.D.|Han W. Tun, M.D.	Study Chair|Principal Investigator|Principal Investigator	United States: Food and Drug Administration
NCT01024036	Janssen Research &amp; Development, LLC Clinical Trial	Study Director	United States: Food and Drug Administration,Germany: Ethics Commission,Great Britain: Medicines and Healthcare Products Regulatory Agency,Hungary: National Institute for Quality and Organizational Development in Healthcare and Medicines,Taiwan: Department of Health,Germany: Paul-Ehrlich-Institut,Great Britain: Research Ethics Committee
NCT01024231	Bristol-Myers Squibb	Study Director	United States: Food and Drug Administration
NCT01024387	Matthew Kulke, MD	Principal Investigator	United States: Food and Drug Administration
NCT01024998	Medical Monitor	Study Director	United States: Food and Drug Administration
NCT01025427	Hiroyu Hatano, MD	Principal Investigator	United States: Institutional Review Board
NCT01025453	Eric Sherman, MD	Principal Investigator	United States: Institutional Review Board
NCT01026220	Kara Kelly, MD	Principal Investigator	United States: Food and Drug Administration
NCT01026493	H. Ian Robins, MD, PhD	Principal Investigator	United States: Food and Drug Administration
NCT01026987	John DiPersio, M.D., Ph.D.	Principal Investigator	United States: Food and Drug Administration
NCT01027000	Edwin P. Alyea, MD	Study Chair	United States: NCI Central Institutional Review Board,United States: Food and Drug Administration
NCT01027702	Andrew Gilman, MD	Principal Investigator	United States: Food and Drug Administration
NCT01027754	Shadi Nahvi, M.D., M.S.	Principal Investigator	United States: Federal Government,United States: Food and Drug Administration,United States: Institutional Review Board
NCT01027949	Kevin Laliberte, PharmD	Study Director	United States: Food and Drug Administration
NCT01029054	Mark Kaminski, M.D.	Principal Investigator	United States: Food and Drug Administration
NCT01029262	Albert Hoenekopp, MD	Study Director	United States: Food and Drug Administration,Australia: Department of Health and Ageing Therapeutic Goods Administration,Austria: Federal Office for Safety in Health Care,Belgium: Federal Agency for Medicinal Products and Health Products,Canada: Health Canada,Czech Republic: State Institute for Drug Control,France: Afssaps - Agence française de sécurité sanitaire des produits de santé (Saint-Denis…
NCT01030900	Wyndham H Wilson, M.D.	Principal Investigator	United States: Federal Government
NCT01031069	GSK Clinical Trials	Study Director	Thailand: The Ethical Review Committee for Research in Human Subjects, Ministry of Public health,Brazil: ANVISA,India: Drugs Controller General of India,United States: Food and Drug Administration
NCT01031446	Ingrid Mayer, MD	Principal Investigator	United States: Food and Drug Administration
NCT01032629	Janssen Research &amp; Development, LLC Clinical Trial	Study Director	United States: Food and Drug Administration,United States: Federal Government,Hungary: National Institute for Quality and Organizational Development in Healthcare and Medicines,Ukraine: State Pharmacological Center - Ministry of Health,Russia: Ministry of Health of the Russian Federation,Canada: Health Canada,Netherlands: Healthcare Inspectorate,Belgium: Federal Agency for Medicinal Products and …
NCT01034254	Mark C Steinhoff, MD	Principal Investigator	United States: Institutional Review Board,Nepal: Health Research Council
NCT01034631	Thomas Hutson, D.O.	Study Chair	United States: Food and Drug Administration
NCT01036087	Naoto Ueno, MD, PHD	Study Chair	United States: Food and Drug Administration
NCT01036113	Joyce A O'Shaughnessy, MD	Principal Investigator	United States: Food and Drug Administration
NCT01036321	Nagi Kumar, Ph.D.	Principal Investigator	United States: Food and Drug Administration,United States: Institutional Review Board
NCT01036594	Charles J. Ryan, MD	Principal Investigator	United States: Institutional Review Board
NCT01037621	Mary Jane Burton, M.D.	Principal Investigator	United States: Food and Drug Administration
NCT01038388	Jonathan Kaufman, MD	Principal Investigator	United States: Institutional Review Board,United States: Food and Drug Administration,United States: Data and Safety Monitoring Board
NCT01038583	Richard Grimm, MD, PHD|John McNeil, MBBS, PHD	Principal Investigator|Principal Investigator	United States: Institutional Review Board
NCT01039376	Novartis Pharmaceuticals	Study Director	United States: Institutional Review Board,United States: Food and Drug Administration
NCT01040000	Philip M Arlen, M.D.	Study Director	United States: Food and Drug Administration
NCT01040221	Eric Hollander, MD	Principal Investigator	United States: Food and Drug Administration
NCT01041274	Donald C Goff, MD	Principal Investigator	United States: Federal Government,United States: Institutional Review Board
NCT01041521	Christine A Wanke, MD	Principal Investigator	United States: Food and Drug Administration
NCT01041781	Martin J. Edelman, MD	Study Chair	United States: Food and Drug Administration
NCT01042158	Paul Hassoun, MD	Principal Investigator	United States: Institutional Review Board
NCT01042535	Hatem Soliman	Principal Investigator	United States: Food and Drug Administration,United States: Institutional Review Board
NCT01043640	Paul Orchard, MD	Principal Investigator	United States: Institutional Review Board
NCT01044238	Walter Ling, M.D.|Maureen Hillhouse, Ph.D.	Principal Investigator|Study Director	United States: Food and Drug Administration
NCT01044433	Corey Langer	Principal Investigator	United States: Institutional Review Board
NCT01044745	Robert Bociek	Principal Investigator	United States: Food and Drug Administration
NCT01046604	Ethan J Anderson, PhD	Principal Investigator	United States: Institutional Review Board
NCT01047319	Prof. Timothy Vollmer, MD	Principal Investigator	United States: Food and Drug Administration,Austria : Federal Ministry for Labour, Health, and Social Affairs,Bulgaria: Bulgarian Drug Agency,Canada: Health Canada,Czech Republic: State Institute for Drug Control,Estonia: The State Agency of Medicine,European Union: European Medicines Agency,France: Ministry of Health,Georgia: Ministry of Health,Germany: Ministry of Health,Hungary: National Insti…
NCT01047722	Jeffrey A Klein, MD	Principal Investigator	United States: Institutional Review Board
NCT01048827	Thomas Martin, MD	Study Chair	United States: Institutional Review Board
NCT01049451	Regina R Berkovich, MD, PhD	Principal Investigator	United States: Food and Drug Administration
NCT01049841	Ira Dunkel, MD	Principal Investigator	United States: Food and Drug Administration
NCT01049854	Mitchell S Cairo, MD	Principal Investigator	United States: Institutional Review Board,United States: Food and Drug Administration
NCT01049945	Shaji K. Kumar, M.D.|Vivek Roy, M.D.	Study Chair|Principal Investigator	United States: Food and Drug Administration
NCT01050647	Yasser Y El-Sayed, MD	Principal Investigator	United States: Institutional Review Board
NCT01050842	Erik P. Castle, M.D.	Study Chair	United States: Institutional Review Board
NCT01051557	Thomas Kaley	Principal Investigator	United States: Food and Drug Administration
NCT01054079	K.C. Balaji, MD	Principal Investigator	United States: Institutional Review Board
NCT01054144	Rachid Baz, M.D.	Principal Investigator	United States: Food and Drug Administration,United States: Institutional Review Board
NCT01055028	Kristen N. Ganjoo	Principal Investigator	United States: Institutional Review Board
NCT01056276	Jesus Berdeja, M.D.	Study Chair	United States: Institutional Review Board
NCT01056393	William Towner, MD	Principal Investigator	United States: Food and Drug Administration
NCT01056965	Adam L. Boxer, M.D., Ph.D.	Principal Investigator	United States: Food and Drug Administration
NCT01057225	Joseph R. Mikhael, M.D.	Study Chair	United States: Food and Drug Administration
NCT01057862	Marc N Potenza, M.D., Ph.D.	Principal Investigator	United States: Institutional Review Board
NCT01058239	Jeremy Abramson, MD	Principal Investigator	United States: Institutional Review Board
NCT01058655	Brian Wolpin, MD	Principal Investigator	United States: Food and Drug Administration
NCT01058707	Medical Monitor	Study Director	United States: Food and Drug Administration,Spain: Agencia Española de Medicamentos y Productos Sanitarios,European Union: European Medicines Agency
NCT01058941	Lynne Shinto, ND, MPH	Principal Investigator	United States: Food and Drug Administration
NCT01059630	Clinical Trials	Study Director	United States: Food and Drug Administration
NCT01059929	John P Kress, MD	Principal Investigator	United States: Institutional Review Board
NCT01060384	Julie M Vose	Principal Investigator	United States: Food and Drug Administration
NCT01061411	Saby George	Principal Investigator	United States: Federal Government
NCT01061775	M. Jennifer Abuzzahab, MD	Principal Investigator	United States: Food and Drug Administration
NCT01061840	Minal Barve, MD	Principal Investigator	United States: Food and Drug Administration
NCT01062399	Prakash Chinnaiyan, MD	Principal Investigator	United States: Federal Government
NCT01062425	Tracy Batchelor	Principal Investigator	United States: Food and Drug Administration
NCT01062451	Thomas F Newton, M.D.	Principal Investigator	United States: Food and Drug Administration
NCT01064479	William N. William Jr., MD	Study Chair	United States: Food and Drug Administration
NCT01064648	Anne Tsao	Principal Investigator	United States: Food and Drug Administration
NCT01065129	Mark Schroeder, M.D.	Principal Investigator	United States: Institutional Review Board
NCT01065454	Bayer Study Director	Study Director	Australia: Department of Health and Ageing Therapeutic Goods Administration,Austria: Federal Office for Safety in Health Care,Canada: Health Canada,France: Afssaps - Agence française de sécurité sanitaire des produits de santé (Saint-Denis),Germany: Federal Institute for Drugs and Medical Devices,Italy: The Italian Medicines Agency,Japan: Pharmaceuticals and Medical Devices Agency,Netherlands: Th…
NCT01065467	F. Stephen Hodi, MD	Principal Investigator	United States: Food and Drug Administration
NCT01065662	Susana Campos, MD	Principal Investigator	United States: Food and Drug Administration
NCT01065844	John M. Buatti, M.D.	Principal Investigator	United States: Institutional Review Board
NCT01066637	Robert J Gropler, MD	Principal Investigator	United States: Food and Drug Administration
NCT01067144	Ian R Carroll	Principal Investigator	United States: Food and Drug Administration
NCT01067287	David Avigan, MD	Principal Investigator	United States: Food and Drug Administration
NCT01067469	John DeGroot, MD	Study Chair	United States: Food and Drug Administration
NCT01068249	Robert Coleman, MD	Study Chair	United States: Food and Drug Administration
NCT01068327	Chi Lin	Principal Investigator	United States: Institutional Review Board
NCT01068769	Suzanne George, MD	Principal Investigator	United States: Food and Drug Administration
NCT01069510	Craig Broberg, MD	Principal Investigator	United States: Food and Drug Administration,United States: Institutional Review Board
NCT01071941	Kenneth K. Tanabe, MD	Principal Investigator	United States: Food and Drug Administration
NCT01071954	MD	Study Director	Australia: Therapeutic Goods Administration,European Union: European Medicines Agency,United States: Food and Drug Administration,Canada: Health Canada
NCT01072175	GSK Clinical Trials	Study Director	United States: Food and Drug Administration
NCT01074047	C L Beach, PharmD	Study Director	United States: Food and Drug Administration,Canada: Health Canada,Canada: Ethics Review Committee,Australia: Department of Health and Ageing Therapeutic Goods Administration,United States: Institutional Review Board,Australia: Human Research Ethics Committee,Austria: Ethikkommission,Austria: Federal Office for Safety in Health Care,Belgium: Federal Agency for Medicinal Products and Health Product…
NCT01074411	Don Dizon	Principal Investigator	United States: Food and Drug Administration
NCT01074554	Wonder P Drake, MD	Principal Investigator	United States: Institutional Review Board
NCT01074970	Kathy D. Miller, M.D.	Study Chair	United States: Food and Drug Administration
NCT01075321	Craig Reeder, M.D.|Thomas E. Witzig, M.D.	Study Chair|Principal Investigator	United States: Food and Drug Administration
NCT01075412	Michael M Graham, Ph.D., M.D.|Sarah McGuire, Ph.D.	Study Director|Principal Investigator	United States: Food and Drug Administration,United States: Institutional Review Board
NCT01076543	Sonali Smith	Principal Investigator	United States: Food and Drug Administration
NCT01077154	MD	Study Director	Mexico: Comisión Federal para la Protección contra Riesgos Sanitarios (COFEPRIS),Peru: INS (Instituto Nacional de Salud),Phillippines: the Bureau of Food and Drugs,Poland: Office for Registration of Medicinal Products, Medical Devices and Biocidal Products,Portugal: Instituto Nacional da Farmácia e do Medicamento (INFARMED),Romania: National Medicines Agency,Russia: Federal Service for Surveillan…
NCT01078662	Jane Robertson, BSc, MBCHB, MD|Bella Kaufman, MD	Study Director|Principal Investigator	United States: Food and Drug Administration,Australia: Human Research Ethics Committee,Australia: National Health and Medical Research Council,Israel: Ethics Commission,Israel: Ministry of Health,United States: Institutional Review Board,Germany: Ethics Commission,Germany: Ministry of Health,Spain: Ethics Committee,Spain: Ministry of Health,Sweden: Regional Ethical Review Board,Sweden: The Nation…
NCT01079806	Bristol-Myers Squibb	Study Director	Argentina: Administracion Nacional de Medicamentos, Alimentos y Tecnologia Medica,Belgium: The Federal Public Service (FPS) Health, Food Chain Safety and Environment,Brazil: ANVIA, CONEP,Canada: Health Canada,Greece: Ethics Committee,Greece: National Organization of Medicines,Germany: Federal Institute for Drugs and Medical Devices,Germany: Paul-Ehrlich-Institut,India: Central Drugs Standard Cont…
NCT01080391	A. Keith Stewart, MD|S. Vincent Rajkumar, MD|Philippe Moreau, MD|Antonio Palumbo, MD	Principal Investigator|Principal Investigator|Principal Investigator|Principal Investigator	Austria: Federal Ministry of Health,Belgium: Federal Agency for Medicines and Health Products, FAMHP,Bulgaria: Bulgarian Drug Agency,Canada: Health Canada,Czech Republic: State Institute for Drug Control,France: Agence Française de Sécurité Sanitaire Produits de Santé,Germany: Federal Institute for Drugs and Medical Devices,Greece: National Organisation for Medicines,Hungary: National Institute f…
NCT01081262	David Gershenson	Principal Investigator	United States: Food and Drug Administration
NCT01081951	Jane Robertson, BSc, MBCHB, MD|Amit Oza, MD	Study Director|Principal Investigator	United States: Food and Drug Administration,Belgium: Federal Agency for Medicinal Products and Health Products,Belgium: Institutional Review Board,Australia: Human Research Ethics Committee,Australia: National Health and Medical Research Council,Canada: Ethics Review Committee,Canada: Health Canada,Czech Republic: State Institute for Drug Control,Germany: Ethics Commission,Germany: Ministry of He…
NCT01082679	Randy Brown, MD, PhD	Principal Investigator	United States: Institutional Review Board
NCT01083316	Vaishali Sanchorawala, MD	Principal Investigator	United States: Institutional Review Board
NCT01084057	Yuan Yuan, MD, PhD	Principal Investigator	United States: Institutional Review Board
NCT01084863	Investigational Site	Principal Investigator	Korea: Food and Drug Administration,United States: Food and Drug Administration
NCT01084876	Investigational Site	Principal Investigator	Singapore: Health Sciences Authority,United States: Food and Drug Administration
NCT01086332	Sudershan K. Bhatia, M.D., PhD	Study Director	United States: Institutional Review Board
NCT01086605	Alvaro Moreno-Asptia, MD	Study Chair	United States: Food and Drug Administration
NCT01087554	Filip Janku, MD, PHD	Principal Investigator	United States: Food and Drug Administration
NCT01088802	Quon Harry, M.D.|Arlene Forastiere, M.D.	Principal Investigator|Principal Investigator	United States: Institutional Review Board
NCT01088815	Daniel Laheru, MD|Ana De Jesus-Acosta, MD	Principal Investigator|Principal Investigator	United States: Institutional Review Board,United States: Food and Drug Administration
NCT01089101	Jason Fangusaro	Principal Investigator	United States: Food and Drug Administration
NCT01089361	Daniel Talmor, MD, MPH	Principal Investigator	United States: Institutional Review Board
NCT01089647	Ann Romaker, MD	Principal Investigator	United States: Institutional Review Board
NCT01090128	Hung Khong, MD	Principal Investigator	United States: Institutional Review Board
NCT01090414	Siddhartha Mitra, MD	Study Director	United States: Food and Drug Administration
NCT01091428	Medical Monitor	Study Director	United States: Food and Drug Administration,France: Afssaps - Agence française de sécurité sanitaire des produits de santé (Saint-Denis),Poland: Ministry of Health
NCT01091454	Alvaro Moreno Aspitia, MD	Study Chair	United States: Food and Drug Administration
NCT01091792	Camilo E Fadul, MD	Principal Investigator	United States: Institutional Review Board
NCT01093183	Jue Wang	Principal Investigator	United States: Institutional Review Board
NCT01093521	Christopher H Goss, MD, MSc	Principal Investigator	United States: Food and Drug Administration
NCT01093573	Brenda Cooper, MD	Principal Investigator	United States: Food and Drug Administration
NCT01094288	Medical Monitor	Study Director	United States: Food and Drug Administration
NCT01095120	Jaffer Ajani, MD	Study Chair	United States: Food and Drug Administration
NCT01095224	Xia Jin, MD, PhD	Study Chair	United States: Food and Drug Administration
NCT01095822	Victor Serebruany, MD, PhD	Study Director	United States: Food and Drug Administration
NCT01096992	William G. Wierda, MD, PhD, BS	Study Chair	United States: Food and Drug Administration
NCT01097057	Leona Holmberg	Principal Investigator	United States: Institutional Review Board
NCT01097486	Roger Brown	Study Director	United States: Food and Drug Administration
NCT01097642	Jenny Chang, MD	Principal Investigator	United States: Institutional Review Board
NCT01097694	Elliot Israel, M.D|Joshua Boyce, M.D	Principal Investigator|Principal Investigator	United States: Food and Drug Administration
NCT01097746	Anil Sood, MD	Principal Investigator	United States: Food and Drug Administration
NCT01098266	Antonio Lambiase, MD	Study Director	Italy: Ethics Committee,United States: Food and Drug Administration,United Kingdom: Medicines and Healthcare Products Regulatory Agency,Poland: The Central Register of Clinical Trials,Ireland: Irish Medicines Board,Canada: Health Canada,Egypt: Ministry of Health, Drug Policy and Planning Center,Belgium: Federal Agency for Medicines and Health Products, FAMHP,Netherlands: The Central Committee on …
NCT01099358	Call 1-877-CTLILLY (1-877-285-4559) or 1-317-615-4559 Mon - Fri 9AM - 5 PM Eastern time (UTC/GMT - 5 hours, EST)	Study Director	United States: Food and Drug Administration
NCT01099579	Bristol-Myers Squibb	Study Director	United States: Food and Drug Administration
NCT01100502	Naomi Hunder, MD	Study Director	United States: Food and Drug Administration
NCT01100528	Pierre Triozzi	Principal Investigator	United States: Federal Government
NCT01100775	L. E. Hong, M.D.	Principal Investigator	United States: Institutional Review Board
NCT01100944	Arun Rajan, M.D.	Principal Investigator	United States: Federal Government
NCT01101035	Medical Director	Study Director	United States: Food and Drug Administration
NCT01101581	William Wegener, MD, PhD	Study Chair	United States: Food and Drug Administration
NCT01101880	Pamela Becker	Principal Investigator	United States: Institutional Review Board
NCT01102374	Adit A Ginde, MD, MPH	Principal Investigator	United States: Food and Drug Administration,United States: Data and Safety Monitoring Board
NCT01102426	Óscar F. Ballester, M.D.|Rubén Niesvizky, M.D.	Principal Investigator|Principal Investigator	United States: Food and Drug Administration
NCT01103635	Robert Vonderheide, MD, DPhil	Principal Investigator	United States: Institutional Review Board
NCT01103687	Lindsey Baden	Study Chair	United States: Food and Drug Administration
NCT01104155	Eisai US Medical Services	Study Director	United States: Food and Drug Administration
NCT01104259	Jennifer Specht	Principal Investigator	United States: Food and Drug Administration
NCT01105312	Winston Tan, MD, FACP	Study Chair	United States: Food and Drug Administration,United States: Institutional Review Board
NCT01105546	Elena Santagostino, MD, PhD	Principal Investigator	Italy: Ethics Committee,Italy: National Monitoring Centre for Clinical Trials - Ministry of Health,Italy: The Italian Medicines Agency,United States: Food and Drug Administration
NCT01106027	Mark Stegall, MD	Principal Investigator	United States: Institutional Review Board
NCT01106157	Michael J. Haller, MD	Principal Investigator	United States: Food and Drug Administration
NCT01106833	Mary Horowitz, MD	Study Director	United States: Federal Government,United States: Food and Drug Administration,United States: Institutional Review Board
NCT01106872	Mohammed Milhem, MD	Principal Investigator	United States: Institutional Review Board
NCT01107457	Call 1-877-CTLILLY (1-877-285-4559) or 1-317-615-4559 Mon - Fri 9 AM - 5 PM Eastern time (UTC/GMT - 5 hours, EST)	Study Director	United States: Food and Drug Administration,Denmark: National Board of Health
NCT01109004	Mary Horowitz, MD	Study Director	United States: Food and Drug Administration
NCT01111058	Tanguy Seiwert, M.D.	Principal Investigator	United States: Food and Drug Administration
NCT01111305	Amy D Klion, M.D.	Principal Investigator	United States: Federal Government
NCT01111526	Lia Perez, MD	Principal Investigator	United States: Food and Drug Administration
NCT01111994	Valerie Callender, MD	Principal Investigator	United States: Institutional Review Board
NCT01112306	Aline Frey	Study Director	Spain: Comité Ético de Investigación Clínica,United Kingdom: Research Ethics Committee,Switzerland: Swissmedic,China: Food and Drug Administration,Australia: National Health and Medical Research Council,United States: Food and Drug Administration,South Korea: Korea Food and Drug Administration (KFDA),Russia: Pharmacological Committee, Ministry of Health,Czech Republic: State Institute for Drug Co…
NCT01112527	Tracy T. Batchelor, MD	Principal Investigator	United States: Food and Drug Administration
NCT01113502	Noelle Frey, MD	Principal Investigator	United States: Food and Drug Administration
NCT01113515	Vickie R Driver, DPM FACFAS	Principal Investigator	United States: Food and Drug Administration,India: Drugs Controller General of India,Malaysia: Ministry of Health
NCT01113970	Jonathan J. Lewis, MD, PhD	Study Director	United States: Food and Drug Administration
NCT01114555	Shakeel Modak, MD	Principal Investigator	United States: Institutional Review Board
NCT01116648	Joyce Liu	Principal Investigator	United States: Food and Drug Administration
NCT01118052	Ronald Alvarez	Principal Investigator	United States: Food and Drug Administration
NCT01119664	Andrew Haas, MD, PhD	Principal Investigator	United States: Food and Drug Administration
NCT01120184	Clinical Trials	Study Director	United States: Food and Drug Administration
NCT01120236	Evan Yu	Principal Investigator	United States: Food and Drug Administration
NCT01120249	Christopher W. Ryan, MD	Principal Investigator	United States: Food and Drug Administration
NCT01120639	Scott Soltys	Principal Investigator	United States: Institutional Review Board
NCT01121120	Michael Schuster, MD	Principal Investigator	United States: Food and Drug Administration
NCT01121224	Emmanouil S Brilakis, MD PhD	Study Chair	United States: Federal Government,United States: Food and Drug Administration
NCT01121588	Pfizer CT.gov Call Center	Study Director	United States: Food and Drug Administration
NCT01122199	Shadia I Jalal, MD	Study Chair	United States: Food and Drug Administration,United States: Institutional Review Board
NCT01122901	David Peereboom	Principal Investigator	United States: Food and Drug Administration
NCT01124539	James J Vredneburgh, MD	Principal Investigator	United States: Food and Drug Administration,Canada: Health Canada
NCT01124734	Joseph J Drabick, MD	Principal Investigator	United States: Institutional Review Board
NCT01125046	Priya Kumthekar, MD	Principal Investigator	United States: Institutional Review Board
NCT01125293	Irene Ghobrial, MD	Principal Investigator	United States: Food and Drug Administration
NCT01125566	Boehringer Ingelheim	Study Chair	Argentina: Admin Nacional de Medicamentos, Alimentos Tecnologia Medica,Australia: Dept of Health and Ageing Therapeutic Goods Admin,Austria: Medicines and Medical Devices Agency,Belarus: Ministry of Health,Belgium: Federal Agency for Medicinal and Health Products,Brazil: National Health Surveillance Agency,Canada: Health Canada,Chile: Comision Nacional De Investigacion Cientifica y Tecnologica,Ch…
NCT01126736	Harish Dave	Study Director	Czech Republic: State Institute for Drug Control,Germany: Federal Ministry of Food, Agriculture and Consumer Protection,Italy: Ministry of Health,Ukraine: State Pharmacological Center - Ministry of Health,United States: Food and Drug Administration
NCT01127451	Harish Dave, MD	Study Director	United States: Food and Drug Administration
NCT01127633	Call 1-877-CTLILLY (1-877-285-4559) or 1-317-615-4559 Mon - Fri 9 AM - 5 PM Eastern time (UTC/GMT - 5 hours, EST)	Study Director	Argentina: Administracion Nacional de Medicamentos, Alimentos y Tecnologia Medica,Argentina: Human Research Bioethics Committee,Argentina: Ministry of Health,Australia: Department of Health and Ageing Therapeutic Goods Administration,Australia: Human Research Ethics Committee,Brazil: Ethics Committee,Brazil: Ministry of Health,Brazil: National Committee of Ethics in Research,Canada: Canadian Inst…
NCT01128296	Herbert Zeh, MD	Principal Investigator	United States: Institutional Review Board,United States: Food and Drug Administration
NCT01128582	Ronnie Fass, MD	Principal Investigator	United States: Federal Government,United States: Institutional Review Board
NCT01129193	Craig Hofmeister	Principal Investigator	United States: Food and Drug Administration
NCT01129453	Karen L Kotloff, M.D.	Principal Investigator	United States: Food and Drug Administration
NCT01132014	Janos Tanyi, MD	Principal Investigator	United States: Food and Drug Administration
NCT01132612	Novartis Pharmaceuticals	Study Director	United States: Food and Drug Administration,France: Afssaps - Agence française de sécurité sanitaire des produits de santé (Saint-Denis),Germany: Paul-Ehrlich-Institut,Iceland: Icelandic Medicines Control Agency,Israel: Ministry of Health,Japan: Ministry of Health, Labor and Welfare,Norway: Norwegian Medicines Agency
NCT01132807	David J. Straus, MD	Principal Investigator	United States: Institutional Review Board
NCT01133275	Rami Komrokji, M.D.	Principal Investigator	United States: Food and Drug Administration,United States: Institutional Review Board
NCT01133678	Everett Vokes, M.D.	Principal Investigator	United States: Food and Drug Administration
NCT01134120	Call 1-877-CTLILLY (1-877-285-4559) or 1-317-615-4559 Mon - Fri 9 AM - 5 PM Eastern time (UTC/GMT - 5 hours, EST)	Study Director	United States: Food and Drug Administration
NCT01134198	Wilfid N Raby, Md, PhD	Principal Investigator	United States: Food and Drug Administration
NCT01134575	Hagop Kantarjian, MD	Study Chair	United States: Food and Drug Administration
NCT01134614	Frank Hodi	Principal Investigator	United States: Food and Drug Administration
NCT01136356	Eric Strain, M.D.	Principal Investigator	United States: Institutional Review Board,United States: Food and Drug Administration
NCT01136733	Eisai Medical Services	Study Director	United States: Food and Drug Administration
NCT01136772	Scott Stroup, MD, MPH|Joseph P McEvoy, MD	Principal Investigator|Principal Investigator	United States: Federal Government
NCT01136928	Adriana Andrade, MD, MPH	Principal Investigator	United States: Institutional Review Board
NCT01137682	Novartis Pharmaceuticals	Study Director	United States: Food and Drug Administration,Argentina: Ministry of Health,Belgium: Ministry of Social Affairs, Public Health and the Environment,Brazil: National Health Surveillance Agency,Canada: Health Canada,Colombia: Institutional Review Board,France: Ministry of Health,Germany: Ministry of Health,Israel: Ministry of Health,Italy: Ministry of Health,Norway: Norwegian Medicines Agency,Poland: …
NCT01137695	Cheryl Rosenfeld, DO|Jeffrey Rothman, MD|Alan Schorr, DO	Principal Investigator|Principal Investigator|Principal Investigator	United States: Institutional Review Board
NCT01138605	Janssen R&amp;D Ireland Clinical Trial	Study Director	United States: Food and Drug Administration,Ireland: Irish Agriculture and Food Development Authority
NCT01139294	Thomas J Abramo, MD	Principal Investigator	United States: Institutional Review Board
NCT01139970	Ivana Gojo	Principal Investigator	United States: Food and Drug Administration
NCT01140178	Hassan Arshad, MD	Principal Investigator	United States: Food and Drug Administration
NCT01140360	Kent Robertson, MD PhD	Principal Investigator	United States: Food and Drug Administration
NCT01141309	Eric Sherman, MD	Principal Investigator	United States: Institutional Review Board
NCT01141491	William Tap, M.D.	Principal Investigator	United States: Food and Drug Administration
NCT01142232	Attaya Suvannasankha, MD	Principal Investigator	United States: Institutional Review Board
NCT01142388	Steven Cohen	Principal Investigator	United States: Food and Drug Administration
NCT01142401	Kerin Adelson	Principal Investigator	United States: Food and Drug Administration
NCT01143402	Paul Chapman	Principal Investigator	United States: Food and Drug Administration
NCT01143441	Bibiana Bielekova, M.D.	Principal Investigator	United States: Federal Government
NCT01143779	Sarina Piha-Paul, MD	Principal Investigator	United States: Food and Drug Administration
NCT01144338	Nardev Khurmi, MD	Study Director	United States: Food and Drug Administration
NCT01145209	Inhye Ahn, M.D.	Principal Investigator	United States: Federal Government
NCT01145430	Bhavana Pothuri	Principal Investigator	United States: Food and Drug Administration
NCT01145495	Peter Martin	Principal Investigator	United States: Food and Drug Administration
NCT01145508	Douglas McNeel	Principal Investigator	United States: Food and Drug Administration
NCT01145807	Eduardo Tschen, MD	Principal Investigator	United States: Food and Drug Administration
NCT01146054	Albert Koong	Principal Investigator	United States: Institutional Review Board
NCT01146652	Clinical Sciences and Operations	Study Director	United States: Food and Drug Administration
NCT01147107	Van Vinh Chau Nguyen, MD, PhD|Cecilia M Shikuma, M.D.|Thuy Le, M.D.	Principal Investigator|Principal Investigator|Study Director	United States: Institutional Review Board,Vietnam: The Ministry of Health
NCT01147211	Chih-Hsin Yang, MD, Ph.D	Principal Investigator	United States: Food and Drug Administration,Taiwan: Department of Health
NCT01147822	Novartis Pharmaceuticals	Study Director	United States: Food and Drug Administration,Taiwan: Department of Health,China: Food and Drug Administration,South Korea: Food and Drug Administration
NCT01148225	Andy Payne, PhD	Study Director	Germany: Paul-Ehrlich-Institut,Portugal: National Pharmacy and Medicines Institute,Israel: Ministry of Health,Czech Republic: State Institute for Drug Control,Argentina: Ministry of Health,Switzerland: Swissmedic,Italy: The Italian Medicines Agency,Spain: Agencia Española de Medicamentos y Productos Sanitarios,Denmark: Danish Medicines Agency,Canada: Health Canada,United States: Food and Drug Adm…
NCT01148849	Robert Lechleider, MD	Study Director	United States: Food and Drug Administration
NCT01149083	Jeffrey Weitzel	Principal Investigator	United States: Food and Drug Administration
NCT01149850	Phioanh Nghiemphu	Principal Investigator	United States: Food and Drug Administration
NCT01150045	Jeffrey Meyerhardt, MD, MPH	Study Chair	United States: Food and Drug Administration,United States: NCI Central Institutional Review Board
NCT01151605	Paresh Dandona, MBBS	Principal Investigator	United States: Institutional Review Board
NCT01152541	Peter Hersh, MD	Principal Investigator	United States: Food and Drug Administration
NCT01153243	Leon Fogelfeld, MD	Study Director	United States: Institutional Review Board
NCT01153763	GSK Clinical Trials	Study Director	Italy: Agenzia Italiana del Farmaco,Germany: Bundesinstitut für Arzneimittel und Medizinprodukte,France: Agence Française de Sécurité Sanitaire des Produits de Santé,United States: Food and Drug Administration,Australia: Therapeutic Goods Administration
NCT01154140	Pfizer CT.gov Call Center	Study Director	United States: Food and Drug Administration
NCT01154387	Stuart Flechner, MD	Principal Investigator	United States: Food and Drug Administration
NCT01154816	Yael Mosse	Principal Investigator	United States: Institutional Review Board
NCT01154920	Vali Papadimitrakopoulou, MD	Study Chair	United States: Food and Drug Administration
NCT01155180	Christos S Mantzoros, MD	Principal Investigator	United States: Food and Drug Administration
NCT01155284	Alex Rabinovitch, MD|Diane L Hahn, LPN	Principal Investigator|Study Director	United States: Food and Drug Administration
NCT01155583	Frederic Reu|Ehsan Malek, MD	Principal Investigator|Principal Investigator	United States: Institutional Review Board,United States: Food and Drug Administration
NCT01155817	David Miklos|George Chen	Principal Investigator|Principal Investigator	United States: Food and Drug Administration,United States: Institutional Review Board
NCT01156142	Robert C. Miller, MD	Study Chair	United States: Food and Drug Administration,United States: NCI Central Institutional Review Board
NCT01156870	Clinical Sciences &amp; Operations	Study Director	United States: Food and Drug Administration
NCT01157091	Sumanta Pal	Principal Investigator	United States: Institutional Review Board,United States: Food and Drug Administration
NCT01157364	Medical Director	Study Director	United States: Food and Drug Administration
NCT01157416	Michael S Scheeringa, MD, MPH	Principal Investigator	United States: Food and Drug Administration
NCT01157429	Michael S Scheeringa, MD, MPH	Principal Investigator	United States: Institutional Review Board
NCT01157975	Mario Chojkier, MD|Martina Buck, PhD|Hesham Elkhayat, MD	Principal Investigator|Principal Investigator|Principal Investigator	United States: Institutional Review Board
NCT01158105	Alan Miller, MD, PhD	Principal Investigator	United States: Food and Drug Administration
NCT01158118	Mark Schroeder, M.D.	Principal Investigator	United States: Institutional Review Board,United States: Food and Drug Administration
NCT01158222	Brian Rini	Principal Investigator	United States: Institutional Review Board,United States: Food and Drug Administration
NCT01158417	Paresh Dandona, MD	Principal Investigator	United States: Institutional Review Board
NCT01158651	Bruce R. Korf, MD, PhD|Mark Kieran, MD	Study Chair|Principal Investigator	United States: Institutional Review Board,United States: Food and Drug Administration,United States: Department of Defense, Army
NCT01159028	Jorge Cortes, MD|Maro Ohanian, MD	Study Chair|Principal Investigator	United States: Food and Drug Administration
NCT01159522	Muh-Hwan Su, Ph.D.	Study Director	United States: Food and Drug Administration
NCT01159990	Esper Kallas, MD, PhD	Study Chair	United States: Food and Drug Administration
NCT01160211	Novartis Pharmaceuticals	Study Director	United States: Food and Drug Administration
NCT01160458	Raffit Hassan, M.D.	Principal Investigator	United States: Federal Government,United States: Food and Drug Administration
NCT01160744	Call 1-877-CTLILLY (1-877-285-4559) or 1-317-615-4559 Mon - Fri 9 AM - 5 PM Eastern time (UTC/GMT - 5 hours, EST)	Study Director	United States: Food and Drug Administration,Canada: Health Canada,United Kingdom: Medicines and Healthcare Products Regulatory Agency,Belgium: Federal Agency for Medicinal Products and Health Products,Poland: Ministry of Health,Germany: Paul-Ehrlich-Institut
NCT01161524	Haichen Yang, M.D., M.A.	Study Director	United States: Food and Drug Administration
NCT01162785	Colin P. Dinney, MD	Study Chair	United States: Food and Drug Administration
NCT01163084	Christopher Logothetis	Principal Investigator	United States: Food and Drug Administration
NCT01163786	Manu Jain, MD, MS|Jayesh Mehta, MD	Principal Investigator|Principal Investigator	United States: Food and Drug Administration
NCT01165112	Ajay Gopal	Principal Investigator	United States: Institutional Review Board
NCT01166139	Robert Spiera, MD	Principal Investigator	United States: Institutional Review Board
NCT01167114	Eunice Kwak, MD, PhD	Principal Investigator	United States: Food and Drug Administration
NCT01167192	Rebecca Aft, M.D.	Principal Investigator	United States: Institutional Review Board
NCT01167712	John Chan	Principal Investigator	United States: Food and Drug Administration
NCT01167725	Alexander Stojadinovic, MD	Principal Investigator	United States: Federal Government
NCT01168219	Ravi Vij	Principal Investigator	United States: Food and Drug Administration
NCT01168232	Carolyn McCourt	Principal Investigator	United States: Food and Drug Administration
NCT01168921	William G. Wierda, MD, PHD, BS	Study Chair	United States: Food and Drug Administration
NCT01168973	Call 1-877-CTLILLY (1-877-285-4559) or 1-317-615-4559 Mon - Fri 9AM - 5PM Eastern time (UTC/GMT - 5 hours, EST)	Study Director	Argentina: Administracion Nacional de Medicamentos, Alimentos y Tecnologia Medica,Austria: Federal Office for Safety in Health Care,Canada: Health Canada,France: Ministry of Health,France: Afssaps - Agence française de sécurité sanitaire des produits de santé (Saint-Denis),Germany: Federal Institute for Drugs and Medical Devices,Greece: National Organization of Medicines,India: Drugs Controller G…
NCT01169259	JoAnn E. Manson, MD, DrPH|Julie E. Buring, ScD	Principal Investigator|Principal Investigator	United States: Institutional Review Board,United States: Food and Drug Administration
NCT01169402	Kevin M Watt, MD	Principal Investigator	United States: Food and Drug Administration
NCT01169636	Yasuhiro Oki, MD	Principal Investigator	United States: Food and Drug Administration
NCT01170663	Call 1-877-CTLILLY (1-877-285-4559) or 1-317-615-4559 Mon - Fri 9 AM - 5 PM Eastern time (UTC/GMT - 5 hours, EST)	Study Director	Argentina: Ministry of Health,Australia: Department of Health and Ageing Therapeutic Goods Administration,Austria: Agency for Health and Food Safety,Belgium: Federal Agency for Medicinal Products and Health Products,Brazil: National Health Surveillance Agency,Bulgaria: Ministry of Health,Chile: Ministry of Health,Estonia: The State Agency of Medicine,France: Afssaps - Agence française de sécurité…
NCT01171092	Sunil Abhyankar, MD	Principal Investigator	United States: Institutional Review Board,United States: Food and Drug Administration
NCT01171898	Aragon Pharmaceuticals, Inc Clinical Trial	Study Director	United States: Food and Drug Administration
NCT01172938	Douglas Hough, MD	Study Director	United States: Food and Drug Administration,Australia: Department of Health and Ageing Therapeutic Goods Administration,Austria: Agency for Health and Food Safety,Canada: Health Canada,France: Agence Nationale de Sécurité du Médicament et des produits de santé,Germany: Federal Institute for Drugs and Medical Devices,Hungary: National Institute of Pharmacy,New Zealand: Medsafe,Poland: Office for R…
NCT01173016	Paul Orchard, MD	Principal Investigator	United States: Food and Drug Administration
NCT01173523	Leena Gandhi, MD, PhD	Principal Investigator	United States: Food and Drug Administration
NCT01173692	Gary B. Gunn, MD	Principal Investigator	United States: Food and Drug Administration,United States: Federal Government
NCT01174082	Muzaffar H. Qazilbash, MD	Principal Investigator	United States: Food and Drug Administration
NCT01174264	Manish Sharma	Principal Investigator	United States: Food and Drug Administration
NCT01174940	Sunil Abhyankar, MD	Principal Investigator	United States: Food and Drug Administration,United States: Institutional Review Board
NCT01175109	Deric M Park, MD	Principal Investigator	United States: Food and Drug Administration
NCT01175148	Mehdi Hamadani, MD	Principal Investigator	United States: Institutional Review Board
NCT01175980	Patricia LoRusso	Principal Investigator	United States: Food and Drug Administration
NCT01176461	Nikhil I. Khushalani, M.D.	Principal Investigator	United States: Food and Drug Administration,United States: Institutional Review Board
NCT01176474	Nikhil Khushalani, M.D.	Principal Investigator	United States: Food and Drug Administration
NCT01177397	Kristen Hege, M.D.	Study Director	France: Afssaps - Agence française de sécurité sanitaire des produits de santé (Saint-Denis),France: Comité consultatif sur le traitement de l'information en matière de recherche dans le domaine de la santé,France: Committee for the Protection of Personnes,France: Conseil National de l'Ordre des Médecins,France: Direction Générale de la Santé,France: French Data Protection Authority,France: Haute…
NCT01177683	Sherif Farag, M.B., B.S.	Study Chair	United States: Institutional Review Board
NCT01178281	Robert P Gale, MD, Ph.D.	Study Director	United States: Food and Drug Administration,Canada: Health Canada,Austria: Agency for Health and Food Safety,Belgium: Federal Agency for Medicinal Products and Health Products,China: Food and Drug Administration,France: Afssaps - Agence française de sécurité sanitaire des produits de santé (Saint-Denis),Germany: Federal Institute for Drugs and Medical Devices,Italy: The Italian Medicines Agency,J…
NCT01178814	Mark Heaney, MD	Principal Investigator	United States: Institutional Review Board
NCT01180036	Fernando C. Fervenza, M.D., Ph.D.	Principal Investigator	United States: Food and Drug Administration
NCT01180374	Mohini Ranganathan, M.D	Principal Investigator	United States: Food and Drug Administration
NCT01180855	Richard R Bootzin, PhD	Principal Investigator	United States: Institutional Review Board
NCT01180959	Ahmed Kaseb, MBBS	Principal Investigator	United States: Food and Drug Administration
NCT01181271	Yi-Bin A Chen, MD	Principal Investigator	United States: Institutional Review Board
NCT01182350	Mark W. Kieran, MD, PhD	Study Chair	United States: Food and Drug Administration
NCT01182441	David R. Holmes, M.D.|Vivek Y. Reddy, M.D.	Principal Investigator|Principal Investigator	United States: Food and Drug Administration
NCT01183416	Brian Kushner, MD	Principal Investigator	United States: Food and Drug Administration
NCT01183429	Brian Kushner, MD	Principal Investigator	United States: Food and Drug Administration
NCT01183494	Manish Sharma, MD	Principal Investigator	United States: Institutional Review Board,Italy: National Institute of Health
NCT01183780	Call 1-877-CTLILLY (1-877-285-4559) or 1-317-615-4559 Mon - Fri 9 AM - 5 PM Eastern time (UTC/GMT - 5 hours, EST)	Study Director	Argentina: Administracion Nacional de Medicamentos, Alimentos y Tecnologia Medica,Australia: Department of Health and Ageing Therapeutic Goods Administration,Austria: Federal Office for Safety in Health Care,Belgium: Ministry of Social Affairs, Public Health and the Environment,Czech Republic: State Institute for Drug Control,Denmark: Danish Medicines Agency,Finland: Finnish Medicines Agency,Fran…
NCT01183884	Brian Kushner, MD	Principal Investigator	United States: Food and Drug Administration
NCT01183897	Brian Kushner, MD	Principal Investigator	United States: Food and Drug Administration
NCT01184326	Joaquim Bellmunt, MD, PhD	Principal Investigator	United States: Food and Drug Administration
NCT01185067	Scott L Hummel, MD, MS	Principal Investigator	United States: Food and Drug Administration
NCT01185366	Amado Zurita, MD	Principal Investigator	United States: Food and Drug Administration
NCT01185964	Call 1-877-CTLILLY (1-877-285-4559) or 1-317-615-4559 Mon - Fri 9 AM - 5 PM Eastern time (UTC/GMT - 5 hours, EST)	Study Director	United States: Food and Drug Administration
NCT01186406	Annick Desjardins, MD, FRCPC	Principal Investigator	United States: Institutional Review Board
NCT01186562	Melena Bellin, MD	Principal Investigator	United States: Institutional Review Board
NCT01187199	Shannon Westin, MD	Principal Investigator	United States: Food and Drug Administration
NCT01188252	Bayer Study Director	Study Director	Germany: Federal Institute for Drugs and Medical Devices,United States: Food and Drug Administration,France: Agence Nationale de Sécurité du Médicament et des produits de santé
NCT01188421	Eric C. Strain, M.D.	Principal Investigator	United States: Food and Drug Administration,United States: Institutional Review Board
NCT01188876	Marcela G. del Carmen, MD, MPH	Principal Investigator	United States: Institutional Review Board
NCT01189266	Jack Su	Principal Investigator	United States: Food and Drug Administration
NCT01189370	Peter J Van Veldhuizen, MD	Principal Investigator	United States: Institutional Review Board,United States: Food and Drug Administration
NCT01189383	Joseph Fay, MD	Principal Investigator	United States: Food and Drug Administration
NCT01190098	Nancy Foldvary-Schaefer, DO	Principal Investigator	United States: Institutional Review Board
NCT01190410	UCB Clinical Trial Call Center	Study Director	United States: Food and Drug Administration,Canada: Health Canada,Australia: Department of Health and Ageing Therapeutic Goods Administration,New Zealand: Medsafe
NCT01190449	Cara A. Rosenbaum, MD	Principal Investigator	United States: Food and Drug Administration,United States: Institutional Review Board
NCT01191697	Peter Enzinger, MD	Principal Investigator	United States: Institutional Review Board
NCT01191801	Sunesis Medical Monitor, MD	Study Director	United States: Food and Drug Administration,Canada: Health Canada,Australia: Department of Health and Ageing Therapeutic Goods Administration,New Zealand: Medsafe,Belgium: The Federal Public Service (FPS) Health, Food Chain Safety and Environment,France: Afssaps - Agence française de sécurité sanitaire des produits de santé (Saint-Denis),Germany: Federal Institute for Drugs and Medical Devices,Un…
NCT01192555	Chrystal U. Louis, MD	Principal Investigator	United States: Food and Drug Administration,United States: Institutional Review Board
NCT01192828	Johan VanHove, MD PhD MBA	Principal Investigator	United States: Food and Drug Administration
NCT01193517	Michael Overman, MD	Principal Investigator	United States: Institutional Review Board
NCT01193842	Juan Ramos	Principal Investigator	United States: Food and Drug Administration
NCT01194219	Irina Khanskaya, MD	Study Director	Canada: Health Canada,United States: Food and Drug Administration,Australia: Department of Health and Ageing Therapeutic Goods Administration,Belgium: Federal Agency for Medicinal Products and Health Products,France: Afssaps - Agence française de sécurité sanitaire des produits de santé (Saint-Denis),Germany: Federal Institute for Drugs and Medical Devices,Italy: National Monitoring Centre for Cl…
NCT01194570	Clinical Trials	Study Director	United States: Food and Drug Administration
NCT01195415	Mark Zalupski	Principal Investigator	United States: Food and Drug Administration
NCT01196390	Howard Safran	Principal Investigator	United States: Food and Drug Administration
NCT01197170	Filip Janku, MD, PHD	Principal Investigator	United States: Food and Drug Administration
NCT01197378	Craig Langman, MD	Principal Investigator	United States: Food and Drug Administration
NCT01197560	Oliver Manzke, MD	Study Director	United States: Food and Drug Administration,Czech Republic: State Institute for Drug Control,France: Afssaps - Agence française de sécurité sanitaire des produits de santé (Saint-Denis),Italy: The Italian Medicines Agency,Spain: Agencia Española de Medicamentos y Productos Sanitarios,Sweden: Medical Products Agency,United Kingdom: Medicines and Healthcare Products Regulatory Agency,Australia: Dep…
NCT01198028	Bonnie S. Glisson, MD, BS	Principal Investigator	United States: Food and Drug Administration
NCT01198067	Sheeba K. Thomas, MD	Principal Investigator	United States: Food and Drug Administration
NCT01198145	Robert C. Miller, MD	Study Chair	United States: Food and Drug Administration,United States: Institutional Review Board
NCT01198158	George Philips	Principal Investigator	United States: Food and Drug Administration
NCT01199146	Charles J Ryan, MD	Principal Investigator	United States: Food and Drug Administration
NCT01199263	David Cohn	Principal Investigator	United States: Food and Drug Administration
NCT01199575	Thomas J Kipps, MD, PhD|Danelle F James, MD, MAS	Study Director|Principal Investigator	United States: Food and Drug Administration
NCT01199614	John P Bilezikian, MD	Principal Investigator	United States: Food and Drug Administration,United States: Institutional Review Board
NCT01200238	F. Stephen Hodi, MD	Principal Investigator	United States: Food and Drug Administration
NCT01200329	Yago Nieto, MD, PHD	Principal Investigator	United States: Institutional Review Board
NCT01200355	Genovefa Papanicolaou, MD	Principal Investigator	United States: Food and Drug Administration
NCT01201356	Novartis Pharmaceuticals	Study Director	United States: Food and Drug Administration,Argentina: Administracion Nacional de Medicamentos, Alimentos y Tecnologia Medica,Australia: Department of Health and Ageing Therapeutic Goods Administration,Austria: Agency for Health and Food Safety,Belgium: Federal Agency for Medicinal Products and Health Products,Brazil: Agencia Nacional de Vigilancia Sanitaria,Canada: Health Canada: Therapeutic Pro…
NCT01202409	Michael Overman, MD	Principal Investigator	United States: Food and Drug Administration
NCT01202994	Kevin Duff, Ph.D.	Principal Investigator	United States: Food and Drug Administration
NCT01204749	MD	Study Director	Japan: Pharmaceuticals and Medical Devices Evaluation Center,Malaysia: National Pharmaceutical Control Bureau,Mexico: Comisión Federal para la Protección contra Riesgos Sanitarios (COFEPRIS),Mexico: SSA (Secretaria de Salud Publica),Peru: INS (Instituto Nacional de Salud),Portugal: Instituto Nacional da Farmácia e do Medicamento (INFARMED),Romania: National Medicines Agency,Slovenia: Agency for M…
NCT01204775	Bristol-Myers Squibb	Study Director	Australia: Department of Health and Ageing Therapeutic Goods Administration,Argentina: Administracion Nacional de Medicamentos, Alimentos y Tecnologia Medica,Canada: Health Canada,France: Afssaps - Agence française de sécurité sanitaire des produits de santé (Saint-Denis),India: Central Drugs Standard Control Organization,Israel: Israeli Health Ministry Pharmaceutical Administration,Italy: Minist…
NCT01204918	Gerard Sanacora, MD PhD|Maurizio Fava, MD|Sanjay Matthew, MD|Carlos Zarate, MD	Principal Investigator|Principal Investigator|Principal Investigator|Principal Investigator	United States: Institutional Review Board
NCT01206166	Daren K. Heyland, MD	Study Chair	Canada: Health Canada,United States: Food and Drug Administration,Belgium: Federal Agency for Medicinal Products and Health Products,France: Direction Générale de la Santé
NCT01207050	Anthony Lequerica, PhD	Principal Investigator	United States: Institutional Review Board
NCT01207323	Andrea Pirzkall, M.D.	Study Director	United States: Food and Drug Administration
NCT01207492	Andrew J. Wagner, MD, PhD	Principal Investigator	United States: Food and Drug Administration
NCT01207908	Meilan Rutter, MD	Principal Investigator	United States: Institutional Review Board
NCT01207921	Todd Fehniger, M.D., Ph.D.	Principal Investigator	United States: Institutional Review Board
NCT01208051	Jonas De Souza	Principal Investigator	United States: Food and Drug Administration
NCT01208103	Michael Overman, MD	Principal Investigator	United States: Institutional Review Board
NCT01208389	Albert M Maguire, MD	Principal Investigator	United States: Food and Drug Administration
NCT01209325	Joel Palefsky, MD	Principal Investigator	United States: Federal Government,United States: Food and Drug Administration,United States: Institutional Review Board
NCT01209442	Douglas Ney, M.D	Principal Investigator	United States: Institutional Review Board
NCT01209598	Mark Dickson, MD	Principal Investigator	United States: Food and Drug Administration
NCT01210222	Kathleen Moore	Principal Investigator	United States: Food and Drug Administration
NCT01210495	Pfizer CT.gov Call Center	Study Director	United States: Food and Drug Administration
NCT01210664	Stephen E Gitelman, MD|Jeffrey Bluestone, PhD|Kevan Herold, MD	Study Chair|Study Director|Principal Investigator	United States: Food and Drug Administration,United States: Institutional Review Board
NCT01211262	Namir Hassan, PhD	Study Director	United Kingdom: Medicines and Healthcare Products Regulatory Agency,United States: Food and Drug Administration
NCT01211405	Michael C Mithoefer, MD	Principal Investigator	United States: Food and Drug Administration
NCT01211730	Mark E Molitch, M.D.	Principal Investigator	United States: Institutional Review Board
NCT01212757	Douglas Hough, M.D.	Study Director	Belgium: Federal Agency for Medicinal Products and Health Products,Bulgaria: Bulgarian Drug Agency,Canada: Health Canada,Czech Republic: State Institute for Drug Control,Estonia: The State Agency of Medicine,France: Agence Nationale de Sécurité du Médicament et des produits de santé,Germany: Federal Institute for Drugs and Medical Devices,Hungary: National Institute of Pharmacy,Italy: The Italian…
NCT01212770	Douglas Hough, MD	Study Director	Australia: Department of Health and Ageing Therapeutic Goods Administration,United States: Food and Drug Administration,Canada: Health Canada,Finland: Finnish Medicines Agency,Germany: Federal Institute for Drugs and Medical Devices,Italy: The Italian Medicines Agency,Lithuania: State Medicine Control Agency - Ministry of Health,Poland: Office for Registration of Medicinal Products, Medical Devic…
NCT01212822	Barbara Burtness	Principal Investigator	United States: Institutional Review Board
NCT01212900	David A Bluemke, M.D.	Principal Investigator	United States: Federal Government
NCT01212952	Martha Lacy, M.D.|Joseph R. Mikhael, M.D.|Vivek Roy, M.D.	Study Chair|Principal Investigator|Principal Investigator	United States: Federal Government
NCT01213082	Susanna S Park, MD PhD	Principal Investigator	United States: Food and Drug Administration
NCT01213238	Apostolia M. Tsimberidou, MD, PHD	Principal Investigator	United States: Food and Drug Administration
NCT01213472	GSK Clinical Trials	Study Director	Netherlands: Minister van VWS Medische Technologie,United Kingdom: Medicines and Healthcare Products Regulatory Agency,United States: Food and Drug Administration,Canada: Therapeutic Products Directorate Health Products and Food Branch,Switerland: Swissmedic Schweizerisches Heilmittelinstitut,Australia: Therapeutic Goods Administration,Italy: Segreteria Commissione per l'ammissibilità alla sperim…
NCT01214083	Gihyun Yoon, MD	Principal Investigator	United States: Federal Government
NCT01214187	Rosas O Ivan, MD|Joe GN Garcia, MD	Principal Investigator|Principal Investigator	United States: Food and Drug Administration
NCT01215136	Matthew Galsky, M.D.	Study Chair	United States: Institutional Review Board
NCT01215253	Wojciech Zareba, MD PhD	Principal Investigator	United States: Institutional Review Board
NCT01215344	Madan Jagasia, MD	Principal Investigator	United States: Institutional Review Board
NCT01216280	Longgui Wang, MD	Study Director	United States: Food and Drug Administration
NCT01216982	Daniel T Johnston, MD, MPH	Principal Investigator	United States: Federal Government
NCT01217060	Steven H. Lin, MD, PHD	Principal Investigator	United States: Institutional Review Board
NCT01217385	Bruce J. Tromberg, MD	Principal Investigator	United States: Federal Government,United States: NCI
NCT01217437	Adam Levy	Principal Investigator	United States: Food and Drug Administration
NCT01217931	Amado Zurita, MD	Principal Investigator	United States: Food and Drug Administration
NCT01217957	Medical Monitor	Study Director	United States: Food and Drug Administration
NCT01218048	Rober L Ferris, MD, PhD	Principal Investigator	United States: Institutional Review Board
NCT01218555	Taofeek Owonikoko, PhD/MD	Principal Investigator	United States: Institutional Review Board,United States: Food and Drug Administration,United States: Data and Safety Monitoring Board
NCT01219699	Novartis Pharmaceuticals	Study Director	United States: Food and Drug Administration,United Kingdom: Medicines and Healthcare Products Regulatory Agency,Spain: Agencia Española de Medicamentos y Productos Sanitarios,Germany: Federal Institute for Drugs and Medical Devices,Netherlands: Medicines Evaluation Board (MEB)
NCT01220154	David O'Malley, MD	Principal Investigator	United States: Food and Drug Administration
NCT01220271	Call 1-877-CTLILLY (1-877-285-4559) or 1-317-615-4559 Mon - Fri 9 AM - 5 PM Eastern time (UTC/GMT - 5 hours, EST)	Study Director	United States: Food and Drug Administration,Germany: Federal Institute for Drugs and Medical Devices,Spain: Spanish Agency of Medicines
NCT01220609	Linda Duska	Principal Investigator	United States: Food and Drug Administration
NCT01220973	Susan Goodin, PhD, FCCP, BCOP	Principal Investigator	United States: Institutional Review Board,United States: Food and Drug Administration
NCT01221181	Gerald B Appel, MD	Principal Investigator	United States: Institutional Review Board
NCT01221402	Emmanouil S Brilakis, MD, PhD	Principal Investigator	United States: Federal Government
NCT01221792	Arifulla Khan, MD	Study Director	United States: Food and Drug Administration
NCT01222260	Suzanne Lentzsch, MD, PhD	Principal Investigator	United States: Institutional Review Board,United States: Food and Drug Administration
NCT01222689	Andrew Ko	Principal Investigator	United States: Food and Drug Administration
NCT01222754	Katherine E Warren, M.D.	Principal Investigator	United States: Federal Government
NCT01224067	Gustavo D Kinrys, MD	Principal Investigator	United States: Institutional Review Board
NCT01224106	Clinical Trials	Study Director	United States: Food and Drug Administration
NCT01224730	Ed Cullen, PhD	Study Director	United States: Food and Drug Administration
NCT01225055	Thomas J Schnizter, MD, PhD	Principal Investigator	United States: Institutional Review Board
NCT01225887	Don Dizon	Principal Investigator	United States: Food and Drug Administration
NCT01226485	Call 1-858-255-5959 Mon - Fri 9 AM - 5 PM Pacific Time (PST)	Study Director	United States: Food and Drug Administration
NCT01226628	Janssen Research &amp; Development, LLC Clinical Trial	Study Director	United States: Food and Drug Administration
NCT01227044	Lynn E Sullivan (Fiellin), MD	Principal Investigator	United States: Institutional Review Board
NCT01227824	GSK Clinical Trials	Study Director	Spain: Agencia Española del Medicamento y Productos Sanitarios,Australia: Human Research Ethics Committee,Russia: Federal Service of Surveillance in Healthcare and Social development of Russian federation,United States: Food and Drug Administration,Russia: Russian Ministry of Health,Canada: Health Canada,Germany: Bundesinstitut für Arzneimittel und Medizinprodukte,United Kingdom: Medicines and He…
NCT01227889	GSK Clinical Trials	Study Director	Italy: AIFA - Italian Ministry of Health,France: Ministry of Health,Italy: Comitato Etico Fondazione Centro San Raffaele del Monte Tabor - Via Olgettina, 60 - 20132 Milano,Canada: Health Canada,Hungary: National Institute of Pharmacy,Spain: Ministry of Health and Consumption,Ireland: Irish Medicines Board,United States: Food and Drug Administration,Russia: Russian Ministry of Health,Poland: Minis…
NCT01228175	Kent Hutchison, Ph.D	Principal Investigator	United States: Institutional Review Board
NCT01228318	Igho Ofotokun, MD, MSc|Mervyn N Weitzmann, PhD	Principal Investigator|Principal Investigator	United States: Food and Drug Administration
NCT01229150	Arun Rajan, M.D.	Principal Investigator	United States: Federal Government,United States: Food and Drug Administration
NCT01229566	Kevin C Maki, PhD	Principal Investigator	United States: Food and Drug Administration
NCT01229761	Shahin Lockman, MD, MS|Roger L Shapiro, MD, MPH	Principal Investigator|Principal Investigator	United States: Federal Government,United States: Institutional Review Board,Botswana: Health Research and Development Committee,Botswana: Ministry of Health
NCT01229943	Matthew Kulke	Principal Investigator	United States: Food and Drug Administration
NCT01231412	Brenda Sandmaier	Principal Investigator	United States: Food and Drug Administration
NCT01231516	GSK Clinical Trials	Study Director	Spain: Agencia Española del Medicamento y Productos Sanitarios,Argentina: Ministry of Health - A.N.M.A.T,Italy: Comitato Etico Fondazione Centro San Raffaele del Monte Tabor - Via Olgettina, 60 - 20132 Milano,Brazil: National Health Surveillance Agency,Chile:Ministerio de Salud de Chile,Poland: Office for Registration of Medicinal Products, Medical Devices and Biocidal Products,Belgium: Federal A…
NCT01231659	Novartis Pharmaceuticals	Study Director	United States: Food and Drug Administration,Israel: Ministry of Health
NCT01232283	Irina Khanskaya, MD	Study Director	Canada: Health Canada,United States: Food and Drug Administration,Spain: Agencia Española de Medicamentos y Productos Sanitarios,France: Afssaps - Agence française de sécurité sanitaire des produits de santé (Saint-Denis),Germany: Federal Institute for Drugs and Medical Devices,Italy: National Monitoring Centre for Clinical Trials - Ministry of Health,Denmark: Danish Medicines Agency,Switzerland:…
NCT01232738	Yunxia Wang, MD	Principal Investigator	United States: Food and Drug Administration
NCT01233687	Ahmad Tarhini, MD	Principal Investigator	United States: Food and Drug Administration
NCT01233960	Priya Raina	Study Director	United States: Food and Drug Administration
NCT01234337	Bayer Study Director	Study Director	Argentina: Administracion Nacional de Medicamentos, Alimentos y Tecnologia Medica,Australia: Department of Health and Ageing Therapeutic Goods Administration,Austria : Federal Ministry for Labour, Health, and Social Affairs,Belgium: Federal Agency for Medicines and Health Products, FAMHP,Brazil: Ministry of Health,Canada: Health Canada,Chile: Comisión Nacional de Investigación Científica y Tecnol…
NCT01234402	Call 1-877-CTLILLY (1-877-285-4559) or 1-317-615-4559 Mon - Fri 9 AM - 5 PM Eastern time (UTC/GMT - 5 hours, EST)	Study Director	United States: Food and Drug Administration,Canada: Health Canada
NCT01234467	Steven Park, MD	Principal Investigator	United States: Institutional Review Board
NCT01234766	Frederick Lansigan, MD	Principal Investigator	United States: Institutional Review Board
NCT01234935	Richard Finn	Principal Investigator	United States: Food and Drug Administration
NCT01235962	Novartis Pharmaceuticals	Study Director	Canada: Health Products and Foods Branch, Health Canada,Spain: Agencia Espanola de Medicamentos y Productos Sanitarios,Slovakia: State Institute for Drug Control,Argentina: Ministry of Health - A.N.M.A.T,Belgium: Agence Fédérale des Médicaments et des Produits de la Santé,Brazil: National Health Surveillance Agency,Italy: Agenzia Italiana del Farmaco,Chile:Ministerio de Salud de Chile,Poland: Off…
NCT01236560	Maryam Fouladi	Principal Investigator	United States: Food and Drug Administration
NCT01237067	Jung-Min Lee, M.D.	Principal Investigator	United States: Federal Government
NCT01237236	Novartis Pharmaceuticals	Study Director	United States: Food and Drug Administration,France: Afssaps,Netherlands: MEB (Medicines Evaluation Board)
NCT01237457	Ebrahim S Delpassand, M.D	Principal Investigator	United States: Food and Drug Administration
NCT01237951	Yago Nieto, MD, PhD	Study Chair	United States: Food and Drug Administration
NCT01238211	Guido Marcucci	Principal Investigator	United States: Food and Drug Administration
NCT01238237	John Boockvar, MD	Principal Investigator	United States: Food and Drug Administration
NCT01239342	Eric Jonasch	Principal Investigator	United States: Food and Drug Administration
NCT01239394	Jeremy S. Abramson, MD	Principal Investigator	United States: Institutional Review Board
NCT01239797	Bristol-Myers Squibb	Study Director	Australia: Department of Health and Ageing Therapeutic Goods Administration,Australia: National Health and Medical Research Council,Austria: Federal Office for Safety in Health Care,Belgium: The Federal Public Service (FPS) Health, Food Chain Safety and Environment,Canada: Health Canada,Denmark: Danish Dataprotection Agency,Denmark: Danish Medicines Agency,Denmark: The Danish National Committee o…
NCT01240304	Issam Makhoul, MD	Principal Investigator	United States: Food and Drug Administration,United States: Institutional Review Board
NCT01240590	James Gulley, M.D.	Principal Investigator	United States: Federal Government,United States: Food and Drug Administration
NCT01241500	Steven M. Fruchtman, MD	Study Chair	United States: Food and Drug Administration,France: Afssaps - Agence française de sécurité sanitaire des produits de santé (Saint-Denis)
NCT01241734	Tatyana Feldman, MD	Principal Investigator	United States: Food and Drug Administration
NCT01242267	Scott D Rowley, MD	Principal Investigator	United States: Food and Drug Administration
NCT01243190	William G. Weirda, MD, PhD, BS	Study Chair	United States: Food and Drug Administration
NCT01243424	Boehringer Ingelheim	Study Chair	Argentina: Admin Nacional de Medicamentos, Alimentos Tecnologia Medica,Australia: Dept of Health and Ageing Therapeutic Goods Admin,Belgium: Federal Agency for Medicinal and Health Products,Brazil: National Health Surveillance Agency,Bulgaria: Bulgarian Drug Agency,Canada: Health Canada,Chile: Comision Nacional De Investigacion Cientifica y Tecnologica,Colombia: Instituto Nacional de Vigilancia d…
NCT01243944	Srdan Verstovsek, MD,PhD|Mark Jones, MD	Study Director|Study Director	United States: Food and Drug Administration
NCT01245062	GSK Clinical Trials	Study Director	Australia: Human Research Ethics Committee,United States: Food and Drug Administration,Canada: Health Canada
NCT01245101	Rafael E Campo, MD	Principal Investigator	United States: Food and Drug Administration
NCT01245673	Aaron Rapoport, M.D.|Ed Stadtmauer, MD	Study Chair|Principal Investigator	United States: Food and Drug Administration
NCT01246622	Elizabeth Griffiths, MD	Principal Investigator	United States: Food and Drug Administration
NCT01247246	Israel Rios, MD	Study Director	United States: Food and Drug Administration
NCT01247324	Clinical Trials	Study Director	United States: Food and Drug Administration
NCT01248273	Paul Sabbatini, MD	Principal Investigator	United States: Food and Drug Administration
NCT01248962	Roisin O'Cearbhaill, MD BCh	Principal Investigator	United States: Institutional Review Board
NCT01249430	Rebecca Klisovic	Principal Investigator	United States: Food and Drug Administration
NCT01249443	Missak Haigentz	Principal Investigator	United States: Food and Drug Administration,United States: Federal Government,United States: Institutional Review Board
NCT01250925	Pedram Hamrah, MD|Christine Sindt, OD	Principal Investigator|Principal Investigator	United States: Food and Drug Administration
NCT01251861	Anna Ferrari	Principal Investigator	United States: Food and Drug Administration
NCT01251874	Bhuvaneswari Ramaswamy	Principal Investigator	United States: Food and Drug Administration
NCT01252953	Martin Landray|Louise Bowman	Principal Investigator|Principal Investigator	United States: Food and Drug Administration,United Kingdom: Medicines and Healthcare Products Regulatory Agency,China: Food and Drug Administration,Canada: Health Canada,Norway: Norwegian Medicines Agency,Sweden: Medical Products Agency,Finland: Finnish Medicines Agency,Denmark: Danish Health and Medicines Authority,Germany: Federal Institute for Drugs and Medical Devices,Italy: The Italian Medic…
NCT01253070	Geoffrey Uy	Principal Investigator	United States: Food and Drug Administration
NCT01253161	Jonathan Strosberg, M.D.	Principal Investigator	United States: Food and Drug Administration,United States: Institutional Review Board
NCT01253460	William G. Wierda, MD, PHD, BS	Principal Investigator	United States: Food and Drug Administration,United States: Federal Government
NCT01253473	James D Crapo, MD|Edwin K Silverman, MD, PhD|Barry J Make, MD	Principal Investigator|Principal Investigator|Principal Investigator	United States: Institutional Review Board
NCT01253642	Tomasz Beer	Principal Investigator	United States: Institutional Review Board
NCT01253707	MD	Study Director	United States: Food and Drug Administration,United States: MD Anderson Surveillance Committee FWA-363,United States: Dana Farber Cancer Institute IRB,United State: Western Institutional Review Board,United States: Wayne State University Human Investigation Committee
NCT01254578	Leslie Andritsos	Principal Investigator	United States: Food and Drug Administration
NCT01254617	Erin Bertino	Principal Investigator	United States: Food and Drug Administration
NCT01254864	Christopher Logothetis, MD	Principal Investigator	United States: Food and Drug Administration
NCT01256268	Robert Wenham, M.D.	Principal Investigator	United States: Food and Drug Administration
NCT01256398	Matthew Wieduwilt	Principal Investigator	United States: Food and Drug Administration
NCT01257737	Colleen Canavan, BS	Study Chair	United States: Food and Drug Administration,United States: Institutional Review Board,Canada: Health Canada
NCT01258608	GSK Clinical Trials	Study Director	Russia: Ministry of Health of Russian Federation,Ukraine: State Pharmacological Center - Ministry of Health,United States: Food and Drug Administration,Romania: National Medicines Agency,Poland: Office for Registration of Medicinal Products, Medical Devices and Biocidal Products,Germany: Paul-Ehrlich-Institut
NCT01258855	Ahmad Tarhini	Principal Investigator	United States: Food and Drug Administration
NCT01258933	William G Wierda, MD	Principal Investigator	United States: Food and Drug Administration
NCT01259063	Guido Dalbagni, MD	Principal Investigator	United States: Institutional Review Board
NCT01259089	Melissa Johnson	Principal Investigator	United States: Food and Drug Administration,United States: Institutional Review Board
NCT01260688	Sebastien Hotte	Principal Investigator	United States: Food and Drug Administration
NCT01261247	Patrick Johnston, M.D.	Study Chair	United States: Food and Drug Administration
NCT01261299	Chong-xian Pan, MD, PhD	Study Chair	United States: Food and Drug Administration
NCT01262300	Adit A Ginde, MD, MPH	Principal Investigator	United States: Institutional Review Board
NCT01263145	Funda Meric-Bernstam	Principal Investigator	United States: Food and Drug Administration
NCT01263769	Christopher Wood, MD	Principal Investigator	United States: Food and Drug Administration
NCT01263782	John Heymach, MD, PHD	Principal Investigator	United States: Food and Drug Administration
NCT01263938	Ronald G Collman, MD	Principal Investigator	United States: Institutional Review Board
NCT01263951	Marcia Brose, MD, PhD	Principal Investigator	United States: Food and Drug Administration
NCT01264432	Nilofer Azad	Principal Investigator	United States: Food and Drug Administration
NCT01264705	Adam C Yopp, MD	Principal Investigator	United States: Food and Drug Administration
NCT01265433	Marjorie Zauderer, MD	Principal Investigator	United States: Food and Drug Administration
NCT01265550	Stuart J Spechler, MD	Study Chair	United States: Federal Government,United States: Food and Drug Administration
NCT01265563	Paolo Fanti, MD	Principal Investigator	United States: Federal Government
NCT01266031	Mark R Gilbert, M.D.	Principal Investigator	United States: Federal Government
NCT01266083	Peter Maslak, MD	Principal Investigator	United States: Food and Drug Administration
NCT01266317	Michael Donahoe, MD	Principal Investigator	United States: Food and Drug Administration
NCT01266603	Wen-Jen Hwu, MD,PHD	Principal Investigator	United States: Food and Drug Administration
NCT01266902	Janssen R&amp;D Ireland Clinical Trial	Study Director	Canada: Health Canada,Germany: Federal Institute for Drugs and Medical Devices,Great Britain: Research Ethics Committee,United States: Food and Drug Administration,Thailand: Ministry of Public Health,Great Britain: Medicines and Healthcare Products Regulatory Agency,Germany: Ethics Commission
NCT01267240	Eric Chen	Principal Investigator	United States: Food and Drug Administration
NCT01267955	Antoine Italiano	Principal Investigator	United States: Food and Drug Administration
NCT01268553	Ronald J Oudiz, MD	Principal Investigator	United States: Food and Drug Administration
NCT01269346	Sam Misir	Study Director	United States: Food and Drug Administration
NCT01269385	Steven Ansell, M.D.	Study Chair	United States: Food and Drug Administration
NCT01270321	Taofeek Owonikoko, MD, PhD	Principal Investigator	United States: Institutional Review Board,United States: Food and Drug Administration,United States: Data and Safety Monitoring Board
NCT01271374	Bobby V Khan, MD, PhD|Keith C Ferdinand, MD	Principal Investigator|Study Director	United States: Institutional Review Board
NCT01271504	Melissa J Versola, RN	Study Director	Ukraine: Ministry of Health,United States: Food and Drug Administration
NCT01271712	Bayer Study Director	Study Director	United States: Food and Drug Administration,Austria:AGES-PharmMed LCM,Belgium:Agence Fédérale des Médicaments et des Produits de Santé,Canada: Health Canada,China: Food and Drug Administration,Finland: Finnish Medicines Agency,France: Agence française de sécurité sanitaire des produits de santé (Afssaps),Germany: Federal Institute for Drugs and Medical Devices,Israel: Ministry of Health,Italy: Ag…
NCT01271803	Clinical Trials	Study Director	United States: Food and Drug Administration
NCT01272245	Hagop Kantarjian, MD	Principal Investigator	United States: Food and Drug Administration
NCT01272830	Thomas F Bear, MD|Mark W Kovacik, BS	Principal Investigator|Study Director	United States: Food and Drug Administration
NCT01273337	James M Hinson, MD	Study Director	United States: Food and Drug Administration
NCT01273610	Arti Hurria, MD	Principal Investigator	United States: Institutional Review Board
NCT01273662	Ann-Lii Cheng, MD, PhD	Principal Investigator	United States: Food and Drug Administration,Taiwan: Department of Health
NCT01273805	Brian Wolpin, MD, MPH	Principal Investigator	United States: Institutional Review Board
NCT01274338	Ahmad Tarhini	Principal Investigator	United States: Food and Drug Administration
NCT01274351	Novartis Pharmaceuticals	Study Director	United States: Food and Drug Administration,Turkey: Ministry of Health
NCT01274429	Wesley Burks, MD	Principal Investigator	United States: Food and Drug Administration
NCT01275586	Melissa Markel, MD	Study Chair	United States: Institutional Review Board
NCT01275677	Louis Fehrenbacher	Principal Investigator	United States: Food and Drug Administration
NCT01276041	Chau Dang, MD	Principal Investigator	United States: Food and Drug Administration
NCT01276210	Anuradha Chakravarthy	Principal Investigator	United States: Federal Government
NCT01276704	Carol Fabian, MD	Principal Investigator	United States: Institutional Review Board
NCT01276730	Partha S Basu, MD	Principal Investigator	United States: Institutional Review Board
NCT01277744	Andrea Hayes-Jordan, MD	Principal Investigator	United States: Food and Drug Administration
NCT01277757	Funda Meric-Bernstam	Principal Investigator	United States: Food and Drug Administration
NCT01279681	Axel Grothey, MD	Study Chair	United States: Food and Drug Administration
NCT01279954	Eric B. Suhler, MD, MPH|James T Rosenbaum, MD	Principal Investigator|Study Director	United States: Institutional Review Board,United States: Food and Drug Administration
NCT01280058	Tanios Bekaii-Saab	Principal Investigator	United States: Food and Drug Administration
NCT01280955	Mitchell Horwitz, MD|Saurabh Chhabra, MD	Principal Investigator|Principal Investigator	United States: Food and Drug Administration,United States: Institutional Review Board
NCT01281124	Gregory Otterson	Principal Investigator	United States: Food and Drug Administration
NCT01281176	Michael Maitland	Principal Investigator	United States: Food and Drug Administration
NCT01281254	MD	Study Director	Australia: Austin Health Human Research Ethics Committee,Australia: Bellberry Human Research Ethics Committee,Australia: Hunter New England Human Research Ethics Committee,Australia: Melbourne Health Office for Research,Austria: Bundesamt für Sicherheit im Gesundheitswesen,Austria: Central Ethics Committee,Austria: Leitethikkommission der Medizinischen Universität Wien,Belgium: AZ Sint-Lucas Ethi…
NCT01281423	Clinical Trials	Study Director	United States: Food and Drug Administration,Canada: Health Canada
NCT01281488	Clayton Lau, MD	Principal Investigator	United States: Institutional Review Board
NCT01281852	Ritu Salani	Principal Investigator	United States: Food and Drug Administration
NCT01281969	Susan E Swedo, M.D.	Principal Investigator	United States: Federal Government
NCT01282242	Lee Schwamm, MD|Steven Warach, MD, PhD|Ona Wu, PhD|Lawrence Latour, PhD	Principal Investigator|Principal Investigator|Principal Investigator|Principal Investigator	United States: Food and Drug Administration
NCT01282424	Siddhartha Mitra, MD	Study Director	United States: Food and Drug Administration
NCT01282476	Jeremy S Abramson, MD	Principal Investigator	United States: Food and Drug Administration
NCT01283009	Gianfranco Umberto Meduri, MD	Study Chair	United States: Federal Government,United States: Food and Drug Administration
NCT01283178	Shiyu Song	Principal Investigator	United States: Food and Drug Administration
NCT01283997	Sheeba K. Thomas, MD	Principal Investigator	United States: Food and Drug Administration,United States: Federal Government
NCT01285557	Jaffer Ajani, MD	Principal Investigator	United States: Food and Drug Administration
NCT01285609	Bristol-Myers Squibb	Study Director	United States: Food and Drug Administration,Hong Kong: Department of Health,Singapore: Clinical Trials &amp; Epidemiology Research Unit (CTERU),South Korea: Korea Food and Drug Administration (KFDA),Taiwan: Department of Health,Thailand: Food and Drug Administration,Australia: Department of Health and Ageing Therapeutic Goods Administration,Canada: Health Canada,Czech Republic: State Institute fo…
NCT01286038	Rami Komrokji, M.D.	Principal Investigator	United States: Food and Drug Administration,United States: Institutional Review Board
NCT01286272	Kristie Blum	Principal Investigator	United States: Food and Drug Administration
NCT01286727	Weizhong Cai, PhD	Study Director	United States: Food and Drug Administration
NCT01286779	Nirjhar Chatterjee, MD	Study Director	United States: Food and Drug Administration,Chile: Instituto de Salud Pública de Chile,Czech Republic: State Institute for Drug Control,Brazil: Agencia Nacional de Vigilance Sanitaria (ANVISA),Colombia: INVIMA Instituto Nacional de Vigilancia de Medicamentos y Alimentos,Ukraine: State Pharmacological Center - Ministry of Health,Japan: Pharmaceuticals and Medical Devices Agency,Argentina: Administ…
NCT01286987	Medical Director	Study Director	United States: Food and Drug Administration,United Kingdom: Medicines and Healthcare Products Regulatory Agency
NCT01287104	Nirali N Shah, M.D.	Principal Investigator	United States: Federal Government
NCT01287195	Scott Snapper, MD, PhD	Principal Investigator	United States: Food and Drug Administration
NCT01287546	Call 1-877-CTLILLY (1-877-285-4559) or 1-317-615-4559 Mon - Fri 9 AM - 5 PM Eastern time (UTC/GMT - 5 hours, EST)	Study Director	United States: Food and Drug Administration
NCT01287598	Bayer Study Director	Study Director	Canada: Health Canada,United States: Food and Drug Administration
NCT01287741	Clinical Trials	Study Director	United States: Food and Drug Administration
NCT01287936	Gary K Steinberg, M.D., Ph.D.|Lawrence R Wechsler, M.D.|Joshua M Rosenow, M.D. ,FACS|James Markert, M.D.|Robert E Gross, M.D., Ph.D.	Principal Investigator|Principal Investigator|Principal Investigator|Principal Investigator|Principal Investigator	United States: Food and Drug Administration,United States: Institutional Review Board
NCT01288911	Associate Medical Science Director|Principal Investigator	Study Director|Principal Investigator	United States: Food and Drug Administration,Canada: Health Canada,Belgium: Federal Agency for Medicinal Products and Health Products,France: Afssaps - Agence française de sécurité sanitaire des produits de santé (Saint-Denis),Germany: Federal Institute for Drugs and Medical Devices,United Kingdom: Medicines and Healthcare Products Regulatory Agency,Romania: National Medicines Agency,Denmark: Dani…
NCT01289353	Carmen Perez, MD	Principal Investigator	United States: Institutional Review Board
NCT01290263	David Reardon, MD	Principal Investigator	United States: Food and Drug Administration
NCT01290692	Gary Wood, Ph.D.	Study Chair	United States: Food and Drug Administration
NCT01290783	Peter Gibbs, MD	Principal Investigator	United States: Food and Drug Administration
NCT01292655	Bristol-Myers Squibb	Study Director	United States: Food and Drug Administration,Canada: Health Canada,Australia: Department of Health and Ageing Therapeutic Goods Administration
NCT01293682	Luke J Peppone, PhD	Principal Investigator	United States: Institutional Review Board
NCT01294579	Novartis Pharmaceuticals	Study Director	United States: Food and Drug Administration
NCT01294670	Tanya Trippett, MD	Principal Investigator	United States: Institutional Review Board
NCT01295502	Cecelia Boardman	Principal Investigator	United States: Institutional Review Board
NCT01295515	Frank Maldarelli, M.D.	Principal Investigator	United States: Federal Government
NCT01295645	Borje S. Andersson, MD,PHD	Principal Investigator	United States: Food and Drug Administration
NCT01295697	Rochelle Bagatell, MD	Study Chair	United States: Food and Drug Administration
NCT01295710	Anne Kuan	Study Director	United States: Food and Drug Administration,Australia: Department of Health and Ageing Therapeutic Goods Administration
NCT01295827	Medical Director	Study Director	United States: Food and Drug Administration
NCT01296672	Javier Hernandez, MD	Principal Investigator	United States: Institutional Review Board
NCT01296932	Boehringer Ingelheim	Study Chair	Belgium: Federal Agency for Medicinal and Health Products,France: Agence Nationale sécurité médicament et des produits santé,Germany: Paul-Ehrlich-Institute,United States: Food and Drug Administration
NCT01297309	Hjalmar Lagast, M.D.	Study Director	United States: Food and Drug Administration
NCT01297413	Lev Verkh, PhD	Study Director	United States: Food and Drug Administration
NCT01297452	David Hyman, MD	Principal Investigator	United States: Food and Drug Administration
NCT01297829	Ronald S Chamberlain, MD, MPA, FACS	Principal Investigator	United States: Institutional Review Board
NCT01297959	Peter O'Hanley, PhD, MD, MPH|Robert Martindale, MD, PhD|Michael J Stamos, MD|Jerrold H Levy, MD	Study Director|Study Chair|Principal Investigator|Principal Investigator	Israel: Ministry of Health,United States: Food and Drug Administration
NCT01298570	Hanna Sanoff, MD	Principal Investigator	United States: Food and Drug Administration
NCT01298934	Ronald Hoffman, MD	Principal Investigator	United States: Food and Drug Administration
NCT01299038	Jeffrey B. Zwicker, MD	Principal Investigator	United States: Food and Drug Administration
NCT01299116	David Hubacher, PhD	Principal Investigator	United States: Institutional Review Board
NCT01300026	MD	Study Director	United States: Food and Drug Administration,United States: MD Anderson Surveillance Committee FWA-363,United States: Western Institutional Review Board
NCT01300078	Wulf Utian, PhD, DSc(Med), FRCOG, FACOG	Principal Investigator	United States: Food and Drug Administration
NCT01300611	Uday R Popat, MD	Principal Investigator	United States: Food and Drug Administration
NCT01300728	Shawn Kile, M.D.	Principal Investigator	United States: Food and Drug Administration,United States: Institutional Review Board
NCT01301443	Peter A Campochiaro, MD	Principal Investigator	United States: Food and Drug Administration
NCT01301807	Jatin J. Shah, MD	Principal Investigator	United States: Food and Drug Administration
NCT01302210	Lance R Peterson, MD	Principal Investigator	United States: Institutional Review Board
NCT01302834	Andy M. Trotti, MD|Maura Gillison, MD, PhD	Principal Investigator|Principal Investigator	United States: Federal Government
NCT01303705	Brendan D Curti, MD	Principal Investigator	United States: Food and Drug Administration,United States: Institutional Review Board
NCT01303796	Hagop Kantarjian, M.D.	Study Chair	United States: Food and Drug Administration
NCT01303965	Sherif Farag, MD, PhD	Principal Investigator	United States: Institutional Review Board
NCT01304095	Narendra Singh, MD	Principal Investigator	United States: Institutional Review Board
NCT01304602	Joaquina Baranda, MD	Principal Investigator	United States: Food and Drug Administration
NCT01305200	Nathaniel Treister, MD	Principal Investigator	United States: Food and Drug Administration
NCT01305213	Bradley Monk	Principal Investigator	United States: Food and Drug Administration
NCT01305252	Roham T. Zamanian	Principal Investigator	United States: Food and Drug Administration
NCT01306929	Karl Kieburtz, MD, MPH	Principal Investigator	United States: Food and Drug Administration,Canada: Health Canada
NCT01307423	Douglas Hough, MD	Study Director	United States: Food and Drug Administration,United States: Institutional Review Board,Canada: Health Canada,Australia: National Health and Medical Research Council,Belgium: Federal Agency for Medicinal Products and Health Products,Bulgaria: Ministry of Health,Czech Republic: Ethics Committee,Estonia: Ravimiamet State Agency of Medicines,France: Afssaps - Agence française de sécurité sanitaire des…
NCT01307618	Thomas Gajewski	Principal Investigator	United States: Food and Drug Administration
NCT01307631	Panagiotis Konstantinopoulos	Principal Investigator	United States: Food and Drug Administration
NCT01307891	Andres Forero, M.D.	Principal Investigator	United States: Food and Drug Administration
NCT01308567	Clinical Sciences &amp; Operations	Study Director	United States: Food and Drug Administration
NCT01309230	Minal Barve, MD	Principal Investigator	United States: Food and Drug Administration
NCT01309672	Thomas W. Flaig, MD	Principal Investigator	United States: Food and Drug Administration
NCT01309789	Dana Kennedy, PharmD, BCOP	Study Director	United States: Food and Drug Administration
NCT01309802	Michael W Neumeister, MD	Principal Investigator	United States: Food and Drug Administration
NCT01311674	Ronald Brown, MD|Gerald Winnan, MD	Principal Investigator|Principal Investigator	United States: Food and Drug Administration
NCT01311687	Mohamed Zaki, MD, PhD	Study Director	Australia: Department of Health and Ageing Therapeutic Goods Administration,Belgium: Federal Agency for Medicinal Products and Health Products,Canada: Health Canada,Czech Republic: State Institute for Drug Control,Denmark: Danish Medicines Agency,France: Afssaps - Agence française de sécurité sanitaire des produits de santé (Saint-Denis),Germany: Federal Institute for Drugs and Medical Devices,Gr…
NCT01312376	Janos Tanyi, MD	Principal Investigator	United States: Food and Drug Administration
NCT01312389	Janos Tanyi, MD, Ph.D	Principal Investigator	United States: Food and Drug Administration
NCT01314118	Janssen Services, LLC. Clinical Trial	Study Director	United States: Food and Drug Administration,United States: Federal Government,United States: Institutional Review Board
NCT01315431	Lee S Schwartzberg, MD, FACP	Principal Investigator	United States: Food and Drug Administration
NCT01316146	Barbara Savoldo, MD, PhD	Principal Investigator	United States: Food and Drug Administration,United States: Institutional Review Board
NCT01316757	Renee Mehra, MD	Principal Investigator	United States: Institutional Review Board
NCT01317199	Michael A Carducci, MD	Principal Investigator	United States: Johns Hopkins University Safety Monitoring Committee
NCT01318317	Leslie Popplewell	Principal Investigator	United States: Federal Government,United States: Institutional Review Board,United States: Food and Drug Administration
NCT01318902	Medical Monitor	Study Director	United States: Food and Drug Administration,European Union: European Medicines Agency,Canada: Health Canada,France: Afssaps - Agence française de sécurité sanitaire des produits de santé (Saint-Denis)
NCT01318915	James Markmann, MD, PhD	Principal Investigator	United States: Federal Government,United States: Food and Drug Administration,United States: Institutional Review Board
NCT01319565	Steven A Rosenberg, M.D.	Principal Investigator	United States: Federal Government
NCT01319864	Todd Cooper, DO	Principal Investigator	United States: Food and Drug Administration
NCT01320085	Array BioPharma	Study Director	United States: Food and Drug Administration
NCT01321554	Eisa Inc	Study Director	United States: Food and Drug Administration
NCT01321879	Issam Raad, MD	Principal Investigator	United States: Food and Drug Administration
NCT01322048	Mayur B Patel, MD, MPH	Principal Investigator	United States: Institutional Review Board
NCT01322490	James L. Gulley, MD|Philip Kantoff, MD	Principal Investigator|Principal Investigator	United States: Food and Drug Administration
NCT01322802	Mary Disis	Principal Investigator	United States: Food and Drug Administration
NCT01323062	Juneko Grilley Olson, MD	Principal Investigator	United States: Food and Drug Administration
NCT01323751	Sagar Lonial, MD	Principal Investigator	United States: Food and Drug Administration
NCT01324479	Novartis Pharmaceuticals	Study Director	Singapore: Health Sciences Authority,Hong Kong: Department of Health,Korea: Food and Drug Administration,Taiwan: Department of Health,United States: Food and Drug Administration,Germany: Ministry of Health,Italy: Ministry of Health,Netherlands: The Central Committee on Research Involving Human Subjects (CCMO),Australia: Department of Health and Ageing Therapeutic Goods Administration,Spain: Spani…
NCT01324635	Wenyin Shi, MD, PhD	Principal Investigator	United States: Food and Drug Administration,United States: Institutional Review Board
NCT01326871	Hing C Wong, PhD	Study Chair	United States: Food and Drug Administration
NCT01327053	Novartis Pharmaceuticals	Study Director	United States: Food and Drug Administration,Australia: Department of Health and Ageing Therapeutic Goods Administration,Belgium: Federal Agency for Medicinal Products and Health Products,Canada: Health Canada,France: Afssaps - Agence française de sécurité sanitaire des produits de santé (Saint-Denis),Germany: Federal Institute for Drugs and Medical Devices,Greece: National Organization of Medicin…
NCT01327573	Sanjay Kulkarni, MD	Principal Investigator	United States: Food and Drug Administration
NCT01327612	MD	Study Director	Poland: Ministry of Health,Spain: Spanish Agency of Medicines,United States: Western Institutional Review Board,United States: Food and Drug Administration
NCT01327781	Matthew Goetz	Principal Investigator	United States: Food and Drug Administration
NCT01327911	Weng Tao	Study Chair	United States: Food and Drug Administration
NCT01328249	Sam Misir	Study Director	United States: Food and Drug Administration
NCT01328535	Roxana Dronca, M.D.	Study Chair	United States: Institutional Review Board
NCT01328626	Sari Enschede, MD	Study Director	United States: Food and Drug Administration,Australia: Department of Health and Ageing Therapeutic Goods Administration
NCT01329016	Mary F. Hebert, PharmD, FCCP|Steve Caritis, MD|Gary DV Hankins, MD|David Flockhart, MD, PhD	Principal Investigator|Principal Investigator|Principal Investigator|Principal Investigator	United States: Institutional Review Board,United States: Federal Government
NCT01329900	Issa F. Khouri, MD,BS	Principal Investigator	United States: Food and Drug Administration
NCT01330446	Gary B. Gunn, MD	Principal Investigator	United States: Institutional Review Board,United States: Federal Government
NCT01330693	Floyd R Sallee, MD	Principal Investigator	United States: National Children's Hospital, Washington, DC.,United States: Institutional Review Board
NCT01330966	Arthur Staddon, MD|Warren Chow, MD	Study Chair|Study Chair	United States: Institutional Review Board,United Kingdom: Research Ethics Committee
NCT01331135	Muna Qayed, MD	Principal Investigator	United States: Institutional Review Board
NCT01331148	Ifeyinwa Osunkwo, MD, MPH	Principal Investigator	United States: Institutional Review Board
NCT01331239	Novartis Pharmaceuticals	Study Director	United States: Food and Drug Administration,France: Afssaps - Agence française de sécurité sanitaire des produits de santé (Saint-Denis),Italy: Ethics Committee,Japan: Pharmaceuticals and Medical Devices Agency
NCT01332266	Melissa J Versola, RN	Study Director	Ukraine: Ministry of Health,United States: Food and Drug Administration
NCT01332630	Nuhad K. Ibrahim, MD,BS	Principal Investigator	United States: Food and Drug Administration
NCT01332968	Clinical Trials	Study Director	United States: Food and Drug Administration
NCT01333033	Karyn A. Goodman, MD	Study Chair	United States: Institutional Review Board
NCT01334502	Patrick Johnston, MD, PhD	Study Chair	United States: Food and Drug Administration,United States: Institutional Review Board
NCT01335399	Bristol-Myers Squibb	Study Director	Australia: Department of Health and Ageing Therapeutic Goods Administration,Australia: National Health and Medical Research Council,Austria: Federal Office for Safety in Health Care,Belgium: The Federal Public Service (FPS) Health, Food Chain Safety and Environment,Canada: Health Canada,Czech Republic: State Institute for Drug Control,Germany: Federal Institute for Drugs and Medical Devices,Germa…
NCT01335685	Medical Monitor	Study Director	United States: Food and Drug Administration,European Union: European Medicines Agency
NCT01335698	Bristol-Myers Squibb	Study Director	United States: Food and Drug Administration,South Africa: Medicines Control Council,Romania: National Medicines Agency,United Kingdom: Medicines and Healthcare Products Regulatory Agency,United Kingdom: Research Ethics Committee,Brazil: Ethics Committee,Brazil: Ministry of Health,Brazil: National Committee of Ethics in Research,Argentina: Administracion Nacional de Medicamentos, Alimentos y Tecno…
NCT01335932	Michael Boeckh, MD|Ajit Limaye, MD	Principal Investigator|Principal Investigator	United States: Institutional Review Board,United States: Federal Government
NCT01335971	Janet T Holbrook, PhD, MPH	Principal Investigator	United States: Food and Drug Administration,United States: Institutional Review Board
NCT01336634	GSK Clinical Trials	Study Director	Germany: Federal Institute for Drugs and Medical Devices (Bundesinstitut für Arzneimittel und Medizinprodukte),Norway: The Norwegian Medicines Agency (Statens legemiddelverk),United Kingdom: Medicines and Healthcare Products Regulatory Agency,Japan: PMDA (Pharmaceuticals and Medical Devices Agency),United States: Food and Drug Administration,France: French Agency for the Safety of Health Products…
NCT01336842	David Gandara, MD	Principal Investigator	United States: Food and Drug Administration
NCT01336920	Julie Vose	Principal Investigator	United States: Food and Drug Administration
NCT01336933	Julie Vose	Principal Investigator	United States: Food and Drug Administration
NCT01339052	Patrick Y Wen, MD	Principal Investigator	United States: Food and Drug Administration
NCT01339442	Cynthia Ma	Principal Investigator	United States: Institutional Review Board,United States: Food and Drug Administration
NCT01339559	UCB Cares	Study Director	Austria: Agency for Health and Food Safety,Belgium: Federal Agency for Medicines and Health Products, FAMHP,Brazil: National Health Surveillance Agency,Canada: Health Canada,Estonia: The State Agency of Medicine,Latvia: State Agency of Medicines,Lithuania: State Medicine Control Agency - Ministry of Health,Mexico: Federal Commission for Protection Against Health Risks,Czech Republic: State Instit…
NCT01339871	Siqing Fu, MD,PHD	Principal Investigator	United States: Food and Drug Administration
NCT01340300	Jeffrey Meyerhardt, MD, MPH	Principal Investigator	United States: Institutional Review Board
NCT01341652	Douglas McNeel, M.D., PhD	Principal Investigator	United States: Food and Drug Administration
NCT01342224	Todd Crocenzi, MD	Principal Investigator	United States: Food and Drug Administration,United States: Institutional Review Board
NCT01343368	Angela Smith, M.D.	Principal Investigator	United States: Institutional Review Board
NCT01343771	Catherine M Gordon, MD, MSc	Principal Investigator	United States: Food and Drug Administration,United States: Institutional Review Board
NCT01344031	Cynthia Ma	Principal Investigator	United States: Food and Drug Administration
NCT01344187	Vineeta Belanger	Study Director	United States: Food and Drug Administration
NCT01344824	Thomas E. Stinchcombe, MD	Principal Investigator	United States: Food and Drug Administration,United States: Institutional Review Board
NCT01345019	MD	Study Director	Switzerland: Swissmedic (Swiss Agency for Therapeutic Products),Taiwan: Taiwan Provincial Department of Health,United Kingdom: Medicines and Healthcare Products Regulatory Agency,United States: Food and Drug Administration,Australia: Therapeutic Goods Administration,Czech Republic: State Institute for Drug Control,France: European Medicines Agency,France: Ministry of Health,Germany: Federal Insti…
NCT01345058	Jong Woo Lee, MD, PhD	Principal Investigator	United States: Institutional Review Board
NCT01345175	Philip Paty, MD	Principal Investigator	United States: Institutional Review Board
NCT01345253	GSK Clinical Trials	Study Director	Korea: Food and Drug Administration,United States: Food and Drug Administration,China: Ethics Review Board,Japan: Pharmaceuticals and Medical Devices Agency,China: Food and Drug Administration
NCT01345682	Boehringer Ingelheim	Study Chair	Argentina: Admin Nacional de Medicamentos, Alimentos Tecnologia Medica,Austria: Medicines and Medical Devices Agency,Belgium: Federal Agency for Medicinal and Health Products,Brazil: National Health Surveillance Agency,Czech Republic: State Institute for Drug Control,Denmark: The Danish Health and Medicines Authority,France: Afssaps - Agence française de sécurité sanitaire des produits de santé (…
NCT01346371	Ahmad M Fahmy, O.D.	Principal Investigator	United States: Institutional Review Board
NCT01346475	Christine Johnston, MD, MPH	Principal Investigator	United States: Institutional Review Board
NCT01347541	Douglas Zatzick, MD	Principal Investigator	United States: Institutional Review Board
NCT01347645	Harish Dave	Study Director	United States: Food and Drug Administration
NCT01347970	Saro Armenian, DO, MPH	Principal Investigator	United States: Federal Government,United States: Institutional Review Board
NCT01349049	Olga Frankfurt, MD|Mark Levis, MD, PhD|John Pagel, MD, PhD|Alexander Perl, MD|Gail Roboz, MD|Catherine Smith, MD|Richard Stone, MD|Eunice Wang, MD	Principal Investigator|Principal Investigator|Principal Investigator|Principal Investigator|Principal Investigator|Principal Investigator|Principal Investigator|Principal Investigator	United States: Food and Drug Administration
NCT01349660	John Hainsworth, MD	Study Chair	United States: Food and Drug Administration
NCT01349959	Vered Stearns	Principal Investigator	United States: Food and Drug Administration
NCT01351896	Jeffrey Jones	Principal Investigator	United States: Food and Drug Administration
NCT01351909	Joseph Sparano	Principal Investigator	United States: Food and Drug Administration
NCT01352117	Thomas B Campbell, M.D.|Mina C Hosseinipour, M.D.	Study Chair|Study Chair	United States: Federal Government
NCT01352312	Mark Weiss, MD	Principal Investigator	United States: Institutional Review Board
NCT01352520	Auris Huen, MD, PHARMD	Principal Investigator	United States: Food and Drug Administration
NCT01352962	Andrea B Apolo, M.D.	Principal Investigator	United States: Federal Government
NCT01353599	Miroslav Radulovic, MD	Principal Investigator	United States: Federal Government
NCT01353625	Kristen Hege, MD	Study Director	United States: Federal Government,United States: Institutional Review Board,United States: Food and Drug Administration,France: Afssaps - Agence française de sécurité sanitaire des produits de santé (Saint-Denis),France: Comité consultatif sur le traitement de l'information en matière de recherche dans le domaine de la santé,France: Committee for the Protection of Personnes,France: Conseil Nation…
NCT01354431	Bristol-Myers Squibb	Study Director	United States: Food and Drug Administration,United States: Institutional Review Board
NCT01355393	Lupe Salazar	Principal Investigator	United States: Food and Drug Administration
NCT01355705	Michaela Liedtke	Principal Investigator	United States: Food and Drug Administration,United States: Institutional Review Board
NCT01355796	Joseph Zabner, MD|Lakshmi Durairaj, MD	Principal Investigator|Study Director	United States: Food and Drug Administration
NCT01355965	Andrew Haas, MD, PhD	Principal Investigator	United States: Food and Drug Administration
NCT01355991	Miroslav Radulovic, MD	Principal Investigator	United States: Federal Government
NCT01356628	Christina Brus, MD	Principal Investigator	United States: Food and Drug Administration
NCT01356927	Principal Investigator	Principal Investigator	United States: Institutional Review Board
NCT01358175	Novartis Pharmaceuticals	Study Director	United States: Food and Drug Administration,Belgium: Federal Agency for Medicinal Products and Health Products,Bulgaria: Bulgarian Drug Agency,Canada: Canadian Institutes of Health Research,France: Afssaps - Agence française de sécurité sanitaire des produits de santé (Saint-Denis),Germany: Federal Institute for Drugs and Medical Devices,Italy: Ethics Committee,Mexico: Federal Commission for Sani…
NCT01358266	Abu Abraham, MD	Study Director	United States: Food and Drug Administration
NCT01358721	Bristol-Myers Squibb	Study Director	United States: Food and Drug Administration
NCT01358734	Robert Gale, MD	Study Director	United States: Food and Drug Administration
NCT01358877	Clinical Trials	Study Director	United States: Food and Drug Administration
NCT01360593	Dwight E Heron, MD|Rodney Wegner, MD	Principal Investigator|Principal Investigator	United States: Institutional Review Board
NCT01361113	William Kim, MD	Principal Investigator	United States: Food and Drug Administration,United States: Institutional Review Board
[truncated: 2,053 more rows]

## Sheet: 1_Active_Nulls
NCT ID	Last name	Role	Authority
NCT00602576	Amy Kramer, RN, MPA		United States: Food and Drug Administration
NCT00354276	Bonny L. Johnson, RN, MSN		United States: Food and Drug Administration
NCT00811759	Caroline Robert, MD		United States: Federal Government
NCT00070278	Helena Earl, MBBS, PhD, FRCP		United States: Federal Government
NCT01693562	MedImmune, LLC		United States: Food and Drug Administration,United States: Institutional Review Board
NCT00109356			United States: Food and Drug Administration
NCT00109655			United States: Food and Drug Administration
NCT00110708			United States: Food and Drug Administration
NCT00251849			United States: Food and Drug Administration
NCT00271518			United States: Food and Drug Administration
NCT00285675			United States: Food and Drug Administration,Canada: Health Canada
NCT00337103			United States: Food and Drug Administration
NCT00422331			United States: Food and Drug Administration,India: Ministry of Health
NCT00423306			United States: Food and Drug Administration
NCT00423644			United States: Food and Drug Administration,United Kingdom: Medicines and Healthcare Products Regulatory Agency
NCT00434798			United States: Food and Drug Administration
NCT00485394			United States: Food and Drug Administration
NCT00493545			United States: Food and Drug Administration
NCT00526253			United States: Food and Drug Administration
NCT00529373			United States: Food and Drug Administration
NCT00532974			United States: Food and Drug Administration
NCT00544310			United States: Food and Drug Administration
NCT00550238			United States: Food and Drug Administration
NCT00562419			United States: Food and Drug Administration
NCT00592163			United States: Food and Drug Administration,Canada: Health Canada
NCT00604760			United States: Food and Drug Administration
NCT00628680			United States: Food and Drug Administration
NCT00632827			United States: Food and Drug Administration
NCT00652184			United States: Food and Drug Administration
NCT00655395			United States: Food and Drug Administration
NCT00660920			United States: Food and Drug Administration
NCT00667823			United States: Food and Drug Administration,Chile: Instituto de Salud Pública de Chile,Slovakia: State Institute for Drug Control,Finland: Finnish Medicines Agency,Russia: Ministry of Health of the Russian Federation,Germany: Federal Institute for Drugs and Medical Devices,South Africa: Medicines Control Council,Austria: Federal Ministry for Health and Women,Ukraine: Ministry of Health,France: Af…
NCT00688116			United States: Food and Drug Administration
NCT00691470			United States: Food and Drug Administration
NCT00704730			United States: Food and Drug Administration,France: Afssaps - Agence française de sécurité sanitaire des produits de santé (Saint-Denis),Belgium: Federal Agency for Medicinal Products and Health Products,Denmark: Danish Medicines Agency,Netherlands: Medicines Evaluation Board (MEB),Sweden: Medical Products Agency,United Kingdom: Medicines and Healthcare Products Regulatory Agency,Spain: Spanish A…
NCT00715637			United States: Food and Drug Administration
NCT00744965			United States: Institutional Review Board
NCT00765973			United States: Food and Drug Administration
NCT00768287			United States: Food and Drug Administration
NCT00768911			United States: Food and Drug Administration
NCT00777920			United States: Institutional Review Board
NCT00786318			United States: Federal Government
NCT00818831			United States: Food and Drug Administration
NCT00828308			United States: Institutional Review Board
NCT00836927			United States: Food and Drug Administration
NCT00844883			United States: Food and Drug Administration
NCT00850122			United States: Food and Drug Administration
NCT00852709			United States: Institutional Review Board
NCT00867308			United States: Institutional Review Board
NCT00879437			United States: Institutional Review Board
NCT00881751			United States: Food and Drug Administration
NCT00895076			United States: Food and Drug Administration
NCT00925132			United States: Food and Drug Administration
NCT00926068			India: Drugs Controller General of India,United States: Food and Drug Administration
NCT00948935			United States: Institutional Review Board
NCT00962520			United States: Institutional Review Board
NCT00964132			United States: Food and Drug Administration
NCT00974311			United States: Food and Drug Administration
NCT00983528			United States: Food and Drug Administration
NCT00983619			United States: Food and Drug Administration
NCT01004861			United States: Food and Drug Administration
NCT01020292			United States: Institutional Review Board
NCT01021566			United States: Food and Drug Administration
NCT01029587			United States: Food and Drug Administration
NCT01037556			United States: Food and Drug Administration
NCT01045460			United States: Food and Drug Administration
NCT01051479			United States: Institutional Review Board
NCT01051791			United States: Food and Drug Administration
NCT01066494			United States: Food and Drug Administration
NCT01067521			United States: Food and Drug Administration
NCT01093326			Finland: Ethics Committee,Spain: Comité Ético de Investigación Clínica,United Kingdom: Research Ethics Committee,Poland: Ethics Committee,Switzerland: Swissmedic,United States: Food and Drug Administration,Czech Republic: State Institute for Drug Control,Finland: Finnish Medicines Agency,Germany: Ethics Commission,Austria: Ethikkommission,Romania: Ethics Committee,Russia: Ministry of Health of th…
NCT01108666			United States: Institutional Review Board
NCT01115894			United States: Institutional Review Board
NCT01126749			France: Haute Autorite de Sante Transparency Commission,Germany: Federal Institute for Drugs and Medical Devices,Netherlands: The Central Committee on Research Involving Human Subjects (CCMO),Spain: Spanish Agency of Medicines,United Kingdom: Medicines and Healthcare Products Regulatory Agency,United States: Food and Drug Administration
NCT01128387			United States: Food and Drug Administration
NCT01129882			United States: Food and Drug Administration
NCT01156584			United States: Food and Drug Administration
NCT01162239			United States: Institutional Review Board
NCT01176266			United States: Food and Drug Administration,Canada: Health Canada,Germany: Federal Institute for Drugs and Medical Devices,Taiwan : Food and Drug Administration,Japan: Pharmaceuticals and Medical Devices Agency,Turkey: Drug and Medical Device Institution,Italy: The Italian Medicines Agency,Spain: Agencia Española de Medicamentos y Productos Sanitarios,United Kingdom: Medicines and Healthcare Prod…
NCT01180426			United States: Food and Drug Administration
NCT01180816			United States: Food and Drug Administration
NCT01204684			United States: Food and Drug Administration
NCT01207440			United States: Food and Drug Administration
NCT01211457			United States: Food and Drug Administration
NCT01212991			United States: Food and Drug Administration
NCT01227616			United States: Food and Drug Administration,Canada: Health Canada,United Kingdom: Medicines and Healthcare Products Regulatory Agency
NCT01229865			United States: Food and Drug Administration
NCT01234025			United States: Food and Drug Administration
NCT01234038			United States: Food and Drug Administration
NCT01235351			United States: Food and Drug Administration
NCT01242072			United States: Food and Drug Administration
NCT01242787			United States: Food and Drug Administration,Hong Kong: Department of Health,South Korea: Korea Food and Drug Administration (KFDA)
NCT01244191			United States: Food and Drug Administration
NCT01246999			United States: Institutional Review Board
NCT01254630			United States: Food and Drug Administration
NCT01260506			United States: Food and Drug Administration
NCT01261312			United States: Food and Drug Administration
NCT01262001			United States: Food and Drug Administration
NCT01265576			United States: Institutional Review Board,United States: Food and Drug Administration
NCT01266018			United States: Food and Drug Administration
NCT01271868			United States: Food and Drug Administration
NCT01274260			United States: Institutional Review Board
NCT01280786			United States: Food and Drug Administration
NCT01284556			United States: Food and Drug Administration
NCT01296581			United States: Food and Drug Administration
NCT01304797			United States: Food and Drug Administration
NCT01305512			United States: Food and Drug Administration
NCT01307007			United States: Food and Drug Administration
NCT01309126			United States: Food and Drug Administration,Germany: Federal Institute for Drugs and Medical Devices,France: Ministry of Health
NCT01314833			United States: Food and Drug Administration
NCT01319331			United States: Food and Drug Administration
NCT01320592			United States: Food and Drug Administration
NCT01326481			United States: Food and Drug Administration
NCT01327079			United States: Food and Drug Administration,United States: Institutional Review Board
NCT01327885			United States: Food and Drug Administration
NCT01335009			United States: Food and Drug Administration,Germany: Paul-Ehrlich-Institut,Australia: National Health and Medical Research Council,United Kingdom: Medicines and Healthcare Products Regulatory Agency
NCT01339858			United States: Institutional Review Board
NCT01340547			United States: Food and Drug Administration
NCT01356147			United States: Institutional Review Board
NCT01357161			United States: Food and Drug Administration
NCT01357395			United States: Food and Drug Administration,Poland: Ministry of Health
NCT01360866			United States: Food and Drug Administration,Germany: Federal Institute for Drugs and Medical Devices,France: Ministry of Health,Canada: Health Canada,Russia: Pharmacological Committee, Ministry of Health,Romania: Ministry of Public Health,Ukraine: Ministry of Health,Slovakia: State Institute for Drug Control,Hungary: National Institute of Pharmacy,Poland: Ministry of Health,Serbia: Medicines and …
NCT01371825			United States: Food and Drug Administration,United Kingdom: Medicines and Healthcare Products Regulatory Agency,France: Agence nationale de sécurité du médicament,Germany: Bundesinstitut fur Arzneimittel und Medizinprodukte,Italy: Italian Medicines Agency (AIFA),Taiwan: Department of Health,Ireland: Health Products Regulatory Authority (HPRA)
NCT01379209			United States: Food and Drug Administration
NCT01380197			United States: Institutional Review Board
NCT01386554			United States: Institutional Review Board,Canada: Health Canada,Canada: Ethics Review Committee
NCT01389167			United States: Federal Government
NCT01395745			United States: Food and Drug Administration
NCT01395758			United States: Food and Drug Administration
NCT01397968			United States: Food and Drug Administration
NCT01400815			United States: Food and Drug Administration
NCT01408602			United States: Food and Drug Administration
NCT01410968			United States: Food and Drug Administration
NCT01413087			United States: Food and Drug Administration,Israel: Ministry of Health
NCT01415960			United States: Food and Drug Administration
NCT01416038			United States: Food and Drug Administration
NCT01427296			United States: Food and Drug Administration,United States: Institutional Review Board
NCT01429298			United States: Institutional Review Board
NCT01431534			United States: Food and Drug Administration
NCT01433991			United States: Food and Drug Administration
NCT01448733			United States: Institutional Review Board
NCT01449461			United States: Food and Drug Administration
NCT01455896			United States: Food and Drug Administration
NCT01460134			United States: Food and Drug Administration
NCT01465347			United States: Food and Drug Administration
NCT01470794			United States: Food and Drug Administration
NCT01471340			United States: Food and Drug Administration
NCT01473095			United States: Food and Drug Administration
NCT01475331			United States: Food and Drug Administration
NCT01480479			United States: Food and Drug Administration,United States: Institutional Review Board
NCT01482715			United States: Food and Drug Administration,United Kingdom: Medicines and Healthcare Products Regulatory Agency,Canada: Health Canada,Israel: Ministry of Health,Spain: Ministry of Health
NCT01486784			United States: Food and Drug Administration
NCT01488097			United States: Food and Drug Administration,United Kingdom: Medicines and Healthcare Products Regulatory Agency,France: Afssaps - Agence française de sécurité sanitaire des produits de santé (Saint-Denis),Czech Republic: State Institute for Drug Control,Canada: Health Canada
NCT01497925			United States: Food and Drug Administration
NCT01502293			United States: Food and Drug Administration
NCT01515007			United States: Food and Drug Administration
NCT01516307			United States: Food and Drug Administration,Taiwan : Food and Drug Administration,Taiwan: Center for Drug Evaluation,Taiwan: Institutional Review Board,Hong Kong: Department of Health,Hong Kong: Ethics Committee,South Korea: Ministry of Food and Drug Safety,India: Central Drugs Standard Control Organization
NCT01522872			United States: Food and Drug Administration
NCT01524289			United States: Food and Drug Administration
NCT01525329			United States: Institutional Review Board
NCT01526928			United States: Food and Drug Administration,Poland: Office for Registration of Medicinal Products, Medical Devices and Biocidal Products,France: Afssaps - Agence française de sécurité sanitaire des produits de santé (Saint-Denis),Australia: Department of Health and Ageing Therapeutic Goods Administration
NCT01554956			United States: Food and Drug Administration
NCT01555710			United States: Food and Drug Administration,United States: Institutional Review Board,Canada: Health Canada,France: Institutional Ethical Committee,France: Ministry of Health,Germany: Ethics Commission,Germany: Ministry of Health,United Kingdom: National Institute for Health Research,United Kingdom: Research Ethics Committee,Italy: Ethics Committee,Italy: Ministry of Health,Ukraine: Ethics Commit…
NCT01559922			United States: Food and Drug Administration
NCT01561599			Netherlands: Medicines Evaluation Board (MEB),Netherlands: The Central Committee on Research Involving Human Subjects (CCMO),United States: Federal Government
NCT01564914			United States: Food and Drug Administration
NCT01574274			United States: Food and Drug Administration
NCT01574937			United States: Food and Drug Administration
NCT01586533			United States: Food and Drug Administration
NCT01587274			United States: Institutional Review Board
NCT01588028			United States: Food and Drug Administration
NCT01591629			United States: Food and Drug Administration
NCT01596400			United States: Food and Drug Administration
NCT01596621			China: Food and Drug Administration,United States: Food and Drug Administration
NCT01601236			United States: Food and Drug Administration,United States: Institutional Review Board
NCT01602523			United States: Federal Government,United States: Institutional Review Board
NCT01605396			United States: Food and Drug Administration
NCT01609283			United States: Food and Drug Administration
NCT01609556			United States: Food and Drug Administration
NCT01615120			United States: Food and Drug Administration
NCT01615367			United States: Institutional Review Board,United States: Federal Government
NCT01616758			United States: Food and Drug Administration
NCT01620515			United States: Food and Drug Administration
NCT01635712			United States: Food and Drug Administration
NCT01643590			United States: Food and Drug Administration
NCT01644877			United States: Food and Drug Administration
NCT01645176			United States: Institutional Review Board
NCT01647516			United States: Food and Drug Administration
NCT01657162			Argentina: Ministry of Health,Brazil: Ministry of Health,Czech Republic: State Institute for Drug Control,Denmark: Danish Medicines Agency,Estonia: The State Agency of Medicine,Hong Kong: Department of Health,Lithuania: State Medicine Control Agency - Ministry of Health,Poland: Ministry of Health,Romania: National Medicines Agency,United States: Food and Drug Administration
NCT01657682			United States: Food and Drug Administration
NCT01659645			United States: Food and Drug Administration
NCT01660711			United States: Institutional Review Board
NCT01661881			United States: Institutional Review Board
NCT01666912			United States: Institutional Review Board,United States: Food and Drug Administration
NCT01670981			United States: Food and Drug Administration
NCT01677962			United States: Food and Drug Administration
NCT01681849			United States: Food and Drug Administration
NCT01688531			Canada: Health Canada,Canada: IRB Services, Ontario,United States: Food and Drug Administration,USA:IRB, East Baltimore Campus, Baltimore,France: Afssaps - Agence française de sécurité sanitaire des produits de santé (Saint-Denis),France: Comité de Protection des Personnes Ouest VI
NCT01695187			United States: Food and Drug Administration
NCT01696032			United States: Food and Drug Administration
NCT01696084			United States: Food and Drug Administration,Canada: Health Canada
NCT01704287			United States: Food and Drug Administration
NCT01711645			United States: Federal Government,United States: Food and Drug Administration,United States: Institutional Review Board
NCT01711970			United States: Food and Drug Administration
NCT01712438			United States: Food and Drug Administration,Germany: Paul Ehrlich Institute,Canada: Biologics and Genetic Therapies Directorate,France: National Agency for the safety of Medicine and Health Product,Georgia: Ministry of Labor, Health and Social Affairs,Moldova: Agency for Medicines and Medical Devices,Poland: Office of Registration of Medicinal Products, Medical Devices and Biological Products,Uni…
NCT01715168			United States: Food and Drug Administration
NCT01721954			United States: Food and Drug Administration
NCT01724814			United States: Food and Drug Administration
NCT01728454			United States: Food and Drug Administration
NCT01732198			United States: Food and Drug Administration
NCT01732458			United States: Food and Drug Administration
NCT01737398			United States: Food and Drug Administration,United Kingdom: Medicines and Healthcare Products Regulatory Agency,France: Ministry of Health,Portugal: National Pharmacy and Medicines Institute,Germany: Ministry of Health,Italy: Ministry of Health,Argentina: Ministry of Health,Spain: Ministry of Health,Brazil: Ministry of Health,New Zealand: Medsafe
NCT01740063			United States: Food and Drug Administration
NCT01743001			China: Food and Drug Administration,United States: Food and Drug Administration,Chile: Instituto de Salud Pública de Chile,Vietnam: Ministry of Health,Russia: Ministry of Health of the Russian Federation,Germany: Federal Institute for Drugs and Medical Devices,France: Agence Nationale de Sécurité du Médicament et des produits de santé,Malaysia: Ministry of Health,Philippines: Department of Health…
NCT01745848			United States: Food and Drug Administration
NCT01749540			Italy: The Italian Medicines Agency,United States: Food and Drug Administration,Greece: Ministry of Health and Welfare,Turkey: Ministry of Health
NCT01750879			United States: Food and Drug Administration
NCT01751126			France: Afssaps - Agence française de sécurité sanitaire des produits de santé (Saint-Denis),Germany: Federal Institute for Drugs and Medical Devices,Hungary: National Institute of Pharmacy,Italy: The Italian Medicines Agency,India: Drugs Controller General of India,Israel: Ministry of Health,Portugal: National Pharmacy and Medicines Institute,Singapore: Health Sciences Authority,Spain: Agencia E…
NCT01753401			United States: Institutional Review Board
NCT01753882			United States: Food and Drug Administration
NCT01757184			United States: Food and Drug Administration
NCT01761266			United States: Food and Drug Administration
NCT01769170			United States: Food and Drug Administration,Belgium: Federal Agency for Medicines and Health Products, FAMHP
NCT01775423			United States: Food and Drug Administration,Canada: Health Canada
NCT01777997			United States: Federal Government
NCT01779375			United States: Food and Drug Administration
NCT01782963			United States: Food and Drug Administration
NCT01785771			United States: Food and Drug Administration
NCT01788306			United States: Food and Drug Administration
NCT01790503			United States: Food and Drug Administration
NCT01799941			United States: Food and Drug Administration
NCT01816191			United States: Food and Drug Administration
NCT01816529			United States: Food and Drug Administration
NCT01821274			United States: Food and Drug Administration
NCT01827267			United States: Food and Drug Administration
NCT01830972			United States: Food and Drug Administration
NCT01832727			United States: Food and Drug Administration,France: Agence Nationale de Sécurité du Médicament et des produits de santé,France: Committee for the Protection of Personnes
NCT01833039			United States: Food and Drug Administration,United States: Institutional Review Board
NCT01839656			United States: Food and Drug Administration
NCT01843374			United States: Food and Drug Administration
NCT01845220			United States: Food and Drug Administration
NCT01848834			United States: Food and Drug Administration
NCT01851070			United States: Food and Drug Administration
NCT01857817			United States: Food and Drug Administration
NCT01859741			United States: Food and Drug Administration
NCT01865747			United States: Food and Drug Administration
NCT01866111			United States: Food and Drug Administration
NCT01874665			United States: Food and Drug Administration
NCT01891344			United States: Food and Drug Administration,Canada: Health Canada,Australia: Department of Health and Ageing Therapeutic Goods Administration,United Kingdom: Medicines and Healthcare Products Regulatory Agency,France: Ministry of Health,Spain: Ministry of Health
NCT01892046			United States: Food and Drug Administration
NCT01893359			United States: Food and Drug Administration
NCT01905696			United States: Food and Drug Administration,United States: Institutional Review Board
NCT01906658			United States: Food and Drug Administration,United States: Institutional Review Board
NCT01909479			United States: Food and Drug Administration
NCT01910012			United States: Food and Drug Administration,Taiwan : Food and Drug Administration
NCT01910545			United States: Food and Drug Administration
NCT01910948			United States: Food and Drug Administration
NCT01913483			United States: Food and Drug Administration
NCT01916707			United States: Institutional Review Board
NCT01917825			United States: Food and Drug Administration
NCT01925261			United States: Food and Drug Administration
NCT01934010			United States: Food and Drug Administration,Canada: Health Canada,Czech Republic: State Institute for Drug Control,Israel: Ministry of Health, Clinical Trials Department,Turkey: Ministry of Health, Turkish Drug and Medical Device Institution,South Korea: Ministry of Food and Drug Safety
NCT01934556			United States: Food and Drug Administration
NCT01938599			United States: Food and Drug Administration
NCT01938664			United States: Food and Drug Administration
NCT01940900			United States: Food and Drug Administration
NCT01941563			United States: Food and Drug Administration,United States: Institutional Review Board
NCT01942668			United States: Food and Drug Administration
NCT01949324			United States: Food and Drug Administration,Australia: Therapeutic Goods Administration
NCT01949532			United States: Food and Drug Administration,Canada: Health Canada
NCT01950247			United States: Food and Drug Administration
NCT01951157			United States: Food and Drug Administration
NCT01954524			United States: Food and Drug Administration
NCT01957007			United States: Food and Drug Administration
NCT01961726			United States: Food and Drug Administration
NCT01970540			United States: Food and Drug Administration
NCT01972217			United Kingdom: Medicines and Healthcare Products Regulatory Agency,Belgium: Federal Agency for Medicinal Products and Health Products,Netherlands: Dutch Health Care Inspectorate,Netherlands: Medicines Evaluation Board (MEB),Czech Republic: State Institute for Drug Control,Poland: Office for Registration of Medicinal Products, Medical Devices and Biocidal Products,France: National Agency for the …
NCT01972854			United States: Food and Drug Administration
NCT01974752			France: *National Agency for the Safety of Medicine and Health Products.*,Belgium: Federal Agency for Medicinal Products and Health Products,Netherlands: Medicines Evaluation Board (MEB),Israel: *Regulations of Ministry of Health.*,Germany: Federal Institute for Drugs and Medical Devices,Czech Republic: State Institute for Drug Control,United Kingdom: Medicines and Healthcare Products Regulatory …
NCT01975935			United States: Food and Drug Administration
NCT01978457			United States: Food and Drug Administration
NCT01978938			United States: Food and Drug Administration
NCT01985256			United States: Food and Drug Administration
NCT01996202			United States: Institutional Review Board
NCT01998126			United States: Food and Drug Administration,United States: Institutional Review Board
NCT01999673			United States: Food and Drug Administration
NCT02004262			United States: Food and Drug Administration
NCT02005575			United States: Cedars Sinai Institutional Review Board
NCT02013050			United States: Food and Drug Administration
NCT02013804			United States: Food and Drug Administration
NCT02014142			United States: Food and Drug Administration
NCT02014844			United States: Food and Drug Administration
NCT02016560			United States: Food and Drug Administration
NCT02019264			Australia: Department of Health and Ageing Therapeutic Goods Administration,Brazil: National Health Surveillance Agency,Canada: Health Canada,Chile: Comision Nacional de Investigacion Cientifica y Tecnologica,Mexico: Federal Commission for Protection Against Health Risks,New Zealand: Medsafe,Poland: Office for Registration of Medicinal Products, Medical Devices and Biocidal Products,United States…
NCT02019524			United States: Food and Drug Administration,United States: University of Texas M.D. Anderson Cancer Center Institutional Review Board
NCT02021292			Switzerland: Swissmedic,China: Food and Drug Administration,United States: Food and Drug Administration,Chile: Instituto de Salud Pública de Chile,Czech Republic: State Institute for Drug Control,Lithuania: State Medicine Control Agency - Ministry of Health,Hungary: National Institute for Quality and Organizational Development in Healthcare and Medicines,Vietnam: Ministry of Health,Austria: Agenc…
NCT02022501			United States: Food and Drug Administration
NCT02024087			United States: Food and Drug Administration
NCT02026297			United States: Food and Drug Administration,United States: Partners Human Research Committee Institutional Review Board
NCT02029430			United States: Food and Drug Administration
NCT02034201			United States: Food and Drug Administration
NCT02034916			United States: Food and Drug Administration
NCT02035553			United States: Food and Drug Administration,United Kingdom: Medicines and Healthcare Products Regulatory Agency
NCT02035657			United States: Food and Drug Administration
NCT02046525			United States: Food and Drug Administration
NCT02047461			United States: Food and Drug Administration,United Kingdom: Medicines and Healthcare Products Regulatory Agency,Netherlands: The Central Committee on Research Involving Human Subjects (CCMO),Australia: Department of Health and Ageing Therapeutic Goods Administration,Tunisia: Office of Pharmacies and Medicines
NCT02047734			United States: Food and Drug Administration
NCT02049905			United States: Food and Drug Administration
NCT02052791			United States: Food and Drug Administration
NCT02057718			United States: Food and Drug Administration,United Kingdom: Medicines and Healthcare Products Regulatory Agency,Canada: Health Canada,France: Agence Nationale de Sécurité du Médicament et des produits de santé,Poland: Office for Registration of Medicinal Products, Medical Devices and Biocidal Products
NCT02058420			United States: Food and Drug Administration
NCT02062684			United States: Food and Drug Administration
NCT02063958			United States: Food and Drug Administration
NCT02069145			United States: Food and Drug Administration
NCT02072031			United States: Food and Drug Administration,China: Food and Drug Administration
NCT02072044			United States: Food and Drug Administration,China: Food and Drug Administration
NCT02078648			United States: Food and Drug Administration
NCT02079909			United States: Food and Drug Administration
NCT02086968			United States: Food and Drug Administration
NCT02087306			United States: Food and Drug Administration
NCT02093221			United States: Food and Drug Administration
NCT02094573			Australia: Department of Health and Ageing Therapeutic Goods Administration,Austria: Agency for Health and Food Safety,Belgium: Federal Agency for Medicinal Products and Health Products,Canada: Health Canada,Denmark: Danish Health and Medicines Authority,France: Agence Nationale de Sécurité du Médicament et des produits de santé,Germany: Federal Institute for Drugs and Medical Devices,Hong Kong: …
NCT02096471			United States: Food and Drug Administration,United States: CDMRP US Army Department of Defense,United States: Pfizer, Inc.,United States: Data Safety Monitoring Board (DSMB),United States: Medical Monitor,United States: UAB IRB of Record
NCT02096861			Korea: Ministry of Food and Drug Safety,United States: Food and Drug Administration
NCT02098473			United States: Food and Drug Administration
NCT02100852			United States: Food and Drug Administration
NCT02101736			United States: Food and Drug Administration,United States: CDMRP US Army Department of Defense,United States: Exelixis, Inc.,United States: Data Safety Monitoring Board (DSMB),United States: Medical Monitor,United States: UAB IRB of Record
NCT02102516			United States: Food and Drug Administration
NCT02110901			United States: Food and Drug Administration
NCT02112799			New Zealand: Medsafe,United States: Food and Drug Administration
NCT02125318			United States: Food and Drug Administration
NCT02130557			Australia: Department of Health and Ageing Therapeutic Goods Administration,Belgium: Federal Agency for Medicines and Health Products, FAMHP,Brazil: National Health Surveillance Agency,Canada: Health Canada,Czech Republic: State Institute for Drug Control,Denmark: Danish Health and Medicines Authority,Finland: Finnish Medicines Agency,France: Agence Nationale de Sécurité du Médicament et des prod…
NCT02132468			United States: Food and Drug Administration
NCT02134015			United States: Food and Drug Administration
NCT02145182			United States: Food and Drug Administration,Canada: Health Canada,Czech Republic: State Institute for Drug Control,France: National Agency for the Safety of Medicine and Health Products (ANSM),Italy: The Italian Medicines Agency,Germany: Paul-Ehrlich-Institut,Spain: Agencia Española de Medicamentos y Productos Sanitarios,Australia: Department of Health and Ageing Therapeutic Goods Administration,…
NCT02147990			United States: Food and Drug Administration
NCT02149160			United States: Food and Drug Administration,Belgium: Federal Agency for Medicinal Products and Health Products,France: Ministry of Health,Italy: Ministry of Health,Netherlands: The Central Committee on Research Involving Human Subjects (CCMO),United Kingdom: Medicines and Healthcare Products Regulatory Agency
NCT02150343			United States: Food and Drug Administration,Canada: Health Canada,Belgium: Federal Agency for Medicines and Health Products, FAMHP,Germany: Paul-Ehrlich-Institut,Spain: Spanish Agency of Medicines,Netherlands: The Central Committee on Research Involving Human Subjects (CCMO),France: Agence Nationale de Sécurité du Médicament et des produits de santé,Italy: The Italian Medicines Agency,South Afric…
NCT02152774			United States: Food and Drug Administration
NCT02153723			United States: Institutional Review Board
NCT02154529			United States: Food and Drug Administration
NCT02158273			United States: Federal Government,United States: Food and Drug Administration,United States: Institutional Review Board
NCT02162667			United States: Food and Drug Administration,Hungary: National Institute for Quality and Organizational Development in Healthcare and Medicines
NCT02163577			United States: Food and Drug Administration
NCT02164006			United States: Food and Drug Administration
NCT02165397			United States: Food and Drug Administration,Australia: Department of Health and Ageing Therapeutic Goods Administration,Canada: Health Canada,France: Afssaps - Agence française de sécurité sanitaire des produits de santé (Saint-Denis),Germany: Federal Institute for Drugs and Medical Devices,Greece: National Organization of Medicines,Italy: The Italian Medicines Agency,Spain: Agencia Española de M…
NCT02173223			United States: Food and Drug Administration
NCT02174991			United States: Food and Drug Administration
NCT02186301			United States: Food and Drug Administration
NCT02187783			United States: Food and Drug Administration
NCT02193074			United States: Food and Drug Administration,Canada: Health Canada,United Kingdom: Medicines and Healthcare Products Regulatory Agency,Japan: Pharmaceuticals and Medical Devices Agency,Germany: Federal Institute for Drugs and Medical Devices,Australia: Department of Health and Ageing Therapeutic Goods Administration,France: Agence Nationale de Sécurité du Médicament et des produits de santé,Hong K…
NCT02200562			United States: Food and Drug Administration
NCT02210364			Belgium: Federal Agency for Medicines and Health Products, FAMHP,Spain: Agencia Española de Medicamentos y Productos Sanitarios,United States: Food and Drug Administration
NCT02211209			United States: Food and Drug Administration,Brazil: Ministry of Health,Canada: Health Canada,France: Ministry of Health,Germany: Ministry of Health,Hungary: Ministry of Health, Social and Family Affairs,Italy: Ministry of Health,Israel: Ministry of Health,Netherlands: The Central Committee on Research Involving Human Subjects (CCMO),Spain: Ministry of Health,United Kingdom: Medicines and Healthca…
NCT02213861			United States: Food and Drug Administration
NCT02214628			United States: Food and Drug Administration
NCT02217332			United States: Food and Drug Administration
NCT02221869			United States: Food and Drug Administration
NCT02229396			United States: Food and Drug Administration,Slovakia: State Institute for Drug Control,Hungary: Research Ethics Medical Committee,Romania: Ministry of Public Health,South Africa: Department of Health,Poland: Ethics Committee
NCT02236195			United States: Food and Drug Administration
NCT02243371			United States: Food and Drug Administration
NCT02247739			United States: Food and Drug Administration
NCT02259010			United States: Food and Drug Administration
NCT02264574			United States: Food and Drug Administration,Australia: Department of Health and Ageing Therapeutic Goods Administration,Canada: Health Canada,Sweden: Medical Products Agency,United Kingdom: Medicines and Healthcare Products Regulatory Agency
NCT02267356			United States: Food and Drug Administration
NCT02268409			Italy: The Italian Medicines Agency,United States: Food and Drug Administration
NCT02271230			United States: Food and Drug Administration
NCT02277522			United States: Food and Drug Administration
NCT02292537			United States: Food and Drug Administration,Canada: Health Canada,United Kingdom: Medicines and Healthcare Products Regulatory Agency,Japan: Pharmaceuticals and Medical Devices Agency,Germany: Federal Institute for Drugs and Medical Devices,France: Agence Nationale de Sécurité du Médicament et des produits de santé,Hong Kong: Department of Health,Italy: The Italian Medicines Agency,Korea: Food an…
NCT02294058			United States: Food and Drug Administration
NCT02296125			United States: Food and Drug Administration,United States: Institutional Review Board,Australia:Therapeutic Goods Administration,Brazil: ANVISA,Bulgaria: Bulgarian Drug Agency,Belgium: Federal Agency for Medicines and Health Products, FAMHP,Canada: Agency for Drugs and Technologies in Health,Czech republic: State Institute for Drug,China: Food and Drug Administration,France: National Agency for t…
NCT02300233			United States: Food and Drug Administration,Canada: Health Canada,France: Ministry of Health,Germany: Ministry of Health,Netherlands: The Central Committee on Research Involving Human Subjects (CCMO),United Kingdom: Medicines and Healthcare Products Regulatory Agency
NCT02301897			United States: Food and Drug Administration
NCT02312011			United States: Food and Drug Administration
NCT02323646			United States: Food and Drug Administration
NCT02324049			United States: Food and Drug Administration
NCT02329756			United States: Institutional Review Board
NCT02344186			United States: Institutional Review Board
NCT02447224			United States: Olive View-UCLA IRB,United States: NIDDK
NCT02462382			United States: Institutional Review Board
NCT02588677			Argentina: Administracion Nacional de Medicamentos, Alimentos y Tecnologia Medica,Spain: Agencia Española de Medicamentos y Productos Sanitarios,United States: Food and Drug Administration
NCT02591914			United States: Food and Drug Administration
NCT02676375			United States: Institutional Review Board

## Sheet: 2_Completed_NameAndRole
NCT Number	Last name	Role	Authority
NCT00000431	David J. Margolis, MD	Principal Investigator	United States: Food and Drug Administration
NCT00029614	Oscar G. Bukstein, MD	Principal Investigator	United States: Federal Government
NCT00031629	Martee Hensley	Principal Investigator	United States: Food and Drug Administration
NCT00039195	Craig Moskowitz, MD	Study Chair	United States: Food and Drug Administration
NCT00040690	Simon Clawson	Study Chair	United States: Federal Government
NCT00045305	Selina M. Luger, MD	Study Chair	United States: Federal Government
NCT00054444	Peter Rose	Principal Investigator	United States: Food and Drug Administration
NCT00059332	Jeffrey Saver, M.D.|Sidney Starkman, M.D.|Marc Eckstein, M.D.|Samuel Stratton, MD|Frank Pratt, MD	Principal Investigator|Principal Investigator|Principal Investigator|Principal Investigator|Principal Investigator	United States: Food and Drug Administration
NCT00068406	David H. Moore, MD|Wui-jin Koh, MD	Study Chair	United States: Federal Government
NCT00070109	Sylvain Baruchel, MD	Principal Investigator	United States: Food and Drug Administration
NCT00071981	Craig L. Slingluff, MD	Study Chair	United States: Federal Government,United States: Food and Drug Administration
NCT00072384	Rima Jubran	Principal Investigator	United States: Food and Drug Administration
NCT00073983	Shreyaskumar R. Patel, MD|Elizabeth Fox, MD	Principal Investigator|Principal Investigator	United States: Institutional Review Board
NCT00074412	Hoosen M. Coovadia, MD, MBBS|Laura Guay, MD|Wafaie Fawzi, MD, PhD|Yvonne Maldonado, MD|Daya Moodley, MSc, PhD	Study Chair|Study Chair|Study Chair|Study Chair|Study Chair	United States: Food and Drug Administration
NCT00074425	Salim Abdool Karim, MBChB, PhD|Irving Hoffman, PA, MPH|Lisa Maslankowski, MD|Groesbeck Parham, MD|Nancy Padian, PhD|Gita Ramjee, PhD|Taha Taha, MD	Study Chair|Study Chair|Study Chair|Study Chair|Study Chair|Study Chair|Study Chair	United States: Food and Drug Administration
NCT00074581	Myron S. Cohen, MD	Study Chair	United States: Food and Drug Administration
NCT00076232	Connie Celum, MD, MPH|Anna Wald, MD, MPH	Study Chair|Study Chair	United States: Federal Government
NCT00076817	Peter Anton, MD	Principal Investigator	United States: Food and Drug Administration
NCT00077376	Stacy Moulder	Principal Investigator	United States: Food and Drug Administration
NCT00077441	George Kim	Principal Investigator	United States: Food and Drug Administration
NCT00078442	David Asmuth, MD	Study Chair	United States: Food and Drug Administration
NCT00079040	Alan Sandler	Principal Investigator	United States: Food and Drug Administration
NCT00080938	H. I. Robins, MD, PhD	Study Chair	United States: Federal Government
NCT00081276	Lydia Usha	Principal Investigator	United States: Food and Drug Administration
NCT00082758	Paul M Sondel, MD, PhD|Suzanne Shusterman, MD	Study Chair|Study Chair	United States: Federal Government
NCT00082797	Stuart A. Grossman, MD|Jana Portnow, MD	Study Chair|Study Chair	United States: Food and Drug Administration
NCT00083187	Francis J. Giles, MD	Study Chair	United States: Federal Government
NCT00084136	Thomas B. Campbell, MD|Timothy Flanigan, MD|James Hakim, MscClinEpi, FRCP|Nagalingeswaran Kumarasamy, MD	Study Chair|Study Chair|Study Chair|Study Chair	United States: Federal Government
NCT00084721	Marwan Fakih, MD	Principal Investigator	United States: Federal Government
NCT00085254	Louis Nabors, MD	Principal Investigator	United States: Food and Drug Administration
NCT00085449	Sherif S. Farag, MD, PhD	Study Chair	United States: Federal Government
NCT00085540	Howard Fine	Principal Investigator	United States: Food and Drug Administration
NCT00085852	John J. Reilly, MD	Principal Investigator	United States: Food and Drug Administration
NCT00086190	Irene Richard, MD|William McDonald, MD	Principal Investigator|Principal Investigator	United States: Food and Drug Administration
NCT00087100	David S. Miller, MD	Study Chair	United States: Federal Government,United States: Food and Drug Administration
NCT00087126	James V. Fiorica, MD	Study Chair	United States: Federal Government
NCT00089505	Shahin Lockman, MD, MSc|Frederick Sawe, MD	Study Chair|Study Chair	United States: Federal Government
NCT00090987	Ariela Noy, MD|Henry Koon, MD	Study Chair|Study Chair	United States: Federal Government,United States: Food and Drug Administration,United States: Institutional Review Board
NCT00091507	Harry Selker, MD, MSPH|Ralph D'Agostino, PhD|James Udelson, MD	Study Chair|Principal Investigator|Principal Investigator	United States: Food and Drug Administration
NCT00091559	Medical Monitor	Study Director	United States: Food and Drug Administration
NCT00091819	G. Ralph Corey, MD	Principal Investigator	United States: Food and Drug Administration,Australia: Department of Health and Ageing Therapeutic Goods Administration,Australia: Human Research Ethics Committee,Australia: National Health and Medical Research Council,Belgium: Federal Agency for Medicines and Health Products, FAMHP,Belgium: Federal Agency for Medicinal Products and Health Products,Belgium: Institutional Review Board,Belgium: Min…
NCT00091949	Walter N. Kernan, M.D.	Principal Investigator	United States: Food and Drug Administration
NCT00092001	Pfizer CT.gov Call Center	Study Director	United States: Food and Drug Administration
NCT00093496	Paul Haluska	Principal Investigator	United States: Food and Drug Administration
NCT00094094	Pfizer CT.gov Call Center	Study Director	United States: Food and Drug Administration
NCT00094172	Scott Zamvil, MD, PhD|Emmanuelle Waubant, MD, PhD	Study Chair|Study Chair	United States: Food and Drug Administration,United States: Institutional Review Board
NCT00094302	Sonja M. McKinlay, PhD	Principal Investigator	United States: Food and Drug Administration
NCT00094458	Centocor Ortho Biotech Services, L.L.C. Clinical Trial	Study Director	United States: Food and Drug Administration
NCT00094705	Anna Durbin, MD	Principal Investigator	United States: Food and Drug Administration
NCT00094718	Anna Durbin, MD	Principal Investigator	United States: Food and Drug Administration
NCT00094835	MD	Study Director	United States: Food and Drug Administration,United States: Institutional Review Board
NCT00094861	MD	Study Director	France: Afssaps - Agence française de sécurité sanitaire des produits de santé (Saint-Denis),Germany: Federal Institute for Drugs and Medical Devices,Poland: Office for Registration of Medicinal Products, Medical Devices and Biocidal Products,Spain: Agencia Española de Medicamentos y Productos Sanitarios,United States: Food and Drug Administration
NCT00095147	Bristol-Myers Squibb	Study Director	United States: Food and Drug Administration
NCT00095199	Call 1-877-CTLILLY (1-877-285-4559) or 1-317-615-4559 Mon - Fri 9 AM - 5 PM Eastern time (UTC/GMT - 5 hours, EST)	Study Director	United States: Federal Government,United States: Food and Drug Administration,United States: Institutional Review Board
NCT00095628	Eric Winquist	Principal Investigator	United States: Food and Drug Administration
NCT00095979	Don Dizon	Principal Investigator	United States: Food and Drug Administration
NCT00096109	Elaina Gartner	Principal Investigator	United States: Food and Drug Administration
NCT00096499	Tomasz Beer	Principal Investigator	United States: Food and Drug Administration
NCT00096941	Mika Derynck, M.D.	Study Director	United States: Food and Drug Administration
NCT00096954	Karin Rosen, MD, PhD	Study Director	United States: Food and Drug Administration
NCT00096993	Virginia Patton, M.D.	Study Director	United States: Food and Drug Administration
NCT00097019	Julie Hambleton, M.D.	Study Director	United States: Food and Drug Administration
NCT00097877	Global Clinical Registry (GCR, 1452)	Study Director	United States: Food and Drug Administration
NCT00097929	Medical Monitor	Study Director	United States: Food and Drug Administration
NCT00097981	Johnson &amp; Johnson Pharmaceutical Research &amp; Development, L.L. C. Clinical Trial	Study Director	United States: Food and Drug Administration
NCT00098046	Novartis Pharmaceuticals	Study Chair	United States: Food and Drug Administration
NCT00098059	Novartis Pharmaceuticals	Study Director	United States: Food and Drug Administration,Panama Minister of Health: Panama
NCT00098397	Massimo Cristofanilli	Principal Investigator	United States: Food and Drug Administration
NCT00098553	Ravi D. Rao, MD, MBBS|Harold E. Windschitl, MD|William J. Maples, MD|Michael K. Gornet, MD|James N. Ingle, MD|Edward T. Creagan, MD|Judith S. Kaur, MD|Barbara A. Pockaj, MD|Evanthia Galanis, MD|Charles L. Loprinzi, MD|Henry C. Pitot, MD|Lori A. Erickson, MD|Val J. Lowe, MD	Study Chair	United States: Food and Drug Administration
NCT00098683	Prasad Mathew, MD|Robert J. Arceci, MD, PhD	Study Chair	United States: Federal Government
NCT00098761	Sri Gururangan, MRCP (UK)	Study Chair	United States: Food and Drug Administration
NCT00098956	Glennwood Goss	Principal Investigator	United States: Food and Drug Administration
NCT00099580	Lisa Porter, MD	Study Director	United States: Food and Drug Administration
NCT00099632	Jane Hitti, MD, MPH|Deborah McMahon, MD	Study Chair|Study Chair	United States: Food and Drug Administration,United States: Data and Safety Monitoring Board
NCT00099671	Irini Sereti, MD|Michael M. Lederman, MD	Study Chair|Study Chair	United States: Food and Drug Administration
NCT00099801	Novartis	Study Director	United States: Food and Drug Administration
NCT00099983	John H. Krystal	Study Chair	United States: Federal Government
NCT00100048	Medical Monitor	Study Director	United States: Food and Drug Administration
NCT00100295	Wendy Weber, ND, MPH	Principal Investigator	United States: Food and Drug Administration
NCT00100750	Banu Arun	Principal Investigator	United States: Food and Drug Administration
NCT00100789	Omer Kucuk, MD	Principal Investigator	United States: Federal Government
NCT00100945	Aminah Jatoi, MD	Study Chair	United States: Food and Drug Administration
NCT00101010	Maria A. Rodriguez, MD	Study Chair	United States: Federal Government
NCT00101153	Joseph Brandwein, MD	Study Chair	United States: Food and Drug Administration
NCT00101270	Lisa McGregor	Principal Investigator	United States: Food and Drug Administration
NCT00101283	Nasser H. Hanna, MD|Scott Okuno, MD	Study Chair|Study Chair	United States: Federal Government
NCT00101348	Alain Mita	Principal Investigator	United States: Food and Drug Administration
NCT00101439	Medical Monitor	Study Director	United States: Food and Drug Administration
NCT00101582	MD	Study Director	United States: Food and Drug Administration
NCT00101595	Bristol-Myers Squibb	Study Director	United States: Food and Drug Administration
NCT00101608	Bristol-Myers Squibb	Study Director	United States: Food and Drug Administration
NCT00101660	Bristol-Myers Squibb	Study Director	United States: Food and Drug Administration
NCT00101803	Novartis Pharmaceuticals	Study Director	United States: Food and Drug Administration
NCT00102167	Medical Monitor	Study Director	United States: Food and Drug Administration
NCT00102323	MD	Study Director	EU: CHMP,European Union: European Medicines Agency,France and Sweden: European Medicines Agency,France: Afssaps - Agence française de sécurité sanitaire des produits de santé (Saint-Denis),France: CCPPRB Central Ethics Committee,France: Ministry of Health,Netherlands: CCMO (Centrale Commissie Mensgebonden Onderzoek): Central Committee Human Bound Research,Netherlands: Medicines Evaluation Board,N…
NCT00102336	MD	Study Director	United Kingdom: Medicines and Healthcare Products Regulatory Agency,United States: Food and Drug Administration,EU: CHMP,European Union: European Medicines Agency,France and Sweden: European Medicines Agency,France: Afssaps - Agence française de sécurité sanitaire des produits de santé (Saint-Denis),France: CCPPRB Central Ethics Committee,France: Ministry of Health,Netherlands: CCMO (Centrale Com…
NCT00102388	Novartis Pharmaceuticals	Study Director	United States: Food and Drug Administration
NCT00102466	Novartis Pharmaceuticals	Study Director	United States: Food and Drug Administration
NCT00102531	Renu Gupta, MD|Richard Gorlick, MD	Study Chair|Principal Investigator	United States: Food and Drug Administration
NCT00102609	Johnson &amp; Johnson Pharmaceutical Research and Development, LLC Clinical Trial	Study Director	United States: Food and Drug Administration
NCT00102674	Steven Steinhubl, MD	Principal Investigator	United States: Food and Drug Administration
NCT00102687	CL Beach	Study Director	United States: Food and Drug Administration
NCT00102726	GSK Clinical Trials	Study Director	United States: Food and Drug Administration
NCT00102739	GSK Clinical Trials	Study Director	United States: Food and Drug Administration
NCT00102804	Call 1-877-CTLILLY (1-877-285-4559) or 1-317-615-4559 Mon - Fri 9 AM - 5 PM Eastern time (UTC/GMT - 5 hours, EST)	Study Director	United States: Food and Drug Administration
NCT00102960	James McIntyre, MBChB, MRCOG|Avy Violari, MBChB, FCP (SA)|Mark F. Cotton, MBChB, MMed	Principal Investigator|Study Chair|Study Chair	United States: Food and Drug Administration
NCT00103012	Scott R Penzak, Pharm.D.	Principal Investigator	United States: Federal Government
NCT00103142	Michael A. Morse, MD	Study Chair	United States: Food and Drug Administration
NCT00103194	Glenn Liu	Principal Investigator	United States: Food and Drug Administration
NCT00103207	Suresh Ramalingam, MD	Study Chair	United States: Federal Government
NCT00103259	Jill Gilbert	Principal Investigator	United States: Food and Drug Administration
NCT00103311	Syma Iqbal, MD	Principal Investigator	United States: Food and Drug Administration
NCT00103337	Maha Hussain	Principal Investigator	United States: Food and Drug Administration
NCT00103402	Leroy Nyberg, MD PhD|John Kusek, PhD	Study Director|Study Director	United States: Food and Drug Administration,Canada: Health Canada
NCT00103454	GSK Clinical Trials	Study Director	Canada: Health Canada,United States: Food and Drug Administration
NCT00103610	Medical Monitor	Study Director	United States: Food and Drug Administration,Canada: Health Canada
NCT00103662	Medical Monitor	Study Director	United States: Food and Drug Administration,Canada: Health Canada,Germany: Bundesinstitut Arzneimittel und medizinprodukte (BfArM)
NCT00103714	Amy Schaberg, BSN	Study Director	United States: Food and Drug Administration
NCT00103818	Medical Monitor	Study Director	United States: Food and Drug Administration
NCT00103844	Bristol-Myers Squibb	Study Director	United States: Food and Drug Administration
NCT00103857	Medical Monitor	Study Director	United States: Food and Drug Administration
NCT00103935	Lisa Porter, MD	Study Director	United States: Food and Drug Administration
NCT00103948	Margaret Moline, Ph.D.	Study Director	United States: Food and Drug Administration,European Union: European Medicines Agency
NCT00104078	Medical Monitor, MD	Study Director	United States: Food and Drug Administration
NCT00104182	Global Clinical Registry (GCR, 1452)	Study Director	France: Afssaps - Agence française de sécurité sanitaire des produits de santé (Saint-Denis),Spain: Spanish Agency of Medicines,Denmark: Danish Medicines Agency,Netherlands: Dutch Health Care Inspectorate,Italy: The Italian Medicines Agency,Norway: Norwegian Medicines Agency,United States: Food and Drug Administration
NCT00104299	John H. Stone, MD, MPH|Ulrich Specks, MD	Study Chair|Study Chair	United States: Food and Drug Administration
NCT00104364	Medical Monitor	Study Director	United States: Food and Drug Administration
NCT00104377	Paul H. Ratner, MD	Principal Investigator	United States: Food and Drug Administration
NCT00104390	Michael J. Noonan, MD	Principal Investigator	United States: Food and Drug Administration
NCT00104520	Karen McCoy, MD	Principal Investigator	United States: Food and Drug Administration
NCT00104637	Steven M Kawut, M.D., M.S.	Principal Investigator	United States: Food and Drug Administration
NCT00104650	MD	Study Director	Canada: Health Canada,European Union: European Medicines Agency,France: Ministry of Health,Mexico: Ministry of Health,Poland: Drug Institut,United States: Food and Drug Administration,United States: Western Institutional Review Board,Belgium: Pharmaceutical Inspectorate
NCT00104767	Edward Garon, MD	Principal Investigator	United States: Food and Drug Administration
NCT00104897	Timothy Eisen	Study Chair	United States: Federal Government
NCT00104910	Kathleen Moore	Principal Investigator	United States: Food and Drug Administration
NCT00104962	Stacey Berg	Principal Investigator	United States: Food and Drug Administration
NCT00104988	Joseph I. Clark, MD|Laura F. Hutchins, MD	Study Chair|Principal Investigator	United States: Federal Government
NCT00105053	Charles J. Link, M.D.	Study Chair	United States: Food and Drug Administration
NCT00105079	Clinical Trials	Study Director	United States: Food and Drug Administration
NCT00105092	Call 1-877-CTLILLY (1-877-285-4559) or 1-317-615-4559 Mon - Fri 9 AM to 5 PM Eastern Time (UTC/GMT - 5 hours, EST)	Study Director	United States: Food and Drug Administration
NCT00105157	Medical Monitor	Study Director	United States: Food and Drug Administration
NCT00105183	Elbert P Trulock III, MD	Principal Investigator	United States: Food and Drug Administration,Canada: Health Canada,Australia: Department of Health and Ageing Therapeutic Goods Administration,Austria: Agency for Health and Food Safety
NCT00105196	Bristol-Myers Squibb	Study Director	United States: Food and Drug Administration
NCT00105235	J. Richard Thistlethwaite, MD	Principal Investigator	United States: Federal Government,United States: Institutional Review Board
NCT00105326	Johnson &amp; Johnson Pharmaceutical Research &amp; Development, L.L. C. Clinical Trial	Study Director	United States: Food and Drug Administration
NCT00105443	Bayer Study Director	Study Director	United States: Food and Drug Administration
NCT00105482	Stephanie O'Malley, PhD	Principal Investigator	United States: Federal Government
NCT00105547	Ed Swabb, MD	Study Director	United States: Food and Drug Administration
NCT00105950	GSK Clinical Trials	Study Director	United States: Food and Drug Administration
NCT00105989	Call 1-877-CTLILLY (1-877-285-4559) or 1-317-615-4559 Mon - Fri 9 AM - 5 PM Eastern Time (UTC/GMT - 5 hours, EST)	Study Director	United States: Food and Drug Administration
NCT00106002	Call 1-877-CTLILLY (1-877-285-4559) or 1-317-615-4559 Mon - Fri 9 AM - 5 PM Eastern time (UTC/GMT - 5 hours, EST)	Study Director	United States: Food and Drug Administration
NCT00106119	Kong Y Chen, Ph.D.	Principal Investigator	United States: Federal Government
NCT00106145	Medical Monitor	Study Director	United States: Food and Drug Administration
NCT00106171	Joseph B. Margolick, MD, PhD	Principal Investigator	United States: Federal Government
NCT00106184	Chester V. Oddis, MD|Ann M. Reed, MD	Principal Investigator|Principal Investigator	United States: Food and Drug Administration
NCT00106314	Paul A. Litka, MD	Study Director	United States: Food and Drug Administration
NCT00106340	Novartis Pharmaceuticals	Study Director	United States: Food and Drug Administration
NCT00106353	Pfizer CT.gov Call Center	Study Director	United States: Food and Drug Administration
NCT00106366	Christoph Koenen, MD	Study Director	United States: Food and Drug Administration
NCT00106392	Central Contact	Study Director	United States: Institutional Review Board
NCT00106431	Jean Nichols, Ph.D.	Study Director	United States: Food and Drug Administration
NCT00106509	Medical Monitor	Study Director	United States: Food and Drug Administration
NCT00106522	Clinical Trials	Study Director	United States: Food and Drug Administration
NCT00106535	Clinical Trials	Study Director	United States: Food and Drug Administration
NCT00106574	Clinical Trials	Study Director	United States: Food and Drug Administration
NCT00106626	Medical Monitor	Study Director	United States: Food and Drug Administration
NCT00106639	Pfizer CT.gov Call Center	Study Director	United States: Food and Drug Administration
NCT00106704	Medical Monitor	Study Director	United States: Food and Drug Administration
NCT00106860	Murray Stein, MD	Study Chair	United States: Food and Drug Administration
NCT00107003	Teri N Kreisl, M.D.	Principal Investigator	United States: Federal Government
NCT00107016	Novartis Pharmaceuticals	Study Director	United States: Food and Drug Administration
NCT00107120	Daniel Ventura, PhD	Study Director	United States: Food and Drug Administration
NCT00107159	Antoni Ribas, MD	Study Chair	United States: Federal Government
NCT00107185	Joseph L. Lasky, MD	Principal Investigator	United States: Food and Drug Administration
NCT00107211	Brian J. Czerniecki, MD, PhD	Principal Investigator	United States: Federal Government
NCT00107263	Stephanie Hines, MD	Study Chair	United States: Food and Drug Administration
NCT00107276	Anne F. Schott, MD|Kathy S. Albain, MD	Study Chair|Study Chair	United States: Federal Government
NCT00107341	Aminah Jatoi, MD	Study Chair	United States: Food and Drug Administration
NCT00107380	Jonathan W. Friedberg, MD|Richard I. Fisher, MD	Study Chair|Study Director	United States: Federal Government
NCT00107419	Warren A. Chow, MD|Ernest C. Borden, MD|Vivien H.C. Bramwell, MB, BS, PhD, FRCP|George D. Demetri, MD|Margaret von Mehren, MD	Study Chair|Study Chair|Study Chair|Study Chair|Study Chair	United States: Federal Government
NCT00107445	Christina Chu	Principal Investigator	United States: Food and Drug Administration
NCT00107458	Jack M. Su, MD|Heidi V. Russell, MD	Study Chair|Study Chair	United States: Federal Government
NCT00107484	Karen A. Kurdziel, MD	Study Chair	United States: Federal Government
NCT00107510	Vivek Roy, MD, FACP	Study Chair	United States: Federal Government
NCT00107523	Stephen H. Petersdorf, MD	Principal Investigator	United States: Federal Government
NCT00107536	Tanios Bekaii-Saab	Principal Investigator	United States: Food and Drug Administration
NCT00107757	GSK Clinical Trials	Study Director	United States: Food and Drug Administration
NCT00107770	Robert Ferrante, PhD MSc	Principal Investigator	United States: Federal Government,United States: Food and Drug Administration
NCT00107835	Alicia Barba, MD	Principal Investigator	United States: Food and Drug Administration
NCT00107887	Valeria Saraceni, MD|Richard E Chaisson, M.D.|Betina Durovni, M.D.	Study Director|Principal Investigator|Study Chair	United States: Institutional Review Board,Brazil: National Committee of Ethics in Research
NCT00107952	G. Ralph Corey, MD	Principal Investigator	Argentina: Administracion Nacional de Medicamentos, Alimentos y Tecnologia Medica,Argentina: Human Research Bioethics Committee,Argentina: Ministry of Health,Australia: Department of Health and Ageing Therapeutic Goods Administration,Australia: Human Research Ethics Committee,Australia: National Health and Medical Research Council,Belgium: Federal Agency for Medicines and Health Products, FAMHP,B…
NCT00107978	G. Ralph Corey, MD	Principal Investigator	Argentina: Administracion Nacional de Medicamentos, Alimentos y Tecnologia Medica,Argentina: Human Research Bioethics Committee,Argentina: Ministry of Health,Canada: Canadian Institutes of Health Research,Canada: Ethics Review Committee,Canada: Health Canada,Canada: Ministry of Health &amp; Long Term Care, Ontario,Chile: Comisión Nacional de Investigación Científica y Tecnológica,Chile: Instituto…
NCT00107991	Joel Gelfand, MD	Principal Investigator	United States: Institutional Review Board
NCT00108017	Medical Monitor	Study Director	United States: Food and Drug Administration
NCT00108069	Katherine Warren, M.D.	Principal Investigator	United States: Federal Government
NCT00108082	GSK Clinical Trials	Study Director	United States: Food and Drug Administration
NCT00108160	Suzanne Bradley, MD	Principal Investigator	United States: Federal Government
NCT00108732	Robert DiPaola	Principal Investigator	United States: Food and Drug Administration
NCT00108810	David Borenstein, MD|H F Farmer, MD|Larry Gilderman, DO|Soledad Lee, MD|Joseph A Markenson, MD	Principal Investigator|Principal Investigator|Principal Investigator|Principal Investigator|Principal Investigator	United States: Food and Drug Administration
NCT00108849	Global Clinical Registry (GCR, 1452)	Study Director	Canada: Health Canada,United States: Food and Drug Administration
NCT00108914	GSK Clinical Trials	Study Director	Slovakia: State Institute for Drug Control,Finland: Finnish Medicines Agency,Mexico: National Institute of Public Health, Health Secretariat,United States: Food and Drug Administration,Italy: Ministry of Health
NCT00108953	Bayer Study Director	Study Director	United States: Food and Drug Administration
NCT00109005	Steven K Libutti, M.D.	Principal Investigator	United States: Federal Government,United States: Food and Drug Administration
NCT00109031	MD	Study Director	United States: Food and Drug Administration
NCT00109096	Call 1-877-CTLILLY (1-877-285-4559) or 1-317-615-4559 Mon - Fri 9 AM - 5 PM Eastern time (UTC/GMT - 5 hours, EST)	Study Director	United States: Food and Drug Administration
NCT00109135	Medical Monitor	Study Director	United States: Food and Drug Administration
NCT00109161	Richard Dickson, M.D.|Steven Pugh, M.D.|Daniel Wynn, M.D.|Theodore J. Phillips, M.D.|Joanna Cooper|James R. Storey|Malcolm Gottesman, M.D.|Herman Sullivan, M.D.|Timothy Vollmer, M.D.|Jeffery Dunn, M.D.|S. Mitchell Freedman, M.D.|Joseph Herbert, M.D.|Omar Khan, M.D.|Marcelo Kremenchutzky, M.D.|Sharon Lynch, M.D.|Alireza Minagar, M.D.|Jeffrey English, M.D.|Andrew Goodman, M.D.|Michael Kaufman, M.D.…	Principal Investigator|Principal Investigator|Principal Investigator|Principal Investigator|Principal Investigator|Principal Investigator|Principal Investigator|Principal Investigator|Principal Investigator|Principal Investigator|Principal Investigator|Principal Investigator|Principal Investigator|Principal Investigator|Principal Investigator|Principal Investigator|Principal Investigator|Principa…	United States: Food and Drug Administration
NCT00109343	Medical Monitor	Study Director	United States: Food and Drug Administration
NCT00109408	Clinical Trials	Study Director	United States: Food and Drug Administration
NCT00109473	Lee Denson, M.D.	Principal Investigator	United States: Food and Drug Administration
NCT00109486	GSK Clinical Trials	Study Director	Denmark: Danish Medicines Agency,United States: Food and Drug Administration
NCT00109512	Laura Williams, MD	Study Director	United States: Food and Drug Administration
NCT00109590	Russell Van Dyke, MD|Gonzague J. Jourdain, MD	Study Chair|Study Chair	United States: Food and Drug Administration
NCT00109681	James Pennington, MD	Study Director	United States: Food and Drug Administration
NCT00109733	Sanja Dragnic, MD	Study Director	United States: Food and Drug Administration
NCT00109811	H. Richard Alexander	Principal Investigator	United States: Food and Drug Administration
NCT00109824	Kristie Blum	Principal Investigator	United States: Food and Drug Administration
NCT00109837	Jerry Radich, MD|Frederick R. Appelbaum, MD	Study Chair|Principal Investigator	United States: Federal Government
NCT00109863	Mark R. Albertini, MD	Study Chair	United States: Food and Drug Administration
NCT00109928	Daruka Mahadevan, MD, PhD	Study Chair	United States: Federal Government
NCT00109954	Brian I. Carr, MD	Study Chair	United States: Federal Government
NCT00109967	Stephen Ansell	Principal Investigator	United States: Food and Drug Administration
NCT00109993	Mary Laughlin, MD	Principal Investigator	United States: Federal Government
NCT00110019	Keith Flaherty	Principal Investigator	United States: Food and Drug Administration
NCT00110045	Claudio Viscoli, MD	Study Chair	United States: Federal Government
NCT00110058	Brenda Sandmaier, MD	Principal Investigator	United States: Federal Government
NCT00110071	Ajay Gopal	Principal Investigator	United States: Food and Drug Administration
NCT00110084	Vivek Roy, MD, FACP|Philip J. Stella, MD|Tom R. Fitch, M.D.|Timothy J. Hobday, M.D.	Study Chair|Study Chair|Principal Investigator|Principal Investigator	United States: Food and Drug Administration
NCT00110188	Frank Haluska, M.D.	Study Director	United States: Food and Drug Administration
NCT00110214	William Kelly	Principal Investigator	United States: Food and Drug Administration
NCT00110240	Novartis Pharmaceuticals	Study Director	United States: Food and Drug Administration
NCT00110253	William Garland, MD	Principal Investigator	United States: Food and Drug Administration
NCT00110266	Novartis Pharmaceuticals	Study Director	United States: Food and Drug Administration
NCT00110279	Ruth A. Karron, MD	Principal Investigator	United States: Food and Drug Administration
NCT00110305	Tibotec Pharmaceuticals, Ireland Clinical Trial	Study Director	United States: Food and Drug Administration,Great Britain: Medicines and Healthcare Products Regulatory Agency
NCT00110357	Call 1-877-CTLILLY (1-877-285-4559) or 1-317-615-4559 Mon - Fri 9 AM - 5 PM Eastern time (UTC/GMT - 5 hours, EST)	Study Director	United States: Food and Drug Administration
NCT00110396	Bettina Stubinski, MD	Study Director	United States: Food and Drug Administration
NCT00110422	Bristol-Myers Squibb	Study Director	United States: Food and Drug Administration,France: Ministry of Health
NCT00110435	Medical Monitor	Study Director	United States: Food and Drug Administration
NCT00110461	Margaretta Nyilas, MD	Study Director	United States: Food and Drug Administration
NCT00110487	Medical Monitor	Study Director	United States: Food and Drug Administration
NCT00110513	Robert C Tait, MD	Principal Investigator	United States: Food and Drug Administration,United States: Institutional Review Board,Australia: Human Research Ethics Committee,Australia: National Health and Medical Research Council,Austria: Ethikkommission,Austria: Federal Ministry for Health and Women,Canada: Ethics Review Committee,Canada: Health Canada,France: Afssaps - Agence française de sécurité sanitaire des produits de santé (Saint-De…
NCT00110552	Barry Oken, MD	Principal Investigator	United States: Federal Government
NCT00110617	Novartis Pharmaceuticals	Study Director	United States: Food and Drug Administration
NCT00110695	Norman Wolmark, MD	Principal Investigator	United States: Food and Drug Administration,United States: Institutional Review Board,Canada: Health Canada; Health Products &amp; Food Branch,Canada: Institutional Review Boards
NCT00110747	Tina Alster, MD	Principal Investigator	United States: Food and Drug Administration
NCT00110760	Michael Gold, MD	Principal Investigator	United States: Food and Drug Administration
NCT00110773	Tina Alster, MD	Principal Investigator	United States: Food and Drug Administration
NCT00110799	GSK Clinical Trials	Study Director	United States: Food and Drug Administration
NCT00110812	Jorge Tavel, MD	Study Chair	United States: Food and Drug Administration
NCT00110877	Tibotec Pharmaceuticals Clinical Trial	Study Director	United States: Food and Drug Administration,Ireland: Irish Agriculture and Food Development Authority,Great Britain: Medicines and Healthcare Products Regulatory Agency,Great Britain: Research Ethics Committee
NCT00110942	MD	Study Director	United States: Food and Drug Administration
NCT00110981	MD	Study Director	United States: Food and Drug Administration
NCT00110994	Bayer Study Director	Study Director	United States: Food and Drug Administration
NCT00111007	Bayer Study Director	Study Director	United States: Food and Drug Administration
NCT00111020	Bayer Study Director	Study Director	United States: Food and Drug Administration
NCT00111189	Johnson &amp; Johnson Pharmaceutical Research &amp; Development, L.L. C. Clinical Trial	Study Director	United States: Food and Drug Administration,Ukraine: State Pharmacological Center - Ministry of Health
NCT00111579	Robert Walker, MD	Study Director	United States: Food and Drug Administration
NCT00111618	Roberto Pili, MD	Principal Investigator	United States: Food and Drug Administration
NCT00111631	Clinical Trials	Study Director	United States: Food and Drug Administration
NCT00111644	Clinical Trials	Study Director	United States: Food and Drug Administration
NCT00111670	Clinical Trials	Study Director	United States: Food and Drug Administration
NCT00111683	Medical Monitor	Study Director	United States: Food and Drug Administration
NCT00111696	Stergios Moschos, MD	Principal Investigator	United States: Food and Drug Administration
NCT00111709	Medical Monitor	Study Director	United States: Food and Drug Administration
NCT00111722	Medical Monitor	Study Director	United States: Food and Drug Administration
NCT00111748	Klaus Hollmig, MD	Principal Investigator	United States: Food and Drug Administration
NCT00111787	GSK Clinical Trials, MD	Study Director	United States: Food and Drug Administration
NCT00111800	GSK Clinical Trials, MD	Study Director	United States: Food and Drug Administration
NCT00111813	Medical Monitor	Study Director	United States: Food and Drug Administration
NCT00111839	Joan Schiller, MD|Mark Socinski, MD	Principal Investigator|Principal Investigator	United States: Food and Drug Administration
NCT00111852	Leslie Lipka, MD	Study Director	United States: Food and Drug Administration
NCT00111891	Medical Monitor	Study Director	United States: Food and Drug Administration
NCT00111904	John S. MacDonald, MD	Study Chair	United States: Federal Government
NCT00112021	Lisa Porter, MD	Study Director	United States: Food and Drug Administration
NCT00112112	Raburn Mallory, MD	Study Director	United States: Food and Drug Administration
NCT00112151	Robert S. Schwartz, MD	Principal Investigator	United States: Federal Government
NCT00112346	Call 1-877-CTLILLY (1-877-285-4559) or 1-317-615-4559 Mon - Fri 9 AM - 5 PM Eastern time (UTC/GMT - 5 hours, EST)	Study Director	United States: Food and Drug Administration
NCT00112359	Bruce Montgomery, MD	Study Director	United States: Food and Drug Administration
NCT00112372	Frank Haluska, M.D.	Study Director	United States: Food and Drug Administration
NCT00112385	Anthony A Amato, MD	Principal Investigator	United States: Food and Drug Administration
NCT00112437	Medical Monitor	Study Director	United States: Food and Drug Administration
NCT00112476	Gary Hudes	Principal Investigator	United States: Food and Drug Administration
NCT00112489	Matthew A. Powell, MD	Study Chair	United States: Federal Government
NCT00112502	Marta Penas-Prado, MD	Study Chair	United States: Federal Government
NCT00112528	George P. Kim, MD	Study Chair	United States: Food and Drug Administration
NCT00112580	Steven A. Rosenberg, MD, PhD	Principal Investigator	United States: Food and Drug Administration
NCT00112645	Kenneth G. Lucas, MD	Principal Investigator	United States: Federal Government
NCT00112671	Srikala Sridhar	Principal Investigator	United States: Food and Drug Administration
NCT00112736	Patrick Wen, MD	Principal Investigator	United States: Food and Drug Administration
NCT00112840	Jaime Merchan	Principal Investigator	United States: Food and Drug Administration
NCT00112853	Judith Karp	Principal Investigator	United States: Food and Drug Administration
NCT00112866	Mark Gilbert	Principal Investigator	United States: Food and Drug Administration
NCT00112996	Ying Guo, MD, MS	Principal Investigator	United States: Food and Drug Administration
NCT00113204	Sundar Jagannath, MD|David S. Siegel, MD; Ph.D|Ivan Borrello, MD|Paul Richardson, MD	Principal Investigator|Principal Investigator|Principal Investigator|Principal Investigator	United States: Food and Drug Administration
NCT00113217	Eric Jonasch, MD	Principal Investigator	United States: Institutional Review Board
NCT00113230	Christopher H. Crane, MD	Principal Investigator	United States: Food and Drug Administration
NCT00113269	Central Contact	Study Director	United States: Institutional Review Board
NCT00113308	GSK Clinical Trials	Study Director	United States: Food and Drug Administration
NCT00113334	Edward S. Kim, MD	Principal Investigator	United States: Food and Drug Administration
NCT00113347	Bonnie S. Glisson, MD	Principal Investigator	United States: Food and Drug Administration
NCT00113360	James Yao, M.D.	Principal Investigator	United States: Food and Drug Administration
NCT00113373	Agustin Garcia	Principal Investigator	United States: Food and Drug Administration
NCT00113490	M Pamela Griffin, M.D.	Study Director	United States: Food and Drug Administration
NCT00113516	Pfizer CT.gov Call Center	Study Director	United States: Food and Drug Administration
NCT00113568	Clinical Development Support	Study Director	United States: Food and Drug Administration
NCT00113594	Call 1-877-CTLILLY (1-877-285-4559) or 1-317-615-4559 Mon - Fri 9 AM - 5 PM Eastern Time (UTC/GMT - 5 hours, EST)	Study Director	United States: Food and Drug Administration
NCT00113607	Johnson &amp; Johnson Pharmaceutical Research &amp; Development, L.L. C. Clinical Trial	Study Director	United States: Food and Drug Administration
NCT00113724	Michael Kurman, MD	Study Director	United States: Food and Drug Administration
NCT00113750	Karl Jürgen Fischer von Weikersthal-Drachenberg, MD	Study Chair	United States: Food and Drug Administration
NCT00113815	Johnson &amp; Johnson Pharmaceutical Research &amp; Development, L.L. C. Clinical Trial	Study Director	United States: Food and Drug Administration
NCT00113893	Scios, Inc. Clinical Trial	Study Director	United States: Food and Drug Administration
NCT00113984	James L Gulley, M.D.	Principal Investigator	United States: Federal Government
NCT00114166	Thomas J. Herzog, MD	Study Chair	United States: Federal Government
NCT00114179	Christopher Crane	Principal Investigator	United States: Food and Drug Administration
NCT00114218	Brigitte Miller	Principal Investigator	United States: Food and Drug Administration
NCT00114257	Jean-Pierre Issa, MD	Study Chair	United States: Food and Drug Administration
NCT00114283	Christopher Thomas	Principal Investigator	United States: Food and Drug Administration
NCT00114452	Joshua Hare, MD	Principal Investigator	United States: Food and Drug Administration
NCT00114530	Keith Sullivan, MD|Daniel Furst, MD|Peter McSweeney, MD|Leslie Crofford, MD|Maureen Mayes, MD, MPH|Richard Nash, MD	Study Chair|Study Chair|Study Chair|Principal Investigator|Principal Investigator|Principal Investigator	United States: Food and Drug Administration
NCT00114569	James Chamberlain, MD	Principal Investigator	United States: Food and Drug Administration
NCT00114686	AstraZeneca Seroquel Medical Science Director, MD	Study Director	United States: Food and Drug Administration
NCT00114699	GSK Clinical Trials	Study Director	United States: Food and Drug Administration
NCT00114777	Bristol-Myers Squibb	Study Director	United States: Food and Drug Administration
NCT00115050	Tibotec Pharmaceuticals Clinical Trial	Study Director	United States: Food and Drug Administration,Ireland: Irish Agriculture and Food Development Authority
NCT00115089	Elliott Grossbard, M.D.|Eli Meltzer, M.D.|Harold Nelson, M.D.	Study Director|Principal Investigator|Principal Investigator	United States: Food and Drug Administration
NCT00115310	Jeffrey Tobias, MD	Study Director	United States: Food and Drug Administration
NCT00115570	Dr Arethi PHILOTHEOU	Principal Investigator	United States: Food and Drug Administration
NCT00115765	MD	Study Director	United States: Institutional Review Board,United States: Food and Drug Administration
NCT00115804	Lesley M Arnold, M.D.	Principal Investigator	United States: Institutional Review Board
NCT00115817	Andrew Selwyn, MD	Principal Investigator	United States: Institutional Review Board
NCT00115973	William Lyness, PhD	Study Director	United States: Food and Drug Administration
NCT00115999	Steven R Deitcher, MD	Study Director	United States: Food and Drug Administration
NCT00116103	Astellas Medical Monitor, MD	Study Director	United States: Food and Drug Administration
NCT00116129	Robert Bennett, MD	Principal Investigator	United States: Food and Drug Administration,United States: Institutional Review Board
NCT00116168	Barbara White, M.D.	Study Director	United States: Food and Drug Administration
NCT00116402	Imre Noth, M.D.	Principal Investigator	United States: Institutional Review Board
NCT00116506	Jeffrey Meyerhardt, MD	Principal Investigator	United States: Institutional Review Board
NCT00116519	Call 1-877-CTLILLY (1-877-285-4559) or 1-317-615-4559 Monday - Friday 9am-5pm Eastern time (UTC/GMT - 5 hours, EST)	Study Director	United States: Food and Drug Administration
NCT00116610	Hazel Breitz, MD|Paul Weiden, MD|David Karlin, MD	Study Director|Study Director|Study Director	United States: Food and Drug Administration
NCT00116649	Sharon Levy, MD	Study Director	United States: Food and Drug Administration
NCT00116740	William R Shanahan, Jr., MD	Study Chair	United States: Food and Drug Administration
NCT00116753	Clinical Development Support	Study Director	United States: Food and Drug Administration,Canada: Health Canada
NCT00116805	Anuj Gaggar, MD	Study Director	United States: Food and Drug Administration
NCT00116818	GSK Clinical Trials	Study Director	United States: Food and Drug Administration
NCT00116831	GSK Clinical Trials	Study Director	Germany: Federal Institute for Drugs and Medical Devices,Canada: Health Canada,United States: Food and Drug Administration
NCT00116844	GSK Clinical Trials	Study Director	United States: Food and Drug Administration
NCT00116857	Robert M. Carney, PhD	Study Chair	United States: Food and Drug Administration
NCT00116883	GSK Clinical Trials	Study Director	United States: Food and Drug Administration
NCT00116961	Andrzej J Jakubowiak, MD, PhD	Principal Investigator	United States: Institutional Review Board
NCT00117273	Duramed Protocol Chair	Study Chair	United States: Food and Drug Administration
NCT00117286	Clinical Development Support	Study Director	United States: Food and Drug Administration,Canada: Health Canada
NCT00117325	GSK Clinical Trials	Study Director	Norway: Norwegian Medicines Agency,Canada: Health Canada,United States: Food and Drug Administration
NCT00117338	Medical Monitor	Study Director	United States: Food and Drug Administration
NCT00117403	Douglas Galasko, MD	Principal Investigator	United States: Food and Drug Administration
NCT00117429	Marcus Altfeld, MD/PhD|Mathias Lichterfeld, MD/PhD	Principal Investigator|Principal Investigator	United States: Food and Drug Administration
NCT00117468	Duramed Protocol Chair	Study Chair	United States: Food and Drug Administration
NCT00117481	Duramed Protocol Chair	Study Chair	United States: Food and Drug Administration
NCT00117507	Novartis Pharmaceuticals	Study Director	United States: Food and Drug Administration
NCT00117598	Pfizer CT.gov Call Center	Study Director	United States: Food and Drug Administration
NCT00117611	Robert M Naclerio, MD	Principal Investigator	United States: Institutional Review Board
NCT00117637	Bayer Study Director	Study Director	United States: Food and Drug Administration
NCT00117650	Medical Monitor	Study Director	United States: Food and Drug Administration,United Kingdom: Medicines and Healthcare Products Regulatory Agency,Germany: Paul-Ehrlich-Institut
NCT00117676	Anuj Gaggar, MD	Study Director	United States: Food and Drug Administration
NCT00117689	Medical Monitor	Study Director	United States: Food and Drug Administration
NCT00117845	Thomas A Waldmann, M.D.	Principal Investigator	United States: Federal Government
NCT00117962	Ramaswamy Govindan, MD	Study Chair	United States: Institutional Review Board
NCT00117975	Myron S. Czuczman, MD	Study Chair	United States: Food and Drug Administration
NCT00117988	Anas Younes	Principal Investigator	United States: Food and Drug Administration
NCT00118040	Howard Bailey	Principal Investigator	United States: Food and Drug Administration
NCT00118092	Elisabeth Heath	Principal Investigator	United States: Food and Drug Administration
NCT00118144	David Gandara	Principal Investigator	United States: Food and Drug Administration
NCT00118157	Elaina Gartner	Principal Investigator	United States: Food and Drug Administration
NCT00118183	Rogerio Lilenbaum	Principal Investigator	United States: Food and Drug Administration
NCT00118196	Robert K. Stuart, MD	Study Chair	United States: Federal Government
NCT00118222	Robert J. Maciunas, MD	Study Chair	United States: Federal Government
NCT00118261	Smitha Krishnamurthi, MD	Principal Investigator	United States: Food and Drug Administration
NCT00118287	Bart Scott	Principal Investigator	United States: Federal Government
NCT00118482	Robert S. Sheldon, MD PhD	Principal Investigator	Canada: Health Canada,United States: Food and Drug Administration
NCT00118495	David M Ferguson, PhD, MD, FACCP|Julia R Heiman, PhD	Study Director|Principal Investigator	United States: Institutional Review Board
NCT00118625	Deepen Patel, MD	Principal Investigator	United States: Food and Drug Administration,Canada: Health Canada
NCT00118703	GSK Clinical Trials	Study Director	European Union: European Medicines Agency,United States: Food and Drug Administration,Norway: Norwegian Medicines Agency,Canada: Health Canada
NCT00118729	GSK Clinical Trials	Study Director	United States: Food and Drug Administration
NCT00118742	Clinical Trials	Study Director	United States: Food and Drug Administration
NCT00118755	Clinical Trials	Study Director	United States: Food and Drug Administration
NCT00118898	Eric Daar, MD|Paul Sax, MD	Study Chair|Study Chair	United States: Federal Government
NCT00118924	Anna Durbin, MD|Peter Wright, MD	Principal Investigator|Principal Investigator	United States: Food and Drug Administration
NCT00118989	Carmen E Guerra, M.D.	Principal Investigator	United States: Institutional Review Board
NCT00119080	Eric Stern, MD	Principal Investigator	United States: Federal Government
NCT00119236	Archie Tse	Principal Investigator	United States: Food and Drug Administration
NCT00119249	Anna Pavlick	Principal Investigator	United States: Food and Drug Administration
NCT00119262	Kathy Miller	Principal Investigator	United States: Food and Drug Administration
NCT00119301	Paul A. Meyers, MD	Study Chair	United States: Federal Government
NCT00119340	Brenda Sandmaier, MD	Principal Investigator	United States: Federal Government
NCT00119379	Grace A. McComsey, MD	Principal Investigator	United States: Food and Drug Administration,United States: Federal Government
NCT00119639	Bayer Study Director	Study Director	United States: Food and Drug Administration
NCT00119652	AstraZeneca Seroquel Medical Science Director, MD	Study Director	United States: Food and Drug Administration
NCT00119665	Deborah Grady, MD, MPH	Principal Investigator	United States: Food and Drug Administration
NCT00119678	Bristol-Myers Squibb	Study Director	United States: Food and Drug Administration
NCT00119730	Jennifer R Brown, MD, PhD	Principal Investigator	United States: Institutional Review Board
NCT00119756	Johnson &amp; Johnson Pharmaceutical Research &amp; Development, L.L. C. Clinical Trial	Study Director	United States: Food and Drug Administration
NCT00120081	Gary Simon, M.D., Ph.D	Principal Investigator	United States: Food and Drug Administration
NCT00120120	Victor Sloan, MD	Study Director	United States: Food and Drug Administration
NCT00120250	Mark Pollack, M.D.	Principal Investigator	United States: Institutional Review Board
NCT00120471	Mark Mirochnick, MD|Taha Taha, MD, PhD|Regis Kreitchmann, MD	Study Chair|Study Chair|Study Chair	United States: Food and Drug Administration
NCT00120536	Novartis Pharmaceuticals	Study Director	United States: Food and Drug Administration
NCT00120874	Barry Reisberg, M.D.|Sunnie Kenowsky, D.V.M.	Principal Investigator|Study Director	United States: Institutional Review Board
NCT00120900	GSK Clinical Trials	Study Director	United States: Food and Drug Administration
NCT00120926	Reese Clark, MD	Principal Investigator	United States: Institutional Review Board
NCT00121199	Alison Stopeck	Principal Investigator	United States: Food and Drug Administration
NCT00121225	Naomi Balzer-Haas	Principal Investigator	United States: Food and Drug Administration
NCT00121238	Maha Hussain	Principal Investigator	United States: Food and Drug Administration
NCT00121264	Ulka Vaishampayan	Principal Investigator	United States: Food and Drug Administration
NCT00121277	Eric X. Chen, MD, PhD	Principal Investigator	United States: Federal Government
NCT00121290	Igor Puzanov	Principal Investigator	United States: Food and Drug Administration
NCT00121381	Novartis Pharmaceuticals	Study Chair	United States: Food and Drug Administration,Canada: Health Canada,Germany: Federal Institute for Drugs and Medical Devices,Italy: Ministry of Health,South Africa: Medicines Control Council
NCT00121602	MD	Study Director	Austria: Competant Authority,Belgium: Federal Agency for Medicines and Health Products, FAMHP,Belgium: Service Public Fédéral Santé Publique, Sécurité de la Chaîne alimentaire et Environnement,Canada: Health Canada,Czech Republic: State Institute for Drug Control,European Union: European Medicines Agency,France: Afssaps - Agence française de sécurité sanitaire des produits de santé (Saint-Denis),…
NCT00121628	MD	Study Director	Austria: Bundesamt fur Sicherheit im Gesundheitswesen,Belgium: Directorate-General for Medicinal Products,Denmark: Danish Medicines Agency,France: Afssaps - Agence française de sécurité sanitaire des produits de santé (Saint-Denis),Hungary: National Institute of Pharmacy,Italy: Local Ethics Committees,Italy: Ministry of Health,Poland: Office for Registration of Medicinal Products, Medical Devices…
NCT00121680	Eisai Inc.	Study Director	United States: Food and Drug Administration
NCT00121732	Jenny Zhang, M.D.	Study Director	United States: Food and Drug Administration
NCT00121836	Clinical Trials	Study Director	United States: Food and Drug Administration
NCT00121849	Iván D Vélez Bernal, MD, PhD	Principal Investigator	United States: Food and Drug Administration,Colombia: INVIMA Instituto Nacional de Vigilancia de Medicamentos y Alimentos
NCT00121862	Franco M Piazza, MD, MPH	Study Director	United States: Food and Drug Administration,Colombia: INVIMA Instituto Nacional de Medicamentos y Alimentos
NCT00122070	David J Rissmiller, DO	Principal Investigator	United States: Food and Drug Administration
NCT00122278	Benjamin W. Friedman, MD, MS	Principal Investigator	United States: Institutional Review Board
NCT00122343	Frank Haluska, M.D., Ph.D.	Study Chair	United States: Food and Drug Administration
NCT00122382	Bristol-Myers Squibb	Study Director	United States: Food and Drug Administration
NCT00122837	Call 1-877-CTLILLY (1-877-285-4559) or 1-317-615-4559 Mon-Fri 9am-5pm Eastern time (UTC/GMT - 5 hours, EST)	Study Director	United States: Food and Drug Administration,European Union: European Medicines Agency
NCT00122863	Call 1-877-CTLILLY (1-877-285-4559) or 1-317-615-4559 Mon-Fri 9 AM - 5 PM Eastern time (UTC/GMT- 5 hours, EST)	Study Director	United States: Food and Drug Administration,United Kingdom: Medicines and Healthcare Products Regulatory Agency
NCT00122876	Sy-Shi Wang, PhD	Study Director	Hong Kong: Department of Health,United States: Food and Drug Administration
NCT00122954	Lynne Shinto, ND, MPH	Principal Investigator	United States: Federal Government
NCT00123110	Anne R. Cappola, MD, ScM	Principal Investigator	United States: Federal Government
NCT00123162	Richard Legro, M.D.	Principal Investigator	United States: Food and Drug Administration
NCT00123201	Global Clinical Director Solvay	Study Director	United States: Food and Drug Administration
NCT00123253	Steven Grinspoon, MD	Principal Investigator	United States: Food and Drug Administration
NCT00123461	Medical Monitor	Study Director	United States: Food and Drug Administration
NCT00123474	Bristol-Myers Squibb	Study Director	United States: Food and Drug Administration
NCT00123487	Bristol-Myers Squibb	Study Director	United States: Food and Drug Administration
NCT00123630	John C. Fang, M.D.	Principal Investigator	United States: Institutional Review Board
NCT00123734	Jim Douketis, MD FRCPC|Jeff Ginsberg, MD FRCPC	Principal Investigator|Principal Investigator	United States: Food and Drug Administration,Canada: Health Canada
NCT00123903	GSK Clinical Trials, MD	Study Director	United States: Food and Drug Administration
NCT00123955	Dalane W. Kitzman, MD	Principal Investigator	United States: Federal Government
NCT00123968	Merlin Robb, MD	Study Chair	United States: Food and Drug Administration
NCT00124007	Job Bwayo, MD, PhD|Etienne Karita, MD	Principal Investigator|Principal Investigator	United States: Food and Drug Administration
NCT00124020	G. Ralph Corey, MD	Principal Investigator	Argentina: Administracion Nacional de Medicamentos, Alimentos y Tecnologia Medica,Argentina: Human Research Bioethics Committee,Argentina: Ministry of Health,Australia: Department of Health and Ageing Therapeutic Goods Administration,Australia: Human Research Ethics Committee,Australia: National Health and Medical Research Council,Brazil: Ethics Committee,Brazil: Ministry of Health,Brazil: Nation…
NCT00124124	Sylvia Adams, MD|Nina Bhardwaj, MD, PhD	Study Director|Principal Investigator	United States: Food and Drug Administration
NCT00124189	Stephen Kelsey, MD	Study Director	United States: Food and Drug Administration
NCT00124280	Novartis Pharmaceuticals	Study Director	United States: Food and Drug Administration
NCT00124306	Leroy M. Nyberg, Jr., Ph.D, M.D.	Study Director	United States: Food and Drug Administration
NCT00124332	ICD CSD	Study Director	United States: Food and Drug Administration
NCT00124384	Michael Perlis, PhD	Principal Investigator	United States: Institutional Review Board
NCT00124449	Bristol-Myers Squibb	Study Director	United States: Food and Drug Administration
NCT00124605	Przemyslaw Twardowski	Principal Investigator	United States: Food and Drug Administration
NCT00124618	Aminah Jatoi, MD	Study Chair	United States: Food and Drug Administration
NCT00124657	Alberto Broniscer, MD	Principal Investigator	United States: Food and Drug Administration,United States: Institutional Review Board
NCT00124865	David Tribble, MD, DrPH	Principal Investigator	United States: Food and Drug Administration
NCT00124943	Jose' Iglesias, MD	Study Director	United States: Food and Drug Administration,Canada: Health Canada,Brazil: Ministry of Health,Romania: National Medicines Agency
NCT00124982	Bristol-Myers Squibb	Study Director	United States: Food and Drug Administration
NCT00125125	Novartis Pharmaceuticals	Study Chair	United States: Food and Drug Administration
NCT00125138	Email contact via H. Lundbeck A/S	Study Director	United States: Food and Drug Administration
NCT00125190	Ipsen Study Director, M.D.	Study Director	United States: Food and Drug Administration
NCT00125255	Susan T. Verghese, MD|Navil Sethna, MD|Andrew Wiznia, MD	Principal Investigator|Principal Investigator|Principal Investigator	United States: Food and Drug Administration
NCT00125333	Andria Langenberg, MD	Study Director	United States: Food and Drug Administration
NCT00125359	Konstantin H Dragnev, MD	Principal Investigator	United States: Food and Drug Administration
NCT00125385	Medical Monitor	Study Director	United States: Food and Drug Administration,Belgium: FPS of Public Health, Food Chain Security and Environment, Directorate-General for Medicinal Products
NCT00125398	James Jones, MD, PharmD	Study Director	United States: Food and Drug Administration
NCT00125424	James Jones, PharmD, MD	Study Director	United States: Food and Drug Administration
NCT00125515	Adam Bisaga, M.D.	Principal Investigator	United States: Food and Drug Administration
NCT00125528	Thomas J Schnitzer, M.D., Ph.D.|Vania Apkarian, Ph.D.	Principal Investigator|Principal Investigator	United States: Food and Drug Administration
NCT00125749	Anna Karolina Palucka, MD, PhD	Study Director	United States: Food and Drug Administration
NCT00125879	Medical Monitor	Study Director	United States: Food and Drug Administration
NCT00125892	Call 1-877-CTLILLY (1-877-285-4559) or 1-317-615-4559 Mon-Fri 9 AM to 5 PM Eastern Time (UTC/GMT - 5 hours, EST)	Study Director	United States: Food and Drug Administration
NCT00125918	Call 1-877-CTLILLY (1-877-285-4559) or 1-317-615-4559 Mon - Fri 9 AM - 5 PM Eastern time (UTC/GMT - 5 hours, EST)	Study Director	United States: Food and Drug Administration
NCT00125931	Beth L Murphy, MD, PhD	Principal Investigator	United States: Institutional Review Board
NCT00125944	Robert Walker, MD	Principal Investigator	United States: Food and Drug Administration
NCT00125957	Beth L Murphy, MD, PhD	Principal Investigator	United States: Institutional Review Board
NCT00125970	Michael Keefer, MD|Gavin Churchyard, MBBCh, FCP, MMed, PhD	Study Chair|Study Chair	United States: Food and Drug Administration
NCT00126373	Eric L Altschuler, M.D., Ph.D.	Principal Investigator	United States: Food and Drug Administration
NCT00126425	John Lombard	Study Director	United States: Food and Drug Administration,Germany: Federal Institute for Drugs and Medical Devices,France: Afssaps - Agence française de sécurité sanitaire des produits de santé (Saint-Denis),Sweden: Medical Products Agency,United Kingdom: Medicines and Healthcare Products Regulatory Agency,Czech Republic: State Institute for Drug Control,Spain: Spanish Agency of Medicines,Poland: Office for Re…
NCT00126438	John Strohmeyer	Study Director	United States: Food and Drug Administration
NCT00126490	Mayer Fishman	Principal Investigator	United States: Food and Drug Administration
NCT00126503	Jeffrey Sosman	Principal Investigator	United States: Food and Drug Administration
NCT00126542	Gini Fleming	Principal Investigator	United States: Food and Drug Administration
NCT00126555	Randal Weber	Principal Investigator	United States: Food and Drug Administration
NCT00126594	Eric Jonasch	Principal Investigator	United States: Food and Drug Administration
NCT00126620	Lillian L. Siu, MD, FRCPC	Study Chair	United States: Federal Government
NCT00126646	Robert Kreitman, MD	Principal Investigator	United States: Food and Drug Administration
NCT00126880	Susan W Cox, Ph D	Study Director	United States: Food and Drug Administration,Australia: Department of Health and Ageing Therapeutic Goods Administration,Argentina: Administracion Nacional de Medicamentos, Alimentos y Tecnologia Medica
NCT00127270	Novartis Pharmaceuticals Corp.	Study Director	United States: Institutional Review Board
NCT00127283	Global Clinical Registry (GCR, 1452)	Study Director	France: Afssaps - Agence française de sécurité sanitaire des produits de santé (Saint-Denis),Taiwan: Department of Health,Spain: Spanish Agency of Medicines,Singapore: Health Sciences Authority,Croatia: Ministry of Health and Social Care,Denmark: Danish Medicines Agency,Brazil: National Health Surveillance Agency,Canada: Health Canada,Finland: Finnish Medicines Agency,Netherlands: Dutch Health Ca…
NCT00127530	Andrew Blight, PhD	Study Director	United States: Food and Drug Administration
NCT00127634	Call 1-877-CTLILLY (1-877-285-4559) or 1-317-615-4559 Mon-Fri 9 AM - 5 PM Eastern time (UTC/GMT - 5 hours, EST)	Study Director	United States: Food and Drug Administration
NCT00127686	Ian M Paul, MD, MSc	Principal Investigator	United States: Institutional Review Board
NCT00127803	Thomas Marbury, MD|Richard Greenberg, MD	Principal Investigator|Principal Investigator	United States: Food and Drug Administration
NCT00127933	Clinical Trials	Study Director	United States: Food and Drug Administration
NCT00128128	Kalpana Gupta, MD, MPH	Principal Investigator	United States: Food and Drug Administration,United States: Federal Government
NCT00128271	Eliot W Godofsky, MD, FACP	Principal Investigator	United States: Food and Drug Administration
NCT00128401	Jennifer A Cameron, C.R.N.P.	Principal Investigator	United States: Federal Government
NCT00128492	Bruce Montgomery, MD	Study Director	United States: Food and Drug Administration
NCT00128505	Katherine Beebe, PhD	Study Director	United States: Food and Drug Administration,Croatia: Ministry of Health and Social Care,Serbia and Montenegro: Agency for Drugs and Medicinal Devices,Romania: Ministry of Health, National Medicines Agency,Bulgaria: Ministry of Health
NCT00128622	Michael A. Morse, MD	Study Chair	United States: Food and Drug Administration
NCT00128700	Alba A. Brandes, MD	Study Chair	United States: Federal Government
NCT00128830	Tibotec Pharmaceuticals, Ireland Clinical Trial	Study Director	United States: Food and Drug Administration,Ireland: Irish Agriculture and Food Development Authority
NCT00128934	Medical Monitor, MD	Study Director	Canada: Health Canada,United States: Food and Drug Administration
NCT00129259	Kevan Herold, MD	Principal Investigator	United States: Food and Drug Administration,United States: Institutional Review Board
NCT00129337	Nuhad Ibrahim, MD|Linda Garland, MD|Lee Rosen, MD|Lucas Wong, MD|Lee S Schwartzberg, MD, FACP|David E Gerber, MD	Principal Investigator|Principal Investigator|Principal Investigator|Principal Investigator|Principal Investigator|Principal Investigator	United States: Food and Drug Administration
NCT00129441	David A Lewis, MD	Principal Investigator	United States: Food and Drug Administration
NCT00129545	David Holmes, MD	Principal Investigator	United States: Food and Drug Administration
NCT00129623	Clinical Trials	Study Director	United States: Food and Drug Administration
NCT00129727	Richard T Penson, MRCP MD	Principal Investigator	United States: Food and Drug Administration
NCT00129844	Robert Natale, M.D.	Study Chair	United States: Food and Drug Administration
NCT00130169	Naseem Zojwalla, M.D.	Study Director	United States: Food and Drug Administration
NCT00130182	Amy Schaberg, BSN	Study Director	United States: Food and Drug Administration
NCT00130208	Edmund J Lewis, M.D.|Robert C Atkins, M.D.|Dick deZeeuw, M.D.|Itamar Raz, M.D.	Study Director|Principal Investigator|Principal Investigator|Principal Investigator	United States: Food and Drug Administration,Australia: Department of Health and Ageing Therapeutic Goods Administration,Austria: Federal Ministry for Health and Women,Belgium: Federal Agency for Medicines and Health Products, FAMHP,Canada: Health Canada,Denmark: Danish Medicines Agency,Finland: Finnish Medicines Agency,France: Ministry of Health,Hong Kong: Department of Health,Hungary: National I…
NCT00130221	Robert A Weinstein, MD	Principal Investigator	United States: Food and Drug Administration
NCT00130286	Marshall J Glesby, MD, PhD	Principal Investigator	United States: Federal Government
NCT00130442	Michael Millward, MD|Anne Hamilton, PhD|Damien Thomson, MD	Study Chair|Principal Investigator|Principal Investigator	United States: Food and Drug Administration,Australia: Department of Health and Ageing Therapeutic Goods Administration
NCT00130520	David S Alberts, MD	Principal Investigator	United States: Institutional Review Board
NCT00130689	Jennifer A. Chan, MD	Principal Investigator	United States: Food and Drug Administration
NCT00130702	Daniel J DeAngelo, MD, PhD	Principal Investigator	United States: Institutional Review Board
NCT00130728	Paula O'Connor, M.D.	Study Director	United States: Food and Drug Administration
NCT00130780	Naiyer Rizvi, M.D.	Principal Investigator	United States: Institutional Review Board
NCT00130793	Medical Monitor	Study Director	United States: Food and Drug Administration
NCT00130923	Alan I. Green, MD	Principal Investigator	United States: Institutional Review Board
NCT00131261	enquiries@topotarget.com	Study Chair	United States: Food and Drug Administration,Norway: Norwegian Medicines Agency
NCT00131430	Medical Monitor	Study Director	United States: Food and Drug Administration
NCT00131469	Eric S Orwoll, M.D.|Jay Shapiro, M.D.|Brendan Lee, M.D., PhD|Sandra Veith, CRA	Principal Investigator|Principal Investigator|Principal Investigator|Principal Investigator	United States: Institutional Review Board
NCT00131638	MD	Study Director	Austria: Bundesamt für Sicherheit im Gesundheitswesen,Canada: Health Canada,France: Afssaps - Agence française de sécurité sanitaire des produits de santé (Saint-Denis),Germany: Federal Institute for Drugs and Medical Devices,Spain: Agencia Española de Medicamentos y Productos Sanitarios,United Kingdom: Medicines and Healthcare Products Regulatory Agency,United States: Food and Drug Administratio…
NCT00131677	Kata L Chillag, PhD|Lisa A Grohskopf, MD, MPH|Susan Buchbinder, MD|Melanie Thompson, MD|Kenneth H. Mayer, MD	Principal Investigator|Principal Investigator|Principal Investigator|Principal Investigator|Principal Investigator	United States: Federal Government
NCT00131885	Patricia A. Murphy, DrPH	Principal Investigator	United States: Federal Government
NCT00131911	Timothy Hobday	Principal Investigator	United States: Food and Drug Administration
NCT00131937	Sandra Horning	Principal Investigator	United States: Food and Drug Administration
NCT00131989	B. Smith	Principal Investigator	United States: Food and Drug Administration
NCT00132015	Antonio T. Fojo, MD, PhD	Principal Investigator	United States: Food and Drug Administration
NCT00132028	Mark Kirschbaum	Principal Investigator	United States: Food and Drug Administration
NCT00132067	Susan Modesitt	Principal Investigator	United States: Food and Drug Administration
NCT00132119	Philip Jochelson, MD	Study Director	United States: Food and Drug Administration
NCT00132158	Lisa M McGregor, MD, PhD	Principal Investigator	United States: Food and Drug Administration
NCT00132314	Robert A. Rosenheck, AB MD	Study Chair	United States: Federal Government
NCT00132379	Suzanne Kilany	Study Director	United States: Food and Drug Administration,Denmark: Danish Medicines Agency,Russia: Ministry of Health of the Russian Federation
NCT00132444	Kimberly Workowski, MD	Principal Investigator	United States: Food and Drug Administration
NCT00132496	Yufang Lu	Study Director	United States: Food and Drug Administration
NCT00132522	Joseph O'Connor, MD	Principal Investigator	United States: Food and Drug Administration
NCT00132600	Joseph Fowler, Prof.	Principal Investigator	United States: Food and Drug Administration
NCT00132678	Johnson &amp; Johnson Pharmaceutical Research &amp; Development, L.L. C. Clinical Trial	Study Director	United States: Food and Drug Administration,Ukraine: State Pharmacological Center - Ministry of Health
NCT00132691	Douglas Jabs, MD, MBA|John Kempen, MD, PhD|Janet T Holbrook, PhD, MPH|Michael Altaweel, MD	Study Chair|Study Chair|Study Director|Study Director	United States: Food and Drug Administration
NCT00133367	Karen K Ballen, MD	Principal Investigator	United States: Institutional Review Board
NCT00133380	Call 1-877-CTLILLY (1-877-285-4559) or 1-317-615-4559 Mon - Fri 9 AM - 5 PM Eastern time (UTC/GMT - 5 hours, EST)	Study Director	United States: Food and Drug Administration
NCT00133952	Karl Beutner	Study Director	United States: Food and Drug Administration
NCT00133991	Yvette L. Kasamon, MD	Study Chair	United States: Food and Drug Administration
NCT00134043	Manisha Shah	Principal Investigator	United States: Food and Drug Administration
NCT00134069	Wells Messersmith	Principal Investigator	United States: Food and Drug Administration
NCT00134134	Bruce Strober, MD, PhD	Principal Investigator	United States: Food and Drug Administration
NCT00134147	Pfizer CT.gov Call Center	Study Director	United States: Food and Drug Administration
NCT00134199	Pfizer CT.gov Call Center	Study Director	United States: Food and Drug Administration
NCT00134355	Kathleen W. Beekman, MD	Principal Investigator	United States: Food and Drug Administration
NCT00134394	Melissa Magliocco, MD	Principal Investigator	United States: Institutional Review Board
NCT00134459	Medical Monitor, MD	Study Director	United States: Food and Drug Administration
NCT00134485	Pfizer CT.gov Call Center	Study Director	United States: Food and Drug Administration
NCT00134498	Pfizer CT.gov Call Center	Study Director	United States: Food and Drug Administration
NCT00134511	Pfizer CT.gov Call Center	Study Director	United States: Food and Drug Administration
NCT00134719	GSK Clinical Trials	Study Director	United States: Food and Drug Administration
NCT00135005	Novartis Pharmaceuticals	Study Director	United States: Food and Drug Administration
NCT00135135	Wayne L Furman, MD	Principal Investigator	United States: Food and Drug Administration
NCT00135304	MD	Study Director	United States: Institutional Review Board
NCT00135330	James Malone, MD	Study Director	United States: Food and Drug Administration
NCT00135356	Bristol-Myers Squibb	Study Director	United States: Food and Drug Administration
NCT00135421	Bristol-Myers Squibb	Study Director	United States: Food and Drug Administration
NCT00135668	Gregory Hammer, MD|Scott Schulman, MD	Principal Investigator|Principal Investigator	United States: Food and Drug Administration
NCT00135694	Abraham Shaked, MD, PhD	Study Chair	United States: Federal Government,United States: Institutional Review Board
NCT00135759	Paolo Mannelli, M.D.	Principal Investigator	United States: Federal Government
NCT00135785	Steve Shoptaw, Ph.D.	Principal Investigator	United States: Federal Government
NCT00135798	Gregory T. Everson, MD|James Everhart, MD	Study Chair|Study Director	United States: Food and Drug Administration
NCT00135902	Uma Reddy, MD|Elizabeth A Thom, PhD|Margaret Harper, MD	Principal Investigator|Principal Investigator|Principal Investigator	United States: Food and Drug Administration,United States: Federal Government
NCT00135941	Lisa Jean-Louis	Study Director	United States: Institutional Review Board
NCT00135993	UCB Clinical Trial Call Center	Study Director	United States: Food and Drug Administration
NCT00136045	UCB Clinical Trial Call Center	Study Director	Germany: Federal Institute for Drugs and Medical Devices,United States: Food and Drug Administration
NCT00136266	Paul L. Geltman, MD, MPH	Principal Investigator	United States: Federal Government
NCT00136383	Wei Zhang, M.D., Ph.D.	Principal Investigator	United States: Food and Drug Administration
NCT00136643	Michel G. Bergeron, MD, FRCPC	Principal Investigator	Canada: Health Canada,United States: Food and Drug Administration,Cameroon: Ministry of Public Health
NCT00136786	Adam Bisaga, M.D.	Principal Investigator	United States: Food and Drug Administration
NCT00136903	Philip McCarthy, MD	Principal Investigator	United States: Food and Drug Administration
NCT00136968	Pfizer CT.gov Call Center	Study Director	United States: Food and Drug Administration
NCT00137072	Pfizer CT.gov Call Center	Study Director	United States: Food and Drug Administration
NCT00137371	Medical Monitor	Principal Investigator	Canada: Health Canada,United States: Food and Drug Administration
NCT00137423	Pfizer CT.gov Call Center	Study Director	United States: Food and Drug Administration
NCT00137436	Pfizer CT.gov Call Center	Study Director	United States: Food and Drug Administration
NCT00137449	Pfizer CT.gov Call Center	Study Director	United States: Food and Drug Administration
NCT00137969	Paul Brunetta, M.D.	Study Director	United States: Food and Drug Administration
NCT00138177	Marwan Fakih	Principal Investigator	United States: Food and Drug Administration
NCT00138203	Anne Traynor	Principal Investigator	United States: Food and Drug Administration
NCT00138216	Lars M. Wagner, MD|John P. Perentesis, MD	Study Chair|Study Chair	United States: Federal Government
NCT00138567	Novartis Pharmaceuticals	Study Director	United States: Food and Drug Administration
NCT00138606	Novartis Pharmaceuticals	Study Director	United States: Food and Drug Administration
NCT00138632	Novartis Customer Information	Study Chair	United States: Food and Drug Administration,Australia: Department of Health and Ageing Therapeutic Goods Administration
NCT00139061	Pfizer CT.gov Call Center	Study Director	United States: Food and Drug Administration
NCT00139152	Robert G Townley, MD|Muhammad A Pasha, M.D.	Principal Investigator|Principal Investigator	United States: Institutional Review Board
NCT00139776	Pfizer CT.gov Call Center	Study Director	United States: Food and Drug Administration
NCT00139789	UCB Clinical Trial Call Center	Study Director	United States: Institutional Review Board
NCT00139880	UCB Clinical Trial Call Center	Study Director	United States: Institutional Review Board
NCT00139906	Global Clinical Director Solvay	Study Director	United States: Food and Drug Administration
NCT00139919	Global Clinical Director Solvay	Study Director	United States: Food and Drug Administration
NCT00140218	Lawrence H Phillips, M.D.	Principal Investigator	United States: Food and Drug Administration
NCT00140452	Elijah Stommel	Principal Investigator	United States: Institutional Review Board
NCT00140478	Mary-Ellen Taplin, MD	Principal Investigator	United States: Food and Drug Administration
NCT00140556	David M Brizel, MD	Principal Investigator	United States: Food and Drug Administration
NCT00140712	GSK Clinical Trials	Study Director	United States: Food and Drug Administration,France: Afssaps - Agence française de sécurité sanitaire des produits de santé (Saint-Denis),Belgium: The Federal Public Service (FPS) Health, Food Chain Safety and Environment
NCT00141024	Xia Jin, MD, PhD|Jorge Sanchez, MD	Study Chair|Study Chair	United States: Food and Drug Administration
NCT00141050	Matthew Brams, MD	Principal Investigator	United States: Food and Drug Administration
NCT00141063	Ann Childress, MD	Principal Investigator	United States: Food and Drug Administration
NCT00141167	Pfizer CT.gov Call Center	Study Director	United States: Food and Drug Administration
NCT00141271	Pfizer CT.gov Call Center	Study Director	United States: Food and Drug Administration
NCT00141284	Pfizer CT.gov Call Center	Study Director	United States: Food and Drug Administration
NCT00141349	Pfizer CT.gov Call Center	Study Director	United States: Food and Drug Administration
NCT00141479	Global Clinical Director Solvay	Study Director	United States: Food and Drug Administration
NCT00141505	Global Clinical Director Solvay	Study Director	United States: Food and Drug Administration
NCT00141661	Pfizer CT.gov Call Center	Study Director	United States: Food and Drug Administration
NCT00141778	Nancy J. Brown, M.D.	Principal Investigator	United States: Institutional Review Board
NCT00141791	Medical Monitor	Study Director	United States: Food and Drug Administration,France: Afssaps - Agence française de sécurité sanitaire des produits de santé (Saint-Denis),United Kingdom: Medicines and Healthcare Products Regulatory Agency
NCT00141817	Medical Monitor	Study Director	United States: Food and Drug Administration
NCT00141830	Medical Monitor|Trial Manager	Study Director|Principal Investigator	United States: Food and Drug Administration,Mexico: National Institute of Public Health, Health Secretariat,Argentina: Administracion Nacional de Medicamentos, Alimentos y Tecnologia Medica,Canada: Health Canada,Spain: Ministry of Health,Hungary: National Institute of Pharmacy,South Africa: Medicines Control Council,Italy: Ministry of Health,Chile: Instituto de Salud Pública de Chile,Brazil: Nati…
NCT00142103	Pfizer CT.gov Call Center	Study Director	United States: Food and Drug Administration
NCT00142428	Andrew X. Zhu, MD	Principal Investigator	United States: Institutional Review Board
NCT00142454	Nina Bhardwaj, MD, PhD|Sylvia Adams, MD	Principal Investigator|Study Director	United States: Food and Drug Administration
NCT00142506	Michael J Zelefsky, M.D.	Principal Investigator	United States: Institutional Review Board
NCT00142584	Betty S Riggs, MD, MBA	Study Director	United States: Food and Drug Administration
NCT00142753	Stephen Obaro, MBBS, PhD	Study Chair	United States: Federal Government
NCT00142818	Kyle M. Kampman, M.D.	Principal Investigator	United States: Food and Drug Administration
NCT00142870	David M Penetar	Principal Investigator	United States: Federal Government
NCT00142896	Eric C. Strain, MD	Principal Investigator	United States: Food and Drug Administration
NCT00142909	Rajita Sinha	Principal Investigator	United States: Federal Government,United States: Food and Drug Administration
NCT00142948	Thomas R. Kosten, MD	Principal Investigator	United States: Federal Government
NCT00142961	Frances R Levin, M.D.	Principal Investigator	United States: Federal Government
NCT00143065	John C. Byrd, M.D.	Principal Investigator	United States: Institutional Review Board
NCT00143156	Pfizer CT.gov Call Center	Study Director	United States: Food and Drug Administration
NCT00143260	Pfizer CT.gov Call Center	Study Director	United States: Food and Drug Administration
NCT00143325	Pfizer CT.gov Call Center	Study Director	United States: Food and Drug Administration
NCT00143481	Pfizer CT.gov Call Center	Study Director	United States: Food and Drug Administration
NCT00143559	Gregory Hale, M.D.	Principal Investigator	United States: Food and Drug Administration
NCT00143611	VP Clinical Science	Study Director	United States: Food and Drug Administration,Japan: Pharmaceuticals and Medical Devices Agency
NCT00143663	Medical Director	Study Director	United States: Food and Drug Administration
NCT00143676	Medical Director	Study Director	United States: Food and Drug Administration
NCT00143741	Pradeep Kadambi, MD	Principal Investigator	United States: Institutional Review Board
NCT00143819	Melissa Magliocco, MD	Principal Investigator	United States: Institutional Review Board
NCT00144014	Michael Hill	Principal Investigator	United States: Food and Drug Administration,Canada: Health Canada,Denmark: Danish Medicines Agency,Hungary: National Institute of Pharmacy,Czech Republic: State Institute for Drug Control
NCT00144300	Boehringer Ingelheim	Study Chair	United States: Food and Drug Administration
NCT00144313	Laura L Hammitt, MD	Principal Investigator	United States: Federal Government
NCT00144365	Heiner Grosskurth, MD, PhD|Rebecca Bunnell, ScD, MEd|Shabbar Jaffar, PhD|Alex Coutinho, MBChB, MSc	Principal Investigator|Principal Investigator|Principal Investigator|Principal Investigator	United States: Federal Government
NCT00144417	Richard E Chaisson, MD|Susan E Dorman, MD|John L Johnson, MD	Study Chair|Principal Investigator|Principal Investigator	United States: Food and Drug Administration
NCT00144690	Santiago Arroyo, M.D., Ph.D.	Study Director	United States: Food and Drug Administration
NCT00145041	Agop Bedikian, MD	Principal Investigator	United States: Food and Drug Administration
NCT00145210	Betty S. Riggs, MD, MBA	Study Director	United States: Food and Drug Administration
NCT00145327	Novartis Pharmaceuticals	Study Chair	United States: Food and Drug Administration
NCT00146003	Melissa Magliocco, MD	Principal Investigator	United States: Institutional Review Board
NCT00146185	Eliot Krane, MD	Principal Investigator	United States: Food and Drug Administration
NCT00146211	Ira Shoulson, MD|Christopher Ross, MD, PhD|Blair Leavitt, MD	Principal Investigator|Principal Investigator|Principal Investigator	United States: Food and Drug Administration,Canada: Health Canada
NCT00146224	MD	Study Director	United States: Food and Drug Administration
NCT00146289	Boehringer Ingelheim Study Coordinator	Study Chair	United States: Food and Drug Administration
NCT00146523	Katherine Beebe, PhD	Study Director	United States: Food and Drug Administration,Croatia: Ministry of Health and Social Care,Serbia and Montenegro: Agency for Drugs and Medicinal Devices,Romania: National Medicines Agency,Bulgaria: Ministry of Health
NCT00147225	Saroj Vadhan-Raj, MD	Principal Investigator	United States: Food and Drug Administration
NCT00147329	Alan Mentor, MD|Gerald Krueger	Principal Investigator|Principal Investigator	United States: Food and Drug Administration
NCT00147498	Pfizer CT.gov Call Center	Study Director	United States: Food and Drug Administration
NCT00147537	Pfizer CT.gov Call Center	Study Director	United States: Food and Drug Administration
NCT00147628	Pfizer CT.gov Call Center	Study Director	United States: Food and Drug Administration
NCT00147966	Arthur Kavanaugh, MD	Principal Investigator	United States: Food and Drug Administration
NCT00148109	Rashmi Chugh, M.D.	Principal Investigator	United States: Institutional Review Board
NCT00148317	Ruben Niesvizky, MD	Principal Investigator	United States: Institutional Review Board
NCT00148382	Lawrence Galitz	Principal Investigator	United States: Food and Drug Administration
NCT00148759	Igho Ofotokun, MD, MSc	Principal Investigator	United States: Institutional Review Board
NCT00148772	Daniel Shevrin, MD	Principal Investigator	United States: Food and Drug Administration
NCT00148785	Igho Ofotokun, MD, MSc	Principal Investigator	United States: Institutional Review Board
NCT00148915	HoffmannLaRoche Clinical Trials, MD	Study Director	United States: Food and Drug Administration
NCT00148941	GSK Clinical Trials	Study Director	United States: Food and Drug Administration
NCT00149630	Thomas R. Kosten, MD	Principal Investigator	United States: Federal Government
NCT00149799	Sabine Wilhelm, PhD|Katharine Phillips, MD	Principal Investigator|Principal Investigator	United States: Federal Government
NCT00149838	Mark S. George, MD	Principal Investigator	United States: Federal Government
NCT00150215	Pfizer CT.gov Call Center	Study Director	United States: Food and Drug Administration
NCT00150397	Pfizer CT.gov Call Center	Study Director	United States: Food and Drug Administration
NCT00150462	Mai Le, MD	Study Director	United States: Food and Drug Administration
NCT00151333	Medical Monitor	Study Director	United States: Food and Drug Administration
NCT00151398	Medical Monitor	Study Director	United States: Food and Drug Administration
NCT00151489	Pfizer CT.gov Call Center	Study Director	United States: Food and Drug Administration
NCT00151528	Pfizer CT.gov Call Center	Study Director	United States: Food and Drug Administration
NCT00151541	Steven Garrett, MS, DDS, FACS	Study Director	United States: Food and Drug Administration
NCT00151879	UCB Clinical Trial Call Center	Study Director	United States: Food and Drug Administration
NCT00151892	William J Sandborn, MD|Professor Geert D'Haens	Principal Investigator|Principal Investigator	United States: Food and Drug Administration
NCT00152113	Wing Leung, M.D.	Principal Investigator	United States: Food and Drug Administration
NCT00152386	UCB Clinical Trial Call Center	Study Director	Argentina: Administracion Nacional de Medicamentos, Alimentos y Tecnologia Medica,Australia: Department of Health and Ageing Therapeutic Goods Administration,Belgium: Federal Agency for Medicines and Health Products, FAMHP,Bulgaria: Bulgarian Drug Agency,Canada: Health Canada,Chile: Instituto de Salud Pública de Chile,Croatia: Ministry of Health and Social Care,Czech Republic: State Institute for…
NCT00152451	Barbara Bennett, PhD	Study Director	United States: Food and Drug Administration
NCT00152503	Barbara Bennett, PhD	Study Director	United States: Food and Drug Administration,Canada: Health Canada
NCT00152542	Michael D Schreiber, M.D.	Principal Investigator	United States: Food and Drug Administration
NCT00153179	Mark Creager, M.D.	Principal Investigator	United States: Food and Drug Administration
NCT00153790	Conrad Earnest, PhD	Principal Investigator	United States: Institutional Review Board
NCT00153803	James R Rigas, MD	Study Chair	United States: Food and Drug Administration
NCT00154063	Julia Young, M.D., Ph.D.	Study Director	United States: Food and Drug Administration
NCT00156013	Chadi Nabhan, MD	Principal Investigator	United States: Institutional Review Board
NCT00156247	Melissa A. Magliocco, MD	Principal Investigator	United States: Institutional Review Board
NCT00156403	David C Whitcomb, MD, PhD	Study Director	United States: Food and Drug Administration
NCT00156520	Peter L Bailey, MD`	Principal Investigator	United States: Institutional Review Board
NCT00156533	Michael L Perlis, Ph.D.	Principal Investigator	United States: Institutional Review Board
NCT00156689	Gary W. Duncan, M.D.	Principal Investigator	United States: Institutional Review Board
NCT00156910	Medical Director	Study Chair	United States: Food and Drug Administration
NCT00156949	MD	Study Director	United States: Food and Drug Administration
NCT00157326	Call 1-877-CTLILLY (1-877-285-4559) or 1-317-615-4559 Mon - Fri 9 AM - 5 PM Eastern time (UTC/GMT - 5 hours, EST)	Study Director	United States: Food and Drug Administration,United Kingdom: Medicines and Healthcare Products Regulatory Agency
NCT00157339	Call 1-877-CTLILLY (1-877-285-4559) or 1-317-615-4559 Mon-Fri 9 AM to 5 PM Eastern Time (UTC/GMT - 5 hour, EST)	Study Director	United States: Food and Drug Administration
NCT00157703	Axel Mescheder, M.D.	Study Director	United States: Food and Drug Administration
NCT00158158	Dorothy Hatsukami, Ph.D.	Principal Investigator	United States: Federal Government,United States: Food and Drug Administration
NCT00158210	Steve Shoptaw, PhD	Principal Investigator	United States: Federal Government
NCT00158249	Scott E. Lukas, PhD	Principal Investigator	United States: Food and Drug Administration
NCT00158600	Medical Monitor	Study Director	United States: Food and Drug Administration,European Union: European Medicines Agency,France: Afssaps - Agence française de sécurité sanitaire des produits de santé (Saint-Denis),Netherlands: College ter Beoordeling van Geneesmiddelen Medicines Evaluation Board (CBGMEB)
NCT00159432	Syma Iqbal, M.D.	Principal Investigator	United States: Food and Drug Administration
NCT00159653	Pfizer CT.gov Call Center	Study Director	United States: Food and Drug Administration
NCT00159705	Pfizer CT.gov Call Center	Study Director	United States: Food and Drug Administration
NCT00159731	Pfizer CT.gov Call Center	Study Director	United States: Food and Drug Administration
NCT00160121	Julio Casoy, MD	Study Director	United States: Institutional Review Board
NCT00160303	Joanne P Borg-Stein, MD|Alexios G Carayannopoulos, DO, MPH	Principal Investigator|Study Director	United States: Institutional Review Board
NCT00160342	Global Clinical Director Solvay	Study Director	United States: Food and Drug Administration,Canada: Health Canada,Russia: Pharmacological Committee, Ministry of Health
NCT00160355	Kimberly Kasow, DO	Principal Investigator	United States: Food and Drug Administration
NCT00160602	UCB Clinical Trial Call Center	Study Director	Argentina: Administracion Nacional de Medicamentos, Alimentos y Tecnologia Medica,Bulgaria: Bulgarian Drug Agency,Chile: Instituto de Salud Pública de Chile,Croatia: Ministry of Health and Social Care,Czech Republic: State Institute for Drug Control,Estonia: The State Agency of Medicine,Israel: Israeli Health Ministry Pharmaceutical Administration,Latvia: State Agency of Medicines,Lithuania: Stat…
NCT00160641	UCB Clinical Trial Call Center	Study Director	Bulgaria: Bulgarian Drug Agency,Croatia: Ministry of Health and Social Care,Czech Republic: State Institute for Drug Control,Estonia: The State Agency of Medicine,Israel: Israeli Health Ministry Pharmaceutical Administration,Latvia: State Agency of Medicines,Lithuania: State Medicine Control Agency - Ministry of Health,Poland: Office for Registration of Medicinal Products, Medical Devices and Bio…
NCT00161213	Elizabeth A. Poplin, MD	Principal Investigator	United States: Institutional Review Board
NCT00161291	Andres Forero-Torres, MD	Principal Investigator	United States: Institutional Review Board
NCT00161421	William J Bremner, MD, PhD	Principal Investigator	United States: Food and Drug Administration
NCT00161681	Medical Monitor, MD	Study Director	United States: Food and Drug Administration
NCT00162032	Qi Zhu, MD,	Study Director	United States: Food and Drug Administration
NCT00162045	Qi Zhu, MD	Study Director	United States: Food and Drug Administration
NCT00162123	Bristol-Myers Squibb	Study Director	United States: Food and Drug Administration
NCT00162136	Bristol-Myers Squibb	Study Director	United States: Food and Drug Administration
NCT00162149	Bristol-Myers Squibb	Study Director	United States: Food and Drug Administration
NCT00162292	Bristol-Myers Squibb	Study Director	United States: Food and Drug Administration
NCT00162305	Bristol Myers Squibb	Study Director	United States: Food and Drug Administration
NCT00162318	Call 1-877-CTLILLY (1-877-285-4559) or 1-317-615-4559 Mon - Fri 9 AM - 5 PM Eastern time (UTC/GMT - 5 hours, EST)	Study Director	United States: Food and Drug Administration
[truncated: 18,672 more rows]

## Sheet: 2_Completed_Nulls
NCT ID	Last name	Role	Authority
[truncated: 2,726 more rows]

## Sheet: 3_Enrolling_NameAndRole
NCT Number	Last name	Role	Authority
[truncated: 162 more rows]

[truncated: 7 more sheets: 3_Enrolling_Nulls, 4_Recruiting_NameAndRole, 4_Recruiting_Nulls, 5_Suspended_NameAndRole, 5_Suspended_Nulls, 6_Terminated_NameAndRole, 6_Terminated_Nulls]
