# Supplementary material for: Some data quality issues at ClinicalTrials.gov
Source: Trials. 2019 Jun 24;20:378. doi: 10.1186/s13063-019-3408-2 (PMC6591874; doi:10.1186/s13063-019-3408-2)
Supplement: Supplementary file 14 — The 10,572 rejected rows in Additional file 13: Table S11 came from 8907 unique NCT IDs. (ODS 203 kb) [file 13063_2019_3408_MOESM14_ESM.ods]

## Sheet: Covering note
	S12 Table. The 10,572 rejected rows in S11 Table came from 8,907 unique NCT IDs.

## Sheet: 10572
NCT Number	Last name	Role
NCT00099437	Faslodex Medical Science Director, MD	Study Director
NCT00141921	MD	Study Director
NCT00150800	UCB Cares	Study Director
NCT00175916	UCB Cares	Study Director
NCT00251433	Novartis Pharmaceuticals	Study Director
NCT00263588	Novartis Pharmaceuticals	Study Director
NCT00272987	Novartis Pharmaceuticals	Study Director
NCT00274469	AstraZeneca Faslodex Medical Science Director, MD	Study Director
NCT00278915	AstraZeneca Faslodex Medical Science Director, MD	Study Director
NCT00281658	Novartis Pharmaceuticals	Study Director
NCT00300781	Puma	Study Director
NCT00306202	Bristol-Myers Squibb	Study Director
NCT00309179	Eisai Medical Services	Study Director
NCT00310388	GSK Clinical Trials	Study Director
NCT00322218	Biogen Idec, MD	Study Director
NCT00338182	Emerging Oncology Medical Science Director, MD	Study Director
NCT00338286	Janssen Research &amp; Development, LLC C. Clinical Trial	Study Director
NCT00364351	Clinical Sciences &amp; Operations	Study Director
NCT00367471	Novartis Pharmaceuticals	Study Director
NCT00375674	Pfizer CT.gov Call Center	Study Director
NCT00378482	AstraZeneca AstraZeneca	Study Director
NCT00387205	Novartis Pharmaceuticals	Study Director
NCT00398567	Puma	Study Director
NCT00401843	Janssen Research &amp; Development, LLC Clinical Trial	Study Director
NCT00410761	Clinical Sciences &amp; Operations	Study Director
NCT00418886	Clinical Sciences &amp; Operations	Study Director
NCT00423891	Bristol-Myers Squibb	Study Director
NCT00444535	Novartis Pharmaceuticals	Study Director
NCT00445458	Puma	Study Director
NCT00446446	MD	Study Director
NCT00451555	Call 1-877-CTLILLY (1-877-285-4559) or 1-317-615-4559 Mon - Fri 9 AM - 5 PM Eastern time (UTC/GMT - 5 hours, EST)	Study Director
NCT00452413	Call 1-877-CTLILLY (1-877-285-4559) or 1-317-615-4559 Mon - Fri 9 AM - 5PM Eastern time (UTC/GMT- 5 hours,EST)	Study Director
NCT00463814	Emerging Oncology Medical Science Director, MD	Study Director
NCT00471497	Novartis Pharmaceuticals	Study Director
NCT00476996	Clinical Trials	Study Director
NCT00479817	MD	Study Director
NCT00486889	Medical Monitor	Study Director
NCT00490139	Novartis Pharmaceuticals	Study Director
NCT00496769	Bristol-Myers Squibb	Study Director
NCT00501059	Bayer Study Director	Study Director
NCT00510718	Medical Director	Study Director
NCT00520104	Javelin Pharmaceuticals	Study Director
NCT00532675	Novartis Pharmaceuticals	Study Director
NCT00543439	Pfizer CT.gov Call Center	Study Director
NCT00553358	Novartis Pharmaceuticals	Study Director
NCT00574288	Janssen Research &amp; Development, LLC Clinical Trial	Study Director
NCT00626197	Clinical Trials	Study Director
NCT00636168	Bristol-Myers Squibb	Study Director
NCT00664326	Bayer Study Director	Study Director
NCT00667251	Novartis pharmaceuticals	Study Director
NCT00676715	Clinical Trials	Study Director
NCT00680901	Novartis Pharmaceuticals	Study Director
NCT00680992	MD	Study Director
NCT00685776	Medical Monitor	Study Director
NCT00697346	Medical Monitor	Study Director
NCT00703326	Call 1-877-CTLILLY (1-877-285-4559) or 1-317-615-4559 Mon - Fri 9 AM - 5 PM Eastern time (UTC/GMT - 5 hours, EST)	Study Director
NCT00706030	Puma	Study Director
NCT00709761	Novartis Pharmaceuticals	Study Director
NCT00712933	GSK Clinical Trials	Study Director
NCT00720941	Novartis Pharmaceuticals	Study Director
NCT00721409	Pfizer CT.gov Call Center	Study Director
NCT00722137	Medical Monitor	Study Director
NCT00726388	Javelin Pharmaceuticals	Study Director
NCT00730639	Bristol-Myers Squibb	Study Director
NCT00741260	Puma	Study Director
NCT00748189	Novartis Pharmaceuticals	Study Director
NCT00756509	Novartis Pharmaceuticals	Study Director
NCT00761774	UCB Cares	Study Director
NCT00767819	Novartis Pharmaceuticals	Study Director
NCT00777036	Bristol-Myers Squibb	Study Director
NCT00777101	Puma	Study Director
NCT00782067	Novartis Pharmaceuticals	Study Director
NCT00789373	Call 1-877-CTLILLY (1-877-285-4559) or 1-317-615-4559 Mon - Fri 9 AM - 5 PM Eastern time (UTC/GMT - 5 hours, EST)	Study Director
NCT00790816	Novartis Pharmaceuticals	Study Director
NCT00790933	Medical Monitor	Study Director
NCT00791700	Pfizer CT.gov Call Center	Study Director
NCT00794781	Eisai Medical Services	Study Director
NCT00805194	Boehringer Ingelheim	Study Chair
NCT00820222	Novartis Pharmaceuticals	Study Director
NCT00824265	Novartis Pharmaceuticals	Study Director
NCT00825955	Bristol-Myers Squibb	Study Director
NCT00829166	Clinical Trials	Study Director
NCT00835770	Medical Director	Study Director
NCT00853372	MD	Study Director
NCT00858377	MD	Study Director
NCT00862979	Novartis Pharmaceuticals	Study Director
NCT00863681	Bayer Study Director	Study Director
NCT00866697	Novartis Pharmaceuticals	Study Director
NCT00867113	Novartis Pharmaceuticals	Study Director
NCT00876395	Novartis Pharmaceuticals	Study Director
NCT00877006	Sponsor's Medical Expert	Study Director
NCT00878709	Puma	Study Director
NCT00887198	Janssen Research &amp; Development, LLC Clinical Trial	Study Director
NCT00901901	Bayer Study Director	Study Director
NCT00908752	Bristol-Myers Squibb	Study Director
NCT00910247	CNS Medical Director	Study Director
NCT00910429	Bayer Study Director	Study Director
NCT00915018	Puma	Study Director
NCT00918203	Call 1-877-CTLILLY (1-877-285-4559) or 1-317-615-4559 Mon - Fri 9 AM - 5 PM Eastern time (UTC/GMT - 5 hours, EST)	Study Director
NCT00920816	Pfizer CT.gov Call Center	Study Director
NCT00940602	Novartis Pharmaceuticals	Study Director
NCT00943722	Medical Director	Study Director
NCT00946647	Novartis Pharmaceuticals	Study Director
NCT00948675	Call 1-877-CTLILLY (1-877-285-4559) or 1-317-615-4559 Mon - Fri 9 AM - 5 PM Eastern time (UTC/GMT - 5 hours, EST)	Study Director
NCT00949650	Boehringer Ingelheim	Study Chair
NCT00949702	Clinical Trials	Study Director
NCT00951015	GSK Clinical Trials	Study Director
NCT00962611	Bayer Study Director	Study Director
NCT00968968	Novartis Pharmaceuticals	Study Director
NCT00980538	Janssen R&amp;D Ireland Clinical Trial	Study Director
NCT00981058	Call 1-877-CTLILLY (1-877-285-4559) or 1-317-615-4559 Mon - Fri 9 AM - 5 PM Eastern time (UTC/GMT - 5 hours, EST)	Study Director
NCT00982111	Call 1-877-CTLILLY (1-877-285-4559) or 1-317-615-4559 Mon - Fri 9 AM - 5 PM Eastern time (UTC/GMT - 5 hours, EST)	Study Director
NCT00984282	Bayer Study Director	Study Director
NCT01001377	MD	Study Director
NCT01010061	Clinical Trials	Study Director
NCT01015118	Boehringer Ingelheim	Study Chair
NCT01024036	Janssen Research &amp; Development, LLC Clinical Trial	Study Director
NCT01024231	Bristol-Myers Squibb	Study Director
NCT01024998	Medical Monitor	Study Director
NCT01031069	GSK Clinical Trials	Study Director
NCT01032629	Janssen Research &amp; Development, LLC Clinical Trial	Study Director
NCT01039376	Novartis Pharmaceuticals	Study Director
NCT01058707	Medical Monitor	Study Director
NCT01059630	Clinical Trials	Study Director
NCT01065454	Bayer Study Director	Study Director
NCT01071954	MD	Study Director
NCT01072175	GSK Clinical Trials	Study Director
NCT01077154	MD	Study Director
NCT01079806	Bristol-Myers Squibb	Study Director
NCT01084863	Investigational Site	Principal Investigator
NCT01084876	Investigational Site	Principal Investigator
NCT01091428	Medical Monitor	Study Director
NCT01094288	Medical Monitor	Study Director
NCT01099358	Call 1-877-CTLILLY (1-877-285-4559) or 1-317-615-4559 Mon - Fri 9AM - 5 PM Eastern time (UTC/GMT - 5 hours, EST)	Study Director
NCT01099579	Bristol-Myers Squibb	Study Director
NCT01101035	Medical Director	Study Director
NCT01104155	Eisai US Medical Services	Study Director
NCT01107457	Call 1-877-CTLILLY (1-877-285-4559) or 1-317-615-4559 Mon - Fri 9 AM - 5 PM Eastern time (UTC/GMT - 5 hours, EST)	Study Director
NCT01120184	Clinical Trials	Study Director
NCT01121588	Pfizer CT.gov Call Center	Study Director
NCT01125566	Boehringer Ingelheim	Study Chair
NCT01127633	Call 1-877-CTLILLY (1-877-285-4559) or 1-317-615-4559 Mon - Fri 9 AM - 5 PM Eastern time (UTC/GMT - 5 hours, EST)	Study Director
NCT01132612	Novartis Pharmaceuticals	Study Director
NCT01134120	Call 1-877-CTLILLY (1-877-285-4559) or 1-317-615-4559 Mon - Fri 9 AM - 5 PM Eastern time (UTC/GMT - 5 hours, EST)	Study Director
NCT01136733	Eisai Medical Services	Study Director
NCT01137682	Novartis Pharmaceuticals	Study Director
NCT01138605	Janssen R&amp;D Ireland Clinical Trial	Study Director
NCT01146652	Clinical Sciences and Operations	Study Director
NCT01147822	Novartis Pharmaceuticals	Study Director
NCT01153763	GSK Clinical Trials	Study Director
NCT01154140	Pfizer CT.gov Call Center	Study Director
NCT01156870	Clinical Sciences &amp; Operations	Study Director
NCT01157364	Medical Director	Study Director
NCT01160211	Novartis Pharmaceuticals	Study Director
NCT01160744	Call 1-877-CTLILLY (1-877-285-4559) or 1-317-615-4559 Mon - Fri 9 AM - 5 PM Eastern time (UTC/GMT - 5 hours, EST)	Study Director
NCT01168973	Call 1-877-CTLILLY (1-877-285-4559) or 1-317-615-4559 Mon - Fri 9AM - 5PM Eastern time (UTC/GMT - 5 hours, EST)	Study Director
NCT01170663	Call 1-877-CTLILLY (1-877-285-4559) or 1-317-615-4559 Mon - Fri 9 AM - 5 PM Eastern time (UTC/GMT - 5 hours, EST)	Study Director
NCT01171898	Aragon Pharmaceuticals, Inc Clinical Trial	Study Director
NCT01183780	Call 1-877-CTLILLY (1-877-285-4559) or 1-317-615-4559 Mon - Fri 9 AM - 5 PM Eastern time (UTC/GMT - 5 hours, EST)	Study Director
NCT01185964	Call 1-877-CTLILLY (1-877-285-4559) or 1-317-615-4559 Mon - Fri 9 AM - 5 PM Eastern time (UTC/GMT - 5 hours, EST)	Study Director
NCT01188252	Bayer Study Director	Study Director
NCT01190410	UCB Clinical Trial Call Center	Study Director
NCT01191801	Sunesis Medical Monitor, MD	Study Director
NCT01194570	Clinical Trials	Study Director
NCT01201356	Novartis Pharmaceuticals	Study Director
NCT01204749	MD	Study Director
NCT01204775	Bristol-Myers Squibb	Study Director
NCT01210495	Pfizer CT.gov Call Center	Study Director
NCT01213472	GSK Clinical Trials	Study Director
NCT01217957	Medical Monitor	Study Director
NCT01219699	Novartis Pharmaceuticals	Study Director
NCT01220271	Call 1-877-CTLILLY (1-877-285-4559) or 1-317-615-4559 Mon - Fri 9 AM - 5 PM Eastern time (UTC/GMT - 5 hours, EST)	Study Director
NCT01224106	Clinical Trials	Study Director
NCT01226485	Call 1-858-255-5959 Mon - Fri 9 AM - 5 PM Pacific Time (PST)	Study Director
NCT01226628	Janssen Research &amp; Development, LLC Clinical Trial	Study Director
NCT01227824	GSK Clinical Trials	Study Director
NCT01227889	GSK Clinical Trials	Study Director
NCT01231516	GSK Clinical Trials	Study Director
NCT01231659	Novartis Pharmaceuticals	Study Director
NCT01234337	Bayer Study Director	Study Director
NCT01234402	Call 1-877-CTLILLY (1-877-285-4559) or 1-317-615-4559 Mon - Fri 9 AM - 5 PM Eastern time (UTC/GMT - 5 hours, EST)	Study Director
NCT01235962	Novartis Pharmaceuticals	Study Director
NCT01237236	Novartis Pharmaceuticals	Study Director
NCT01239797	Bristol-Myers Squibb	Study Director
NCT01243424	Boehringer Ingelheim	Study Chair
NCT01245062	GSK Clinical Trials	Study Director
NCT01247324	Clinical Trials	Study Director
NCT01253707	MD	Study Director
NCT01258608	GSK Clinical Trials	Study Director
NCT01266902	Janssen R&amp;D Ireland Clinical Trial	Study Director
NCT01271712	Bayer Study Director	Study Director
NCT01271803	Clinical Trials	Study Director
NCT01274351	Novartis Pharmaceuticals	Study Director
NCT01281254	MD	Study Director
NCT01281423	Clinical Trials	Study Director
NCT01285609	Bristol-Myers Squibb	Study Director
NCT01286987	Medical Director	Study Director
NCT01287546	Call 1-877-CTLILLY (1-877-285-4559) or 1-317-615-4559 Mon - Fri 9 AM - 5 PM Eastern time (UTC/GMT - 5 hours, EST)	Study Director
NCT01287598	Bayer Study Director	Study Director
NCT01287741	Clinical Trials	Study Director
NCT01288911	Associate Medical Science Director	Study Director
NCT01288911	Principal Investigator	Principal Investigator
NCT01292655	Bristol-Myers Squibb	Study Director
NCT01294579	Novartis Pharmaceuticals	Study Director
NCT01295827	Medical Director	Study Director
NCT01296932	Boehringer Ingelheim	Study Chair
NCT01300026	MD	Study Director
NCT01308567	Clinical Sciences &amp; Operations	Study Director
NCT01314118	Janssen Services, LLC. Clinical Trial	Study Director
NCT01318902	Medical Monitor	Study Director
NCT01320085	Array BioPharma	Study Director
NCT01321554	Eisa Inc	Study Director
NCT01324479	Novartis Pharmaceuticals	Study Director
NCT01327053	Novartis Pharmaceuticals	Study Director
NCT01327612	MD	Study Director
NCT01331239	Novartis Pharmaceuticals	Study Director
NCT01332968	Clinical Trials	Study Director
NCT01335399	Bristol-Myers Squibb	Study Director
NCT01335685	Medical Monitor	Study Director
NCT01335698	Bristol-Myers Squibb	Study Director
NCT01336634	GSK Clinical Trials	Study Director
NCT01339559	UCB Cares	Study Director
NCT01345019	MD	Study Director
NCT01345253	GSK Clinical Trials	Study Director
NCT01345682	Boehringer Ingelheim	Study Chair
NCT01354431	Bristol-Myers Squibb	Study Director
NCT01356927	Principal Investigator	Principal Investigator
NCT01358175	Novartis Pharmaceuticals	Study Director
NCT01358721	Bristol-Myers Squibb	Study Director
NCT01358877	Clinical Trials	Study Director
NCT01363232	Array BioPharma	Study Director
NCT01363297	Pfizer CT.gov Call Center	Study Director
NCT01363817	Bristol-Myers Squibb	Study Director
NCT01369355	Janssen Research &amp; Development, LLC Clinical Trial	Study Director
NCT01373164	Call 1-877-CTLILLY (1-877-285-4559) or 1-317-615-4559 Mon - Fri 9 AM - 5 PM Eastern time (UTC/GMT - 5 hours, EST)	Study Director
NCT01373281	Medical Director	Study Director
NCT01374516	Medical Director	Study Director
NCT01374906	Novartis Pharmaceuticals	Study Director
NCT01376167	GSK Clinical Trials	Study Director
NCT01381874	Janssen Research &amp; Development, LLC Clinical Trial	Study Director
NCT01384734	Bristol-Myers Squibb	Study Director
NCT01386658	Study Physician	Study Director
NCT01389596	Pfizer CT.gov Call Center	Study Director
NCT01391130	Call 1-877-CTLILLY (1-877-285-4559) or 1-317-615-4559 Mon - Fri 9 AM - 5 PM Eastern time (UTC/GMT - 5 hours, EST)	Study Director
NCT01392443	Novartis Pharmaceuticals	Study Director
NCT01394016	Call 1-877-CTLILLY (1-877-285-4559) or 1-317-615-4559 Mon - Fri 9 AM - 5 PM Eastern time (UTC/GMT - 5 hours, EST)	Study Director
NCT01394952	Call 1-877-CTLILLY (1-877-285-4559 or 1-317-615-4559 Mon - Fri 9 AM - 5PM Eastern time (UTC/GMT - 5 hours, EST)	Study Director
NCT01397825	Medical Monitor	Study Director
NCT01400503	Janssen Research &amp; Development, LLC Clinical Trial	Study Director
NCT01400555	Cougar Biotechnology, Inc. Clinical Trial	Study Director
NCT01404325	Novartis Pharmceuticals	Study Director
NCT01412333	Clinical Trials	Study Director
NCT01412957	MD	Study Director
NCT01414855	Clinical Trials	Study Director
NCT01425723	Medical Director	Study Director
NCT01430416	Novartis Pharmaceuticals	Study Director
NCT01433445	Novartis Pharmaceuticals	Study Director
NCT01434186	Bristol-Myers Squibb	Study Director
NCT01435772	Medical Monitor	Study Director
NCT01436656	Array BioPharma	Study Director
NCT01439152	Bayer Study Director	Study Director
NCT01439165	Medical Director	Study Director
NCT01439568	Call 1-877-CTLILLY (1-877-285-4559) or 1-317-615-4559 Mon - Fri 9AM - 5 PM Eastern time (UTC/GMT - 5 hours, EST)	Study Director
NCT01439880	MD	Study Director
NCT01441973	Bristol-Myers Squibb	Study Director
NCT01446159	MedImmune LLC	Study Director
NCT01449058	Array BioPharma	Study Director
NCT01449370	Medical Monitor	Study Director
NCT01449929	GSK Clinical Trials	Study Director
NCT01450761	Bristol-Myers Squibb	Study Director
NCT01454076	Medical Monitor	Study Director
NCT01454102	Bristol-Myers Squibb	Study Director
NCT01456689	Novartis Pharmaceuticals	Study Director
NCT01460160	Bristol-Myers Squibb	Study Director
NCT01461317	Clinical Trials	Study Director
NCT01465997	UCB Cares	Study Director
NCT01467427	Global Clinical Registry (GCR, 1452)	Study Director
NCT01468688	Novartis Pharmaceuticals	Study Director
NCT01469130	Array BioPharma	Study Director
NCT01472081	Bristol-Myers Squibb	Study Director
NCT01472887	Clinical Sciences &amp; Operations	Study Director
NCT01473901	Novartis Pharmaceuticals	Study Director
NCT01474512	Call 1-877-CTLILLY (1-877-285-4559) or 1-317-615-4559 Mon - Fri 9 AM - 5 PM Eastern time (UTC/GMT - 5 hours, EST)	Study Director
NCT01478048	Bristol-Myers Squibb	Study Director
NCT01480180	Global Clinical Registry (GCR, 1452)	Study Director
NCT01482962	Medical Monitor	Study Director
NCT01484275	Janssen Research &amp; Development, LLC Clinical Trial	Study Director
NCT01485861	Clinical Trials	Study Director
NCT01492088	Medical Monitor	Study Director
NCT01493505	MD	Study Director
NCT01493778	Global Clinical Registry (GCR, 1452)	Study Director
NCT01494688	Clinical Trials	Study Director
NCT01496131	Medical Responsible	Study Director
NCT01514123	Clinical Research	Study Director
NCT01515189	Bristol-Myers Squibb	Study Director
NCT01515306	Call 1-877-CTLILLY (1-877-285-4559) or 1-317-615-4559 Mon - Fri 9 AM - 5 PM Eastern time (UTC/GMT - 5 hours, EST)	Study Director
NCT01517802	Janssen Research &amp; Development, LLC Clinical Trial	Study Director
NCT01519960	Clinical Trials	Study Director
NCT01520220	Call 1-877-CTLILLY (1-877-285-4559) or 1-317-615-4559 Mon-Fri 9 AM - 5 PM Eastern time (UTC/GMT - 5 hours, EST)	Study Director
NCT01523587	Boehringer Ingelheim	Study Chair
NCT01524783	Novartis Pharmaceuticals	Study Director
NCT01524978	Clinical Trials	Study Director
NCT01525550	Pfizer CT.gov Call Center	Study Director
NCT01534052	Clinical Study Manager	Study Chair
NCT01543698	Array BioPharma Clinical Trial Call Center	Study Director
NCT01544491	Novartis Pharmaceuticals	Study Director
NCT01544595	Novartis Pharmaceuticals	Study Director
NCT01550003	UCB Cares	Study Director
NCT01555125	Novartis Pharmaceuticals	Study Director
NCT01564251	Clinical Trials	Study Director
NCT01564537	Medical Monitor	Study Director
NCT01564784	Pfizer CT.gov Call Center	Study Director
NCT01565928	Medical Director	Study Director
NCT01568892	GSK Clinical Trials	Study Director
NCT01571284	Clinical Sciences &amp; Operations	Study Director
NCT01575834	MD	Study Director
NCT01575873	MD	Study Director
NCT01576484	Clinical Trial Management	Study Director
NCT01578499	Medical Monitor	Study Director
NCT01580293	Bayer Study Director	Study Director
NCT01582061	Novartis Pharmaceuticals	Study Director
NCT01582269	Call 1-877-CTLILLY (1-877-285-4559) or 1-317-615-4559 Mon - Fri 9 AM - 5 PM Eastern time (UTC/GMT - 5 hours, EST)	Study Director
NCT01584648	GSK Clinical Trials	Study Director
NCT01587040	Clinical Sciences &amp; Operations	Study Director
NCT01594723	Call 1-877-CTLilly (1-877-285-4559) or 1-317-615-4559 Mon- Fri 9 AM - 5 PM Eastern time (UTC/GMT -5 hours, EST)	Study Director
NCT01597193	Medical Director	Study Director
NCT01597245	Call 1-877-CTLILLY (1-877-285-4559) or 1-317-615-4559 Mon - Fri 9 AM - 5 PM Eastern time (UTC/GMT - 5 hours, EST)	Study Director
NCT01597908	GSK Clinical Trials	Study Director
NCT01602120	Clinical Trials	Study Director
NCT01602406	Novartis Pharmaceuticals	Study Director
NCT01604343	Janssen Research &amp; Development, LLC Clinical Trial	Study Director
NCT01604824	Clinical Trial Management	Study Director
NCT01610284	Novartis Pharmaceuticals	Study Director
NCT01610414	GSK Clinical Trials	Study Director
NCT01611090	Janssen Research &amp; Development, LLC Clinical Trial	Study Director
NCT01611558	Bristol-Myers Squibb	Study Director
NCT01615029	Janssen Research &amp; Development, LLC Clinical Trial	Study Director
NCT01619085	Boehringer Ingelheim	Study Chair
NCT01621178	Call 1-877-CTLILLY (1-877-285-4559) or 1-317-615-4559 Mon - Fri 9 AM - 5 PM Eastern time (UTC/GMT - 5 hours, EST)	Study Director
NCT01621490	Bristol-Myers Squibb	Study Director
NCT01621542	Vice President Clinical Development and Medical Affairs, MD	Study Director
NCT01624142	MD	Study Director
NCT01625182	Novartis Pharmaceuticals	Study Director
NCT01631214	MD	Study Director
NCT01633060	Novartis Pharmaceuticals	Study Director
NCT01634555	Call 1-877-CTLILLY (1-877-285-4559) or 1-317-615-4559 Mon - Fri 9 AM - 5 PM Eastern time (UTC/GMT - 5 hours, EST)	Study Director
NCT01636687	Novartis Pharmaceuticals	Study Director
NCT01639001	Pfizer CT.gov Call Center	Study Director
NCT01640951	Novartis Pharmaceuticals	Study Director
NCT01641809	GSK Clinical Trials	Study Director
NCT01642004	Bristol-Myers Squibb	Study Director
NCT01646021	Janssen Research &amp; Development, LLC Clinical Trial	Study Director
NCT01646177	Call 1-877-CTLILLY (1-877-285-4559) or 1-317-615-4559 Mon - Fri 9 AM - 5 PM Eastern time (UTC/GMT - 5 hours, EST)	Study Director
NCT01647971	TG Therapeutics Clinical Trials	Study Director
NCT01649375	Novartis Pharmaceuticals	Study Director
NCT01650194	Associate Medical Director	Study Director
NCT01652872	MD	Study Director
NCT01653470	Bristol-Myers Squibb	Study Director
NCT01660451	Bayer Study Director	Study Director
NCT01663623	GSK Clinical Trials	Study Director
NCT01663727	Clinical Trials	Study Director
NCT01663857	Call 1-877-CTLILLY (1-877-285-4559) or 1-317-615-4559 Mon-Fri 9am-5pm Eastern time *UTC/GMT-5 hours, EST)	Study Director
NCT01664923	Medical Director	Study Director
NCT01665144	Novartis Pharmaceuticals	Study Director
NCT01667419	Clinical Trials	Study Director
NCT01668784	Bristol-Myers Squibb	Study Director
NCT01672775	Medical Director	Study Director
NCT01673867	Bristol-Myers Squibb	Study Director
NCT01677572	Medical Director	Study Director
NCT01677780	Clinical Trials	Study Director
NCT01682083	GSK Clinical Trials	Study Director
NCT01682187	Call 1-877-CTLILLY (1-877-285-4559) or 1-317-615-4559 Mon - Fri 9 AM - 5 PM Eastern time (UTC/GMT - 5 hours, EST)	Study Director
NCT01682512	Boehringer Ingelheim	Study Chair
NCT01684215	Pfizer CT.gov Call Center	Study Director
NCT01685138	Novartis Pharmaceuticals	Study Director
NCT01685892	Clinical Trials	Study Director
NCT01689519	Clinical Trials	Study Director
NCT01691859	GSK Clinical Trials	Study Director
NCT01693614	Novartis Pharmaceuticals	Study Director
NCT01694485	MD	Study Director
NCT01695135	Janssen Research &amp; Development, LLC Clinical Trial	Study Director
NCT01695239	Call 1-877-CTLILLY (1-877-285-4559) or 1-317-615-4559 Mon - Fri 9 AM - 5 PM Eastern time (UTC/GMT - 5 hours, EST)	Study Director
NCT01696396	MD	Study Director
NCT01697579	Medical Director	Study Director
NCT01698905	Novartis Pharmaceuticals	Study Director
NCT01698918	Novartis Pharmaceuticals	Study Director
NCT01703481	Janssen Research &amp; Development, LLC Clinical Trial	Study Director
NCT01707992	Teva Medical Expert, MD	Study Director
NCT01708161	Novartis Pharmaceuticals	Study Director
NCT01708174	Novartis Pharmaceuticals	Study Director
NCT01709513	Clinical Trial Management	Study Director
NCT01712490	Medical Monitor	Study Director
NCT01713946	Novartis Pharmaceuticals	Study Director
NCT01714817	Bristol-Myers Squibb	Study Director
NCT01719380	Array BioPharma	Study Director
NCT01721746	Bristol-Myers Squibb	Study Director
NCT01721759	Bristol-Myers Squibb	Study Director
NCT01721876	Boehringer Ingelheim	Study Chair
NCT01722331	Medical Director	Study Director
NCT01723020	MD	Study Director
NCT01723826	Clinical Trials	Study Director
NCT01728311	Bayer Study Director	Study Director
NCT01729754	Medical Director	Study Director
NCT01731600	Global Clinical Registry (GCR, 1452)	Study Director
NCT01731951	Janssen Research &amp; Development, LLC Clinical Trial	Study Director
NCT01735955	Novartis Pharmaceuticals	Study Director
NCT01735968	Novartis Pharmaceuticals	Study Director
NCT01739348	Medical Director	Study Director
NCT01740297	MD	Study Director
NCT01740336	Clinical Trials	Study Director
NCT01740427	Pfizer CT.gov Call Center	Study Director
NCT01742299	Novartis Pharmaceuticals	Study Director
NCT01744665	Novartis Pharmaceuticals	Study Director
NCT01747876	Novartis Pharmaceuticals	Study Director
NCT01749969	Clinical Sciences &amp; Operations	Study Director
NCT01750918	GSK Clinical Trials	Study Director
NCT01752634	Novartis Pharmaceuticals	Study Director
NCT01760525	Novartis Pharmaceuticals	Study Director
NCT01762761	Novartis Pharmaceuticals	Study Director
NCT01763164	Array BioPharma	Study Director
NCT01764633	MD	Study Director
NCT01767467	GSK Clinical Trials	Study Director
NCT01769391	Call 1-877-CTLILLY (1-877-285-4559) or 1-317-615-4559 Mon - Fri 9 AM - 5 PM Eastern time (UTC/GMT - 5 hours, EST)	Study Director
NCT01771809	Pfizer CT.gov Call Center	Study Director
NCT01772563	Boehringer Ingelheim	Study Chair
NCT01774344	Bayer Study Director	Study Director
NCT01774786	Clinical Trials	Study Director
NCT01775618	Bayer Study Director	Study Director
NCT01776840	Janssen Research &amp; Development, LLC Clinical Trial	Study Director
NCT01780844	Senior Medical Director	Study Director
NCT01783444	Novartis Pharmaceuticals	Study Director
NCT01783938	Bristol-Myers Squibb	Study Director
NCT01784068	Novartis Pharmaceuticals	Study Director
NCT01790126	Aragon Pharmaceuticals, Inc Clinical Trial	Study Director
NCT01791153	Clinical Trials	Study Director
NCT01791491	Bristol-Myers Squibb	Study Director
NCT01792687	Aragon Pharmaceuticals, Inc Clinical Trial	Study Director
NCT01793441	Clinical Trials	Study Director
NCT01797965	Medical Director	Study Director
NCT01801111	Clinical Trials	Study Director
NCT01802879	Novartis Pharmaceuticals	Study Director
NCT01806597	Novartis Pharmaceuticals	Study Director
NCT01807520	Novartis Pharmaceuticals	Study Director
NCT01814826	Medical Monitor	Study Director
NCT01815840	Clinical Trials	Study Director
NCT01828099	Novartis Pharmaceuticals	Study Director
NCT01828112	Novartis Pharmaceuticals	Study Director
NCT01829711	MedImmune LLC	Study Director
NCT01830816	Medical Monitor	Study Director
NCT01833169	Novartis Pharmaceuticals	Study Director
NCT01837641	Call 1-877-CTLILLY (1-877-285-4559) or 1-317-615-4559 Mon - Fri 9 AM - 5 PM Eastern time (UTC/GMT - 5 hours, EST)	Study Director
NCT01844505	Bristol-Myers Squibb	Study Director
NCT01844518	Bristol-Myers Squibb	Study Director
NCT01844765	Novartis Pharmaceuticals	Study Director
NCT01846416	Clinical Trials	Study Director
NCT01849874	Array BioPharma	Study Director
NCT01850524	Medical Monitor	Study Director
NCT01852292	Novartis Pharmaceuticals	Study Director
NCT01853878	GSK Clinical Trials	Study Director
NCT01854606	Novartis Pharmaceuticals	Study Director
NCT01854918	MD	Study Director
NCT01855750	Janssen Research &amp; Development, LLC Clinical Trial	Study Director
NCT01855789	Clinical Trials	Study Director
NCT01856309	Janssen Research &amp; Development, LLC Clinical Trial	Study Director
NCT01860976	Bristol-Myers Squibb	Study Director
NCT01862328	Medical Monitor	Study Director
NCT01863732	Novartis Pharmaceuticals	Study Director
NCT01866319	Medical Director	Study Director
NCT01867125	Clinical Trials	Study Director
NCT01868061	Clinical Trials	Study Director
NCT01870778	Novartis Pharmaceuticals	Study Director
NCT01871805	Clinical Trials	Study Director
NCT01877655	Medical Director	Study Director
NCT01885195	Array BioPharma	Study Director
NCT01887912	Medical Director	Study Director
NCT01888432	Novartis Pharmaceuticals	Study Director
NCT01890421	Bayer Study Director	Study Director
NCT01890434	Bayer Study Director	Study Director
NCT01890746	Novartis Pharmaceuticals	Study Director
NCT01891643	Bristol-Myers Squibb	Study Director
NCT01892436	Novartis Pharmaceuticals	Study Director
NCT01896531	Clinical Trials	Study Director
NCT01896895	Merz Medical Expert	Study Director
NCT01897532	Boehringer Ingelheim	Study Chair
NCT01897896	Teva Medical Expert, MD	Study Director
NCT01898078	Medical Monitor	Study Director
NCT01900574	Janssen Research &amp; Development, LLC Clinical Trial	Study Director
NCT01900665	Call 1-877-CTLILLY (1-877-285-4559) or 1-317-615-4559 Mon - Fri 9 AM - 5 PM Eastern time (UTC/GMT - 5 hours, EST)	Study Director
NCT01903993	Clinical Trials	Study Director
NCT01905657	Medical Director	Study Director
NCT01905683	Merz Medical Expert	Study Director
NCT01909453	Array BioPharma	Study Director
NCT01910402	GSK Clinical Trials	Study Director
NCT01911598	Clinical Trials	Study Director
NCT01915303	Novartis Pharmaceuticals	Study Director
NCT01915576	Bayer Study Director	Study Director
NCT01915602	Bayer Study Director	Study Director
NCT01921205	UCB Cares	Study Director
NCT01922011	Medical Director	Study Director
NCT01927419	Bristol-Myers Squibb	Study Director
NCT01928368	MD	Study Director
NCT01928459	Novartis Pharmaceuticals	Study Director
NCT01931566	Medical Director	Study Director
NCT01934790	Bayer Study Director	Study Director
NCT01936363	Medical Responsible	Study Director
NCT01938638	Bayer Study Director	Study Director
NCT01939899	Medical Monitor	Study Director
NCT01942135	Pfizer CT.gov Call Center	Study Director
NCT01945489	Medical Director	Study Director
NCT01950819	Novartis Pharmaceuticals	Study Director
NCT01951586	MD	Study Director
NCT01952574	MD	Study Director
NCT01953783	Medical Monitor	Study Director
NCT01954043	GSK Clinical Trials	Study Director
NCT01954394	Clinical Sciences &amp; Operations	Study Director
NCT01955733	Boehringer Ingelheim	Study Chair
NCT01956110	Clinical Development Support	Study Director
NCT01956123	Clinical Development Support	Study Director
NCT01957150	GSK Clinical Trials	Study Director
NCT01958021	Novartis Pharmaceuticals	Study Director
NCT01965652	Shionogi Clinical Trials Administrator Clinical Support Help Line	Study Director
NCT01966471	Clinical Trials	Study Director
NCT01968031	Kyowa Hakko Kirin Pharma, Inc.	Study Chair
NCT01971476	Boehringer Ingelheim	Study Chair
NCT01972568	Medical Responsible	Study Director
NCT01973868	Bayer Study Director	Study Director
NCT01974206	Medical Director	Study Director
NCT01974440	Janssen Research &amp; Development, LLC Clinical Trial	Study Director
NCT01975389	Pfizer CT.gov Call Center	Study Director
NCT01975701	Novartis Pharmaceuticals	Study Director
NCT01977651	Sr. Medical Director	Study Director
NCT01984242	Clinical Trials	Study Director
NCT01984424	MD	Study Director
NCT01984697	Medical Director	Study Director
NCT01985126	Janssen Research &amp; Development, LLC Clinical Trial	Study Director
NCT01986010	Medical Director	Study Director
NCT01989468	Novartis Pharmaceuticals	Study Director
NCT01989676	Pfizer CT.gov Call Center	Study Director
NCT01989754	Janssen Research &amp; Development, LLC Clinical Trial	Study Director
NCT01991184	Clinical Trials	Study Director
NCT01991210	Clinical Trials	Study Director
NCT01994889	Pfizer CT.gov Call Center	Study Director
NCT01995188	Clinical Trials	Study Director
NCT01995513	Medical Director	Study Director
NCT01998880	Clinical Trials	Study Director
NCT01999218	Medical Director	Study Director
NCT02000427	MD	Study Director
NCT02003573	Boehringer Ingelheim	Study Chair
NCT02005471	Clinical Trials	Study Director
NCT02006641	Email contact via H. Lundbeck A/S	Study Director
NCT02006654	Email contact via H. Lundbeck A/S	Study Director
NCT02007512	Medical Director	Study Director
NCT02007629	Bayer Study Director	Study Director
NCT02008227	Clinical Trials	Study Director
NCT02008916	Novartis Pharmaceuticals	Study Director
NCT02009488	Janssen Research &amp; Development, LLC Clinical Trial	Study Director
NCT02013167	MD	Study Director
NCT02014116	Call 1-877-CTLILLY (1-877-285-4559 or 1-317-615-4559 Mon-Fri 9 AM to 5 PM Eastern time (UTC/GMT - 5 hours, EST	Study Director
NCT02014441	MD	Study Director
NCT02014558	Executive Medical Director	Study Director
NCT02016534	MD	Study Director
NCT02019602	UCB Cares	Study Director
NCT02020889	GSK Clinical Trials	Study Director
NCT02022215	Meiji Study Director	Study Director
NCT02023697	Bayer Study Director	Study Director
NCT02023879	Clinical Sciences &amp; Operations	Study Director
NCT02027961	MedImmune LLC	Study Director
NCT02031276	Boehringer Ingelheim	Study Chair
NCT02031458	Clinical Trials	Study Director
NCT02033889	Medical Director	Study Director
NCT02034552	Bayer Study Director	Study Director
NCT02038647	Medical Monitor	Study Director
NCT02038764	Pfizer CT.gov Call Center	Study Director
NCT02038933	Bristol-Myers Squibb	Study Director
NCT02038946	Bristol-Myers Squibb	Study Director
NCT02039947	GSK Clinical Trials	Study Director
NCT02040584	Novartis Pharmaceuticals	Study Director
NCT02041533	Bristol-Myers Squibb	Study Director
NCT02043678	Bayer Study Director	Study Director
NCT02045862	Medical Director	Study Director
NCT02046070	Medical Monitor	Study Director
NCT02051608	Clinical Trials	Study Director
NCT02053610	Clinical Trials	Study Director
NCT02054130	MedImmune LLC	Study Director
NCT02054806	Medical Director	Study Director
NCT02055118	Shire Study Physician	Study Director
NCT02057380	Executive Medical Director	Study Director
NCT02057692	Shire Study Physician	Study Director
NCT02059291	Novartis Pharmaceuticals	Study Director
NCT02064426	Bayer Study Director	Study Director
NCT02064439	Bayer Study Director	Study Director
NCT02066636	Bristol-Myers Squibb	Study Director
NCT02070978	Medical Responsible	Study Director
NCT02075840	Clinical Trials	Study Director
NCT02076009	Janssen Research &amp; Development, LLC Clinical Trial	Study Director
NCT02076412	Rigel Pharmaceuticals, Inc.	Study Director
NCT02089685	Medical Director	Study Director
NCT02091739	Merz Medical Expert	Study Director
NCT02092792	Clinical Trials	Study Director
NCT02096263	GSK Clinical Trials	Study Director
NCT02099656	Clinical Trials	Study Director
NCT02100228	Pfizer CT.gov Call Center	Study Director
NCT02102204	MD	Study Director
NCT02102490	Call 1-877-CTLILLY (1-877-285-4559) or 1-317-615-4559 Mon - Fri 9 AM - 5 PM Eastern time (UTC/GMT - 5 hours, EST)	Study Director
NCT02104947	Boehringer Ingelheim	Study Chair
NCT02105636	Bristol-Myers Squibb	Study Director
NCT02105688	Medical Director	Study Director
NCT02105948	GSK Clinical Trials	Study Director
NCT02105961	GSK Clinical Trials	Study Director
NCT02106832	Bayer Study Director	Study Director
NCT02107703	Call 1-877-CTLILLY (1-877-285-4559) or 1-317-615-4559 Mon - Fri 9 AM - 5 PM Eastern time (UTC/GMT - 5 hours, EST)	Study Director
NCT02108652	Clinical Trials	Study Director
NCT02110082	Bristol-Myers Squibb	Study Director
NCT02116803	Novartis Pharmaceuticals	Study Director
NCT02117570	Pfizer CT.gov Call Center	Study Director
NCT02120352	GSK Clinical Trials	Study Director
NCT02129205	Pfizer CT.gov Call Center	Study Director
NCT02130193	GSK Clinical Trials	Study Director
NCT02131064	Clinical Trials	Study Director
NCT02131233	Medical Director	Study Director
NCT02132949	Clinical Trials	Study Director
NCT02133742	Pfizer CT.gov Call Center	Study Director
NCT02135692	GSK Clinical Trials	Study Director
NCT02136134	Janssen Research &amp; Development, LLC Clinical trial	Study Director
NCT02137772	Medical Director	Study Director
NCT02142738	Medical Director	Study Director
NCT02149420	Novartis Pharmaceuticals	Study Director
NCT02150967	Novartis Pharmaceuticals	Study Director
NCT02154776	Novartis Pharmaceuticals	Study Director
NCT02159066	Array BioPharma	Study Director
NCT02159365	Bristol-Myers Squibb	Study Director
NCT02164513	GSK Clinical Trials	Study Director
NCT02174861	MD	Study Director
NCT02179918	Pfizer CT.gov Call Center	Study Director
NCT02181413	Medical Director Clinical Science	Study Director
NCT02181673	Janssen Research &amp; Development, LLC Clinical Trial	Study Director
NCT02186873	Janssen Research &amp; Development, LLC Clinical Trial	Study Director
NCT02187861	Clinical Trials	Study Director
NCT02191579	Medical Director	Study Director
NCT02194985	Medical Monitor, Clinical Research, MD	Study Director
NCT02197572	Medical Director Clinical Science	Study Director
NCT02199691	Medical Director	Study Director
NCT02202551	Clinical Trials Director	Study Director
NCT02202759	Medical Director Clinical Science	Study Director
NCT02202785	Medical Director Clinical Science	Study Director
NCT02203331	Bayer Study Director	Study Director
NCT02203838	Indivior Inc.	Study Director
NCT02203851	Boehringer Ingelheim	Study Chair
NCT02205398	Novartis Pharmaceuticals	Study Director
NCT02207231	Janssen Research &amp; Development, LLC Clinical Trial	Study Director
NCT02207244	Janssen Research &amp; Development, LLC Clinical Trial	Study Director
NCT02207634	MD	Study Director
NCT02217566	Janssen Research &amp; Development, LLC Clinical Trial	Study Director
NCT02221882	Call 1-877-CTLILLY (1-877-285-4559) or 1-317-615-4559 Mon - Fri 9 AM - 5 PM Eastern time (UTC/GMT - 5 hours, EST)	Study Director
NCT02221960	Medimmune Medimmune	Study Director
NCT02222493	Pfizer CT.gov Call Center	Study Director
NCT02229851	Global Clinical Registry (GCR, 1452)	Study Director
NCT02231749	Bristol-Myers Squibb	Study Director
NCT02240680	Boehringer Ingelheim	Study Chair
NCT02242942	Clinical Trials	Study Director
NCT02246621	Call 1-877-CTLILLY (1-877-285-4559) or 1-317-615-4559 Mon - Fri 9 AM - 5 PM Eastern time (UTC/GMT - 5 hours, EST)	Study Director
NCT02252042	Medical Director	Study Director
NCT02252263	Bristol-Myers Squibb	Study Director
NCT02255097	Medical Director	Study Director
NCT02256436	Medical Director	Study Director
NCT02257736	Janssen Research &amp; Development, LLC Clinical Trial	Study Director
NCT02259114	Medical Director	Study Director
NCT02260986	Clinical Trial Management	Study Director
NCT02261467	Medical Director	Study Director
NCT02261493	Medical Director	Study Director
NCT02262728	Janssen Research &amp; Development, LLC Clinical Trial	Study Director
NCT02262741	MedImmune LLC	Study Director
NCT02275780	Medical Director	Study Director
NCT02278120	Novartis Pharmaceuticals	Study Director
NCT02278133	Clinical Trial Call Center	Study Director
NCT02279173	MD	Study Director
NCT02279862	Bristol-Myers Squibb	Study Director
NCT02284893	AstraZeneca	Study Director
NCT02295748	Marathon Bioscience Center	Study Director
NCT02302066	Program Medical Director	Study Director
NCT02304484	MD	Study Director
NCT02307656	Bristol-Myers Squibb	Study Director
NCT02309671	Clinical Development Support	Study Director
NCT02310802	Clinical Study Director	Study Director
NCT02315703	Crucell Holland BV Clinical Trials	Study Director
NCT02316353	Global Clinical Program Director	Study Director
NCT02321800	Shionogi Clinical Trials Administrator Clinical Support Help Line	Study Director
NCT02326272	UCB Cares	Study Director
NCT02326298	UCB Cares	Study Director
NCT02327013	Email contact via H. Lundbeck A/S	Study Director
NCT02338609	Novartis Pharmaceuticals	Study Director
NCT02349295	Call 1-877-CTLILLY (1-877-285-4559) or 1-317-615-4559 Mon - Fri 9 AM - 5 PM Eastern time (UTC/GMT - 5 hours, EST)	Study Director
NCT02784002	Medical Director	Study Director
NCT00091559	Medical Monitor	Study Director
NCT00092001	Pfizer CT.gov Call Center	Study Director
NCT00094094	Pfizer CT.gov Call Center	Study Director
NCT00094458	Centocor Ortho Biotech Services, L.L.C. Clinical Trial	Study Director
NCT00094835	MD	Study Director
NCT00094861	MD	Study Director
NCT00095147	Bristol-Myers Squibb	Study Director
NCT00095199	Call 1-877-CTLILLY (1-877-285-4559) or 1-317-615-4559 Mon - Fri 9 AM - 5 PM Eastern time (UTC/GMT - 5 hours, EST)	Study Director
NCT00097877	Global Clinical Registry (GCR, 1452)	Study Director
NCT00097929	Medical Monitor	Study Director
NCT00097981	Johnson & Johnson Pharmaceutical Research & Development, L.L. C. Clinical Trial	Study Director
NCT00098046	Novartis Pharmaceuticals	Study Chair
NCT00098059	Novartis Pharmaceuticals	Study Director
NCT00099801	Novartis	Study Director
NCT00100048	Medical Monitor	Study Director
NCT00101439	Medical Monitor	Study Director
NCT00101582	MD	Study Director
NCT00101595	Bristol-Myers Squibb	Study Director
NCT00101608	Bristol-Myers Squibb	Study Director
NCT00101660	Bristol-Myers Squibb	Study Director
NCT00101803	Novartis Pharmaceuticals	Study Director
NCT00102167	Medical Monitor	Study Director
NCT00102323	MD	Study Director
NCT00102336	MD	Study Director
NCT00102388	Novartis Pharmaceuticals	Study Director
NCT00102466	Novartis Pharmaceuticals	Study Director
NCT00102609	Johnson & Johnson Pharmaceutical Research and Development, LLC Clinical Trial	Study Director
NCT00102726	GSK Clinical Trials	Study Director
NCT00102739	GSK Clinical Trials	Study Director
NCT00102804	Call 1-877-CTLILLY (1-877-285-4559) or 1-317-615-4559 Mon - Fri 9 AM - 5 PM Eastern time (UTC/GMT - 5 hours, EST)	Study Director
NCT00103454	GSK Clinical Trials	Study Director
NCT00103610	Medical Monitor	Study Director
NCT00103662	Medical Monitor	Study Director
NCT00103818	Medical Monitor	Study Director
NCT00103844	Bristol-Myers Squibb	Study Director
NCT00103857	Medical Monitor	Study Director
NCT00104078	Medical Monitor, MD	Study Director
NCT00104182	Global Clinical Registry (GCR, 1452)	Study Director
NCT00104364	Medical Monitor	Study Director
NCT00104650	MD	Study Director
NCT00105079	Clinical Trials	Study Director
NCT00105092	Call 1-877-CTLILLY (1-877-285-4559) or 1-317-615-4559 Mon - Fri 9 AM to 5 PM Eastern Time (UTC/GMT - 5 hours, EST)	Study Director
NCT00105157	Medical Monitor	Study Director
NCT00105196	Bristol-Myers Squibb	Study Director
NCT00105326	Johnson & Johnson Pharmaceutical Research & Development, L.L. C. Clinical Trial	Study Director
NCT00105443	Bayer Study Director	Study Director
NCT00105950	GSK Clinical Trials	Study Director
NCT00105989	Call 1-877-CTLILLY (1-877-285-4559) or 1-317-615-4559 Mon - Fri 9 AM - 5 PM Eastern Time (UTC/GMT - 5 hours, EST)	Study Director
NCT00106002	Call 1-877-CTLILLY (1-877-285-4559) or 1-317-615-4559 Mon - Fri 9 AM - 5 PM Eastern time (UTC/GMT - 5 hours, EST)	Study Director
NCT00106145	Medical Monitor	Study Director
NCT00106340	Novartis Pharmaceuticals	Study Director
NCT00106353	Pfizer CT.gov Call Center	Study Director
NCT00106392	Central Contact	Study Director
NCT00106509	Medical Monitor	Study Director
NCT00106522	Clinical Trials	Study Director
NCT00106535	Clinical Trials	Study Director
NCT00106574	Clinical Trials	Study Director
NCT00106626	Medical Monitor	Study Director
NCT00106639	Pfizer CT.gov Call Center	Study Director
NCT00106704	Medical Monitor	Study Director
NCT00107016	Novartis Pharmaceuticals	Study Director
NCT00107757	GSK Clinical Trials	Study Director
NCT00108017	Medical Monitor	Study Director
NCT00108082	GSK Clinical Trials	Study Director
NCT00108849	Global Clinical Registry (GCR, 1452)	Study Director
NCT00108914	GSK Clinical Trials	Study Director
NCT00108953	Bayer Study Director	Study Director
NCT00109031	MD	Study Director
NCT00109096	Call 1-877-CTLILLY (1-877-285-4559) or 1-317-615-4559 Mon - Fri 9 AM - 5 PM Eastern time (UTC/GMT - 5 hours, EST)	Study Director
NCT00109135	Medical Monitor	Study Director
NCT00109343	Medical Monitor	Study Director
NCT00109408	Clinical Trials	Study Director
NCT00109486	GSK Clinical Trials	Study Director
NCT00110240	Novartis Pharmaceuticals	Study Director
NCT00110266	Novartis Pharmaceuticals	Study Director
NCT00110305	Tibotec Pharmaceuticals, Ireland Clinical Trial	Study Director
NCT00110357	Call 1-877-CTLILLY (1-877-285-4559) or 1-317-615-4559 Mon - Fri 9 AM - 5 PM Eastern time (UTC/GMT - 5 hours, EST)	Study Director
NCT00110422	Bristol-Myers Squibb	Study Director
NCT00110435	Medical Monitor	Study Director
NCT00110487	Medical Monitor	Study Director
NCT00110617	Novartis Pharmaceuticals	Study Director
NCT00110799	GSK Clinical Trials	Study Director
NCT00110877	Tibotec Pharmaceuticals Clinical Trial	Study Director
NCT00110942	MD	Study Director
NCT00110981	MD	Study Director
NCT00110994	Bayer Study Director	Study Director
NCT00111007	Bayer Study Director	Study Director
NCT00111020	Bayer Study Director	Study Director
NCT00111189	Johnson & Johnson Pharmaceutical Research & Development, L.L. C. Clinical Trial	Study Director
NCT00111631	Clinical Trials	Study Director
NCT00111644	Clinical Trials	Study Director
NCT00111670	Clinical Trials	Study Director
NCT00111683	Medical Monitor	Study Director
NCT00111709	Medical Monitor	Study Director
NCT00111722	Medical Monitor	Study Director
NCT00111787	GSK Clinical Trials, MD	Study Director
NCT00111800	GSK Clinical Trials, MD	Study Director
NCT00111813	Medical Monitor	Study Director
NCT00111891	Medical Monitor	Study Director
NCT00112346	Call 1-877-CTLILLY (1-877-285-4559) or 1-317-615-4559 Mon - Fri 9 AM - 5 PM Eastern time (UTC/GMT - 5 hours, EST)	Study Director
NCT00112437	Medical Monitor	Study Director
NCT00113269	Central Contact	Study Director
NCT00113308	GSK Clinical Trials	Study Director
NCT00113516	Pfizer CT.gov Call Center	Study Director
NCT00113568	Clinical Development Support	Study Director
NCT00113594	Call 1-877-CTLILLY (1-877-285-4559) or 1-317-615-4559 Mon - Fri 9 AM - 5 PM Eastern Time (UTC/GMT - 5 hours, EST)	Study Director
NCT00113607	Johnson & Johnson Pharmaceutical Research & Development, L.L. C. Clinical Trial	Study Director
NCT00113815	Johnson & Johnson Pharmaceutical Research & Development, L.L. C. Clinical Trial	Study Director
NCT00113893	Scios, Inc. Clinical Trial	Study Director
NCT00114686	AstraZeneca Seroquel Medical Science Director, MD	Study Director
NCT00114699	GSK Clinical Trials	Study Director
NCT00114777	Bristol-Myers Squibb	Study Director
NCT00115050	Tibotec Pharmaceuticals Clinical Trial	Study Director
NCT00115765	MD	Study Director
NCT00116103	Astellas Medical Monitor, MD	Study Director
NCT00116519	Call 1-877-CTLILLY (1-877-285-4559) or 1-317-615-4559 Monday - Friday 9am-5pm Eastern time (UTC/GMT - 5 hours, EST)	Study Director
NCT00116753	Clinical Development Support	Study Director
NCT00116818	GSK Clinical Trials	Study Director
NCT00116831	GSK Clinical Trials	Study Director
NCT00116844	GSK Clinical Trials	Study Director
NCT00116883	GSK Clinical Trials	Study Director
NCT00117273	Duramed Protocol Chair	Study Chair
NCT00117286	Clinical Development Support	Study Director
NCT00117325	GSK Clinical Trials	Study Director
NCT00117338	Medical Monitor	Study Director
NCT00117468	Duramed Protocol Chair	Study Chair
NCT00117481	Duramed Protocol Chair	Study Chair
NCT00117507	Novartis Pharmaceuticals	Study Director
NCT00117598	Pfizer CT.gov Call Center	Study Director
NCT00117637	Bayer Study Director	Study Director
NCT00117650	Medical Monitor	Study Director
NCT00117689	Medical Monitor	Study Director
NCT00118703	GSK Clinical Trials	Study Director
NCT00118729	GSK Clinical Trials	Study Director
NCT00118742	Clinical Trials	Study Director
NCT00118755	Clinical Trials	Study Director
NCT00119639	Bayer Study Director	Study Director
NCT00119652	AstraZeneca Seroquel Medical Science Director, MD	Study Director
NCT00119678	Bristol-Myers Squibb	Study Director
NCT00119756	Johnson & Johnson Pharmaceutical Research & Development, L.L. C. Clinical Trial	Study Director
NCT00120536	Novartis Pharmaceuticals	Study Director
NCT00120900	GSK Clinical Trials	Study Director
NCT00121381	Novartis Pharmaceuticals	Study Chair
NCT00121602	MD	Study Director
NCT00121628	MD	Study Director
NCT00121680	Eisai Inc.	Study Director
NCT00121836	Clinical Trials	Study Director
NCT00122382	Bristol-Myers Squibb	Study Director
NCT00122837	Call 1-877-CTLILLY (1-877-285-4559) or 1-317-615-4559 Mon-Fri 9am-5pm Eastern time (UTC/GMT - 5 hours, EST)	Study Director
NCT00122863	Call 1-877-CTLILLY (1-877-285-4559) or 1-317-615-4559 Mon-Fri 9 AM - 5 PM Eastern time (UTC/GMT- 5 hours, EST)	Study Director
NCT00123201	Global Clinical Director Solvay	Study Director
NCT00123461	Medical Monitor	Study Director
NCT00123474	Bristol-Myers Squibb	Study Director
NCT00123487	Bristol-Myers Squibb	Study Director
NCT00123903	GSK Clinical Trials, MD	Study Director
NCT00124280	Novartis Pharmaceuticals	Study Director
NCT00124332	ICD CSD	Study Director
NCT00124449	Bristol-Myers Squibb	Study Director
NCT00124982	Bristol-Myers Squibb	Study Director
NCT00125125	Novartis Pharmaceuticals	Study Chair
NCT00125138	Email contact via H. Lundbeck A/S	Study Director
NCT00125190	Ipsen Study Director, M.D.	Study Director
NCT00125385	Medical Monitor	Study Director
NCT00125879	Medical Monitor	Study Director
NCT00125892	Call 1-877-CTLILLY (1-877-285-4559) or 1-317-615-4559 Mon-Fri 9 AM to 5 PM Eastern Time (UTC/GMT - 5 hours, EST)	Study Director
NCT00125918	Call 1-877-CTLILLY (1-877-285-4559) or 1-317-615-4559 Mon - Fri 9 AM - 5 PM Eastern time (UTC/GMT - 5 hours, EST)	Study Director
NCT00127270	Novartis Pharmaceuticals Corp.	Study Director
NCT00127283	Global Clinical Registry (GCR, 1452)	Study Director
NCT00127634	Call 1-877-CTLILLY (1-877-285-4559) or 1-317-615-4559 Mon-Fri 9 AM - 5 PM Eastern time (UTC/GMT - 5 hours, EST)	Study Director
NCT00127933	Clinical Trials	Study Director
NCT00128830	Tibotec Pharmaceuticals, Ireland Clinical Trial	Study Director
NCT00128934	Medical Monitor, MD	Study Director
NCT00129623	Clinical Trials	Study Director
NCT00130793	Medical Monitor	Study Director
NCT00131261	enquiries@topotarget.com	Study Chair
NCT00131430	Medical Monitor	Study Director
NCT00131638	MD	Study Director
NCT00132678	Johnson & Johnson Pharmaceutical Research & Development, L.L. C. Clinical Trial	Study Director
NCT00133380	Call 1-877-CTLILLY (1-877-285-4559) or 1-317-615-4559 Mon - Fri 9 AM - 5 PM Eastern time (UTC/GMT - 5 hours, EST)	Study Director
NCT00134147	Pfizer CT.gov Call Center	Study Director
NCT00134199	Pfizer CT.gov Call Center	Study Director
NCT00134459	Medical Monitor, MD	Study Director
NCT00134485	Pfizer CT.gov Call Center	Study Director
NCT00134498	Pfizer CT.gov Call Center	Study Director
NCT00134511	Pfizer CT.gov Call Center	Study Director
NCT00134719	GSK Clinical Trials	Study Director
NCT00135005	Novartis Pharmaceuticals	Study Director
NCT00135304	MD	Study Director
NCT00135356	Bristol-Myers Squibb	Study Director
NCT00135421	Bristol-Myers Squibb	Study Director
NCT00135993	UCB Clinical Trial Call Center	Study Director
NCT00136045	UCB Clinical Trial Call Center	Study Director
NCT00136968	Pfizer CT.gov Call Center	Study Director
NCT00137072	Pfizer CT.gov Call Center	Study Director
NCT00137371	Medical Monitor	Principal Investigator
NCT00137423	Pfizer CT.gov Call Center	Study Director
NCT00137436	Pfizer CT.gov Call Center	Study Director
NCT00137449	Pfizer CT.gov Call Center	Study Director
NCT00138567	Novartis Pharmaceuticals	Study Director
NCT00138606	Novartis Pharmaceuticals	Study Director
NCT00138632	Novartis Customer Information	Study Chair
NCT00139061	Pfizer CT.gov Call Center	Study Director
NCT00139776	Pfizer CT.gov Call Center	Study Director
NCT00139789	UCB Clinical Trial Call Center	Study Director
NCT00139880	UCB Clinical Trial Call Center	Study Director
NCT00139906	Global Clinical Director Solvay	Study Director
NCT00139919	Global Clinical Director Solvay	Study Director
NCT00140712	GSK Clinical Trials	Study Director
NCT00141167	Pfizer CT.gov Call Center	Study Director
NCT00141271	Pfizer CT.gov Call Center	Study Director
NCT00141284	Pfizer CT.gov Call Center	Study Director
NCT00141349	Pfizer CT.gov Call Center	Study Director
NCT00141479	Global Clinical Director Solvay	Study Director
NCT00141505	Global Clinical Director Solvay	Study Director
NCT00141661	Pfizer CT.gov Call Center	Study Director
NCT00141791	Medical Monitor	Study Director
NCT00141817	Medical Monitor	Study Director
NCT00141830	Medical Monitor	Study Director
NCT00141830	Trial Manager	Principal Investigator
NCT00142103	Pfizer CT.gov Call Center	Study Director
NCT00143156	Pfizer CT.gov Call Center	Study Director
NCT00143260	Pfizer CT.gov Call Center	Study Director
NCT00143325	Pfizer CT.gov Call Center	Study Director
NCT00143481	Pfizer CT.gov Call Center	Study Director
NCT00143611	VP Clinical Science	Study Director
NCT00143663	Medical Director	Study Director
NCT00143676	Medical Director	Study Director
NCT00144300	Boehringer Ingelheim	Study Chair
NCT00145327	Novartis Pharmaceuticals	Study Chair
NCT00146224	MD	Study Director
NCT00146289	Boehringer Ingelheim Study Coordinator	Study Chair
NCT00147498	Pfizer CT.gov Call Center	Study Director
NCT00147537	Pfizer CT.gov Call Center	Study Director
NCT00147628	Pfizer CT.gov Call Center	Study Director
NCT00148915	HoffmannLaRoche Clinical Trials, MD	Study Director
NCT00148941	GSK Clinical Trials	Study Director
NCT00150215	Pfizer CT.gov Call Center	Study Director
NCT00150397	Pfizer CT.gov Call Center	Study Director
NCT00151333	Medical Monitor	Study Director
NCT00151398	Medical Monitor	Study Director
NCT00151489	Pfizer CT.gov Call Center	Study Director
NCT00151528	Pfizer CT.gov Call Center	Study Director
NCT00151879	UCB Clinical Trial Call Center	Study Director
NCT00152386	UCB Clinical Trial Call Center	Study Director
NCT00156910	Medical Director	Study Chair
NCT00156949	MD	Study Director
NCT00157326	Call 1-877-CTLILLY (1-877-285-4559) or 1-317-615-4559 Mon - Fri 9 AM - 5 PM Eastern time (UTC/GMT - 5 hours, EST)	Study Director
NCT00157339	Call 1-877-CTLILLY (1-877-285-4559) or 1-317-615-4559 Mon-Fri 9 AM to 5 PM Eastern Time (UTC/GMT - 5 hour, EST)	Study Director
NCT00158600	Medical Monitor	Study Director
NCT00159653	Pfizer CT.gov Call Center	Study Director
NCT00159705	Pfizer CT.gov Call Center	Study Director
NCT00159731	Pfizer CT.gov Call Center	Study Director
NCT00160342	Global Clinical Director Solvay	Study Director
NCT00160602	UCB Clinical Trial Call Center	Study Director
NCT00160641	UCB Clinical Trial Call Center	Study Director
NCT00161681	Medical Monitor, MD	Study Director
NCT00162123	Bristol-Myers Squibb	Study Director
NCT00162136	Bristol-Myers Squibb	Study Director
NCT00162149	Bristol-Myers Squibb	Study Director
NCT00162292	Bristol-Myers Squibb	Study Director
NCT00162305	Bristol Myers Squibb	Study Director
NCT00162318	Call 1-877-CTLILLY (1-877-285-4559) or 1-317-615-4559 Mon - Fri 9 AM - 5 PM Eastern time (UTC/GMT - 5 hours, EST)	Study Director
NCT00162981	Email contact via H. Lundbeck A/S	Study Director
NCT00163046	Pfizer CT.gov Call Center	Study Director
NCT00163085	Pfizer CT.gov Call Center	Study Director
NCT00168051	Medical Monitor	Study Director
NCT00168051	Trial Manager	Principal Investigator
NCT00168051	Trial Manager	Principal Investigator
NCT00168051	Trial Manager	Principal Investigator
NCT00168051	Trial Manager	Principal Investigator
NCT00168051	Trial Manager	Principal Investigator
NCT00168051	Trial Manager	Principal Investigator
NCT00168103	Program Director, Clinical R&D	Study Director
NCT00168337	Medical Director	Study Director
NCT00168389	Medical Director	Study Director
NCT00168415	Medical Director	Study Director
NCT00168428	Medical Director	Study Director
NCT00168454	Medical Director	Study Director
NCT00168779	Boehringer Ingelheim	Study Chair
NCT00170768	Novartis	Study Chair
NCT00171184	Novartis	Study Chair
NCT00171405	Novartis Pharmaceuticals	Study Director
NCT00171457	Novartis	Study Director
NCT00171470	Novartis	Study Director
NCT00171613	Novartis	Study Chair
NCT00172185	Clinical Development	Study Director
NCT00174434	Pfizer CT.gov Call Center	Study Director
NCT00174720	ICD CSD	Study Director
NCT00174733	ICD CSD	Study Director
NCT00174746	ICD CSD	Study Director
NCT00174785	International Clinical Development	Study Director
NCT00174798	Clinical Sciences & Operations	Study Director
NCT00174837	ICD CSD	Study Director
NCT00174928	Medical Director	Study Director
NCT00175825	UCB Clinical Trial Call Center	Study Director
NCT00175877	UCB Clinical Trial Call Center	Study Director
NCT00189488	MD	Study Director
NCT00190671	Call 1-877-CTLILLY (1-877-285-4559) or 1-317-615-4559 Mon-Fri from 9am- 5pm Eastern time (UTC/GMT - 5 hours, EST)	Study Director
NCT00190853	Call 1-877-CTLILLY (1-877-285-4559) or 1-317-615-4559 Mon-Fri 9 AM â€“ 5 PM Eastern time (UTC/GMT - 5 hours, EST)	Study Director
NCT00190866	Call 1-877-CTLILLY (1-877-285-4559) or 1-317-615-4559 Mon-Fri 9 AM - 5 PM Eastern time (UTC/GMT - 5 hours, EST)	Study Director
NCT00190879	Call 1-877-CTLILLY (1-877-285-4559) or 317-615-4559 Mon-Fri 9 AM - 5 PM Eastern Time (UTC/GMT - 5 hours,EST)	Study Director
NCT00191412	Call 1-877-CTLILLY (1-877-285-4559) or 1-317-615-4559 Mon - Fri 9 AM - 5 PM Eastern time (UTC/GMT) - 5 hours, EST)	Study Director
NCT00193687	Global Clinical Director Solvay	Study Director
NCT00193713	Global Clinical Director Solvay	Study Director
NCT00195208	Medical Monitor	Study Director
NCT00195351	Medical Monitor	Study Director
NCT00195546	Medical Monitor	Study Director
NCT00195546	Trial Manager	Principal Investigator
NCT00195546	Trial Manager	Principal Investigator
NCT00195546	Trial Manager	Principal Investigator
NCT00195546	Trial Manager	Principal Investigator
NCT00195546	Trial Manager	Principal Investigator
NCT00195546	Trial Manager	Principal Investigator
NCT00195546	Trial Manager	Principal Investigator
NCT00195546	Trial Manager	Principal Investigator
NCT00196326	Duramed Protocol Chair	Study Chair
NCT00196339	Duramed Protocol Chair	Study Chair
NCT00196365	Duramed Protocol Chair	Study Chair
NCT00196391	Duramed Protocol Chair	Study Chair
NCT00196989	GSK Clinical Trials	Study Director
NCT00197028	GSK Clinical Trials	Study Director
NCT00197054	GSK Clinical Trials	Study Director
NCT00197080	GSK Clinical Trials	Study Director
NCT00197223	GSK Clinical Trials	Study Director
NCT00197262	GSK Clinical Trials	Study Director
NCT00197288	GSK Clinical Trials	Study Director
NCT00202878	Medical Director	Study Director
NCT00206141	AstraZeneca Seroquel Medical Science Director, MD	Study Director
NCT00206154	AstraZeneca Symbicort Medical Science Director, MD	Study Director
NCT00206167	AstraZeneca Symbicort Medical Science Director, MD	Study Director
NCT00206583	Bayer Study Director	Study Director
NCT00206726	Bayer Study Director	Study Director
NCT00207051	Bristol-Myers Squibb	Study Director
NCT00207077	Call 1-877-CTLILLY (1-877-285-4559) or 1-317-615-4559 Mon - Fri 9 AM - 5 PM Eastern time (UTC/GMT - 5 hours, EST)	Study Director
NCT00207090	Bristol-Myers Squibb	Study Director
NCT00207116	Call 1-877-CTLILLY (1-877-285-4559) or 1-317-615-4559 Mon - Fri 9 AM - 5 PM Eastern time (UTC/GMT - 5 hours, EST)	Study Director
NCT00210496	Janssen Ortho LLC Clinical Trial	Study Director
NCT00210522	Johnson & Johnson Pharmaceutical Research & Development, L.L. C. Clinical Trial	Study Director
NCT00210535	Johnson & Johnson Pharmaceutical Research & Development, L.L. C. Clinical Trial	Study Director
NCT00210548	Johnson & Johnson Pharmaceutical Research & Development, L.L. C. Clinical Trial	Study Director
NCT00210574	Johnson & Johnson Pharmaceutical Research & Development, L.L. C. Clinical Trial	Study Director
NCT00210587	Johnson & Johnson Pharmaceutical Research & Development, L.L. C. Clinical Trial	Study Director
NCT00210600	Johnson & Johnson Pharmaceutical Research & Development, L.L. C. Clinical Trial	Study Director
NCT00210704	Johnson & Johnson Pharmaceutical Research & Development, L.L. C. Clinical Trial	Study Director
NCT00210717	Johnson & Johnson Pharmaceutical Research & Development, L.L. C. Clinical Trial	Study Director
NCT00210899	Johnson & Johnson Pharmaceutical Research & Development, L.L. C. Clinical Trial	Study Director
NCT00210964	Johnson & Johnson Pharmaceutical Research & Development, L.L. C. Clinical Trial	Study Director
NCT00212810	Ortho McNeil Neurologics, Inc. Clinical Trial	Study Director
NCT00212875	Johnson & Johnson Pharmaceutical Research & Development, L.L. C. Clinical Trial	Study Director
NCT00214604	AstraZeneca Crestor Medical Sciences Director, MD	Study Director
NCT00217204	McNeil Consumer & Specialty Pharmaceuticals, a Division of Mc Neil-PPC, Inc. Clinical Trial	Study Director
NCT00219011	Novartis Pharmaceuticals	Study Director
NCT00219050	Novartis Pharmaceuticals	Study Director
NCT00219063	Novartis Pharmaceuticals	Study Director
NCT00219076	Novartis Pharmaceuticals	Study Director
NCT00219102	Novartis Pharmaceuticals	Study Director
NCT00219115	Novartis Pharmaceuticals	Study Director
NCT00219141	Novartis Pharmaceuticals	Study Director
NCT00219154	Novartis Pharmaceuticals	Study Director
NCT00219167	Novartis Pharmaceuticals	Study Director
NCT00219180	Novartis Pharmaceuticals	Study Director
NCT00219193	Novartis Pharmaceuticals	Study Director
NCT00219297	Novartis Pharmaceuticals	Study Director
NCT00219557	Pfizer CT.gov Call Center	Study Director
NCT00219609	Pfizer CT.gov Call Center	Study Director
NCT00219635	Pfizer CT.gov Call Center	Study Director
NCT00220818	Medical Director	Study Director
NCT00225121	Pfizer CT.gov Call Center	Study Director
NCT00225823	GSK Clinical Trials	Study Director
NCT00225862	GSK Clinical Trials	Study Director
NCT00226811	Pfizer CT.gov Call Center	Study Director
NCT00228059	Novartis Pharmcuticals	Study Chair
NCT00228449	Affymax	Study Director
NCT00228462	AstraZeneca Seroquel Medical Science Director, MD	Study Director
NCT00228566	Sponsor's Medical Expert, MD	Study Director
NCT00229008	Johnson & Johnson Pharmaceutical Research & Development, L.L. C. Clinical Trial	Study Director
NCT00229138	Novartis	Study Director
NCT00229437	Medical Director	Study Director
NCT00230516	Nexium Medical Science Director, MD	Study Director
NCT00230776	Pfizer CT.gov Call Center	Study Director
NCT00230789	Pfizer CT.gov Call Center	Study Director
NCT00230828	Global Clinical Director Solvay	Study Director
NCT00231166	Novartis Pharmaceuticals	Study Director
NCT00231166	Novartis Pharmaceuticals	Study Director
NCT00231413	GSK Clinical Trials	Study Director
NCT00231478	Clinical Trials	Study Director
NCT00231569	Medical Monitor	Study Director
NCT00231725	Call 1-877-CTLILLY (1-877-285-4559) or 1-317-615-4559 Mon - Fri 9 AM - 5 PM Eastern time (UTC/GMT - 5 hours, EST)	Study Director
NCT00231777	Medical Monitor	Study Director
NCT00231790	Medical Monitor	Study Director
NCT00231816	Medical Monitor	Study Director
NCT00232141	Pfizer CT.gov Call Center	Study Director
NCT00232154	Pfizer CT.gov Call Center	Study Director
NCT00232180	Pfizer CT.gov Call Center	Study Director
NCT00232297	ICD CSD	Study Director
NCT00232310	ICD CSD	Study Director
NCT00232596	GSK Clinical Trials	Study Director
NCT00233012	Johnson & Johnson Pharmaceutical Research & Development, L.L. C. Clinical Trial	Study Director
NCT00233025	Call 1-877-CTLILLY (1-877-285-4559) or 1-317-615-4559 Mon - Fri 9 AM - 5 PM Eastern time (UTC/GMT - 5 hours, EST)	Study Director
NCT00233883	Clinical Trials	Study Director
NCT00234819	Medical Monitor	Study Director
NCT00235391	Novartis Pharmaceuticals	Study Director
NCT00235755	GSK Clinical Trials	Study Director
NCT00235820	Global Medical Information	Study Director
NCT00237237	Novartis Pharmaceuticals	Study Director
NCT00237250	Novartis Pharmaceuticals	Study Director
NCT00238485	Novartis Customer Care information	Study Chair
NCT00238732	Medical Monitor	Study Director
NCT00239239	MD	Study Director
NCT00239577	GSK Clinical Trials	Study Director
NCT00239876	Novartis	Study Director
NCT00239967	ICD CSD	Study Director
NCT00240617	GSK Clinical Trials	Study Director
NCT00240630	GSK Clinical Trials	Study Director
NCT00240643	GSK Clinical Trials	Study Director
NCT00241436	AstraZeneca Arimidex Medical Sciences Director, MD	Study Director
NCT00241722	GSK Clinical Trials, MD	Study Director
NCT00242476	Medical Monitor	Study Director
NCT00242580	Novartis Pharmaceuticals	Study Chair
NCT00242710	Pfizer CT.gov Call Center	Study Director
NCT00242736	AstraZeneca Nexium Medical Sciences Director, MD	Study Director
NCT00243347	AstraZeneca Oncology Medical Sciences Director, MD	Study Director
NCT00243503	Pfizer CT.gov Call Center	Study Director
NCT00243659	Medical Monitor	Study Director
NCT00244140	Bayer Study Director	Study Director
NCT00244322	Call 1-877-CTLILLY (1-877-285-4559) or 1-317-615-4559 Mon - Fri 9 AM - 5 PM Eastern time (UTC/GMT - 5 hours, EST)	Study Director
NCT00244712	GSK Clinical Trials	Study Director
NCT00244725	GSK Clinical Trials	Study Director
NCT00244751	GSK Clinical Trials	Study Director
NCT00244764	GSK Clinical Trials	Study Director
NCT00245258	Pfizer CT.gov Call Center	Study Director
NCT00245570	Medical Monitor	Study Director
NCT00245973	Medical Monitor, MD	Study Director
NCT00246012	Centocor, Inc. Clinical Trial	Study Director
NCT00246207	Janssen-Ortho Inc. Clinical Trial	Study Director
NCT00246233	Janssen-Ortho Inc. Clinical Trial	Study Director
NCT00246337	Medical Monitor	Study Director
NCT00246571	Pfizer CT.gov Call Center	Study Director
NCT00246610	Pfizer CT.gov Call Center	Study Director
NCT00246623	Pfizer CT.gov Call Center	Study Director
NCT00246636	GSK Clinical Trials	Study Director
NCT00246701	GSK Clinical Trials	Study Director
NCT00247390	Medical Director Clinical Science	Study Director
NCT00247676	Pfizer CT.gov Call Center	Study Director
NCT00248170	Novartis Pharmaceuticals	Study Director
NCT00249041	MD	Study Director
NCT00249912	Medical Director	Study Director
NCT00250276	GSK Clinical Trials	Study Director
NCT00250419	Medical Monitor	Study Director
NCT00250432	Medical Monitor	Study Director
NCT00250458	Medical Monitor	Study Director
NCT00250601	Clinical Sciences & Operations	Study Director
NCT00250653	Clinical Sciences & Operations	Study Director
NCT00250679	Sepracor Medical Director	Study Director
NCT00251004	Novartis	Study Director
NCT00251030	Pfizer CT.gov Call Center	Study Director
NCT00251680	Medical Director	Study Director
NCT00251693	Medical Director	Study Chair
NCT00251719	Medical Director	Study Director
NCT00251745	Medical Director	Study Director
NCT00251758	Medical Director	Study Director
NCT00252330	ICD CSD	Study Director
NCT00252343	ICD CSD	Study Director
NCT00252356	ICD CSD	Study Director
NCT00253903	ICD CSD	Study Director
NCT00253968	ICD	Study Director
NCT00254046	Tibotec Pharmaceuticals Clinical Trial	Study Director
NCT00254293	Bristol-Myers Squibb	Study Director
NCT00255047	Medical Director	Study Director
NCT00255099	Tibotec Pharmaceuticals Clinical Trial	Study Director
NCT00255151	Medical Director	Study Chair
NCT00255164	Medical Director	Study Director
NCT00255190	Medical Director	Study Director
NCT00256750	Bristol-Myers Squibb	Study Director
NCT00256854	GSK Clinical Trials	Study Director
NCT00256867	GSK Clinical Trials, MD, PhD	Study Director
NCT00256880	GSK Clinical Trials	Study Director
NCT00256932	GSK Clinical Trials, MD	Study Director
NCT00257010	Janssen Ortho LLC Clinical Trial	Study Director
NCT00257166	Pfizer CT.gov Call Center	Study Director
NCT00257257	ICD CSD	Study Director
NCT00258557	Tibotec Pharmaceuticals Clinical Trial	Study Director
NCT00258817	Clinical Trials	Study Director
NCT00258830	Medical Director	Study Director
NCT00258856	Medical Monitor	Study Director
NCT00258895	Medical Director	Study Director
NCT00259012	Medical Monitor	Study Director
NCT00259012	Trial Manager	Principal Investigator
NCT00259012	Trial Manager	Principal Investigator
NCT00259012	Trial Manager	Principal Investigator
NCT00259012	Trial Manager	Principal Investigator
NCT00259012	Trial Manager	Principal Investigator
NCT00259012	Trial Manager	Principal Investigator
NCT00259012	Trial Manager	Principal Investigator
NCT00259129	Bayer Study Director	Study Director
NCT00259311	Call 1-877-CTLILLY (1-877-285-4559) or 1-317-615-4559 Mon-Fri 9 AM - 5 PM Eastern time (UTC/GMT - 5 hours, EST)	Study Director
NCT00259740	MD	Study Director
NCT00259870	GSK Clinical Trials	Study Director
NCT00259922	GSK Clinical Trials, MD	Study Director
NCT00259987	GSK Clinical Trials, MD	Study Director
NCT00260039	Medical Monitor	Study Director
NCT00260065	Eisai US Medical Services	Study Director
NCT00260156	Novartis Pharmaceuticals	Study Director
NCT00260832	Eisai Medical Services	Study Director
NCT00260923	Novartis Pharmaceuticals	Study Director
NCT00261365	Bristol-Myers Squibb	Study Director
NCT00261443	Bristol-Myers Squibb	Study Director
NCT00261833	Senior Director Immonology & Pulmonology, Clinical R&D	Study Director
NCT00261846	Pfizer CT.gov Call Center	Study Director
NCT00261950	MD	Study Director
NCT00262028	Novartis Vaccines	Study Chair
NCT00262236	Novartis Pharmaceutical	Study Director
NCT00262483	Medical Monitor	Study Director
NCT00262600	Boehringer Ingelheim	Study Chair
NCT00262990	Novartis Pharmaceuticals	Study Director
NCT00263068	UCB Clinical Trial Call Center	Study Director
NCT00263276	Bristol Myers Squibb	Study Director
NCT00263328	Pfizer CT.gov Call Center	Study Director
NCT00264147	Medical Monitor	Study Director
NCT00264537	Centocor, Inc. Clinical Trial	Study Director
NCT00264550	Centocor, Inc. Clinical Trial	Study Director
NCT00264576	Novartis Vaccines	Study Chair
NCT00264615	GSK Clinical Trials	Study Director
NCT00264875	Pfizer CT.gov Call Center	Study Director
NCT00264901	Global Clinical Registry (GCR, 1452)	Study Director
NCT00264914	ICD CSD	Study Director
NCT00265083	Centocor, Inc. Clinical Trial	Study Director
NCT00265096	Centocor, Inc. Clinical Trial	Study Director
NCT00265304	IDEA AG Clinical Trial	Study Director
NCT00265317	Pfizer CT.gov Call Center	Study Director
NCT00265330	Pfizer CT.gov Call Center	Study Director
NCT00265551	Medical Monitor	Study Director
NCT00266240	Clinical Trials	Study Director
NCT00266253	Clinical Trials	Study Director
NCT00266409	UCB Clinical Trial Call Center	Study Director
NCT00266604	Johnson & Johnson Pharmaceutical Research & Development, L.L. C. Clinical Trial	Study Director
NCT00266643	Call 1-877-CTLILLY (1-877-285-4559) or 1-317-615-4559 Mon-Fri 9 AM - 5 PM Eastern time UTC/GMT - 5 hours, EST	Study Director
NCT00266656	Call 1-877-CTLILLY (1-877-285-4559) or 1-317-615-4559 Mon-Fri 9 AM - 5 PM Eastern Time (UTC/GMT - 5 hrs)	Study Director
NCT00266877	Puma	Study Director
NCT00267020	Call 1-877-CTLILLY (1-877-285-4559) or 1-317-615-4559 Mon - Fri 9 AM - 5 PM Eastern time (UTC/GMT - 5 hours, EST)	Study Director
NCT00267202	Novartis	Study Chair
NCT00267254	Pfizer CT.gov Call Center	Study Director
NCT00267488	GSK Clinical Trials	Study Director
NCT00267748	Pfizer CT.gov Call Center	Study Director
NCT00267956	Centocor, Inc. Clinical Trial	Study Director
NCT00267969	Centocor Research & Development, Inc. Clinical Trial	Study Director
NCT00268892	Clinical Development Support	Study Director
NCT00268905	Eisai US Medical Services	Study Director
NCT00268957	Medical Monitor	Study Director
NCT00269048	GSK Clinical Trials	Study Director
NCT00269204	Medical Monitor	Study Director
NCT00269217	Medical Monitor	Study Director
NCT00269477	Medical Monitor	Study Director
NCT00269516	Global Clinical Director Solvay	Study Director
NCT00271817	Medical Monitor	Study Director
NCT00272779	Bristol-Myers Squibb	Study Director
NCT00272935	Duramed Research Protocol Chair	Study Chair
NCT00273039	GSK Clinical Trials	Study Director
NCT00273052	GSK Clinical Trials	Study Director
NCT00273299	Novartis Pharmaceuticals	Study Director
NCT00273312	Novartis Pharmaceuticals	Study Director
NCT00274690	GSK Clinical Trials	Study Director
NCT00274716	Medical Monitor	Study Director
NCT00275197	Pfizer CT.gov Call Center	Study Director
NCT00275236	UCB Clinical Trial Call Center	Study Director
NCT00276094	Shionogi Clinical Trials Administrator Clinical Support Help Line	Study Director
NCT00276458	Medical Monitor	Study Director
NCT00276484	Medical Monitor	Study Director
NCT00277212	Bristol-Myers Squibb	Study Director
NCT00277238	Pfizer CT.gov Call Center	Study Director
NCT00277472	Novartis 862-778-8300 Pharmaceuticals	Study Director
NCT00277498	Pfizer CT.gov Call Center	Study Director
NCT00277810	Medical Monitor	Study Director
NCT00277810	Trial Manager	Principal Investigator
NCT00277810	Trial Manager	Principal Investigator
NCT00277810	Trial Manager	Principal Investigator
NCT00277810	Trial Manager	Principal Investigator
NCT00277810	Trial Manager	Principal Investigator
NCT00277810	Trial Manager	Principal Investigator
NCT00277810	Trial Manager	Principal Investigator
NCT00277810	Trial Manager	Principal Investigator
NCT00277810	Trial Manager	Principal Investigator
NCT00277823	Medical Monitor	Study Director
NCT00277914	Boehringer Ingelheim	Study Chair
NCT00278941	AstraZeneca Seroquel Medical Science Director, MD	Study Director
NCT00279201	Call 1-877-CTLILLY (1-877-285-4559) or 1-317-615-4559 Mon-Fri 9 AM - 5 PM Eastern time (UTC/GMT - 5 hours, EST)	Study Director
NCT00279214	Call 1-877-CTLILLY (1-877-285-4559) or 1-317-651-4559 Mon - Fri 9 AM - 5 PM Eastern time (UTC/GMT - 5 hours, EST)	Study Director
NCT00280423	GSK Clinical Trials	Study Director
NCT00280436	GSK Clinical Trials	Study Director
NCT00280540	Novartis Pharmaceuticals	Study Director
NCT00280566	Pfizer CT.gov Call Center	Study Director
NCT00280995	Medical Monitor	Study Director
NCT00281008	Medical Monitor	Study Director
NCT00281554	Use Central Contact	Study Director
NCT00281580	Boehringer Ingelheim	Study Chair
NCT00281593	Boehringer Ingelheim	Study Chair
NCT00281632	GSK Clinical Trials, MD	Study Director
NCT00282048	Pfizer CT.gov Call Center	Study Director
NCT00282295	GSK Clinical Trials	Study Director
NCT00282464	Pfizer CT.gov Call Center	Study Director
NCT00282919	Pfizer CT.gov Call Center	Study Director
NCT00282984	Pfizer CT.gov Call Center	Study Director
NCT00282997	Pfizer CT.gov Call Center	Study Director
NCT00283439	MD	Study Director
NCT00284128	Clinical Sciences & Operations	Study Director
NCT00284141	ICD CSD	Study Director
NCT00284804	Medarex Medical Monitor	Study Director
NCT00285012	Pfizer CT.gov Call Center	Study Director
NCT00286091	MD	Study Director
NCT00286429	VP Biological Sciences	Study Director
NCT00286442	VP Biological Sciences	Study Director
NCT00286455	VP Biological Sciences	Study Director
NCT00286468	VP Biological Sciences	Study Director
NCT00286481	Medical Director	Study Director
NCT00286494	VP Biological Sciences	Study Director
NCT00288236	ICD CSD	Study Director
NCT00288431	Medical Director	Study Director
NCT00288652	Pfizer CT.gov Call Center	Study Director
NCT00289185	GSK Clinical Trials	Study Director
NCT00289198	GSK Clinical Trials	Study Director
NCT00289627	Bristol-Myers Squibb	Study Director
NCT00289783	GSK Clinical Trials	Study Director
NCT00289874	Medical Monitor	Study Director
NCT00289887	Medical Monitor	Study Director
NCT00289900	Medical Monitor	Study Director
NCT00289913	Medical Monitor	Study Director
NCT00290563	Medical Monitor	Study Director
NCT00290901	Pfizer CT.gov Call Center	Study Director
NCT00291187	Vanda Pharmaceuticals	Study Director
NCT00291330	Boehringer Ingelheim	Study Chair
NCT00291356	GSK Clinical Trials	Study Director
NCT00291577	Pfizer CT.gov Call Center	Study Director
NCT00291928	GSK Clinical Trials	Study Director
NCT00292227	UCB Clinical Trial Call Center	Study Director
NCT00292981	Program Director	Study Director
NCT00293059	Bayer Study Director	Study Director
NCT00293254	Medical Monitor	Study Director
NCT00293813	MD	Study Director
NCT00293826	MD	Study Director
NCT00294047	GSK Clinical Trials	Study Director
NCT00294086	Novartis Pharmaceuticals	Study Director
NCT00294515	Clinical Trials	Study Chair
NCT00294710	Novartis Pharmaceuticals	Principal Investigator
NCT00294736	Medical Monitor	Study Director
NCT00295282	Bristol-Myers Squibb	Study Director
NCT00295633	Bristol-Myers Squibb	Study Director
NCT00295750	Clinical Development Support	Study Director
NCT00295763	Medical Monitor	Study Director
NCT00295815	Call 1-877-CTLILLY (1-877-285-4559) or 1-317-615-4559 Mon-Fri 9AM - 5PM Eastern time (UTC/GMT - 5 hours, EST)	Study Director
NCT00296127	Pfizer CT.gov Call Center	Study Director
NCT00296374	AstraZeneca Crestor Medical Science Director, MD	Study Director
NCT00296400	AstraZeneca Crestor Medical Science Director, MD	Study Director
NCT00296465	Clinical Development Support	Study Director
NCT00296478	Clinical Development Support	Study Director
NCT00296491	GSK Clinical Trials	Study Director
NCT00296530	GSK Clinical Trials	Study Director
NCT00296569	Medical Monitor	Study Director
NCT00297167	Aptalis Medical Information	Study Director
NCT00297180	GSK Clinical Trials	Study Director
NCT00297817	Novartis Vaccines - Drug Information Services	Study Chair
NCT00298623	GSK Clinical Trials	Study Director
NCT00298675	Clinical Sciences & Operations	Study Director
NCT00298766	Medical Monitor	Study Director
NCT00298987	Bristol-Myers Squibb	Study Director
NCT00299130	Clinical Trials	Study Director
NCT00299494	Pfizer CT.gov Call Center	Study Director
NCT00299507	Alcon Investigators	Principal Investigator
NCT00299546	Centocor, Inc. Clinical Trial	Study Director
NCT00299702	Johnson & Johnson Pharmaceutical Research & Development, L.L. C. Clinical Trial	Study Director
NCT00299715	Johnson & Johnson Pharmaceutical Research & Development, L.L. C. Clinical Trial	Study Director
NCT00299871	ICD CSD	Study Director
NCT00300274	Novartis	Study Director
NCT00300339	ICD CSD	Study Director
NCT00300677	Pfizer CT.gov Call Center	Study Director
NCT00300755	Medical Monitor	Study Director
NCT00301236	Novartis Pharmaceuticals	Study Chair
NCT00302471	Medical Monitor	Study Director
NCT00303056	Clinical Sciences & Operations	Study Director
NCT00303069	Medical Monitor	Study Director
NCT00303251	Novartis Pharmaceuticals	Study Director
NCT00303472	MD	Study Director
NCT00303485	Clinical Trials	Study Director
NCT00303498	Pfizer CT.gov Call Center	Study Director
NCT00303563	Clinical Trials	Study Director
NCT00303589	Clinical Trials	Study Director
NCT00303602	Call 1-877-CTLILLY (1-877-285-4559) or 1-317-615-4559 Mon - Fri 9 AM to 5 PM Eastern Time (UTC/GMT - 5 hours, EST)	Study Director
NCT00304525	Novartis Pharmaceuticals	Study Director
NCT00304525	Novartis Pharmaceuticals	Study Director
NCT00305188	Clinical Sciences & Operations	Study Director
NCT00305604	Medical Monitor	Study Director
NCT00305903	Novartis	Study Chair
NCT00306254	Pfizer CT.gov Call Center	Study Director
NCT00306293	GSK Clinical Trials	Study Director
NCT00306384	VP Biological Sciences	Study Director
NCT00306592	Medical Director	Study Director
NCT00306787	Novartis Pharmaceuticals	Study Director
NCT00307021	GSK Clinical Trials	Study Director
NCT00307437	Centocor, Inc. Clinical Trial	Study Director
NCT00307749	Professor	Principal Investigator
NCT00308503	ICD CSD	Study Director
NCT00308581	UCB Clinical Trial Call Center	Study Director
NCT00308750	Call 1-877-CTLILLY (1-877-285-4559) or 317-615-4559 Mon - Fri 9 AM - 5 PM Eastern time (UTC/GMT - 5 hours, EST)	Study Director
NCT00309049	Bristol-Myers Squibb	Study Director
NCT00309140	Call 1-877-CTLILLY (1-877-285-4559) or 1-317-615-4559 Mon - Fri 9 AM - 5 PM Eastern time (UTC/GMT - 5 hours, EST)	Study Director
NCT00309686	Johnson & Johnson Pharmaceutical Research & Development, L.L. C. Clinical Trial	Study Director
NCT00309699	Johnson & Johnson Pharmaceutical Research & Development, L.L. C. Clinical Trial	Study Director
NCT00310375	GSK Clinical Trials	Study Director
NCT00310544	Bayer Study Director	Study Director
NCT00310817	Novartis Vaccines - Drug Information Services	Study Chair
NCT00311090	ICD CSD	Study Director
NCT00311363	GSK Clinical Trials	Study Director
NCT00311376	Medical Director	Study Director
NCT00312130	Novartis Pharmaceuticals	Study Director
NCT00312182	Pfizer CT.gov Call Center	Study Director
NCT00312377	Contact-US@sanofi.com	Study Director
NCT00312494	Pfizer CT.gov Call Center	Study Director
NCT00312845	Medical Monitor	Study Director
NCT00312858	Medical Monitor	Study Director
NCT00313001	Global Clinical Registry (GCR, 1452)	Study Director
NCT00313248	Bayer Study Director	Study Director
NCT00313300	Bristol-Myers Squibb	Study Director
NCT00313781	Pfizer CT.gov Call Center	Study Director
NCT00314054	Medical Monitor	Study Director
NCT00314782	AstraZeneca Emerging Oncology Medical Science Director, MD	Study Director
NCT00314860	GSK Clinical Trials	Study Director
NCT00314951	Medical Director	Study Director
NCT00314964	Pfizer CT.gov Call Center	Study Director
NCT00315705	Medical Monitor	Study Director
NCT00315757	GSK Clinical Trials	Study Chair
NCT00316082	Bristol-Myers Squibb	Study Director
NCT00316173	GSK Clinical Trials	Study Director
NCT00316186	GSK Clinical Trials	Study Director
NCT00316225	Call 1-877-CTLILLY (1-877-285-4559) or 1-317-615-4559 Mon - Fri 9 AM - 5 PM Eastern time (UTC/GMT - 5 hours, EST)	Study Director
NCT00316706	GSK Clinical Trials	Study Director
NCT00316758	Clinical Trials	Study Director
NCT00316771	Clinical Trials	Study Director
NCT00316992	Medical Director Clinical Science	Study Director
NCT00317044	AstraZeneca Nexium Medical Science Director, MD	Study Director
NCT00317395	ICD CSD	Study Director
NCT00317642	Medical Monitor	Study Director
NCT00318448	ICD CSD	Study Director
NCT00318500	Medical Monitor	Study Director
NCT00318500	Trial Manager	Principal Investigator
NCT00318500	Trial Manager	Principal Investigator
NCT00318500	Trial Manager	Principal Investigator
NCT00318500	Trial Manager	Principal Investigator
NCT00318500	Trial Manager	Principal Investigator
NCT00319163	Medical Monitor	Study Director
NCT00319254	Pfizer CT.gov Call Center	Study Director
NCT00319501	Pfizer CT.gov Call Center	Study Director
NCT00319553	Medical Director	Study Director
NCT00320255	Bristol-Myers Squibb	Study Director
NCT00320385	GSK Clinical Trials	Study Director
NCT00320489	Call 1-877-CTLILLY (1-877-285-4559) or 1-317-615-4559 Mon - Fri 9 AM - 5 PM Eastern time (UTC/GMT- 5 hours, EST)	Study Director
NCT00320541	Call 1-877-CTLILLY (1-877-285-4559) or 1-317-615-4559 Mon - Fri 9 AM - 5 PM Eastern time (UTC/GMT - 5 hours, EST)	Study Director
NCT00320710	Novartis Pharmaceuticals	Study Director
NCT00320788	Clinical Trial Management	Study Director
NCT00321464	MD	Study Director
NCT00321477	GSK Clinical Trials	Study Director
NCT00321516	Bristol-Myers Squibb	Study Director
NCT00321620	MD	Study Director
NCT00321711	MD	Study Director
NCT00321737	Medical Director	Study Chair
NCT00321815	Pfizer CT.gov Call Center	Study Director
NCT00321854	Boehringer Ingelheim	Study Chair
NCT00321984	Medical Director	Study Director
NCT00322231	Medical Monitor	Study Director
NCT00322361	Medical Monitor	Study Director
NCT00322400	MD	Study Director
NCT00322517	Pfizer CT.gov Call Center	Study Director
NCT00322556	Program Coordinator	Study Director
NCT00323297	Pfizer CT.gov Call Center	Study Director
NCT00323622	GSK Clinical Trials	Study Director
NCT00323882	Bristol-Myers Squibb	Study Director
NCT00324155	Bristol-Myers Squibb	Study Director
NCT00324974	Medical Director	Study Director
NCT00325130	Medical Monitor	Study Director
NCT00325195	Medical Director, MD	Study Director
NCT00325351	Bayer Study Director	Study Director
NCT00325364	Call 1-877-CTLILLY (1-877-285-4559) or 1-317-615-4559 Mon - Fri 9 AM - 5 PM Eastern Time (UTC/GMT - 5 hours, EST)	Study Director
NCT00325468	MD	Study Director
NCT00325689	Bristol-Myers Squibb	Study Director
NCT00325728	Medical Director Clinical Science	Study Director
NCT00326105	Seroquel Medical Science Director, MD	Study Director
NCT00326144	Seroquel Medical Science Director, MD	Study Director
NCT00326183	Medical Monitor	Study Director
NCT00326248	GSK Clinical Trials	Study Director
NCT00326287	Johnson & Johnson Pharmaceutical Research & Development, L.L. C. Clinical Trial	Study Director
NCT00326300	McNeil Consumer & Specialty Pharmaceuticals Clinical Trial	Study Director
NCT00326326	Pfizer CT.gov Call Center	Study Director
NCT00326391	McNeil Consumer & Specialty Pharmaceuticals, a Division of Mc Neil-PPC, Inc. Clinical Trial	Study Director
NCT00326586	Bristol-Myers Squibb	Study Director
NCT00326716	Bristol-Myers Squibb	Study Director
NCT00326963	Clinical Trials	Study Director
NCT00327015	Bristol-Myers Squibb	Study Director
NCT00327145	Novartis Pharmaceuticals	Study Chair
NCT00327171	ICD CSD	Study Director
NCT00327379	Bayer Study Director	Study Director
NCT00327535	Clinical Trials	Study Director
NCT00327587	Novartis Pharmaceuticals	Principal Investigator
NCT00327743	ICD	Study Director
NCT00328172	Boehringer Ingelheim	Study Chair
NCT00328198	Medical Monitor	Study Director
NCT00328627	VP Biological Sciences	Study Director
NCT00329004	Bristol-Myers Squibb	Study Director
NCT00329082	Call 1-877-CTLILLY (1-877-285-4559) or 1-317-615-4559 Mon-Fri 9 AM - 5 PM Eastern Time (UTC/GMT - 5 hours, EST)	Study Director
NCT00329147	Medical Monitor	Study Director
NCT00329186	Medical Monitor	Study Director
NCT00329238	Boehringer Ingelheim	Study Chair
NCT00329355	GSK Clinical Trials	Study Director
NCT00329459	GSK Clinical Trials	Study Director
NCT00329628	Bayer Study Director	Study Director
NCT00329849	Novartis Vaccines & Diagnostics -	Study Chair
NCT00329901	Novartis Vaccines - Information Services	Study Chair
NCT00330395	Medical Monitor	Study Director
NCT00330460	MD	Study Director
NCT00330473	Call 1-877-CTLILLY (1-877-285-4559) or 1-317-615-4559 Mon - Fri 9 AM - 5 PM Eastern time (UTC/GMT - 5 hours, EST)	Study Director
NCT00330759	MD	Study Director
NCT00331175	Pfizer CT.gov Call Center	Study Director
NCT00332020	Bayer Study Director	Study Director
NCT00332163	MD	Study Director
NCT00332202	Call 1-877-CTLILLY (1-877-285-4559) or 1-317-615-4559 Mon - Fri 9 AM - 5 PM Eastern time (UTC/GMT - 5 hours, EST)	Study Director
NCT00332241	Bristol-Myers Squibb	Study Director
NCT00332761	Pfizer CT.gov Call Center	Study Director
NCT00332917	Global Clinical Director Solvay	Study Director
NCT00333112	Astellas US Medical Information	Study Director
NCT00333151	Global Clinical Registry (GCR, 1452)	Study Director
NCT00333281	Call 1-877-CTLILLY (1-877-285-4559) or 1-317-615-4559 Mon - Fri 9 AM - 5 PM Eastern time (UTC/GMT - 5 hours, EST)	Study Director
NCT00333359	GSK Clinical Trials	Study Director
NCT00333788	UCB Clinical Trial Call Center	Study Director
NCT00333814	Medical Director	Study Director
NCT00333866	Pfizer CT.gov Call Center	Study Director
NCT00334126	Johnson & Johnson Pharmaceutical Research & Development, L.L. C. Clinical Trial	Study Director
NCT00334152	GSK Clinical Trials	Study Director
NCT00334282	GSK Clinical Trials	Study Director
NCT00334607	GSK Clinical Trials	Study Director
NCT00335166	Global Clinical Director Solvay	Study Director
NCT00335374	Global Clinical Director Solvay	Study Director
NCT00336479	Medical Monitor	Study Director
NCT00336492	Centocor, Inc. Clinical Trial	Study Director
NCT00336713	Clinical Sciences & Operations	Study Director
NCT00337493	Clinical Trials	Study Director
NCT00337571	Bristol-Myers Squibb	Study Director
NCT00337610	Medical Monitor	Study Director
NCT00337662	Call 1-877-CTLILLY (1-877-285-4559) or 1-317-615-4559 Mon - Fri 9 AM - 5 PM Eastern time (UTC/GMT - 5 hours, EST)	Study Director
NCT00337675	Medical Monitor	Study Director
NCT00337701	Clinical Trials	Study Director
NCT00337727	Medical Monitor	Study Director
NCT00337935	Johnson & Johnson Pharmaceutical Research & Development, L.L. C. Clinical Trial	Study Director
NCT00338130	AZD6244 Medical Science Director, MD	Study Director
NCT00338884	Pfizer CT.gov Call Center	Study Director
NCT00339183	MD	Study Director
NCT00339872	Medical Monitor	Study Director
NCT00340327	Medical Monitor	Study Director
NCT00340834	Novartis Pharmaceuticals	Study Director
NCT00343200	Pfizer CT.gov Call Center	Study Director
NCT00343252	Call 1-877-CTLILLY (1-877-285-4559) or 1-317-615-4559 Mon - Fri 9 AM - 5 PM Eastern time (UTC/GMT -5 hours, EST)	Study Director
NCT00343291	Call 1-877-CTLILLY (1-877-285-4559) or 1-317-615-4559 Mon - Fri 9 AM - 5 PM Eastern time (UTC/GMT - 5 hours, EST)	Study Director
NCT00345189	Biogen Idec Medical Monitor, MD	Study Director
NCT00345579	GSK Clinical Trials	Study Director
NCT00345618	ICD CSD	Study Director
NCT00345683	GSK Clinical Trials	Study Director
NCT00345839	MD	Study Director
NCT00346034	Pfizer CT.gov Call Center	Study Director
NCT00346073	GSK Clinical Trials	Study Director
NCT00346216	Pfizer CT.gov Call Center	Study Director
NCT00346775	GSK Clinical Trials	Study Director
NCT00347360	GSK Clinical Trials, M.D.	Study Director
NCT00347425	Global Clinical Director Solvay	Study Director
NCT00347919	GSK Clinical Trials	Study Director
NCT00347958	Clinical Trials	Study Director
NCT00348140	GSK Clinical Trials	Study Director
NCT00348309	GSK Clinical Trials	Study Director
NCT00348374	Pfizer CT.gov Call Center	Study Director
NCT00348491	Novartis Pharmaceuticals	Study Director
NCT00349336	Clinical Trials	Study Director
NCT00349349	GSK Clinical Trials	Study Director
NCT00349531	Boehringer Ingelheim	Study Chair
NCT00350051	Bayer Study Director	Study Director
NCT00350103	UCB Clinical Trial Call Center	Study Director
NCT00350168	Novartis Pharmaceuticals	Study Director
NCT00350207	Boehringer Ingelheim	Study Chair
NCT00350727	GSK Clinical Trials	Study Director
NCT00350779	Medical Monitor	Study Director
NCT00351104	PPD	Principal Investigator
NCT00351468	Novartis Pharmaceuticals	Study Director
NCT00351884	Novartis Pharmaceuticals	Study Director
NCT00352625	PPD	Principal Investigator
NCT00353262	Clinical Trials	Study Director
NCT00353418	Clinical Trials	Study Director
NCT00353496	Medical Director, Endocrinology	Study Director
NCT00353522	Clinical Trials	Study Director
NCT00353912	Novartis Pharmaceuticals	Study Director
NCT00354536	GSK Clinical Trials	Study Director
NCT00354627	Tibotec Pharmaceuticals Clinical Trial	Study Director
NCT00354809	GSK Clinical Trials	Study Director
NCT00354965	GSK Clinical Trials	Study Director
NCT00355082	GSK Clinical Trials	Study Director
NCT00355121	Medical Director	Study Director
NCT00355134	Novartis Pharmaceuticals	Study Chair
NCT00355238	Bristol-Myers Squibb	Study Director
NCT00355524	Tibotec Pharmaceuticals Limited, Ireland Clinical Trial	Study Director
NCT00355615	Crestor Medical Science Director, MD	Study Director
NCT00355641	GSK Clinical Trials	Study Director
NCT00355849	Call 1-877-CTLILLY (1-877-285-4559) or 1-317-615-4559 Mon-Fri 9 AM - 5 PM Eastern Time (UTC/GMT - 5 hours, EST)	Study Director
NCT00356109	Call 1-877-CTLILLY (1-877-285-4559) or 1-317-615-4559 Mon - Fri 9 AM - 5 PM Eastern Time (UTC/GMT - 5 hours, EST)	Study Director
NCT00356135	Call 1-877-CTLILLY (1-877-285-4559) or 317-615-4559 Mon - Fri 9 am - 5 pm Eastern time (UTC/GMT - 5 hours, EST)	Study Director
NCT00356408	UCB Clinical Trial Call Center	Study Director
NCT00356460	Medical Monitor	Study Director
NCT00356915	GSK Clinical Trials	Study Director
NCT00357188	Bristol-Myers Squibb	Study Director
NCT00357240	Bristol-Myers Squibb	Study Director
NCT00357370	Bristol-Myers Squibb	Study Director
NCT00357604	Bristol-Myers Squibb	Study Director
NCT00357721	Bristol-Myers Squibb	Study Director
NCT00357825	Pfizer CT.gov Call Center	Study Director
NCT00357968	Call 1-877-CTLILLY (1-877-285-4559) or 1-317-615-4559 Mon - Fri 9 AM - 5 PM Eastern time (UTC/GMT - 5 hours, EST)	Study Director
NCT00358150	Medical Monitor	Study Director
NCT00358215	MD	Study Director
NCT00358358	GSK Clinical Trials	Study Director
NCT00358449	GSK Clinical Trials	Study Director
NCT00358540	GSK Clinical Trials	Study Director
NCT00358631	ICD CSD	Study Director
NCT00358644	Eisai US Medical Services	Study Director
NCT00358878	ICD	Study Director
NCT00359021	Tibotec Pharmaceuticals Clinical Trial	Study Director
NCT00359619	GSK Clinical Trials	Study Director
NCT00359788	Boehringer Ingelheim	Study Chair
NCT00359944	Medical Director, MD	Study Director
NCT00359983	GSK Clinical Trials	Study Director
NCT00360100	Pfizer CT.gov Call Center	Study Director
NCT00360230	GSK Clinical Trials	Study Director
NCT00360243	Boehringer Ingelheim	Study Chair
NCT00360490	Bayer Study Director	Study Director
NCT00360529	Sprout Pharmaceuticals	Study Chair
NCT00360555	Boehringer Ingelheim	Study Chair
NCT00361101	Medical Monitor	Study Director
NCT00361153	Director Clinical Development	Study Director
NCT00361335	Centocor, Inc. Clinical Trial	Study Director
NCT00361348	MD	Study Director
NCT00361504	Johnson & Johnson Pharmaceutical Research & Development, L.L. C. Clinical Trial	Study Director
NCT00361569	Duramed Protocol Chair	Study Chair
NCT00361582	Johnson & Johnson Pharmaceutical Research & Development, L.L. C. Clinical Trial	Study Director
NCT00361634	MD	Study Director
NCT00361790	Bristol-Myers Squibb	Study Director
NCT00361894	Bayer Study Director	Study Director
NCT00362115	VP Clinical Science Strategy	Study Director
NCT00362232	Bayer Study Director	Study Director
NCT00362271	Bristol-Myers Squibb	Study Director
NCT00362479	Duramed Medical Monitor	Principal Investigator
NCT00362609	Medical Monitor	Study Director
NCT00362609	Trial Manager	Principal Investigator
NCT00362609	Trial Manager	Principal Investigator
NCT00362609	Trial Manager	Principal Investigator
NCT00362609	Trial Manager	Principal Investigator
NCT00362609	Trial Manager	Principal Investigator
NCT00362609	Trial Manager	Principal Investigator
NCT00362609	Trial Manager	Principal Investigator
NCT00362609	Trial Manager	Principal Investigator
NCT00362609	Trial Manager	Principal Investigator
NCT00362713	Bristol-Myers Squibb	Study Director
NCT00362726	Bristol-Myers Squibb	Study Director
NCT00362830	Bristol-Myers Squibb	Study Director
NCT00363051	Novartis Pharmaceuticals	Study Director
NCT00363142	GSK Clinical Trials	Study Director
NCT00363194	GSK Clinical Trials, MD	Study Director
NCT00363311	GSK Clinical Trials	Study Director
NCT00363415	Call 1-877-CTLILLY(1-877-285-4559) or 1-317-615-4559 Mon - Fri 9 AM - 5 PM Eastern time (UTC/GMT - 5 hours, EST)	Study Director
NCT00363870	GSK Clinical Trials	Study Director
NCT00364013	MD	Study Director
NCT00364182	Pfizer CT.gov Call Center	Study Director
NCT00364546	Johnson & Johnson Pharmaceutical Research & Development, L.L. C. Clinical Trial	Study Director
NCT00364793	Bristol-Myers Squibb	Study Director
NCT00365300	Medical Monitor	Study Director
NCT00365339	Bristol-Myers Squibb	Study Director
NCT00365352	GSK Clinical Trials	Study Director
NCT00365560	Boehringer Ingelheim Study Coordinator	Study Chair
NCT00365586	PPD	Principal Investigator
NCT00365859	Bristol-Myers Squibb	Study Director
NCT00366002	Novartis Pharmaceutical Corporation	Study Chair
NCT00366171	Medical Monitor	Study Director
NCT00366249	Medical Monitor	Study Director
NCT00366249	Trial Manager	Principal Investigator
NCT00366249	Trial Manager	Principal Investigator
NCT00366249	Trial Manager	Principal Investigator
NCT00366249	Trial Manager	Principal Investigator
NCT00366249	Trial Manager	Principal Investigator
NCT00366249	Trial Manager	Principal Investigator
NCT00366249	Trial Manager	Principal Investigator
NCT00366249	Trial Manager	Principal Investigator
NCT00366249	Trial Manager	Principal Investigator
NCT00366249	Trial Manager	Principal Investigator
NCT00366249	Trial Manager	Principal Investigator
NCT00366249	Trial Manager	Principal Investigator
NCT00366249	Trial Manager	Principal Investigator
NCT00366249	Trial Manager	Principal Investigator
NCT00366249	Trial Manager	Principal Investigator
NCT00366249	Trial Manager	Principal Investigator
NCT00366249	Trial Manager	Principal Investigator
NCT00366249	Trial Manager	Principal Investigator
NCT00366249	Trial Manager	Principal Investigator
NCT00366249	Trial Manager	Principal Investigator
NCT00366249	Trial Manager	Principal Investigator
NCT00366249	Trial Manager	Principal Investigator
NCT00366249	Trial Manager	Principal Investigator
NCT00366249	Trial Manager	Principal Investigator
NCT00366249	Trial Manager	Principal Investigator
NCT00366249	Trial Manager	Principal Investigator
NCT00366249	Trial Manager	Principal Investigator
NCT00366249	Trial Manager	Principal Investigator
NCT00366249	Trial Manager	Principal Investigator
NCT00366249	Trial Manager	Principal Investigator
NCT00366249	Trial Manager	Principal Investigator
NCT00366249	Trial Manager	Principal Investigator
NCT00366262	Medical Monitor	Study Director
NCT00366340	Medical Monitor	Study Director
NCT00366340	Trial Manager	Principal Investigator
NCT00366379	Clinical Trials	Study Director
NCT00366522	Medical Monitor	Study Director
NCT00366548	Medical Monitor	Study Director
NCT00366548	Trial Manager	Principal Investigator
NCT00366600	Puma	Study Director
NCT00366652	Medical Monitor	Study Director
NCT00366678	Medical Monitor	Study Director
NCT00366678	Trial Manager	Principal Investigator
NCT00366834	GSK Clinical Trials	Study Director
NCT00366899	Medical Monitor	Study Director
NCT00366899	Trial Manager	Principal Investigator
NCT00367120	Pfizer CT.gov Call Center	Study Director
NCT00367445	Pfizer CT.gov Call Center	Study Director
NCT00367536	Medical Monitor	Study Director
NCT00367614	Medical Monitor	Study Director
NCT00367653	Pfizer CT.gov Call Center	Study Director
NCT00367679	GSK Clinical Trials	Study Director
NCT00367887	Pfizer CT.gov Call Center	Study Director
NCT00368251	UCB Clinical Trial Call Center	Study Director
NCT00368277	Novartis Pharmaceuticals	Study Director
NCT00368368	Clinical Trials	Study Director
NCT00368576	GSK Clinical Trials	Study Director
NCT00368966	Medical Monitor	Study Director
NCT00368966	Trial Manager	Principal Investigator
NCT00369304	Medical Monitor	Study Director
NCT00369343	Medical Monitor	Study Director
NCT00369382	Pfizer CT.gov Call Center	Study Director
NCT00369434	Medical Monitor	Study Director
NCT00369473	MD	Study Director
NCT00369824	GSK Clinical Trials	Study Director
NCT00369941	Medical Monitor	Study Director
NCT00370032	GSK Clinical Trials	Study Director
NCT00370331	GSK Clinical Trials	Study Director
NCT00370435	GSK Clinical Trials	Study Director
NCT00370513	GSK Clinical Trials	Study Director
NCT00370552	Bristol-Myers Squibb	Study Director
NCT00371150	Bristol-Myers Squibb	Study Director
NCT00371254	Bristol-Myers Squibb	Study Director
NCT00371345	Bristol-Myers Squibb	Study Director
NCT00371566	GSK Clinical Trials, MD, PhD	Study Director
NCT00371683	Bristol-Myers Squibb	Study Director
NCT00372424	Pfizer CT.gov Call Center	Study Director
NCT00372476	Novartis Pharmaceuticals	Study Director
NCT00372476	Novartis Pharmaceuticals	Study Director
NCT00372775	Pfizer CT.gov Call Center	Study Director
NCT00372788	Emerging Oncology Medical Science Director, MD	Study Director
NCT00372944	Emerging Oncology Medical Science Director, MD	Study Director
NCT00373256	Pfizer CT.gov Call Center	Study Director
NCT00373425	Medical Monitor	Study Director
NCT00373529	Medical Monitor	Study Director
NCT00373542	GSK Clinical Trials	Study Director
NCT00373685	Pfizer CT.gov Call Center	Study Director
NCT00373958	Medical Monitor	Study Director
NCT00374166	Clinical Sciences & Operations	Study Director
NCT00374322	GSK Clinical Trials	Study Director
NCT00374855	Call 1-877-CTLILLY (1-877-285-4559) or 1-317-615-4559 Mon-Fri 9AM-5PM Eastern time (UTC/GMT - 5 hours, EST	Study Director
NCT00374868	Call 1-877-CTLILLY (1-877-285-4559) Mon - Fri 9 AM - 5 PM Eastern Time (UTC/GMT - 5 hours, EST)	Study Director
NCT00374907	Bristol-Myers Squibb	Study Director
NCT00375284	Boehringer Ingelheim	Study Chair
NCT00375505	Novartis Pharmaceuticals	Study Director
NCT00375505	Novartis Pharmaceuticals	Study Director
NCT00376038	GSK Clinical Trials	Study Director
NCT00376324	Medical Monitor	Study Director
NCT00376584	Medical Monitor	Study Director
NCT00376623	Boehringer Ingelheim	Study Chair
NCT00376896	GSK Clinical Trials, Dr	Study Director
NCT00377182	Clinical Trials	Study Director
NCT00377234	Clinical Trials	Study Director
NCT00377442	Clinical Trials	Study Director
NCT00377585	GSK Clinical Trials	Study Director
NCT00377611	GSK Clinical Trials	Study Director
NCT00377637	Clinical Trials	Study Director
NCT00377728	GSK Clinical Trials	Study Director
NCT00377819	MD	Study Director
NCT00377858	Call 1-877-CTLILLY (1-877-285-4559 or 1-317-615-4559 Mon-Fri 9 AM - 5 PM Eastern time (UTC/GMT - 5 hours, EST)	Study Director
NCT00378014	Novartis Pharmaceuticals	Study Director
NCT00378287	Janssen-Ortho Inc. Clinical Trial	Study Director
NCT00378833	Medical Monitor	Study Director
NCT00379756	GSK Clinical Trials	Study Director
NCT00379899	MD	Study Director
NCT00380211	GSK Clinical Trials	Study Director
NCT00380224	Medical Monitor	Study Director
NCT00380250	Medical Director, MD	Study Director
NCT00380302	ICD CSD	Study Director
NCT00380328	Puma	Study Director
NCT00380380	Novartis Pharmaceuticals	Study Director
NCT00380393	GSK Clinical Trials	Study Director
NCT00380445	Novartis Pharmaceuticals	Study Director
NCT00380744	Call 1-877-CTLILLY (1-877-285-4559) or 1-317-615-4559 Mon - Fri 9AM - 5PM Eastern time (UTC/GMT - 5 hours, EST)	Study Director
NCT00380900	Medical Monitor	Study Director
NCT00381238	GSK Clinical Trials	Study Director
NCT00381251	Trial Manager	Study Director
NCT00381303	Tibotec, Inc. Clinical Trial	Study Director
NCT00382096	Novartis Pharmaceuticals	Study Director
NCT00382304	Medical Monitor	Study Director
NCT00382408	Duramed Protocol Chair	Study Chair
NCT00382993	GSK Clinical Trials	Study Director
NCT00383123	GSK Clinical Trials	Study Director
NCT00383149	Bristol-Myers Squibb	Study Director
NCT00383162	GSK Clinical Trials	Study Director
NCT00383292	Call 1-877-CTLILLY (1-877-285-4559) or 1-317-615-4559 Mon - Fri 9 AM - 5 PM Eastern time (UTC/GMT - 5 hours, EST)	Study Director
NCT00383422	Call 1-877-CTLILLY (1-877-285-4559) or 1-317-615-4559 Mon - Fri 9 AM - 5 PM Eastern Time (UTC/GMT - 5 hours, EST)	Study Director
NCT00383513	UCB Clinical Trial Call Center	Study Director
NCT00383578	Novartis Pharmaceuticals	Study Director
NCT00383916	Medical Monitor	Study Director
NCT00384033	Pfizer CT.gov Call Center	Study Director
NCT00384059	Medical Monitor	Study Director
NCT00384059	Trial Manager	Principal Investigator
NCT00384072	Medical Monitor	Study Director
NCT00384072	Trial Manager	Principal Investigator
NCT00384072	Trial Manager	Principal Investigator
NCT00384085	Medical Affairs	Study Director
NCT00384280	Medical Monitor	Study Director
NCT00384358	Pfizer CT.gov Call Center	Study Director
NCT00384397	Medical Monitor	Study Director
NCT00384852	Medical Monitor	Study Director
NCT00384852	Trial Manager	Principal Investigator
NCT00384852	Trial Manager	Principal Investigator
NCT00384904	Bristol-Myers Squibb	Study Director
NCT00384917	Medical Monitor	Study Director
NCT00384930	Call 1-877-CTLILLY (1-877-285-4559) or 1-317-615-4559 Mon - Fri 9 AM - 5 PM Eastern time (UTC/GMT - 5 hours, EST)	Study Director
NCT00385008	GSK Clinical Trials	Study Director
NCT00385255	GSK Clinical Trials	Study Director
NCT00385307	ICD CSD	Study Director
NCT00385580	Bristol-Myers Squibb	Study Director
NCT00385671	Call 1-877-CTLILLY (1-877-285-4559) or 1-317-615-4559 Mon - Fri 9 AM - 5 PM Eastern Time (UTC/GMT - 5 hours, EST)	Study Director
NCT00385944	Call 1-877-CTLILLY (1-877-285-4559) or 1-317-615-4559 Mon - Fri 9 AM - 5 PM Eastern Time (UTC/GMT - 5 hours, EST)	Study Director
NCT00386009	Call 1-877-CTLILLY (1-877-285-4559) or 1-317-615-4559 Mon - Fri 9 AM - 5 PM Eastern time (UTC/GMT - 5 hours, EST)	Study Director
NCT00386087	Call 1-877-CTLILLY (1-877-285-4559) or 1-317-615-4559 Mon - Fri 9 AM - 5 PM Eastern Time(UTC/GMT - 5 Hours, EST)	Study Director
NCT00386100	GSK Clinical Trials	Study Director
NCT00386139	Novartis Pharmaceuticals	Study Director
NCT00386308	Clinical Development Support	Study Director
NCT00386334	Medical Director, CNS	Study Chair
NCT00386425	Call 1-877-CTLILLY (1-877-285-4559) or 1-317-615-4559 Mon-Fri 9 AM - 5 PM Eastern time (UTC/GMT - 5 hours, EST)	Study Director
NCT00386607	Novartis Pharmaceuticals	Study Director
NCT00387088	Boehringer Ingelheim	Study Chair
NCT00387127	GSK Clinical Trials	Study Director
NCT00387140	Medical Monitor	Study Director
NCT00387387	GSK Clinical Trials	Study Director
NCT00387517	Novartis Pharmaceuticals	Study Director
NCT00387764	GSK Clinical Trials	Study Director
NCT00387881	GSK Clinical Trials	Study Director
NCT00387946	Clinical Sciences & Operations	Study Director
NCT00388076	GSK Clinical Trials	Study Director
NCT00388518	Clinical Trials	Study Director
NCT00388557	Bristol-Myers Squibb	Study Director
NCT00388583	Medical Director	Study Director
NCT00388882	Boehringer Ingelheim	Study Chair
NCT00388986	Clinical Trials	Study Director
NCT00389155	Bristol-Myers Squibb	Study Director
NCT00389441	Pfizer CT.gov Call Center	Study Director
NCT00389532	Medical Director	Study Director
NCT00389857	Medical Director	Study Director
NCT00390039	Javelin Pharmaceuticals	Study Director
NCT00390533	Clinical Sciences & Operations	Study Director
NCT00390806	GSK Clinical Trials	Study Director
NCT00390884	Medical Director	Study Director
NCT00391027	Pfizer CT.gov Call Center	Study Director
NCT00391053	Medical Director	Study Director
NCT00391118	Call 1-877-CTLILLY (1-877-285-4559) or 1-317-615-4559 Mon - Fri 9 AM - 5 PM Eastern time (UTC/GMT - 5 hours, EST)	Study Director
NCT00391209	Call 1-877-CTLILLY (1-877-285-4559) or 1-317-615-4559 Mon - Fri 9 AM - 5 PM Eastern time (UTC/GMT - 5 hours, EST)	Study Director
NCT00391391	Medical Director	Study Director
NCT00392080	Pfizer CT.gov Call Center	Study Director
NCT00392288	ICD CSD	Study Director
NCT00393328	Bristol-Myers Squibb	Study Director
NCT00393822	MD	Study Director
NCT00393939	Pfizer CT.gov Call Center	Study Director
NCT00394030	GSK Clinical Trials	Study Director
NCT00394173	Novartis Pharmaceuticals Corp.	Study Chair
NCT00394277	Clinical Trials	Study Director
NCT00394563	Pfizer CT.gov Call Center	Study Director
NCT00394771	Duramed Medical Monitor	Principal Investigator
NCT00394836	GSK Clinical Trials	Study Director
NCT00395018	Bristol-Myers Squibb	Study Director
NCT00395343	Medical Monitor	Study Director
NCT00395512	VP, Biological Sciences	Study Director
NCT00395629	Novartis Pharmaceuticals, M.D.	Study Director
NCT00396006	Baxter BioScience Investigator, MD	Study Director
NCT00396097	Pfizer CT.gov Call Center	Study Director
NCT00396227	Novartis Pharmaceuticals	Study Director
NCT00396279	MD	Study Director
NCT00396331	Medical Monitor	Study Director
NCT00396357	Novartis Pharmaceuticals	Study Director
NCT00396422	Alza Corporation Clinical Trial	Study Director
NCT00396591	ICD	Study Director
NCT00396630	GSK Clinical Trials	Study Director
NCT00396799	Medical Monitor	Principal Investigator
NCT00396877	International Clinical Development Clinical Study Director	Study Director
NCT00397033	Johnson & Johnson Pharmaceutical Research & Development, L.L. C. Clinical Trial	Study Director
NCT00397176	Medical Monitor	Study Director
NCT00397631	Medical Monitor	Study Director
NCT00397722	GSK Clinical Trials	Study Director
NCT00397839	GSK Clinical Trials, MD	Study Director
NCT00398125	GSK Clinical Trials	Study Director
NCT00398476	GSK Clinical Trials	Study Director
NCT00398580	GSK Clinical Trials, M.D., Ph.D., FACP	Study Director
NCT00398645	GSK Clinical Trials, MD	Study Director
NCT00399438	Bristol-Myers Squibb	Study Director
NCT00399490	Pfizer CT.gov Call Center	Study Director
NCT00399542	Medical Monitor, MD	Study Director
NCT00399685	Bristol-Myers Squibb	Study Director
NCT00399711	Global Clinical Registry (GCR, 1452), MD	Study Director
NCT00399906	Bristol-Myers Squibb	Study Director
NCT00400153	Boehringer Ingelheim	Study Chair
NCT00400296	Clinical Trials	Study Director
NCT00400361	Clinical Trials	Study Director
NCT00400400	Novartis	Study Director
NCT00400439	Clinical Trials	Study Director
NCT00400608	GSK Clinical Trials	Study Director
NCT00400777	Novartis AG	Study Chair
NCT00401193	Clinical Development Support	Study Director
NCT00401219	Medical Monitor	Study Director
NCT00401245	Pfizer CT.gov Call Center	Study Director
NCT00401544	MD	Study Director
NCT00401583	GSK Clinical Trials, MD	Study Director
NCT00401726	Medical Monitor	Study Director
NCT00401765	Centocor, Inc. Clinical Trial	Study Director
NCT00401830	UCB Clinical Trial Call Center	Study Director
NCT00401973	Call 1-877-CTLILLY (1-877-285-4559) or 1-317-615-4559 Mon - Fri 9 AM - 5 PM Eastern time (UTC/GMT - 5 hours, EST)	Study Director
NCT00402103	Novartis Pharmaceuticals	Study Chair
NCT00402116	Call 1-877-CTLILLY (1-877-285-4559) or 1-317-615-4559 Mon - Fri 9 AM - 5 PM Eastern time (UTC/GMT - 5 hours, EST)	Study Director
NCT00402168	Bristol-Myers Squibb	Study Director
NCT00402181	Centocor, Inc. Clinical Trial	Study Director
NCT00402233	Boehringer Ingelheim	Study Chair
NCT00402324	Call 1-877-CTLILLY (1-877-285-4559) or 1-317-615-4559 Mon - Fri 9 AM to 5 PM Eastern Time (UTC/GMT - 5 hours, EST)	Study Director
NCT00402337	Microbia Medical Affairs	Study Director
NCT00402363	GSK Clinical Trials	Study Director
NCT00402428	GSK Clinical Trials	Study Director
NCT00402597	Johnson & Johnson Pharmaceutical Research & Development, L.L. C. Clinical Trial	Study Director
NCT00402688	Johnson & Johnson Pharmaceutical Research & Development, L.L. C. Clinical Trial	Study Director
NCT00402909	Novartis Pharmaceuticals	Study Director
NCT00402987	Pfizer CT.gov Call Center	Study Director
NCT00403416	Novartis Pharmaceuticals	Study Director
NCT00403637	Novartis	Principal Investigator
NCT00403767	Johnson & Johnson Pharmaceutical Research & Development, L.L. C. Clinical Trial	Study Director
NCT00404001	Microbia Medical Affairs	Study Director
NCT00404768	GSK Clinical Trials	Study Director
NCT00404924	Clinical Sciences & Operations	Study Director
NCT00406016	Novartis Pharmaceuticals	Study Director
NCT00406237	Pfizer CT.gov Call Center	Study Director
NCT00406315	Pfizer CT.gov Call Center	Study Director
NCT00406588	Global Clinical Director Solvay	Study Director
NCT00406640	Medical Monitor	Study Director
NCT00406640	Trial Manager	Principal Investigator
NCT00406640	Trial Manager	Principal Investigator
NCT00406640	Trial Manager	Principal Investigator
NCT00406848	Call 1-877-CTLILLY (1-877-285-4559) or 1-317-615-4559 Mon - Fri 9 AM to 5 PM Eastern time (UTC/GMT - 5 hours, EST)	Study Director
NCT00407173	Medical Monitor	Study Director
NCT00407745	Pfizer CT.gov Call Center	Study Director
NCT00408317	Aptalis Medical Information	Study Director
NCT00408421	Call 1-877-CTLILLY (1-877-285-4559) or 1-317-615-4559 Mon - Fri 9 AM - 5 PM Eastern Time (UTC/GMT - 5 hours, EST)	Study Director
NCT00408603	Sunesis Medical Monitor, MD	Study Director
NCT00408876	Call 1-877-CTLILLY (1-877-285-4559) or 1-317-615-4559 Mon - Fri 9 AM - 5 PM Eastern time (UTC/GMT - 5 hours, EST)	Study Director
NCT00409188	Medical Responsible	Study Director
NCT00409708	Novartis Pharmaceuticals	Study Chair
NCT00409773	Medical Monitor	Study Director
NCT00410072	Bristol-Myers Squibb	Study Director
NCT00410124	Novartis Pharmaceuticals	Study Director
NCT00410163	GSK Clinical Trials	Study Director
NCT00410202	Bristol-Myers Squibb	Study Director
NCT00410254	Medical Monitor	Study Director
NCT00410280	Pfizer CT.gov Call Center	Study Director
NCT00410371	GSK Clinical Trials	Study Director
NCT00410384	GSK Clinical Trials	Study Director
NCT00410410	Bristol-Myers Squibb	Study Director
NCT00410514	Use Central Contact	Study Director
NCT00411099	Novartis Pharmaceuticals	Study Director
NCT00411242	Novartis Pharmaceuticals	Study Director
NCT00411385	GSK Clinical Trials	Study Director
NCT00411437	Pfizer CT.gov Call Center	Study Director
NCT00411450	MD	Study Director
NCT00411528	Novartis Pharmaceuticals	Study Director
NCT00411580	Novartis	Principal Investigator
NCT00411580	Novartis Pharmaceuticals	Study Director
NCT00412061	Novartis Pharmaceuticals	Study Director
NCT00412113	Pfizer CT.gov Call Center	Study Director
NCT00412321	Centocor, Inc. Clinical Trial	Study Director
NCT00412373	Johnson & Johnson Pharmaceutical Research & Development, L.L. C. Clinical Trial	Study Director
NCT00412529	Novartis Pharmaceuticals	Study Director
NCT00412555	Clinical Trials	Study Director
NCT00412737	Clinical Trials	Study Director
NCT00412880	Boehringer Ingelheim	Study Chair
NCT00412893	Medical Director	Study Director
NCT00412984	Bristol-Myers Squibb	Study Director
NCT00413010	Pfizer CT.gov Call Center	Study Director
NCT00413049	Novartis Pharmaceuticals	Study Director
NCT00413075	enquiries@topotarget.com	Study Chair
NCT00413205	Clinical Trials	Study Director
NCT00413218	Medical Director	Study Director
[truncated: 8,573 more rows]

## Sheet: 8907
nct_id	last_name	role
NCT00099437	Faslodex Medical Science Director, MD	Study Director
NCT00141921	MD	Study Director
NCT00150800	UCB Cares	Study Director
NCT00175916	UCB Cares	Study Director
NCT00251433	Novartis Pharmaceuticals	Study Director
NCT00263588	Novartis Pharmaceuticals	Study Director
NCT00272987	Novartis Pharmaceuticals	Study Director
NCT00274469	AstraZeneca Faslodex Medical Science Director, MD	Study Director
NCT00278915	AstraZeneca Faslodex Medical Science Director, MD	Study Director
NCT00281658	Novartis Pharmaceuticals	Study Director
NCT00300781	Puma	Study Director
NCT00306202	Bristol-Myers Squibb	Study Director
NCT00309179	Eisai Medical Services	Study Director
NCT00310388	GSK Clinical Trials	Study Director
NCT00322218	Biogen Idec, MD	Study Director
NCT00338182	Emerging Oncology Medical Science Director, MD	Study Director
NCT00338286	Janssen Research &amp; Development, LLC C. Clinical Trial	Study Director
NCT00364351	Clinical Sciences &amp; Operations	Study Director
NCT00367471	Novartis Pharmaceuticals	Study Director
NCT00375674	Pfizer CT.gov Call Center	Study Director
NCT00378482	AstraZeneca AstraZeneca	Study Director
NCT00387205	Novartis Pharmaceuticals	Study Director
NCT00398567	Puma	Study Director
NCT00401843	Janssen Research &amp; Development, LLC Clinical Trial	Study Director
NCT00410761	Clinical Sciences &amp; Operations	Study Director
NCT00418886	Clinical Sciences &amp; Operations	Study Director
NCT00423891	Bristol-Myers Squibb	Study Director
NCT00444535	Novartis Pharmaceuticals	Study Director
NCT00445458	Puma	Study Director
NCT00446446	MD	Study Director
NCT00451555	Call 1-877-CTLILLY (1-877-285-4559) or 1-317-615-4559 Mon - Fri 9 AM - 5 PM Eastern time (UTC/GMT - 5 hours, EST)	Study Director
NCT00452413	Call 1-877-CTLILLY (1-877-285-4559) or 1-317-615-4559 Mon - Fri 9 AM - 5PM Eastern time (UTC/GMT- 5 hours,EST)	Study Director
NCT00463814	Emerging Oncology Medical Science Director, MD	Study Director
NCT00471497	Novartis Pharmaceuticals	Study Director
NCT00476996	Clinical Trials	Study Director
NCT00479817	MD	Study Director
NCT00486889	Medical Monitor	Study Director
NCT00490139	Novartis Pharmaceuticals	Study Director
NCT00496769	Bristol-Myers Squibb	Study Director
NCT00501059	Bayer Study Director	Study Director
NCT00510718	Medical Director	Study Director
NCT00520104	Javelin Pharmaceuticals	Study Director
NCT00532675	Novartis Pharmaceuticals	Study Director
NCT00543439	Pfizer CT.gov Call Center	Study Director
NCT00553358	Novartis Pharmaceuticals	Study Director
NCT00574288	Janssen Research &amp; Development, LLC Clinical Trial	Study Director
NCT00626197	Clinical Trials	Study Director
NCT00636168	Bristol-Myers Squibb	Study Director
NCT00664326	Bayer Study Director	Study Director
NCT00667251	Novartis pharmaceuticals	Study Director
NCT00676715	Clinical Trials	Study Director
NCT00680901	Novartis Pharmaceuticals	Study Director
NCT00680992	MD	Study Director
NCT00685776	Medical Monitor	Study Director
NCT00697346	Medical Monitor	Study Director
NCT00703326	Call 1-877-CTLILLY (1-877-285-4559) or 1-317-615-4559 Mon - Fri 9 AM - 5 PM Eastern time (UTC/GMT - 5 hours, EST)	Study Director
NCT00706030	Puma	Study Director
NCT00709761	Novartis Pharmaceuticals	Study Director
NCT00712933	GSK Clinical Trials	Study Director
NCT00720941	Novartis Pharmaceuticals	Study Director
NCT00721409	Pfizer CT.gov Call Center	Study Director
NCT00722137	Medical Monitor	Study Director
NCT00726388	Javelin Pharmaceuticals	Study Director
NCT00730639	Bristol-Myers Squibb	Study Director
NCT00741260	Puma	Study Director
NCT00748189	Novartis Pharmaceuticals	Study Director
NCT00756509	Novartis Pharmaceuticals	Study Director
NCT00761774	UCB Cares	Study Director
NCT00767819	Novartis Pharmaceuticals	Study Director
NCT00777036	Bristol-Myers Squibb	Study Director
NCT00777101	Puma	Study Director
NCT00782067	Novartis Pharmaceuticals	Study Director
NCT00789373	Call 1-877-CTLILLY (1-877-285-4559) or 1-317-615-4559 Mon - Fri 9 AM - 5 PM Eastern time (UTC/GMT - 5 hours, EST)	Study Director
NCT00790816	Novartis Pharmaceuticals	Study Director
NCT00790933	Medical Monitor	Study Director
NCT00791700	Pfizer CT.gov Call Center	Study Director
NCT00794781	Eisai Medical Services	Study Director
NCT00805194	Boehringer Ingelheim	Study Chair
NCT00820222	Novartis Pharmaceuticals	Study Director
NCT00824265	Novartis Pharmaceuticals	Study Director
NCT00825955	Bristol-Myers Squibb	Study Director
NCT00829166	Clinical Trials	Study Director
NCT00835770	Medical Director	Study Director
NCT00853372	MD	Study Director
NCT00858377	MD	Study Director
NCT00862979	Novartis Pharmaceuticals	Study Director
NCT00863681	Bayer Study Director	Study Director
NCT00866697	Novartis Pharmaceuticals	Study Director
NCT00867113	Novartis Pharmaceuticals	Study Director
NCT00876395	Novartis Pharmaceuticals	Study Director
NCT00877006	Sponsor's Medical Expert	Study Director
NCT00878709	Puma	Study Director
NCT00887198	Janssen Research &amp; Development, LLC Clinical Trial	Study Director
NCT00901901	Bayer Study Director	Study Director
NCT00908752	Bristol-Myers Squibb	Study Director
NCT00910247	CNS Medical Director	Study Director
NCT00910429	Bayer Study Director	Study Director
NCT00915018	Puma	Study Director
NCT00918203	Call 1-877-CTLILLY (1-877-285-4559) or 1-317-615-4559 Mon - Fri 9 AM - 5 PM Eastern time (UTC/GMT - 5 hours, EST)	Study Director
NCT00920816	Pfizer CT.gov Call Center	Study Director
NCT00940602	Novartis Pharmaceuticals	Study Director
NCT00943722	Medical Director	Study Director
NCT00946647	Novartis Pharmaceuticals	Study Director
NCT00948675	Call 1-877-CTLILLY (1-877-285-4559) or 1-317-615-4559 Mon - Fri 9 AM - 5 PM Eastern time (UTC/GMT - 5 hours, EST)	Study Director
NCT00949650	Boehringer Ingelheim	Study Chair
NCT00949702	Clinical Trials	Study Director
NCT00951015	GSK Clinical Trials	Study Director
NCT00962611	Bayer Study Director	Study Director
NCT00968968	Novartis Pharmaceuticals	Study Director
NCT00980538	Janssen R&amp;D Ireland Clinical Trial	Study Director
NCT00981058	Call 1-877-CTLILLY (1-877-285-4559) or 1-317-615-4559 Mon - Fri 9 AM - 5 PM Eastern time (UTC/GMT - 5 hours, EST)	Study Director
NCT00982111	Call 1-877-CTLILLY (1-877-285-4559) or 1-317-615-4559 Mon - Fri 9 AM - 5 PM Eastern time (UTC/GMT - 5 hours, EST)	Study Director
NCT00984282	Bayer Study Director	Study Director
NCT01001377	MD	Study Director
NCT01010061	Clinical Trials	Study Director
NCT01015118	Boehringer Ingelheim	Study Chair
NCT01024036	Janssen Research &amp; Development, LLC Clinical Trial	Study Director
NCT01024231	Bristol-Myers Squibb	Study Director
NCT01024998	Medical Monitor	Study Director
NCT01031069	GSK Clinical Trials	Study Director
NCT01032629	Janssen Research &amp; Development, LLC Clinical Trial	Study Director
NCT01039376	Novartis Pharmaceuticals	Study Director
NCT01058707	Medical Monitor	Study Director
NCT01059630	Clinical Trials	Study Director
NCT01065454	Bayer Study Director	Study Director
NCT01071954	MD	Study Director
NCT01072175	GSK Clinical Trials	Study Director
NCT01077154	MD	Study Director
NCT01079806	Bristol-Myers Squibb	Study Director
NCT01084863	Investigational Site	Principal Investigator
NCT01084876	Investigational Site	Principal Investigator
NCT01091428	Medical Monitor	Study Director
NCT01094288	Medical Monitor	Study Director
NCT01099358	Call 1-877-CTLILLY (1-877-285-4559) or 1-317-615-4559 Mon - Fri 9AM - 5 PM Eastern time (UTC/GMT - 5 hours, EST)	Study Director
NCT01099579	Bristol-Myers Squibb	Study Director
NCT01101035	Medical Director	Study Director
NCT01104155	Eisai US Medical Services	Study Director
NCT01107457	Call 1-877-CTLILLY (1-877-285-4559) or 1-317-615-4559 Mon - Fri 9 AM - 5 PM Eastern time (UTC/GMT - 5 hours, EST)	Study Director
NCT01120184	Clinical Trials	Study Director
NCT01121588	Pfizer CT.gov Call Center	Study Director
NCT01125566	Boehringer Ingelheim	Study Chair
NCT01127633	Call 1-877-CTLILLY (1-877-285-4559) or 1-317-615-4559 Mon - Fri 9 AM - 5 PM Eastern time (UTC/GMT - 5 hours, EST)	Study Director
NCT01132612	Novartis Pharmaceuticals	Study Director
NCT01134120	Call 1-877-CTLILLY (1-877-285-4559) or 1-317-615-4559 Mon - Fri 9 AM - 5 PM Eastern time (UTC/GMT - 5 hours, EST)	Study Director
NCT01136733	Eisai Medical Services	Study Director
NCT01137682	Novartis Pharmaceuticals	Study Director
NCT01138605	Janssen R&amp;D Ireland Clinical Trial	Study Director
NCT01146652	Clinical Sciences and Operations	Study Director
NCT01147822	Novartis Pharmaceuticals	Study Director
NCT01153763	GSK Clinical Trials	Study Director
NCT01154140	Pfizer CT.gov Call Center	Study Director
NCT01156870	Clinical Sciences &amp; Operations	Study Director
NCT01157364	Medical Director	Study Director
NCT01160211	Novartis Pharmaceuticals	Study Director
NCT01160744	Call 1-877-CTLILLY (1-877-285-4559) or 1-317-615-4559 Mon - Fri 9 AM - 5 PM Eastern time (UTC/GMT - 5 hours, EST)	Study Director
NCT01168973	Call 1-877-CTLILLY (1-877-285-4559) or 1-317-615-4559 Mon - Fri 9AM - 5PM Eastern time (UTC/GMT - 5 hours, EST)	Study Director
NCT01170663	Call 1-877-CTLILLY (1-877-285-4559) or 1-317-615-4559 Mon - Fri 9 AM - 5 PM Eastern time (UTC/GMT - 5 hours, EST)	Study Director
NCT01171898	Aragon Pharmaceuticals, Inc Clinical Trial	Study Director
NCT01183780	Call 1-877-CTLILLY (1-877-285-4559) or 1-317-615-4559 Mon - Fri 9 AM - 5 PM Eastern time (UTC/GMT - 5 hours, EST)	Study Director
NCT01185964	Call 1-877-CTLILLY (1-877-285-4559) or 1-317-615-4559 Mon - Fri 9 AM - 5 PM Eastern time (UTC/GMT - 5 hours, EST)	Study Director
NCT01188252	Bayer Study Director	Study Director
NCT01190410	UCB Clinical Trial Call Center	Study Director
NCT01191801	Sunesis Medical Monitor, MD	Study Director
NCT01194570	Clinical Trials	Study Director
NCT01201356	Novartis Pharmaceuticals	Study Director
NCT01204749	MD	Study Director
NCT01204775	Bristol-Myers Squibb	Study Director
NCT01210495	Pfizer CT.gov Call Center	Study Director
NCT01213472	GSK Clinical Trials	Study Director
NCT01217957	Medical Monitor	Study Director
NCT01219699	Novartis Pharmaceuticals	Study Director
NCT01220271	Call 1-877-CTLILLY (1-877-285-4559) or 1-317-615-4559 Mon - Fri 9 AM - 5 PM Eastern time (UTC/GMT - 5 hours, EST)	Study Director
NCT01224106	Clinical Trials	Study Director
NCT01226485	Call 1-858-255-5959 Mon - Fri 9 AM - 5 PM Pacific Time (PST)	Study Director
NCT01226628	Janssen Research &amp; Development, LLC Clinical Trial	Study Director
NCT01227824	GSK Clinical Trials	Study Director
NCT01227889	GSK Clinical Trials	Study Director
NCT01231516	GSK Clinical Trials	Study Director
NCT01231659	Novartis Pharmaceuticals	Study Director
NCT01234337	Bayer Study Director	Study Director
NCT01234402	Call 1-877-CTLILLY (1-877-285-4559) or 1-317-615-4559 Mon - Fri 9 AM - 5 PM Eastern time (UTC/GMT - 5 hours, EST)	Study Director
NCT01235962	Novartis Pharmaceuticals	Study Director
NCT01237236	Novartis Pharmaceuticals	Study Director
NCT01239797	Bristol-Myers Squibb	Study Director
NCT01243424	Boehringer Ingelheim	Study Chair
NCT01245062	GSK Clinical Trials	Study Director
NCT01247324	Clinical Trials	Study Director
NCT01253707	MD	Study Director
NCT01258608	GSK Clinical Trials	Study Director
NCT01266902	Janssen R&amp;D Ireland Clinical Trial	Study Director
NCT01271712	Bayer Study Director	Study Director
NCT01271803	Clinical Trials	Study Director
NCT01274351	Novartis Pharmaceuticals	Study Director
NCT01281254	MD	Study Director
NCT01281423	Clinical Trials	Study Director
NCT01285609	Bristol-Myers Squibb	Study Director
NCT01286987	Medical Director	Study Director
NCT01287546	Call 1-877-CTLILLY (1-877-285-4559) or 1-317-615-4559 Mon - Fri 9 AM - 5 PM Eastern time (UTC/GMT - 5 hours, EST)	Study Director
NCT01287598	Bayer Study Director	Study Director
NCT01287741	Clinical Trials	Study Director
NCT01288911	Principal Investigator	Principal Investigator
NCT01292655	Bristol-Myers Squibb	Study Director
NCT01294579	Novartis Pharmaceuticals	Study Director
NCT01295827	Medical Director	Study Director
NCT01296932	Boehringer Ingelheim	Study Chair
NCT01300026	MD	Study Director
NCT01308567	Clinical Sciences &amp; Operations	Study Director
NCT01314118	Janssen Services, LLC. Clinical Trial	Study Director
NCT01318902	Medical Monitor	Study Director
NCT01320085	Array BioPharma	Study Director
NCT01321554	Eisa Inc	Study Director
NCT01324479	Novartis Pharmaceuticals	Study Director
NCT01327053	Novartis Pharmaceuticals	Study Director
NCT01327612	MD	Study Director
NCT01331239	Novartis Pharmaceuticals	Study Director
NCT01332968	Clinical Trials	Study Director
NCT01335399	Bristol-Myers Squibb	Study Director
NCT01335685	Medical Monitor	Study Director
NCT01335698	Bristol-Myers Squibb	Study Director
NCT01336634	GSK Clinical Trials	Study Director
NCT01339559	UCB Cares	Study Director
NCT01345019	MD	Study Director
NCT01345253	GSK Clinical Trials	Study Director
NCT01345682	Boehringer Ingelheim	Study Chair
NCT01354431	Bristol-Myers Squibb	Study Director
NCT01356927	Principal Investigator	Principal Investigator
NCT01358175	Novartis Pharmaceuticals	Study Director
NCT01358721	Bristol-Myers Squibb	Study Director
NCT01358877	Clinical Trials	Study Director
NCT01363232	Array BioPharma	Study Director
NCT01363297	Pfizer CT.gov Call Center	Study Director
NCT01363817	Bristol-Myers Squibb	Study Director
NCT01369355	Janssen Research &amp; Development, LLC Clinical Trial	Study Director
NCT01373164	Call 1-877-CTLILLY (1-877-285-4559) or 1-317-615-4559 Mon - Fri 9 AM - 5 PM Eastern time (UTC/GMT - 5 hours, EST)	Study Director
NCT01373281	Medical Director	Study Director
NCT01374516	Medical Director	Study Director
NCT01374906	Novartis Pharmaceuticals	Study Director
NCT01376167	GSK Clinical Trials	Study Director
NCT01381874	Janssen Research &amp; Development, LLC Clinical Trial	Study Director
NCT01384734	Bristol-Myers Squibb	Study Director
NCT01386658	Study Physician	Study Director
NCT01389596	Pfizer CT.gov Call Center	Study Director
NCT01391130	Call 1-877-CTLILLY (1-877-285-4559) or 1-317-615-4559 Mon - Fri 9 AM - 5 PM Eastern time (UTC/GMT - 5 hours, EST)	Study Director
NCT01392443	Novartis Pharmaceuticals	Study Director
NCT01394016	Call 1-877-CTLILLY (1-877-285-4559) or 1-317-615-4559 Mon - Fri 9 AM - 5 PM Eastern time (UTC/GMT - 5 hours, EST)	Study Director
NCT01394952	Call 1-877-CTLILLY (1-877-285-4559 or 1-317-615-4559 Mon - Fri 9 AM - 5PM Eastern time (UTC/GMT - 5 hours, EST)	Study Director
NCT01397825	Medical Monitor	Study Director
NCT01400503	Janssen Research &amp; Development, LLC Clinical Trial	Study Director
NCT01400555	Cougar Biotechnology, Inc. Clinical Trial	Study Director
NCT01404325	Novartis Pharmceuticals	Study Director
NCT01412333	Clinical Trials	Study Director
NCT01412957	MD	Study Director
NCT01414855	Clinical Trials	Study Director
NCT01425723	Medical Director	Study Director
NCT01430416	Novartis Pharmaceuticals	Study Director
NCT01433445	Novartis Pharmaceuticals	Study Director
NCT01434186	Bristol-Myers Squibb	Study Director
NCT01435772	Medical Monitor	Study Director
NCT01436656	Array BioPharma	Study Director
NCT01439152	Bayer Study Director	Study Director
NCT01439165	Medical Director	Study Director
NCT01439568	Call 1-877-CTLILLY (1-877-285-4559) or 1-317-615-4559 Mon - Fri 9AM - 5 PM Eastern time (UTC/GMT - 5 hours, EST)	Study Director
NCT01439880	MD	Study Director
NCT01441973	Bristol-Myers Squibb	Study Director
NCT01446159	MedImmune LLC	Study Director
NCT01449058	Array BioPharma	Study Director
NCT01449370	Medical Monitor	Study Director
NCT01449929	GSK Clinical Trials	Study Director
NCT01450761	Bristol-Myers Squibb	Study Director
NCT01454076	Medical Monitor	Study Director
NCT01454102	Bristol-Myers Squibb	Study Director
NCT01456689	Novartis Pharmaceuticals	Study Director
NCT01460160	Bristol-Myers Squibb	Study Director
NCT01461317	Clinical Trials	Study Director
NCT01465997	UCB Cares	Study Director
NCT01467427	Global Clinical Registry (GCR, 1452)	Study Director
NCT01468688	Novartis Pharmaceuticals	Study Director
NCT01469130	Array BioPharma	Study Director
NCT01472081	Bristol-Myers Squibb	Study Director
NCT01472887	Clinical Sciences &amp; Operations	Study Director
NCT01473901	Novartis Pharmaceuticals	Study Director
NCT01474512	Call 1-877-CTLILLY (1-877-285-4559) or 1-317-615-4559 Mon - Fri 9 AM - 5 PM Eastern time (UTC/GMT - 5 hours, EST)	Study Director
NCT01478048	Bristol-Myers Squibb	Study Director
NCT01480180	Global Clinical Registry (GCR, 1452)	Study Director
NCT01482962	Medical Monitor	Study Director
NCT01484275	Janssen Research &amp; Development, LLC Clinical Trial	Study Director
NCT01485861	Clinical Trials	Study Director
NCT01492088	Medical Monitor	Study Director
NCT01493505	MD	Study Director
NCT01493778	Global Clinical Registry (GCR, 1452)	Study Director
NCT01494688	Clinical Trials	Study Director
NCT01496131	Medical Responsible	Study Director
NCT01514123	Clinical Research	Study Director
NCT01515189	Bristol-Myers Squibb	Study Director
NCT01515306	Call 1-877-CTLILLY (1-877-285-4559) or 1-317-615-4559 Mon - Fri 9 AM - 5 PM Eastern time (UTC/GMT - 5 hours, EST)	Study Director
NCT01517802	Janssen Research &amp; Development, LLC Clinical Trial	Study Director
NCT01519960	Clinical Trials	Study Director
NCT01520220	Call 1-877-CTLILLY (1-877-285-4559) or 1-317-615-4559 Mon-Fri 9 AM - 5 PM Eastern time (UTC/GMT - 5 hours, EST)	Study Director
NCT01523587	Boehringer Ingelheim	Study Chair
NCT01524783	Novartis Pharmaceuticals	Study Director
NCT01524978	Clinical Trials	Study Director
NCT01525550	Pfizer CT.gov Call Center	Study Director
NCT01534052	Clinical Study Manager	Study Chair
NCT01543698	Array BioPharma Clinical Trial Call Center	Study Director
NCT01544491	Novartis Pharmaceuticals	Study Director
NCT01544595	Novartis Pharmaceuticals	Study Director
NCT01550003	UCB Cares	Study Director
NCT01555125	Novartis Pharmaceuticals	Study Director
NCT01564251	Clinical Trials	Study Director
NCT01564537	Medical Monitor	Study Director
NCT01564784	Pfizer CT.gov Call Center	Study Director
NCT01565928	Medical Director	Study Director
NCT01568892	GSK Clinical Trials	Study Director
NCT01571284	Clinical Sciences &amp; Operations	Study Director
NCT01575834	MD	Study Director
NCT01575873	MD	Study Director
NCT01576484	Clinical Trial Management	Study Director
NCT01578499	Medical Monitor	Study Director
NCT01580293	Bayer Study Director	Study Director
NCT01582061	Novartis Pharmaceuticals	Study Director
NCT01582269	Call 1-877-CTLILLY (1-877-285-4559) or 1-317-615-4559 Mon - Fri 9 AM - 5 PM Eastern time (UTC/GMT - 5 hours, EST)	Study Director
NCT01584648	GSK Clinical Trials	Study Director
NCT01587040	Clinical Sciences &amp; Operations	Study Director
NCT01594723	Call 1-877-CTLilly (1-877-285-4559) or 1-317-615-4559 Mon- Fri 9 AM - 5 PM Eastern time (UTC/GMT -5 hours, EST)	Study Director
NCT01597193	Medical Director	Study Director
NCT01597245	Call 1-877-CTLILLY (1-877-285-4559) or 1-317-615-4559 Mon - Fri 9 AM - 5 PM Eastern time (UTC/GMT - 5 hours, EST)	Study Director
NCT01597908	GSK Clinical Trials	Study Director
NCT01602120	Clinical Trials	Study Director
NCT01602406	Novartis Pharmaceuticals	Study Director
NCT01604343	Janssen Research &amp; Development, LLC Clinical Trial	Study Director
NCT01604824	Clinical Trial Management	Study Director
NCT01610284	Novartis Pharmaceuticals	Study Director
NCT01610414	GSK Clinical Trials	Study Director
NCT01611090	Janssen Research &amp; Development, LLC Clinical Trial	Study Director
NCT01611558	Bristol-Myers Squibb	Study Director
NCT01615029	Janssen Research &amp; Development, LLC Clinical Trial	Study Director
NCT01619085	Boehringer Ingelheim	Study Chair
NCT01621178	Call 1-877-CTLILLY (1-877-285-4559) or 1-317-615-4559 Mon - Fri 9 AM - 5 PM Eastern time (UTC/GMT - 5 hours, EST)	Study Director
NCT01621490	Bristol-Myers Squibb	Study Director
NCT01621542	Vice President Clinical Development and Medical Affairs, MD	Study Director
NCT01624142	MD	Study Director
NCT01625182	Novartis Pharmaceuticals	Study Director
NCT01631214	MD	Study Director
NCT01633060	Novartis Pharmaceuticals	Study Director
NCT01634555	Call 1-877-CTLILLY (1-877-285-4559) or 1-317-615-4559 Mon - Fri 9 AM - 5 PM Eastern time (UTC/GMT - 5 hours, EST)	Study Director
NCT01636687	Novartis Pharmaceuticals	Study Director
NCT01639001	Pfizer CT.gov Call Center	Study Director
NCT01640951	Novartis Pharmaceuticals	Study Director
NCT01641809	GSK Clinical Trials	Study Director
NCT01642004	Bristol-Myers Squibb	Study Director
NCT01646021	Janssen Research &amp; Development, LLC Clinical Trial	Study Director
NCT01646177	Call 1-877-CTLILLY (1-877-285-4559) or 1-317-615-4559 Mon - Fri 9 AM - 5 PM Eastern time (UTC/GMT - 5 hours, EST)	Study Director
NCT01647971	TG Therapeutics Clinical Trials	Study Director
NCT01649375	Novartis Pharmaceuticals	Study Director
NCT01650194	Associate Medical Director	Study Director
NCT01652872	MD	Study Director
NCT01653470	Bristol-Myers Squibb	Study Director
NCT01660451	Bayer Study Director	Study Director
NCT01663623	GSK Clinical Trials	Study Director
NCT01663727	Clinical Trials	Study Director
NCT01663857	Call 1-877-CTLILLY (1-877-285-4559) or 1-317-615-4559 Mon-Fri 9am-5pm Eastern time *UTC/GMT-5 hours, EST)	Study Director
NCT01664923	Medical Director	Study Director
NCT01665144	Novartis Pharmaceuticals	Study Director
NCT01667419	Clinical Trials	Study Director
NCT01668784	Bristol-Myers Squibb	Study Director
NCT01672775	Medical Director	Study Director
NCT01673867	Bristol-Myers Squibb	Study Director
NCT01677572	Medical Director	Study Director
NCT01677780	Clinical Trials	Study Director
NCT01682083	GSK Clinical Trials	Study Director
NCT01682187	Call 1-877-CTLILLY (1-877-285-4559) or 1-317-615-4559 Mon - Fri 9 AM - 5 PM Eastern time (UTC/GMT - 5 hours, EST)	Study Director
NCT01682512	Boehringer Ingelheim	Study Chair
NCT01684215	Pfizer CT.gov Call Center	Study Director
NCT01685138	Novartis Pharmaceuticals	Study Director
NCT01685892	Clinical Trials	Study Director
NCT01689519	Clinical Trials	Study Director
NCT01691859	GSK Clinical Trials	Study Director
NCT01693614	Novartis Pharmaceuticals	Study Director
NCT01694485	MD	Study Director
NCT01695135	Janssen Research &amp; Development, LLC Clinical Trial	Study Director
NCT01695239	Call 1-877-CTLILLY (1-877-285-4559) or 1-317-615-4559 Mon - Fri 9 AM - 5 PM Eastern time (UTC/GMT - 5 hours, EST)	Study Director
NCT01696396	MD	Study Director
NCT01697579	Medical Director	Study Director
NCT01698905	Novartis Pharmaceuticals	Study Director
NCT01698918	Novartis Pharmaceuticals	Study Director
NCT01703481	Janssen Research &amp; Development, LLC Clinical Trial	Study Director
NCT01707992	Teva Medical Expert, MD	Study Director
NCT01708161	Novartis Pharmaceuticals	Study Director
NCT01708174	Novartis Pharmaceuticals	Study Director
NCT01709513	Clinical Trial Management	Study Director
NCT01712490	Medical Monitor	Study Director
NCT01713946	Novartis Pharmaceuticals	Study Director
NCT01714817	Bristol-Myers Squibb	Study Director
NCT01719380	Array BioPharma	Study Director
NCT01721746	Bristol-Myers Squibb	Study Director
NCT01721759	Bristol-Myers Squibb	Study Director
NCT01721876	Boehringer Ingelheim	Study Chair
NCT01722331	Medical Director	Study Director
NCT01723020	MD	Study Director
NCT01723826	Clinical Trials	Study Director
NCT01728311	Bayer Study Director	Study Director
NCT01729754	Medical Director	Study Director
NCT01731600	Global Clinical Registry (GCR, 1452)	Study Director
NCT01731951	Janssen Research &amp; Development, LLC Clinical Trial	Study Director
NCT01735955	Novartis Pharmaceuticals	Study Director
NCT01735968	Novartis Pharmaceuticals	Study Director
NCT01739348	Medical Director	Study Director
NCT01740297	MD	Study Director
NCT01740336	Clinical Trials	Study Director
NCT01740427	Pfizer CT.gov Call Center	Study Director
NCT01742299	Novartis Pharmaceuticals	Study Director
NCT01744665	Novartis Pharmaceuticals	Study Director
NCT01747876	Novartis Pharmaceuticals	Study Director
NCT01749969	Clinical Sciences &amp; Operations	Study Director
NCT01750918	GSK Clinical Trials	Study Director
NCT01752634	Novartis Pharmaceuticals	Study Director
NCT01760525	Novartis Pharmaceuticals	Study Director
NCT01762761	Novartis Pharmaceuticals	Study Director
NCT01763164	Array BioPharma	Study Director
NCT01764633	MD	Study Director
NCT01767467	GSK Clinical Trials	Study Director
NCT01769391	Call 1-877-CTLILLY (1-877-285-4559) or 1-317-615-4559 Mon - Fri 9 AM - 5 PM Eastern time (UTC/GMT - 5 hours, EST)	Study Director
NCT01771809	Pfizer CT.gov Call Center	Study Director
NCT01772563	Boehringer Ingelheim	Study Chair
NCT01774344	Bayer Study Director	Study Director
NCT01774786	Clinical Trials	Study Director
NCT01775618	Bayer Study Director	Study Director
NCT01776840	Janssen Research &amp; Development, LLC Clinical Trial	Study Director
NCT01780844	Senior Medical Director	Study Director
NCT01783444	Novartis Pharmaceuticals	Study Director
NCT01783938	Bristol-Myers Squibb	Study Director
NCT01784068	Novartis Pharmaceuticals	Study Director
NCT01790126	Aragon Pharmaceuticals, Inc Clinical Trial	Study Director
NCT01791153	Clinical Trials	Study Director
NCT01791491	Bristol-Myers Squibb	Study Director
NCT01792687	Aragon Pharmaceuticals, Inc Clinical Trial	Study Director
NCT01793441	Clinical Trials	Study Director
NCT01797965	Medical Director	Study Director
NCT01801111	Clinical Trials	Study Director
NCT01802879	Novartis Pharmaceuticals	Study Director
NCT01806597	Novartis Pharmaceuticals	Study Director
NCT01807520	Novartis Pharmaceuticals	Study Director
NCT01814826	Medical Monitor	Study Director
NCT01815840	Clinical Trials	Study Director
NCT01828099	Novartis Pharmaceuticals	Study Director
NCT01828112	Novartis Pharmaceuticals	Study Director
NCT01829711	MedImmune LLC	Study Director
NCT01830816	Medical Monitor	Study Director
NCT01833169	Novartis Pharmaceuticals	Study Director
NCT01837641	Call 1-877-CTLILLY (1-877-285-4559) or 1-317-615-4559 Mon - Fri 9 AM - 5 PM Eastern time (UTC/GMT - 5 hours, EST)	Study Director
NCT01844505	Bristol-Myers Squibb	Study Director
NCT01844518	Bristol-Myers Squibb	Study Director
NCT01844765	Novartis Pharmaceuticals	Study Director
NCT01846416	Clinical Trials	Study Director
NCT01849874	Array BioPharma	Study Director
NCT01850524	Medical Monitor	Study Director
NCT01852292	Novartis Pharmaceuticals	Study Director
NCT01853878	GSK Clinical Trials	Study Director
NCT01854606	Novartis Pharmaceuticals	Study Director
NCT01854918	MD	Study Director
NCT01855750	Janssen Research &amp; Development, LLC Clinical Trial	Study Director
NCT01855789	Clinical Trials	Study Director
NCT01856309	Janssen Research &amp; Development, LLC Clinical Trial	Study Director
NCT01860976	Bristol-Myers Squibb	Study Director
NCT01862328	Medical Monitor	Study Director
NCT01863732	Novartis Pharmaceuticals	Study Director
NCT01866319	Medical Director	Study Director
NCT01867125	Clinical Trials	Study Director
NCT01868061	Clinical Trials	Study Director
NCT01870778	Novartis Pharmaceuticals	Study Director
NCT01871805	Clinical Trials	Study Director
NCT01877655	Medical Director	Study Director
NCT01885195	Array BioPharma	Study Director
NCT01887912	Medical Director	Study Director
NCT01888432	Novartis Pharmaceuticals	Study Director
NCT01890421	Bayer Study Director	Study Director
NCT01890434	Bayer Study Director	Study Director
NCT01890746	Novartis Pharmaceuticals	Study Director
NCT01891643	Bristol-Myers Squibb	Study Director
NCT01892436	Novartis Pharmaceuticals	Study Director
NCT01896531	Clinical Trials	Study Director
NCT01896895	Merz Medical Expert	Study Director
NCT01897532	Boehringer Ingelheim	Study Chair
NCT01897896	Teva Medical Expert, MD	Study Director
NCT01898078	Medical Monitor	Study Director
NCT01900574	Janssen Research &amp; Development, LLC Clinical Trial	Study Director
NCT01900665	Call 1-877-CTLILLY (1-877-285-4559) or 1-317-615-4559 Mon - Fri 9 AM - 5 PM Eastern time (UTC/GMT - 5 hours, EST)	Study Director
NCT01903993	Clinical Trials	Study Director
NCT01905657	Medical Director	Study Director
NCT01905683	Merz Medical Expert	Study Director
NCT01909453	Array BioPharma	Study Director
NCT01910402	GSK Clinical Trials	Study Director
NCT01911598	Clinical Trials	Study Director
NCT01915303	Novartis Pharmaceuticals	Study Director
NCT01915576	Bayer Study Director	Study Director
NCT01915602	Bayer Study Director	Study Director
NCT01921205	UCB Cares	Study Director
NCT01922011	Medical Director	Study Director
NCT01927419	Bristol-Myers Squibb	Study Director
NCT01928368	MD	Study Director
NCT01928459	Novartis Pharmaceuticals	Study Director
NCT01931566	Medical Director	Study Director
NCT01934790	Bayer Study Director	Study Director
NCT01936363	Medical Responsible	Study Director
NCT01938638	Bayer Study Director	Study Director
NCT01939899	Medical Monitor	Study Director
NCT01942135	Pfizer CT.gov Call Center	Study Director
NCT01945489	Medical Director	Study Director
NCT01950819	Novartis Pharmaceuticals	Study Director
NCT01951586	MD	Study Director
NCT01952574	MD	Study Director
NCT01953783	Medical Monitor	Study Director
NCT01954043	GSK Clinical Trials	Study Director
NCT01954394	Clinical Sciences &amp; Operations	Study Director
NCT01955733	Boehringer Ingelheim	Study Chair
NCT01956110	Clinical Development Support	Study Director
NCT01956123	Clinical Development Support	Study Director
NCT01957150	GSK Clinical Trials	Study Director
NCT01958021	Novartis Pharmaceuticals	Study Director
NCT01965652	Shionogi Clinical Trials Administrator Clinical Support Help Line	Study Director
NCT01966471	Clinical Trials	Study Director
NCT01968031	Kyowa Hakko Kirin Pharma, Inc.	Study Chair
NCT01971476	Boehringer Ingelheim	Study Chair
NCT01972568	Medical Responsible	Study Director
NCT01973868	Bayer Study Director	Study Director
NCT01974206	Medical Director	Study Director
NCT01974440	Janssen Research &amp; Development, LLC Clinical Trial	Study Director
NCT01975389	Pfizer CT.gov Call Center	Study Director
NCT01975701	Novartis Pharmaceuticals	Study Director
NCT01977651	Sr. Medical Director	Study Director
NCT01984242	Clinical Trials	Study Director
NCT01984424	MD	Study Director
NCT01984697	Medical Director	Study Director
NCT01985126	Janssen Research &amp; Development, LLC Clinical Trial	Study Director
NCT01986010	Medical Director	Study Director
NCT01989468	Novartis Pharmaceuticals	Study Director
NCT01989676	Pfizer CT.gov Call Center	Study Director
NCT01989754	Janssen Research &amp; Development, LLC Clinical Trial	Study Director
NCT01991184	Clinical Trials	Study Director
NCT01991210	Clinical Trials	Study Director
NCT01994889	Pfizer CT.gov Call Center	Study Director
NCT01995188	Clinical Trials	Study Director
NCT01995513	Medical Director	Study Director
NCT01998880	Clinical Trials	Study Director
NCT01999218	Medical Director	Study Director
NCT02000427	MD	Study Director
NCT02003573	Boehringer Ingelheim	Study Chair
NCT02005471	Clinical Trials	Study Director
NCT02006641	Email contact via H. Lundbeck A/S	Study Director
NCT02006654	Email contact via H. Lundbeck A/S	Study Director
NCT02007512	Medical Director	Study Director
NCT02007629	Bayer Study Director	Study Director
NCT02008227	Clinical Trials	Study Director
NCT02008916	Novartis Pharmaceuticals	Study Director
NCT02009488	Janssen Research &amp; Development, LLC Clinical Trial	Study Director
NCT02013167	MD	Study Director
NCT02014116	Call 1-877-CTLILLY (1-877-285-4559 or 1-317-615-4559 Mon-Fri 9 AM to 5 PM Eastern time (UTC/GMT - 5 hours, EST	Study Director
NCT02014441	MD	Study Director
NCT02014558	Executive Medical Director	Study Director
NCT02016534	MD	Study Director
NCT02019602	UCB Cares	Study Director
NCT02020889	GSK Clinical Trials	Study Director
NCT02022215	Meiji Study Director	Study Director
NCT02023697	Bayer Study Director	Study Director
NCT02023879	Clinical Sciences &amp; Operations	Study Director
NCT02027961	MedImmune LLC	Study Director
NCT02031276	Boehringer Ingelheim	Study Chair
NCT02031458	Clinical Trials	Study Director
NCT02033889	Medical Director	Study Director
NCT02034552	Bayer Study Director	Study Director
NCT02038647	Medical Monitor	Study Director
NCT02038764	Pfizer CT.gov Call Center	Study Director
NCT02038933	Bristol-Myers Squibb	Study Director
NCT02038946	Bristol-Myers Squibb	Study Director
NCT02039947	GSK Clinical Trials	Study Director
NCT02040584	Novartis Pharmaceuticals	Study Director
NCT02041533	Bristol-Myers Squibb	Study Director
NCT02043678	Bayer Study Director	Study Director
NCT02045862	Medical Director	Study Director
NCT02046070	Medical Monitor	Study Director
NCT02051608	Clinical Trials	Study Director
NCT02053610	Clinical Trials	Study Director
NCT02054130	MedImmune LLC	Study Director
NCT02054806	Medical Director	Study Director
NCT02055118	Shire Study Physician	Study Director
NCT02057380	Executive Medical Director	Study Director
NCT02057692	Shire Study Physician	Study Director
NCT02059291	Novartis Pharmaceuticals	Study Director
NCT02064426	Bayer Study Director	Study Director
NCT02064439	Bayer Study Director	Study Director
NCT02066636	Bristol-Myers Squibb	Study Director
NCT02070978	Medical Responsible	Study Director
NCT02075840	Clinical Trials	Study Director
NCT02076009	Janssen Research &amp; Development, LLC Clinical Trial	Study Director
NCT02076412	Rigel Pharmaceuticals, Inc.	Study Director
NCT02089685	Medical Director	Study Director
NCT02091739	Merz Medical Expert	Study Director
NCT02092792	Clinical Trials	Study Director
NCT02096263	GSK Clinical Trials	Study Director
NCT02099656	Clinical Trials	Study Director
NCT02100228	Pfizer CT.gov Call Center	Study Director
NCT02102204	MD	Study Director
NCT02102490	Call 1-877-CTLILLY (1-877-285-4559) or 1-317-615-4559 Mon - Fri 9 AM - 5 PM Eastern time (UTC/GMT - 5 hours, EST)	Study Director
NCT02104947	Boehringer Ingelheim	Study Chair
NCT02105636	Bristol-Myers Squibb	Study Director
NCT02105688	Medical Director	Study Director
NCT02105948	GSK Clinical Trials	Study Director
NCT02105961	GSK Clinical Trials	Study Director
NCT02106832	Bayer Study Director	Study Director
NCT02107703	Call 1-877-CTLILLY (1-877-285-4559) or 1-317-615-4559 Mon - Fri 9 AM - 5 PM Eastern time (UTC/GMT - 5 hours, EST)	Study Director
NCT02108652	Clinical Trials	Study Director
NCT02110082	Bristol-Myers Squibb	Study Director
NCT02116803	Novartis Pharmaceuticals	Study Director
NCT02117570	Pfizer CT.gov Call Center	Study Director
NCT02120352	GSK Clinical Trials	Study Director
NCT02129205	Pfizer CT.gov Call Center	Study Director
NCT02130193	GSK Clinical Trials	Study Director
NCT02131064	Clinical Trials	Study Director
NCT02131233	Medical Director	Study Director
NCT02132949	Clinical Trials	Study Director
NCT02133742	Pfizer CT.gov Call Center	Study Director
NCT02135692	GSK Clinical Trials	Study Director
NCT02136134	Janssen Research &amp; Development, LLC Clinical trial	Study Director
NCT02137772	Medical Director	Study Director
NCT02142738	Medical Director	Study Director
NCT02149420	Novartis Pharmaceuticals	Study Director
NCT02150967	Novartis Pharmaceuticals	Study Director
NCT02154776	Novartis Pharmaceuticals	Study Director
NCT02159066	Array BioPharma	Study Director
NCT02159365	Bristol-Myers Squibb	Study Director
NCT02164513	GSK Clinical Trials	Study Director
NCT02174861	MD	Study Director
NCT02179918	Pfizer CT.gov Call Center	Study Director
NCT02181413	Medical Director Clinical Science	Study Director
NCT02181673	Janssen Research &amp; Development, LLC Clinical Trial	Study Director
NCT02186873	Janssen Research &amp; Development, LLC Clinical Trial	Study Director
NCT02187861	Clinical Trials	Study Director
NCT02191579	Medical Director	Study Director
NCT02194985	Medical Monitor, Clinical Research, MD	Study Director
NCT02197572	Medical Director Clinical Science	Study Director
NCT02199691	Medical Director	Study Director
NCT02202551	Clinical Trials Director	Study Director
NCT02202759	Medical Director Clinical Science	Study Director
NCT02202785	Medical Director Clinical Science	Study Director
NCT02203331	Bayer Study Director	Study Director
NCT02203838	Indivior Inc.	Study Director
NCT02203851	Boehringer Ingelheim	Study Chair
NCT02205398	Novartis Pharmaceuticals	Study Director
NCT02207231	Janssen Research &amp; Development, LLC Clinical Trial	Study Director
NCT02207244	Janssen Research &amp; Development, LLC Clinical Trial	Study Director
NCT02207634	MD	Study Director
NCT02217566	Janssen Research &amp; Development, LLC Clinical Trial	Study Director
NCT02221882	Call 1-877-CTLILLY (1-877-285-4559) or 1-317-615-4559 Mon - Fri 9 AM - 5 PM Eastern time (UTC/GMT - 5 hours, EST)	Study Director
NCT02221960	Medimmune Medimmune	Study Director
NCT02222493	Pfizer CT.gov Call Center	Study Director
NCT02229851	Global Clinical Registry (GCR, 1452)	Study Director
NCT02231749	Bristol-Myers Squibb	Study Director
NCT02240680	Boehringer Ingelheim	Study Chair
NCT02242942	Clinical Trials	Study Director
NCT02246621	Call 1-877-CTLILLY (1-877-285-4559) or 1-317-615-4559 Mon - Fri 9 AM - 5 PM Eastern time (UTC/GMT - 5 hours, EST)	Study Director
NCT02252042	Medical Director	Study Director
NCT02252263	Bristol-Myers Squibb	Study Director
NCT02255097	Medical Director	Study Director
NCT02256436	Medical Director	Study Director
NCT02257736	Janssen Research &amp; Development, LLC Clinical Trial	Study Director
NCT02259114	Medical Director	Study Director
NCT02260986	Clinical Trial Management	Study Director
NCT02261467	Medical Director	Study Director
NCT02261493	Medical Director	Study Director
NCT02262728	Janssen Research &amp; Development, LLC Clinical Trial	Study Director
NCT02262741	MedImmune LLC	Study Director
NCT02275780	Medical Director	Study Director
NCT02278120	Novartis Pharmaceuticals	Study Director
NCT02278133	Clinical Trial Call Center	Study Director
NCT02279173	MD	Study Director
NCT02279862	Bristol-Myers Squibb	Study Director
NCT02284893	AstraZeneca	Study Director
NCT02295748	Marathon Bioscience Center	Study Director
NCT02302066	Program Medical Director	Study Director
NCT02304484	MD	Study Director
NCT02307656	Bristol-Myers Squibb	Study Director
NCT02309671	Clinical Development Support	Study Director
NCT02310802	Clinical Study Director	Study Director
NCT02315703	Crucell Holland BV Clinical Trials	Study Director
NCT02316353	Global Clinical Program Director	Study Director
NCT02321800	Shionogi Clinical Trials Administrator Clinical Support Help Line	Study Director
NCT02326272	UCB Cares	Study Director
NCT02326298	UCB Cares	Study Director
NCT02327013	Email contact via H. Lundbeck A/S	Study Director
NCT02338609	Novartis Pharmaceuticals	Study Director
NCT02349295	Call 1-877-CTLILLY (1-877-285-4559) or 1-317-615-4559 Mon - Fri 9 AM - 5 PM Eastern time (UTC/GMT - 5 hours, EST)	Study Director
NCT02784002	Medical Director	Study Director
NCT00091559	Medical Monitor	Study Director
NCT00092001	Pfizer CT.gov Call Center	Study Director
NCT00094094	Pfizer CT.gov Call Center	Study Director
NCT00094458	Centocor Ortho Biotech Services, L.L.C. Clinical Trial	Study Director
NCT00094835	MD	Study Director
NCT00094861	MD	Study Director
NCT00095147	Bristol-Myers Squibb	Study Director
NCT00095199	Call 1-877-CTLILLY (1-877-285-4559) or 1-317-615-4559 Mon - Fri 9 AM - 5 PM Eastern time (UTC/GMT - 5 hours, EST)	Study Director
NCT00097877	Global Clinical Registry (GCR, 1452)	Study Director
NCT00097929	Medical Monitor	Study Director
NCT00097981	Johnson & Johnson Pharmaceutical Research & Development, L.L. C. Clinical Trial	Study Director
NCT00098046	Novartis Pharmaceuticals	Study Chair
NCT00098059	Novartis Pharmaceuticals	Study Director
NCT00099801	Novartis	Study Director
NCT00100048	Medical Monitor	Study Director
NCT00101439	Medical Monitor	Study Director
NCT00101582	MD	Study Director
NCT00101595	Bristol-Myers Squibb	Study Director
NCT00101608	Bristol-Myers Squibb	Study Director
NCT00101660	Bristol-Myers Squibb	Study Director
NCT00101803	Novartis Pharmaceuticals	Study Director
NCT00102167	Medical Monitor	Study Director
NCT00102323	MD	Study Director
NCT00102336	MD	Study Director
NCT00102388	Novartis Pharmaceuticals	Study Director
NCT00102466	Novartis Pharmaceuticals	Study Director
NCT00102609	Johnson & Johnson Pharmaceutical Research and Development, LLC Clinical Trial	Study Director
NCT00102726	GSK Clinical Trials	Study Director
NCT00102739	GSK Clinical Trials	Study Director
NCT00102804	Call 1-877-CTLILLY (1-877-285-4559) or 1-317-615-4559 Mon - Fri 9 AM - 5 PM Eastern time (UTC/GMT - 5 hours, EST)	Study Director
NCT00103454	GSK Clinical Trials	Study Director
NCT00103610	Medical Monitor	Study Director
NCT00103662	Medical Monitor	Study Director
NCT00103818	Medical Monitor	Study Director
NCT00103844	Bristol-Myers Squibb	Study Director
NCT00103857	Medical Monitor	Study Director
NCT00104078	Medical Monitor, MD	Study Director
NCT00104182	Global Clinical Registry (GCR, 1452)	Study Director
NCT00104364	Medical Monitor	Study Director
NCT00104650	MD	Study Director
NCT00105079	Clinical Trials	Study Director
NCT00105092	Call 1-877-CTLILLY (1-877-285-4559) or 1-317-615-4559 Mon - Fri 9 AM to 5 PM Eastern Time (UTC/GMT - 5 hours, EST)	Study Director
NCT00105157	Medical Monitor	Study Director
NCT00105196	Bristol-Myers Squibb	Study Director
NCT00105326	Johnson & Johnson Pharmaceutical Research & Development, L.L. C. Clinical Trial	Study Director
NCT00105443	Bayer Study Director	Study Director
NCT00105950	GSK Clinical Trials	Study Director
NCT00105989	Call 1-877-CTLILLY (1-877-285-4559) or 1-317-615-4559 Mon - Fri 9 AM - 5 PM Eastern Time (UTC/GMT - 5 hours, EST)	Study Director
NCT00106002	Call 1-877-CTLILLY (1-877-285-4559) or 1-317-615-4559 Mon - Fri 9 AM - 5 PM Eastern time (UTC/GMT - 5 hours, EST)	Study Director
NCT00106145	Medical Monitor	Study Director
NCT00106340	Novartis Pharmaceuticals	Study Director
NCT00106353	Pfizer CT.gov Call Center	Study Director
NCT00106392	Central Contact	Study Director
NCT00106509	Medical Monitor	Study Director
NCT00106522	Clinical Trials	Study Director
NCT00106535	Clinical Trials	Study Director
NCT00106574	Clinical Trials	Study Director
NCT00106626	Medical Monitor	Study Director
NCT00106639	Pfizer CT.gov Call Center	Study Director
NCT00106704	Medical Monitor	Study Director
NCT00107016	Novartis Pharmaceuticals	Study Director
NCT00107757	GSK Clinical Trials	Study Director
NCT00108017	Medical Monitor	Study Director
NCT00108082	GSK Clinical Trials	Study Director
NCT00108849	Global Clinical Registry (GCR, 1452)	Study Director
NCT00108914	GSK Clinical Trials	Study Director
NCT00108953	Bayer Study Director	Study Director
NCT00109031	MD	Study Director
NCT00109096	Call 1-877-CTLILLY (1-877-285-4559) or 1-317-615-4559 Mon - Fri 9 AM - 5 PM Eastern time (UTC/GMT - 5 hours, EST)	Study Director
NCT00109135	Medical Monitor	Study Director
NCT00109343	Medical Monitor	Study Director
NCT00109408	Clinical Trials	Study Director
NCT00109486	GSK Clinical Trials	Study Director
NCT00110240	Novartis Pharmaceuticals	Study Director
NCT00110266	Novartis Pharmaceuticals	Study Director
NCT00110305	Tibotec Pharmaceuticals, Ireland Clinical Trial	Study Director
NCT00110357	Call 1-877-CTLILLY (1-877-285-4559) or 1-317-615-4559 Mon - Fri 9 AM - 5 PM Eastern time (UTC/GMT - 5 hours, EST)	Study Director
NCT00110422	Bristol-Myers Squibb	Study Director
NCT00110435	Medical Monitor	Study Director
NCT00110487	Medical Monitor	Study Director
NCT00110617	Novartis Pharmaceuticals	Study Director
NCT00110799	GSK Clinical Trials	Study Director
NCT00110877	Tibotec Pharmaceuticals Clinical Trial	Study Director
NCT00110942	MD	Study Director
NCT00110981	MD	Study Director
NCT00110994	Bayer Study Director	Study Director
NCT00111007	Bayer Study Director	Study Director
NCT00111020	Bayer Study Director	Study Director
NCT00111189	Johnson & Johnson Pharmaceutical Research & Development, L.L. C. Clinical Trial	Study Director
NCT00111631	Clinical Trials	Study Director
NCT00111644	Clinical Trials	Study Director
NCT00111670	Clinical Trials	Study Director
NCT00111683	Medical Monitor	Study Director
NCT00111709	Medical Monitor	Study Director
NCT00111722	Medical Monitor	Study Director
NCT00111787	GSK Clinical Trials, MD	Study Director
NCT00111800	GSK Clinical Trials, MD	Study Director
NCT00111813	Medical Monitor	Study Director
NCT00111891	Medical Monitor	Study Director
NCT00112346	Call 1-877-CTLILLY (1-877-285-4559) or 1-317-615-4559 Mon - Fri 9 AM - 5 PM Eastern time (UTC/GMT - 5 hours, EST)	Study Director
NCT00112437	Medical Monitor	Study Director
NCT00113269	Central Contact	Study Director
NCT00113308	GSK Clinical Trials	Study Director
NCT00113516	Pfizer CT.gov Call Center	Study Director
NCT00113568	Clinical Development Support	Study Director
NCT00113594	Call 1-877-CTLILLY (1-877-285-4559) or 1-317-615-4559 Mon - Fri 9 AM - 5 PM Eastern Time (UTC/GMT - 5 hours, EST)	Study Director
NCT00113607	Johnson & Johnson Pharmaceutical Research & Development, L.L. C. Clinical Trial	Study Director
NCT00113815	Johnson & Johnson Pharmaceutical Research & Development, L.L. C. Clinical Trial	Study Director
NCT00113893	Scios, Inc. Clinical Trial	Study Director
NCT00114686	AstraZeneca Seroquel Medical Science Director, MD	Study Director
NCT00114699	GSK Clinical Trials	Study Director
NCT00114777	Bristol-Myers Squibb	Study Director
NCT00115050	Tibotec Pharmaceuticals Clinical Trial	Study Director
NCT00115765	MD	Study Director
NCT00116103	Astellas Medical Monitor, MD	Study Director
NCT00116519	Call 1-877-CTLILLY (1-877-285-4559) or 1-317-615-4559 Monday - Friday 9am-5pm Eastern time (UTC/GMT - 5 hours, EST)	Study Director
NCT00116753	Clinical Development Support	Study Director
NCT00116818	GSK Clinical Trials	Study Director
NCT00116831	GSK Clinical Trials	Study Director
NCT00116844	GSK Clinical Trials	Study Director
NCT00116883	GSK Clinical Trials	Study Director
NCT00117273	Duramed Protocol Chair	Study Chair
NCT00117286	Clinical Development Support	Study Director
NCT00117325	GSK Clinical Trials	Study Director
NCT00117338	Medical Monitor	Study Director
NCT00117468	Duramed Protocol Chair	Study Chair
NCT00117481	Duramed Protocol Chair	Study Chair
NCT00117507	Novartis Pharmaceuticals	Study Director
NCT00117598	Pfizer CT.gov Call Center	Study Director
NCT00117637	Bayer Study Director	Study Director
NCT00117650	Medical Monitor	Study Director
NCT00117689	Medical Monitor	Study Director
NCT00118703	GSK Clinical Trials	Study Director
NCT00118729	GSK Clinical Trials	Study Director
NCT00118742	Clinical Trials	Study Director
NCT00118755	Clinical Trials	Study Director
NCT00119639	Bayer Study Director	Study Director
NCT00119652	AstraZeneca Seroquel Medical Science Director, MD	Study Director
NCT00119678	Bristol-Myers Squibb	Study Director
NCT00119756	Johnson & Johnson Pharmaceutical Research & Development, L.L. C. Clinical Trial	Study Director
NCT00120536	Novartis Pharmaceuticals	Study Director
NCT00120900	GSK Clinical Trials	Study Director
NCT00121381	Novartis Pharmaceuticals	Study Chair
NCT00121602	MD	Study Director
NCT00121628	MD	Study Director
NCT00121680	Eisai Inc.	Study Director
NCT00121836	Clinical Trials	Study Director
NCT00122382	Bristol-Myers Squibb	Study Director
NCT00122837	Call 1-877-CTLILLY (1-877-285-4559) or 1-317-615-4559 Mon-Fri 9am-5pm Eastern time (UTC/GMT - 5 hours, EST)	Study Director
NCT00122863	Call 1-877-CTLILLY (1-877-285-4559) or 1-317-615-4559 Mon-Fri 9 AM - 5 PM Eastern time (UTC/GMT- 5 hours, EST)	Study Director
NCT00123201	Global Clinical Director Solvay	Study Director
NCT00123461	Medical Monitor	Study Director
NCT00123474	Bristol-Myers Squibb	Study Director
NCT00123487	Bristol-Myers Squibb	Study Director
NCT00123903	GSK Clinical Trials, MD	Study Director
NCT00124280	Novartis Pharmaceuticals	Study Director
NCT00124332	ICD CSD	Study Director
NCT00124449	Bristol-Myers Squibb	Study Director
NCT00124982	Bristol-Myers Squibb	Study Director
NCT00125125	Novartis Pharmaceuticals	Study Chair
NCT00125138	Email contact via H. Lundbeck A/S	Study Director
NCT00125190	Ipsen Study Director, M.D.	Study Director
NCT00125385	Medical Monitor	Study Director
NCT00125879	Medical Monitor	Study Director
NCT00125892	Call 1-877-CTLILLY (1-877-285-4559) or 1-317-615-4559 Mon-Fri 9 AM to 5 PM Eastern Time (UTC/GMT - 5 hours, EST)	Study Director
NCT00125918	Call 1-877-CTLILLY (1-877-285-4559) or 1-317-615-4559 Mon - Fri 9 AM - 5 PM Eastern time (UTC/GMT - 5 hours, EST)	Study Director
NCT00127270	Novartis Pharmaceuticals Corp.	Study Director
NCT00127283	Global Clinical Registry (GCR, 1452)	Study Director
NCT00127634	Call 1-877-CTLILLY (1-877-285-4559) or 1-317-615-4559 Mon-Fri 9 AM - 5 PM Eastern time (UTC/GMT - 5 hours, EST)	Study Director
NCT00127933	Clinical Trials	Study Director
NCT00128830	Tibotec Pharmaceuticals, Ireland Clinical Trial	Study Director
NCT00128934	Medical Monitor, MD	Study Director
NCT00129623	Clinical Trials	Study Director
NCT00130793	Medical Monitor	Study Director
NCT00131261	enquiries@topotarget.com	Study Chair
NCT00131430	Medical Monitor	Study Director
NCT00131638	MD	Study Director
NCT00132678	Johnson & Johnson Pharmaceutical Research & Development, L.L. C. Clinical Trial	Study Director
NCT00133380	Call 1-877-CTLILLY (1-877-285-4559) or 1-317-615-4559 Mon - Fri 9 AM - 5 PM Eastern time (UTC/GMT - 5 hours, EST)	Study Director
NCT00134147	Pfizer CT.gov Call Center	Study Director
NCT00134199	Pfizer CT.gov Call Center	Study Director
NCT00134459	Medical Monitor, MD	Study Director
NCT00134485	Pfizer CT.gov Call Center	Study Director
NCT00134498	Pfizer CT.gov Call Center	Study Director
NCT00134511	Pfizer CT.gov Call Center	Study Director
NCT00134719	GSK Clinical Trials	Study Director
NCT00135005	Novartis Pharmaceuticals	Study Director
NCT00135304	MD	Study Director
NCT00135356	Bristol-Myers Squibb	Study Director
NCT00135421	Bristol-Myers Squibb	Study Director
NCT00135993	UCB Clinical Trial Call Center	Study Director
NCT00136045	UCB Clinical Trial Call Center	Study Director
NCT00136968	Pfizer CT.gov Call Center	Study Director
NCT00137072	Pfizer CT.gov Call Center	Study Director
NCT00137371	Medical Monitor	Principal Investigator
NCT00137423	Pfizer CT.gov Call Center	Study Director
NCT00137436	Pfizer CT.gov Call Center	Study Director
NCT00137449	Pfizer CT.gov Call Center	Study Director
NCT00138567	Novartis Pharmaceuticals	Study Director
NCT00138606	Novartis Pharmaceuticals	Study Director
NCT00138632	Novartis Customer Information	Study Chair
NCT00139061	Pfizer CT.gov Call Center	Study Director
NCT00139776	Pfizer CT.gov Call Center	Study Director
NCT00139789	UCB Clinical Trial Call Center	Study Director
NCT00139880	UCB Clinical Trial Call Center	Study Director
NCT00139906	Global Clinical Director Solvay	Study Director
NCT00139919	Global Clinical Director Solvay	Study Director
NCT00140712	GSK Clinical Trials	Study Director
NCT00141167	Pfizer CT.gov Call Center	Study Director
NCT00141271	Pfizer CT.gov Call Center	Study Director
NCT00141284	Pfizer CT.gov Call Center	Study Director
NCT00141349	Pfizer CT.gov Call Center	Study Director
NCT00141479	Global Clinical Director Solvay	Study Director
NCT00141505	Global Clinical Director Solvay	Study Director
NCT00141661	Pfizer CT.gov Call Center	Study Director
NCT00141791	Medical Monitor	Study Director
NCT00141817	Medical Monitor	Study Director
NCT00141830	Trial Manager	Principal Investigator
NCT00142103	Pfizer CT.gov Call Center	Study Director
NCT00143156	Pfizer CT.gov Call Center	Study Director
NCT00143260	Pfizer CT.gov Call Center	Study Director
NCT00143325	Pfizer CT.gov Call Center	Study Director
NCT00143481	Pfizer CT.gov Call Center	Study Director
NCT00143611	VP Clinical Science	Study Director
NCT00143663	Medical Director	Study Director
NCT00143676	Medical Director	Study Director
NCT00144300	Boehringer Ingelheim	Study Chair
NCT00145327	Novartis Pharmaceuticals	Study Chair
NCT00146224	MD	Study Director
NCT00146289	Boehringer Ingelheim Study Coordinator	Study Chair
NCT00147498	Pfizer CT.gov Call Center	Study Director
NCT00147537	Pfizer CT.gov Call Center	Study Director
NCT00147628	Pfizer CT.gov Call Center	Study Director
NCT00148915	HoffmannLaRoche Clinical Trials, MD	Study Director
NCT00148941	GSK Clinical Trials	Study Director
NCT00150215	Pfizer CT.gov Call Center	Study Director
NCT00150397	Pfizer CT.gov Call Center	Study Director
NCT00151333	Medical Monitor	Study Director
NCT00151398	Medical Monitor	Study Director
NCT00151489	Pfizer CT.gov Call Center	Study Director
NCT00151528	Pfizer CT.gov Call Center	Study Director
NCT00151879	UCB Clinical Trial Call Center	Study Director
NCT00152386	UCB Clinical Trial Call Center	Study Director
NCT00156910	Medical Director	Study Chair
NCT00156949	MD	Study Director
NCT00157326	Call 1-877-CTLILLY (1-877-285-4559) or 1-317-615-4559 Mon - Fri 9 AM - 5 PM Eastern time (UTC/GMT - 5 hours, EST)	Study Director
NCT00157339	Call 1-877-CTLILLY (1-877-285-4559) or 1-317-615-4559 Mon-Fri 9 AM to 5 PM Eastern Time (UTC/GMT - 5 hour, EST)	Study Director
NCT00158600	Medical Monitor	Study Director
NCT00159653	Pfizer CT.gov Call Center	Study Director
NCT00159705	Pfizer CT.gov Call Center	Study Director
NCT00159731	Pfizer CT.gov Call Center	Study Director
NCT00160342	Global Clinical Director Solvay	Study Director
NCT00160602	UCB Clinical Trial Call Center	Study Director
NCT00160641	UCB Clinical Trial Call Center	Study Director
NCT00161681	Medical Monitor, MD	Study Director
NCT00162123	Bristol-Myers Squibb	Study Director
NCT00162136	Bristol-Myers Squibb	Study Director
NCT00162149	Bristol-Myers Squibb	Study Director
NCT00162292	Bristol-Myers Squibb	Study Director
NCT00162305	Bristol Myers Squibb	Study Director
NCT00162318	Call 1-877-CTLILLY (1-877-285-4559) or 1-317-615-4559 Mon - Fri 9 AM - 5 PM Eastern time (UTC/GMT - 5 hours, EST)	Study Director
NCT00162981	Email contact via H. Lundbeck A/S	Study Director
NCT00163046	Pfizer CT.gov Call Center	Study Director
NCT00163085	Pfizer CT.gov Call Center	Study Director
NCT00168051	Trial Manager	Principal Investigator
NCT00168103	Program Director, Clinical R&D	Study Director
NCT00168337	Medical Director	Study Director
NCT00168389	Medical Director	Study Director
NCT00168415	Medical Director	Study Director
NCT00168428	Medical Director	Study Director
NCT00168454	Medical Director	Study Director
NCT00168779	Boehringer Ingelheim	Study Chair
NCT00170768	Novartis	Study Chair
NCT00171184	Novartis	Study Chair
NCT00171405	Novartis Pharmaceuticals	Study Director
NCT00171457	Novartis	Study Director
NCT00171470	Novartis	Study Director
NCT00171613	Novartis	Study Chair
NCT00172185	Clinical Development	Study Director
NCT00174434	Pfizer CT.gov Call Center	Study Director
NCT00174720	ICD CSD	Study Director
NCT00174733	ICD CSD	Study Director
NCT00174746	ICD CSD	Study Director
NCT00174785	International Clinical Development	Study Director
NCT00174798	Clinical Sciences & Operations	Study Director
NCT00174837	ICD CSD	Study Director
NCT00174928	Medical Director	Study Director
NCT00175825	UCB Clinical Trial Call Center	Study Director
NCT00175877	UCB Clinical Trial Call Center	Study Director
NCT00189488	MD	Study Director
NCT00190671	Call 1-877-CTLILLY (1-877-285-4559) or 1-317-615-4559 Mon-Fri from 9am- 5pm Eastern time (UTC/GMT - 5 hours, EST)	Study Director
NCT00190853	Call 1-877-CTLILLY (1-877-285-4559) or 1-317-615-4559 Mon-Fri 9 AM â€“ 5 PM Eastern time (UTC/GMT - 5 hours, EST)	Study Director
NCT00190866	Call 1-877-CTLILLY (1-877-285-4559) or 1-317-615-4559 Mon-Fri 9 AM - 5 PM Eastern time (UTC/GMT - 5 hours, EST)	Study Director
NCT00190879	Call 1-877-CTLILLY (1-877-285-4559) or 317-615-4559 Mon-Fri 9 AM - 5 PM Eastern Time (UTC/GMT - 5 hours,EST)	Study Director
NCT00191412	Call 1-877-CTLILLY (1-877-285-4559) or 1-317-615-4559 Mon - Fri 9 AM - 5 PM Eastern time (UTC/GMT) - 5 hours, EST)	Study Director
NCT00193687	Global Clinical Director Solvay	Study Director
NCT00193713	Global Clinical Director Solvay	Study Director
NCT00195208	Medical Monitor	Study Director
NCT00195351	Medical Monitor	Study Director
NCT00195546	Trial Manager	Principal Investigator
NCT00196326	Duramed Protocol Chair	Study Chair
NCT00196339	Duramed Protocol Chair	Study Chair
NCT00196365	Duramed Protocol Chair	Study Chair
NCT00196391	Duramed Protocol Chair	Study Chair
NCT00196989	GSK Clinical Trials	Study Director
NCT00197028	GSK Clinical Trials	Study Director
NCT00197054	GSK Clinical Trials	Study Director
NCT00197080	GSK Clinical Trials	Study Director
NCT00197223	GSK Clinical Trials	Study Director
NCT00197262	GSK Clinical Trials	Study Director
NCT00197288	GSK Clinical Trials	Study Director
NCT00202878	Medical Director	Study Director
NCT00206141	AstraZeneca Seroquel Medical Science Director, MD	Study Director
NCT00206154	AstraZeneca Symbicort Medical Science Director, MD	Study Director
NCT00206167	AstraZeneca Symbicort Medical Science Director, MD	Study Director
NCT00206583	Bayer Study Director	Study Director
NCT00206726	Bayer Study Director	Study Director
NCT00207051	Bristol-Myers Squibb	Study Director
NCT00207077	Call 1-877-CTLILLY (1-877-285-4559) or 1-317-615-4559 Mon - Fri 9 AM - 5 PM Eastern time (UTC/GMT - 5 hours, EST)	Study Director
NCT00207090	Bristol-Myers Squibb	Study Director
NCT00207116	Call 1-877-CTLILLY (1-877-285-4559) or 1-317-615-4559 Mon - Fri 9 AM - 5 PM Eastern time (UTC/GMT - 5 hours, EST)	Study Director
NCT00210496	Janssen Ortho LLC Clinical Trial	Study Director
NCT00210522	Johnson & Johnson Pharmaceutical Research & Development, L.L. C. Clinical Trial	Study Director
NCT00210535	Johnson & Johnson Pharmaceutical Research & Development, L.L. C. Clinical Trial	Study Director
NCT00210548	Johnson & Johnson Pharmaceutical Research & Development, L.L. C. Clinical Trial	Study Director
NCT00210574	Johnson & Johnson Pharmaceutical Research & Development, L.L. C. Clinical Trial	Study Director
NCT00210587	Johnson & Johnson Pharmaceutical Research & Development, L.L. C. Clinical Trial	Study Director
NCT00210600	Johnson & Johnson Pharmaceutical Research & Development, L.L. C. Clinical Trial	Study Director
NCT00210704	Johnson & Johnson Pharmaceutical Research & Development, L.L. C. Clinical Trial	Study Director
NCT00210717	Johnson & Johnson Pharmaceutical Research & Development, L.L. C. Clinical Trial	Study Director
NCT00210899	Johnson & Johnson Pharmaceutical Research & Development, L.L. C. Clinical Trial	Study Director
NCT00210964	Johnson & Johnson Pharmaceutical Research & Development, L.L. C. Clinical Trial	Study Director
NCT00212810	Ortho McNeil Neurologics, Inc. Clinical Trial	Study Director
NCT00212875	Johnson & Johnson Pharmaceutical Research & Development, L.L. C. Clinical Trial	Study Director
NCT00214604	AstraZeneca Crestor Medical Sciences Director, MD	Study Director
NCT00217204	McNeil Consumer & Specialty Pharmaceuticals, a Division of Mc Neil-PPC, Inc. Clinical Trial	Study Director
NCT00219011	Novartis Pharmaceuticals	Study Director
NCT00219050	Novartis Pharmaceuticals	Study Director
NCT00219063	Novartis Pharmaceuticals	Study Director
NCT00219076	Novartis Pharmaceuticals	Study Director
NCT00219102	Novartis Pharmaceuticals	Study Director
NCT00219115	Novartis Pharmaceuticals	Study Director
NCT00219141	Novartis Pharmaceuticals	Study Director
NCT00219154	Novartis Pharmaceuticals	Study Director
NCT00219167	Novartis Pharmaceuticals	Study Director
NCT00219180	Novartis Pharmaceuticals	Study Director
NCT00219193	Novartis Pharmaceuticals	Study Director
NCT00219297	Novartis Pharmaceuticals	Study Director
NCT00219557	Pfizer CT.gov Call Center	Study Director
NCT00219609	Pfizer CT.gov Call Center	Study Director
NCT00219635	Pfizer CT.gov Call Center	Study Director
NCT00220818	Medical Director	Study Director
NCT00225121	Pfizer CT.gov Call Center	Study Director
NCT00225823	GSK Clinical Trials	Study Director
NCT00225862	GSK Clinical Trials	Study Director
NCT00226811	Pfizer CT.gov Call Center	Study Director
NCT00228059	Novartis Pharmcuticals	Study Chair
NCT00228449	Affymax	Study Director
NCT00228462	AstraZeneca Seroquel Medical Science Director, MD	Study Director
NCT00228566	Sponsor's Medical Expert, MD	Study Director
NCT00229008	Johnson & Johnson Pharmaceutical Research & Development, L.L. C. Clinical Trial	Study Director
NCT00229138	Novartis	Study Director
NCT00229437	Medical Director	Study Director
NCT00230516	Nexium Medical Science Director, MD	Study Director
NCT00230776	Pfizer CT.gov Call Center	Study Director
NCT00230789	Pfizer CT.gov Call Center	Study Director
NCT00230828	Global Clinical Director Solvay	Study Director
NCT00231166	Novartis Pharmaceuticals	Study Director
NCT00231413	GSK Clinical Trials	Study Director
NCT00231478	Clinical Trials	Study Director
NCT00231569	Medical Monitor	Study Director
NCT00231725	Call 1-877-CTLILLY (1-877-285-4559) or 1-317-615-4559 Mon - Fri 9 AM - 5 PM Eastern time (UTC/GMT - 5 hours, EST)	Study Director
NCT00231777	Medical Monitor	Study Director
NCT00231790	Medical Monitor	Study Director
NCT00231816	Medical Monitor	Study Director
NCT00232141	Pfizer CT.gov Call Center	Study Director
NCT00232154	Pfizer CT.gov Call Center	Study Director
NCT00232180	Pfizer CT.gov Call Center	Study Director
NCT00232297	ICD CSD	Study Director
NCT00232310	ICD CSD	Study Director
NCT00232596	GSK Clinical Trials	Study Director
NCT00233012	Johnson & Johnson Pharmaceutical Research & Development, L.L. C. Clinical Trial	Study Director
NCT00233025	Call 1-877-CTLILLY (1-877-285-4559) or 1-317-615-4559 Mon - Fri 9 AM - 5 PM Eastern time (UTC/GMT - 5 hours, EST)	Study Director
NCT00233883	Clinical Trials	Study Director
NCT00234819	Medical Monitor	Study Director
NCT00235391	Novartis Pharmaceuticals	Study Director
NCT00235755	GSK Clinical Trials	Study Director
NCT00235820	Global Medical Information	Study Director
NCT00237237	Novartis Pharmaceuticals	Study Director
NCT00237250	Novartis Pharmaceuticals	Study Director
NCT00238485	Novartis Customer Care information	Study Chair
NCT00238732	Medical Monitor	Study Director
NCT00239239	MD	Study Director
NCT00239577	GSK Clinical Trials	Study Director
NCT00239876	Novartis	Study Director
NCT00239967	ICD CSD	Study Director
NCT00240617	GSK Clinical Trials	Study Director
NCT00240630	GSK Clinical Trials	Study Director
NCT00240643	GSK Clinical Trials	Study Director
NCT00241436	AstraZeneca Arimidex Medical Sciences Director, MD	Study Director
NCT00241722	GSK Clinical Trials, MD	Study Director
NCT00242476	Medical Monitor	Study Director
NCT00242580	Novartis Pharmaceuticals	Study Chair
NCT00242710	Pfizer CT.gov Call Center	Study Director
NCT00242736	AstraZeneca Nexium Medical Sciences Director, MD	Study Director
NCT00243347	AstraZeneca Oncology Medical Sciences Director, MD	Study Director
NCT00243503	Pfizer CT.gov Call Center	Study Director
NCT00243659	Medical Monitor	Study Director
NCT00244140	Bayer Study Director	Study Director
NCT00244322	Call 1-877-CTLILLY (1-877-285-4559) or 1-317-615-4559 Mon - Fri 9 AM - 5 PM Eastern time (UTC/GMT - 5 hours, EST)	Study Director
NCT00244712	GSK Clinical Trials	Study Director
NCT00244725	GSK Clinical Trials	Study Director
NCT00244751	GSK Clinical Trials	Study Director
NCT00244764	GSK Clinical Trials	Study Director
NCT00245258	Pfizer CT.gov Call Center	Study Director
NCT00245570	Medical Monitor	Study Director
NCT00245973	Medical Monitor, MD	Study Director
NCT00246012	Centocor, Inc. Clinical Trial	Study Director
NCT00246207	Janssen-Ortho Inc. Clinical Trial	Study Director
NCT00246233	Janssen-Ortho Inc. Clinical Trial	Study Director
NCT00246337	Medical Monitor	Study Director
NCT00246571	Pfizer CT.gov Call Center	Study Director
NCT00246610	Pfizer CT.gov Call Center	Study Director
NCT00246623	Pfizer CT.gov Call Center	Study Director
NCT00246636	GSK Clinical Trials	Study Director
NCT00246701	GSK Clinical Trials	Study Director
NCT00247390	Medical Director Clinical Science	Study Director
NCT00247676	Pfizer CT.gov Call Center	Study Director
NCT00248170	Novartis Pharmaceuticals	Study Director
NCT00249041	MD	Study Director
NCT00249912	Medical Director	Study Director
NCT00250276	GSK Clinical Trials	Study Director
NCT00250419	Medical Monitor	Study Director
NCT00250432	Medical Monitor	Study Director
NCT00250458	Medical Monitor	Study Director
NCT00250601	Clinical Sciences & Operations	Study Director
NCT00250653	Clinical Sciences & Operations	Study Director
NCT00250679	Sepracor Medical Director	Study Director
NCT00251004	Novartis	Study Director
NCT00251030	Pfizer CT.gov Call Center	Study Director
NCT00251680	Medical Director	Study Director
NCT00251693	Medical Director	Study Chair
NCT00251719	Medical Director	Study Director
NCT00251745	Medical Director	Study Director
NCT00251758	Medical Director	Study Director
NCT00252330	ICD CSD	Study Director
NCT00252343	ICD CSD	Study Director
NCT00252356	ICD CSD	Study Director
NCT00253903	ICD CSD	Study Director
NCT00253968	ICD	Study Director
NCT00254046	Tibotec Pharmaceuticals Clinical Trial	Study Director
NCT00254293	Bristol-Myers Squibb	Study Director
NCT00255047	Medical Director	Study Director
NCT00255099	Tibotec Pharmaceuticals Clinical Trial	Study Director
NCT00255151	Medical Director	Study Chair
NCT00255164	Medical Director	Study Director
NCT00255190	Medical Director	Study Director
NCT00256750	Bristol-Myers Squibb	Study Director
NCT00256854	GSK Clinical Trials	Study Director
NCT00256867	GSK Clinical Trials, MD, PhD	Study Director
NCT00256880	GSK Clinical Trials	Study Director
NCT00256932	GSK Clinical Trials, MD	Study Director
NCT00257010	Janssen Ortho LLC Clinical Trial	Study Director
NCT00257166	Pfizer CT.gov Call Center	Study Director
NCT00257257	ICD CSD	Study Director
NCT00258557	Tibotec Pharmaceuticals Clinical Trial	Study Director
NCT00258817	Clinical Trials	Study Director
NCT00258830	Medical Director	Study Director
NCT00258856	Medical Monitor	Study Director
NCT00258895	Medical Director	Study Director
NCT00259012	Trial Manager	Principal Investigator
NCT00259129	Bayer Study Director	Study Director
NCT00259311	Call 1-877-CTLILLY (1-877-285-4559) or 1-317-615-4559 Mon-Fri 9 AM - 5 PM Eastern time (UTC/GMT - 5 hours, EST)	Study Director
NCT00259740	MD	Study Director
NCT00259870	GSK Clinical Trials	Study Director
NCT00259922	GSK Clinical Trials, MD	Study Director
NCT00259987	GSK Clinical Trials, MD	Study Director
NCT00260039	Medical Monitor	Study Director
NCT00260065	Eisai US Medical Services	Study Director
NCT00260156	Novartis Pharmaceuticals	Study Director
NCT00260832	Eisai Medical Services	Study Director
NCT00260923	Novartis Pharmaceuticals	Study Director
NCT00261365	Bristol-Myers Squibb	Study Director
NCT00261443	Bristol-Myers Squibb	Study Director
NCT00261833	Senior Director Immonology & Pulmonology, Clinical R&D	Study Director
NCT00261846	Pfizer CT.gov Call Center	Study Director
NCT00261950	MD	Study Director
NCT00262028	Novartis Vaccines	Study Chair
NCT00262236	Novartis Pharmaceutical	Study Director
NCT00262483	Medical Monitor	Study Director
NCT00262600	Boehringer Ingelheim	Study Chair
NCT00262990	Novartis Pharmaceuticals	Study Director
NCT00263068	UCB Clinical Trial Call Center	Study Director
NCT00263276	Bristol Myers Squibb	Study Director
NCT00263328	Pfizer CT.gov Call Center	Study Director
NCT00264147	Medical Monitor	Study Director
NCT00264537	Centocor, Inc. Clinical Trial	Study Director
NCT00264550	Centocor, Inc. Clinical Trial	Study Director
NCT00264576	Novartis Vaccines	Study Chair
NCT00264615	GSK Clinical Trials	Study Director
NCT00264875	Pfizer CT.gov Call Center	Study Director
NCT00264901	Global Clinical Registry (GCR, 1452)	Study Director
NCT00264914	ICD CSD	Study Director
NCT00265083	Centocor, Inc. Clinical Trial	Study Director
NCT00265096	Centocor, Inc. Clinical Trial	Study Director
NCT00265304	IDEA AG Clinical Trial	Study Director
NCT00265317	Pfizer CT.gov Call Center	Study Director
NCT00265330	Pfizer CT.gov Call Center	Study Director
NCT00265551	Medical Monitor	Study Director
NCT00266240	Clinical Trials	Study Director
NCT00266253	Clinical Trials	Study Director
NCT00266409	UCB Clinical Trial Call Center	Study Director
NCT00266604	Johnson & Johnson Pharmaceutical Research & Development, L.L. C. Clinical Trial	Study Director
NCT00266643	Call 1-877-CTLILLY (1-877-285-4559) or 1-317-615-4559 Mon-Fri 9 AM - 5 PM Eastern time UTC/GMT - 5 hours, EST	Study Director
NCT00266656	Call 1-877-CTLILLY (1-877-285-4559) or 1-317-615-4559 Mon-Fri 9 AM - 5 PM Eastern Time (UTC/GMT - 5 hrs)	Study Director
NCT00266877	Puma	Study Director
NCT00267020	Call 1-877-CTLILLY (1-877-285-4559) or 1-317-615-4559 Mon - Fri 9 AM - 5 PM Eastern time (UTC/GMT - 5 hours, EST)	Study Director
NCT00267202	Novartis	Study Chair
NCT00267254	Pfizer CT.gov Call Center	Study Director
NCT00267488	GSK Clinical Trials	Study Director
NCT00267748	Pfizer CT.gov Call Center	Study Director
NCT00267956	Centocor, Inc. Clinical Trial	Study Director
NCT00267969	Centocor Research & Development, Inc. Clinical Trial	Study Director
NCT00268892	Clinical Development Support	Study Director
NCT00268905	Eisai US Medical Services	Study Director
NCT00268957	Medical Monitor	Study Director
NCT00269048	GSK Clinical Trials	Study Director
NCT00269204	Medical Monitor	Study Director
NCT00269217	Medical Monitor	Study Director
NCT00269477	Medical Monitor	Study Director
NCT00269516	Global Clinical Director Solvay	Study Director
NCT00271817	Medical Monitor	Study Director
NCT00272779	Bristol-Myers Squibb	Study Director
NCT00272935	Duramed Research Protocol Chair	Study Chair
NCT00273039	GSK Clinical Trials	Study Director
NCT00273052	GSK Clinical Trials	Study Director
NCT00273299	Novartis Pharmaceuticals	Study Director
NCT00273312	Novartis Pharmaceuticals	Study Director
NCT00274690	GSK Clinical Trials	Study Director
NCT00274716	Medical Monitor	Study Director
NCT00275197	Pfizer CT.gov Call Center	Study Director
NCT00275236	UCB Clinical Trial Call Center	Study Director
NCT00276094	Shionogi Clinical Trials Administrator Clinical Support Help Line	Study Director
NCT00276458	Medical Monitor	Study Director
NCT00276484	Medical Monitor	Study Director
NCT00277212	Bristol-Myers Squibb	Study Director
NCT00277238	Pfizer CT.gov Call Center	Study Director
NCT00277472	Novartis 862-778-8300 Pharmaceuticals	Study Director
NCT00277498	Pfizer CT.gov Call Center	Study Director
NCT00277810	Trial Manager	Principal Investigator
NCT00277823	Medical Monitor	Study Director
NCT00277914	Boehringer Ingelheim	Study Chair
NCT00278941	AstraZeneca Seroquel Medical Science Director, MD	Study Director
NCT00279201	Call 1-877-CTLILLY (1-877-285-4559) or 1-317-615-4559 Mon-Fri 9 AM - 5 PM Eastern time (UTC/GMT - 5 hours, EST)	Study Director
NCT00279214	Call 1-877-CTLILLY (1-877-285-4559) or 1-317-651-4559 Mon - Fri 9 AM - 5 PM Eastern time (UTC/GMT - 5 hours, EST)	Study Director
NCT00280423	GSK Clinical Trials	Study Director
NCT00280436	GSK Clinical Trials	Study Director
NCT00280540	Novartis Pharmaceuticals	Study Director
NCT00280566	Pfizer CT.gov Call Center	Study Director
NCT00280995	Medical Monitor	Study Director
NCT00281008	Medical Monitor	Study Director
NCT00281554	Use Central Contact	Study Director
NCT00281580	Boehringer Ingelheim	Study Chair
NCT00281593	Boehringer Ingelheim	Study Chair
NCT00281632	GSK Clinical Trials, MD	Study Director
NCT00282048	Pfizer CT.gov Call Center	Study Director
NCT00282295	GSK Clinical Trials	Study Director
NCT00282464	Pfizer CT.gov Call Center	Study Director
NCT00282919	Pfizer CT.gov Call Center	Study Director
NCT00282984	Pfizer CT.gov Call Center	Study Director
NCT00282997	Pfizer CT.gov Call Center	Study Director
NCT00283439	MD	Study Director
NCT00284128	Clinical Sciences & Operations	Study Director
NCT00284141	ICD CSD	Study Director
NCT00284804	Medarex Medical Monitor	Study Director
NCT00285012	Pfizer CT.gov Call Center	Study Director
NCT00286091	MD	Study Director
NCT00286429	VP Biological Sciences	Study Director
NCT00286442	VP Biological Sciences	Study Director
NCT00286455	VP Biological Sciences	Study Director
NCT00286468	VP Biological Sciences	Study Director
NCT00286481	Medical Director	Study Director
NCT00286494	VP Biological Sciences	Study Director
NCT00288236	ICD CSD	Study Director
NCT00288431	Medical Director	Study Director
NCT00288652	Pfizer CT.gov Call Center	Study Director
NCT00289185	GSK Clinical Trials	Study Director
NCT00289198	GSK Clinical Trials	Study Director
NCT00289627	Bristol-Myers Squibb	Study Director
NCT00289783	GSK Clinical Trials	Study Director
NCT00289874	Medical Monitor	Study Director
NCT00289887	Medical Monitor	Study Director
NCT00289900	Medical Monitor	Study Director
NCT00289913	Medical Monitor	Study Director
NCT00290563	Medical Monitor	Study Director
NCT00290901	Pfizer CT.gov Call Center	Study Director
NCT00291187	Vanda Pharmaceuticals	Study Director
NCT00291330	Boehringer Ingelheim	Study Chair
NCT00291356	GSK Clinical Trials	Study Director
NCT00291577	Pfizer CT.gov Call Center	Study Director
NCT00291928	GSK Clinical Trials	Study Director
NCT00292227	UCB Clinical Trial Call Center	Study Director
NCT00292981	Program Director	Study Director
NCT00293059	Bayer Study Director	Study Director
NCT00293254	Medical Monitor	Study Director
NCT00293813	MD	Study Director
NCT00293826	MD	Study Director
NCT00294047	GSK Clinical Trials	Study Director
NCT00294086	Novartis Pharmaceuticals	Study Director
NCT00294515	Clinical Trials	Study Chair
NCT00294710	Novartis Pharmaceuticals	Principal Investigator
NCT00294736	Medical Monitor	Study Director
NCT00295282	Bristol-Myers Squibb	Study Director
NCT00295633	Bristol-Myers Squibb	Study Director
NCT00295750	Clinical Development Support	Study Director
NCT00295763	Medical Monitor	Study Director
NCT00295815	Call 1-877-CTLILLY (1-877-285-4559) or 1-317-615-4559 Mon-Fri 9AM - 5PM Eastern time (UTC/GMT - 5 hours, EST)	Study Director
NCT00296127	Pfizer CT.gov Call Center	Study Director
NCT00296374	AstraZeneca Crestor Medical Science Director, MD	Study Director
NCT00296400	AstraZeneca Crestor Medical Science Director, MD	Study Director
NCT00296465	Clinical Development Support	Study Director
NCT00296478	Clinical Development Support	Study Director
NCT00296491	GSK Clinical Trials	Study Director
NCT00296530	GSK Clinical Trials	Study Director
NCT00296569	Medical Monitor	Study Director
NCT00297167	Aptalis Medical Information	Study Director
NCT00297180	GSK Clinical Trials	Study Director
NCT00297817	Novartis Vaccines - Drug Information Services	Study Chair
NCT00298623	GSK Clinical Trials	Study Director
NCT00298675	Clinical Sciences & Operations	Study Director
NCT00298766	Medical Monitor	Study Director
NCT00298987	Bristol-Myers Squibb	Study Director
NCT00299130	Clinical Trials	Study Director
NCT00299494	Pfizer CT.gov Call Center	Study Director
NCT00299507	Alcon Investigators	Principal Investigator
NCT00299546	Centocor, Inc. Clinical Trial	Study Director
NCT00299702	Johnson & Johnson Pharmaceutical Research & Development, L.L. C. Clinical Trial	Study Director
NCT00299715	Johnson & Johnson Pharmaceutical Research & Development, L.L. C. Clinical Trial	Study Director
NCT00299871	ICD CSD	Study Director
NCT00300274	Novartis	Study Director
NCT00300339	ICD CSD	Study Director
NCT00300677	Pfizer CT.gov Call Center	Study Director
NCT00300755	Medical Monitor	Study Director
NCT00301236	Novartis Pharmaceuticals	Study Chair
NCT00302471	Medical Monitor	Study Director
NCT00303056	Clinical Sciences & Operations	Study Director
NCT00303069	Medical Monitor	Study Director
NCT00303251	Novartis Pharmaceuticals	Study Director
NCT00303472	MD	Study Director
NCT00303485	Clinical Trials	Study Director
NCT00303498	Pfizer CT.gov Call Center	Study Director
NCT00303563	Clinical Trials	Study Director
NCT00303589	Clinical Trials	Study Director
NCT00303602	Call 1-877-CTLILLY (1-877-285-4559) or 1-317-615-4559 Mon - Fri 9 AM to 5 PM Eastern Time (UTC/GMT - 5 hours, EST)	Study Director
NCT00304525	Novartis Pharmaceuticals	Study Director
NCT00305188	Clinical Sciences & Operations	Study Director
NCT00305604	Medical Monitor	Study Director
NCT00305903	Novartis	Study Chair
NCT00306254	Pfizer CT.gov Call Center	Study Director
NCT00306293	GSK Clinical Trials	Study Director
NCT00306384	VP Biological Sciences	Study Director
NCT00306592	Medical Director	Study Director
NCT00306787	Novartis Pharmaceuticals	Study Director
NCT00307021	GSK Clinical Trials	Study Director
NCT00307437	Centocor, Inc. Clinical Trial	Study Director
NCT00307749	Professor	Principal Investigator
NCT00308503	ICD CSD	Study Director
NCT00308581	UCB Clinical Trial Call Center	Study Director
NCT00308750	Call 1-877-CTLILLY (1-877-285-4559) or 317-615-4559 Mon - Fri 9 AM - 5 PM Eastern time (UTC/GMT - 5 hours, EST)	Study Director
NCT00309049	Bristol-Myers Squibb	Study Director
NCT00309140	Call 1-877-CTLILLY (1-877-285-4559) or 1-317-615-4559 Mon - Fri 9 AM - 5 PM Eastern time (UTC/GMT - 5 hours, EST)	Study Director
NCT00309686	Johnson & Johnson Pharmaceutical Research & Development, L.L. C. Clinical Trial	Study Director
NCT00309699	Johnson & Johnson Pharmaceutical Research & Development, L.L. C. Clinical Trial	Study Director
NCT00310375	GSK Clinical Trials	Study Director
NCT00310544	Bayer Study Director	Study Director
NCT00310817	Novartis Vaccines - Drug Information Services	Study Chair
NCT00311090	ICD CSD	Study Director
NCT00311363	GSK Clinical Trials	Study Director
NCT00311376	Medical Director	Study Director
NCT00312130	Novartis Pharmaceuticals	Study Director
NCT00312182	Pfizer CT.gov Call Center	Study Director
NCT00312377	Contact-US@sanofi.com	Study Director
NCT00312494	Pfizer CT.gov Call Center	Study Director
NCT00312845	Medical Monitor	Study Director
NCT00312858	Medical Monitor	Study Director
NCT00313001	Global Clinical Registry (GCR, 1452)	Study Director
NCT00313248	Bayer Study Director	Study Director
NCT00313300	Bristol-Myers Squibb	Study Director
NCT00313781	Pfizer CT.gov Call Center	Study Director
NCT00314054	Medical Monitor	Study Director
NCT00314782	AstraZeneca Emerging Oncology Medical Science Director, MD	Study Director
NCT00314860	GSK Clinical Trials	Study Director
NCT00314951	Medical Director	Study Director
NCT00314964	Pfizer CT.gov Call Center	Study Director
NCT00315705	Medical Monitor	Study Director
NCT00315757	GSK Clinical Trials	Study Chair
NCT00316082	Bristol-Myers Squibb	Study Director
NCT00316173	GSK Clinical Trials	Study Director
NCT00316186	GSK Clinical Trials	Study Director
NCT00316225	Call 1-877-CTLILLY (1-877-285-4559) or 1-317-615-4559 Mon - Fri 9 AM - 5 PM Eastern time (UTC/GMT - 5 hours, EST)	Study Director
NCT00316706	GSK Clinical Trials	Study Director
NCT00316758	Clinical Trials	Study Director
NCT00316771	Clinical Trials	Study Director
NCT00316992	Medical Director Clinical Science	Study Director
NCT00317044	AstraZeneca Nexium Medical Science Director, MD	Study Director
NCT00317395	ICD CSD	Study Director
NCT00317642	Medical Monitor	Study Director
NCT00318448	ICD CSD	Study Director
NCT00318500	Trial Manager	Principal Investigator
NCT00319163	Medical Monitor	Study Director
NCT00319254	Pfizer CT.gov Call Center	Study Director
NCT00319501	Pfizer CT.gov Call Center	Study Director
NCT00319553	Medical Director	Study Director
NCT00320255	Bristol-Myers Squibb	Study Director
NCT00320385	GSK Clinical Trials	Study Director
NCT00320489	Call 1-877-CTLILLY (1-877-285-4559) or 1-317-615-4559 Mon - Fri 9 AM - 5 PM Eastern time (UTC/GMT- 5 hours, EST)	Study Director
NCT00320541	Call 1-877-CTLILLY (1-877-285-4559) or 1-317-615-4559 Mon - Fri 9 AM - 5 PM Eastern time (UTC/GMT - 5 hours, EST)	Study Director
NCT00320710	Novartis Pharmaceuticals	Study Director
NCT00320788	Clinical Trial Management	Study Director
NCT00321464	MD	Study Director
NCT00321477	GSK Clinical Trials	Study Director
NCT00321516	Bristol-Myers Squibb	Study Director
NCT00321620	MD	Study Director
NCT00321711	MD	Study Director
NCT00321737	Medical Director	Study Chair
NCT00321815	Pfizer CT.gov Call Center	Study Director
NCT00321854	Boehringer Ingelheim	Study Chair
NCT00321984	Medical Director	Study Director
NCT00322231	Medical Monitor	Study Director
NCT00322361	Medical Monitor	Study Director
NCT00322400	MD	Study Director
NCT00322517	Pfizer CT.gov Call Center	Study Director
NCT00322556	Program Coordinator	Study Director
NCT00323297	Pfizer CT.gov Call Center	Study Director
NCT00323622	GSK Clinical Trials	Study Director
NCT00323882	Bristol-Myers Squibb	Study Director
NCT00324155	Bristol-Myers Squibb	Study Director
NCT00324974	Medical Director	Study Director
NCT00325130	Medical Monitor	Study Director
NCT00325195	Medical Director, MD	Study Director
NCT00325351	Bayer Study Director	Study Director
NCT00325364	Call 1-877-CTLILLY (1-877-285-4559) or 1-317-615-4559 Mon - Fri 9 AM - 5 PM Eastern Time (UTC/GMT - 5 hours, EST)	Study Director
NCT00325468	MD	Study Director
NCT00325689	Bristol-Myers Squibb	Study Director
NCT00325728	Medical Director Clinical Science	Study Director
NCT00326105	Seroquel Medical Science Director, MD	Study Director
NCT00326144	Seroquel Medical Science Director, MD	Study Director
NCT00326183	Medical Monitor	Study Director
NCT00326248	GSK Clinical Trials	Study Director
NCT00326287	Johnson & Johnson Pharmaceutical Research & Development, L.L. C. Clinical Trial	Study Director
NCT00326300	McNeil Consumer & Specialty Pharmaceuticals Clinical Trial	Study Director
NCT00326326	Pfizer CT.gov Call Center	Study Director
NCT00326391	McNeil Consumer & Specialty Pharmaceuticals, a Division of Mc Neil-PPC, Inc. Clinical Trial	Study Director
NCT00326586	Bristol-Myers Squibb	Study Director
NCT00326716	Bristol-Myers Squibb	Study Director
NCT00326963	Clinical Trials	Study Director
NCT00327015	Bristol-Myers Squibb	Study Director
NCT00327145	Novartis Pharmaceuticals	Study Chair
NCT00327171	ICD CSD	Study Director
NCT00327379	Bayer Study Director	Study Director
NCT00327535	Clinical Trials	Study Director
NCT00327587	Novartis Pharmaceuticals	Principal Investigator
NCT00327743	ICD	Study Director
NCT00328172	Boehringer Ingelheim	Study Chair
NCT00328198	Medical Monitor	Study Director
NCT00328627	VP Biological Sciences	Study Director
NCT00329004	Bristol-Myers Squibb	Study Director
NCT00329082	Call 1-877-CTLILLY (1-877-285-4559) or 1-317-615-4559 Mon-Fri 9 AM - 5 PM Eastern Time (UTC/GMT - 5 hours, EST)	Study Director
NCT00329147	Medical Monitor	Study Director
NCT00329186	Medical Monitor	Study Director
NCT00329238	Boehringer Ingelheim	Study Chair
NCT00329355	GSK Clinical Trials	Study Director
NCT00329459	GSK Clinical Trials	Study Director
NCT00329628	Bayer Study Director	Study Director
NCT00329849	Novartis Vaccines & Diagnostics -	Study Chair
NCT00329901	Novartis Vaccines - Information Services	Study Chair
NCT00330395	Medical Monitor	Study Director
NCT00330460	MD	Study Director
NCT00330473	Call 1-877-CTLILLY (1-877-285-4559) or 1-317-615-4559 Mon - Fri 9 AM - 5 PM Eastern time (UTC/GMT - 5 hours, EST)	Study Director
NCT00330759	MD	Study Director
NCT00331175	Pfizer CT.gov Call Center	Study Director
NCT00332020	Bayer Study Director	Study Director
NCT00332163	MD	Study Director
NCT00332202	Call 1-877-CTLILLY (1-877-285-4559) or 1-317-615-4559 Mon - Fri 9 AM - 5 PM Eastern time (UTC/GMT - 5 hours, EST)	Study Director
NCT00332241	Bristol-Myers Squibb	Study Director
NCT00332761	Pfizer CT.gov Call Center	Study Director
NCT00332917	Global Clinical Director Solvay	Study Director
NCT00333112	Astellas US Medical Information	Study Director
NCT00333151	Global Clinical Registry (GCR, 1452)	Study Director
NCT00333281	Call 1-877-CTLILLY (1-877-285-4559) or 1-317-615-4559 Mon - Fri 9 AM - 5 PM Eastern time (UTC/GMT - 5 hours, EST)	Study Director
NCT00333359	GSK Clinical Trials	Study Director
NCT00333788	UCB Clinical Trial Call Center	Study Director
NCT00333814	Medical Director	Study Director
NCT00333866	Pfizer CT.gov Call Center	Study Director
NCT00334126	Johnson & Johnson Pharmaceutical Research & Development, L.L. C. Clinical Trial	Study Director
NCT00334152	GSK Clinical Trials	Study Director
NCT00334282	GSK Clinical Trials	Study Director
NCT00334607	GSK Clinical Trials	Study Director
NCT00335166	Global Clinical Director Solvay	Study Director
NCT00335374	Global Clinical Director Solvay	Study Director
NCT00336479	Medical Monitor	Study Director
NCT00336492	Centocor, Inc. Clinical Trial	Study Director
NCT00336713	Clinical Sciences & Operations	Study Director
NCT00337493	Clinical Trials	Study Director
NCT00337571	Bristol-Myers Squibb	Study Director
NCT00337610	Medical Monitor	Study Director
NCT00337662	Call 1-877-CTLILLY (1-877-285-4559) or 1-317-615-4559 Mon - Fri 9 AM - 5 PM Eastern time (UTC/GMT - 5 hours, EST)	Study Director
NCT00337675	Medical Monitor	Study Director
NCT00337701	Clinical Trials	Study Director
NCT00337727	Medical Monitor	Study Director
NCT00337935	Johnson & Johnson Pharmaceutical Research & Development, L.L. C. Clinical Trial	Study Director
NCT00338130	AZD6244 Medical Science Director, MD	Study Director
NCT00338884	Pfizer CT.gov Call Center	Study Director
NCT00339183	MD	Study Director
NCT00339872	Medical Monitor	Study Director
NCT00340327	Medical Monitor	Study Director
NCT00340834	Novartis Pharmaceuticals	Study Director
NCT00343200	Pfizer CT.gov Call Center	Study Director
NCT00343252	Call 1-877-CTLILLY (1-877-285-4559) or 1-317-615-4559 Mon - Fri 9 AM - 5 PM Eastern time (UTC/GMT -5 hours, EST)	Study Director
NCT00343291	Call 1-877-CTLILLY (1-877-285-4559) or 1-317-615-4559 Mon - Fri 9 AM - 5 PM Eastern time (UTC/GMT - 5 hours, EST)	Study Director
NCT00345189	Biogen Idec Medical Monitor, MD	Study Director
NCT00345579	GSK Clinical Trials	Study Director
NCT00345618	ICD CSD	Study Director
NCT00345683	GSK Clinical Trials	Study Director
NCT00345839	MD	Study Director
NCT00346034	Pfizer CT.gov Call Center	Study Director
NCT00346073	GSK Clinical Trials	Study Director
NCT00346216	Pfizer CT.gov Call Center	Study Director
NCT00346775	GSK Clinical Trials	Study Director
NCT00347360	GSK Clinical Trials, M.D.	Study Director
NCT00347425	Global Clinical Director Solvay	Study Director
NCT00347919	GSK Clinical Trials	Study Director
NCT00347958	Clinical Trials	Study Director
NCT00348140	GSK Clinical Trials	Study Director
NCT00348309	GSK Clinical Trials	Study Director
NCT00348374	Pfizer CT.gov Call Center	Study Director
NCT00348491	Novartis Pharmaceuticals	Study Director
NCT00349336	Clinical Trials	Study Director
NCT00349349	GSK Clinical Trials	Study Director
NCT00349531	Boehringer Ingelheim	Study Chair
NCT00350051	Bayer Study Director	Study Director
NCT00350103	UCB Clinical Trial Call Center	Study Director
NCT00350168	Novartis Pharmaceuticals	Study Director
NCT00350207	Boehringer Ingelheim	Study Chair
NCT00350727	GSK Clinical Trials	Study Director
NCT00350779	Medical Monitor	Study Director
NCT00351104	PPD	Principal Investigator
NCT00351468	Novartis Pharmaceuticals	Study Director
NCT00351884	Novartis Pharmaceuticals	Study Director
NCT00352625	PPD	Principal Investigator
NCT00353262	Clinical Trials	Study Director
NCT00353418	Clinical Trials	Study Director
NCT00353496	Medical Director, Endocrinology	Study Director
NCT00353522	Clinical Trials	Study Director
NCT00353912	Novartis Pharmaceuticals	Study Director
NCT00354536	GSK Clinical Trials	Study Director
NCT00354627	Tibotec Pharmaceuticals Clinical Trial	Study Director
NCT00354809	GSK Clinical Trials	Study Director
NCT00354965	GSK Clinical Trials	Study Director
NCT00355082	GSK Clinical Trials	Study Director
NCT00355121	Medical Director	Study Director
NCT00355134	Novartis Pharmaceuticals	Study Chair
NCT00355238	Bristol-Myers Squibb	Study Director
NCT00355524	Tibotec Pharmaceuticals Limited, Ireland Clinical Trial	Study Director
NCT00355615	Crestor Medical Science Director, MD	Study Director
NCT00355641	GSK Clinical Trials	Study Director
NCT00355849	Call 1-877-CTLILLY (1-877-285-4559) or 1-317-615-4559 Mon-Fri 9 AM - 5 PM Eastern Time (UTC/GMT - 5 hours, EST)	Study Director
NCT00356109	Call 1-877-CTLILLY (1-877-285-4559) or 1-317-615-4559 Mon - Fri 9 AM - 5 PM Eastern Time (UTC/GMT - 5 hours, EST)	Study Director
NCT00356135	Call 1-877-CTLILLY (1-877-285-4559) or 317-615-4559 Mon - Fri 9 am - 5 pm Eastern time (UTC/GMT - 5 hours, EST)	Study Director
NCT00356408	UCB Clinical Trial Call Center	Study Director
NCT00356460	Medical Monitor	Study Director
NCT00356915	GSK Clinical Trials	Study Director
NCT00357188	Bristol-Myers Squibb	Study Director
NCT00357240	Bristol-Myers Squibb	Study Director
NCT00357370	Bristol-Myers Squibb	Study Director
NCT00357604	Bristol-Myers Squibb	Study Director
NCT00357721	Bristol-Myers Squibb	Study Director
NCT00357825	Pfizer CT.gov Call Center	Study Director
NCT00357968	Call 1-877-CTLILLY (1-877-285-4559) or 1-317-615-4559 Mon - Fri 9 AM - 5 PM Eastern time (UTC/GMT - 5 hours, EST)	Study Director
NCT00358150	Medical Monitor	Study Director
NCT00358215	MD	Study Director
NCT00358358	GSK Clinical Trials	Study Director
NCT00358449	GSK Clinical Trials	Study Director
NCT00358540	GSK Clinical Trials	Study Director
NCT00358631	ICD CSD	Study Director
NCT00358644	Eisai US Medical Services	Study Director
NCT00358878	ICD	Study Director
NCT00359021	Tibotec Pharmaceuticals Clinical Trial	Study Director
NCT00359619	GSK Clinical Trials	Study Director
NCT00359788	Boehringer Ingelheim	Study Chair
NCT00359944	Medical Director, MD	Study Director
NCT00359983	GSK Clinical Trials	Study Director
NCT00360100	Pfizer CT.gov Call Center	Study Director
NCT00360230	GSK Clinical Trials	Study Director
NCT00360243	Boehringer Ingelheim	Study Chair
NCT00360490	Bayer Study Director	Study Director
NCT00360529	Sprout Pharmaceuticals	Study Chair
NCT00360555	Boehringer Ingelheim	Study Chair
NCT00361101	Medical Monitor	Study Director
NCT00361153	Director Clinical Development	Study Director
NCT00361335	Centocor, Inc. Clinical Trial	Study Director
NCT00361348	MD	Study Director
NCT00361504	Johnson & Johnson Pharmaceutical Research & Development, L.L. C. Clinical Trial	Study Director
NCT00361569	Duramed Protocol Chair	Study Chair
NCT00361582	Johnson & Johnson Pharmaceutical Research & Development, L.L. C. Clinical Trial	Study Director
NCT00361634	MD	Study Director
NCT00361790	Bristol-Myers Squibb	Study Director
NCT00361894	Bayer Study Director	Study Director
NCT00362115	VP Clinical Science Strategy	Study Director
NCT00362232	Bayer Study Director	Study Director
NCT00362271	Bristol-Myers Squibb	Study Director
NCT00362479	Duramed Medical Monitor	Principal Investigator
NCT00362609	Trial Manager	Principal Investigator
NCT00362713	Bristol-Myers Squibb	Study Director
NCT00362726	Bristol-Myers Squibb	Study Director
NCT00362830	Bristol-Myers Squibb	Study Director
NCT00363051	Novartis Pharmaceuticals	Study Director
NCT00363142	GSK Clinical Trials	Study Director
NCT00363194	GSK Clinical Trials, MD	Study Director
NCT00363311	GSK Clinical Trials	Study Director
NCT00363415	Call 1-877-CTLILLY(1-877-285-4559) or 1-317-615-4559 Mon - Fri 9 AM - 5 PM Eastern time (UTC/GMT - 5 hours, EST)	Study Director
NCT00363870	GSK Clinical Trials	Study Director
NCT00364013	MD	Study Director
NCT00364182	Pfizer CT.gov Call Center	Study Director
NCT00364546	Johnson & Johnson Pharmaceutical Research & Development, L.L. C. Clinical Trial	Study Director
NCT00364793	Bristol-Myers Squibb	Study Director
NCT00365300	Medical Monitor	Study Director
NCT00365339	Bristol-Myers Squibb	Study Director
NCT00365352	GSK Clinical Trials	Study Director
NCT00365560	Boehringer Ingelheim Study Coordinator	Study Chair
NCT00365586	PPD	Principal Investigator
NCT00365859	Bristol-Myers Squibb	Study Director
NCT00366002	Novartis Pharmaceutical Corporation	Study Chair
NCT00366171	Medical Monitor	Study Director
NCT00366249	Trial Manager	Principal Investigator
NCT00366262	Medical Monitor	Study Director
NCT00366340	Trial Manager	Principal Investigator
NCT00366379	Clinical Trials	Study Director
NCT00366522	Medical Monitor	Study Director
NCT00366548	Trial Manager	Principal Investigator
NCT00366600	Puma	Study Director
NCT00366652	Medical Monitor	Study Director
NCT00366678	Trial Manager	Principal Investigator
NCT00366834	GSK Clinical Trials	Study Director
NCT00366899	Trial Manager	Principal Investigator
NCT00367120	Pfizer CT.gov Call Center	Study Director
NCT00367445	Pfizer CT.gov Call Center	Study Director
NCT00367536	Medical Monitor	Study Director
NCT00367614	Medical Monitor	Study Director
NCT00367653	Pfizer CT.gov Call Center	Study Director
NCT00367679	GSK Clinical Trials	Study Director
NCT00367887	Pfizer CT.gov Call Center	Study Director
NCT00368251	UCB Clinical Trial Call Center	Study Director
NCT00368277	Novartis Pharmaceuticals	Study Director
NCT00368368	Clinical Trials	Study Director
NCT00368576	GSK Clinical Trials	Study Director
NCT00368966	Trial Manager	Principal Investigator
NCT00369304	Medical Monitor	Study Director
NCT00369343	Medical Monitor	Study Director
NCT00369382	Pfizer CT.gov Call Center	Study Director
NCT00369434	Medical Monitor	Study Director
NCT00369473	MD	Study Director
NCT00369824	GSK Clinical Trials	Study Director
NCT00369941	Medical Monitor	Study Director
NCT00370032	GSK Clinical Trials	Study Director
NCT00370331	GSK Clinical Trials	Study Director
NCT00370435	GSK Clinical Trials	Study Director
NCT00370513	GSK Clinical Trials	Study Director
NCT00370552	Bristol-Myers Squibb	Study Director
NCT00371150	Bristol-Myers Squibb	Study Director
NCT00371254	Bristol-Myers Squibb	Study Director
NCT00371345	Bristol-Myers Squibb	Study Director
NCT00371566	GSK Clinical Trials, MD, PhD	Study Director
NCT00371683	Bristol-Myers Squibb	Study Director
NCT00372424	Pfizer CT.gov Call Center	Study Director
NCT00372476	Novartis Pharmaceuticals	Study Director
NCT00372775	Pfizer CT.gov Call Center	Study Director
NCT00372788	Emerging Oncology Medical Science Director, MD	Study Director
NCT00372944	Emerging Oncology Medical Science Director, MD	Study Director
NCT00373256	Pfizer CT.gov Call Center	Study Director
NCT00373425	Medical Monitor	Study Director
NCT00373529	Medical Monitor	Study Director
NCT00373542	GSK Clinical Trials	Study Director
NCT00373685	Pfizer CT.gov Call Center	Study Director
NCT00373958	Medical Monitor	Study Director
NCT00374166	Clinical Sciences & Operations	Study Director
NCT00374322	GSK Clinical Trials	Study Director
NCT00374855	Call 1-877-CTLILLY (1-877-285-4559) or 1-317-615-4559 Mon-Fri 9AM-5PM Eastern time (UTC/GMT - 5 hours, EST	Study Director
NCT00374868	Call 1-877-CTLILLY (1-877-285-4559) Mon - Fri 9 AM - 5 PM Eastern Time (UTC/GMT - 5 hours, EST)	Study Director
NCT00374907	Bristol-Myers Squibb	Study Director
NCT00375284	Boehringer Ingelheim	Study Chair
NCT00375505	Novartis Pharmaceuticals	Study Director
NCT00376038	GSK Clinical Trials	Study Director
NCT00376324	Medical Monitor	Study Director
NCT00376584	Medical Monitor	Study Director
NCT00376623	Boehringer Ingelheim	Study Chair
NCT00376896	GSK Clinical Trials, Dr	Study Director
NCT00377182	Clinical Trials	Study Director
NCT00377234	Clinical Trials	Study Director
NCT00377442	Clinical Trials	Study Director
NCT00377585	GSK Clinical Trials	Study Director
NCT00377611	GSK Clinical Trials	Study Director
NCT00377637	Clinical Trials	Study Director
NCT00377728	GSK Clinical Trials	Study Director
NCT00377819	MD	Study Director
NCT00377858	Call 1-877-CTLILLY (1-877-285-4559 or 1-317-615-4559 Mon-Fri 9 AM - 5 PM Eastern time (UTC/GMT - 5 hours, EST)	Study Director
NCT00378014	Novartis Pharmaceuticals	Study Director
NCT00378287	Janssen-Ortho Inc. Clinical Trial	Study Director
NCT00378833	Medical Monitor	Study Director
NCT00379756	GSK Clinical Trials	Study Director
NCT00379899	MD	Study Director
NCT00380211	GSK Clinical Trials	Study Director
NCT00380224	Medical Monitor	Study Director
NCT00380250	Medical Director, MD	Study Director
NCT00380302	ICD CSD	Study Director
NCT00380328	Puma	Study Director
NCT00380380	Novartis Pharmaceuticals	Study Director
NCT00380393	GSK Clinical Trials	Study Director
NCT00380445	Novartis Pharmaceuticals	Study Director
NCT00380744	Call 1-877-CTLILLY (1-877-285-4559) or 1-317-615-4559 Mon - Fri 9AM - 5PM Eastern time (UTC/GMT - 5 hours, EST)	Study Director
NCT00380900	Medical Monitor	Study Director
NCT00381238	GSK Clinical Trials	Study Director
NCT00381251	Trial Manager	Study Director
NCT00381303	Tibotec, Inc. Clinical Trial	Study Director
NCT00382096	Novartis Pharmaceuticals	Study Director
NCT00382304	Medical Monitor	Study Director
NCT00382408	Duramed Protocol Chair	Study Chair
NCT00382993	GSK Clinical Trials	Study Director
NCT00383123	GSK Clinical Trials	Study Director
NCT00383149	Bristol-Myers Squibb	Study Director
NCT00383162	GSK Clinical Trials	Study Director
NCT00383292	Call 1-877-CTLILLY (1-877-285-4559) or 1-317-615-4559 Mon - Fri 9 AM - 5 PM Eastern time (UTC/GMT - 5 hours, EST)	Study Director
NCT00383422	Call 1-877-CTLILLY (1-877-285-4559) or 1-317-615-4559 Mon - Fri 9 AM - 5 PM Eastern Time (UTC/GMT - 5 hours, EST)	Study Director
NCT00383513	UCB Clinical Trial Call Center	Study Director
NCT00383578	Novartis Pharmaceuticals	Study Director
NCT00383916	Medical Monitor	Study Director
NCT00384033	Pfizer CT.gov Call Center	Study Director
NCT00384059	Trial Manager	Principal Investigator
NCT00384072	Trial Manager	Principal Investigator
NCT00384085	Medical Affairs	Study Director
NCT00384280	Medical Monitor	Study Director
NCT00384358	Pfizer CT.gov Call Center	Study Director
NCT00384397	Medical Monitor	Study Director
NCT00384852	Trial Manager	Principal Investigator
NCT00384904	Bristol-Myers Squibb	Study Director
NCT00384917	Medical Monitor	Study Director
NCT00384930	Call 1-877-CTLILLY (1-877-285-4559) or 1-317-615-4559 Mon - Fri 9 AM - 5 PM Eastern time (UTC/GMT - 5 hours, EST)	Study Director
NCT00385008	GSK Clinical Trials	Study Director
NCT00385255	GSK Clinical Trials	Study Director
NCT00385307	ICD CSD	Study Director
NCT00385580	Bristol-Myers Squibb	Study Director
NCT00385671	Call 1-877-CTLILLY (1-877-285-4559) or 1-317-615-4559 Mon - Fri 9 AM - 5 PM Eastern Time (UTC/GMT - 5 hours, EST)	Study Director
NCT00385944	Call 1-877-CTLILLY (1-877-285-4559) or 1-317-615-4559 Mon - Fri 9 AM - 5 PM Eastern Time (UTC/GMT - 5 hours, EST)	Study Director
NCT00386009	Call 1-877-CTLILLY (1-877-285-4559) or 1-317-615-4559 Mon - Fri 9 AM - 5 PM Eastern time (UTC/GMT - 5 hours, EST)	Study Director
NCT00386087	Call 1-877-CTLILLY (1-877-285-4559) or 1-317-615-4559 Mon - Fri 9 AM - 5 PM Eastern Time(UTC/GMT - 5 Hours, EST)	Study Director
NCT00386100	GSK Clinical Trials	Study Director
NCT00386139	Novartis Pharmaceuticals	Study Director
NCT00386308	Clinical Development Support	Study Director
NCT00386334	Medical Director, CNS	Study Chair
NCT00386425	Call 1-877-CTLILLY (1-877-285-4559) or 1-317-615-4559 Mon-Fri 9 AM - 5 PM Eastern time (UTC/GMT - 5 hours, EST)	Study Director
NCT00386607	Novartis Pharmaceuticals	Study Director
NCT00387088	Boehringer Ingelheim	Study Chair
NCT00387127	GSK Clinical Trials	Study Director
NCT00387140	Medical Monitor	Study Director
NCT00387387	GSK Clinical Trials	Study Director
NCT00387517	Novartis Pharmaceuticals	Study Director
NCT00387764	GSK Clinical Trials	Study Director
NCT00387881	GSK Clinical Trials	Study Director
NCT00387946	Clinical Sciences & Operations	Study Director
NCT00388076	GSK Clinical Trials	Study Director
NCT00388518	Clinical Trials	Study Director
NCT00388557	Bristol-Myers Squibb	Study Director
NCT00388583	Medical Director	Study Director
NCT00388882	Boehringer Ingelheim	Study Chair
NCT00388986	Clinical Trials	Study Director
NCT00389155	Bristol-Myers Squibb	Study Director
NCT00389441	Pfizer CT.gov Call Center	Study Director
NCT00389532	Medical Director	Study Director
NCT00389857	Medical Director	Study Director
NCT00390039	Javelin Pharmaceuticals	Study Director
NCT00390533	Clinical Sciences & Operations	Study Director
NCT00390806	GSK Clinical Trials	Study Director
NCT00390884	Medical Director	Study Director
NCT00391027	Pfizer CT.gov Call Center	Study Director
NCT00391053	Medical Director	Study Director
NCT00391118	Call 1-877-CTLILLY (1-877-285-4559) or 1-317-615-4559 Mon - Fri 9 AM - 5 PM Eastern time (UTC/GMT - 5 hours, EST)	Study Director
NCT00391209	Call 1-877-CTLILLY (1-877-285-4559) or 1-317-615-4559 Mon - Fri 9 AM - 5 PM Eastern time (UTC/GMT - 5 hours, EST)	Study Director
NCT00391391	Medical Director	Study Director
NCT00392080	Pfizer CT.gov Call Center	Study Director
NCT00392288	ICD CSD	Study Director
NCT00393328	Bristol-Myers Squibb	Study Director
NCT00393822	MD	Study Director
NCT00393939	Pfizer CT.gov Call Center	Study Director
NCT00394030	GSK Clinical Trials	Study Director
NCT00394173	Novartis Pharmaceuticals Corp.	Study Chair
NCT00394277	Clinical Trials	Study Director
NCT00394563	Pfizer CT.gov Call Center	Study Director
NCT00394771	Duramed Medical Monitor	Principal Investigator
NCT00394836	GSK Clinical Trials	Study Director
NCT00395018	Bristol-Myers Squibb	Study Director
NCT00395343	Medical Monitor	Study Director
NCT00395512	VP, Biological Sciences	Study Director
NCT00395629	Novartis Pharmaceuticals, M.D.	Study Director
NCT00396006	Baxter BioScience Investigator, MD	Study Director
NCT00396097	Pfizer CT.gov Call Center	Study Director
NCT00396227	Novartis Pharmaceuticals	Study Director
NCT00396279	MD	Study Director
NCT00396331	Medical Monitor	Study Director
NCT00396357	Novartis Pharmaceuticals	Study Director
NCT00396422	Alza Corporation Clinical Trial	Study Director
NCT00396591	ICD	Study Director
NCT00396630	GSK Clinical Trials	Study Director
NCT00396799	Medical Monitor	Principal Investigator
NCT00396877	International Clinical Development Clinical Study Director	Study Director
NCT00397033	Johnson & Johnson Pharmaceutical Research & Development, L.L. C. Clinical Trial	Study Director
NCT00397176	Medical Monitor	Study Director
NCT00397631	Medical Monitor	Study Director
NCT00397722	GSK Clinical Trials	Study Director
NCT00397839	GSK Clinical Trials, MD	Study Director
NCT00398125	GSK Clinical Trials	Study Director
NCT00398476	GSK Clinical Trials	Study Director
NCT00398580	GSK Clinical Trials, M.D., Ph.D., FACP	Study Director
NCT00398645	GSK Clinical Trials, MD	Study Director
NCT00399438	Bristol-Myers Squibb	Study Director
NCT00399490	Pfizer CT.gov Call Center	Study Director
NCT00399542	Medical Monitor, MD	Study Director
NCT00399685	Bristol-Myers Squibb	Study Director
NCT00399711	Global Clinical Registry (GCR, 1452), MD	Study Director
NCT00399906	Bristol-Myers Squibb	Study Director
NCT00400153	Boehringer Ingelheim	Study Chair
NCT00400296	Clinical Trials	Study Director
NCT00400361	Clinical Trials	Study Director
NCT00400400	Novartis	Study Director
NCT00400439	Clinical Trials	Study Director
NCT00400608	GSK Clinical Trials	Study Director
NCT00400777	Novartis AG	Study Chair
NCT00401193	Clinical Development Support	Study Director
NCT00401219	Medical Monitor	Study Director
NCT00401245	Pfizer CT.gov Call Center	Study Director
NCT00401544	MD	Study Director
NCT00401583	GSK Clinical Trials, MD	Study Director
NCT00401726	Medical Monitor	Study Director
NCT00401765	Centocor, Inc. Clinical Trial	Study Director
NCT00401830	UCB Clinical Trial Call Center	Study Director
NCT00401973	Call 1-877-CTLILLY (1-877-285-4559) or 1-317-615-4559 Mon - Fri 9 AM - 5 PM Eastern time (UTC/GMT - 5 hours, EST)	Study Director
NCT00402103	Novartis Pharmaceuticals	Study Chair
NCT00402116	Call 1-877-CTLILLY (1-877-285-4559) or 1-317-615-4559 Mon - Fri 9 AM - 5 PM Eastern time (UTC/GMT - 5 hours, EST)	Study Director
NCT00402168	Bristol-Myers Squibb	Study Director
NCT00402181	Centocor, Inc. Clinical Trial	Study Director
NCT00402233	Boehringer Ingelheim	Study Chair
NCT00402324	Call 1-877-CTLILLY (1-877-285-4559) or 1-317-615-4559 Mon - Fri 9 AM to 5 PM Eastern Time (UTC/GMT - 5 hours, EST)	Study Director
NCT00402337	Microbia Medical Affairs	Study Director
NCT00402363	GSK Clinical Trials	Study Director
NCT00402428	GSK Clinical Trials	Study Director
NCT00402597	Johnson & Johnson Pharmaceutical Research & Development, L.L. C. Clinical Trial	Study Director
NCT00402688	Johnson & Johnson Pharmaceutical Research & Development, L.L. C. Clinical Trial	Study Director
NCT00402909	Novartis Pharmaceuticals	Study Director
NCT00402987	Pfizer CT.gov Call Center	Study Director
NCT00403416	Novartis Pharmaceuticals	Study Director
NCT00403637	Novartis	Principal Investigator
NCT00403767	Johnson & Johnson Pharmaceutical Research & Development, L.L. C. Clinical Trial	Study Director
NCT00404001	Microbia Medical Affairs	Study Director
NCT00404768	GSK Clinical Trials	Study Director
NCT00404924	Clinical Sciences & Operations	Study Director
NCT00406016	Novartis Pharmaceuticals	Study Director
NCT00406237	Pfizer CT.gov Call Center	Study Director
NCT00406315	Pfizer CT.gov Call Center	Study Director
NCT00406588	Global Clinical Director Solvay	Study Director
NCT00406640	Trial Manager	Principal Investigator
NCT00406848	Call 1-877-CTLILLY (1-877-285-4559) or 1-317-615-4559 Mon - Fri 9 AM to 5 PM Eastern time (UTC/GMT - 5 hours, EST)	Study Director
NCT00407173	Medical Monitor	Study Director
NCT00407745	Pfizer CT.gov Call Center	Study Director
NCT00408317	Aptalis Medical Information	Study Director
NCT00408421	Call 1-877-CTLILLY (1-877-285-4559) or 1-317-615-4559 Mon - Fri 9 AM - 5 PM Eastern Time (UTC/GMT - 5 hours, EST)	Study Director
NCT00408603	Sunesis Medical Monitor, MD	Study Director
NCT00408876	Call 1-877-CTLILLY (1-877-285-4559) or 1-317-615-4559 Mon - Fri 9 AM - 5 PM Eastern time (UTC/GMT - 5 hours, EST)	Study Director
NCT00409188	Medical Responsible	Study Director
NCT00409708	Novartis Pharmaceuticals	Study Chair
NCT00409773	Medical Monitor	Study Director
NCT00410072	Bristol-Myers Squibb	Study Director
NCT00410124	Novartis Pharmaceuticals	Study Director
NCT00410163	GSK Clinical Trials	Study Director
NCT00410202	Bristol-Myers Squibb	Study Director
NCT00410254	Medical Monitor	Study Director
NCT00410280	Pfizer CT.gov Call Center	Study Director
NCT00410371	GSK Clinical Trials	Study Director
NCT00410384	GSK Clinical Trials	Study Director
NCT00410410	Bristol-Myers Squibb	Study Director
NCT00410514	Use Central Contact	Study Director
NCT00411099	Novartis Pharmaceuticals	Study Director
NCT00411242	Novartis Pharmaceuticals	Study Director
NCT00411385	GSK Clinical Trials	Study Director
NCT00411437	Pfizer CT.gov Call Center	Study Director
NCT00411450	MD	Study Director
NCT00411528	Novartis Pharmaceuticals	Study Director
NCT00411580	Novartis Pharmaceuticals	Study Director
NCT00412061	Novartis Pharmaceuticals	Study Director
NCT00412113	Pfizer CT.gov Call Center	Study Director
NCT00412321	Centocor, Inc. Clinical Trial	Study Director
NCT00412373	Johnson & Johnson Pharmaceutical Research & Development, L.L. C. Clinical Trial	Study Director
NCT00412529	Novartis Pharmaceuticals	Study Director
NCT00412555	Clinical Trials	Study Director
NCT00412737	Clinical Trials	Study Director
NCT00412880	Boehringer Ingelheim	Study Chair
NCT00412893	Medical Director	Study Director
NCT00412984	Bristol-Myers Squibb	Study Director
NCT00413010	Pfizer CT.gov Call Center	Study Director
NCT00413049	Novartis Pharmaceuticals	Study Director
NCT00413075	enquiries@topotarget.com	Study Chair
NCT00413205	Clinical Trials	Study Director
NCT00413218	Medical Director	Study Director
NCT00413283	MD	Study Director
NCT00413322	Topotarget A/S	Study Chair
NCT00413413	Novartis Pharmaceuticals	Study Director
NCT00413452	MD	Study Director
NCT00413660	Pfizer CT.gov Call Center	Study Director
NCT00413790	Novartis Pharmaceuticals Corp.	Study Chair
NCT00414102	Medical Director Clinical Science	Study Director
NCT00414323	Call 1-877-CTLILLY (1-877-285-4559) or 1-317-615-4559 Mon - Fri 9 AM - 5 PM Eastern time (UTC/GMT - 5 hours, EST)	Study Director
NCT00414440	Novartis Pharmaceuticals	Study Director
NCT00414609	Novartis US	Study Chair
NCT00414765	Novartis Pharmaceuticals	Study Director
NCT00414908	Global Clinical Director Solvay	Study Director
NCT00414960	Call 1-877-CTLILLY (1-877-285-4559) or 1-317-615-4559 Mon - Fri 9 AM - 5 PM Eastern time (UTC/GMT - 5 hours, EST)	Study Director
NCT00415142	Clinical Sciences & Operations	Study Director
NCT00415194	Call 1-877-CTLILLY (1-877-285-4559) or 1-317-615-4559 Mon - Fri 9 AM - 5 PM Eastern time (UTC/GMT - 5 hours, EST)	Study Director
NCT00415363	Call 1-877-CTLILLY (1-877-285-4559) or 1-317-615-4559 Mon-Fri 9 AM - 5 PM Eastern time (UTC/GMT - 5 hours,, EST)	Study Director
NCT00415532	MD	Study Director
NCT00415636	Call 1-877-CTLILLY (1-877-285-4559) or 1-317-615-4559 Mon-Fri 9AM-5PM Eastern time (UTC/GMT-5 hours, EST)	Study Director
NCT00416702	Novartis	Principal Investigator
NCT00416845	Novartis	Principal Investigator
NCT00416962	Novartis	Principal Investigator
NCT00417079	ICD	Study Director
NCT00417118	Clinical Sciences & Operations	Study Director
NCT00417170	Novartis Pharmaceuticals	Study Director
NCT00417196	Novartis	Principal Investigator
NCT00417209	ICD	Study Director
NCT00417261	Novartis	Principal Investigator
NCT00417937	Bayer Study Director	Study Director
NCT00418522	Pfizer CT.gov Call Center	Study Director
NCT00418600	Medical Monitor	Study Director
NCT00418613	Medical Monitor	Study Director
NCT00418626	Novartis	Study Chair
NCT00418665	MD	Study Director
NCT00418756	Novartis Pharmaceuticals	Study Director
NCT00418769	Novartis Pharmaceuticals	Study Director
NCT00418834	Medical Monitor	Study Director
NCT00418938	MD	Study Director
NCT00419094	UCB Clinical Trial Call Center	Study Director
NCT00419159	Novartis Pharmaceuticals	Study Director
NCT00419393	UCB Clinical Trial Call Center, MD	Study Director
NCT00419796	Novartis	Principal Investigator
NCT00420004	Call 1-877-CTLILLY (1-877-285-4559) or 1-317-615-4559 Mon - Fri 9 AM - 5 PM Eastern time (UTC/GMT - 5 hours, EST)	Study Director
NCT00420043	Novartis Pharmaceuticals	Study Director
NCT00420056	Pfizer CT.gov Call Center	Study Director
NCT00420186	Bristol-Myers Squibb	Study Director
NCT00420212	Medical Director	Study Director
NCT00420342	Bayer Study Director	Study Director
NCT00420420	Medical Monitor	Study Director
NCT00420485	Novartis Pharmaceuticals	Study Director
NCT00420524	Novartis Pharmaceuticals	Study Director
NCT00420615	Novartis Pharmaceuticals	Study Director
NCT00420784	Medical Monitor	Study Director
NCT00421044	Novartis Pharmaceuticals	Study Director
NCT00421278	Medical Monitor	Study Director
NCT00421707	GSK Clinical Trials	Study Director
NCT00421889	e-mail contact via enquires@topotarget.com	Study Director
NCT00421928	Johnson & Johnson Pharmaceutical Research & Development, L.L. C. Clinical Trial	Study Director
NCT00422019	MD	Study Director
NCT00422097	Bristol-Myers Squibb	Study Director
NCT00422175	Novartis	Principal Investigator
NCT00422292	Medical Director	Study Director
NCT00422422	UCB Clinical Trial Call Center	Study Director
NCT00422461	Pfizer CT.gov Call Center	Study Director
NCT00422734	Call 1-877-CTLILLY (1-877-285-4559) or 1-317-615-4559 Mon - Fri 9 AM - 5 PM Eastern time (UTC/GMT - 5 hours, EST)	Study Director
NCT00422825	Novartis Pharmaceuticals	Study Director
NCT00422903	GSK Clinical Trials	Study Director
NCT00423046	GSK Clinical Trials	Study Director
NCT00423137	Boehringer Ingelheim	Study Chair
NCT00423319	Bristol-Myers Squibb	Study Director
NCT00423501	Clinical Trials	Study Director
NCT00424177	GSK Clinical Trials	Study Director
NCT00424255	GSK Clinical Trials	Study Director
NCT00424476	GSK Clinical Trials	Study Director
NCT00424593	Call 1-877-CTLILLY (1-877-285-4559) or 1-317-615-4559 Mon - Fri 9 AM - 5 PM Eastern time (UTC/GMT - 5 hours, EST)	Study Director
NCT00424632	Pfizer CT.gov Call Center	Study Director
NCT00424697	GSK Clinical Trials, MBChB, MFPM	Study Director
NCT00424931	Alza Corporation Clinical Trial	Study Director
NCT00424983	Novartis Pharmaceuticals	Study Director
NCT00425061	Pfizer CT.gov Call Center	Study Director
NCT00425100	Pfizer CT.gov Call Center	Study Director
NCT00425282	Johnson & Johnson Pharmaceutical Research & Development, L.L. C. Clinical Trial	Study Director
NCT00425321	Johnson & Johnson Pharmaceutical Research & Development, L.L. C. Clinical Trial	Study Director
NCT00425555	Novartis Pharmaceuticals	Study Director
NCT00425997	Novartis Pharmaceuticals	Study Chair
NCT00426140	Novartis Pharmaceuticals	Study Director
NCT00426530	Novartis Pharmaceuticals	Study Director
NCT00426556	Novartis Pharmaceuticals	Study Director
NCT00426582	Novartis Pharmaceuticals	Study Director
NCT00426660	Pfizer CT.gov Call Center	Study Director
NCT00427440	MD	Study Director
NCT00427544	Medical Monitor	Study Director
NCT00427596	GSK Clinical Trials, MD, MSc	Study Director
NCT00427687	Medical Monitor	Study Director
NCT00427895	Pfizer CT.gov Call Center	Study Director
NCT00427999	Novartis Pharmaceuticals	Study Director
NCT00428090	GSK Clinical Trials	Study Director
[truncated: 6,908 more rows]
