# Supplementary material for: Some data quality issues at ClinicalTrials.gov
Source: Trials. 2019 Jun 24;20:378. doi: 10.1186/s13063-019-3408-2 (PMC6591874; doi:10.1186/s13063-019-3408-2)
Supplement: Supplementary file 15 — PIs in the history records of a sample of Additional file 10: Table S8 rejects and Additional file 13: Table S11 rejects. (ODS 219 kb) [file 13063_2019_3408_MOESM15_ESM.ods]

## Sheet: Covering note
	S13 Table. PIs in the history records of a sample of S8 Table rejects and S11 Table rejects.
	Description	Sheet
	S8 Table cases
	The 211 (5%) of 3,729 rejected NCT IDs from the S8 Table	S8_211 NCT IDs	In summary: Of S8’s 211 NCT IDs, 75 had PI information. Out of the 75 cases, categories a, b, c and d, had 0, 13, 3, and 59 PIs, respectively. The 59 category d records were 15 + 44, as explained on the sheet S8_categorization of 75 NCT IDs. Thus PI information could be retrieved from the history records of 16/75, which is also 16/211 (7.6%) NCT IDs
	All history records of the 211 cases	S8_All history of 211 cases
	The 75 NCT IDs for which some entry is there for PI in one or more history records	S8_Some information_75 NCT IDs
	43 of the 75 NCT IDs where multiple sites have multiple PIs.	S8_Multisite_44 NCT IDs
	The other 32 of the 75 NCT IDs	S8_Processed_32 cases
	Categorization of the 75 NCT IDs with some information on PI*	S8_Categorization of 75 NCT IDs
	S11 Table cases
	The 422 (5%) of 8,907 rejected NCT IDs from the S11 Table	S11_422 NCT IDs	In summary: Of S11’s 422 NCT IDs, 54 had PI information. Out of the 54 cases, categories a, b, c and d, had 4, 0, 9 and 41 PIs, respectively. The 41 category d records were 8 + 33, as explained on the sheet S11_Categorization of 21 NCT IDs. Thus PI information could be retrieved from the history records of 9/54, which is also 9/422 (2%) NCT IDs.
	All history records of the 422 cases	S11_All history of 422 cases
	The 54 NCT IDs for which some entry is there for PI in one or more history records	S11_Some information_54 NCT IDs
	33 of the 54 NCT IDs where multiple sites have multiple PIs.	S11_Multisite_33 NCT IDs
	The other 21 of the 54 NCT IDs	S11_Processed_21 cases
	Categorization of the 54 NCT IDs with some information on PI*	S11_Categorization of 21 NCT IDs
	* Principal Investigator information can be picked up from different parts of a given history record of a given trial.
	category (a): Under Sponsor, the company name is listed as PI. (We excluded such cases from our count of PIs.)
	category (b): Under Sponsor, the Responsible Party is listed and the PI name may be listed. (We considered this to be an unambiguous PI, and included such cases in our count o PIs.)
	category (c): Under Contacts/Location, the Study Official may be listed at the top of this section, and this person may be the PI. (We considered this to be an unambiguous PI, and included such cases in our count of PIs.)
	category (d): Under Contacts/Location, there may be a long list of sites, and each may list a PI, without clarity as to which one is the overall PI. Further, in this section, the PI may be listed above or below the Location. In some cases there is a single site, and the PI may be listed, or two sites with one PI each. (We considered all these cases to be ambiguous about the overall PI, and exclud…

## Sheet: S8_211 NCT IDs
	211 NCT IDs
	NCT00009191
	NCT00036296
	NCT00102700
	NCT00108667
	NCT00108836
	NCT00111072
	NCT00113438
	NCT00121563
	NCT00132912
	NCT00134667
	NCT00150592
	NCT00151775
	NCT00160251
	NCT00179660
	NCT00179686
	NCT00214968
	NCT00235508
	NCT00252005
	NCT00260702
	NCT00262678
	NCT00268970
	NCT00285675
	NCT00297713
	NCT00308191
	NCT00314249
	NCT00325715
	NCT00326131
	NCT00327288
	NCT00334529
	NCT00348439
	NCT00388700
	NCT00391768
	NCT00394082
	NCT00407927
	NCT00408174
	NCT00412412
	NCT00412750
	NCT00423176
	NCT00423644
	NCT00427219
	NCT00439335
	NCT00451880
	NCT00457067
	NCT00458016
	NCT00465985
	NCT00487942
	NCT00491530
	NCT00493441
	NCT00503126
	NCT00506415
	NCT00536692
	NCT00579020
	NCT00579085
	NCT00589953
	NCT00605904
	NCT00609102
	NCT00639808
	NCT00647426
	NCT00649389
	NCT00650338
	NCT00655291
	NCT00670306
	NCT00675701
	NCT00676442
	NCT00683436
	NCT00685373
	NCT00688116
	NCT00691665
	NCT00698828
	NCT00704418
	NCT00705432
	NCT00712829
	NCT00729937
	NCT00736372
	NCT00744042
	NCT00751179
	NCT00770432
	NCT00770718
	NCT00777023
	NCT00778999
	NCT00779584
	NCT00805805
	NCT00810862
	NCT00821249
	NCT00828438
	NCT00829374
	NCT00849667
	NCT00850239
	NCT00851734
	NCT00871936
	NCT00875017
	NCT00889512
	NCT00901849
	NCT00926068
	NCT00945191
	NCT00960934
	NCT00982566
	NCT01000311
	NCT01023035
	NCT01027377
	NCT01038297
	NCT01092104
	NCT01099709
	NCT01114204
	NCT01124045
	NCT01134328
	NCT01148992
	NCT01156584
	NCT01168401
	NCT01177410
	NCT01190982
	NCT01197833
	NCT01199965
	NCT01215929
	NCT01220726
	NCT01228071
	NCT01241331
	NCT01244191
	NCT01248923
	NCT01258062
	NCT01262339
	NCT01265576
	NCT01317745
	NCT01318499
	NCT01330979
	NCT01345201
	NCT01351935
	NCT01355354
	NCT01374490
	NCT01380197
	NCT01386554
	NCT01391208
	NCT01395901
	NCT01417780
	NCT01427270
	NCT01437852
	NCT01469234
	NCT01488097
	NCT01497925
	NCT01506934
	NCT01515007
	NCT01522469
	NCT01526928
	NCT01553591
	NCT01561599
	NCT01585181
	NCT01586000
	NCT01597310
	NCT01597349
	NCT01614782
	NCT01631682
	NCT01641991
	NCT01659645
	NCT01660620
	NCT01666210
	NCT01682863
	NCT01704196
	NCT01719237
	NCT01732198
	NCT01732458
	NCT01749605
	NCT01768676
	NCT01783548
	NCT01784887
	NCT01792479
	NCT01815086
	NCT01851070
	NCT01863823
	NCT01878461
	NCT01886313
	NCT01895855
	NCT01897233
	NCT01922752
	NCT01938599
	NCT01954524
	NCT01958073
	NCT01962805
	NCT01985256
	NCT01995825
	NCT01997879
	NCT02004678
	NCT02008942
	NCT02047565
	NCT02051452
	NCT02073084
	NCT02075749
	NCT02093221
	NCT02100631
	NCT02132169
	NCT02136927
	NCT02142543
	NCT02143843
	NCT02182232
	NCT02187315
	NCT02207790
	NCT02226198
	NCT02240121
	NCT02241720
	NCT02246920
	NCT02257918
	NCT02271165
	NCT02283320
	NCT02291718
	NCT02295501
	NCT02320045
	NCT02354612
	NCT02568033
	NCT02578186
	NCT02680132
	NCT02756377
	NCT02765867

## Sheet: S8_All history of 211 cases
id	nn	ftxt
NCT00009191	1	["['[]']"]
	2	["['[]']"]
	3	["['[]']"]
	4	["['[]']"]
	5	["\\\\nPrincipal Investigator'"]
	6	["['[]']"]
NCT00036296	1	["['[]']"]
	2	["['[]']"]
	3	["['[]']"]
	4	["['[]']"]
NCT00102700	1	["Principal Investigator: Casey Cunningham, MD ', 'Principal Investigator: Henry Q Xiong, MD '"]
	10	["Principal Investigator: Hung T. Khong, MD ', 'Principal Investigator: Luke Dreisbach, MD ', 'Principal Investigator: Philip DeSimone, MD ', 'Principal Investigator: Wells Messersmith, MD ', 'Principal Investigator: William E. Fisher, M.D. ', 'Principal Investigator: David F. Trent, MD, PhD '"]
	11	["Principal Investigator: Hung T. Khong, MD ', 'Principal Investigator: Tony Reid, MD ', 'Principal Investigator: Luke Dreisbach, MD ', 'Principal Investigator: Tony Reid, MD ', 'Principal Investigator: Hedy Lee Kindler, MD ', 'Principal Investigator: Philip DeSimone, MD ', 'Principal Investigator: Wells Messersmith, MD ', 'Principal Investigator: William E. Fisher, M.D. ', 'Principal Investigato…
	12	["Principal Investigator: Hung T. Khong, MD ', 'Principal Investigator: Tony Reid, MD ', 'Principal Investigator: Luke Dreisbach, MD ', 'Principal Investigator: Tony Reid, MD ', 'Principal Investigator: Hedy Lee Kindler, MD ', 'Principal Investigator: Philip DeSimone, MD ', 'Principal Investigator: Wells Messersmith, MD ', 'Principal Investigator: Ramesh Ramanathan, MD ', 'Principal Investigator:…
	13	["Principal Investigator: Hung T. Khong, MD ', 'Principal Investigator: Tony Reid, MD ', 'Principal Investigator: Luke Dreisbach, MD ', 'Principal Investigator: Richard Just, MD ', 'Principal Investigator: Richard G. Just, MD ', 'Principal Investigator: Tony Reid, MD ', 'Principal Investigator: Hedy Lee Kindler, MD ', 'Principal Investigator: Philip DeSimone, MD ', 'Principal Investigator: Wells …
	14	["Principal Investigator: Hung T. Khong, MD ', 'Principal Investigator: Tony Reid, MD ', 'Principal Investigator: Luke Dreisbach, MD ', 'Principal Investigator: Richard Just, MD ', 'Principal Investigator: Tony Reid, MD ', 'Principal Investigator: Hedy Lee Kindler, MD ', 'Principal Investigator: Philip DeSimone, MD ', 'Principal Investigator: Philip DeSimone, MD ', 'Principal Investigator: Wells …
	15	["['[]']"]
	16	["['[]']"]
	17	["['[]']"]
	18	["['[]']"]
	2	["Principal Investigator: Casey Cunningham, MD ', 'Principal Investigator: Henry Q Xiong, MD '"]
	3	["Principal Investigator: David S Mendelson, MD ', 'Principal Investigator: Casey Cunningham, MD ', 'Principal Investigator: Henry Q Xiong, MD '"]
	4	["Principal Investigator: David S Mendelson, MD ', 'Principal Investigator: Luke Dreisbach, MD ', 'Principal Investigator: Casey Cunningham, MD ', 'Principal Investigator: Henry Q Xiong, MD '"]
	5	["Principal Investigator: David S Mendelson, MD ', 'Principal Investigator: Luke Dreisbach, MD ', 'Principal Investigator: Casey Cunningham, MD ', 'Principal Investigator: Henry Q Xiong, MD ', 'Principal Investigator: David F. Trent, MD, PhD '"]
	6	["Principal Investigator: David S Mendelson, MD ', 'Principal Investigator: Luke Dreisbach, MD ', 'Principal Investigator: Henry Q Xiong, MD ', 'Principal Investigator: David F. Trent, MD, PhD '"]
	7	["Principal Investigator: David S Mendelson, MD ', 'Principal Investigator: Luke Dreisbach, MD ', 'Principal Investigator: Henry Q Xiong, MD ', 'Principal Investigator: David F. Trent, MD, PhD '"]
	8	["Principal Investigator: Luke Dreisbach, MD ', 'Principal Investigator: William E. Fisher, M.D. ', 'Principal Investigator: David F. Trent, MD, PhD '"]
	9	["Principal Investigator: Hung T. Khong, MD ', 'Principal Investigator: Luke Dreisbach, MD ', 'Principal Investigator: William E. Fisher, M.D. ', 'Principal Investigator: David F. Trent, MD, PhD '"]
NCT00108667	1	["['[]']"]
	2	["['[]']"]
	3	["['[]']"]
	4	["['[]']"]
	5	["['[]']"]
	6	["['[]']"]
	7	["['[]']"]
NCT00108836	1	["['[]']"]
	2	["['[]']"]
	3	["['[]']"]
	4	["['[]']"]
	5	["['[]']"]
	6	["['[]']"]
	7	["['[]']"]
	8	["['[]']"]
	9	["['[]']"]
NCT00111072	1	["['[]']"]
	2	["['[]']"]
	3	["['[]']"]
	4	["['[]']"]
	5	["['[]']"]
	6	["['[]']"]
	7	["['[]']"]
NCT00113438	1	["['[]']"]
	2	["['[]']"]
	3	["['[]']"]
	4	["['[]']"]
	5	["['[]']"]
NCT00121563	1	["['[]']"]
	10	["['[]']"]
	11	["['[]']"]
	12	["['[]']"]
	2	["['[]']"]
	3	["['[]']"]
	4	["['[]']"]
	5	["['[]']"]
	6	["['[]']"]
	7	["['[]']"]
	8	["['[]']"]
	9	["['[]']"]
NCT00132912	1	["['[]']"]
	10	["['[]']"]
	11	["['[]']"]
	12	["['[]']"]
	13	["['[]']"]
	14	["['[]']"]
	15	["['[]']"]
	16	["['[]']"]
	17	["['[]']"]
	18	["['[]']"]
	19	["['[]']"]
	2	["['[]']"]
	20	["['[]']"]
	21	["['[]']"]
	22	["['[]']"]
	23	["['[]']"]
	24	["['[]']"]
	25	["['[]']"]
	26	["['[]']"]
	27	["['[]']"]
	28	["['[]']"]
	3	["['[]']"]
	4	["['[]']"]
	5	["['[]']"]
	6	["['[]']"]
	7	["['[]']"]
	8	["['[]']"]
	9	["['[]']"]
NCT00134667	1	["['[]']"]
	2	["['[]']"]
	3	["['[]']"]
	4	["['[]']"]
	5	["['[]']"]
NCT00150592	1	["['[]']"]
	2	["['[]']"]
	3	["['[]']"]
	4	["['[]']"]
	5	['']
	6	['']
	7	['']
NCT00151775	1	["['[]']"]
	10	['']
	11	['']
	12	['']
	2	["['[]']"]
	3	["['[]']"]
	4	["['[]']"]
	5	["['[]']"]
	6	["['[]']"]
	7	["['[]']"]
	8	["['[]']"]
	9	["['[]']"]
NCT00160251	1	["['[]']"]
	10	["['[]']"]
	11	["['[]']"]
	12	["['[]']"]
	13	["['[]']"]
	14	["['[]']"]
	15	["['[]']"]
	16	["['[]']"]
	17	["['[]']"]
	18	["['[]']"]
	19	["['[]']"]
	2	["['[]']"]
	20	["['[]']"]
	21	["['[]']"]
	22	["['[]']"]
	23	["['[]']"]
	24	['']
	25	['']
	26	['']
	27	['']
	28	['']
	29	['']
	3	["['[]']"]
	4	["['[]']"]
	5	["['[]']"]
	6	["['[]']"]
	7	["['[]']"]
	8	["['[]']"]
	9	["['[]']"]
NCT00179660	1	["Principal Investigator: Glen Justice, Dr. ', 'Principal Investigator: Joseph Tuscano, Dr. ', 'Principal Investigator: Izadore Lossos, Dr. ', 'Principal Investigator: Thomas Haberman, Dr. ', 'Principal Investigator: Julie Vose, Dr. ', 'Principal Investigator: Peter Wiernik, Dr. '"]
	10	['']
	2	["Principal Investigator: Glen Justice, Dr. ', 'Principal Investigator: Joseph Tuscano, Dr. ', 'Principal Investigator: Izadore Lossos, Dr. ', 'Principal Investigator: Thomas Haberman, Dr. ', 'Principal Investigator: Julie Vose, Dr. ', 'Principal Investigator: Peter Wiernik, Dr. '"]
	3	["Principal Investigator: Glen Justice, Dr. ', 'Principal Investigator: Joseph Tuscano, Dr. ', 'Principal Investigator: Izadore Lossos, Dr. ', 'Principal Investigator: Thomas Haberman, Dr. ', 'Principal Investigator: Julie Vose, Dr. ', 'Principal Investigator: Peter Wiernik, Dr. '"]
	4	["Principal Investigator: Glen Justice, Dr. ', 'Principal Investigator: Joseph Tuscano, Dr. ', 'Principal Investigator: Izadore Lossos, Dr. ', 'Principal Investigator: Thomas Haberman, Dr. ', 'Principal Investigator: Julie Vose, Dr. ', 'Principal Investigator: Peter Wiernik, Dr. '"]
	5	["Principal Investigator: Glen Justice, Dr. ', 'Principal Investigator: Joseph Tuscano, Dr. ', 'Principal Investigator: Izadore Lossos, Dr. ', 'Principal Investigator: Thomas Haberman, Dr. ', 'Principal Investigator: Julie Vose, Dr. ', 'Principal Investigator: Peter Wiernik, Dr. '"]
	6	["Principal Investigator: Craig Reeder, MD ', 'Principal Investigator: Glen Justice, Dr. ', 'Principal Investigator: Joseph Tuscano, Dr. ', 'Principal Investigator: Izadore Lossos, Dr. ', 'Principal Investigator: Thomas Haberman, Dr. ', 'Principal Investigator: Julie Vose, Dr. ', 'Principal Investigator: Peter Wiernik, Dr. ', 'Principal Investigator: Craig Cole, MD '"]
	7	["['[]']"]
	8	['']
	9	['']
NCT00179686	1	["Principal Investigator: Francisco Robert, Dr. ', 'Principal Investigator: Phillip Bonomi, Dr. ', 'Principal Investigator: Everett Vokes, Dr. ', 'Principal Investigator: Jayne Gurtler, Dr. ', 'Principal Investigator: Corey Langer, Dr. ', 'Principal Investigator: Edward Kim, Dr. '"]
	2	["Principal Investigator: Francisco Robert, Dr. ', 'Principal Investigator: Phillip Bonomi, Dr. ', 'Principal Investigator: Everett Vokes, Dr. ', 'Principal Investigator: Corey Langer, Dr. ', 'Principal Investigator: Edward Kim, Dr. '"]
	3	["['[]']"]
	4	["['[]']"]
NCT00214968	1	["['[]']"]
	2	["['[]']"]
	3	["['[]']"]
	4	["['[]']"]
	5	["['[]']"]
NCT00235508	1	["['[]']"]
	10	["['[]']"]
	11	["['[]']"]
	12	["['[]']"]
	13	["['[]']"]
	14	["['[]']"]
	15	["['[]']"]
	16	["['[]']"]
	17	["['[]']"]
	2	["['[]']"]
	3	["['[]']"]
	4	["['[]']"]
	5	["['[]']"]
	6	["['[]']"]
	7	["['[]']"]
	8	["['[]']"]
	9	["['[]']"]
NCT00252005	1	["['[]']"]
	10	["['[]']"]
	11	["['[]']"]
	12	["['[]']"]
	13	["['[]']"]
	14	["['[]']"]
	15	["['[]']"]
	16	["['[]']"]
	17	["['[]']"]
	18	["['[]']"]
	19	["['[]']"]
	2	["['[]']"]
	20	["['[]']"]
	21	["['[]']"]
	22	["['[]']"]
	23	["['[]']"]
	24	["['[]']"]
	25	["['[]']"]
	26	["['[]']"]
	27	["['[]']"]
	28	["['[]']"]
	29	["['[]']"]
	3	["['[]']"]
	30	["['[]']"]
	31	["['[]']"]
	32	["['[]']"]
	4	["['[]']"]
	5	["['[]']"]
	6	["['[]']"]
	7	["['[]']"]
	8	["['[]']"]
	9	["['[]']"]
NCT00260702	1	["['[]']"]
	10	["['[]']"]
	11	["['[]']"]
	12	["['[]']"]
	13	["['[]']"]
	14	["['[]']"]
	15	["['[]']"]
	16	["['[]']"]
	17	["['[]']"]
	18	["['[]']"]
	19	["['[]']"]
	2	["['[]']"]
	20	["['[]']"]
	21	["['[]']"]
	22	["['[]']"]
	23	["['[]']"]
	24	["['[]']"]
	25	["['[]']"]
	26	["['[]']"]
	27	["['[]']"]
	28	["['[]']"]
	29	["['[]']"]
	3	["['[]']"]
	30	["['[]']"]
	31	["['[]']"]
	4	["['[]']"]
	5	["['[]']"]
	6	["['[]']"]
	7	["['[]']"]
	8	["['[]']"]
	9	["['[]']"]
NCT00262678	1	["['[]']"]
	2	["['[]']"]
	3	["['[]']"]
	4	["['[]']"]
	5	["['[]']"]
	6	["['[]']"]
	7	["['[]']"]
NCT00268970	1	["Principal Investigator', 'Principal Investigator', 'Principal Investigator', 'Principal Investigator', 'Principal Investigator'"]
	2	["Principal Investigator', 'Principal Investigator', 'Principal Investigator', 'Principal Investigator', 'Principal Investigator'"]
	3	["['[]']"]
	4	["['[]']"]
	5	["['[]']"]
	6	["['[]']"]
	7	["['[]']"]
NCT00285675	1	["['[]']"]
	2	["['[]']"]
NCT00297713	1	["['[]']"]
	2	["['[]']"]
NCT00308191	1	["['[]']"]
	2	["['[]']"]
	3	["['[]']"]
	4	["['[]']"]
	5	["['[]']"]
NCT00314249	1	["['[]']"]
	10	["['[]']"]
	11	["['[]']"]
	12	["['[]']"]
	13	["['[]']"]
	14	["['[]']"]
	15	["['[]']"]
	16	["['[]']"]
	17	["['[]']"]
	18	["['[]']"]
	19	['']
	2	["['[]']"]
	20	['']
	3	["['[]']"]
	4	["['[]']"]
	5	["['[]']"]
	6	["['[]']"]
	7	["['[]']"]
	8	["['[]']"]
	9	["['[]']"]
NCT00325715	1	["['[]']"]
	2	["['[]']"]
	3	["['[]']"]
	4	["['[]']"]
	5	["['[]']"]
	6	["['[]']"]
NCT00326131	1	["['[]']"]
	2	["['[]']"]
	3	["['[]']"]
	4	["['[]']"]
	5	["['[]']"]
	6	["['[]']"]
	7	["['[]']"]
	8	["['[]']"]
	9	["['[]']"]
NCT00327288	1	["['[]']"]
	10	["['[]']"]
	2	["['[]']"]
	3	["['[]']"]
	4	["['[]']"]
	5	["['[]']"]
	6	["['[]']"]
	7	["['[]']"]
	8	["['[]']"]
	9	["['[]']"]
NCT00334529	1	["['[]']"]
	10	["['[]']"]
	11	["['[]']"]
	12	["['[]']"]
	13	["['[]']"]
	14	["['[]']"]
	15	["['[]']"]
	16	["['[]']"]
	17	["['[]']"]
	18	["['[]']"]
	19	["['[]']"]
	2	["['[]']"]
	20	["['[]']"]
	21	["['[]']"]
	22	["['[]']"]
	23	["['[]']"]
	24	["['[]']"]
	25	["['[]']"]
	26	["['[]']"]
	27	["['[]']"]
	28	["['[]']"]
	29	["['[]']"]
	3	["['[]']"]
	4	["['[]']"]
	5	["['[]']"]
	6	["['[]']"]
	7	["['[]']"]
	8	["['[]']"]
	9	["['[]']"]
NCT00348439	1	["['[]']"]
	2	["['[]']"]
	3	["['[]']"]
	4	["['[]']"]
	5	["['[]']"]
	6	["['[]']"]
NCT00388700	1	["Principal Investigator: Sofia Man, MD ', 'Principal Investigator: Efraim Idilevich, M.D. ', 'Principal Investigator: Dan Aderka, M.D. '"]
	10	["Principal Investigator: Alex Beny, MD ', 'Principal Investigator: Efraim Idilevich, M.D. ', 'Principal Investigator: Dan Aderka, M.D. ', 'Principal Investigator: Einat Shacham-Shmueli, MD '"]
	11	["['[]']"]
	12	["['[]']"]
	13	["['[]']"]
	14	["['[]']"]
	15	["['[]']"]
	16	["['[]']"]
	2	["Principal Investigator: Sofia Man, MD ', 'Principal Investigator: Alex Beny, MD ', 'Principal Investigator: Rut Isacson, MD ', 'Principal Investigator: Efraim Idilevich, M.D. ', 'Principal Investigator: Dan Aderka, M.D. ', 'Principal Investigator: Arie Figer, MD '"]
	3	["Principal Investigator: Sofia Man, MD ', 'Principal Investigator: Alex Beny, MD ', 'Principal Investigator: Rut Isacson, MD ', 'Principal Investigator: Efraim Idilevich, M.D. ', 'Principal Investigator: Dan Aderka, M.D. ', 'Principal Investigator: Arie Figer, MD '"]
	4	["Principal Investigator: Sofia Man, MD ', 'Principal Investigator: Alex Beny, MD ', 'Principal Investigator: Rut Isacson, MD ', 'Principal Investigator: Efraim Idilevich, M.D. ', 'Principal Investigator: Dan Aderka, M.D. ', 'Principal Investigator: Arie Figer, MD '"]
	5	["Principal Investigator: Sofia Man, M.D. ', 'Principal Investigator: Alex Beny, MD ', 'Principal Investigator: Rut Isacson, MD ', 'Principal Investigator: Efraim Idilevich, M.D. ', 'Principal Investigator: Dan Aderka, M.D. ', 'Principal Investigator: Arie Figer, MD '"]
	6	["Principal Investigator: Sofia Man, M.D. ', 'Principal Investigator: Alex Beny, MD ', 'Principal Investigator: Rut Isacson, MD ', 'Principal Investigator: Efraim Idilevich, M.D. ', 'Principal Investigator: Dan Aderka, M.D. ', 'Principal Investigator: Einat Shacham-Shmueli, MD '"]
	7	["Principal Investigator: Sofia Man, M.D. ', 'Principal Investigator: Alex Beny, MD ', 'Principal Investigator: Rut Isacson, MD ', 'Principal Investigator: Efraim Idilevich, M.D. ', 'Principal Investigator: Dan Aderka, M.D. ', 'Principal Investigator: Einat Shacham-Shmueli, MD '"]
	8	["Principal Investigator: Sofia Man, M.D. ', 'Principal Investigator: Alex Beny, MD ', 'Principal Investigator: Rut Isacson, MD ', 'Principal Investigator: Efraim Idilevich, M.D. ', 'Principal Investigator: Dan Aderka, M.D. ', 'Principal Investigator: Einat Shacham-Shmueli, MD '"]
	9	["Principal Investigator: Sofia Man, M.D. ', 'Principal Investigator: Alex Beny, MD ', 'Principal Investigator: Rut Isacson, MD ', 'Principal Investigator: Efraim Idilevich, M.D. ', 'Principal Investigator: Dan Aderka, M.D. ', 'Principal Investigator: Einat Shacham-Shmueli, MD '"]
NCT00391768	1	["['[]']"]
	10	["['[]']"]
	100	["['[]']"]
	101	["['[]']"]
	102	["['[]']"]
	103	["['[]']"]
	104	["['[]']"]
	105	["['[]']"]
	106	["['[]']"]
	107	["['[]']"]
	108	["['[]']"]
	109	["['[]']"]
	11	["['[]']"]
	110	["['[]']"]
	111	["['[]']"]
	112	["['[]']"]
	113	["['[]']"]
	114	["['[]']"]
	115	["['[]']"]
	116	["['[]']"]
	117	["['[]']"]
	118	["['[]']"]
	119	["['[]']"]
	12	["['[]']"]
	120	["['[]']"]
	121	["['[]']"]
	122	["['[]']"]
	123	["['[]']"]
	124	["['[]']"]
	125	["['[]']"]
	126	["['[]']"]
	127	["['[]']"]
	128	["['[]']"]
	129	["['[]']"]
	13	["['[]']"]
	130	["['[]']"]
	131	["['[]']"]
	132	["['[]']"]
	133	["['[]']"]
	134	["['[]']"]
	135	["['[]']"]
	136	["['[]']"]
	137	["['[]']"]
	138	["['[]']"]
	139	["['[]']"]
	14	["['[]']"]
	140	["['[]']"]
	141	["['[]']"]
	142	["['[]']"]
	143	["['[]']"]
	144	["['[]']"]
	145	["['[]']"]
	146	["['[]']"]
	147	["['[]']"]
	148	["['[]']"]
	149	["['[]']"]
	15	["['[]']"]
	150	["['[]']"]
	151	["['[]']"]
	152	["['[]']"]
	153	["['[]']"]
	154	["['[]']"]
	155	["['[]']"]
	156	["['[]']"]
	157	["['[]']"]
	158	["['[]']"]
	159	["['[]']"]
	16	["['[]']"]
	160	["['[]']"]
	161	["['[]']"]
	162	["['[]']"]
	163	["['[]']"]
	164	["['[]']"]
	165	["['[]']"]
	166	["['[]']"]
	167	["['[]']"]
	168	["['[]']"]
	169	["['[]']"]
	17	["['[]']"]
	170	["['[]']"]
	171	["['[]']"]
	172	["['[]']"]
	173	["['[]']"]
	174	["['[]']"]
	175	["['[]']"]
	176	["['[]']"]
	177	["['[]']"]
	178	["['[]']"]
	179	['']
	18	["['[]']"]
	180	['']
	181	['']
	182	['']
	183	['']
	184	['']
	19	["['[]']"]
	2	["['[]']"]
	20	["['[]']"]
	21	["['[]']"]
	22	["['[]']"]
	23	["['[]']"]
	24	["['[]']"]
	25	["['[]']"]
	26	["['[]']"]
	27	["['[]']"]
	28	["['[]']"]
	29	["['[]']"]
	3	["['[]']"]
	30	["['[]']"]
	31	["['[]']"]
	32	["['[]']"]
	33	["['[]']"]
	34	["['[]']"]
	35	["['[]']"]
	36	["['[]']"]
	37	["['[]']"]
	38	["['[]']"]
	39	["['[]']"]
	4	["['[]']"]
	40	["['[]']"]
	41	["['[]']"]
	42	["['[]']"]
	43	["['[]']"]
	44	["['[]']"]
	45	["['[]']"]
	46	["['[]']"]
	47	["['[]']"]
	48	["['[]']"]
	49	["['[]']"]
	5	["['[]']"]
	50	["['[]']"]
	51	["['[]']"]
	52	["['[]']"]
	53	["['[]']"]
	54	["['[]']"]
	55	["['[]']"]
	56	["['[]']"]
	57	["['[]']"]
	58	["['[]']"]
	59	["['[]']"]
	6	["['[]']"]
	60	["['[]']"]
	61	["['[]']"]
	62	["['[]']"]
	63	["['[]']"]
	64	["['[]']"]
	65	["['[]']"]
	66	["['[]']"]
	67	["['[]']"]
	68	["['[]']"]
	69	["['[]']"]
	7	["['[]']"]
	70	["['[]']"]
	71	["['[]']"]
	72	["['[]']"]
	73	["['[]']"]
	74	["['[]']"]
	75	["['[]']"]
	76	["['[]']"]
	77	["['[]']"]
	78	["['[]']"]
	79	["['[]']"]
	8	["['[]']"]
	80	["['[]']"]
	81	["['[]']"]
	82	["['[]']"]
	83	["['[]']"]
	84	["['[]']"]
	85	["['[]']"]
	86	["['[]']"]
	87	["['[]']"]
	88	["['[]']"]
	89	["['[]']"]
	9	["['[]']"]
	90	["['[]']"]
	91	["['[]']"]
	92	["['[]']"]
	93	["['[]']"]
	94	["['[]']"]
	95	["['[]']"]
	96	["['[]']"]
	97	["['[]']"]
	98	["['[]']"]
	99	["['[]']"]
NCT00394082	1	["['[]']"]
	10	["['[]']"]
	11	["['[]']"]
	12	["['[]']"]
	13	["['[]']"]
	14	["['[]']"]
	15	["['[]']"]
	16	["['[]']"]
	17	["['[]']"]
	18	["['[]']"]
	19	['']
	2	["['[]']"]
	20	['']
	3	["['[]']"]
	4	["['[]']"]
	5	["['[]']"]
	6	["['[]']"]
	7	["['[]']"]
	8	["['[]']"]
	9	["['[]']"]
NCT00407927	1	["['[]']"]
	2	["['[]']"]
	3	["['[]']"]
	4	["['[]']"]
	5	["['[]']"]
	6	["['[]']"]
	7	["['[]']"]
	8	["['[]']"]
	9	["['[]']"]
NCT00408174	1	["Principal Investigator: Richard N Hansen, MD ', 'Principal Investigator: Mark S Avila, MD ', 'Principal Investigator: Caren Bennett, MD ', 'Principal Investigator: Lawrence S Goldberg, MD ', 'Principal Investigator: Willem de Villiers, MD ', 'Principal Investigator: David A Dulitz, MD ', 'Principal Investigator: Robert Hardi, MD ', 'Principal Investigator: Nelson L Ferreira, MD ', 'Principal In…
	2	["Principal Investigator: Craig G Gross, MD ', 'Principal Investigator: M. Bruce Johnson, MD ', 'Principal Investigator: Rajesh Jain, MD ', 'Principal Investigator: Richard N Hansen, MD ', 'Principal Investigator: Mark S Avila, MD ', 'Principal Investigator: Caren Bennett, MD ', 'Principal Investigator: Lawrence S Goldberg, MD ', 'Principal Investigator: Mirza Kajani, MD ', 'Principal Investigato…
	3	["Principal Investigator: Craig G Gross, MD ', 'Principal Investigator: M. Bruce Johnson, MD ', 'Principal Investigator: Rajesh Jain, MD ', 'Principal Investigator: Richard N Hansen, MD ', 'Principal Investigator: Lawrence Kim, MD ', 'Principal Investigator: Mark S Avila, MD ', 'Principal Investigator: Caren Bennett, MD ', 'Principal Investigator: Mark Lamet, MD ', 'Principal Investigator: Lawren…
	4	["Principal Investigator: Allan Soo, MD ', 'Principal Investigator: Craig G Gross, MD ', 'Principal Investigator: M. Bruce Johnson, MD ', 'Principal Investigator: Dennis S Riff, MD ', 'Principal Investigator: Timothy C Simmons, MD ', 'Principal Investigator: Rajesh Jain, MD ', 'Principal Investigator: Richard N Hansen, MD ', 'Principal Investigator: Lawrence Kim, MD ', 'Principal Investigator: Jo…
	5	["Principal Investigator: Allan Soo, MD ', 'Principal Investigator: Craig G Gross, MD ', 'Principal Investigator: Gary Thomas, MD ', 'Principal Investigator: M. Bruce Johnson, MD ', 'Principal Investigator: Dennis S Riff, MD ', 'Principal Investigator: Timothy C Simmons, MD ', 'Principal Investigator: David S Weinman, MD ', 'Principal Investigator: Rajesh Jain, MD ', 'Principal Investigator: Rich…
	6	["Principal Investigator: Allan Soo, MD ', 'Principal Investigator: Craig G Gross, MD ', 'Principal Investigator: Gary Thomas, MD ', 'Principal Investigator: M. Bruce Johnson, MD ', 'Principal Investigator: Dennis S Riff, MD ', 'Principal Investigator: Timothy C Simmons, MD ', 'Principal Investigator: David S Weinman, MD ', 'Principal Investigator: Rajesh Jain, MD ', 'Principal Investigator: Rich…
	7	["['[]']"]
	8	["['[]']"]
	9	["['[]']"]
NCT00412412	1	["['[]']"]
	10	["['[]']"]
	11	["['[]']"]
	12	["['[]']"]
	13	["['[]']"]
	14	["['[]']"]
	15	["['[]']"]
	16	["['[]']"]
	17	["['[]']"]
	18	["['[]']"]
	19	["['[]']"]
	2	["['[]']"]
	20	["['[]']"]
	21	["['[]']"]
	22	["['[]']"]
	23	["['[]']"]
	24	["['[]']"]
	3	["['[]']"]
	4	["['[]']"]
	5	["['[]']"]
	6	["['[]']"]
	7	["['[]']"]
	8	["['[]']"]
	9	["['[]']"]
NCT00412750	1	["['[]']"]
	2	["['[]']"]
	3	["['[]']"]
	4	["['[]']"]
	5	["['[]']"]
	6	["['[]']"]
	7	["['[]']"]
	8	["['[]']"]
	9	['']
NCT00423176	1	["['[]']"]
	10	["['[]']"]
	11	["['[]']"]
	12	["['[]']"]
	13	["['[]']"]
	14	["['[]']"]
	15	["['[]']"]
	16	["['[]']"]
	17	["['[]']"]
	18	["['[]']"]
	19	["['[]']"]
	2	["['[]']"]
	20	["['[]']"]
	21	["['[]']"]
	22	["['[]']"]
	23	["['[]']"]
	24	['']
	25	['']
	26	['']
	27	['']
	28	['']
	29	['']
	3	["['[]']"]
	30	['']
	4	["['[]']"]
	5	["['[]']"]
	6	["['[]']"]
	7	["['[]']"]
	8	["['[]']"]
	9	["['[]']"]
NCT00423644	1	["['[]']"]
	2	["['[]']"]
	3	["['[]']"]
	4	["['[]']"]
	5	["['[]']"]
NCT00427219	1	["['[]']"]
	2	["['[]']"]
	3	["['[]']"]
	4	["['[]']"]
NCT00439335	1	["['[]']"]
	10	["['[]']"]
	100	['']
	101	['']
	102	['']
	103	['']
	104	['']
	105	['']
	106	['']
	107	['']
	108	['']
	109	['']
	11	["['[]']"]
	110	['']
	111	['']
	112	['']
	113	['']
	114	['']
	115	['']
	116	['']
	117	['']
	118	['']
	119	['']
	12	["['[]']"]
	120	['']
	121	['']
	13	["['[]']"]
	14	["['[]']"]
	15	["['[]']"]
	16	["['[]']"]
	17	["['[]']"]
	18	["['[]']"]
	19	["['[]']"]
	2	["['[]']"]
	20	["['[]']"]
	21	["['[]']"]
	22	["['[]']"]
	23	["['[]']"]
	24	["['[]']"]
	25	["['[]']"]
	26	["['[]']"]
	27	["['[]']"]
	28	["['[]']"]
	29	["['[]']"]
	3	["['[]']"]
	30	["['[]']"]
	31	["['[]']"]
	32	["['[]']"]
	33	["['[]']"]
	34	["['[]']"]
	35	["['[]']"]
	36	["['[]']"]
	37	["['[]']"]
	38	["['[]']"]
	39	["['[]']"]
	4	["['[]']"]
	40	["['[]']"]
	41	["['[]']"]
	42	["['[]']"]
	43	["['[]']"]
	44	["['[]']"]
	45	["['[]']"]
	46	["['[]']"]
	47	["['[]']"]
	48	["['[]']"]
	49	["['[]']"]
	5	["['[]']"]
	50	["['[]']"]
	51	["['[]']"]
	52	["['[]']"]
	53	["['[]']"]
	54	["['[]']"]
	55	["['[]']"]
	56	["['[]']"]
	57	["['[]']"]
	58	["['[]']"]
	59	["['[]']"]
	6	["['[]']"]
	60	["['[]']"]
	61	["['[]']"]
	62	["['[]']"]
	63	["['[]']"]
	64	["['[]']"]
	65	["['[]']"]
	66	["['[]']"]
	67	["['[]']"]
	68	["['[]']"]
	69	["['[]']"]
	7	["['[]']"]
	70	["['[]']"]
	71	["['[]']"]
	72	["['[]']"]
	73	["['[]']"]
	74	["['[]']"]
	75	["['[]']"]
	76	["['[]']"]
	77	["['[]']"]
	78	["['[]']"]
	79	["['[]']"]
	8	["['[]']"]
	80	['']
	81	['']
	82	['']
	83	['']
	84	['']
	85	['']
	86	['']
	87	['']
	88	['']
	89	['']
	9	["['[]']"]
	90	['']
	91	['']
	92	['']
	93	['']
	94	['']
	95	['']
	96	['']
	97	['']
	98	['']
	99	['']
NCT00451880	1	["Principal Investigator: Michael S. Gordon, MD ', 'Principal Investigator: Gary Schwartz, MD '"]
	2	["Principal Investigator: Michael S. Gordon, MD ', 'Principal Investigator: Gary Schwartz, MD '"]
	3	["Principal Investigator: Michael S. Gordon, MD ', 'Principal Investigator: Gary Schwartz, MD '"]
	4	["Principal Investigator: Michael S. Gordon, MD ', 'Principal Investigator: Gary Schwartz, MD '"]
	5	["Principal Investigator: Michael S. Gordon, MD ', 'Principal Investigator: Gary Schwartz, MD '"]
	6	["Principal Investigator: Michael S. Gordon, MD ', 'Principal Investigator: Gary Schwartz, MD '"]
	7	["Principal Investigator: Michael S. Gordon, MD ', 'Principal Investigator: Patricia LoRusso, MD ', 'Principal Investigator: Gary Schwartz, MD ', 'Principal Investigator: Johanna Bendell, MD ', 'Principal Investigator: Gerald Edelman, MD '"]
	8	["Principal Investigator: Michael S. Gordon, MD ', 'Principal Investigator: Ragini Kudchadkar, MD ', 'Principal Investigator: Patricia LoRusso, MD ', 'Principal Investigator: Gary Schwartz, MD ', 'Principal Investigator: Johanna Bendell, MD ', 'Principal Investigator: Gerald Edelman, MD '"]
	9	["['[]']"]
NCT00457067	1	["['[]']"]
	10	["['[]']"]
	11	["['[]']"]
	12	["['[]']"]
	13	["['[]']"]
	14	["['[]']"]
	2	["['[]']"]
	3	["['[]']"]
	4	["['[]']"]
	5	["['[]']"]
	6	["['[]']"]
	7	["['[]']"]
	8	["['[]']"]
	9	["['[]']"]
NCT00458016	1	["['[]']"]
	10	["['[]']"]
	11	["['[]']"]
	2	["['[]']"]
	3	["['[]']"]
	4	["['[]']"]
	5	["['[]']"]
	6	["['[]']"]
	7	["['[]']"]
	8	["['[]']"]
	9	["['[]']"]
NCT00465985	1	["['[]']"]
	10	['']
	2	["['[]']"]
	3	["['[]']"]
	4	["['[]']"]
	5	["['[]']"]
	6	["['[]']"]
	7	['']
	8	['']
	9	['']
NCT00487942	1	['\'Principal Investigator: Armen K. Goenjian, MD, FAPA \\\', \\\'Principal Investigator: Mohammed Bari, MD \\\', \\\'Principal Investigator: Cameron S. Carter, MD \\\', "Principal Investigator: Deepak C. D\\\'Souza, MD ", \\\'Principal Investigator: John Zajecka, MD \\\', \\\'Principal Investigator: John G. Csernansky, MD \\\', \\\'Principal Investigator: Thomas Schwartz, MD \\\', \\\'Principal …
	10	["['[]']"]
	11	["['[]']"]
	12	["['[]']"]
	13	["['[]']"]
	14	["['[]']"]
	15	['']
	16	['']
	17	['']
	2	['\'Principal Investigator: Armen K. Goenjian, MD, FAPA \\\', \\\'Principal Investigator: Mohammed Bari, MD \\\', \\\'Principal Investigator: Steven Potkin, MD \\\', \\\'Principal Investigator: Cameron S. Carter, MD \\\', "Principal Investigator: Deepak C. D\\\'Souza, MD ", \\\'Principal Investigator: John Zajecka, MD \\\', \\\'Principal Investigator: John G. Csernansky, MD \\\', \\\'Principal In…
	3	['\'Principal Investigator: Armen K. Goenjian, MD, FAPA \\\', \\\'Principal Investigator: Mohammed Bari, MD \\\', \\\'Principal Investigator: Cameron S. Carter, MD \\\', "Principal Investigator: Deepak C. D\\\'Souza, MD ", \\\'Principal Investigator: John Zajecka, MD \\\', \\\'Principal Investigator: John G. Csernansky, MD \\\', \\\'Principal Investigator: Thomas Schwartz, MD \\\', \\\'Principal …
	4	['\'Principal Investigator: Armen K. Goenjian, MD, FAPA \\\', \\\'Principal Investigator: Mohammed Bari, MD \\\', \\\'Principal Investigator: Cameron S. Carter, MD \\\', "Principal Investigator: Deepak C. D\\\'Souza, MD ", \\\'Principal Investigator: John Zajecka, MD \\\', \\\'Principal Investigator: John G. Csernansky, MD \\\', \\\'Principal Investigator: Thomas Schwartz, MD \\\', \\\'Principal …
	5	['\'Principal Investigator: Armen K. Goenjian, MD, FAPA \\\', \\\'Principal Investigator: Mohammed Bari, MD \\\', \\\'Principal Investigator: Steven Potkin, MD \\\', \\\'Principal Investigator: Cameron S. Carter, MD \\\', "Principal Investigator: Deepak C. D\\\'Souza, MD ", \\\'Principal Investigator: John Zajecka, MD \\\', \\\'Principal Investigator: John G. Csernansky, MD \\\', \\\'Principal In…
	6	['\'Principal Investigator: Armen K. Goenjian, MD, FAPA \\\', \\\'Principal Investigator: Mohammed Bari, MD \\\', \\\'Principal Investigator: Steven Potkin, MD \\\', \\\'Principal Investigator: Stephen Volk, MD \\\', \\\'Principal Investigator: Cameron S. Carter, MD \\\', "Principal Investigator: Deepak C. D\\\'Souza, MD ", \\\'Principal Investigator: John Zajecka, MD \\\', \\\'Principal Investig…
	7	['\'Principal Investigator: Armen K. Goenjian, MD, FAPA \\\', \\\'Principal Investigator: Mohammed Bari, MD \\\', \\\'Principal Investigator: Steven Potkin, MD \\\', \\\'Principal Investigator: Stephen Volk, MD \\\', \\\'Principal Investigator: Raymond Manning, MD \\\', \\\'Principal Investigator: Cameron S. Carter, MD \\\', "Principal Investigator: Deepak C. D\\\'Souza, MD ", \\\'Principal Inves…
	8	['\'Principal Investigator: Armen K. Goenjian, MD, FAPA \\\', \\\'Principal Investigator: Mohammed Bari, MD \\\', \\\'Principal Investigator: Stephen Volk, MD \\\', \\\'Principal Investigator: Raymond Manning, MD \\\', \\\'Principal Investigator: Tram Tran-Johnson, PhD \\\', "Principal Investigator: Deepak C. D\\\'Souza, MD ", \\\'Principal Investigator: Robert A. Riesenberg, MD \\\', \\\'Princip…
	9	["['[]']"]
NCT00491530	1	["['[]']"]
	2	["['[]']"]
	3	["['[]']"]
	4	["['[]']"]
	5	["['[]']"]
	6	['']
	7	['']
	8	['']
NCT00493441	1	["Principal Investigator: Wasif Saif, MD ', 'Principal Investigator: John Marshall, MD ', 'Principal Investigator: Jean Grem, MD ', 'Principal Investigator: Jeffrey Infante '"]
	2	["Principal Investigator: Ari Baron, MD ', 'Principal Investigator: Wasif Saif, MD ', 'Principal Investigator: John Marshall, MD ', 'Principal Investigator: Thomas George, MD ', 'Principal Investigator: Daniel Laheru, MD ', 'Principal Investigator: Jean Grem, MD ', 'Principal Investigator: Sujith Kalmadi, MD ', 'Principal Investigator: Jeffrey Infante '"]
	3	["Principal Investigator: Ari Baron, MD ', 'Principal Investigator: Wasif Saif, MD ', 'Principal Investigator: John Marshall, MD ', 'Principal Investigator: Thomas George, MD ', 'Principal Investigator: John Kauh, MD ', 'Principal Investigator: Daniel Laheru, MD ', 'Principal Investigator: Jean Grem, MD ', 'Principal Investigator: Sujith Kalmadi, MD ', 'Principal Investigator: Jeffrey Infante '"]
	4	["Principal Investigator: Divis Khaira ', 'Principal Investigator: Manuel Modiano, MD ', 'Principal Investigator: Heinz Josef-Lenz, MD ', 'Principal Investigator: Ari Baron, MD ', 'Principal Investigator: Wasif Saif, MD ', 'Principal Investigator: John Marshall, MD ', 'Principal Investigator: Thomas George, MD ', 'Principal Investigator: John Kauh, MD ', 'Principal Investigator: Sanjiv Modi, MD '…
	5	["['[]']"]
	6	["['[]']"]
	7	["['[]']"]
	8	["['[]']"]
	9	["['[]']"]
NCT00503126	1	["['[]']"]
	2	["['[]']"]
	3	["['[]']"]
NCT00506415	1	["['[]']"]
	10	["['[]']"]
	11	['']
	2	["['[]']"]
	3	["['[]']"]
	4	["['[]']"]
	5	["['[]']"]
	6	["['[]']"]
	7	["['[]']"]
	8	["['[]']"]
	9	["['[]']"]
NCT00536692	1	["['[]']"]
	2	["['[]']"]
	3	["['[]']"]
	4	["['[]']"]
NCT00579020	1	["['[]']"]
	2	["['[]']"]
	3	["['[]']"]
	4	["['[]']"]
	5	["['[]']"]
	6	["['[]']"]
	7	["['[]']"]
	8	["['[]']"]
NCT00579085	1	["Principal Investigator: Robert J Schwartzman, MD Neurology '"]
	2	["Principal Investigator: Robert J Schwartzman, MD Neurology '"]
	3	["Principal Investigator: Robert J Schwartzman, MD Neurology '"]
	4	["['[]']"]
NCT00589953	1	["Principal Investigator', 'Principal Investigator: Augusto Sola, MD '"]
	2	["Principal Investigator'"]
	3	["['[]']"]
	4	["['[]']"]
	5	["['[]']"]
NCT00605904	1	["['[]']"]
	10	["['[]']"]
	11	["['[]']"]
	12	["['[]']"]
	13	["['[]']"]
	14	["['[]']"]
	15	["['[]']"]
	16	["['[]']"]
	17	["['[]']"]
	18	["['[]']"]
	19	["['[]']"]
	2	["['[]']"]
	20	["['[]']"]
	21	["['[]']"]
	22	["['[]']"]
	23	["['[]']"]
	24	["['[]']"]
	25	["['[]']"]
	26	["['[]']"]
	27	["['[]']"]
	28	['']
	3	["['[]']"]
	4	["['[]']"]
	5	["['[]']"]
	6	["['[]']"]
	7	["['[]']"]
	8	["['[]']"]
	9	["['[]']"]
NCT00609102	1	["Principal Investigator: R. Paul Robertson, MD '"]
	2	["Principal Investigator: R. Paul Robertson, MD '"]
	3	["Principal Investigator: R. Paul Robertson, MD '"]
	4	["Principal Investigator: R. Paul Robertson, MD '"]
	5	["Principal Investigator: R. Paul Robertson, MD '"]
	6	["Principal Investigator: R. Paul Robertson, MD '"]
	7	["['[]']"]
NCT00639808	1	["['[]']"]
NCT00647426	1	["['[]']"]
	2	["['[]']"]
	3	["['[]']"]
	4	["['[]']"]
	5	["['[]']"]
NCT00649389	1	["['[]']"]
	10	['']
	11	['']
	2	["['[]']"]
	3	["['[]']"]
	4	["['[]']"]
	5	["['[]']"]
	6	["['[]']"]
	7	["['[]']"]
	8	["['[]']"]
	9	['']
NCT00650338	1	["Principal Investigator: Kenneth Sall, MD ', 'Principal Investigator: Rohit Varma, MD ', 'Principal Investigator: Damien Goldberg, MD ', 'Principal Investigator: Ronald Frenkel, MD ', 'Principal Investigator: Eugene Protzko, MD ', 'Principal Investigator: Sushma Rai, MD ', 'Principal Investigator: Howard Schenker, MD ', 'Principal Investigator: Michael Tepedino, MD ', 'Principal Investigator: Mi…
	2	["Principal Investigator: Kenneth Sall, MD ', 'Principal Investigator: Rohit Varma, MD ', 'Principal Investigator: Damien Goldberg, MD ', 'Principal Investigator: Ronald Frenkel, MD ', 'Principal Investigator: Eugene Protzko, MD ', 'Principal Investigator: Sushma Rai, MD ', 'Principal Investigator: Howard Schenker, MD ', 'Principal Investigator: Michael Tepedino, MD ', 'Principal Investigator: Mi…
	3	["Principal Investigator: Kenneth Sall, MD ', 'Principal Investigator: Rohit Varma, MD ', 'Principal Investigator: Damien Goldberg, MD ', 'Principal Investigator: Ronald Frenkel, MD ', 'Principal Investigator: Eugene Protzko, MD ', 'Principal Investigator: Sushma Rai, MD ', 'Principal Investigator: Howard Schenker, MD ', 'Principal Investigator: Michael Tepedino, MD ', 'Principal Investigator: Mi…
	4	["['[]']"]
	5	["['[]']"]
	6	["['[]']"]
NCT00655291	1	["['[]']"]
	2	["['[]']"]
	3	["['[]']"]
	4	["['[]']"]
NCT00670306	1	["Principal Investigator: Joel M. Kaufman, MD '"]
	2	["['[]']"]
	3	["['[]']"]
	4	['']
	5	['']
NCT00675701	1	["['[]']"]
	2	["['[]']"]
	3	["['[]']"]
	4	["['[]']"]
NCT00676442	1	["['[]']"]
	2	["['[]']"]
	3	["['[]']"]
NCT00683436	1	['']
	2	['']
	3	['']
NCT00685373	1	["['[]']"]
	10	['']
	2	["['[]']"]
	3	["['[]']"]
	4	["['[]']"]
	5	["['[]']"]
	6	["['[]']"]
	7	['']
	8	['']
	9	['']
NCT00688116	1	["['[]']"]
	2	["['[]']"]
	3	["['[]']"]
	4	["['[]']"]
	5	["['[]']"]
	6	["['[]']"]
NCT00691665	1	["['[]']"]
	2	["['[]']"]
	3	['']
	4	['']
	5	['']
NCT00698828	1	["['[]']"]
	2	["['[]']"]
	3	["['[]']"]
	4	["['[]']"]
	5	["['[]']"]
	6	["['[]']"]
	7	["['[]']"]
	8	["['[]']"]
	9	["['[]']"]
NCT00704418	1	["['[]']"]
	2	["['[]']"]
	3	['']
	4	['']
	5	['']
NCT00705432	1	["['[]']"]
	10	["['[]']"]
	11	["['[]']"]
	12	["['[]']"]
	13	["['[]']"]
	14	["['[]']"]
	15	["['[]']"]
	16	["['[]']"]
	17	["['[]']"]
	18	["['[]']"]
	19	["['[]']"]
	2	["['[]']"]
	20	["['[]']"]
	21	["['[]']"]
	22	["['[]']"]
	23	["['[]']"]
	24	["['[]']"]
	25	["['[]']"]
	26	["['[]']"]
	27	["['[]']"]
	28	["['[]']"]
	29	['']
	3	["['[]']"]
	30	['']
	31	['']
	32	['']
	33	['']
	34	['']
	35	['']
	4	["['[]']"]
	5	["['[]']"]
	6	["['[]']"]
	7	["['[]']"]
	8	["['[]']"]
	9	["['[]']"]
NCT00712829	1	["['[]']"]
	2	["['[]']"]
	3	["['[]']"]
NCT00729937	1	["['[]']"]
	10	["['[]']"]
	100	["['[]']"]
	101	["['[]']"]
	102	["['[]']"]
	103	["['[]']"]
	104	["['[]']"]
	105	["['[]']"]
	106	["['[]']"]
	107	["['[]']"]
	108	["['[]']"]
	109	["['[]']"]
	11	["['[]']"]
	110	["['[]']"]
	111	["['[]']"]
	112	["['[]']"]
	113	["['[]']"]
	114	["['[]']"]
	115	["['[]']"]
	116	["['[]']"]
	117	["['[]']"]
	118	["['[]']"]
	119	["['[]']"]
	12	["['[]']"]
	120	["['[]']"]
	121	["['[]']"]
	122	["['[]']"]
	123	["['[]']"]
	124	["['[]']"]
	125	["['[]']"]
	126	["['[]']"]
	127	["['[]']"]
	128	["['[]']"]
	129	["['[]']"]
	13	["['[]']"]
	130	["['[]']"]
	131	["['[]']"]
	132	["['[]']"]
	133	["['[]']"]
	134	["['[]']"]
	135	["['[]']"]
	136	["['[]']"]
	137	["['[]']"]
	138	["['[]']"]
	139	["['[]']"]
	14	["['[]']"]
	140	["['[]']"]
	141	["['[]']"]
	142	["['[]']"]
	143	["['[]']"]
	144	["['[]']"]
	145	["['[]']"]
	146	["['[]']"]
	147	["['[]']"]
	148	["['[]']"]
	149	["['[]']"]
	15	["['[]']"]
	150	["['[]']"]
	151	["['[]']"]
	152	["['[]']"]
	153	["['[]']"]
	154	["['[]']"]
	155	["['[]']"]
	156	["['[]']"]
	157	["['[]']"]
	158	["['[]']"]
	159	["['[]']"]
	16	["['[]']"]
	160	["['[]']"]
	161	["['[]']"]
	162	["['[]']"]
	163	["['[]']"]
	164	["['[]']"]
	165	["['[]']"]
	166	["['[]']"]
	167	["['[]']"]
	168	["['[]']"]
	169	["['[]']"]
	17	["['[]']"]
	170	["['[]']"]
	171	["['[]']"]
	172	["['[]']"]
	173	["['[]']"]
	174	["['[]']"]
	175	["['[]']"]
	176	["['[]']"]
	177	["['[]']"]
	178	["['[]']"]
	179	["['[]']"]
	18	["['[]']"]
	180	["['[]']"]
	181	["['[]']"]
	182	["['[]']"]
	183	["['[]']"]
	184	["['[]']"]
	185	["['[]']"]
	186	["['[]']"]
	187	["['[]']"]
	188	["['[]']"]
	189	["['[]']"]
	19	["['[]']"]
	190	["['[]']"]
	191	["['[]']"]
	192	["['[]']"]
	193	["['[]']"]
	194	["['[]']"]
	195	["['[]']"]
	196	["['[]']"]
	197	["['[]']"]
	198	["['[]']"]
	199	["['[]']"]
	2	["['[]']"]
	20	["['[]']"]
	200	["['[]']"]
	201	["['[]']"]
	202	["['[]']"]
	203	["['[]']"]
	204	["['[]']"]
	205	["['[]']"]
	206	["['[]']"]
	207	["['[]']"]
	208	["['[]']"]
	209	["['[]']"]
	21	["['[]']"]
	210	["['[]']"]
	211	["['[]']"]
	212	["['[]']"]
	213	["['[]']"]
	214	["['[]']"]
	215	["['[]']"]
	216	["['[]']"]
	217	["['[]']"]
	218	["['[]']"]
	219	["['[]']"]
	22	["['[]']"]
	220	["['[]']"]
	221	["['[]']"]
	222	["['[]']"]
	223	["['[]']"]
	224	["['[]']"]
	225	["['[]']"]
	226	['']
	227	['']
	23	["['[]']"]
	24	["['[]']"]
	25	["['[]']"]
	26	["['[]']"]
	27	["['[]']"]
	28	["['[]']"]
	29	["['[]']"]
	3	["['[]']"]
	30	["['[]']"]
	31	["['[]']"]
	32	["['[]']"]
	33	["['[]']"]
	34	["['[]']"]
	35	["['[]']"]
	36	["['[]']"]
	37	["['[]']"]
	38	["['[]']"]
	39	["['[]']"]
	4	["['[]']"]
	40	["['[]']"]
	41	["['[]']"]
	42	["['[]']"]
	43	["['[]']"]
	44	["['[]']"]
	45	["['[]']"]
	46	["['[]']"]
	47	["['[]']"]
	48	["['[]']"]
	49	["['[]']"]
	5	["['[]']"]
	50	["['[]']"]
	51	["['[]']"]
	52	["['[]']"]
	53	["['[]']"]
	54	["['[]']"]
	55	["['[]']"]
	56	["['[]']"]
	57	["['[]']"]
	58	["['[]']"]
	59	["['[]']"]
	6	["['[]']"]
	60	["['[]']"]
	61	["['[]']"]
	62	["['[]']"]
	63	["['[]']"]
	64	["['[]']"]
	65	["['[]']"]
	66	["['[]']"]
	67	["['[]']"]
	68	["['[]']"]
	69	["['[]']"]
	7	["['[]']"]
	70	["['[]']"]
	71	["['[]']"]
	72	["['[]']"]
	73	["['[]']"]
	74	["['[]']"]
	75	["['[]']"]
	76	["['[]']"]
	77	["['[]']"]
	78	["['[]']"]
	79	["['[]']"]
	8	["['[]']"]
	80	["['[]']"]
	81	["['[]']"]
	82	["['[]']"]
	83	["['[]']"]
	84	["['[]']"]
	85	["['[]']"]
	86	["['[]']"]
	87	["['[]']"]
	88	["['[]']"]
	89	["['[]']"]
	9	["['[]']"]
	90	["['[]']"]
	91	["['[]']"]
	92	["['[]']"]
	93	["['[]']"]
	94	["['[]']"]
	95	["['[]']"]
	96	["['[]']"]
	97	["['[]']"]
	98	["['[]']"]
	99	["['[]']"]
NCT00736372	1	["Principal Investigator: Ramesh Ramanathan, MD ', 'Principal Investigator: Joe Stephenson, MD ', 'Principal Investigator: Donald Richards, MD, PhD '"]
	2	["['[]']"]
	3	["['[]']"]
	4	["['[]']"]
	5	["['[]']"]
	6	["['[]']"]
NCT00744042	1	["['[]']"]
	10	['']
	11	['']
	12	['']
	13	['']
	14	['']
	2	["Principal Investigator: Cheryl Rockman-Greenberg, M.D. '"]
	3	["Principal Investigator: Cheryl Rockman-Greenberg, M.D. '"]
	4	["['[]']"]
	5	["['[]']"]
	6	['']
	7	['']
	8	['']
	9	['']
NCT00751179	1	["['[]']"]
	10	["['[]']"]
	11	["['[]']"]
	12	["['[]']"]
	13	["['[]']"]
	14	["['[]']"]
	15	["['[]']"]
	16	["['[]']"]
	17	["['[]']"]
	18	["['[]']"]
	19	['']
	2	["['[]']"]
	20	['']
	21	['']
	22	['']
	23	['']
	24	['']
	25	['']
	3	["['[]']"]
	4	["['[]']"]
	5	["['[]']"]
	6	["['[]']"]
	7	["['[]']"]
	8	["['[]']"]
	9	["['[]']"]
NCT00770432	1	["['[]']"]
	2	['']
	3	['']
	4	['']
	5	['']
	6	['']
	7	['']
	8	['']
	9	['']
NCT00770718	1	["Principal Investigator', 'Principal Investigator: Bradley S Duhon, M.D. '"]
	2	["Principal Investigator', 'Principal Investigator: Bradley S Duhon, M.D. '"]
	3	["Principal Investigator', 'Principal Investigator: Bradley S Duhon, M.D. '"]
	4	["Principal Investigator'"]
	5	["Principal Investigator'"]
	6	["['[]']"]
NCT00777023	1	["['[]']"]
	2	["['[]']"]
	3	["['[]']"]
	4	["['[]']"]
	5	["['[]']"]
	6	["['[]']"]
	7	['']
	8	['']
	9	['']
NCT00778999	1	["['[]']"]
	2	['']
	3	['']
	4	['']
	5	['']
	6	['']
	7	['']
	8	['']
NCT00779584	1	["['[]']"]
	10	["['[]']"]
	11	["['[]']"]
	12	["['[]']"]
	13	["['[]']"]
	14	["['[]']"]
	15	["['[]']"]
	16	["['[]']"]
	17	["['[]']"]
	18	["['[]']"]
	19	["['[]']"]
	2	["['[]']"]
	20	["['[]']"]
	21	["['[]']"]
	22	["['[]']"]
	23	["['[]']"]
	24	["['[]']"]
	25	["['[]']"]
	26	["['[]']"]
	27	["['[]']"]
	28	["['[]']"]
	29	["['[]']"]
	3	["['[]']"]
	30	["['[]']"]
	31	["['[]']"]
	32	["['[]']"]
	33	["['[]']"]
	34	["['[]']"]
	35	["['[]']"]
	36	["['[]']"]
	37	["['[]']"]
	38	['']
	39	['']
	4	["['[]']"]
	5	["['[]']"]
	6	["['[]']"]
	7	["['[]']"]
	8	["['[]']"]
	9	["['[]']"]
NCT00805805	1	["['[]']"]
	2	["['[]']"]
	3	["['[]']"]
NCT00810862	1	["['[]']"]
NCT00821249	1	["Principal Investigator: Jatin Shah, MD '"]
	10	["Principal Investigator: Sagar Lonial, MD ', 'Principal Investigator: Jeffrey A Zonder, MD ', 'Principal Investigator: Adam Cohen, MD ', 'Principal Investigator: Jatin Shah, MD ', 'Principal Investigator: William Bensinger, MD '"]
	11	["Principal Investigator: Sagar Lonial, MD ', 'Principal Investigator: Jeffrey A Zonder, MD ', 'Principal Investigator: Adam Cohen, MD ', 'Principal Investigator: Jatin Shah, MD ', 'Principal Investigator: William Bensinger, MD '"]
	12	["['[]']"]
	13	["['[]']"]
	14	["['[]']"]
	15	["['[]']"]
	16	["['[]']"]
	2	["Principal Investigator: Sagar Lonial, MD ', 'Principal Investigator: Jatin Shah, MD '"]
	3	["Principal Investigator: Sagar Lonial, MD ', 'Principal Investigator: Adam Cohen, MD ', 'Principal Investigator: Jatin Shah, MD '"]
	4	["Principal Investigator: Sagar Lonial, MD ', 'Principal Investigator: Jeffrey A Zonder, MD ', 'Principal Investigator: Adam Cohen, MD ', 'Principal Investigator: Jatin Shah, MD '"]
	5	["Principal Investigator: Sagar Lonial, MD ', 'Principal Investigator: Jeffrey A Zonder, MD ', 'Principal Investigator: Adam Cohen, MD ', 'Principal Investigator: Jatin Shah, MD ', 'Principal Investigator: William Bensinger, MD '"]
	6	["Principal Investigator: Jeffrey A Zonder, MD ', 'Principal Investigator: William Bensinger, MD '"]
	7	["Principal Investigator: Jeffrey A Zonder, MD ', 'Principal Investigator: Adam Cohen, MD ', 'Principal Investigator: William Bensinger, MD '"]
	8	["Principal Investigator: Sagar Lonial, MD ', 'Principal Investigator: Jeffrey A Zonder, MD ', 'Principal Investigator: Adam Cohen, MD ', 'Principal Investigator: Jatin Shah, MD ', 'Principal Investigator: William Bensinger, MD '"]
	9	["Principal Investigator: Sagar Lonial, MD ', 'Principal Investigator: Jeffrey A Zonder, MD ', 'Principal Investigator: Adam Cohen, MD ', 'Principal Investigator: Jatin Shah, MD ', 'Principal Investigator: William Bensinger, MD '"]
NCT00828438	1	["Principal Investigator: Thomas Marbury, MD '"]
	2	["['[]']"]
NCT00829374	1	["['[]']"]
	10	["['[]']"]
	11	["['[]']"]
	12	["['[]']"]
	13	["['[]']"]
	14	["['[]']"]
	15	["['[]']"]
	16	["['[]']"]
	17	["['[]']"]
	18	["['[]']"]
	2	["['[]']"]
	3	["['[]']"]
	4	["['[]']"]
	5	["['[]']"]
	6	["['[]']"]
	7	["['[]']"]
	8	["['[]']"]
	9	["['[]']"]
NCT00849667	1	["['[]']"]
	10	["['[]']"]
	11	["['[]']"]
	12	["['[]']"]
	13	["['[]']"]
	14	["['[]']"]
	15	["['[]']"]
	16	["['[]']"]
	17	["['[]']"]
	18	["['[]']"]
	19	["['[]']"]
	2	["['[]']"]
	20	["['[]']"]
	21	["Principal Investigator: Zoltan Langmar, MD ', 'Principal Investigator: Zsolt Faluhelyi, MD ', 'Principal Investigator: Jose Maria Del Campo, MD ', 'Principal Investigator: Martin S Highley, MD '"]
	22	["Principal Investigator: Sharad A. Ghamande, MD ', 'Principal Investigator: Robert Morris, MD ', 'Principal Investigator: Abdul G. Musa, MD ', 'Principal Investigator: Zoltan Langmar, MD ', 'Principal Investigator: Zsolt Faluhelyi, MD ', 'Principal Investigator: Jesus Cardenas Sanchez, MD ', 'Principal Investigator: Jaime Esteban Navarrete Aleman, MD ', 'Principal Investigator: Janusz Poznanski,…
	23	["Principal Investigator: Sharad A. Ghamande, MD ', 'Principal Investigator: Robert Morris, MD ', 'Principal Investigator: Abdul G. Musa, MD ', 'Principal Investigator: Zoltan Langmar, MD ', 'Principal Investigator: Zsolt Faluhelyi, MD ', 'Principal Investigator: Suresh V. Attili, DM, MD ', 'Principal Investigator: Joo-Hyun Nam, MD ', 'Principal Investigator: Jesus Cardenas Sanchez, MD ', 'Princi…
	24	["Principal Investigator: Sharad A. Ghamande, MD ', 'Principal Investigator: Robert Morris, MD ', 'Principal Investigator: Abdul G. Musa, MD ', 'Principal Investigator: Zoltan Langmar, MD ', 'Principal Investigator: Zsolt Faluhelyi, MD ', 'Principal Investigator: Suresh V. Attili, DM, MD ', 'Principal Investigator: Alberto Zaniboni, MD ', 'Principal Investigator: Joo-Hyun Nam, MD ', 'Principal In…
	25	["Principal Investigator: Sharad A. Ghamande, MD ', 'Principal Investigator: Robert Morris, MD ', 'Principal Investigator: Abdul G. Musa, MD ', 'Principal Investigator: Zoltan Langmar, MD ', 'Principal Investigator: Zsolt Faluhelyi, MD ', 'Principal Investigator: Suresh V. Attili, DM, MD ', 'Principal Investigator: Alberto Zaniboni, MD ', 'Principal Investigator: Joo-Hyun Nam, MD ', 'Principal In…
	26	["Principal Investigator: Sharad A. Ghamande, MD ', 'Principal Investigator: Robert Morris, MD ', 'Principal Investigator: Abdul G. Musa, MD ', 'Principal Investigator: Jeffrey C. Goh ', 'Principal Investigator: Martin Buck ', 'Principal Investigator: Hextan Y. Ngan, ', 'Principal Investigator: Zoltan Langmar, MD ', 'Principal Investigator: Zsolt Faluhelyi, MD ', 'Principal Investigator: Chirag J…
	27	["Principal Investigator: Sharad A. Ghamande, MD ', 'Principal Investigator: Robert Morris, MD ', 'Principal Investigator: Abdul G. Musa, MD ', 'Principal Investigator: Jeffrey C. Goh ', 'Principal Investigator: Martin Buck ', 'Principal Investigator: Veronique Cocquyt ', 'Principal Investigator: Hextan Y. Ngan, ', 'Principal Investigator: Zoltan Langmar, MD ', 'Principal Investigator: Zsolt Falu…
	28	["Principal Investigator: Setsuko Chambers ', 'Principal Investigator: John P. Micha ', 'Principal Investigator: Troy H. Guthrie ', 'Principal Investigator: Donna M. Pinelli ', 'Principal Investigator: Surendra K. Sirpal ', 'Principal Investigator: Neil Finkler ', 'Principal Investigator: Sumit Sawhney ', 'Principal Investigator: Sharad A. Ghamande, MD ', 'Principal Investigator: John W. McClean …
	29	["Principal Investigator: Setsuko Chambers ', 'Principal Investigator: John P. Micha ', 'Principal Investigator: Troy H. Guthrie ', 'Principal Investigator: Donna M. Pinelli ', 'Principal Investigator: Surendra K. Sirpal ', 'Principal Investigator: Neil Finkler ', 'Principal Investigator: Sumit Sawhney ', 'Principal Investigator: Sharad A. Ghamande, MD ', 'Principal Investigator: John W. McClean …
	3	["['[]']"]
	30	["Principal Investigator: Setsuko Chambers ', 'Principal Investigator: John P. Micha ', 'Principal Investigator: Troy H. Guthrie ', 'Principal Investigator: Donna M. Pinelli ', 'Principal Investigator: Surendra K. Sirpal ', 'Principal Investigator: Neil Finkler ', 'Principal Investigator: Sumit Sawhney ', 'Principal Investigator: Sharad A. Ghamande, MD ', 'Principal Investigator: John W. McClean …
	31	["Principal Investigator: Setsuko Chambers ', 'Principal Investigator: John P. Micha ', 'Principal Investigator: Troy H. Guthrie ', 'Principal Investigator: Donna M. Pinelli ', 'Principal Investigator: Surendra K. Sirpal ', 'Principal Investigator: Neil Finkler ', 'Principal Investigator: Sumit Sawhney ', 'Principal Investigator: Sharad A. Ghamande, MD ', 'Principal Investigator: John W. McClean …
	32	["Principal Investigator: Setsuko Chambers ', 'Principal Investigator: John P. Micha ', 'Principal Investigator: Troy H. Guthrie ', 'Principal Investigator: Donna M. Pinelli ', 'Principal Investigator: Surendra K. Sirpal ', 'Principal Investigator: Neil Finkler ', 'Principal Investigator: Sumit Sawhney ', 'Principal Investigator: Sharad A. Ghamande, MD ', 'Principal Investigator: John W. McClean …
	33	["Principal Investigator: Setsuko Chambers ', 'Principal Investigator: John P. Micha ', 'Principal Investigator: Troy H. Guthrie ', 'Principal Investigator: Donna M. Pinelli ', 'Principal Investigator: Surendra K. Sirpal ', 'Principal Investigator: Neil Finkler ', 'Principal Investigator: Sumit Sawhney ', 'Principal Investigator: Sharad A. Ghamande, MD ', 'Principal Investigator: John W. McClean …
	34	["Principal Investigator: Setsuko Chambers ', 'Principal Investigator: John P. Micha ', 'Principal Investigator: Troy H. Guthrie ', 'Principal Investigator: Donna M. Pinelli ', 'Principal Investigator: Surendra K. Sirpal ', 'Principal Investigator: Neil Finkler ', 'Principal Investigator: Sumit Sawhney ', 'Principal Investigator: Sharad A. Ghamande, MD ', 'Principal Investigator: John W. McClean …
	35	["Principal Investigator: Setsuko Chambers ', 'Principal Investigator: John P. Micha ', 'Principal Investigator: Troy H. Guthrie ', 'Principal Investigator: Donna M. Pinelli ', 'Principal Investigator: Surendra K. Sirpal ', 'Principal Investigator: Neil Finkler ', 'Principal Investigator: Sumit Sawhney ', 'Principal Investigator: Sharad A. Ghamande, MD ', 'Principal Investigator: John W. McClean …
	36	["Principal Investigator: Setsuko Chambers ', 'Principal Investigator: John P. Micha ', 'Principal Investigator: Troy H. Guthrie ', 'Principal Investigator: Donna M. Pinelli ', 'Principal Investigator: Surendra K. Sirpal ', 'Principal Investigator: Neil Finkler ', 'Principal Investigator: Sumit Sawhney ', 'Principal Investigator: Sharad A. Ghamande, MD ', 'Principal Investigator: John W. McClean …
	37	["Principal Investigator: Setsuko Chambers ', 'Principal Investigator: John P. Micha ', 'Principal Investigator: Troy H. Guthrie ', 'Principal Investigator: Donna M. Pinelli ', 'Principal Investigator: Surendra K. Sirpal ', 'Principal Investigator: Neil Finkler ', 'Principal Investigator: Sumit Sawhney ', 'Principal Investigator: Sharad A. Ghamande, MD ', 'Principal Investigator: John W. McClean …
	38	["Principal Investigator: Setsuko Chambers ', 'Principal Investigator: John P. Micha ', 'Principal Investigator: Troy H. Guthrie ', 'Principal Investigator: Donna M. Pinelli ', 'Principal Investigator: Surendra K. Sirpal ', 'Principal Investigator: Neil Finkler ', 'Principal Investigator: Sumit Sawhney ', 'Principal Investigator: Sharad A. Ghamande, MD ', 'Principal Investigator: John W. McClean …
	39	["Principal Investigator: Setsuko Chambers ', 'Principal Investigator: John P. Micha ', 'Principal Investigator: Troy H. Guthrie ', 'Principal Investigator: Donna M. Pinelli ', 'Principal Investigator: Surendra K. Sirpal ', 'Principal Investigator: Neil Finkler ', 'Principal Investigator: Sumit Sawhney ', 'Principal Investigator: Sharad A. Ghamande, MD ', 'Principal Investigator: John W. McClean …
	4	["['[]']"]
	40	["Principal Investigator: Setsuko Chambers ', 'Principal Investigator: John P. Micha ', 'Principal Investigator: Troy H. Guthrie ', 'Principal Investigator: Donna M. Pinelli ', 'Principal Investigator: Surendra K. Sirpal ', 'Principal Investigator: Neil Finkler ', 'Principal Investigator: Sumit Sawhney ', 'Principal Investigator: Sharad A. Ghamande, MD ', 'Principal Investigator: John W. McClean …
	41	["Principal Investigator: Setsuko Chambers ', 'Principal Investigator: John P. Micha ', 'Principal Investigator: Troy H. Guthrie ', 'Principal Investigator: Donna M. Pinelli ', 'Principal Investigator: Surendra K. Sirpal ', 'Principal Investigator: Neil Finkler ', 'Principal Investigator: Sumit Sawhney ', 'Principal Investigator: Sharad A. Ghamande, MD ', 'Principal Investigator: John W. McClean …
	42	["Principal Investigator: Setsuko Chambers ', 'Principal Investigator: John P. Micha ', 'Principal Investigator: Troy H. Guthrie ', 'Principal Investigator: Donna M. Pinelli ', 'Principal Investigator: Surendra K. Sirpal ', 'Principal Investigator: Neil Finkler ', 'Principal Investigator: Sumit Sawhney ', 'Principal Investigator: Sharad A. Ghamande, MD ', 'Principal Investigator: John W. McClean …
	43	["Principal Investigator: Setsuko Chambers ', 'Principal Investigator: John P. Micha ', 'Principal Investigator: Troy H. Guthrie ', 'Principal Investigator: Donna M. Pinelli ', 'Principal Investigator: Surendra K. Sirpal ', 'Principal Investigator: Neil Finkler ', 'Principal Investigator: Sumit Sawhney ', 'Principal Investigator: Sharad A. Ghamande, MD ', 'Principal Investigator: John W. McClean …
	44	["Principal Investigator: Setsuko Chambers ', 'Principal Investigator: John P. Micha ', 'Principal Investigator: Troy H. Guthrie ', 'Principal Investigator: Donna M. Pinelli ', 'Principal Investigator: Surendra K. Sirpal ', 'Principal Investigator: Neil Finkler ', 'Principal Investigator: Sumit Sawhney ', 'Principal Investigator: Sharad A. Ghamande, MD ', 'Principal Investigator: John W. McClean …
	45	["Principal Investigator: Setsuko Chambers ', 'Principal Investigator: John P. Micha ', 'Principal Investigator: Troy H. Guthrie ', 'Principal Investigator: Donna M. Pinelli ', 'Principal Investigator: Surendra K. Sirpal ', 'Principal Investigator: Neil Finkler ', 'Principal Investigator: Sumit Sawhney ', 'Principal Investigator: Sharad A. Ghamande, MD ', 'Principal Investigator: John W. McClean …
	46	["Principal Investigator: Setsuko Chambers ', 'Principal Investigator: John P. Micha ', 'Principal Investigator: Troy H. Guthrie ', 'Principal Investigator: Donna M. Pinelli ', 'Principal Investigator: Surendra K. Sirpal ', 'Principal Investigator: Neil Finkler ', 'Principal Investigator: Sumit Sawhney ', 'Principal Investigator: Sharad A. Ghamande, MD ', 'Principal Investigator: John W. McClean …
	47	["Principal Investigator: Setsuko Chambers ', 'Principal Investigator: John P. Micha ', 'Principal Investigator: Troy H. Guthrie ', 'Principal Investigator: Donna M. Pinelli ', 'Principal Investigator: Surendra K. Sirpal ', 'Principal Investigator: Neil Finkler ', 'Principal Investigator: Sumit Sawhney ', 'Principal Investigator: Sharad A. Ghamande, MD ', 'Principal Investigator: John W. McClean …
	48	["Principal Investigator: Setsuko Chambers ', 'Principal Investigator: John P. Micha ', 'Principal Investigator: Troy H. Guthrie ', 'Principal Investigator: Donna M. Pinelli ', 'Principal Investigator: Surendra K. Sirpal ', 'Principal Investigator: Neil Finkler ', 'Principal Investigator: Sumit Sawhney ', 'Principal Investigator: Sharad A. Ghamande, MD ', 'Principal Investigator: John W. McClean …
	49	["Principal Investigator: Setsuko Chambers ', 'Principal Investigator: John P. Micha ', 'Principal Investigator: Troy H. Guthrie ', 'Principal Investigator: Donna M. Pinelli ', 'Principal Investigator: Surendra K. Sirpal ', 'Principal Investigator: Neil Finkler ', 'Principal Investigator: Sumit Sawhney ', 'Principal Investigator: Sharad A. Ghamande, MD ', 'Principal Investigator: John W. McClean …
	5	["['[]']"]
	50	["Principal Investigator: Setsuko Chambers ', 'Principal Investigator: John P. Micha ', 'Principal Investigator: Troy H. Guthrie ', 'Principal Investigator: Donna M. Pinelli ', 'Principal Investigator: Surendra K. Sirpal ', 'Principal Investigator: Neil Finkler ', 'Principal Investigator: Sumit Sawhney ', 'Principal Investigator: Sharad A. Ghamande, MD ', 'Principal Investigator: John W. McClean …
	51	["Principal Investigator: Setsuko Chambers ', 'Principal Investigator: John P. Micha ', 'Principal Investigator: Troy H. Guthrie ', 'Principal Investigator: Donna M. Pinelli ', 'Principal Investigator: Neil Finkler ', 'Principal Investigator: Sharad A. Ghamande, MD ', 'Principal Investigator: John W. McClean ', 'Principal Investigator: Laura E. Horvath ', 'Principal Investigator: Patricia S. Bral…
	52	["Principal Investigator: Setsuko Chambers ', 'Principal Investigator: John P. Micha ', 'Principal Investigator: Troy H. Guthrie ', 'Principal Investigator: Donna M. Pinelli ', 'Principal Investigator: Neil Finkler ', 'Principal Investigator: Sharad A. Ghamande, MD ', 'Principal Investigator: John W. McClean ', 'Principal Investigator: Laura E. Horvath ', 'Principal Investigator: Patricia S. Bral…
	53	["Principal Investigator: Setsuko Chambers ', 'Principal Investigator: John P. Micha ', 'Principal Investigator: Troy H. Guthrie ', 'Principal Investigator: Donna M. Pinelli ', 'Principal Investigator: Neil Finkler ', 'Principal Investigator: Sharad A. Ghamande, MD ', 'Principal Investigator: John W. McClean ', 'Principal Investigator: Laura E. Horvath ', 'Principal Investigator: Patricia S. Bral…
	54	["Principal Investigator: Setsuko Chambers ', 'Principal Investigator: John P. Micha ', 'Principal Investigator: Troy H. Guthrie ', 'Principal Investigator: Donna M. Pinelli ', 'Principal Investigator: Neil Finkler ', 'Principal Investigator: Sharad A. Ghamande, MD ', 'Principal Investigator: John W. McClean ', 'Principal Investigator: Laura E. Horvath ', 'Principal Investigator: Patricia S. Bral…
	55	["Principal Investigator: Setsuko Chambers ', 'Principal Investigator: John P. Micha ', 'Principal Investigator: Troy H. Guthrie ', 'Principal Investigator: Donna M. Pinelli ', 'Principal Investigator: Neil Finkler ', 'Principal Investigator: Sharad A. Ghamande, MD ', 'Principal Investigator: John W. McClean ', 'Principal Investigator: Laura E. Horvath ', 'Principal Investigator: Patricia S. Bral…
	56	["Principal Investigator: Setsuko Chambers ', 'Principal Investigator: John P. Micha ', 'Principal Investigator: Neil Finkler ', 'Principal Investigator: Sharad A. Ghamande, MD ', 'Principal Investigator: John W. McClean ', 'Principal Investigator: Laura E. Horvath ', 'Principal Investigator: Patricia S. Braly ', 'Principal Investigator: Robert Morris, MD ', 'Principal Investigator: Mauricio L. K…
	57	["['[]']"]
	58	["['[]']"]
	59	["['[]']"]
	6	["['[]']"]
	60	["['[]']"]
	61	["['[]']"]
	62	["['[]']"]
	63	["['[]']"]
	7	["['[]']"]
	8	["['[]']"]
	9	["['[]']"]
NCT00850239	1	["['[]']"]
	10	["['[]']"]
	11	["['[]']"]
	2	["['[]']"]
	3	["['[]']"]
	4	["['[]']"]
	5	["['[]']"]
	6	["['[]']"]
	7	["['[]']"]
	8	["['[]']"]
	9	["['[]']"]
NCT00851734	1	["['[]']"]
	2	["['[]']"]
	3	["['[]']"]
NCT00871936	1	["['[]']"]
	10	["['[]']"]
	2	["['[]']"]
	3	["['[]']"]
	4	["['[]']"]
	5	["['[]']"]
	6	["['[]']"]
	7	["['[]']"]
	8	["['[]']"]
	9	["['[]']"]
NCT00875017	1	["Principal Investigator'"]
	10	['']
	11	['']
	2	["['[]']"]
	3	["['[]']"]
	4	["['[]']"]
	5	["['[]']"]
	6	["['[]']"]
	7	['']
	8	['']
	9	['']
NCT00889512	1	["['[]']"]
	10	['']
	11	['']
	2	["['[]']"]
	3	["['[]']"]
	4	["['[]']"]
	5	["\\\\nPrincipal Investigator'"]
	6	["\\\\nPrincipal Investigator'"]
	7	["\\\\nPrincipal Investigator'"]
	8	['']
	9	['']
NCT00901849	1	["['[]']"]
	2	["['[]']"]
	3	["['[]']"]
NCT00926068	1	["['[]']"]
	10	["['[]']"]
	11	["['[]']"]
	12	["['[]']"]
	13	["['[]']"]
	14	["['[]']"]
	15	["['[]']"]
	16	["['[]']"]
	17	["['[]']"]
	18	["['[]']"]
	19	["['[]']"]
	2	["['[]']"]
	20	["Principal Investigator: Umasankar Mukherjee, MD ', 'Principal Investigator: Elad Keren, MD ', 'Principal Investigator: Hannah Kaufman, MD '"]
	21	["Principal Investigator: Umasankar Mukherjee, MD ', 'Principal Investigator: Elad Keren, MD ', 'Principal Investigator: Hannah Kaufman, MD '"]
	22	["Principal Investigator: Robert Frykberg, DPM ', 'Principal Investigator: Wyatt G. Payne, MD ', 'Principal Investigator: William Chagares, DPM ', 'Principal Investigator: Robert Kaylor, DPM ', 'Principal Investigator: Joseph Fraiz, MD ', 'Principal Investigator: Umasankar Mukherjee, MD '"]
	23	["Principal Investigator: Robert Frykberg, DPM ', 'Principal Investigator: Alexander Reyzelman, DPM ', 'Principal Investigator: Felix Sigal, DPM ', 'Principal Investigator: Timothy Dutra, DPM ', 'Principal Investigator: Wyatt G. Payne, MD ', 'Principal Investigator: William Chagares, DPM ', 'Principal Investigator: Robert Kaylor, DPM ', 'Principal Investigator: Joseph Fraiz, MD ', 'Principal Inve…
	24	["Principal Investigator: Robert Frykberg, DPM ', 'Principal Investigator: Alexander Reyzelman, DPM ', 'Principal Investigator: Felix Sigal, DPM ', 'Principal Investigator: Timothy Dutra, DPM ', 'Principal Investigator: William Chagares, DPM ', 'Principal Investigator: Lawrence Parish, DPM ', 'Principal Investigator: Maria Kasper, DPM '"]
	25	["['[]']"]
	3	["['[]']"]
	4	["['[]']"]
	5	["['[]']"]
	6	["['[]']"]
	7	["['[]']"]
	8	["['[]']"]
	9	["['[]']"]
NCT00945191	1	["['[]']"]
	10	["['[]']"]
	2	["['[]']"]
	3	["['[]']"]
	4	["Principal Investigator: Mack Barnes, MD ', 'Principal Investigator: David Mutch, MD '"]
	5	["Principal Investigator: Mack Barnes, MD ', 'Principal Investigator: David Mutch, MD '"]
	6	["Principal Investigator: Mack Barnes, MD ', 'Principal Investigator: David Mutch, MD ', 'Principal Investigator: Kathleen Moore, MD '"]
	7	["Principal Investigator: Mack Barnes, MD ', 'Principal Investigator: David Mutch, MD ', 'Principal Investigator: Kathleen Moore, MD '"]
	8	["['[]']"]
	9	["['[]']"]
NCT00960934	1	["['[]']"]
	10	["['[]']"]
	11	["['[]']"]
	12	["['[]']"]
	13	["['[]']"]
	14	["['[]']"]
	15	["['[]']"]
	16	["['[]']"]
	17	["['[]']"]
	18	["['[]']"]
	19	["['[]']"]
	2	["['[]']"]
	20	["['[]']"]
	21	['']
	22	['']
	23	['']
	24	['']
	3	["['[]']"]
	4	["['[]']"]
	5	["['[]']"]
	6	["['[]']"]
	7	["['[]']"]
	8	["['[]']"]
	9	["['[]']"]
NCT00982566	1	["['[]']"]
	10	["Principal Investigator: Elena Gabriela (Gabi) Chiorean, MD ', 'Principal Investigator: Amy Weise, DO ', 'Principal Investigator: Anthony W Tolcher, MD, FRCPC '"]
	11	["Principal Investigator: Site Reference ID/Investigator# 22542 ', 'Principal Investigator: Site Reference ID/Investigator# 35882 ', 'Principal Investigator: Site Reference ID/Investigator# 20863 '"]
	12	["Principal Investigator: Site Reference ID/Investigator# 20863 '"]
	13	["['[]']"]
	14	["['[]']"]
	2	["['[]']"]
	3	["['[]']"]
	4	["Principal Investigator: Elena Gabriela (Gabi) Chiorean, MD ', 'Principal Investigator: Anthony W Tolcher, MD, FRCPC '"]
	5	["Principal Investigator: Elena Gabriela (Gabi) Chiorean, MD ', 'Principal Investigator: Anthony W Tolcher, MD, FRCPC '"]
	6	["Principal Investigator: Elena Gabriela (Gabi) Chiorean, MD ', 'Principal Investigator: Anthony W Tolcher, MD, FRCPC '"]
	7	["Principal Investigator: Elena Gabriela (Gabi) Chiorean, MD ', 'Principal Investigator: Anthony W Tolcher, MD, FRCPC '"]
	8	["Principal Investigator: Elena Gabriela (Gabi) Chiorean, MD ', 'Principal Investigator: Anthony W Tolcher, MD, FRCPC '"]
	9	["Principal Investigator: Elena Gabriela (Gabi) Chiorean, MD ', 'Principal Investigator: Patricia LoRusso, DO ', 'Principal Investigator: Anthony W Tolcher, MD, FRCPC '"]
NCT01000311	1	["['[]']"]
	10	["['[]']"]
	11	['']
	12	['']
	2	["['[]']"]
	3	["['[]']"]
	4	["['[]']"]
	5	["['[]']"]
	6	["['[]']"]
	7	["['[]']"]
	8	["['[]']"]
	9	["['[]']"]
NCT01023035	1	["['[]']"]
	10	["['[]']"]
	11	["['[]']"]
	12	["['[]']"]
	13	["['[]']"]
	14	["['[]']"]
	15	["['[]']"]
	16	["['[]']"]
	17	["['[]']"]
	18	["['[]']"]
	19	['']
	2	["['[]']"]
	20	['']
	21	['']
	22	['']
	23	['']
	24	['']
	25	['']
	26	['']
	27	['']
	3	["['[]']"]
	4	["['[]']"]
	5	["['[]']"]
	6	["['[]']"]
	7	["['[]']"]
	8	["['[]']"]
	9	["['[]']"]
NCT01027377	1	["['[]']"]
	10	["['[]']"]
	11	["['[]']"]
	12	["['[]']"]
	2	["['[]']"]
	3	["['[]']"]
	4	["['[]']"]
	5	["['[]']"]
	6	["['[]']"]
	7	["['[]']"]
	8	["['[]']"]
	9	["['[]']"]
NCT01038297	1	["['[]']"]
	2	["['[]']"]
	3	["['[]']"]
	4	["['[]']"]
	5	["['[]']"]
	6	["['[]']"]
NCT01092104	1	["['[]']"]
	2	["['[]']"]
	3	["['[]']"]
NCT01099709	1	["['[]']"]
	2	['']
NCT01114204	1	["['[]']"]
	2	["['[]']"]
	3	["['[]']"]
	4	["['[]']"]
	5	["['[]']"]
	6	["['[]']"]
	7	['']
NCT01124045	1	["['[]']"]
	2	["['[]']"]
	3	["['[]']"]
	4	["['[]']"]
	5	["['[]']"]
	6	['']
NCT01134328	1	["['[]']"]
	2	["['[]']"]
	3	["['[]']"]
	4	["['[]']"]
	5	["['[]']"]
	6	['']
NCT01148992	1	["Principal Investigator: Gantt Galloway, Pharm.D. ', 'Principal Investigator: Richard De La Garza, Ph.D. '"]
	2	["Principal Investigator: Gantt Galloway, Pharm.D. ', 'Principal Investigator: Richard De La Garza, Ph.D. '"]
	3	["['[]']"]
	4	["['[]']"]
	5	["['[]']"]
NCT01156584	1	["Principal Investigator: Tim Cloughesy, MD ', 'Principal Investigator: Manish Aghi, MD ', 'Principal Investigator: Michael Vogelbaum, MD '"]
	10	["Principal Investigator: Tim Cloughesy, MD ', 'Principal Investigator: Santosh Kesari, MD ', 'Principal Investigator: Manish Aghi, MD ', 'Principal Investigator: Tom Mikkelsen, MD ', 'Principal Investigator: Michael Vogelbaum, MD '"]
	11	["Principal Investigator: Tim Cloughesy, MD ', 'Principal Investigator: Santosh Kesari, MD ', 'Principal Investigator: Manish Aghi, MD ', 'Principal Investigator: Tom Mikkelsen, MD ', 'Principal Investigator: Michael Vogelbaum, MD '"]
	12	["Principal Investigator: Tim Cloughesy, MD ', 'Principal Investigator: Santosh Kesari, MD ', 'Principal Investigator: Manish Aghi, MD ', 'Principal Investigator: Tom Mikkelsen, MD ', 'Principal Investigator: Michael Vogelbaum, MD '"]
	13	["Principal Investigator: Tim Cloughesy, MD ', 'Principal Investigator: Santosh Kesari, MD ', 'Principal Investigator: Manish Aghi, MD ', 'Principal Investigator: Tom Mikkelsen, MD ', 'Principal Investigator: Michael Vogelbaum, MD '"]
	14	["Principal Investigator: Tim Cloughesy, MD ', 'Principal Investigator: Santosh Kesari, MD ', 'Principal Investigator: Manish Aghi, MD ', 'Principal Investigator: Tom Mikkelsen, MD ', 'Principal Investigator: Michael Vogelbaum, MD '"]
	15	["Principal Investigator: Jana Portnow, MD ', 'Principal Investigator: Tim Cloughesy, MD ', 'Principal Investigator: Santosh Kesari, MD ', 'Principal Investigator: Manish Aghi, MD ', 'Principal Investigator: Tom Mikkelsen, MD ', 'Principal Investigator: George Kaptain, MD, FACS ', 'Principal Investigator: Michael Vogelbaum, MD ', 'Principal Investigator: Pamela Z. New, MD '"]
	16	["Principal Investigator: Jana Portnow, MD ', 'Principal Investigator: Tim Cloughesy, MD ', 'Principal Investigator: Santosh Kesari, MD ', 'Principal Investigator: Manish Aghi, MD ', 'Principal Investigator: Tom Mikkelsen, MD ', 'Principal Investigator: George Kaptain, MD, FACS ', 'Principal Investigator: Michael Vogelbaum, MD ', 'Principal Investigator: Pamela Z. New, MD '"]
	17	["Principal Investigator: Jana Portnow, MD ', 'Principal Investigator: Tim Cloughesy, MD ', 'Principal Investigator: Santosh Kesari, MD ', 'Principal Investigator: Manish Aghi, MD ', 'Principal Investigator: Tom Mikkelsen, MD ', 'Principal Investigator: George Kaptain, MD, FACS ', 'Principal Investigator: Michael Vogelbaum, MD ', 'Principal Investigator: Johnathan A. Engh, MD ', 'Principal Invest…
	18	["Principal Investigator: Jana Portnow, MD ', 'Principal Investigator: Tim Cloughesy, MD ', 'Principal Investigator: Santosh Kesari, MD ', 'Principal Investigator: Manish Aghi, MD ', 'Principal Investigator: Tom Mikkelsen, MD ', 'Principal Investigator: George Kaptain, MD, FACS ', 'Principal Investigator: Michael Vogelbaum, MD ', 'Principal Investigator: James B Elder, MD ', 'Principal Investigat…
	19	["Principal Investigator: Jana Portnow, MD ', 'Principal Investigator: Tim Cloughesy, MD ', 'Principal Investigator: Santosh Kesari, MD ', 'Principal Investigator: Manish Aghi, MD ', 'Principal Investigator: Tom Mikkelsen, MD ', 'Principal Investigator: George Kaptain, MD, FACS ', 'Principal Investigator: Michael Vogelbaum, MD ', 'Principal Investigator: James B Elder, MD ', 'Principal Investigat…
	2	["Principal Investigator: Tim Cloughesy, MD ', 'Principal Investigator: Manish Aghi, MD ', 'Principal Investigator: Michael Vogelbaum, MD '"]
	20	["Principal Investigator: Jana Portnow, MD ', 'Principal Investigator: Tim Cloughesy, MD ', 'Principal Investigator: Santosh Kesari, MD ', 'Principal Investigator: Manish Aghi, MD ', 'Principal Investigator: Tom Mikkelsen, MD ', 'Principal Investigator: George Kaptain, MD, FACS ', 'Principal Investigator: Michael Vogelbaum, MD ', 'Principal Investigator: James B Elder, MD ', 'Principal Investigat…
	21	["Principal Investigator: Jana Portnow, MD ', 'Principal Investigator: Tim Cloughesy, MD ', 'Principal Investigator: Santosh Kesari, MD ', 'Principal Investigator: Manish Aghi, MD ', 'Principal Investigator: Tom Mikkelsen, MD ', 'Principal Investigator: George Kaptain, MD, FACS ', 'Principal Investigator: Michael Vogelbaum, MD ', 'Principal Investigator: James B Elder, MD ', 'Principal Investigat…
	22	["Principal Investigator: Jana Portnow, MD ', 'Principal Investigator: Tim Cloughesy, MD ', 'Principal Investigator: David Piccioni, MD ', 'Principal Investigator: Manish Aghi, MD ', 'Principal Investigator: Tobias Walbert, MD ', 'Principal Investigator: George Kaptain, MD, FACS ', 'Principal Investigator: Michael Vogelbaum, MD ', 'Principal Investigator: James B Elder, MD ', 'Principal Investiga…
	23	["['[]']"]
	24	["['[]']"]
	25	["Principal Investigator'"]
	3	["Principal Investigator: Tim Cloughesy, MD ', 'Principal Investigator: Manish Aghi, MD ', 'Principal Investigator: Michael Vogelbaum, MD '"]
	4	["Principal Investigator: Tim Cloughesy, MD ', 'Principal Investigator: Manish Aghi, MD ', 'Principal Investigator: Michael Vogelbaum, MD '"]
	5	["Principal Investigator: Tim Cloughesy, MD ', 'Principal Investigator: Manish Aghi, MD ', 'Principal Investigator: Michael Vogelbaum, MD '"]
	6	["Principal Investigator: Tim Cloughesy, MD ', 'Principal Investigator: Manish Aghi, MD ', 'Principal Investigator: Michael Vogelbaum, MD '"]
	7	["Principal Investigator: Tim Cloughesy, MD ', 'Principal Investigator: Manish Aghi, MD ', 'Principal Investigator: Michael Vogelbaum, MD '"]
	8	["Principal Investigator: Tim Cloughesy, MD ', 'Principal Investigator: Santosh Kesari, MD ', 'Principal Investigator: Manish Aghi, MD ', 'Principal Investigator: Michael Vogelbaum, MD '"]
	9	["Principal Investigator: Tim Cloughesy, MD ', 'Principal Investigator: Santosh Kesari, MD ', 'Principal Investigator: Manish Aghi, MD ', 'Principal Investigator: Tom Mikkelsen, MD ', 'Principal Investigator: Michael Vogelbaum, MD '"]
NCT01168401	1	["Principal Investigator: Robert P Gormley, MD, PhD ', 'Principal Investigator: Sharon E Frey, MD ', 'Principal Investigator: John J Treanor, MD '"]
	2	["Principal Investigator: Robert P Gormley, MD, PhD ', 'Principal Investigator: Sharon E Frey, MD ', 'Principal Investigator: John J Treanor, MD '"]
	3	["Principal Investigator: Robert P Gormley, MD, PhD ', 'Principal Investigator: Sharon E Frey, MD ', 'Principal Investigator: John J Treanor, MD '"]
	4	["['[]']"]
	5	["['[]']"]
	6	["['[]']"]
	7	["['[]']"]
	8	['']
NCT01177410	1	["['[]']"]
	2	["['[]']"]
	3	["['[]']"]
	4	["['[]']"]
	5	["['[]']"]
	6	["['[]']"]
	7	["['[]']"]
	8	["['[]']"]
	9	['']
NCT01190982	1	["Principal Investigator: Palanki S Dattatreya, M.D. ', 'Principal Investigator: Sachin V Almel, M.D. ', 'Principal Investigator: Suresh H Advani, M.D. '"]
	2	["['[]']"]
	3	["['[]']"]
	4	["['[]']"]
NCT01197833	1	["['[]']"]
	10	["['[]']"]
	11	["['[]']"]
	12	["['[]']"]
	13	["['[]']"]
	14	["['[]']"]
	15	["['[]']"]
	16	["['[]']"]
	17	["['[]']"]
	18	['']
	19	['']
	2	["['[]']"]
	3	["['[]']"]
	4	["['[]']"]
	5	["['[]']"]
	6	["['[]']"]
	7	["['[]']"]
	8	["['[]']"]
	9	["['[]']"]
NCT01199965	1	["Principal Investigator'"]
	2	['']
	3	['']
	4	['']
NCT01215929	1	["['[]']"]
	2	["['[]']"]
	3	["['[]']"]
	4	["['[]']"]
	5	["['[]']"]
	6	['']
NCT01220726	1	["['[]']"]
NCT01228071	1	["['[]']"]
	10	['']
	11	['']
	12	['']
	2	["['[]']"]
	3	["['[]']"]
	4	["['[]']"]
	5	["['[]']"]
	6	["['[]']"]
	7	["['[]']"]
	8	["['[]']"]
	9	['']
NCT01241331	1	["['[]']"]
	2	["['[]']"]
	3	["['[]']"]
	4	["['[]']"]
NCT01244191	1	["Principal Investigator: Luke P Dreisbach, MD '"]
	10	["Principal Investigator: Richard K. Rosenburg, MD ', 'Principal Investigator: Richard K. Rosenburg, MD ', 'Principal Investigator: Manuel R. Modiano, MD ', 'Principal Investigator: Linda L. Garland, MD ', 'Principal Investigator: Luke P Dreisbach, MD ', 'Principal Investigator: Jonathan Goldman, MD ', 'Principal Investigator: Tarek Eldawy, MD ', 'Principal Investigator: Mansoor Saleh, MD ', 'Pri…
	11	["Principal Investigator: Richard K. Rosenburg, MD ', 'Principal Investigator: Richard K. Rosenburg, MD ', 'Principal Investigator: Manuel R. Modiano, MD ', 'Principal Investigator: Linda L. Garland, MD ', 'Principal Investigator: Luke P Dreisbach, MD ', 'Principal Investigator: Jonathan Goldman, MD ', 'Principal Investigator: Tarek Eldawy, MD ', 'Principal Investigator: Mansoor Saleh, MD ', 'Pri…
	12	["Principal Investigator: Richard K. Rosenburg, MD ', 'Principal Investigator: Richard K. Rosenburg, MD ', 'Principal Investigator: Manuel R. Modiano, MD ', 'Principal Investigator: Linda L. Garland, MD ', 'Principal Investigator: Luke P Dreisbach, MD ', 'Principal Investigator: Jonathan Goldman, MD ', 'Principal Investigator: Tarek Eldawy, MD ', 'Principal Investigator: Mansoor Saleh, MD ', 'Pri…
	13	["Principal Investigator: Richard K. Rosenburg, MD ', 'Principal Investigator: Richard K. Rosenburg, MD ', 'Principal Investigator: Manuel R. Modiano, MD ', 'Principal Investigator: Linda L. Garland, MD ', 'Principal Investigator: Luke P Dreisbach, MD ', 'Principal Investigator: Jonathan Goldman, MD ', 'Principal Investigator: Tarek Eldawy, MD ', 'Principal Investigator: Mansoor Saleh, MD ', 'Pri…
	14	["Principal Investigator: Richard K. Rosenburg, MD ', 'Principal Investigator: Richard K. Rosenburg, MD ', 'Principal Investigator: Manuel R. Modiano, MD ', 'Principal Investigator: Linda L. Garland, MD ', 'Principal Investigator: Ronald B. Natale, MD ', 'Principal Investigator: Luke P Dreisbach, MD ', 'Principal Investigator: Jonathan Goldman, MD ', 'Principal Investigator: Tarek Eldawy, MD ', '…
	15	["Principal Investigator: Richard K. Rosenburg, MD ', 'Principal Investigator: Richard K. Rosenburg, MD ', 'Principal Investigator: Manuel R. Modiano, MD ', 'Principal Investigator: Linda L. Garland, MD ', 'Principal Investigator: Ronald B. Natale, MD ', 'Principal Investigator: Luke P Dreisbach, MD ', 'Principal Investigator: Jonathan Goldman, MD ', 'Principal Investigator: Robert M. Jotte, MD '…
	16	["Principal Investigator: Richard K. Rosenburg, MD ', 'Principal Investigator: Richard K. Rosenburg, MD ', 'Principal Investigator: Manuel R. Modiano, MD ', 'Principal Investigator: Linda L. Garland, MD ', 'Principal Investigator: Ronald B. Natale, MD ', 'Principal Investigator: Luke P Dreisbach, MD ', 'Principal Investigator: Jonathan Goldman, MD ', 'Principal Investigator: Robert M. Jotte, MD '…
	17	["Principal Investigator: Richard K. Rosenburg, MD ', 'Principal Investigator: Richard K. Rosenburg, MD ', 'Principal Investigator: Manuel R. Modiano, MD ', 'Principal Investigator: Linda L. Garland, MD ', 'Principal Investigator: Ronald B. Natale, MD ', 'Principal Investigator: Luke P Dreisbach, MD ', 'Principal Investigator: Jonathan Goldman, MD ', 'Principal Investigator: Robert M. Jotte, MD '…
	18	["Principal Investigator: Richard K. Rosenburg, MD ', 'Principal Investigator: Richard K. Rosenburg, MD ', 'Principal Investigator: Manuel R. Modiano, MD ', 'Principal Investigator: Linda L. Garland, MD ', 'Principal Investigator: Ronald B. Natale, MD ', 'Principal Investigator: Luke P Dreisbach, MD ', 'Principal Investigator: Jonathan Goldman, MD ', 'Principal Investigator: Robert M. Jotte, MD '…
	19	["Principal Investigator: Richard K. Rosenburg, MD ', 'Principal Investigator: Richard K. Rosenburg, MD ', 'Principal Investigator: Manuel R. Modiano, MD ', 'Principal Investigator: Linda L. Garland, MD ', 'Principal Investigator: Ronald B. Natale, MD ', 'Principal Investigator: Luke P Dreisbach, MD ', 'Principal Investigator: Jonathan Goldman, MD ', 'Principal Investigator: Robert M. Jotte, MD '…
	2	["Principal Investigator: Luke P Dreisbach, MD ', 'Principal Investigator: Jonathan Goldman, MD ', 'Principal Investigator: Jonathan Goldman, MD ', 'Principal Investigator: Tarek Eldawy, MD ', 'Principal Investigator: Mansoor Saleh, MD ', 'Principal Investigator: Holavanahalli Keshava-Prasad, MD ', 'Principal Investigator: William J. Edenfield, MD ', 'Principal Investigator: David R. Spigel, MD '…
	20	["Principal Investigator: Richard K. Rosenburg, MD ', 'Principal Investigator: Richard K. Rosenburg, MD ', 'Principal Investigator: Manuel R. Modiano, MD ', 'Principal Investigator: Linda L. Garland, MD ', 'Principal Investigator: Ronald B. Natale, MD ', 'Principal Investigator: Luke P Dreisbach, MD ', 'Principal Investigator: Jonathan Goldman, MD ', 'Principal Investigator: Robert M. Jotte, MD '…
	21	["Principal Investigator: Richard K. Rosenburg, MD ', 'Principal Investigator: Richard K. Rosenburg, MD ', 'Principal Investigator: Manuel R. Modiano, MD ', 'Principal Investigator: Linda L. Garland, MD ', 'Principal Investigator: Ronald B. Natale, MD ', 'Principal Investigator: Luke P Dreisbach, MD ', 'Principal Investigator: Jonathan Goldman, MD ', 'Principal Investigator: Robert M. Jotte, MD '…
	22	["Principal Investigator: Richard K. Rosenburg, MD ', 'Principal Investigator: Richard K. Rosenburg, MD ', 'Principal Investigator: Manuel R. Modiano, MD ', 'Principal Investigator: Linda L. Garland, MD ', 'Principal Investigator: Ronald B. Natale, MD ', 'Principal Investigator: Luke P Dreisbach, MD ', 'Principal Investigator: Jonathan Goldman, MD ', 'Principal Investigator: Robert M. Jotte, MD '…
	23	["Principal Investigator: Richard K. Rosenburg, MD ', 'Principal Investigator: Richard K. Rosenburg, MD ', 'Principal Investigator: Manuel R. Modiano, MD ', 'Principal Investigator: Linda L. Garland, MD ', 'Principal Investigator: Ronald B. Natale, MD ', 'Principal Investigator: Luke P Dreisbach, MD ', 'Principal Investigator: Jonathan Goldman, MD ', 'Principal Investigator: Robert M. Jotte, MD '…
	24	["Principal Investigator: Richard K. Rosenburg, MD ', 'Principal Investigator: Richard K. Rosenburg, MD ', 'Principal Investigator: Manuel R. Modiano, MD ', 'Principal Investigator: Linda L. Garland, MD ', 'Principal Investigator: Ronald B. Natale, MD ', 'Principal Investigator: Luke P Dreisbach, MD ', 'Principal Investigator: Jonathan Goldman, MD ', 'Principal Investigator: Robert M. Jotte, MD '…
	25	["['[]']"]
	26	["['[]']"]
	27	["['[]']"]
	28	["['[]']"]
	29	["['[]']"]
	3	["Principal Investigator: Richard K. Rosenberg, MD ', 'Principal Investigator: Luke P Dreisbach, MD ', 'Principal Investigator: Jonathan Goldman, MD ', 'Principal Investigator: Jonathan Goldman, MD ', 'Principal Investigator: Tarek Eldawy, MD ', 'Principal Investigator: Mansoor Saleh, MD ', 'Principal Investigator: Robert C. Hermann, MD ', 'Principal Investigator: Thomas L. Whittaker, MD ', 'Prin…
	30	["['[]']"]
	31	["['[]']"]
	32	["['[]']"]
	4	["Principal Investigator: Richard K. Rosenberg, MD ', 'Principal Investigator: Richard K. Rosenberg, MD ', 'Principal Investigator: Luke P Dreisbach, MD ', 'Principal Investigator: Jonathan Goldman, MD ', 'Principal Investigator: Jonathan Goldman, MD ', 'Principal Investigator: Tarek Eldawy, MD ', 'Principal Investigator: Mansoor Saleh, MD ', 'Principal Investigator: Robert C. Hermann, MD ', 'Pri…
	5	["Principal Investigator: Richard K. Rosenberg, MD ', 'Principal Investigator: Richard K. Rosenberg, MD ', 'Principal Investigator: Manuel R. Modiano, MD ', 'Principal Investigator: Luke P Dreisbach, MD ', 'Principal Investigator: Jonathan Goldman, MD ', 'Principal Investigator: Jonathan Goldman, MD ', 'Principal Investigator: Tarek Eldawy, MD ', 'Principal Investigator: Mansoor Saleh, MD ', 'Pri…
	6	["Principal Investigator: Richard K. Rosenburg, MD ', 'Principal Investigator: Richard K. Rosenburg, MD ', 'Principal Investigator: Manuel R. Modiano, MD ', 'Principal Investigator: Luke P Dreisbach, MD ', 'Principal Investigator: Jonathan Goldman, MD ', 'Principal Investigator: Tarek Eldawy, MD ', 'Principal Investigator: Mansoor Saleh, MD ', 'Principal Investigator: Robert C. Herman, MD ', 'Pri…
	7	["Principal Investigator: Richard K. Rosenburg, MD ', 'Principal Investigator: Richard K. Rosenburg, MD ', 'Principal Investigator: Manuel R. Modiano, MD ', 'Principal Investigator: Luke P Dreisbach, MD ', 'Principal Investigator: Jonathan Goldman, MD ', 'Principal Investigator: Tarek Eldawy, MD ', 'Principal Investigator: Mansoor Saleh, MD ', 'Principal Investigator: Robert C. Herman, MD ', 'Pri…
	8	["Principal Investigator: Richard K. Rosenburg, MD ', 'Principal Investigator: Richard K. Rosenburg, MD ', 'Principal Investigator: Manuel R. Modiano, MD ', 'Principal Investigator: Luke P Dreisbach, MD ', 'Principal Investigator: Jonathan Goldman, MD ', 'Principal Investigator: Tarek Eldawy, MD ', 'Principal Investigator: Mansoor Saleh, MD ', 'Principal Investigator: Robert C. Herman, MD ', 'Pri…
	9	["Principal Investigator: Richard K. Rosenburg, MD ', 'Principal Investigator: Richard K. Rosenburg, MD ', 'Principal Investigator: Manuel R. Modiano, MD ', 'Principal Investigator: Luke P Dreisbach, MD ', 'Principal Investigator: Jonathan Goldman, MD ', 'Principal Investigator: Tarek Eldawy, MD ', 'Principal Investigator: Mansoor Saleh, MD ', 'Principal Investigator: Robert C. Herman, MD ', 'Pri…
NCT01248923	1	["['[]']"]
	10	["['[]']"]
	11	["['[]']"]
	12	["['[]']"]
	13	["['[]']"]
	14	["['[]']"]
	15	["['[]']"]
	16	["['[]']"]
	2	["['[]']"]
	3	["['[]']"]
	4	["['[]']"]
	5	["['[]']"]
	6	["Principal Investigator: Jeffrey A Zonder, MD '"]
	7	["Principal Investigator: Jeffrey A Zonder, MD '"]
	8	["['[]']"]
	9	["['[]']"]
NCT01258062	1	["['[]']"]
	2	["['[]']"]
	3	["['[]']"]
	4	["['[]']"]
	5	["['[]']"]
NCT01262339	1	["Principal Investigator: Joyce Teng, MD, PhD '"]
	2	["['[]']"]
	3	['']
NCT01265576	1	['']
	10	["['[]']"]
	11	["['[]']"]
	2	['']
	3	['']
	4	["['[]']"]
	5	["['[]']"]
	6	["['[]']"]
	7	["['[]']"]
	8	["['[]']"]
	9	["['[]']"]
NCT01317745	1	["['[]']"]
	10	["['[]']"]
	11	["['[]']"]
	12	["['[]']"]
	13	["['[]']"]
	14	["['[]']"]
	15	["['[]']"]
	16	["['[]']"]
	17	["['[]']"]
	18	["['[]']"]
	19	["['[]']"]
	2	["['[]']"]
	20	["['[]']"]
	21	["['[]']"]
	22	["['[]']"]
	23	["['[]']"]
	24	["['[]']"]
	25	["['[]']"]
	26	["['[]']"]
	27	["['[]']"]
	28	["['[]']"]
	29	["['[]']"]
	3	["['[]']"]
	30	["['[]']"]
	31	["['[]']"]
	32	["['[]']"]
	33	["['[]']"]
	34	["['[]']"]
	35	["['[]']"]
	36	["['[]']"]
	37	["['[]']"]
	38	["['[]']"]
	39	["['[]']"]
	4	["['[]']"]
	40	["['[]']"]
	41	["['[]']"]
	42	["['[]']"]
	43	["['[]']"]
	44	["['[]']"]
	45	["['[]']"]
	46	["['[]']"]
	47	["['[]']"]
	48	["['[]']"]
	49	["['[]']"]
	5	["['[]']"]
	50	["['[]']"]
	51	["['[]']"]
	52	["['[]']"]
	53	["['[]']"]
	54	["['[]']"]
	55	["['[]']"]
	56	["['[]']"]
	57	["['[]']"]
	58	["['[]']"]
	59	["['[]']"]
	6	["['[]']"]
	60	["['[]']"]
	61	["['[]']"]
	62	["['[]']"]
	63	["['[]']"]
	64	["['[]']"]
	65	["['[]']"]
	66	["['[]']"]
	67	["['[]']"]
	68	["['[]']"]
	69	["['[]']"]
	7	["['[]']"]
	70	["['[]']"]
	71	["['[]']"]
	72	["['[]']"]
	73	["['[]']"]
	74	["['[]']"]
	75	["['[]']"]
	76	["['[]']"]
	77	["['[]']"]
	78	["['[]']"]
	79	["['[]']"]
	8	["['[]']"]
	80	["['[]']"]
	81	["['[]']"]
	82	["['[]']"]
	83	["['[]']"]
	84	["['[]']"]
	85	["['[]']"]
	86	["['[]']"]
	9	["['[]']"]
NCT01318499	1	["['[]']"]
	2	["['[]']"]
	3	["['[]']"]
	4	["['[]']"]
	5	["['[]']"]
	6	["['[]']"]
	7	['']
NCT01330979	1	["Principal Investigator: Robert N Weinreb, M.D. '"]
	2	["Principal Investigator: Robert N Weinreb, M.D. '"]
	3	["Principal Investigator: Robert N Weinreb, M.D. '"]
	4	["['[]']"]
	5	["['[]']"]
NCT01345201	1	["Principal Investigator: David Smith, M.D. ', 'Principal Investigator: Kyriakos P. Papadopoulos, MD '"]
	2	["Principal Investigator: David Smith, M.D. ', 'Principal Investigator: Kyriakos P. Papadopoulos, MD '"]
	3	["Principal Investigator: David Smith, M.D. ', 'Principal Investigator: Kyriakos P. Papadopoulos, MD '"]
	4	["Principal Investigator: David Smith, M.D. ', 'Principal Investigator: Kyriakos P. Papadopoulos, MD '"]
	5	["Principal Investigator: Lee S Rosen, MD ', 'Principal Investigator: David Smith, M.D. ', 'Principal Investigator: Kyriakos P. Papadopoulos, MD '"]
	6	["Principal Investigator: Lee S Rosen, MD ', 'Principal Investigator: David Smith, M.D. ', 'Principal Investigator: Kyriakos P. Papadopoulos, MD '"]
	7	["Principal Investigator: Lee S Rosen, MD ', 'Principal Investigator: David Smith, M.D. ', 'Principal Investigator: Kyriakos P. Papadopoulos, MD '"]
	8	["['[]']"]
	9	["['[]']"]
NCT01351935	1	["Principal Investigator: Daruka Mahadevan, MD ', 'Principal Investigator: Wael Harb, MD ', 'Principal Investigator: Jennifer Brown, MD ', 'Principal Investigator: Janice Gabrilove, MD ', 'Principal Investigator: John Sweetenham, MD '"]
	10	['\'Principal Investigator: Schreeder, MD \\\', \\\'Principal Investigator: Daruka Mahadevan, MD \\\', \\\'Principal Investigator: Thomas Kipps, MD \\\', \\\'Principal Investigator: James Foran, MD \\\', \\\'Principal Investigator: Shou MA, MD \\\', \\\'Principal Investigator: Wael Harb, MD \\\', \\\'Principal Investigator: Jennifer Brown, MD \\\', \\\'Principal Investigator: Janice Gabrilove, MD…
	11	['\'Principal Investigator: Schreeder, MD \\\', \\\'Principal Investigator: Daruka Mahadevan, MD \\\', \\\'Principal Investigator: Thomas Kipps, MD \\\', \\\'Principal Investigator: James Foran, MD \\\', \\\'Principal Investigator: Shou MA, MD \\\', \\\'Principal Investigator: Wael Harb, MD \\\', \\\'Principal Investigator: Jennifer Brown, MD \\\', \\\'Principal Investigator: Janice Gabrilove, MD…
	12	['\'Principal Investigator: Schreeder, MD \\\', \\\'Principal Investigator: Daruka Mahadevan, MD \\\', \\\'Principal Investigator: Thomas Kipps, MD \\\', \\\'Principal Investigator: James Foran, MD \\\', \\\'Principal Investigator: Shou MA, MD \\\', \\\'Principal Investigator: Wael Harb, MD \\\', \\\'Principal Investigator: Jennifer Brown, MD \\\', \\\'Principal Investigator: Janice Gabrilove, MD…
	13	["Principal Investigator: Schreeder, MD ', 'Principal Investigator: Tom Miller, MD ', 'Principal Investigator: Thomas Kipps, MD ', 'Principal Investigator: James Foran, MD ', 'Principal Investigator: Shou MA, MD ', 'Principal Investigator: Wael Harb, MD ', 'Principal Investigator: Jennifer Brown, MD ', 'Principal Investigator: Janice Gabrilove, MD ', 'Principal Investigator: Paul Barr, MD ', 'Pri…
	14	["Principal Investigator: Schreeder, MD ', 'Principal Investigator: Tom Miller, MD ', 'Principal Investigator: Thomas Kipps, MD ', 'Principal Investigator: James Foran, MD ', 'Principal Investigator: Shou MA, MD ', 'Principal Investigator: Wael Harb, MD ', 'Principal Investigator: Jennifer Brown, MD ', 'Principal Investigator: Janice Gabrilove, MD ', 'Principal Investigator: Paul Barr, MD ', 'Pri…
	15	["['[]']"]
	16	["['[]']"]
	17	["['[]']"]
	2	["Principal Investigator: Daruka Mahadevan, MD ', 'Principal Investigator: Wael Harb, MD ', 'Principal Investigator: Jennifer Brown, MD ', 'Principal Investigator: Janice Gabrilove, MD ', 'Principal Investigator: John Sweetenham, MD '"]
	3	["Principal Investigator: Daruka Mahadevan, MD ', 'Principal Investigator: Wael Harb, MD ', 'Principal Investigator: Jennifer Brown, MD ', 'Principal Investigator: Janice Gabrilove, MD ', 'Principal Investigator: John Sweetenham, MD '"]
	4	["Principal Investigator: Daruka Mahadevan, MD ', 'Principal Investigator: Wael Harb, MD ', 'Principal Investigator: Jennifer Brown, MD ', 'Principal Investigator: Janice Gabrilove, MD ', 'Principal Investigator: John Sweetenham, MD ', 'Principal Investigator: Jeff Sharman, MD '"]
	5	["Principal Investigator: Daruka Mahadevan, MD ', 'Principal Investigator: Wael Harb, MD ', 'Principal Investigator: Jennifer Brown, MD ', 'Principal Investigator: Janice Gabrilove, MD ', 'Principal Investigator: John Sweetenham, MD ', 'Principal Investigator: Jeff Sharman, MD '"]
	6	["Principal Investigator: Daruka Mahadevan, MD ', 'Principal Investigator: Wael Harb, MD ', 'Principal Investigator: Jennifer Brown, MD ', 'Principal Investigator: Janice Gabrilove, MD ', 'Principal Investigator: John Sweetenham, MD ', 'Principal Investigator: Jeff Sharman, MD '"]
	7	['\'Principal Investigator: Schreeder, MD \\\', \\\'Principal Investigator: Daruka Mahadevan, MD \\\', \\\'Principal Investigator: James Foran, MD \\\', \\\'Principal Investigator: Shou MA, MD \\\', \\\'Principal Investigator: Wael Harb, MD \\\', \\\'Principal Investigator: Jennifer Brown, MD \\\', \\\'Principal Investigator: Janice Gabrilove, MD \\\', \\\'Principal Investigator: Paul Barr, MD \\…
	8	['\'Principal Investigator: Schreeder, MD \\\', \\\'Principal Investigator: Daruka Mahadevan, MD \\\', \\\'Principal Investigator: James Foran, MD \\\', \\\'Principal Investigator: Shou MA, MD \\\', \\\'Principal Investigator: Wael Harb, MD \\\', \\\'Principal Investigator: Jennifer Brown, MD \\\', \\\'Principal Investigator: Janice Gabrilove, MD \\\', \\\'Principal Investigator: Paul Barr, MD \\…
	9	['\'Principal Investigator: Schreeder, MD \\\', \\\'Principal Investigator: Daruka Mahadevan, MD \\\', \\\'Principal Investigator: James Foran, MD \\\', \\\'Principal Investigator: Shou MA, MD \\\', \\\'Principal Investigator: Wael Harb, MD \\\', \\\'Principal Investigator: Jennifer Brown, MD \\\', \\\'Principal Investigator: Janice Gabrilove, MD \\\', \\\'Principal Investigator: Paul Barr, MD \\…
NCT01355354	1	["['[]']"]
	2	["['[]']"]
	3	["['[]']"]
	4	["['[]']"]
NCT01374490	1	["['[]']"]
	2	["['[]']"]
	3	["['[]']"]
	4	["['[]']"]
	5	["['[]']"]
	6	["['[]']"]
NCT01380197	1	["['[]']"]
	2	["['[]']"]
	3	["\\\\nPrincipal Investigator'"]
	4	['']
	5	['']
	6	['']
NCT01386554	1	["Principal Investigator', 'Principal Investigator: Chris Sholer, MD ', 'Principal Investigator: James Tumlin, MD ', 'Principal Investigator: Daniel Cattran, MD, FRCPC '"]
[truncated: 800 more rows]

## Sheet: S8_Some information_75 NCT IDs
id	nn	ftxt
NCT00009191	5	["\\\\nPrincipal Investigator'"]
NCT00102700	1	["Principal Investigator: Casey Cunningham, MD ', 'Principal Investigator: Henry Q Xiong, MD '"]
	10	["Principal Investigator: Hung T. Khong, MD ', 'Principal Investigator: Luke Dreisbach, MD ', 'Principal Investigator: Philip DeSimone, MD ', 'Principal Investigator: Wells Messersmith, MD ', 'Principal Investigator: William E. Fisher, M.D. ', 'Principal Investigator: David F. Trent, MD, PhD '"]
	11	["Principal Investigator: Hung T. Khong, MD ', 'Principal Investigator: Tony Reid, MD ', 'Principal Investigator: Luke Dreisbach, MD ', 'Principal Investigator: Tony Reid, MD ', 'Principal Investigator: Hedy Lee Kindler, MD ', 'Principal Investigator: Philip DeSimone, MD ', 'Principal Investigator: Wells Messersmith, MD ', 'Principal Investigator: William E. Fisher, M.D. ', 'Principal Investigato…
	12	["Principal Investigator: Hung T. Khong, MD ', 'Principal Investigator: Tony Reid, MD ', 'Principal Investigator: Luke Dreisbach, MD ', 'Principal Investigator: Tony Reid, MD ', 'Principal Investigator: Hedy Lee Kindler, MD ', 'Principal Investigator: Philip DeSimone, MD ', 'Principal Investigator: Wells Messersmith, MD ', 'Principal Investigator: Ramesh Ramanathan, MD ', 'Principal Investigator:…
	13	["Principal Investigator: Hung T. Khong, MD ', 'Principal Investigator: Tony Reid, MD ', 'Principal Investigator: Luke Dreisbach, MD ', 'Principal Investigator: Richard Just, MD ', 'Principal Investigator: Richard G. Just, MD ', 'Principal Investigator: Tony Reid, MD ', 'Principal Investigator: Hedy Lee Kindler, MD ', 'Principal Investigator: Philip DeSimone, MD ', 'Principal Investigator: Wells …
	14	["Principal Investigator: Hung T. Khong, MD ', 'Principal Investigator: Tony Reid, MD ', 'Principal Investigator: Luke Dreisbach, MD ', 'Principal Investigator: Richard Just, MD ', 'Principal Investigator: Tony Reid, MD ', 'Principal Investigator: Hedy Lee Kindler, MD ', 'Principal Investigator: Philip DeSimone, MD ', 'Principal Investigator: Philip DeSimone, MD ', 'Principal Investigator: Wells …
	2	["Principal Investigator: Casey Cunningham, MD ', 'Principal Investigator: Henry Q Xiong, MD '"]
	3	["Principal Investigator: David S Mendelson, MD ', 'Principal Investigator: Casey Cunningham, MD ', 'Principal Investigator: Henry Q Xiong, MD '"]
	4	["Principal Investigator: David S Mendelson, MD ', 'Principal Investigator: Luke Dreisbach, MD ', 'Principal Investigator: Casey Cunningham, MD ', 'Principal Investigator: Henry Q Xiong, MD '"]
	5	["Principal Investigator: David S Mendelson, MD ', 'Principal Investigator: Luke Dreisbach, MD ', 'Principal Investigator: Casey Cunningham, MD ', 'Principal Investigator: Henry Q Xiong, MD ', 'Principal Investigator: David F. Trent, MD, PhD '"]
	6	["Principal Investigator: David S Mendelson, MD ', 'Principal Investigator: Luke Dreisbach, MD ', 'Principal Investigator: Henry Q Xiong, MD ', 'Principal Investigator: David F. Trent, MD, PhD '"]
	7	["Principal Investigator: David S Mendelson, MD ', 'Principal Investigator: Luke Dreisbach, MD ', 'Principal Investigator: Henry Q Xiong, MD ', 'Principal Investigator: David F. Trent, MD, PhD '"]
	8	["Principal Investigator: Luke Dreisbach, MD ', 'Principal Investigator: William E. Fisher, M.D. ', 'Principal Investigator: David F. Trent, MD, PhD '"]
	9	["Principal Investigator: Hung T. Khong, MD ', 'Principal Investigator: Luke Dreisbach, MD ', 'Principal Investigator: William E. Fisher, M.D. ', 'Principal Investigator: David F. Trent, MD, PhD '"]
NCT00179660	1	["Principal Investigator: Glen Justice, Dr. ', 'Principal Investigator: Joseph Tuscano, Dr. ', 'Principal Investigator: Izadore Lossos, Dr. ', 'Principal Investigator: Thomas Haberman, Dr. ', 'Principal Investigator: Julie Vose, Dr. ', 'Principal Investigator: Peter Wiernik, Dr. '"]
	2	["Principal Investigator: Glen Justice, Dr. ', 'Principal Investigator: Joseph Tuscano, Dr. ', 'Principal Investigator: Izadore Lossos, Dr. ', 'Principal Investigator: Thomas Haberman, Dr. ', 'Principal Investigator: Julie Vose, Dr. ', 'Principal Investigator: Peter Wiernik, Dr. '"]
	3	["Principal Investigator: Glen Justice, Dr. ', 'Principal Investigator: Joseph Tuscano, Dr. ', 'Principal Investigator: Izadore Lossos, Dr. ', 'Principal Investigator: Thomas Haberman, Dr. ', 'Principal Investigator: Julie Vose, Dr. ', 'Principal Investigator: Peter Wiernik, Dr. '"]
	4	["Principal Investigator: Glen Justice, Dr. ', 'Principal Investigator: Joseph Tuscano, Dr. ', 'Principal Investigator: Izadore Lossos, Dr. ', 'Principal Investigator: Thomas Haberman, Dr. ', 'Principal Investigator: Julie Vose, Dr. ', 'Principal Investigator: Peter Wiernik, Dr. '"]
	5	["Principal Investigator: Glen Justice, Dr. ', 'Principal Investigator: Joseph Tuscano, Dr. ', 'Principal Investigator: Izadore Lossos, Dr. ', 'Principal Investigator: Thomas Haberman, Dr. ', 'Principal Investigator: Julie Vose, Dr. ', 'Principal Investigator: Peter Wiernik, Dr. '"]
	6	["Principal Investigator: Craig Reeder, MD ', 'Principal Investigator: Glen Justice, Dr. ', 'Principal Investigator: Joseph Tuscano, Dr. ', 'Principal Investigator: Izadore Lossos, Dr. ', 'Principal Investigator: Thomas Haberman, Dr. ', 'Principal Investigator: Julie Vose, Dr. ', 'Principal Investigator: Peter Wiernik, Dr. ', 'Principal Investigator: Craig Cole, MD '"]
NCT00179686	1	["Principal Investigator: Francisco Robert, Dr. ', 'Principal Investigator: Phillip Bonomi, Dr. ', 'Principal Investigator: Everett Vokes, Dr. ', 'Principal Investigator: Jayne Gurtler, Dr. ', 'Principal Investigator: Corey Langer, Dr. ', 'Principal Investigator: Edward Kim, Dr. '"]
	2	["Principal Investigator: Francisco Robert, Dr. ', 'Principal Investigator: Phillip Bonomi, Dr. ', 'Principal Investigator: Everett Vokes, Dr. ', 'Principal Investigator: Corey Langer, Dr. ', 'Principal Investigator: Edward Kim, Dr. '"]
NCT00268970	1	["Principal Investigator', 'Principal Investigator', 'Principal Investigator', 'Principal Investigator', 'Principal Investigator'"]
	2	["Principal Investigator', 'Principal Investigator', 'Principal Investigator', 'Principal Investigator', 'Principal Investigator'"]
NCT00388700	1	["Principal Investigator: Sofia Man, MD ', 'Principal Investigator: Efraim Idilevich, M.D. ', 'Principal Investigator: Dan Aderka, M.D. '"]
	10	["Principal Investigator: Alex Beny, MD ', 'Principal Investigator: Efraim Idilevich, M.D. ', 'Principal Investigator: Dan Aderka, M.D. ', 'Principal Investigator: Einat Shacham-Shmueli, MD '"]
	2	["Principal Investigator: Sofia Man, MD ', 'Principal Investigator: Alex Beny, MD ', 'Principal Investigator: Rut Isacson, MD ', 'Principal Investigator: Efraim Idilevich, M.D. ', 'Principal Investigator: Dan Aderka, M.D. ', 'Principal Investigator: Arie Figer, MD '"]
	3	["Principal Investigator: Sofia Man, MD ', 'Principal Investigator: Alex Beny, MD ', 'Principal Investigator: Rut Isacson, MD ', 'Principal Investigator: Efraim Idilevich, M.D. ', 'Principal Investigator: Dan Aderka, M.D. ', 'Principal Investigator: Arie Figer, MD '"]
	4	["Principal Investigator: Sofia Man, MD ', 'Principal Investigator: Alex Beny, MD ', 'Principal Investigator: Rut Isacson, MD ', 'Principal Investigator: Efraim Idilevich, M.D. ', 'Principal Investigator: Dan Aderka, M.D. ', 'Principal Investigator: Arie Figer, MD '"]
	5	["Principal Investigator: Sofia Man, M.D. ', 'Principal Investigator: Alex Beny, MD ', 'Principal Investigator: Rut Isacson, MD ', 'Principal Investigator: Efraim Idilevich, M.D. ', 'Principal Investigator: Dan Aderka, M.D. ', 'Principal Investigator: Arie Figer, MD '"]
	6	["Principal Investigator: Sofia Man, M.D. ', 'Principal Investigator: Alex Beny, MD ', 'Principal Investigator: Rut Isacson, MD ', 'Principal Investigator: Efraim Idilevich, M.D. ', 'Principal Investigator: Dan Aderka, M.D. ', 'Principal Investigator: Einat Shacham-Shmueli, MD '"]
	7	["Principal Investigator: Sofia Man, M.D. ', 'Principal Investigator: Alex Beny, MD ', 'Principal Investigator: Rut Isacson, MD ', 'Principal Investigator: Efraim Idilevich, M.D. ', 'Principal Investigator: Dan Aderka, M.D. ', 'Principal Investigator: Einat Shacham-Shmueli, MD '"]
	8	["Principal Investigator: Sofia Man, M.D. ', 'Principal Investigator: Alex Beny, MD ', 'Principal Investigator: Rut Isacson, MD ', 'Principal Investigator: Efraim Idilevich, M.D. ', 'Principal Investigator: Dan Aderka, M.D. ', 'Principal Investigator: Einat Shacham-Shmueli, MD '"]
	9	["Principal Investigator: Sofia Man, M.D. ', 'Principal Investigator: Alex Beny, MD ', 'Principal Investigator: Rut Isacson, MD ', 'Principal Investigator: Efraim Idilevich, M.D. ', 'Principal Investigator: Dan Aderka, M.D. ', 'Principal Investigator: Einat Shacham-Shmueli, MD '"]
NCT00408174	1	["Principal Investigator: Richard N Hansen, MD ', 'Principal Investigator: Mark S Avila, MD ', 'Principal Investigator: Caren Bennett, MD ', 'Principal Investigator: Lawrence S Goldberg, MD ', 'Principal Investigator: Willem de Villiers, MD ', 'Principal Investigator: David A Dulitz, MD ', 'Principal Investigator: Robert Hardi, MD ', 'Principal Investigator: Nelson L Ferreira, MD ', 'Principal In…
	2	["Principal Investigator: Craig G Gross, MD ', 'Principal Investigator: M. Bruce Johnson, MD ', 'Principal Investigator: Rajesh Jain, MD ', 'Principal Investigator: Richard N Hansen, MD ', 'Principal Investigator: Mark S Avila, MD ', 'Principal Investigator: Caren Bennett, MD ', 'Principal Investigator: Lawrence S Goldberg, MD ', 'Principal Investigator: Mirza Kajani, MD ', 'Principal Investigato…
	3	["Principal Investigator: Craig G Gross, MD ', 'Principal Investigator: M. Bruce Johnson, MD ', 'Principal Investigator: Rajesh Jain, MD ', 'Principal Investigator: Richard N Hansen, MD ', 'Principal Investigator: Lawrence Kim, MD ', 'Principal Investigator: Mark S Avila, MD ', 'Principal Investigator: Caren Bennett, MD ', 'Principal Investigator: Mark Lamet, MD ', 'Principal Investigator: Lawren…
	4	["Principal Investigator: Allan Soo, MD ', 'Principal Investigator: Craig G Gross, MD ', 'Principal Investigator: M. Bruce Johnson, MD ', 'Principal Investigator: Dennis S Riff, MD ', 'Principal Investigator: Timothy C Simmons, MD ', 'Principal Investigator: Rajesh Jain, MD ', 'Principal Investigator: Richard N Hansen, MD ', 'Principal Investigator: Lawrence Kim, MD ', 'Principal Investigator: Jo…
	5	["Principal Investigator: Allan Soo, MD ', 'Principal Investigator: Craig G Gross, MD ', 'Principal Investigator: Gary Thomas, MD ', 'Principal Investigator: M. Bruce Johnson, MD ', 'Principal Investigator: Dennis S Riff, MD ', 'Principal Investigator: Timothy C Simmons, MD ', 'Principal Investigator: David S Weinman, MD ', 'Principal Investigator: Rajesh Jain, MD ', 'Principal Investigator: Rich…
	6	["Principal Investigator: Allan Soo, MD ', 'Principal Investigator: Craig G Gross, MD ', 'Principal Investigator: Gary Thomas, MD ', 'Principal Investigator: M. Bruce Johnson, MD ', 'Principal Investigator: Dennis S Riff, MD ', 'Principal Investigator: Timothy C Simmons, MD ', 'Principal Investigator: David S Weinman, MD ', 'Principal Investigator: Rajesh Jain, MD ', 'Principal Investigator: Rich…
NCT00451880	1	["Principal Investigator: Michael S. Gordon, MD ', 'Principal Investigator: Gary Schwartz, MD '"]
	2	["Principal Investigator: Michael S. Gordon, MD ', 'Principal Investigator: Gary Schwartz, MD '"]
	3	["Principal Investigator: Michael S. Gordon, MD ', 'Principal Investigator: Gary Schwartz, MD '"]
	4	["Principal Investigator: Michael S. Gordon, MD ', 'Principal Investigator: Gary Schwartz, MD '"]
	5	["Principal Investigator: Michael S. Gordon, MD ', 'Principal Investigator: Gary Schwartz, MD '"]
	6	["Principal Investigator: Michael S. Gordon, MD ', 'Principal Investigator: Gary Schwartz, MD '"]
	7	["Principal Investigator: Michael S. Gordon, MD ', 'Principal Investigator: Patricia LoRusso, MD ', 'Principal Investigator: Gary Schwartz, MD ', 'Principal Investigator: Johanna Bendell, MD ', 'Principal Investigator: Gerald Edelman, MD '"]
	8	["Principal Investigator: Michael S. Gordon, MD ', 'Principal Investigator: Ragini Kudchadkar, MD ', 'Principal Investigator: Patricia LoRusso, MD ', 'Principal Investigator: Gary Schwartz, MD ', 'Principal Investigator: Johanna Bendell, MD ', 'Principal Investigator: Gerald Edelman, MD '"]
NCT00487942	1	['\'Principal Investigator: Armen K. Goenjian, MD, FAPA \\\', \\\'Principal Investigator: Mohammed Bari, MD \\\', \\\'Principal Investigator: Cameron S. Carter, MD \\\', "Principal Investigator: Deepak C. D\\\'Souza, MD ", \\\'Principal Investigator: John Zajecka, MD \\\', \\\'Principal Investigator: John G. Csernansky, MD \\\', \\\'Principal Investigator: Thomas Schwartz, MD \\\', \\\'Principal …
	2	['\'Principal Investigator: Armen K. Goenjian, MD, FAPA \\\', \\\'Principal Investigator: Mohammed Bari, MD \\\', \\\'Principal Investigator: Steven Potkin, MD \\\', \\\'Principal Investigator: Cameron S. Carter, MD \\\', "Principal Investigator: Deepak C. D\\\'Souza, MD ", \\\'Principal Investigator: John Zajecka, MD \\\', \\\'Principal Investigator: John G. Csernansky, MD \\\', \\\'Principal In…
	3	['\'Principal Investigator: Armen K. Goenjian, MD, FAPA \\\', \\\'Principal Investigator: Mohammed Bari, MD \\\', \\\'Principal Investigator: Cameron S. Carter, MD \\\', "Principal Investigator: Deepak C. D\\\'Souza, MD ", \\\'Principal Investigator: John Zajecka, MD \\\', \\\'Principal Investigator: John G. Csernansky, MD \\\', \\\'Principal Investigator: Thomas Schwartz, MD \\\', \\\'Principal …
	4	['\'Principal Investigator: Armen K. Goenjian, MD, FAPA \\\', \\\'Principal Investigator: Mohammed Bari, MD \\\', \\\'Principal Investigator: Cameron S. Carter, MD \\\', "Principal Investigator: Deepak C. D\\\'Souza, MD ", \\\'Principal Investigator: John Zajecka, MD \\\', \\\'Principal Investigator: John G. Csernansky, MD \\\', \\\'Principal Investigator: Thomas Schwartz, MD \\\', \\\'Principal …
	5	['\'Principal Investigator: Armen K. Goenjian, MD, FAPA \\\', \\\'Principal Investigator: Mohammed Bari, MD \\\', \\\'Principal Investigator: Steven Potkin, MD \\\', \\\'Principal Investigator: Cameron S. Carter, MD \\\', "Principal Investigator: Deepak C. D\\\'Souza, MD ", \\\'Principal Investigator: John Zajecka, MD \\\', \\\'Principal Investigator: John G. Csernansky, MD \\\', \\\'Principal In…
	6	['\'Principal Investigator: Armen K. Goenjian, MD, FAPA \\\', \\\'Principal Investigator: Mohammed Bari, MD \\\', \\\'Principal Investigator: Steven Potkin, MD \\\', \\\'Principal Investigator: Stephen Volk, MD \\\', \\\'Principal Investigator: Cameron S. Carter, MD \\\', "Principal Investigator: Deepak C. D\\\'Souza, MD ", \\\'Principal Investigator: John Zajecka, MD \\\', \\\'Principal Investig…
	7	['\'Principal Investigator: Armen K. Goenjian, MD, FAPA \\\', \\\'Principal Investigator: Mohammed Bari, MD \\\', \\\'Principal Investigator: Steven Potkin, MD \\\', \\\'Principal Investigator: Stephen Volk, MD \\\', \\\'Principal Investigator: Raymond Manning, MD \\\', \\\'Principal Investigator: Cameron S. Carter, MD \\\', "Principal Investigator: Deepak C. D\\\'Souza, MD ", \\\'Principal Inves…
	8	['\'Principal Investigator: Armen K. Goenjian, MD, FAPA \\\', \\\'Principal Investigator: Mohammed Bari, MD \\\', \\\'Principal Investigator: Stephen Volk, MD \\\', \\\'Principal Investigator: Raymond Manning, MD \\\', \\\'Principal Investigator: Tram Tran-Johnson, PhD \\\', "Principal Investigator: Deepak C. D\\\'Souza, MD ", \\\'Principal Investigator: Robert A. Riesenberg, MD \\\', \\\'Princip…
NCT00493441	1	["Principal Investigator: Wasif Saif, MD ', 'Principal Investigator: John Marshall, MD ', 'Principal Investigator: Jean Grem, MD ', 'Principal Investigator: Jeffrey Infante '"]
	2	["Principal Investigator: Ari Baron, MD ', 'Principal Investigator: Wasif Saif, MD ', 'Principal Investigator: John Marshall, MD ', 'Principal Investigator: Thomas George, MD ', 'Principal Investigator: Daniel Laheru, MD ', 'Principal Investigator: Jean Grem, MD ', 'Principal Investigator: Sujith Kalmadi, MD ', 'Principal Investigator: Jeffrey Infante '"]
	3	["Principal Investigator: Ari Baron, MD ', 'Principal Investigator: Wasif Saif, MD ', 'Principal Investigator: John Marshall, MD ', 'Principal Investigator: Thomas George, MD ', 'Principal Investigator: John Kauh, MD ', 'Principal Investigator: Daniel Laheru, MD ', 'Principal Investigator: Jean Grem, MD ', 'Principal Investigator: Sujith Kalmadi, MD ', 'Principal Investigator: Jeffrey Infante '"]
	4	["Principal Investigator: Divis Khaira ', 'Principal Investigator: Manuel Modiano, MD ', 'Principal Investigator: Heinz Josef-Lenz, MD ', 'Principal Investigator: Ari Baron, MD ', 'Principal Investigator: Wasif Saif, MD ', 'Principal Investigator: John Marshall, MD ', 'Principal Investigator: Thomas George, MD ', 'Principal Investigator: John Kauh, MD ', 'Principal Investigator: Sanjiv Modi, MD '…
NCT00579085	1	["Principal Investigator: Robert J Schwartzman, MD Neurology '"]
	2	["Principal Investigator: Robert J Schwartzman, MD Neurology '"]
	3	["Principal Investigator: Robert J Schwartzman, MD Neurology '"]
NCT00589953	1	["Principal Investigator', 'Principal Investigator: Augusto Sola, MD '"]
	2	["Principal Investigator'"]
NCT00609102	1	["Principal Investigator: R. Paul Robertson, MD '"]
	2	["Principal Investigator: R. Paul Robertson, MD '"]
	3	["Principal Investigator: R. Paul Robertson, MD '"]
	4	["Principal Investigator: R. Paul Robertson, MD '"]
	5	["Principal Investigator: R. Paul Robertson, MD '"]
	6	["Principal Investigator: R. Paul Robertson, MD '"]
NCT00650338	1	["Principal Investigator: Kenneth Sall, MD ', 'Principal Investigator: Rohit Varma, MD ', 'Principal Investigator: Damien Goldberg, MD ', 'Principal Investigator: Ronald Frenkel, MD ', 'Principal Investigator: Eugene Protzko, MD ', 'Principal Investigator: Sushma Rai, MD ', 'Principal Investigator: Howard Schenker, MD ', 'Principal Investigator: Michael Tepedino, MD ', 'Principal Investigator: Mi…
	2	["Principal Investigator: Kenneth Sall, MD ', 'Principal Investigator: Rohit Varma, MD ', 'Principal Investigator: Damien Goldberg, MD ', 'Principal Investigator: Ronald Frenkel, MD ', 'Principal Investigator: Eugene Protzko, MD ', 'Principal Investigator: Sushma Rai, MD ', 'Principal Investigator: Howard Schenker, MD ', 'Principal Investigator: Michael Tepedino, MD ', 'Principal Investigator: Mi…
	3	["Principal Investigator: Kenneth Sall, MD ', 'Principal Investigator: Rohit Varma, MD ', 'Principal Investigator: Damien Goldberg, MD ', 'Principal Investigator: Ronald Frenkel, MD ', 'Principal Investigator: Eugene Protzko, MD ', 'Principal Investigator: Sushma Rai, MD ', 'Principal Investigator: Howard Schenker, MD ', 'Principal Investigator: Michael Tepedino, MD ', 'Principal Investigator: Mi…
NCT00670306	1	["Principal Investigator: Joel M. Kaufman, MD '"]
NCT00736372	1	["Principal Investigator: Ramesh Ramanathan, MD ', 'Principal Investigator: Joe Stephenson, MD ', 'Principal Investigator: Donald Richards, MD, PhD '"]
NCT00744042	2	["Principal Investigator: Cheryl Rockman-Greenberg, M.D. '"]
	3	["Principal Investigator: Cheryl Rockman-Greenberg, M.D. '"]
NCT00770718	1	["Principal Investigator', 'Principal Investigator: Bradley S Duhon, M.D. '"]
	2	["Principal Investigator', 'Principal Investigator: Bradley S Duhon, M.D. '"]
	3	["Principal Investigator', 'Principal Investigator: Bradley S Duhon, M.D. '"]
	4	["Principal Investigator'"]
	5	["Principal Investigator'"]
NCT00821249	1	["Principal Investigator: Jatin Shah, MD '"]
	10	["Principal Investigator: Sagar Lonial, MD ', 'Principal Investigator: Jeffrey A Zonder, MD ', 'Principal Investigator: Adam Cohen, MD ', 'Principal Investigator: Jatin Shah, MD ', 'Principal Investigator: William Bensinger, MD '"]
	11	["Principal Investigator: Sagar Lonial, MD ', 'Principal Investigator: Jeffrey A Zonder, MD ', 'Principal Investigator: Adam Cohen, MD ', 'Principal Investigator: Jatin Shah, MD ', 'Principal Investigator: William Bensinger, MD '"]
	2	["Principal Investigator: Sagar Lonial, MD ', 'Principal Investigator: Jatin Shah, MD '"]
	3	["Principal Investigator: Sagar Lonial, MD ', 'Principal Investigator: Adam Cohen, MD ', 'Principal Investigator: Jatin Shah, MD '"]
	4	["Principal Investigator: Sagar Lonial, MD ', 'Principal Investigator: Jeffrey A Zonder, MD ', 'Principal Investigator: Adam Cohen, MD ', 'Principal Investigator: Jatin Shah, MD '"]
	5	["Principal Investigator: Sagar Lonial, MD ', 'Principal Investigator: Jeffrey A Zonder, MD ', 'Principal Investigator: Adam Cohen, MD ', 'Principal Investigator: Jatin Shah, MD ', 'Principal Investigator: William Bensinger, MD '"]
	6	["Principal Investigator: Jeffrey A Zonder, MD ', 'Principal Investigator: William Bensinger, MD '"]
	7	["Principal Investigator: Jeffrey A Zonder, MD ', 'Principal Investigator: Adam Cohen, MD ', 'Principal Investigator: William Bensinger, MD '"]
	8	["Principal Investigator: Sagar Lonial, MD ', 'Principal Investigator: Jeffrey A Zonder, MD ', 'Principal Investigator: Adam Cohen, MD ', 'Principal Investigator: Jatin Shah, MD ', 'Principal Investigator: William Bensinger, MD '"]
	9	["Principal Investigator: Sagar Lonial, MD ', 'Principal Investigator: Jeffrey A Zonder, MD ', 'Principal Investigator: Adam Cohen, MD ', 'Principal Investigator: Jatin Shah, MD ', 'Principal Investigator: William Bensinger, MD '"]
NCT00828438	1	["Principal Investigator: Thomas Marbury, MD '"]
NCT00849667	21	["Principal Investigator: Zoltan Langmar, MD ', 'Principal Investigator: Zsolt Faluhelyi, MD ', 'Principal Investigator: Jose Maria Del Campo, MD ', 'Principal Investigator: Martin S Highley, MD '"]
	22	["Principal Investigator: Sharad A. Ghamande, MD ', 'Principal Investigator: Robert Morris, MD ', 'Principal Investigator: Abdul G. Musa, MD ', 'Principal Investigator: Zoltan Langmar, MD ', 'Principal Investigator: Zsolt Faluhelyi, MD ', 'Principal Investigator: Jesus Cardenas Sanchez, MD ', 'Principal Investigator: Jaime Esteban Navarrete Aleman, MD ', 'Principal Investigator: Janusz Poznanski,…
	23	["Principal Investigator: Sharad A. Ghamande, MD ', 'Principal Investigator: Robert Morris, MD ', 'Principal Investigator: Abdul G. Musa, MD ', 'Principal Investigator: Zoltan Langmar, MD ', 'Principal Investigator: Zsolt Faluhelyi, MD ', 'Principal Investigator: Suresh V. Attili, DM, MD ', 'Principal Investigator: Joo-Hyun Nam, MD ', 'Principal Investigator: Jesus Cardenas Sanchez, MD ', 'Princi…
	24	["Principal Investigator: Sharad A. Ghamande, MD ', 'Principal Investigator: Robert Morris, MD ', 'Principal Investigator: Abdul G. Musa, MD ', 'Principal Investigator: Zoltan Langmar, MD ', 'Principal Investigator: Zsolt Faluhelyi, MD ', 'Principal Investigator: Suresh V. Attili, DM, MD ', 'Principal Investigator: Alberto Zaniboni, MD ', 'Principal Investigator: Joo-Hyun Nam, MD ', 'Principal In…
	25	["Principal Investigator: Sharad A. Ghamande, MD ', 'Principal Investigator: Robert Morris, MD ', 'Principal Investigator: Abdul G. Musa, MD ', 'Principal Investigator: Zoltan Langmar, MD ', 'Principal Investigator: Zsolt Faluhelyi, MD ', 'Principal Investigator: Suresh V. Attili, DM, MD ', 'Principal Investigator: Alberto Zaniboni, MD ', 'Principal Investigator: Joo-Hyun Nam, MD ', 'Principal In…
	26	["Principal Investigator: Sharad A. Ghamande, MD ', 'Principal Investigator: Robert Morris, MD ', 'Principal Investigator: Abdul G. Musa, MD ', 'Principal Investigator: Jeffrey C. Goh ', 'Principal Investigator: Martin Buck ', 'Principal Investigator: Hextan Y. Ngan, ', 'Principal Investigator: Zoltan Langmar, MD ', 'Principal Investigator: Zsolt Faluhelyi, MD ', 'Principal Investigator: Chirag J…
	27	["Principal Investigator: Sharad A. Ghamande, MD ', 'Principal Investigator: Robert Morris, MD ', 'Principal Investigator: Abdul G. Musa, MD ', 'Principal Investigator: Jeffrey C. Goh ', 'Principal Investigator: Martin Buck ', 'Principal Investigator: Veronique Cocquyt ', 'Principal Investigator: Hextan Y. Ngan, ', 'Principal Investigator: Zoltan Langmar, MD ', 'Principal Investigator: Zsolt Falu…
	28	["Principal Investigator: Setsuko Chambers ', 'Principal Investigator: John P. Micha ', 'Principal Investigator: Troy H. Guthrie ', 'Principal Investigator: Donna M. Pinelli ', 'Principal Investigator: Surendra K. Sirpal ', 'Principal Investigator: Neil Finkler ', 'Principal Investigator: Sumit Sawhney ', 'Principal Investigator: Sharad A. Ghamande, MD ', 'Principal Investigator: John W. McClean …
	29	["Principal Investigator: Setsuko Chambers ', 'Principal Investigator: John P. Micha ', 'Principal Investigator: Troy H. Guthrie ', 'Principal Investigator: Donna M. Pinelli ', 'Principal Investigator: Surendra K. Sirpal ', 'Principal Investigator: Neil Finkler ', 'Principal Investigator: Sumit Sawhney ', 'Principal Investigator: Sharad A. Ghamande, MD ', 'Principal Investigator: John W. McClean …
	30	["Principal Investigator: Setsuko Chambers ', 'Principal Investigator: John P. Micha ', 'Principal Investigator: Troy H. Guthrie ', 'Principal Investigator: Donna M. Pinelli ', 'Principal Investigator: Surendra K. Sirpal ', 'Principal Investigator: Neil Finkler ', 'Principal Investigator: Sumit Sawhney ', 'Principal Investigator: Sharad A. Ghamande, MD ', 'Principal Investigator: John W. McClean …
	31	["Principal Investigator: Setsuko Chambers ', 'Principal Investigator: John P. Micha ', 'Principal Investigator: Troy H. Guthrie ', 'Principal Investigator: Donna M. Pinelli ', 'Principal Investigator: Surendra K. Sirpal ', 'Principal Investigator: Neil Finkler ', 'Principal Investigator: Sumit Sawhney ', 'Principal Investigator: Sharad A. Ghamande, MD ', 'Principal Investigator: John W. McClean …
	32	["Principal Investigator: Setsuko Chambers ', 'Principal Investigator: John P. Micha ', 'Principal Investigator: Troy H. Guthrie ', 'Principal Investigator: Donna M. Pinelli ', 'Principal Investigator: Surendra K. Sirpal ', 'Principal Investigator: Neil Finkler ', 'Principal Investigator: Sumit Sawhney ', 'Principal Investigator: Sharad A. Ghamande, MD ', 'Principal Investigator: John W. McClean …
	33	["Principal Investigator: Setsuko Chambers ', 'Principal Investigator: John P. Micha ', 'Principal Investigator: Troy H. Guthrie ', 'Principal Investigator: Donna M. Pinelli ', 'Principal Investigator: Surendra K. Sirpal ', 'Principal Investigator: Neil Finkler ', 'Principal Investigator: Sumit Sawhney ', 'Principal Investigator: Sharad A. Ghamande, MD ', 'Principal Investigator: John W. McClean …
	34	["Principal Investigator: Setsuko Chambers ', 'Principal Investigator: John P. Micha ', 'Principal Investigator: Troy H. Guthrie ', 'Principal Investigator: Donna M. Pinelli ', 'Principal Investigator: Surendra K. Sirpal ', 'Principal Investigator: Neil Finkler ', 'Principal Investigator: Sumit Sawhney ', 'Principal Investigator: Sharad A. Ghamande, MD ', 'Principal Investigator: John W. McClean …
	35	["Principal Investigator: Setsuko Chambers ', 'Principal Investigator: John P. Micha ', 'Principal Investigator: Troy H. Guthrie ', 'Principal Investigator: Donna M. Pinelli ', 'Principal Investigator: Surendra K. Sirpal ', 'Principal Investigator: Neil Finkler ', 'Principal Investigator: Sumit Sawhney ', 'Principal Investigator: Sharad A. Ghamande, MD ', 'Principal Investigator: John W. McClean …
	36	["Principal Investigator: Setsuko Chambers ', 'Principal Investigator: John P. Micha ', 'Principal Investigator: Troy H. Guthrie ', 'Principal Investigator: Donna M. Pinelli ', 'Principal Investigator: Surendra K. Sirpal ', 'Principal Investigator: Neil Finkler ', 'Principal Investigator: Sumit Sawhney ', 'Principal Investigator: Sharad A. Ghamande, MD ', 'Principal Investigator: John W. McClean …
	37	["Principal Investigator: Setsuko Chambers ', 'Principal Investigator: John P. Micha ', 'Principal Investigator: Troy H. Guthrie ', 'Principal Investigator: Donna M. Pinelli ', 'Principal Investigator: Surendra K. Sirpal ', 'Principal Investigator: Neil Finkler ', 'Principal Investigator: Sumit Sawhney ', 'Principal Investigator: Sharad A. Ghamande, MD ', 'Principal Investigator: John W. McClean …
	38	["Principal Investigator: Setsuko Chambers ', 'Principal Investigator: John P. Micha ', 'Principal Investigator: Troy H. Guthrie ', 'Principal Investigator: Donna M. Pinelli ', 'Principal Investigator: Surendra K. Sirpal ', 'Principal Investigator: Neil Finkler ', 'Principal Investigator: Sumit Sawhney ', 'Principal Investigator: Sharad A. Ghamande, MD ', 'Principal Investigator: John W. McClean …
	39	["Principal Investigator: Setsuko Chambers ', 'Principal Investigator: John P. Micha ', 'Principal Investigator: Troy H. Guthrie ', 'Principal Investigator: Donna M. Pinelli ', 'Principal Investigator: Surendra K. Sirpal ', 'Principal Investigator: Neil Finkler ', 'Principal Investigator: Sumit Sawhney ', 'Principal Investigator: Sharad A. Ghamande, MD ', 'Principal Investigator: John W. McClean …
	40	["Principal Investigator: Setsuko Chambers ', 'Principal Investigator: John P. Micha ', 'Principal Investigator: Troy H. Guthrie ', 'Principal Investigator: Donna M. Pinelli ', 'Principal Investigator: Surendra K. Sirpal ', 'Principal Investigator: Neil Finkler ', 'Principal Investigator: Sumit Sawhney ', 'Principal Investigator: Sharad A. Ghamande, MD ', 'Principal Investigator: John W. McClean …
	41	["Principal Investigator: Setsuko Chambers ', 'Principal Investigator: John P. Micha ', 'Principal Investigator: Troy H. Guthrie ', 'Principal Investigator: Donna M. Pinelli ', 'Principal Investigator: Surendra K. Sirpal ', 'Principal Investigator: Neil Finkler ', 'Principal Investigator: Sumit Sawhney ', 'Principal Investigator: Sharad A. Ghamande, MD ', 'Principal Investigator: John W. McClean …
	42	["Principal Investigator: Setsuko Chambers ', 'Principal Investigator: John P. Micha ', 'Principal Investigator: Troy H. Guthrie ', 'Principal Investigator: Donna M. Pinelli ', 'Principal Investigator: Surendra K. Sirpal ', 'Principal Investigator: Neil Finkler ', 'Principal Investigator: Sumit Sawhney ', 'Principal Investigator: Sharad A. Ghamande, MD ', 'Principal Investigator: John W. McClean …
	43	["Principal Investigator: Setsuko Chambers ', 'Principal Investigator: John P. Micha ', 'Principal Investigator: Troy H. Guthrie ', 'Principal Investigator: Donna M. Pinelli ', 'Principal Investigator: Surendra K. Sirpal ', 'Principal Investigator: Neil Finkler ', 'Principal Investigator: Sumit Sawhney ', 'Principal Investigator: Sharad A. Ghamande, MD ', 'Principal Investigator: John W. McClean …
	44	["Principal Investigator: Setsuko Chambers ', 'Principal Investigator: John P. Micha ', 'Principal Investigator: Troy H. Guthrie ', 'Principal Investigator: Donna M. Pinelli ', 'Principal Investigator: Surendra K. Sirpal ', 'Principal Investigator: Neil Finkler ', 'Principal Investigator: Sumit Sawhney ', 'Principal Investigator: Sharad A. Ghamande, MD ', 'Principal Investigator: John W. McClean …
	45	["Principal Investigator: Setsuko Chambers ', 'Principal Investigator: John P. Micha ', 'Principal Investigator: Troy H. Guthrie ', 'Principal Investigator: Donna M. Pinelli ', 'Principal Investigator: Surendra K. Sirpal ', 'Principal Investigator: Neil Finkler ', 'Principal Investigator: Sumit Sawhney ', 'Principal Investigator: Sharad A. Ghamande, MD ', 'Principal Investigator: John W. McClean …
	46	["Principal Investigator: Setsuko Chambers ', 'Principal Investigator: John P. Micha ', 'Principal Investigator: Troy H. Guthrie ', 'Principal Investigator: Donna M. Pinelli ', 'Principal Investigator: Surendra K. Sirpal ', 'Principal Investigator: Neil Finkler ', 'Principal Investigator: Sumit Sawhney ', 'Principal Investigator: Sharad A. Ghamande, MD ', 'Principal Investigator: John W. McClean …
	47	["Principal Investigator: Setsuko Chambers ', 'Principal Investigator: John P. Micha ', 'Principal Investigator: Troy H. Guthrie ', 'Principal Investigator: Donna M. Pinelli ', 'Principal Investigator: Surendra K. Sirpal ', 'Principal Investigator: Neil Finkler ', 'Principal Investigator: Sumit Sawhney ', 'Principal Investigator: Sharad A. Ghamande, MD ', 'Principal Investigator: John W. McClean …
	48	["Principal Investigator: Setsuko Chambers ', 'Principal Investigator: John P. Micha ', 'Principal Investigator: Troy H. Guthrie ', 'Principal Investigator: Donna M. Pinelli ', 'Principal Investigator: Surendra K. Sirpal ', 'Principal Investigator: Neil Finkler ', 'Principal Investigator: Sumit Sawhney ', 'Principal Investigator: Sharad A. Ghamande, MD ', 'Principal Investigator: John W. McClean …
	49	["Principal Investigator: Setsuko Chambers ', 'Principal Investigator: John P. Micha ', 'Principal Investigator: Troy H. Guthrie ', 'Principal Investigator: Donna M. Pinelli ', 'Principal Investigator: Surendra K. Sirpal ', 'Principal Investigator: Neil Finkler ', 'Principal Investigator: Sumit Sawhney ', 'Principal Investigator: Sharad A. Ghamande, MD ', 'Principal Investigator: John W. McClean …
	50	["Principal Investigator: Setsuko Chambers ', 'Principal Investigator: John P. Micha ', 'Principal Investigator: Troy H. Guthrie ', 'Principal Investigator: Donna M. Pinelli ', 'Principal Investigator: Surendra K. Sirpal ', 'Principal Investigator: Neil Finkler ', 'Principal Investigator: Sumit Sawhney ', 'Principal Investigator: Sharad A. Ghamande, MD ', 'Principal Investigator: John W. McClean …
	51	["Principal Investigator: Setsuko Chambers ', 'Principal Investigator: John P. Micha ', 'Principal Investigator: Troy H. Guthrie ', 'Principal Investigator: Donna M. Pinelli ', 'Principal Investigator: Neil Finkler ', 'Principal Investigator: Sharad A. Ghamande, MD ', 'Principal Investigator: John W. McClean ', 'Principal Investigator: Laura E. Horvath ', 'Principal Investigator: Patricia S. Bral…
	52	["Principal Investigator: Setsuko Chambers ', 'Principal Investigator: John P. Micha ', 'Principal Investigator: Troy H. Guthrie ', 'Principal Investigator: Donna M. Pinelli ', 'Principal Investigator: Neil Finkler ', 'Principal Investigator: Sharad A. Ghamande, MD ', 'Principal Investigator: John W. McClean ', 'Principal Investigator: Laura E. Horvath ', 'Principal Investigator: Patricia S. Bral…
	53	["Principal Investigator: Setsuko Chambers ', 'Principal Investigator: John P. Micha ', 'Principal Investigator: Troy H. Guthrie ', 'Principal Investigator: Donna M. Pinelli ', 'Principal Investigator: Neil Finkler ', 'Principal Investigator: Sharad A. Ghamande, MD ', 'Principal Investigator: John W. McClean ', 'Principal Investigator: Laura E. Horvath ', 'Principal Investigator: Patricia S. Bral…
	54	["Principal Investigator: Setsuko Chambers ', 'Principal Investigator: John P. Micha ', 'Principal Investigator: Troy H. Guthrie ', 'Principal Investigator: Donna M. Pinelli ', 'Principal Investigator: Neil Finkler ', 'Principal Investigator: Sharad A. Ghamande, MD ', 'Principal Investigator: John W. McClean ', 'Principal Investigator: Laura E. Horvath ', 'Principal Investigator: Patricia S. Bral…
	55	["Principal Investigator: Setsuko Chambers ', 'Principal Investigator: John P. Micha ', 'Principal Investigator: Troy H. Guthrie ', 'Principal Investigator: Donna M. Pinelli ', 'Principal Investigator: Neil Finkler ', 'Principal Investigator: Sharad A. Ghamande, MD ', 'Principal Investigator: John W. McClean ', 'Principal Investigator: Laura E. Horvath ', 'Principal Investigator: Patricia S. Bral…
	56	["Principal Investigator: Setsuko Chambers ', 'Principal Investigator: John P. Micha ', 'Principal Investigator: Neil Finkler ', 'Principal Investigator: Sharad A. Ghamande, MD ', 'Principal Investigator: John W. McClean ', 'Principal Investigator: Laura E. Horvath ', 'Principal Investigator: Patricia S. Braly ', 'Principal Investigator: Robert Morris, MD ', 'Principal Investigator: Mauricio L. K…
NCT00875017	1	["Principal Investigator'"]
NCT00889512	5	["\\\\nPrincipal Investigator'"]
	6	["\\\\nPrincipal Investigator'"]
	7	["\\\\nPrincipal Investigator'"]
NCT00926068	20	["Principal Investigator: Umasankar Mukherjee, MD ', 'Principal Investigator: Elad Keren, MD ', 'Principal Investigator: Hannah Kaufman, MD '"]
	21	["Principal Investigator: Umasankar Mukherjee, MD ', 'Principal Investigator: Elad Keren, MD ', 'Principal Investigator: Hannah Kaufman, MD '"]
	22	["Principal Investigator: Robert Frykberg, DPM ', 'Principal Investigator: Wyatt G. Payne, MD ', 'Principal Investigator: William Chagares, DPM ', 'Principal Investigator: Robert Kaylor, DPM ', 'Principal Investigator: Joseph Fraiz, MD ', 'Principal Investigator: Umasankar Mukherjee, MD '"]
	23	["Principal Investigator: Robert Frykberg, DPM ', 'Principal Investigator: Alexander Reyzelman, DPM ', 'Principal Investigator: Felix Sigal, DPM ', 'Principal Investigator: Timothy Dutra, DPM ', 'Principal Investigator: Wyatt G. Payne, MD ', 'Principal Investigator: William Chagares, DPM ', 'Principal Investigator: Robert Kaylor, DPM ', 'Principal Investigator: Joseph Fraiz, MD ', 'Principal Inve…
	24	["Principal Investigator: Robert Frykberg, DPM ', 'Principal Investigator: Alexander Reyzelman, DPM ', 'Principal Investigator: Felix Sigal, DPM ', 'Principal Investigator: Timothy Dutra, DPM ', 'Principal Investigator: William Chagares, DPM ', 'Principal Investigator: Lawrence Parish, DPM ', 'Principal Investigator: Maria Kasper, DPM '"]
NCT00945191	4	["Principal Investigator: Mack Barnes, MD ', 'Principal Investigator: David Mutch, MD '"]
	5	["Principal Investigator: Mack Barnes, MD ', 'Principal Investigator: David Mutch, MD '"]
	6	["Principal Investigator: Mack Barnes, MD ', 'Principal Investigator: David Mutch, MD ', 'Principal Investigator: Kathleen Moore, MD '"]
	7	["Principal Investigator: Mack Barnes, MD ', 'Principal Investigator: David Mutch, MD ', 'Principal Investigator: Kathleen Moore, MD '"]
NCT00982566	10	["Principal Investigator: Elena Gabriela (Gabi) Chiorean, MD ', 'Principal Investigator: Amy Weise, DO ', 'Principal Investigator: Anthony W Tolcher, MD, FRCPC '"]
	11	["Principal Investigator: Site Reference ID/Investigator# 22542 ', 'Principal Investigator: Site Reference ID/Investigator# 35882 ', 'Principal Investigator: Site Reference ID/Investigator# 20863 '"]
	12	["Principal Investigator: Site Reference ID/Investigator# 20863 '"]
	4	["Principal Investigator: Elena Gabriela (Gabi) Chiorean, MD ', 'Principal Investigator: Anthony W Tolcher, MD, FRCPC '"]
	5	["Principal Investigator: Elena Gabriela (Gabi) Chiorean, MD ', 'Principal Investigator: Anthony W Tolcher, MD, FRCPC '"]
	6	["Principal Investigator: Elena Gabriela (Gabi) Chiorean, MD ', 'Principal Investigator: Anthony W Tolcher, MD, FRCPC '"]
	7	["Principal Investigator: Elena Gabriela (Gabi) Chiorean, MD ', 'Principal Investigator: Anthony W Tolcher, MD, FRCPC '"]
	8	["Principal Investigator: Elena Gabriela (Gabi) Chiorean, MD ', 'Principal Investigator: Anthony W Tolcher, MD, FRCPC '"]
	9	["Principal Investigator: Elena Gabriela (Gabi) Chiorean, MD ', 'Principal Investigator: Patricia LoRusso, DO ', 'Principal Investigator: Anthony W Tolcher, MD, FRCPC '"]
NCT01148992	1	["Principal Investigator: Gantt Galloway, Pharm.D. ', 'Principal Investigator: Richard De La Garza, Ph.D. '"]
	2	["Principal Investigator: Gantt Galloway, Pharm.D. ', 'Principal Investigator: Richard De La Garza, Ph.D. '"]
NCT01156584	1	["Principal Investigator: Tim Cloughesy, MD ', 'Principal Investigator: Manish Aghi, MD ', 'Principal Investigator: Michael Vogelbaum, MD '"]
	10	["Principal Investigator: Tim Cloughesy, MD ', 'Principal Investigator: Santosh Kesari, MD ', 'Principal Investigator: Manish Aghi, MD ', 'Principal Investigator: Tom Mikkelsen, MD ', 'Principal Investigator: Michael Vogelbaum, MD '"]
	11	["Principal Investigator: Tim Cloughesy, MD ', 'Principal Investigator: Santosh Kesari, MD ', 'Principal Investigator: Manish Aghi, MD ', 'Principal Investigator: Tom Mikkelsen, MD ', 'Principal Investigator: Michael Vogelbaum, MD '"]
	12	["Principal Investigator: Tim Cloughesy, MD ', 'Principal Investigator: Santosh Kesari, MD ', 'Principal Investigator: Manish Aghi, MD ', 'Principal Investigator: Tom Mikkelsen, MD ', 'Principal Investigator: Michael Vogelbaum, MD '"]
	13	["Principal Investigator: Tim Cloughesy, MD ', 'Principal Investigator: Santosh Kesari, MD ', 'Principal Investigator: Manish Aghi, MD ', 'Principal Investigator: Tom Mikkelsen, MD ', 'Principal Investigator: Michael Vogelbaum, MD '"]
	14	["Principal Investigator: Tim Cloughesy, MD ', 'Principal Investigator: Santosh Kesari, MD ', 'Principal Investigator: Manish Aghi, MD ', 'Principal Investigator: Tom Mikkelsen, MD ', 'Principal Investigator: Michael Vogelbaum, MD '"]
	15	["Principal Investigator: Jana Portnow, MD ', 'Principal Investigator: Tim Cloughesy, MD ', 'Principal Investigator: Santosh Kesari, MD ', 'Principal Investigator: Manish Aghi, MD ', 'Principal Investigator: Tom Mikkelsen, MD ', 'Principal Investigator: George Kaptain, MD, FACS ', 'Principal Investigator: Michael Vogelbaum, MD ', 'Principal Investigator: Pamela Z. New, MD '"]
	16	["Principal Investigator: Jana Portnow, MD ', 'Principal Investigator: Tim Cloughesy, MD ', 'Principal Investigator: Santosh Kesari, MD ', 'Principal Investigator: Manish Aghi, MD ', 'Principal Investigator: Tom Mikkelsen, MD ', 'Principal Investigator: George Kaptain, MD, FACS ', 'Principal Investigator: Michael Vogelbaum, MD ', 'Principal Investigator: Pamela Z. New, MD '"]
	17	["Principal Investigator: Jana Portnow, MD ', 'Principal Investigator: Tim Cloughesy, MD ', 'Principal Investigator: Santosh Kesari, MD ', 'Principal Investigator: Manish Aghi, MD ', 'Principal Investigator: Tom Mikkelsen, MD ', 'Principal Investigator: George Kaptain, MD, FACS ', 'Principal Investigator: Michael Vogelbaum, MD ', 'Principal Investigator: Johnathan A. Engh, MD ', 'Principal Invest…
	18	["Principal Investigator: Jana Portnow, MD ', 'Principal Investigator: Tim Cloughesy, MD ', 'Principal Investigator: Santosh Kesari, MD ', 'Principal Investigator: Manish Aghi, MD ', 'Principal Investigator: Tom Mikkelsen, MD ', 'Principal Investigator: George Kaptain, MD, FACS ', 'Principal Investigator: Michael Vogelbaum, MD ', 'Principal Investigator: James B Elder, MD ', 'Principal Investigat…
	19	["Principal Investigator: Jana Portnow, MD ', 'Principal Investigator: Tim Cloughesy, MD ', 'Principal Investigator: Santosh Kesari, MD ', 'Principal Investigator: Manish Aghi, MD ', 'Principal Investigator: Tom Mikkelsen, MD ', 'Principal Investigator: George Kaptain, MD, FACS ', 'Principal Investigator: Michael Vogelbaum, MD ', 'Principal Investigator: James B Elder, MD ', 'Principal Investigat…
	2	["Principal Investigator: Tim Cloughesy, MD ', 'Principal Investigator: Manish Aghi, MD ', 'Principal Investigator: Michael Vogelbaum, MD '"]
	20	["Principal Investigator: Jana Portnow, MD ', 'Principal Investigator: Tim Cloughesy, MD ', 'Principal Investigator: Santosh Kesari, MD ', 'Principal Investigator: Manish Aghi, MD ', 'Principal Investigator: Tom Mikkelsen, MD ', 'Principal Investigator: George Kaptain, MD, FACS ', 'Principal Investigator: Michael Vogelbaum, MD ', 'Principal Investigator: James B Elder, MD ', 'Principal Investigat…
	21	["Principal Investigator: Jana Portnow, MD ', 'Principal Investigator: Tim Cloughesy, MD ', 'Principal Investigator: Santosh Kesari, MD ', 'Principal Investigator: Manish Aghi, MD ', 'Principal Investigator: Tom Mikkelsen, MD ', 'Principal Investigator: George Kaptain, MD, FACS ', 'Principal Investigator: Michael Vogelbaum, MD ', 'Principal Investigator: James B Elder, MD ', 'Principal Investigat…
	22	["Principal Investigator: Jana Portnow, MD ', 'Principal Investigator: Tim Cloughesy, MD ', 'Principal Investigator: David Piccioni, MD ', 'Principal Investigator: Manish Aghi, MD ', 'Principal Investigator: Tobias Walbert, MD ', 'Principal Investigator: George Kaptain, MD, FACS ', 'Principal Investigator: Michael Vogelbaum, MD ', 'Principal Investigator: James B Elder, MD ', 'Principal Investiga…
	25	["Principal Investigator'"]
	3	["Principal Investigator: Tim Cloughesy, MD ', 'Principal Investigator: Manish Aghi, MD ', 'Principal Investigator: Michael Vogelbaum, MD '"]
	4	["Principal Investigator: Tim Cloughesy, MD ', 'Principal Investigator: Manish Aghi, MD ', 'Principal Investigator: Michael Vogelbaum, MD '"]
	5	["Principal Investigator: Tim Cloughesy, MD ', 'Principal Investigator: Manish Aghi, MD ', 'Principal Investigator: Michael Vogelbaum, MD '"]
	6	["Principal Investigator: Tim Cloughesy, MD ', 'Principal Investigator: Manish Aghi, MD ', 'Principal Investigator: Michael Vogelbaum, MD '"]
	7	["Principal Investigator: Tim Cloughesy, MD ', 'Principal Investigator: Manish Aghi, MD ', 'Principal Investigator: Michael Vogelbaum, MD '"]
	8	["Principal Investigator: Tim Cloughesy, MD ', 'Principal Investigator: Santosh Kesari, MD ', 'Principal Investigator: Manish Aghi, MD ', 'Principal Investigator: Michael Vogelbaum, MD '"]
	9	["Principal Investigator: Tim Cloughesy, MD ', 'Principal Investigator: Santosh Kesari, MD ', 'Principal Investigator: Manish Aghi, MD ', 'Principal Investigator: Tom Mikkelsen, MD ', 'Principal Investigator: Michael Vogelbaum, MD '"]
NCT01168401	1	["Principal Investigator: Robert P Gormley, MD, PhD ', 'Principal Investigator: Sharon E Frey, MD ', 'Principal Investigator: John J Treanor, MD '"]
	2	["Principal Investigator: Robert P Gormley, MD, PhD ', 'Principal Investigator: Sharon E Frey, MD ', 'Principal Investigator: John J Treanor, MD '"]
	3	["Principal Investigator: Robert P Gormley, MD, PhD ', 'Principal Investigator: Sharon E Frey, MD ', 'Principal Investigator: John J Treanor, MD '"]
NCT01190982	1	["Principal Investigator: Palanki S Dattatreya, M.D. ', 'Principal Investigator: Sachin V Almel, M.D. ', 'Principal Investigator: Suresh H Advani, M.D. '"]
NCT01199965	1	["Principal Investigator'"]
NCT01244191	1	["Principal Investigator: Luke P Dreisbach, MD '"]
	10	["Principal Investigator: Richard K. Rosenburg, MD ', 'Principal Investigator: Richard K. Rosenburg, MD ', 'Principal Investigator: Manuel R. Modiano, MD ', 'Principal Investigator: Linda L. Garland, MD ', 'Principal Investigator: Luke P Dreisbach, MD ', 'Principal Investigator: Jonathan Goldman, MD ', 'Principal Investigator: Tarek Eldawy, MD ', 'Principal Investigator: Mansoor Saleh, MD ', 'Pri…
	11	["Principal Investigator: Richard K. Rosenburg, MD ', 'Principal Investigator: Richard K. Rosenburg, MD ', 'Principal Investigator: Manuel R. Modiano, MD ', 'Principal Investigator: Linda L. Garland, MD ', 'Principal Investigator: Luke P Dreisbach, MD ', 'Principal Investigator: Jonathan Goldman, MD ', 'Principal Investigator: Tarek Eldawy, MD ', 'Principal Investigator: Mansoor Saleh, MD ', 'Pri…
	12	["Principal Investigator: Richard K. Rosenburg, MD ', 'Principal Investigator: Richard K. Rosenburg, MD ', 'Principal Investigator: Manuel R. Modiano, MD ', 'Principal Investigator: Linda L. Garland, MD ', 'Principal Investigator: Luke P Dreisbach, MD ', 'Principal Investigator: Jonathan Goldman, MD ', 'Principal Investigator: Tarek Eldawy, MD ', 'Principal Investigator: Mansoor Saleh, MD ', 'Pri…
	13	["Principal Investigator: Richard K. Rosenburg, MD ', 'Principal Investigator: Richard K. Rosenburg, MD ', 'Principal Investigator: Manuel R. Modiano, MD ', 'Principal Investigator: Linda L. Garland, MD ', 'Principal Investigator: Luke P Dreisbach, MD ', 'Principal Investigator: Jonathan Goldman, MD ', 'Principal Investigator: Tarek Eldawy, MD ', 'Principal Investigator: Mansoor Saleh, MD ', 'Pri…
	14	["Principal Investigator: Richard K. Rosenburg, MD ', 'Principal Investigator: Richard K. Rosenburg, MD ', 'Principal Investigator: Manuel R. Modiano, MD ', 'Principal Investigator: Linda L. Garland, MD ', 'Principal Investigator: Ronald B. Natale, MD ', 'Principal Investigator: Luke P Dreisbach, MD ', 'Principal Investigator: Jonathan Goldman, MD ', 'Principal Investigator: Tarek Eldawy, MD ', '…
	15	["Principal Investigator: Richard K. Rosenburg, MD ', 'Principal Investigator: Richard K. Rosenburg, MD ', 'Principal Investigator: Manuel R. Modiano, MD ', 'Principal Investigator: Linda L. Garland, MD ', 'Principal Investigator: Ronald B. Natale, MD ', 'Principal Investigator: Luke P Dreisbach, MD ', 'Principal Investigator: Jonathan Goldman, MD ', 'Principal Investigator: Robert M. Jotte, MD '…
	16	["Principal Investigator: Richard K. Rosenburg, MD ', 'Principal Investigator: Richard K. Rosenburg, MD ', 'Principal Investigator: Manuel R. Modiano, MD ', 'Principal Investigator: Linda L. Garland, MD ', 'Principal Investigator: Ronald B. Natale, MD ', 'Principal Investigator: Luke P Dreisbach, MD ', 'Principal Investigator: Jonathan Goldman, MD ', 'Principal Investigator: Robert M. Jotte, MD '…
	17	["Principal Investigator: Richard K. Rosenburg, MD ', 'Principal Investigator: Richard K. Rosenburg, MD ', 'Principal Investigator: Manuel R. Modiano, MD ', 'Principal Investigator: Linda L. Garland, MD ', 'Principal Investigator: Ronald B. Natale, MD ', 'Principal Investigator: Luke P Dreisbach, MD ', 'Principal Investigator: Jonathan Goldman, MD ', 'Principal Investigator: Robert M. Jotte, MD '…
	18	["Principal Investigator: Richard K. Rosenburg, MD ', 'Principal Investigator: Richard K. Rosenburg, MD ', 'Principal Investigator: Manuel R. Modiano, MD ', 'Principal Investigator: Linda L. Garland, MD ', 'Principal Investigator: Ronald B. Natale, MD ', 'Principal Investigator: Luke P Dreisbach, MD ', 'Principal Investigator: Jonathan Goldman, MD ', 'Principal Investigator: Robert M. Jotte, MD '…
	19	["Principal Investigator: Richard K. Rosenburg, MD ', 'Principal Investigator: Richard K. Rosenburg, MD ', 'Principal Investigator: Manuel R. Modiano, MD ', 'Principal Investigator: Linda L. Garland, MD ', 'Principal Investigator: Ronald B. Natale, MD ', 'Principal Investigator: Luke P Dreisbach, MD ', 'Principal Investigator: Jonathan Goldman, MD ', 'Principal Investigator: Robert M. Jotte, MD '…
	2	["Principal Investigator: Luke P Dreisbach, MD ', 'Principal Investigator: Jonathan Goldman, MD ', 'Principal Investigator: Jonathan Goldman, MD ', 'Principal Investigator: Tarek Eldawy, MD ', 'Principal Investigator: Mansoor Saleh, MD ', 'Principal Investigator: Holavanahalli Keshava-Prasad, MD ', 'Principal Investigator: William J. Edenfield, MD ', 'Principal Investigator: David R. Spigel, MD '…
	20	["Principal Investigator: Richard K. Rosenburg, MD ', 'Principal Investigator: Richard K. Rosenburg, MD ', 'Principal Investigator: Manuel R. Modiano, MD ', 'Principal Investigator: Linda L. Garland, MD ', 'Principal Investigator: Ronald B. Natale, MD ', 'Principal Investigator: Luke P Dreisbach, MD ', 'Principal Investigator: Jonathan Goldman, MD ', 'Principal Investigator: Robert M. Jotte, MD '…
	21	["Principal Investigator: Richard K. Rosenburg, MD ', 'Principal Investigator: Richard K. Rosenburg, MD ', 'Principal Investigator: Manuel R. Modiano, MD ', 'Principal Investigator: Linda L. Garland, MD ', 'Principal Investigator: Ronald B. Natale, MD ', 'Principal Investigator: Luke P Dreisbach, MD ', 'Principal Investigator: Jonathan Goldman, MD ', 'Principal Investigator: Robert M. Jotte, MD '…
	22	["Principal Investigator: Richard K. Rosenburg, MD ', 'Principal Investigator: Richard K. Rosenburg, MD ', 'Principal Investigator: Manuel R. Modiano, MD ', 'Principal Investigator: Linda L. Garland, MD ', 'Principal Investigator: Ronald B. Natale, MD ', 'Principal Investigator: Luke P Dreisbach, MD ', 'Principal Investigator: Jonathan Goldman, MD ', 'Principal Investigator: Robert M. Jotte, MD '…
	23	["Principal Investigator: Richard K. Rosenburg, MD ', 'Principal Investigator: Richard K. Rosenburg, MD ', 'Principal Investigator: Manuel R. Modiano, MD ', 'Principal Investigator: Linda L. Garland, MD ', 'Principal Investigator: Ronald B. Natale, MD ', 'Principal Investigator: Luke P Dreisbach, MD ', 'Principal Investigator: Jonathan Goldman, MD ', 'Principal Investigator: Robert M. Jotte, MD '…
	24	["Principal Investigator: Richard K. Rosenburg, MD ', 'Principal Investigator: Richard K. Rosenburg, MD ', 'Principal Investigator: Manuel R. Modiano, MD ', 'Principal Investigator: Linda L. Garland, MD ', 'Principal Investigator: Ronald B. Natale, MD ', 'Principal Investigator: Luke P Dreisbach, MD ', 'Principal Investigator: Jonathan Goldman, MD ', 'Principal Investigator: Robert M. Jotte, MD '…
	3	["Principal Investigator: Richard K. Rosenberg, MD ', 'Principal Investigator: Luke P Dreisbach, MD ', 'Principal Investigator: Jonathan Goldman, MD ', 'Principal Investigator: Jonathan Goldman, MD ', 'Principal Investigator: Tarek Eldawy, MD ', 'Principal Investigator: Mansoor Saleh, MD ', 'Principal Investigator: Robert C. Hermann, MD ', 'Principal Investigator: Thomas L. Whittaker, MD ', 'Prin…
	4	["Principal Investigator: Richard K. Rosenberg, MD ', 'Principal Investigator: Richard K. Rosenberg, MD ', 'Principal Investigator: Luke P Dreisbach, MD ', 'Principal Investigator: Jonathan Goldman, MD ', 'Principal Investigator: Jonathan Goldman, MD ', 'Principal Investigator: Tarek Eldawy, MD ', 'Principal Investigator: Mansoor Saleh, MD ', 'Principal Investigator: Robert C. Hermann, MD ', 'Pri…
	5	["Principal Investigator: Richard K. Rosenberg, MD ', 'Principal Investigator: Richard K. Rosenberg, MD ', 'Principal Investigator: Manuel R. Modiano, MD ', 'Principal Investigator: Luke P Dreisbach, MD ', 'Principal Investigator: Jonathan Goldman, MD ', 'Principal Investigator: Jonathan Goldman, MD ', 'Principal Investigator: Tarek Eldawy, MD ', 'Principal Investigator: Mansoor Saleh, MD ', 'Pri…
	6	["Principal Investigator: Richard K. Rosenburg, MD ', 'Principal Investigator: Richard K. Rosenburg, MD ', 'Principal Investigator: Manuel R. Modiano, MD ', 'Principal Investigator: Luke P Dreisbach, MD ', 'Principal Investigator: Jonathan Goldman, MD ', 'Principal Investigator: Tarek Eldawy, MD ', 'Principal Investigator: Mansoor Saleh, MD ', 'Principal Investigator: Robert C. Herman, MD ', 'Pri…
	7	["Principal Investigator: Richard K. Rosenburg, MD ', 'Principal Investigator: Richard K. Rosenburg, MD ', 'Principal Investigator: Manuel R. Modiano, MD ', 'Principal Investigator: Luke P Dreisbach, MD ', 'Principal Investigator: Jonathan Goldman, MD ', 'Principal Investigator: Tarek Eldawy, MD ', 'Principal Investigator: Mansoor Saleh, MD ', 'Principal Investigator: Robert C. Herman, MD ', 'Pri…
	8	["Principal Investigator: Richard K. Rosenburg, MD ', 'Principal Investigator: Richard K. Rosenburg, MD ', 'Principal Investigator: Manuel R. Modiano, MD ', 'Principal Investigator: Luke P Dreisbach, MD ', 'Principal Investigator: Jonathan Goldman, MD ', 'Principal Investigator: Tarek Eldawy, MD ', 'Principal Investigator: Mansoor Saleh, MD ', 'Principal Investigator: Robert C. Herman, MD ', 'Pri…
	9	["Principal Investigator: Richard K. Rosenburg, MD ', 'Principal Investigator: Richard K. Rosenburg, MD ', 'Principal Investigator: Manuel R. Modiano, MD ', 'Principal Investigator: Luke P Dreisbach, MD ', 'Principal Investigator: Jonathan Goldman, MD ', 'Principal Investigator: Tarek Eldawy, MD ', 'Principal Investigator: Mansoor Saleh, MD ', 'Principal Investigator: Robert C. Herman, MD ', 'Pri…
NCT01248923	6	["Principal Investigator: Jeffrey A Zonder, MD '"]
	7	["Principal Investigator: Jeffrey A Zonder, MD '"]
NCT01262339	1	["Principal Investigator: Joyce Teng, MD, PhD '"]
NCT01330979	1	["Principal Investigator: Robert N Weinreb, M.D. '"]
	2	["Principal Investigator: Robert N Weinreb, M.D. '"]
	3	["Principal Investigator: Robert N Weinreb, M.D. '"]
NCT01345201	1	["Principal Investigator: David Smith, M.D. ', 'Principal Investigator: Kyriakos P. Papadopoulos, MD '"]
	2	["Principal Investigator: David Smith, M.D. ', 'Principal Investigator: Kyriakos P. Papadopoulos, MD '"]
	3	["Principal Investigator: David Smith, M.D. ', 'Principal Investigator: Kyriakos P. Papadopoulos, MD '"]
	4	["Principal Investigator: David Smith, M.D. ', 'Principal Investigator: Kyriakos P. Papadopoulos, MD '"]
	5	["Principal Investigator: Lee S Rosen, MD ', 'Principal Investigator: David Smith, M.D. ', 'Principal Investigator: Kyriakos P. Papadopoulos, MD '"]
	6	["Principal Investigator: Lee S Rosen, MD ', 'Principal Investigator: David Smith, M.D. ', 'Principal Investigator: Kyriakos P. Papadopoulos, MD '"]
	7	["Principal Investigator: Lee S Rosen, MD ', 'Principal Investigator: David Smith, M.D. ', 'Principal Investigator: Kyriakos P. Papadopoulos, MD '"]
NCT01351935	1	["Principal Investigator: Daruka Mahadevan, MD ', 'Principal Investigator: Wael Harb, MD ', 'Principal Investigator: Jennifer Brown, MD ', 'Principal Investigator: Janice Gabrilove, MD ', 'Principal Investigator: John Sweetenham, MD '"]
	10	['\'Principal Investigator: Schreeder, MD \\\', \\\'Principal Investigator: Daruka Mahadevan, MD \\\', \\\'Principal Investigator: Thomas Kipps, MD \\\', \\\'Principal Investigator: James Foran, MD \\\', \\\'Principal Investigator: Shou MA, MD \\\', \\\'Principal Investigator: Wael Harb, MD \\\', \\\'Principal Investigator: Jennifer Brown, MD \\\', \\\'Principal Investigator: Janice Gabrilove, MD…
	11	['\'Principal Investigator: Schreeder, MD \\\', \\\'Principal Investigator: Daruka Mahadevan, MD \\\', \\\'Principal Investigator: Thomas Kipps, MD \\\', \\\'Principal Investigator: James Foran, MD \\\', \\\'Principal Investigator: Shou MA, MD \\\', \\\'Principal Investigator: Wael Harb, MD \\\', \\\'Principal Investigator: Jennifer Brown, MD \\\', \\\'Principal Investigator: Janice Gabrilove, MD…
	12	['\'Principal Investigator: Schreeder, MD \\\', \\\'Principal Investigator: Daruka Mahadevan, MD \\\', \\\'Principal Investigator: Thomas Kipps, MD \\\', \\\'Principal Investigator: James Foran, MD \\\', \\\'Principal Investigator: Shou MA, MD \\\', \\\'Principal Investigator: Wael Harb, MD \\\', \\\'Principal Investigator: Jennifer Brown, MD \\\', \\\'Principal Investigator: Janice Gabrilove, MD…
	13	["Principal Investigator: Schreeder, MD ', 'Principal Investigator: Tom Miller, MD ', 'Principal Investigator: Thomas Kipps, MD ', 'Principal Investigator: James Foran, MD ', 'Principal Investigator: Shou MA, MD ', 'Principal Investigator: Wael Harb, MD ', 'Principal Investigator: Jennifer Brown, MD ', 'Principal Investigator: Janice Gabrilove, MD ', 'Principal Investigator: Paul Barr, MD ', 'Pri…
	14	["Principal Investigator: Schreeder, MD ', 'Principal Investigator: Tom Miller, MD ', 'Principal Investigator: Thomas Kipps, MD ', 'Principal Investigator: James Foran, MD ', 'Principal Investigator: Shou MA, MD ', 'Principal Investigator: Wael Harb, MD ', 'Principal Investigator: Jennifer Brown, MD ', 'Principal Investigator: Janice Gabrilove, MD ', 'Principal Investigator: Paul Barr, MD ', 'Pri…
	2	["Principal Investigator: Daruka Mahadevan, MD ', 'Principal Investigator: Wael Harb, MD ', 'Principal Investigator: Jennifer Brown, MD ', 'Principal Investigator: Janice Gabrilove, MD ', 'Principal Investigator: John Sweetenham, MD '"]
	3	["Principal Investigator: Daruka Mahadevan, MD ', 'Principal Investigator: Wael Harb, MD ', 'Principal Investigator: Jennifer Brown, MD ', 'Principal Investigator: Janice Gabrilove, MD ', 'Principal Investigator: John Sweetenham, MD '"]
	4	["Principal Investigator: Daruka Mahadevan, MD ', 'Principal Investigator: Wael Harb, MD ', 'Principal Investigator: Jennifer Brown, MD ', 'Principal Investigator: Janice Gabrilove, MD ', 'Principal Investigator: John Sweetenham, MD ', 'Principal Investigator: Jeff Sharman, MD '"]
	5	["Principal Investigator: Daruka Mahadevan, MD ', 'Principal Investigator: Wael Harb, MD ', 'Principal Investigator: Jennifer Brown, MD ', 'Principal Investigator: Janice Gabrilove, MD ', 'Principal Investigator: John Sweetenham, MD ', 'Principal Investigator: Jeff Sharman, MD '"]
	6	["Principal Investigator: Daruka Mahadevan, MD ', 'Principal Investigator: Wael Harb, MD ', 'Principal Investigator: Jennifer Brown, MD ', 'Principal Investigator: Janice Gabrilove, MD ', 'Principal Investigator: John Sweetenham, MD ', 'Principal Investigator: Jeff Sharman, MD '"]
	7	['\'Principal Investigator: Schreeder, MD \\\', \\\'Principal Investigator: Daruka Mahadevan, MD \\\', \\\'Principal Investigator: James Foran, MD \\\', \\\'Principal Investigator: Shou MA, MD \\\', \\\'Principal Investigator: Wael Harb, MD \\\', \\\'Principal Investigator: Jennifer Brown, MD \\\', \\\'Principal Investigator: Janice Gabrilove, MD \\\', \\\'Principal Investigator: Paul Barr, MD \\…
	8	['\'Principal Investigator: Schreeder, MD \\\', \\\'Principal Investigator: Daruka Mahadevan, MD \\\', \\\'Principal Investigator: James Foran, MD \\\', \\\'Principal Investigator: Shou MA, MD \\\', \\\'Principal Investigator: Wael Harb, MD \\\', \\\'Principal Investigator: Jennifer Brown, MD \\\', \\\'Principal Investigator: Janice Gabrilove, MD \\\', \\\'Principal Investigator: Paul Barr, MD \\…
	9	['\'Principal Investigator: Schreeder, MD \\\', \\\'Principal Investigator: Daruka Mahadevan, MD \\\', \\\'Principal Investigator: James Foran, MD \\\', \\\'Principal Investigator: Shou MA, MD \\\', \\\'Principal Investigator: Wael Harb, MD \\\', \\\'Principal Investigator: Jennifer Brown, MD \\\', \\\'Principal Investigator: Janice Gabrilove, MD \\\', \\\'Principal Investigator: Paul Barr, MD \\…
NCT01380197	3	["\\\\nPrincipal Investigator'"]
NCT01386554	1	["Principal Investigator', 'Principal Investigator: Chris Sholer, MD ', 'Principal Investigator: James Tumlin, MD ', 'Principal Investigator: Daniel Cattran, MD, FRCPC '"]
	10	["Principal Investigator', 'Principal Investigator: Edgar Jaimes, MD ', 'Principal Investigator: Sungchun Lee, MD ', 'Principal Investigator: Bhupinder Singh, MD ', 'Principal Investigator: Liqun Bai, MD ', 'Principal Investigator: Naveen Atray, MD ', 'Principal Investigator: Susie Lew, MD ', 'Principal Investigator: Ashwani Gupta, MD ', 'Principal Investigator: Antonio Guasch, MD ', 'Principal I…
	11	["Principal Investigator: Edgar Jaimes, MD ', 'Principal Investigator: Sungchun Lee, MD ', 'Principal Investigator: Bhupinder Singh, MD ', 'Principal Investigator: Liqun Bai, MD ', 'Principal Investigator: Naveen Atray, MD ', 'Principal Investigator: Susie Lew, MD ', 'Principal Investigator: Ashwani Gupta, MD ', 'Principal Investigator: Antonio Guasch, MD ', 'Principal Investigator: Mark Smith, M…
	12	["Principal Investigator: Edgar Jaimes, MD ', 'Principal Investigator: Sungchun Lee, MD ', 'Principal Investigator: Liqun Bai, MD ', 'Principal Investigator: Naveen Atray, MD ', 'Principal Investigator: Susie Lew, MD ', 'Principal Investigator: Ashwani Gupta, MD ', 'Principal Investigator: Antonio Guasch, MD ', 'Principal Investigator: Mark Smith, MD ', 'Principal Investigator: Sreedhara Alla, MD…
	13	["Principal Investigator: Edgar Jaimes, MD ', 'Principal Investigator: Naveen Atray, MD ', 'Principal Investigator: Susie Lew, MD ', 'Principal Investigator: Ashwani Gupta, MD ', 'Principal Investigator: Antonio Guasch, MD ', 'Principal Investigator: Mark Smith, MD ', 'Principal Investigator: Sreedhara Alla, MD ', 'Principal Investigator: Patrick Gipson, MD ', 'Principal Investigator: Fernando Fe…
	14	["Principal Investigator: Edgar Jaimes, MD ', 'Principal Investigator: Minhtri Nguyen, MD ', 'Principal Investigator: Richard Lafayette, MD ', 'Principal Investigator: Naveen Atray, MD ', 'Principal Investigator: Susie Lew, MD ', 'Principal Investigator: Ashwani Gupta, MD ', 'Principal Investigator: Antonio Guasch, MD ', 'Principal Investigator: Mark Smith, MD ', 'Principal Investigator: Patrick …
	15	["Principal Investigator: Edgar Jaimes, MD ', 'Principal Investigator: Minhtri Nguyen, MD ', 'Principal Investigator: Richard Lafayette, MD ', 'Principal Investigator: Naveen Atray, MD ', 'Principal Investigator: Susie Lew, MD ', 'Principal Investigator: Ashwani Gupta, MD ', 'Principal Investigator: Antonio Guasch, MD ', 'Principal Investigator: Mark Smith, MD ', 'Principal Investigator: Patrick …
	16	["Principal Investigator: Edgar Jaimes, MD ', 'Principal Investigator: Minhtri Nguyen, MD ', 'Principal Investigator: Richard Lafayette, MD ', 'Principal Investigator: Naveen Atray, MD ', 'Principal Investigator: Susie Lew, MD ', 'Principal Investigator: Ashwani Gupta, MD ', 'Principal Investigator: Antonio Guasch, MD ', 'Principal Investigator: Mark Smith, MD ', 'Principal Investigator: Patrick …
	2	["Principal Investigator', 'Principal Investigator: Zeev Sharon, MD ', 'Principal Investigator: Sreedhara Alla, MD ', 'Principal Investigator: William Moore, MD ', 'Principal Investigator: Chris Sholer, MD ', 'Principal Investigator: James Tumlin, MD ', 'Principal Investigator: Daniel Cattran, MD, FRCPC '"]
	3	["Principal Investigator', 'Principal Investigator: Zeev Sharon, MD ', 'Principal Investigator: Sreedhara Alla, MD ', 'Principal Investigator: William Moore, MD ', 'Principal Investigator: Chris Sholer, MD ', 'Principal Investigator: James Tumlin, MD ', 'Principal Investigator: Daniel Cattran, MD, FRCPC '"]
	4	["Principal Investigator', 'Principal Investigator: Bhupinder Singh, MD ', 'Principal Investigator: Naveen Atray, MD ', 'Principal Investigator: Mark Smith, MD ', 'Principal Investigator: Zeev Sharon, MD ', 'Principal Investigator: Sreedhara Alla, MD ', 'Principal Investigator: William Moore, MD ', 'Principal Investigator: Chris Sholer, MD ', 'Principal Investigator: James Tumlin, MD ', 'Principa…
	5	["Principal Investigator', 'Principal Investigator: Sungchun Lee, MD ', 'Principal Investigator: Bhupinder Singh, MD ', 'Principal Investigator: Naveen Atray, MD ', 'Principal Investigator: Mark Smith, MD ', 'Principal Investigator: Zeev Sharon, MD ', 'Principal Investigator: Sreedhara Alla, MD ', 'Principal Investigator: Fernando Fervenza, MD ', 'Principal Investigator: Vimal Derebail, MD ', 'Pr…
	6	["Principal Investigator', 'Principal Investigator: Sungchun Lee, MD ', 'Principal Investigator: Bhupinder Singh, MD ', 'Principal Investigator: Liqun Bai, MD ', 'Principal Investigator: Naveen Atray, MD ', 'Principal Investigator: Mark Smith, MD ', 'Principal Investigator: Zeev Sharon, MD ', 'Principal Investigator: Sreedhara Alla, MD ', 'Principal Investigator: Patrick Gipson, MD ', 'Principal …
	7	["Principal Investigator', 'Principal Investigator: Jaimes Edgar, MD ', 'Principal Investigator: Sungchun Lee, MD ', 'Principal Investigator: Bhupinder Singh, MD ', 'Principal Investigator: Liqun Bai, MD ', 'Principal Investigator: Naveen Atray, MD ', 'Principal Investigator: Susie Lew, MD ', 'Principal Investigator: Ashwani Gupta, MD ', 'Principal Investigator: Antonio Guasch, MD ', 'Principal I…
	8	["Principal Investigator', 'Principal Investigator: Jaimes Edgar, MD ', 'Principal Investigator: Sungchun Lee, MD ', 'Principal Investigator: Bhupinder Singh, MD ', 'Principal Investigator: Liqun Bai, MD ', 'Principal Investigator: Naveen Atray, MD ', 'Principal Investigator: Susie Lew, MD ', 'Principal Investigator: Ashwani Gupta, MD ', 'Principal Investigator: Antonio Guasch, MD ', 'Principal I…
	9	["Principal Investigator', 'Principal Investigator: Edgar Jaimes, MD ', 'Principal Investigator: Sungchun Lee, MD ', 'Principal Investigator: Bhupinder Singh, MD ', 'Principal Investigator: Liqun Bai, MD ', 'Principal Investigator: Naveen Atray, MD ', 'Principal Investigator: Susie Lew, MD ', 'Principal Investigator: Ashwani Gupta, MD ', 'Principal Investigator: Antonio Guasch, MD ', 'Principal I…
NCT01391208	1	["Principal Investigator: D. Kim Turgeon, M.D. '"]
	2	["\\\\nPrincipal Investigator', 'Principal Investigator: D. Kim Turgeon, M.D. '"]
	3	["\\\\nPrincipal Investigator'"]
NCT01395901	1	["Principal Investigator: David Boyer, MD ', 'Principal Investigator: Tim Melson, MD ', 'Principal Investigator: Howard W. Harris, MD ', 'Principal Investigator: Enikö Ujhelyi, MD ', 'Principal Investigator: Tibor Nyulasi, MD ', 'Principal Investigator: Lajos Jobbágy, MD ', 'Principal Investigator: Attila Havas, MD '"]
	10	["Principal Investigator: David Boyer, MD ', 'Principal Investigator: Tim Melson, MD ', 'Principal Investigator: Sudha A. Ved, MD ', 'Principal Investigator: Keith Candiotti, MD ', 'Principal Investigator: Donna Holder, MD ', 'Principal Investigator: Scott Berry, MD ', 'Principal Investigator: Bharathi Gourkanti, MD ', 'Principal Investigator: Robert Valley, MD ', 'Principal Investigator: Allison…
	2	["Principal Investigator: David Boyer, MD ', 'Principal Investigator: Tim Melson, MD ', 'Principal Investigator: Scott Berry, MD ', 'Principal Investigator: Howard W. Harris, MD ', 'Principal Investigator: Enikö Ujhelyi, MD ', 'Principal Investigator: Tibor Nyulasi, MD ', 'Principal Investigator: Lajos Jobbágy, MD ', 'Principal Investigator: Attila Havas, MD '"]
	3	["Principal Investigator: David Boyer, MD ', 'Principal Investigator: Tim Melson, MD ', 'Principal Investigator: Scott Berry, MD ', 'Principal Investigator: Bharathi Gourkanti, MD ', 'Principal Investigator: Howard W. Harris, MD ', 'Principal Investigator: Balàzs Szabo, MD ', 'Principal Investigator: Enikö Ujhelyi, MD ', 'Principal Investigator: Tibor Nyulasi, MD ', 'Principal Investigator: Lajos…
	4	["Principal Investigator: David Boyer, MD ', 'Principal Investigator: Tim Melson, MD ', 'Principal Investigator: Keith Candiotti, MD ', 'Principal Investigator: Scott Berry, MD ', 'Principal Investigator: Bharathi Gourkanti, MD ', 'Principal Investigator: Howard W. Harris, MD ', 'Principal Investigator: Viktor Chrobok, MD ', 'Principal Investigator: Vladimir Mihal, MD ', 'Principal Investigator: …
	5	["Principal Investigator: David Boyer, MD ', 'Principal Investigator: Tim Melson, MD ', 'Principal Investigator: Keith Candiotti, MD ', 'Principal Investigator: Scott Berry, MD ', 'Principal Investigator: Bharathi Gourkanti, MD ', 'Principal Investigator: Howard W. Harris, MD ', 'Principal Investigator: Viktor Chrobok, MD ', 'Principal Investigator: Vladimir Mihal, MD ', 'Principal Investigator: …
	6	["Principal Investigator: David Boyer, MD ', 'Principal Investigator: Tim Melson, MD ', 'Principal Investigator: Keith Candiotti, MD ', 'Principal Investigator: Scott Berry, MD ', 'Principal Investigator: Bharathi Gourkanti, MD ', 'Principal Investigator: Michael Lee, MD ', 'Principal Investigator: Howard W. Harris, MD ', 'Principal Investigator: Samia Khalil, MD ', 'Principal Investigator: Vikto…
	7	["Principal Investigator: David Boyer, MD ', 'Principal Investigator: Tim Melson, MD ', 'Principal Investigator: Keith Candiotti, MD ', 'Principal Investigator: Scott Berry, MD ', 'Principal Investigator: Bharathi Gourkanti, MD ', 'Principal Investigator: Michael Lee, MD ', 'Principal Investigator: Howard W. Harris, MD ', 'Principal Investigator: Samia Khalil, MD ', 'Principal Investigator: Vikto…
	8	["Principal Investigator: David Boyer, MD ', 'Principal Investigator: Tim Melson, MD ', 'Principal Investigator: Sudha A. Ved, MD ', 'Principal Investigator: Keith Candiotti, MD ', 'Principal Investigator: Donna Holder, MD ', 'Principal Investigator: Scott Berry, MD ', 'Principal Investigator: Bharathi Gourkanti, MD ', 'Principal Investigator: Michael Lee, MD ', 'Principal Investigator: Howard W.…
	9	["Principal Investigator: David Boyer, MD ', 'Principal Investigator: Tim Melson, MD ', 'Principal Investigator: Sudha A. Ved, MD ', 'Principal Investigator: Keith Candiotti, MD ', 'Principal Investigator: Donna Holder, MD ', 'Principal Investigator: Scott Berry, MD ', 'Principal Investigator: Bharathi Gourkanti, MD ', 'Principal Investigator: Robert Valley, MD ', 'Principal Investigator: Michael…
NCT01417780	1	["Principal Investigator: Mitchell Cohen, MD ', 'Principal Investigator: Frederick Moore, MD ', 'Principal Investigator: Manjari Joshi, MD ', 'Principal Investigator: John Mazuski, MD ', 'Principal Investigator: Martin Schreiber, MD ', 'Principal Investigator: Jason Sperry, MD ', 'Principal Investigator: Eileen Bulger, MD '"]
	2	["Principal Investigator: Mitchell Cohen, MD ', 'Principal Investigator: Frederick Moore, MD ', 'Principal Investigator: Manjari Joshi, MD ', 'Principal Investigator: John Mazuski, MD ', 'Principal Investigator: Martin Schreiber, MD ', 'Principal Investigator: Jason Sperry, MD ', 'Principal Investigator: Robert Sawyer, MD ', 'Principal Investigator: Eileen Bulger, MD '"]
	3	["Principal Investigator: Mitchell Cohen, MD ', 'Principal Investigator: Frederick Moore, MD ', 'Principal Investigator: Manjari Joshi, MD ', 'Principal Investigator: John Mazuski, MD ', 'Principal Investigator: Martin Schreiber, MD ', 'Principal Investigator: Jason Sperry, MD ', 'Principal Investigator: Eileen Bulger, MD '"]
	4	["Principal Investigator: Demetrios Demetriades, MD, PhD ', 'Principal Investigator: Mitchell Cohen, MD ', 'Principal Investigator: Frederick Moore, MD ', 'Principal Investigator: Manjari Joshi, MD ', 'Principal Investigator: Martin Schreiber, MD ', 'Principal Investigator: Jason Sperry, MD ', 'Principal Investigator: Eileen Bulger, MD '"]
	5	["Principal Investigator: Demetrios Demetriades, MD, PhD ', 'Principal Investigator: Mitchell Cohen, MD ', 'Principal Investigator: Frederick Moore, MD ', 'Principal Investigator: Manjari Joshi, MD ', 'Principal Investigator: Martin Schreiber, MD ', 'Principal Investigator: Jason Sperry, MD ', 'Principal Investigator: Eileen Bulger, MD '"]
	6	["Principal Investigator: Demetrios Demetriades, MD, PhD ', 'Principal Investigator: Mitchell Cohen, MD ', 'Principal Investigator: Frederick Moore, MD ', 'Principal Investigator: Manjari Joshi, MD ', 'Principal Investigator: Martin Schreiber, MD ', 'Principal Investigator: Jason Sperry, MD ', 'Principal Investigator: Eileen Bulger, MD '"]
	7	["Principal Investigator: Demetrios Demetriades, MD, PhD ', 'Principal Investigator: Mitchell Cohen, MD ', 'Principal Investigator: Frederick Moore, MD ', 'Principal Investigator: Manjari Joshi, MD ', 'Principal Investigator: Martin Schreiber, MD ', 'Principal Investigator: Jason Sperry, MD ', 'Principal Investigator: Eileen Bulger, MD '"]
	8	["Principal Investigator: Demetrios Demetriades, MD, PhD ', 'Principal Investigator: Mitchell Cohen, MD ', 'Principal Investigator: Frederick Moore, MD ', 'Principal Investigator: Manjari Joshi, MD ', 'Principal Investigator: Martin Schreiber, MD ', 'Principal Investigator: Jason Sperry, MD ', 'Principal Investigator: Eileen Bulger, MD '"]
	9	["Principal Investigator: Demetrios Demetriades, MD, PhD ', 'Principal Investigator: Mitchell Cohen, MD ', 'Principal Investigator: Frederick Moore, MD ', 'Principal Investigator: Manjari Joshi, MD ', 'Principal Investigator: Martin Schreiber, MD ', 'Principal Investigator: Jason Sperry, MD ', 'Principal Investigator: Eileen Bulger, MD '"]
NCT01437852	1	["Principal Investigator: James H Holmes, IV, MD FACS '"]
	10	["Principal Investigator: Michael Schurr, MD FACS ', 'Principal Investigator: James H Holmes, IV, MD FACS ', 'Principal Investigator: LTC Booker T King, MD '"]
	11	["Principal Investigator: Kevin N. Foster, MD ', 'Principal Investigator: Michael Schurr, MD FACS ', 'Principal Investigator: James H Holmes, IV, MD FACS ', 'Principal Investigator: LTC Booker T King, MD '"]
	2	["Principal Investigator: Kevin N. Foster, MD ', 'Principal Investigator: Michael Schurr, MD FACS ', 'Principal Investigator: James H Holmes, IV, MD FACS ', 'Principal Investigator: Lee D Faucher, MD '"]
	3	["Principal Investigator: Kevin N. Foster, MD ', 'Principal Investigator: Michael Schurr, MD FACS ', 'Principal Investigator: James H Holmes, IV, MD FACS ', 'Principal Investigator: Lee D Faucher, MD '"]
	4	["Principal Investigator: Kevin N. Foster, MD ', 'Principal Investigator: Michael Schurr, MD FACS ', 'Principal Investigator: James H Holmes, IV, MD FACS ', 'Principal Investigator: Steven Wolf, MD ', 'Principal Investigator: Lee D Faucher, MD '"]
	5	["Principal Investigator: Kevin N. Foster, MD ', 'Principal Investigator: Michael Schurr, MD FACS ', 'Principal Investigator: James H Holmes, IV, MD FACS ', 'Principal Investigator: Steven Wolf, MD ', 'Principal Investigator: LTC Booker T King, MD ', 'Principal Investigator: Lee D Faucher, MD '"]
	6	["Principal Investigator: Kevin N. Foster, MD ', 'Principal Investigator: Michael Schurr, MD FACS ', 'Principal Investigator: James H Holmes, IV, MD FACS ', 'Principal Investigator: Steven Wolf, MD ', 'Principal Investigator: LTC Booker T King, MD ', 'Principal Investigator: Lee D Faucher, MD '"]
	9	["Principal Investigator: Michael Schurr, MD FACS ', 'Principal Investigator: James H Holmes, IV, MD FACS '"]
NCT01497925	1	["Principal Investigator: Primo N. Lara, Jr., M.D, '"]
	10	["Principal Investigator: Primo N. Lara, Jr., M.D, '"]
	2	["Principal Investigator: Primo N. Lara, Jr., M.D, '"]
	3	["Principal Investigator: Primo N. Lara, Jr., M.D, '"]
	4	["Principal Investigator: Primo N. Lara, Jr., M.D, '"]
	5	["Principal Investigator: Primo N. Lara, Jr., M.D, '"]
	6	["Principal Investigator: Primo N. Lara, Jr., M.D, '"]
	7	["Principal Investigator: Primo N. Lara, Jr., M.D, '"]
	8	["Principal Investigator: Primo N. Lara, Jr., M.D, '"]
	9	["Principal Investigator: Primo N. Lara, Jr., M.D, '"]
NCT01506934	1	["Principal Investigator: Site Reference ID/Investigator# 51465 ', 'Principal Investigator: Site Reference ID/Investigator# 61282 ', 'Principal Investigator: Site Reference ID/Investigator# 51463 ', 'Principal Investigator: Site Reference ID/Investigator# 52122 '"]
NCT01526928	19	["Principal Investigator: Karen Reckamp ', 'Principal Investigator: Haresh Jhangiani ', 'Principal Investigator: Barbara Gitlitz ', 'Principal Investigator: Ronald Natale ', 'Principal Investigator: Sai-Hong Ou ', 'Principal Investigator: Jonathan Goldman ', 'Principal Investigator: Heather Wakelee ', 'Principal Investigator: Raul Mena ', 'Principal Investigator: Merrill Shum ', 'Principal Invest…
	20	["Principal Investigator: Karen Reckamp ', 'Principal Investigator: Haresh Jhangiani ', 'Principal Investigator: Barbara Gitlitz ', 'Principal Investigator: Ronald Natale ', 'Principal Investigator: Sai-Hong Ou ', 'Principal Investigator: Jonathan Goldman ', 'Principal Investigator: Heather Wakelee ', 'Principal Investigator: Raul Mena ', 'Principal Investigator: Merrill Shum ', 'Principal Invest…
	21	["Principal Investigator: Karen Reckamp ', 'Principal Investigator: Haresh Jhangiani ', 'Principal Investigator: Barbara Gitlitz ', 'Principal Investigator: Ronald Natale ', 'Principal Investigator: Sai-Hong Ou ', 'Principal Investigator: David Gandara ', 'Principal Investigator: Jonathan Goldman ', 'Principal Investigator: Heather Wakelee ', 'Principal Investigator: Raul Mena ', 'Principal Inves…
	22	["Principal Investigator: Karen Reckamp ', 'Principal Investigator: Haresh Jhangiani ', 'Principal Investigator: Barbara Gitlitz ', 'Principal Investigator: Ronald Natale ', 'Principal Investigator: Sai-Hong Ou ', 'Principal Investigator: David Gandara ', 'Principal Investigator: Jonathan Goldman ', 'Principal Investigator: Heather Wakelee ', 'Principal Investigator: Raul Mena ', 'Principal Inves…
	23	["Principal Investigator: Karen Reckamp ', 'Principal Investigator: Haresh Jhangiani ', 'Principal Investigator: Barbara Gitlitz ', 'Principal Investigator: Ronald Natale ', 'Principal Investigator: Sai-Hong Ou ', 'Principal Investigator: David Gandara ', 'Principal Investigator: Jonathan Goldman ', 'Principal Investigator: Heather Wakelee ', 'Principal Investigator: Raul Mena ', 'Principal Inves…
	24	["Principal Investigator: Karen Reckamp ', 'Principal Investigator: Haresh Jhangiani ', 'Principal Investigator: Barbara Gitlitz ', 'Principal Investigator: Ronald Natale ', 'Principal Investigator: Sai-Hong Ou ', 'Principal Investigator: David Gandara ', 'Principal Investigator: Jonathan Goldman ', 'Principal Investigator: Heather Wakelee ', 'Principal Investigator: Raul Mena ', 'Principal Inves…
	25	["Principal Investigator: Karen Reckamp ', 'Principal Investigator: Haresh Jhangiani ', 'Principal Investigator: Barbara Gitlitz ', 'Principal Investigator: Ronald Natale ', 'Principal Investigator: Sai-Hong Ou ', 'Principal Investigator: David Gandara ', 'Principal Investigator: Jonathan Goldman ', 'Principal Investigator: Heather Wakelee ', 'Principal Investigator: Raul Mena ', 'Principal Inves…
	26	["Principal Investigator: Karen Reckamp ', 'Principal Investigator: Haresh Jhangiani ', 'Principal Investigator: Barbara Gitlitz ', 'Principal Investigator: Ronald Natale ', 'Principal Investigator: Sai-Hong Ou ', 'Principal Investigator: David Gandara ', 'Principal Investigator: Jonathan Goldman ', 'Principal Investigator: Heather Wakelee ', 'Principal Investigator: Raul Mena ', 'Principal Inves…
	27	["Principal Investigator: Karen Reckamp ', 'Principal Investigator: Haresh Jhangiani ', 'Principal Investigator: Barbara Gitlitz ', 'Principal Investigator: Ronald Natale ', 'Principal Investigator: Sai-Hong Ou ', 'Principal Investigator: David Gandara ', 'Principal Investigator: Jonathan Goldman ', 'Principal Investigator: Heather Wakelee ', 'Principal Investigator: Raul Mena ', 'Principal Inves…
NCT01561599	1	["Principal Investigator', 'Principal Investigator: L. W. Ernest van Heurn, M.D., Ph.D. '"]
	2	["Principal Investigator: L. W. Ernest van Heurn, M.D., Ph.D. ', 'Principal Investigator: David Talbot, MBBS MD FRCS PhD '"]
NCT01586000	1	["Principal Investigator: Anne Burke, MD ', 'Principal Investigator: Livia Wan, MD ', 'Principal Investigator: Carolyn Westhoff, MD ', 'Principal Investigator: Michael Thomas, MD ', 'Principal Investigator: Jeffrey Jensen, MD ', 'Principal Investigator: Kurt Barnhart, MD ', 'Principal Investigator: Beatrice Chen, MD ', 'Principal Investigator: David Archer, MD '"]
	2	["Principal Investigator: Anne Burke, MD ', 'Principal Investigator: Livia Wan, MD ', 'Principal Investigator: Carolyn Westhoff, MD ', 'Principal Investigator: Michael Thomas, MD ', 'Principal Investigator: Jeffrey Jensen, MD ', 'Principal Investigator: Kurt Barnhart, MD ', 'Principal Investigator: Beatrice Chen, MD ', 'Principal Investigator: David Archer, MD '"]
NCT01631682	1	["\\\\nPrincipal Investigator', 'Principal Investigator: Scott Orr, Ph.D. '"]
	2	["\\\\nPrincipal Investigator', 'Principal Investigator: Scott Orr, Ph.D. '"]
	3	["\\\\nPrincipal Investigator', 'Principal Investigator: Scott Orr, Ph.D. '"]
	4	["\\\\nPrincipal Investigator'"]
	5	["\\\\nPrincipal Investigator'"]
NCT01659645	1	["\\\\nPrincipal Investigator'"]
	10	["\\\\nPrincipal Investigator'"]
	2	["\\\\nPrincipal Investigator'"]
	3	["\\\\nPrincipal Investigator'"]
	4	["\\\\nPrincipal Investigator'"]
	5	["\\\\nPrincipal Investigator'"]
	6	["\\\\nPrincipal Investigator'"]
	7	["\\\\nPrincipal Investigator'"]
	8	["\\\\nPrincipal Investigator'"]
	9	["\\\\nPrincipal Investigator'"]
NCT01660620	1	["\\\\nPrincipal Investigator'"]
	2	["\\\\nPrincipal Investigator'"]
NCT01666210	2	["Principal Investigator: Parag Majmudar, MD '"]
NCT01704196	1	["Principal Investigator: Daniel George, MPH ', 'Principal Investigator: Robert Anthenelli, MD ', 'Principal Investigator: Thomas Beresford, MD ', 'Principal Investigator: March Fishman, MD ', 'Principal Investigator: Sandra Lapham, MD ', 'Principal Investigator: Frances Levin, MD ', 'Principal Investigator: Eugene Somoza, MD, Ph.D ', 'Principal Investigator: Kyle Kampman, MD ', 'Principal Invest…
	2	["Principal Investigator: Daniel George, MPH ', 'Principal Investigator: Robert Anthenelli, MD ', 'Principal Investigator: Thomas Beresford, MD ', 'Principal Investigator: March Fishman, MD ', 'Principal Investigator: Sandra Lapham, MD ', 'Principal Investigator: Frances Levin, MD ', 'Principal Investigator: Eugene Somoza, MD, Ph.D ', 'Principal Investigator: Kyle Kampman, MD ', 'Principal Invest…
	3	["Principal Investigator: Daniel George, MPH ', 'Principal Investigator: Robert Anthenelli, MD ', 'Principal Investigator: Thomas Beresford, MD ', 'Principal Investigator: March Fishman, MD ', 'Principal Investigator: Sandra Lapham, MD ', 'Principal Investigator: Frances Levin, MD ', 'Principal Investigator: Eugene Somoza, MD, Ph.D ', 'Principal Investigator: Kyle Kampman, MD ', 'Principal Invest…
	4	["Principal Investigator: Daniel George, MPH ', 'Principal Investigator: Robert Anthenelli, MD ', 'Principal Investigator: Thomas Beresford, MD ', 'Principal Investigator: March Fishman, MD ', 'Principal Investigator: Sandra Lapham, MD ', 'Principal Investigator: Frances Levin, MD ', 'Principal Investigator: Eugene Somoza, MD, Ph.D ', 'Principal Investigator: Kyle Kampman, MD ', 'Principal Invest…
	5	["Principal Investigator: Daniel George, MPH ', 'Principal Investigator: Robert Anthenelli, MD ', 'Principal Investigator: Thomas Beresford, MD ', 'Principal Investigator: March Fishman, MD ', 'Principal Investigator: Sandra Lapham, MD ', 'Principal Investigator: Frances Levin, MD ', 'Principal Investigator: Eugene Somoza, MD, Ph.D ', 'Principal Investigator: Kyle Kampman, MD ', 'Principal Invest…
	6	["Principal Investigator: March Fishman, MD '"]
NCT01749605	1	["\\\\nPrincipal Investigator'"]
	2	["\\\\nPrincipal Investigator'"]
NCT01784887	1	["Principal Investigator: Alexander Stojadinovic, MD '"]
	2	["Principal Investigator: Paul Pasquina, MD '"]
NCT01792479	1	["Principal Investigator', 'Principal Investigator', 'Principal Investigator'"]
	2	["Principal Investigator', 'Principal Investigator', 'Principal Investigator'"]
NCT01815086	1	["\\\\nPrincipal Investigator'"]
	2	["\\\\nPrincipal Investigator'"]
	3	["\\\\nPrincipal Investigator'"]
	4	["\\\\nPrincipal Investigator'"]
	5	["\\\\nPrincipal Investigator'"]
	6	["\\\\nPrincipal Investigator'"]
	7	["\\\\nPrincipal Investigator'"]
NCT01851070	2	["Principal Investigator: Nathan Wei, MD '"]
	3	["Principal Investigator: Nathan Wei, MD '"]
	4	["Principal Investigator: Vishala Chindalore, MD ', 'Principal Investigator: Michael Fairfax, DO ', 'Principal Investigator: Daniel Furst, MD ', 'Principal Investigator: Antony Hou, MD ', 'Principal Investigator: Stephen Bookbinder, MD ', 'Principal Investigator: Mitchell Lowenstein, MD ', 'Principal Investigator: Jeffrey Kaine, MD ', 'Principal Investigator: Clifton Bingham, MD ', 'Principal Inv…
	5	["Principal Investigator: Vishala Chindalore, MD ', 'Principal Investigator: Michael Fairfax, DO ', 'Principal Investigator: Daniel Furst, MD ', 'Principal Investigator: Antony Hou, MD ', 'Principal Investigator: Stephen Bookbinder, MD ', 'Principal Investigator: Mitchell Lowenstein, MD ', 'Principal Investigator: Jeffrey Kaine, MD ', 'Principal Investigator: Clifton Bingham, MD ', 'Principal Inv…
	6	["Principal Investigator: Michael Fairfax, DO ', 'Principal Investigator: Suzanne Kafaja, MD ', 'Principal Investigator: Antony Hou, MD ', 'Principal Investigator: Stephen Bookbinder, MD ', 'Principal Investigator: Grant Louie, MD ', 'Principal Investigator: Nathan Wei, MD ', 'Principal Investigator: Eric L Matteson, MD ', 'Principal Investigator: Ramesh Gupta, MD ', 'Principal Investigator: Emil…
	7	["Principal Investigator: Michael Fairfax, DO ', 'Principal Investigator: Suzanne Kafaja, MD ', 'Principal Investigator: Antony Hou, MD ', 'Principal Investigator: Stephen Bookbinder, MD ', 'Principal Investigator: Grant Louie, MD ', 'Principal Investigator: Nathan Wei, MD ', 'Principal Investigator: Eric L Matteson, MD ', 'Principal Investigator: Ramesh Gupta, MD ', 'Principal Investigator: Emil…
	8	["Principal Investigator: Suzanne Kafaja, MD ', 'Principal Investigator: Antony Hou, MD ', 'Principal Investigator: Stephen Bookbinder, MD ', 'Principal Investigator: Grant Louie, MD ', 'Principal Investigator: Nathan Wei, MD ', 'Principal Investigator: Eric L Matteson, MD ', 'Principal Investigator: Ramesh Gupta, MD ', 'Principal Investigator: Emily Box, MD ', 'Principal Investigator: Christine …
NCT01863823	1	["\\\\nPrincipal Investigator'"]
NCT01886313	1	["Principal Investigator: David Kudrow, MD ', 'Principal Investigator: Alan Rapoport, MD '"]
	2	["Principal Investigator: David Kudrow, MD ', 'Principal Investigator: Alan Rapoport, MD '"]
	3	["Principal Investigator: David Kudrow, MD ', 'Principal Investigator: Alan Rapoport, MD ', 'Principal Investigator: David B. Ross, MD ', 'Principal Investigator: Cynthia Huffman, MD ', 'Principal Investigator: Joel R. Saper, MD '"]
	4	["Principal Investigator: David Kudrow, MD ', 'Principal Investigator: Alan Rapoport, MD ', 'Principal Investigator: David B. Ross, MD ', 'Principal Investigator: Cynthia Huffman, MD ', 'Principal Investigator: Joel R. Saper, MD '"]
	5	["Principal Investigator: David Kudrow, MD ', 'Principal Investigator: Alan Rapoport, MD ', 'Principal Investigator: David B. Ross, MD ', 'Principal Investigator: Cynthia Huffman, MD ', 'Principal Investigator: Joel R. Saper, MD ', 'Principal Investigator: John D Hudson, MD '"]
NCT01938599	1	["Principal Investigator: Javier Alonso-Llamazares, MD ', 'Principal Investigator: Steven Kempers, MD ', 'Principal Investigator: Eduardo Tschen, MD ', 'Principal Investigator: Zoe Draelos, MD ', 'Principal Investigator: Terry Jones, MD '"]
NCT01954524	1	["\\\\nPrincipal Investigator', 'Principal Investigator: Ayse L. Mindikoglu, M.D., M.P.H. '"]
	2	["\\\\nPrincipal Investigator', 'Principal Investigator: Ayse L. Mindikoglu, M.D., M.P.H. '"]
	3	["\\\\nPrincipal Investigator', 'Principal Investigator: Ayse L. Mindikoglu, M.D., M.P.H. '"]
	4	["\\\\nPrincipal Investigator', 'Principal Investigator: Ayse L. Mindikoglu, M.D., M.P.H. '"]
	5	["\\\\nPrincipal Investigator', 'Principal Investigator: Ayse L. Mindikoglu, M.D., M.P.H. '"]
	6	["\\\\nPrincipal Investigator'"]
	7	["\\\\nPrincipal Investigator'"]
	8	["\\\\nPrincipal Investigator'"]
NCT01958073	1	["\\\\nPrincipal Investigator'"]
	2	["\\\\nPrincipal Investigator'"]
	3	["\\\\nPrincipal Investigator'"]
	4	["\\\\nPrincipal Investigator'"]
NCT01985256	1	["Principal Investigator: Tom Mikkelsen, MD '"]
	10	["Principal Investigator: Tim Cloughesy, MD ', 'Principal Investigator: Steven N Kalkanis, MD ', 'Principal Investigator: Michael Vogelbaum, MD '"]
	12	["Principal Investigator'"]
	2	["Principal Investigator: Tom Mikkelsen, MD '"]
	3	["Principal Investigator: Steven N Kalkanis, MD '"]
	4	["Principal Investigator: Tim Cloughesy, MD ', 'Principal Investigator: Steven N Kalkanis, MD ', 'Principal Investigator: Michael Vogelbaum, MD '"]
	5	["Principal Investigator: Tim Cloughesy, MD ', 'Principal Investigator: Steven N Kalkanis, MD ', 'Principal Investigator: Michael Vogelbaum, MD '"]
	6	["Principal Investigator: Tim Cloughesy, MD ', 'Principal Investigator: Steven N Kalkanis, MD ', 'Principal Investigator: Michael Vogelbaum, MD '"]
	7	["Principal Investigator: Tim Cloughesy, MD ', 'Principal Investigator: Steven N Kalkanis, MD ', 'Principal Investigator: Michael Vogelbaum, MD '"]
	8	["Principal Investigator: Tim Cloughesy, MD ', 'Principal Investigator: Steven N Kalkanis, MD ', 'Principal Investigator: Michael Vogelbaum, MD '"]
	9	["Principal Investigator: Tim Cloughesy, MD ', 'Principal Investigator: Steven N Kalkanis, MD ', 'Principal Investigator: Michael Vogelbaum, MD '"]
NCT01995825	1	["\\\\nPrincipal Investigator'"]
	2	["\\\\nPrincipal Investigator'"]
NCT02008942	1	["Principal Investigator: Patricia Pardo, MD ', 'Principal Investigator: Sandra K Willsie, DO, MA ', 'Principal Investigator: Lukasz Biernat, MD '"]
	2	["Principal Investigator: Patricia Pardo, MD ', 'Principal Investigator: Sandra K Willsie, DO, MA ', 'Principal Investigator: Lukasz Biernat, MD '"]
	3	["Principal Investigator: Patricia Pardo, MD ', 'Principal Investigator: Sandra K Willsie, DO, MA ', 'Principal Investigator: Lukasz Biernat, MD '"]
NCT02051452	1	["\\\\nPrincipal Investigator', 'Principal Investigator: Ken Solt, M.D. '"]
	2	["\\\\nPrincipal Investigator', 'Principal Investigator: Ken Solt, M.D. '"]
	3	["\\\\nPrincipal Investigator'"]
	4	["\\\\nPrincipal Investigator'"]
	5	["\\\\nPrincipal Investigator'"]
	6	["\\\\nPrincipal Investigator'"]
	7	["\\\\nPrincipal Investigator'"]
	8	["\\\\nPrincipal Investigator'"]
NCT02075749	1	["\\\\nPrincipal Investigator'"]
	2	["\\\\nPrincipal Investigator'"]
	3	["\\\\nPrincipal Investigator'"]
NCT02093221	2	["Principal Investigator: Mark Wheeler ', 'Principal Investigator: Ivy-Joan Madu ', 'Principal Investigator: Michael Gottschalk ', 'Principal Investigator: Yehuda Handelsman ', 'Principal Investigator: Ronald Chochinov ', 'Principal Investigator: M J Lenhard ', 'Principal Investigator: Alan Cleland ', 'Principal Investigator: Gilbert Weiner ', 'Principal Investigator: Bruce Bode ', 'Principal Inv…
	3	["Principal Investigator: Mark Wheeler ', 'Principal Investigator: Faye Montegrande ', 'Principal Investigator: Ivy-Joan Madu ', 'Principal Investigator: Michael Gottschalk ', 'Principal Investigator: Yehuda Handelsman ', 'Principal Investigator: Ronald Chochinov ', 'Principal Investigator: Kevan Herold ', 'Principal Investigator: M J Lenhard ', 'Principal Investigator: Alan Cleland ', 'Principal…
	4	["Principal Investigator: Mark Wheeler ', 'Principal Investigator: Faye Montegrande ', 'Principal Investigator: Ivy-Joan Madu ', 'Principal Investigator: Michael Gottschalk ', 'Principal Investigator: Yehuda Handelsman ', 'Principal Investigator: Ronald Chochinov ', 'Principal Investigator: Kevan Herold ', 'Principal Investigator: M J Lenhard ', 'Principal Investigator: Alan Cleland ', 'Principal…
	5	["Principal Investigator: Mark Wheeler ', 'Principal Investigator: Ivy-Joan Madu ', 'Principal Investigator: Michael Gottschalk ', 'Principal Investigator: Yehuda Handelsman ', 'Principal Investigator: Kevan Herold ', 'Principal Investigator: M J Lenhard ', 'Principal Investigator: Alan Cleland ', 'Principal Investigator: Alexander Lurie ', 'Principal Investigator: Bruce Bode ', 'Principal Invest…
	6	["Principal Investigator: Mark Wheeler ', 'Principal Investigator: Ivy-Joan Madu ', 'Principal Investigator: Michael Gottschalk ', 'Principal Investigator: Yehuda Handelsman ', 'Principal Investigator: Kevan Herold ', 'Principal Investigator: M J Lenhard ', 'Principal Investigator: Alan Cleland ', 'Principal Investigator: Alexander Lurie ', 'Principal Investigator: Bruce Bode ', 'Principal Invest…
NCT02100631	1	["Principal Investigator: Harry Studdard, MD ', 'Principal Investigator: Gerald Shockey, MD ', 'Principal Investigator: John Hill, MD ', 'Principal Investigator: Robert Feldman, MD ', 'Principal Investigator: Isaac Marcadis, MD ', 'Principal Investigator: Evan Anderson, MD ', 'Principal Investigator: Casey Johnson, MD ', 'Principal Investigator: Terry Klein, MD ', 'Principal Investigator: James B…
	2	["Principal Investigator: Harry Studdard, MD ', 'Principal Investigator: John Hill, MD ', 'Principal Investigator: Robert Feldman, MD ', 'Principal Investigator: Isaac Marcadis, MD ', 'Principal Investigator: Evan Anderson, MD ', 'Principal Investigator: Casey Johnson, MD ', 'Principal Investigator: Terry Klein, MD ', 'Principal Investigator: James Borders, MD ', 'Principal Investigator: Richard …
	3	["Principal Investigator: Harry Studdard, MD ', 'Principal Investigator: John Hill, MD ', 'Principal Investigator: Robert Feldman, MD ', 'Principal Investigator: Isaac Marcadis, MD ', 'Principal Investigator: Evan Anderson, MD ', 'Principal Investigator: Casey Johnson, MD ', 'Principal Investigator: Terry Klein, MD ', 'Principal Investigator: James Borders, MD ', 'Principal Investigator: Richard …
NCT02136927	1	["Principal Investigator: Malladi Krishna, MBBS,DNB,MD ', 'Principal Investigator: Venkat Satya Suresh Attili, MBBS,MD,DM ', 'Principal Investigator: Shyam Aggarwal, MBBS,MD (Medicine) ', 'Principal Investigator: Niraj Bhatt, MBBS,MD (General Medicine),DM ', 'Principal Investigator: Pavithran Keechilat, MBBS,MD,DM ', 'Principal Investigator: Jyoti Bajpai, MBBS,MD,DM (Medical Oncology) ', 'Princip…
	2	["Principal Investigator: Malladi Krishna, MBBS,DNB,MD ', 'Principal Investigator: Venkat Satya Suresh Attili, MBBS,MD,DM ', 'Principal Investigator: Shyam Aggarwal, MBBS,MD (Medicine) ', 'Principal Investigator: Niraj Bhatt, MBBS,MD (General Medicine),DM ', 'Principal Investigator: Pavithran Keechilat, MBBS,MD,DM ', 'Principal Investigator: Jyoti Bajpai, MBBS,MD,DM (Medical Oncology) ', 'Princip…
	3	["Principal Investigator: Malladi Krishna, MBBS,DNB,MD ', 'Principal Investigator: Venkat Satya Suresh Attili, MBBS,MD,DM ', 'Principal Investigator: Shyam Aggarwal, MBBS,MD (Medicine) ', 'Principal Investigator: Niraj Bhatt, MBBS,MD (General Medicine),DM ', 'Principal Investigator: Pavithran Keechilat, MBBS,MD,DM ', 'Principal Investigator: Jyoti Bajpai, MBBS,MD,DM (Medical Oncology) ', 'Princip…
	4	["Principal Investigator: Malladi Krishna, MBBS,DNB,MD ', 'Principal Investigator: Venkat Satya Suresh Attili, MBBS,MD,DM ', 'Principal Investigator: Shyam Aggarwal, MBBS,MD (Medicine) ', 'Principal Investigator: Niraj Bhatt, MBBS,MD (General Medicine),DM ', 'Principal Investigator: Pavithran Keechilat, MBBS,MD,DM ', 'Principal Investigator: Jyoti Bajpai, MBBS,MD,DM (Medical Oncology) ', 'Princip…
NCT02241720	1	["Principal Investigator: Glynn W. Gilcrease, MD '"]
	2	["Principal Investigator: Glynn W. Gilcrease, MD '"]
	3	["Principal Investigator: Glynn W. Gilcrease, MD '"]
	4	["Principal Investigator: Glynn W. Gilcrease, MD '"]
	5	["Principal Investigator: Glynn W. Gilcrease, MD '"]
	6	["Principal Investigator: Glynn W. Gilcrease, MD '"]
NCT02271165	1	["\\\\nPrincipal Investigator'"]
	2	["\\\\nPrincipal Investigator'"]
	3	["\\\\nPrincipal Investigator'"]
	4	["\\\\nPrincipal Investigator'"]
	5	["\\\\nPrincipal Investigator'"]
NCT02291718	1	["Principal Investigator: Danielle Seaman, M.D. '"]
	2	["Principal Investigator: Danielle Seaman, M.D. '"]
	3	["Principal Investigator: Danielle Seaman, M.D. '"]
NCT02756377	1	["\\\\nPrincipal Investigator'"]
	2	["\\\\nPrincipal Investigator'"]

## Sheet: S8_Multisite_43 NCT IDs
id	nn	ftxt
NCT00009191	5	["\\\\nPrincipal Investigator'"]
NCT00102700	1	["Principal Investigator: Casey Cunningham, MD ', 'Principal Investigator: Henry Q Xiong, MD '"]
	10	["Principal Investigator: Hung T. Khong, MD ', 'Principal Investigator: Luke Dreisbach, MD ', 'Principal Investigator: Philip DeSimone, MD ', 'Principal Investigator: Wells Messersmith, MD ', 'Principal Investigator: William E. Fisher, M.D. ', 'Principal Investigator: David F. Trent, MD, PhD '"]
	11	["Principal Investigator: Hung T. Khong, MD ', 'Principal Investigator: Tony Reid, MD ', 'Principal Investigator: Luke Dreisbach, MD ', 'Principal Investigator: Tony Reid, MD ', 'Principal Investigator: Hedy Lee Kindler, MD ', 'Principal Investigator: Philip DeSimone, MD ', 'Principal Investigator: Wells Messersmith, MD ', 'Principal Investigator: William E. Fisher, M.D. ', 'Principal Investigato…
	12	["Principal Investigator: Hung T. Khong, MD ', 'Principal Investigator: Tony Reid, MD ', 'Principal Investigator: Luke Dreisbach, MD ', 'Principal Investigator: Tony Reid, MD ', 'Principal Investigator: Hedy Lee Kindler, MD ', 'Principal Investigator: Philip DeSimone, MD ', 'Principal Investigator: Wells Messersmith, MD ', 'Principal Investigator: Ramesh Ramanathan, MD ', 'Principal Investigator:…
	13	["Principal Investigator: Hung T. Khong, MD ', 'Principal Investigator: Tony Reid, MD ', 'Principal Investigator: Luke Dreisbach, MD ', 'Principal Investigator: Richard Just, MD ', 'Principal Investigator: Richard G. Just, MD ', 'Principal Investigator: Tony Reid, MD ', 'Principal Investigator: Hedy Lee Kindler, MD ', 'Principal Investigator: Philip DeSimone, MD ', 'Principal Investigator: Wells …
	14	["Principal Investigator: Hung T. Khong, MD ', 'Principal Investigator: Tony Reid, MD ', 'Principal Investigator: Luke Dreisbach, MD ', 'Principal Investigator: Richard Just, MD ', 'Principal Investigator: Tony Reid, MD ', 'Principal Investigator: Hedy Lee Kindler, MD ', 'Principal Investigator: Philip DeSimone, MD ', 'Principal Investigator: Philip DeSimone, MD ', 'Principal Investigator: Wells …
	2	["Principal Investigator: Casey Cunningham, MD ', 'Principal Investigator: Henry Q Xiong, MD '"]
	3	["Principal Investigator: David S Mendelson, MD ', 'Principal Investigator: Casey Cunningham, MD ', 'Principal Investigator: Henry Q Xiong, MD '"]
	4	["Principal Investigator: David S Mendelson, MD ', 'Principal Investigator: Luke Dreisbach, MD ', 'Principal Investigator: Casey Cunningham, MD ', 'Principal Investigator: Henry Q Xiong, MD '"]
	5	["Principal Investigator: David S Mendelson, MD ', 'Principal Investigator: Luke Dreisbach, MD ', 'Principal Investigator: Casey Cunningham, MD ', 'Principal Investigator: Henry Q Xiong, MD ', 'Principal Investigator: David F. Trent, MD, PhD '"]
	6	["Principal Investigator: David S Mendelson, MD ', 'Principal Investigator: Luke Dreisbach, MD ', 'Principal Investigator: Henry Q Xiong, MD ', 'Principal Investigator: David F. Trent, MD, PhD '"]
	7	["Principal Investigator: David S Mendelson, MD ', 'Principal Investigator: Luke Dreisbach, MD ', 'Principal Investigator: Henry Q Xiong, MD ', 'Principal Investigator: David F. Trent, MD, PhD '"]
	8	["Principal Investigator: Luke Dreisbach, MD ', 'Principal Investigator: William E. Fisher, M.D. ', 'Principal Investigator: David F. Trent, MD, PhD '"]
	9	["Principal Investigator: Hung T. Khong, MD ', 'Principal Investigator: Luke Dreisbach, MD ', 'Principal Investigator: William E. Fisher, M.D. ', 'Principal Investigator: David F. Trent, MD, PhD '"]
NCT00179660	1	["Principal Investigator: Glen Justice, Dr. ', 'Principal Investigator: Joseph Tuscano, Dr. ', 'Principal Investigator: Izadore Lossos, Dr. ', 'Principal Investigator: Thomas Haberman, Dr. ', 'Principal Investigator: Julie Vose, Dr. ', 'Principal Investigator: Peter Wiernik, Dr. '"]
	2	["Principal Investigator: Glen Justice, Dr. ', 'Principal Investigator: Joseph Tuscano, Dr. ', 'Principal Investigator: Izadore Lossos, Dr. ', 'Principal Investigator: Thomas Haberman, Dr. ', 'Principal Investigator: Julie Vose, Dr. ', 'Principal Investigator: Peter Wiernik, Dr. '"]
	3	["Principal Investigator: Glen Justice, Dr. ', 'Principal Investigator: Joseph Tuscano, Dr. ', 'Principal Investigator: Izadore Lossos, Dr. ', 'Principal Investigator: Thomas Haberman, Dr. ', 'Principal Investigator: Julie Vose, Dr. ', 'Principal Investigator: Peter Wiernik, Dr. '"]
	4	["Principal Investigator: Glen Justice, Dr. ', 'Principal Investigator: Joseph Tuscano, Dr. ', 'Principal Investigator: Izadore Lossos, Dr. ', 'Principal Investigator: Thomas Haberman, Dr. ', 'Principal Investigator: Julie Vose, Dr. ', 'Principal Investigator: Peter Wiernik, Dr. '"]
	5	["Principal Investigator: Glen Justice, Dr. ', 'Principal Investigator: Joseph Tuscano, Dr. ', 'Principal Investigator: Izadore Lossos, Dr. ', 'Principal Investigator: Thomas Haberman, Dr. ', 'Principal Investigator: Julie Vose, Dr. ', 'Principal Investigator: Peter Wiernik, Dr. '"]
	6	["Principal Investigator: Craig Reeder, MD ', 'Principal Investigator: Glen Justice, Dr. ', 'Principal Investigator: Joseph Tuscano, Dr. ', 'Principal Investigator: Izadore Lossos, Dr. ', 'Principal Investigator: Thomas Haberman, Dr. ', 'Principal Investigator: Julie Vose, Dr. ', 'Principal Investigator: Peter Wiernik, Dr. ', 'Principal Investigator: Craig Cole, MD '"]
NCT00179686	1	["Principal Investigator: Francisco Robert, Dr. ', 'Principal Investigator: Phillip Bonomi, Dr. ', 'Principal Investigator: Everett Vokes, Dr. ', 'Principal Investigator: Jayne Gurtler, Dr. ', 'Principal Investigator: Corey Langer, Dr. ', 'Principal Investigator: Edward Kim, Dr. '"]
	2	["Principal Investigator: Francisco Robert, Dr. ', 'Principal Investigator: Phillip Bonomi, Dr. ', 'Principal Investigator: Everett Vokes, Dr. ', 'Principal Investigator: Corey Langer, Dr. ', 'Principal Investigator: Edward Kim, Dr. '"]
NCT00268970	1	["Principal Investigator', 'Principal Investigator', 'Principal Investigator', 'Principal Investigator', 'Principal Investigator'"]
	2	["Principal Investigator', 'Principal Investigator', 'Principal Investigator', 'Principal Investigator', 'Principal Investigator'"]
NCT00388700	1	["Principal Investigator: Sofia Man, MD ', 'Principal Investigator: Efraim Idilevich, M.D. ', 'Principal Investigator: Dan Aderka, M.D. '"]
	10	["Principal Investigator: Alex Beny, MD ', 'Principal Investigator: Efraim Idilevich, M.D. ', 'Principal Investigator: Dan Aderka, M.D. ', 'Principal Investigator: Einat Shacham-Shmueli, MD '"]
	2	["Principal Investigator: Sofia Man, MD ', 'Principal Investigator: Alex Beny, MD ', 'Principal Investigator: Rut Isacson, MD ', 'Principal Investigator: Efraim Idilevich, M.D. ', 'Principal Investigator: Dan Aderka, M.D. ', 'Principal Investigator: Arie Figer, MD '"]
	3	["Principal Investigator: Sofia Man, MD ', 'Principal Investigator: Alex Beny, MD ', 'Principal Investigator: Rut Isacson, MD ', 'Principal Investigator: Efraim Idilevich, M.D. ', 'Principal Investigator: Dan Aderka, M.D. ', 'Principal Investigator: Arie Figer, MD '"]
	4	["Principal Investigator: Sofia Man, MD ', 'Principal Investigator: Alex Beny, MD ', 'Principal Investigator: Rut Isacson, MD ', 'Principal Investigator: Efraim Idilevich, M.D. ', 'Principal Investigator: Dan Aderka, M.D. ', 'Principal Investigator: Arie Figer, MD '"]
	5	["Principal Investigator: Sofia Man, M.D. ', 'Principal Investigator: Alex Beny, MD ', 'Principal Investigator: Rut Isacson, MD ', 'Principal Investigator: Efraim Idilevich, M.D. ', 'Principal Investigator: Dan Aderka, M.D. ', 'Principal Investigator: Arie Figer, MD '"]
	6	["Principal Investigator: Sofia Man, M.D. ', 'Principal Investigator: Alex Beny, MD ', 'Principal Investigator: Rut Isacson, MD ', 'Principal Investigator: Efraim Idilevich, M.D. ', 'Principal Investigator: Dan Aderka, M.D. ', 'Principal Investigator: Einat Shacham-Shmueli, MD '"]
	7	["Principal Investigator: Sofia Man, M.D. ', 'Principal Investigator: Alex Beny, MD ', 'Principal Investigator: Rut Isacson, MD ', 'Principal Investigator: Efraim Idilevich, M.D. ', 'Principal Investigator: Dan Aderka, M.D. ', 'Principal Investigator: Einat Shacham-Shmueli, MD '"]
	8	["Principal Investigator: Sofia Man, M.D. ', 'Principal Investigator: Alex Beny, MD ', 'Principal Investigator: Rut Isacson, MD ', 'Principal Investigator: Efraim Idilevich, M.D. ', 'Principal Investigator: Dan Aderka, M.D. ', 'Principal Investigator: Einat Shacham-Shmueli, MD '"]
	9	["Principal Investigator: Sofia Man, M.D. ', 'Principal Investigator: Alex Beny, MD ', 'Principal Investigator: Rut Isacson, MD ', 'Principal Investigator: Efraim Idilevich, M.D. ', 'Principal Investigator: Dan Aderka, M.D. ', 'Principal Investigator: Einat Shacham-Shmueli, MD '"]
NCT00408174	1	["Principal Investigator: Richard N Hansen, MD ', 'Principal Investigator: Mark S Avila, MD ', 'Principal Investigator: Caren Bennett, MD ', 'Principal Investigator: Lawrence S Goldberg, MD ', 'Principal Investigator: Willem de Villiers, MD ', 'Principal Investigator: David A Dulitz, MD ', 'Principal Investigator: Robert Hardi, MD ', 'Principal Investigator: Nelson L Ferreira, MD ', 'Principal In…
	2	["Principal Investigator: Craig G Gross, MD ', 'Principal Investigator: M. Bruce Johnson, MD ', 'Principal Investigator: Rajesh Jain, MD ', 'Principal Investigator: Richard N Hansen, MD ', 'Principal Investigator: Mark S Avila, MD ', 'Principal Investigator: Caren Bennett, MD ', 'Principal Investigator: Lawrence S Goldberg, MD ', 'Principal Investigator: Mirza Kajani, MD ', 'Principal Investigato…
	3	["Principal Investigator: Craig G Gross, MD ', 'Principal Investigator: M. Bruce Johnson, MD ', 'Principal Investigator: Rajesh Jain, MD ', 'Principal Investigator: Richard N Hansen, MD ', 'Principal Investigator: Lawrence Kim, MD ', 'Principal Investigator: Mark S Avila, MD ', 'Principal Investigator: Caren Bennett, MD ', 'Principal Investigator: Mark Lamet, MD ', 'Principal Investigator: Lawren…
	4	["Principal Investigator: Allan Soo, MD ', 'Principal Investigator: Craig G Gross, MD ', 'Principal Investigator: M. Bruce Johnson, MD ', 'Principal Investigator: Dennis S Riff, MD ', 'Principal Investigator: Timothy C Simmons, MD ', 'Principal Investigator: Rajesh Jain, MD ', 'Principal Investigator: Richard N Hansen, MD ', 'Principal Investigator: Lawrence Kim, MD ', 'Principal Investigator: Jo…
	5	["Principal Investigator: Allan Soo, MD ', 'Principal Investigator: Craig G Gross, MD ', 'Principal Investigator: Gary Thomas, MD ', 'Principal Investigator: M. Bruce Johnson, MD ', 'Principal Investigator: Dennis S Riff, MD ', 'Principal Investigator: Timothy C Simmons, MD ', 'Principal Investigator: David S Weinman, MD ', 'Principal Investigator: Rajesh Jain, MD ', 'Principal Investigator: Rich…
	6	["Principal Investigator: Allan Soo, MD ', 'Principal Investigator: Craig G Gross, MD ', 'Principal Investigator: Gary Thomas, MD ', 'Principal Investigator: M. Bruce Johnson, MD ', 'Principal Investigator: Dennis S Riff, MD ', 'Principal Investigator: Timothy C Simmons, MD ', 'Principal Investigator: David S Weinman, MD ', 'Principal Investigator: Rajesh Jain, MD ', 'Principal Investigator: Rich…
NCT00487942	1	['\'Principal Investigator: Armen K. Goenjian, MD, FAPA \\\', \\\'Principal Investigator: Mohammed Bari, MD \\\', \\\'Principal Investigator: Cameron S. Carter, MD \\\', "Principal Investigator: Deepak C. D\\\'Souza, MD ", \\\'Principal Investigator: John Zajecka, MD \\\', \\\'Principal Investigator: John G. Csernansky, MD \\\', \\\'Principal Investigator: Thomas Schwartz, MD \\\', \\\'Principal …
	2	['\'Principal Investigator: Armen K. Goenjian, MD, FAPA \\\', \\\'Principal Investigator: Mohammed Bari, MD \\\', \\\'Principal Investigator: Steven Potkin, MD \\\', \\\'Principal Investigator: Cameron S. Carter, MD \\\', "Principal Investigator: Deepak C. D\\\'Souza, MD ", \\\'Principal Investigator: John Zajecka, MD \\\', \\\'Principal Investigator: John G. Csernansky, MD \\\', \\\'Principal In…
	3	['\'Principal Investigator: Armen K. Goenjian, MD, FAPA \\\', \\\'Principal Investigator: Mohammed Bari, MD \\\', \\\'Principal Investigator: Cameron S. Carter, MD \\\', "Principal Investigator: Deepak C. D\\\'Souza, MD ", \\\'Principal Investigator: John Zajecka, MD \\\', \\\'Principal Investigator: John G. Csernansky, MD \\\', \\\'Principal Investigator: Thomas Schwartz, MD \\\', \\\'Principal …
	4	['\'Principal Investigator: Armen K. Goenjian, MD, FAPA \\\', \\\'Principal Investigator: Mohammed Bari, MD \\\', \\\'Principal Investigator: Cameron S. Carter, MD \\\', "Principal Investigator: Deepak C. D\\\'Souza, MD ", \\\'Principal Investigator: John Zajecka, MD \\\', \\\'Principal Investigator: John G. Csernansky, MD \\\', \\\'Principal Investigator: Thomas Schwartz, MD \\\', \\\'Principal …
	5	['\'Principal Investigator: Armen K. Goenjian, MD, FAPA \\\', \\\'Principal Investigator: Mohammed Bari, MD \\\', \\\'Principal Investigator: Steven Potkin, MD \\\', \\\'Principal Investigator: Cameron S. Carter, MD \\\', "Principal Investigator: Deepak C. D\\\'Souza, MD ", \\\'Principal Investigator: John Zajecka, MD \\\', \\\'Principal Investigator: John G. Csernansky, MD \\\', \\\'Principal In…
	6	['\'Principal Investigator: Armen K. Goenjian, MD, FAPA \\\', \\\'Principal Investigator: Mohammed Bari, MD \\\', \\\'Principal Investigator: Steven Potkin, MD \\\', \\\'Principal Investigator: Stephen Volk, MD \\\', \\\'Principal Investigator: Cameron S. Carter, MD \\\', "Principal Investigator: Deepak C. D\\\'Souza, MD ", \\\'Principal Investigator: John Zajecka, MD \\\', \\\'Principal Investig…
	7	['\'Principal Investigator: Armen K. Goenjian, MD, FAPA \\\', \\\'Principal Investigator: Mohammed Bari, MD \\\', \\\'Principal Investigator: Steven Potkin, MD \\\', \\\'Principal Investigator: Stephen Volk, MD \\\', \\\'Principal Investigator: Raymond Manning, MD \\\', \\\'Principal Investigator: Cameron S. Carter, MD \\\', "Principal Investigator: Deepak C. D\\\'Souza, MD ", \\\'Principal Inves…
	8	['\'Principal Investigator: Armen K. Goenjian, MD, FAPA \\\', \\\'Principal Investigator: Mohammed Bari, MD \\\', \\\'Principal Investigator: Stephen Volk, MD \\\', \\\'Principal Investigator: Raymond Manning, MD \\\', \\\'Principal Investigator: Tram Tran-Johnson, PhD \\\', "Principal Investigator: Deepak C. D\\\'Souza, MD ", \\\'Principal Investigator: Robert A. Riesenberg, MD \\\', \\\'Princip…
NCT00493441	1	["Principal Investigator: Wasif Saif, MD ', 'Principal Investigator: John Marshall, MD ', 'Principal Investigator: Jean Grem, MD ', 'Principal Investigator: Jeffrey Infante '"]
	2	["Principal Investigator: Ari Baron, MD ', 'Principal Investigator: Wasif Saif, MD ', 'Principal Investigator: John Marshall, MD ', 'Principal Investigator: Thomas George, MD ', 'Principal Investigator: Daniel Laheru, MD ', 'Principal Investigator: Jean Grem, MD ', 'Principal Investigator: Sujith Kalmadi, MD ', 'Principal Investigator: Jeffrey Infante '"]
	3	["Principal Investigator: Ari Baron, MD ', 'Principal Investigator: Wasif Saif, MD ', 'Principal Investigator: John Marshall, MD ', 'Principal Investigator: Thomas George, MD ', 'Principal Investigator: John Kauh, MD ', 'Principal Investigator: Daniel Laheru, MD ', 'Principal Investigator: Jean Grem, MD ', 'Principal Investigator: Sujith Kalmadi, MD ', 'Principal Investigator: Jeffrey Infante '"]
	4	["Principal Investigator: Divis Khaira ', 'Principal Investigator: Manuel Modiano, MD ', 'Principal Investigator: Heinz Josef-Lenz, MD ', 'Principal Investigator: Ari Baron, MD ', 'Principal Investigator: Wasif Saif, MD ', 'Principal Investigator: John Marshall, MD ', 'Principal Investigator: Thomas George, MD ', 'Principal Investigator: John Kauh, MD ', 'Principal Investigator: Sanjiv Modi, MD '…
NCT00650338	1	["Principal Investigator: Kenneth Sall, MD ', 'Principal Investigator: Rohit Varma, MD ', 'Principal Investigator: Damien Goldberg, MD ', 'Principal Investigator: Ronald Frenkel, MD ', 'Principal Investigator: Eugene Protzko, MD ', 'Principal Investigator: Sushma Rai, MD ', 'Principal Investigator: Howard Schenker, MD ', 'Principal Investigator: Michael Tepedino, MD ', 'Principal Investigator: Mi…
	2	["Principal Investigator: Kenneth Sall, MD ', 'Principal Investigator: Rohit Varma, MD ', 'Principal Investigator: Damien Goldberg, MD ', 'Principal Investigator: Ronald Frenkel, MD ', 'Principal Investigator: Eugene Protzko, MD ', 'Principal Investigator: Sushma Rai, MD ', 'Principal Investigator: Howard Schenker, MD ', 'Principal Investigator: Michael Tepedino, MD ', 'Principal Investigator: Mi…
	3	["Principal Investigator: Kenneth Sall, MD ', 'Principal Investigator: Rohit Varma, MD ', 'Principal Investigator: Damien Goldberg, MD ', 'Principal Investigator: Ronald Frenkel, MD ', 'Principal Investigator: Eugene Protzko, MD ', 'Principal Investigator: Sushma Rai, MD ', 'Principal Investigator: Howard Schenker, MD ', 'Principal Investigator: Michael Tepedino, MD ', 'Principal Investigator: Mi…
NCT00736372	1	["Principal Investigator: Ramesh Ramanathan, MD ', 'Principal Investigator: Joe Stephenson, MD ', 'Principal Investigator: Donald Richards, MD, PhD '"]
NCT00821249	1	["Principal Investigator: Jatin Shah, MD '"]
	10	["Principal Investigator: Sagar Lonial, MD ', 'Principal Investigator: Jeffrey A Zonder, MD ', 'Principal Investigator: Adam Cohen, MD ', 'Principal Investigator: Jatin Shah, MD ', 'Principal Investigator: William Bensinger, MD '"]
	11	["Principal Investigator: Sagar Lonial, MD ', 'Principal Investigator: Jeffrey A Zonder, MD ', 'Principal Investigator: Adam Cohen, MD ', 'Principal Investigator: Jatin Shah, MD ', 'Principal Investigator: William Bensinger, MD '"]
	2	["Principal Investigator: Sagar Lonial, MD ', 'Principal Investigator: Jatin Shah, MD '"]
	3	["Principal Investigator: Sagar Lonial, MD ', 'Principal Investigator: Adam Cohen, MD ', 'Principal Investigator: Jatin Shah, MD '"]
	4	["Principal Investigator: Sagar Lonial, MD ', 'Principal Investigator: Jeffrey A Zonder, MD ', 'Principal Investigator: Adam Cohen, MD ', 'Principal Investigator: Jatin Shah, MD '"]
	5	["Principal Investigator: Sagar Lonial, MD ', 'Principal Investigator: Jeffrey A Zonder, MD ', 'Principal Investigator: Adam Cohen, MD ', 'Principal Investigator: Jatin Shah, MD ', 'Principal Investigator: William Bensinger, MD '"]
	6	["Principal Investigator: Jeffrey A Zonder, MD ', 'Principal Investigator: William Bensinger, MD '"]
	7	["Principal Investigator: Jeffrey A Zonder, MD ', 'Principal Investigator: Adam Cohen, MD ', 'Principal Investigator: William Bensinger, MD '"]
	8	["Principal Investigator: Sagar Lonial, MD ', 'Principal Investigator: Jeffrey A Zonder, MD ', 'Principal Investigator: Adam Cohen, MD ', 'Principal Investigator: Jatin Shah, MD ', 'Principal Investigator: William Bensinger, MD '"]
	9	["Principal Investigator: Sagar Lonial, MD ', 'Principal Investigator: Jeffrey A Zonder, MD ', 'Principal Investigator: Adam Cohen, MD ', 'Principal Investigator: Jatin Shah, MD ', 'Principal Investigator: William Bensinger, MD '"]
NCT00849667	21	["Principal Investigator: Zoltan Langmar, MD ', 'Principal Investigator: Zsolt Faluhelyi, MD ', 'Principal Investigator: Jose Maria Del Campo, MD ', 'Principal Investigator: Martin S Highley, MD '"]
	22	["Principal Investigator: Sharad A. Ghamande, MD ', 'Principal Investigator: Robert Morris, MD ', 'Principal Investigator: Abdul G. Musa, MD ', 'Principal Investigator: Zoltan Langmar, MD ', 'Principal Investigator: Zsolt Faluhelyi, MD ', 'Principal Investigator: Jesus Cardenas Sanchez, MD ', 'Principal Investigator: Jaime Esteban Navarrete Aleman, MD ', 'Principal Investigator: Janusz Poznanski,…
	23	["Principal Investigator: Sharad A. Ghamande, MD ', 'Principal Investigator: Robert Morris, MD ', 'Principal Investigator: Abdul G. Musa, MD ', 'Principal Investigator: Zoltan Langmar, MD ', 'Principal Investigator: Zsolt Faluhelyi, MD ', 'Principal Investigator: Suresh V. Attili, DM, MD ', 'Principal Investigator: Joo-Hyun Nam, MD ', 'Principal Investigator: Jesus Cardenas Sanchez, MD ', 'Princi…
	24	["Principal Investigator: Sharad A. Ghamande, MD ', 'Principal Investigator: Robert Morris, MD ', 'Principal Investigator: Abdul G. Musa, MD ', 'Principal Investigator: Zoltan Langmar, MD ', 'Principal Investigator: Zsolt Faluhelyi, MD ', 'Principal Investigator: Suresh V. Attili, DM, MD ', 'Principal Investigator: Alberto Zaniboni, MD ', 'Principal Investigator: Joo-Hyun Nam, MD ', 'Principal In…
	25	["Principal Investigator: Sharad A. Ghamande, MD ', 'Principal Investigator: Robert Morris, MD ', 'Principal Investigator: Abdul G. Musa, MD ', 'Principal Investigator: Zoltan Langmar, MD ', 'Principal Investigator: Zsolt Faluhelyi, MD ', 'Principal Investigator: Suresh V. Attili, DM, MD ', 'Principal Investigator: Alberto Zaniboni, MD ', 'Principal Investigator: Joo-Hyun Nam, MD ', 'Principal In…
	26	["Principal Investigator: Sharad A. Ghamande, MD ', 'Principal Investigator: Robert Morris, MD ', 'Principal Investigator: Abdul G. Musa, MD ', 'Principal Investigator: Jeffrey C. Goh ', 'Principal Investigator: Martin Buck ', 'Principal Investigator: Hextan Y. Ngan, ', 'Principal Investigator: Zoltan Langmar, MD ', 'Principal Investigator: Zsolt Faluhelyi, MD ', 'Principal Investigator: Chirag J…
	27	["Principal Investigator: Sharad A. Ghamande, MD ', 'Principal Investigator: Robert Morris, MD ', 'Principal Investigator: Abdul G. Musa, MD ', 'Principal Investigator: Jeffrey C. Goh ', 'Principal Investigator: Martin Buck ', 'Principal Investigator: Veronique Cocquyt ', 'Principal Investigator: Hextan Y. Ngan, ', 'Principal Investigator: Zoltan Langmar, MD ', 'Principal Investigator: Zsolt Falu…
	28	["Principal Investigator: Setsuko Chambers ', 'Principal Investigator: John P. Micha ', 'Principal Investigator: Troy H. Guthrie ', 'Principal Investigator: Donna M. Pinelli ', 'Principal Investigator: Surendra K. Sirpal ', 'Principal Investigator: Neil Finkler ', 'Principal Investigator: Sumit Sawhney ', 'Principal Investigator: Sharad A. Ghamande, MD ', 'Principal Investigator: John W. McClean …
	29	["Principal Investigator: Setsuko Chambers ', 'Principal Investigator: John P. Micha ', 'Principal Investigator: Troy H. Guthrie ', 'Principal Investigator: Donna M. Pinelli ', 'Principal Investigator: Surendra K. Sirpal ', 'Principal Investigator: Neil Finkler ', 'Principal Investigator: Sumit Sawhney ', 'Principal Investigator: Sharad A. Ghamande, MD ', 'Principal Investigator: John W. McClean …
	30	["Principal Investigator: Setsuko Chambers ', 'Principal Investigator: John P. Micha ', 'Principal Investigator: Troy H. Guthrie ', 'Principal Investigator: Donna M. Pinelli ', 'Principal Investigator: Surendra K. Sirpal ', 'Principal Investigator: Neil Finkler ', 'Principal Investigator: Sumit Sawhney ', 'Principal Investigator: Sharad A. Ghamande, MD ', 'Principal Investigator: John W. McClean …
	31	["Principal Investigator: Setsuko Chambers ', 'Principal Investigator: John P. Micha ', 'Principal Investigator: Troy H. Guthrie ', 'Principal Investigator: Donna M. Pinelli ', 'Principal Investigator: Surendra K. Sirpal ', 'Principal Investigator: Neil Finkler ', 'Principal Investigator: Sumit Sawhney ', 'Principal Investigator: Sharad A. Ghamande, MD ', 'Principal Investigator: John W. McClean …
	32	["Principal Investigator: Setsuko Chambers ', 'Principal Investigator: John P. Micha ', 'Principal Investigator: Troy H. Guthrie ', 'Principal Investigator: Donna M. Pinelli ', 'Principal Investigator: Surendra K. Sirpal ', 'Principal Investigator: Neil Finkler ', 'Principal Investigator: Sumit Sawhney ', 'Principal Investigator: Sharad A. Ghamande, MD ', 'Principal Investigator: John W. McClean …
	33	["Principal Investigator: Setsuko Chambers ', 'Principal Investigator: John P. Micha ', 'Principal Investigator: Troy H. Guthrie ', 'Principal Investigator: Donna M. Pinelli ', 'Principal Investigator: Surendra K. Sirpal ', 'Principal Investigator: Neil Finkler ', 'Principal Investigator: Sumit Sawhney ', 'Principal Investigator: Sharad A. Ghamande, MD ', 'Principal Investigator: John W. McClean …
	34	["Principal Investigator: Setsuko Chambers ', 'Principal Investigator: John P. Micha ', 'Principal Investigator: Troy H. Guthrie ', 'Principal Investigator: Donna M. Pinelli ', 'Principal Investigator: Surendra K. Sirpal ', 'Principal Investigator: Neil Finkler ', 'Principal Investigator: Sumit Sawhney ', 'Principal Investigator: Sharad A. Ghamande, MD ', 'Principal Investigator: John W. McClean …
	35	["Principal Investigator: Setsuko Chambers ', 'Principal Investigator: John P. Micha ', 'Principal Investigator: Troy H. Guthrie ', 'Principal Investigator: Donna M. Pinelli ', 'Principal Investigator: Surendra K. Sirpal ', 'Principal Investigator: Neil Finkler ', 'Principal Investigator: Sumit Sawhney ', 'Principal Investigator: Sharad A. Ghamande, MD ', 'Principal Investigator: John W. McClean …
	36	["Principal Investigator: Setsuko Chambers ', 'Principal Investigator: John P. Micha ', 'Principal Investigator: Troy H. Guthrie ', 'Principal Investigator: Donna M. Pinelli ', 'Principal Investigator: Surendra K. Sirpal ', 'Principal Investigator: Neil Finkler ', 'Principal Investigator: Sumit Sawhney ', 'Principal Investigator: Sharad A. Ghamande, MD ', 'Principal Investigator: John W. McClean …
	37	["Principal Investigator: Setsuko Chambers ', 'Principal Investigator: John P. Micha ', 'Principal Investigator: Troy H. Guthrie ', 'Principal Investigator: Donna M. Pinelli ', 'Principal Investigator: Surendra K. Sirpal ', 'Principal Investigator: Neil Finkler ', 'Principal Investigator: Sumit Sawhney ', 'Principal Investigator: Sharad A. Ghamande, MD ', 'Principal Investigator: John W. McClean …
	38	["Principal Investigator: Setsuko Chambers ', 'Principal Investigator: John P. Micha ', 'Principal Investigator: Troy H. Guthrie ', 'Principal Investigator: Donna M. Pinelli ', 'Principal Investigator: Surendra K. Sirpal ', 'Principal Investigator: Neil Finkler ', 'Principal Investigator: Sumit Sawhney ', 'Principal Investigator: Sharad A. Ghamande, MD ', 'Principal Investigator: John W. McClean …
	39	["Principal Investigator: Setsuko Chambers ', 'Principal Investigator: John P. Micha ', 'Principal Investigator: Troy H. Guthrie ', 'Principal Investigator: Donna M. Pinelli ', 'Principal Investigator: Surendra K. Sirpal ', 'Principal Investigator: Neil Finkler ', 'Principal Investigator: Sumit Sawhney ', 'Principal Investigator: Sharad A. Ghamande, MD ', 'Principal Investigator: John W. McClean …
	40	["Principal Investigator: Setsuko Chambers ', 'Principal Investigator: John P. Micha ', 'Principal Investigator: Troy H. Guthrie ', 'Principal Investigator: Donna M. Pinelli ', 'Principal Investigator: Surendra K. Sirpal ', 'Principal Investigator: Neil Finkler ', 'Principal Investigator: Sumit Sawhney ', 'Principal Investigator: Sharad A. Ghamande, MD ', 'Principal Investigator: John W. McClean …
	41	["Principal Investigator: Setsuko Chambers ', 'Principal Investigator: John P. Micha ', 'Principal Investigator: Troy H. Guthrie ', 'Principal Investigator: Donna M. Pinelli ', 'Principal Investigator: Surendra K. Sirpal ', 'Principal Investigator: Neil Finkler ', 'Principal Investigator: Sumit Sawhney ', 'Principal Investigator: Sharad A. Ghamande, MD ', 'Principal Investigator: John W. McClean …
	42	["Principal Investigator: Setsuko Chambers ', 'Principal Investigator: John P. Micha ', 'Principal Investigator: Troy H. Guthrie ', 'Principal Investigator: Donna M. Pinelli ', 'Principal Investigator: Surendra K. Sirpal ', 'Principal Investigator: Neil Finkler ', 'Principal Investigator: Sumit Sawhney ', 'Principal Investigator: Sharad A. Ghamande, MD ', 'Principal Investigator: John W. McClean …
	43	["Principal Investigator: Setsuko Chambers ', 'Principal Investigator: John P. Micha ', 'Principal Investigator: Troy H. Guthrie ', 'Principal Investigator: Donna M. Pinelli ', 'Principal Investigator: Surendra K. Sirpal ', 'Principal Investigator: Neil Finkler ', 'Principal Investigator: Sumit Sawhney ', 'Principal Investigator: Sharad A. Ghamande, MD ', 'Principal Investigator: John W. McClean …
	44	["Principal Investigator: Setsuko Chambers ', 'Principal Investigator: John P. Micha ', 'Principal Investigator: Troy H. Guthrie ', 'Principal Investigator: Donna M. Pinelli ', 'Principal Investigator: Surendra K. Sirpal ', 'Principal Investigator: Neil Finkler ', 'Principal Investigator: Sumit Sawhney ', 'Principal Investigator: Sharad A. Ghamande, MD ', 'Principal Investigator: John W. McClean …
	45	["Principal Investigator: Setsuko Chambers ', 'Principal Investigator: John P. Micha ', 'Principal Investigator: Troy H. Guthrie ', 'Principal Investigator: Donna M. Pinelli ', 'Principal Investigator: Surendra K. Sirpal ', 'Principal Investigator: Neil Finkler ', 'Principal Investigator: Sumit Sawhney ', 'Principal Investigator: Sharad A. Ghamande, MD ', 'Principal Investigator: John W. McClean …
	46	["Principal Investigator: Setsuko Chambers ', 'Principal Investigator: John P. Micha ', 'Principal Investigator: Troy H. Guthrie ', 'Principal Investigator: Donna M. Pinelli ', 'Principal Investigator: Surendra K. Sirpal ', 'Principal Investigator: Neil Finkler ', 'Principal Investigator: Sumit Sawhney ', 'Principal Investigator: Sharad A. Ghamande, MD ', 'Principal Investigator: John W. McClean …
	47	["Principal Investigator: Setsuko Chambers ', 'Principal Investigator: John P. Micha ', 'Principal Investigator: Troy H. Guthrie ', 'Principal Investigator: Donna M. Pinelli ', 'Principal Investigator: Surendra K. Sirpal ', 'Principal Investigator: Neil Finkler ', 'Principal Investigator: Sumit Sawhney ', 'Principal Investigator: Sharad A. Ghamande, MD ', 'Principal Investigator: John W. McClean …
	48	["Principal Investigator: Setsuko Chambers ', 'Principal Investigator: John P. Micha ', 'Principal Investigator: Troy H. Guthrie ', 'Principal Investigator: Donna M. Pinelli ', 'Principal Investigator: Surendra K. Sirpal ', 'Principal Investigator: Neil Finkler ', 'Principal Investigator: Sumit Sawhney ', 'Principal Investigator: Sharad A. Ghamande, MD ', 'Principal Investigator: John W. McClean …
	49	["Principal Investigator: Setsuko Chambers ', 'Principal Investigator: John P. Micha ', 'Principal Investigator: Troy H. Guthrie ', 'Principal Investigator: Donna M. Pinelli ', 'Principal Investigator: Surendra K. Sirpal ', 'Principal Investigator: Neil Finkler ', 'Principal Investigator: Sumit Sawhney ', 'Principal Investigator: Sharad A. Ghamande, MD ', 'Principal Investigator: John W. McClean …
	50	["Principal Investigator: Setsuko Chambers ', 'Principal Investigator: John P. Micha ', 'Principal Investigator: Troy H. Guthrie ', 'Principal Investigator: Donna M. Pinelli ', 'Principal Investigator: Surendra K. Sirpal ', 'Principal Investigator: Neil Finkler ', 'Principal Investigator: Sumit Sawhney ', 'Principal Investigator: Sharad A. Ghamande, MD ', 'Principal Investigator: John W. McClean …
	51	["Principal Investigator: Setsuko Chambers ', 'Principal Investigator: John P. Micha ', 'Principal Investigator: Troy H. Guthrie ', 'Principal Investigator: Donna M. Pinelli ', 'Principal Investigator: Neil Finkler ', 'Principal Investigator: Sharad A. Ghamande, MD ', 'Principal Investigator: John W. McClean ', 'Principal Investigator: Laura E. Horvath ', 'Principal Investigator: Patricia S. Bral…
	52	["Principal Investigator: Setsuko Chambers ', 'Principal Investigator: John P. Micha ', 'Principal Investigator: Troy H. Guthrie ', 'Principal Investigator: Donna M. Pinelli ', 'Principal Investigator: Neil Finkler ', 'Principal Investigator: Sharad A. Ghamande, MD ', 'Principal Investigator: John W. McClean ', 'Principal Investigator: Laura E. Horvath ', 'Principal Investigator: Patricia S. Bral…
	53	["Principal Investigator: Setsuko Chambers ', 'Principal Investigator: John P. Micha ', 'Principal Investigator: Troy H. Guthrie ', 'Principal Investigator: Donna M. Pinelli ', 'Principal Investigator: Neil Finkler ', 'Principal Investigator: Sharad A. Ghamande, MD ', 'Principal Investigator: John W. McClean ', 'Principal Investigator: Laura E. Horvath ', 'Principal Investigator: Patricia S. Bral…
	54	["Principal Investigator: Setsuko Chambers ', 'Principal Investigator: John P. Micha ', 'Principal Investigator: Troy H. Guthrie ', 'Principal Investigator: Donna M. Pinelli ', 'Principal Investigator: Neil Finkler ', 'Principal Investigator: Sharad A. Ghamande, MD ', 'Principal Investigator: John W. McClean ', 'Principal Investigator: Laura E. Horvath ', 'Principal Investigator: Patricia S. Bral…
	55	["Principal Investigator: Setsuko Chambers ', 'Principal Investigator: John P. Micha ', 'Principal Investigator: Troy H. Guthrie ', 'Principal Investigator: Donna M. Pinelli ', 'Principal Investigator: Neil Finkler ', 'Principal Investigator: Sharad A. Ghamande, MD ', 'Principal Investigator: John W. McClean ', 'Principal Investigator: Laura E. Horvath ', 'Principal Investigator: Patricia S. Bral…
	56	["Principal Investigator: Setsuko Chambers ', 'Principal Investigator: John P. Micha ', 'Principal Investigator: Neil Finkler ', 'Principal Investigator: Sharad A. Ghamande, MD ', 'Principal Investigator: John W. McClean ', 'Principal Investigator: Laura E. Horvath ', 'Principal Investigator: Patricia S. Braly ', 'Principal Investigator: Robert Morris, MD ', 'Principal Investigator: Mauricio L. K…
NCT00889512	5	["\\\\nPrincipal Investigator'"]
	6	["\\\\nPrincipal Investigator'"]
	7	["\\\\nPrincipal Investigator'"]
NCT00926068	20	["Principal Investigator: Umasankar Mukherjee, MD ', 'Principal Investigator: Elad Keren, MD ', 'Principal Investigator: Hannah Kaufman, MD '"]
	21	["Principal Investigator: Umasankar Mukherjee, MD ', 'Principal Investigator: Elad Keren, MD ', 'Principal Investigator: Hannah Kaufman, MD '"]
	22	["Principal Investigator: Robert Frykberg, DPM ', 'Principal Investigator: Wyatt G. Payne, MD ', 'Principal Investigator: William Chagares, DPM ', 'Principal Investigator: Robert Kaylor, DPM ', 'Principal Investigator: Joseph Fraiz, MD ', 'Principal Investigator: Umasankar Mukherjee, MD '"]
	23	["Principal Investigator: Robert Frykberg, DPM ', 'Principal Investigator: Alexander Reyzelman, DPM ', 'Principal Investigator: Felix Sigal, DPM ', 'Principal Investigator: Timothy Dutra, DPM ', 'Principal Investigator: Wyatt G. Payne, MD ', 'Principal Investigator: William Chagares, DPM ', 'Principal Investigator: Robert Kaylor, DPM ', 'Principal Investigator: Joseph Fraiz, MD ', 'Principal Inve…
	24	["Principal Investigator: Robert Frykberg, DPM ', 'Principal Investigator: Alexander Reyzelman, DPM ', 'Principal Investigator: Felix Sigal, DPM ', 'Principal Investigator: Timothy Dutra, DPM ', 'Principal Investigator: William Chagares, DPM ', 'Principal Investigator: Lawrence Parish, DPM ', 'Principal Investigator: Maria Kasper, DPM '"]
NCT00945191	4	["Principal Investigator: Mack Barnes, MD ', 'Principal Investigator: David Mutch, MD '"]
	5	["Principal Investigator: Mack Barnes, MD ', 'Principal Investigator: David Mutch, MD '"]
	6	["Principal Investigator: Mack Barnes, MD ', 'Principal Investigator: David Mutch, MD ', 'Principal Investigator: Kathleen Moore, MD '"]
	7	["Principal Investigator: Mack Barnes, MD ', 'Principal Investigator: David Mutch, MD ', 'Principal Investigator: Kathleen Moore, MD '"]
NCT00982566	10	["Principal Investigator: Elena Gabriela (Gabi) Chiorean, MD ', 'Principal Investigator: Amy Weise, DO ', 'Principal Investigator: Anthony W Tolcher, MD, FRCPC '"]
	11	["Principal Investigator: Site Reference ID/Investigator# 22542 ', 'Principal Investigator: Site Reference ID/Investigator# 35882 ', 'Principal Investigator: Site Reference ID/Investigator# 20863 '"]
	12	["Principal Investigator: Site Reference ID/Investigator# 20863 '"]
	4	["Principal Investigator: Elena Gabriela (Gabi) Chiorean, MD ', 'Principal Investigator: Anthony W Tolcher, MD, FRCPC '"]
	5	["Principal Investigator: Elena Gabriela (Gabi) Chiorean, MD ', 'Principal Investigator: Anthony W Tolcher, MD, FRCPC '"]
	6	["Principal Investigator: Elena Gabriela (Gabi) Chiorean, MD ', 'Principal Investigator: Anthony W Tolcher, MD, FRCPC '"]
	7	["Principal Investigator: Elena Gabriela (Gabi) Chiorean, MD ', 'Principal Investigator: Anthony W Tolcher, MD, FRCPC '"]
	8	["Principal Investigator: Elena Gabriela (Gabi) Chiorean, MD ', 'Principal Investigator: Anthony W Tolcher, MD, FRCPC '"]
	9	["Principal Investigator: Elena Gabriela (Gabi) Chiorean, MD ', 'Principal Investigator: Patricia LoRusso, DO ', 'Principal Investigator: Anthony W Tolcher, MD, FRCPC '"]
NCT01156584	1	["Principal Investigator: Tim Cloughesy, MD ', 'Principal Investigator: Manish Aghi, MD ', 'Principal Investigator: Michael Vogelbaum, MD '"]
	10	["Principal Investigator: Tim Cloughesy, MD ', 'Principal Investigator: Santosh Kesari, MD ', 'Principal Investigator: Manish Aghi, MD ', 'Principal Investigator: Tom Mikkelsen, MD ', 'Principal Investigator: Michael Vogelbaum, MD '"]
	11	["Principal Investigator: Tim Cloughesy, MD ', 'Principal Investigator: Santosh Kesari, MD ', 'Principal Investigator: Manish Aghi, MD ', 'Principal Investigator: Tom Mikkelsen, MD ', 'Principal Investigator: Michael Vogelbaum, MD '"]
	12	["Principal Investigator: Tim Cloughesy, MD ', 'Principal Investigator: Santosh Kesari, MD ', 'Principal Investigator: Manish Aghi, MD ', 'Principal Investigator: Tom Mikkelsen, MD ', 'Principal Investigator: Michael Vogelbaum, MD '"]
	13	["Principal Investigator: Tim Cloughesy, MD ', 'Principal Investigator: Santosh Kesari, MD ', 'Principal Investigator: Manish Aghi, MD ', 'Principal Investigator: Tom Mikkelsen, MD ', 'Principal Investigator: Michael Vogelbaum, MD '"]
	14	["Principal Investigator: Tim Cloughesy, MD ', 'Principal Investigator: Santosh Kesari, MD ', 'Principal Investigator: Manish Aghi, MD ', 'Principal Investigator: Tom Mikkelsen, MD ', 'Principal Investigator: Michael Vogelbaum, MD '"]
	15	["Principal Investigator: Jana Portnow, MD ', 'Principal Investigator: Tim Cloughesy, MD ', 'Principal Investigator: Santosh Kesari, MD ', 'Principal Investigator: Manish Aghi, MD ', 'Principal Investigator: Tom Mikkelsen, MD ', 'Principal Investigator: George Kaptain, MD, FACS ', 'Principal Investigator: Michael Vogelbaum, MD ', 'Principal Investigator: Pamela Z. New, MD '"]
	16	["Principal Investigator: Jana Portnow, MD ', 'Principal Investigator: Tim Cloughesy, MD ', 'Principal Investigator: Santosh Kesari, MD ', 'Principal Investigator: Manish Aghi, MD ', 'Principal Investigator: Tom Mikkelsen, MD ', 'Principal Investigator: George Kaptain, MD, FACS ', 'Principal Investigator: Michael Vogelbaum, MD ', 'Principal Investigator: Pamela Z. New, MD '"]
	17	["Principal Investigator: Jana Portnow, MD ', 'Principal Investigator: Tim Cloughesy, MD ', 'Principal Investigator: Santosh Kesari, MD ', 'Principal Investigator: Manish Aghi, MD ', 'Principal Investigator: Tom Mikkelsen, MD ', 'Principal Investigator: George Kaptain, MD, FACS ', 'Principal Investigator: Michael Vogelbaum, MD ', 'Principal Investigator: Johnathan A. Engh, MD ', 'Principal Invest…
	18	["Principal Investigator: Jana Portnow, MD ', 'Principal Investigator: Tim Cloughesy, MD ', 'Principal Investigator: Santosh Kesari, MD ', 'Principal Investigator: Manish Aghi, MD ', 'Principal Investigator: Tom Mikkelsen, MD ', 'Principal Investigator: George Kaptain, MD, FACS ', 'Principal Investigator: Michael Vogelbaum, MD ', 'Principal Investigator: James B Elder, MD ', 'Principal Investigat…
	19	["Principal Investigator: Jana Portnow, MD ', 'Principal Investigator: Tim Cloughesy, MD ', 'Principal Investigator: Santosh Kesari, MD ', 'Principal Investigator: Manish Aghi, MD ', 'Principal Investigator: Tom Mikkelsen, MD ', 'Principal Investigator: George Kaptain, MD, FACS ', 'Principal Investigator: Michael Vogelbaum, MD ', 'Principal Investigator: James B Elder, MD ', 'Principal Investigat…
	2	["Principal Investigator: Tim Cloughesy, MD ', 'Principal Investigator: Manish Aghi, MD ', 'Principal Investigator: Michael Vogelbaum, MD '"]
	20	["Principal Investigator: Jana Portnow, MD ', 'Principal Investigator: Tim Cloughesy, MD ', 'Principal Investigator: Santosh Kesari, MD ', 'Principal Investigator: Manish Aghi, MD ', 'Principal Investigator: Tom Mikkelsen, MD ', 'Principal Investigator: George Kaptain, MD, FACS ', 'Principal Investigator: Michael Vogelbaum, MD ', 'Principal Investigator: James B Elder, MD ', 'Principal Investigat…
	21	["Principal Investigator: Jana Portnow, MD ', 'Principal Investigator: Tim Cloughesy, MD ', 'Principal Investigator: Santosh Kesari, MD ', 'Principal Investigator: Manish Aghi, MD ', 'Principal Investigator: Tom Mikkelsen, MD ', 'Principal Investigator: George Kaptain, MD, FACS ', 'Principal Investigator: Michael Vogelbaum, MD ', 'Principal Investigator: James B Elder, MD ', 'Principal Investigat…
	22	["Principal Investigator: Jana Portnow, MD ', 'Principal Investigator: Tim Cloughesy, MD ', 'Principal Investigator: David Piccioni, MD ', 'Principal Investigator: Manish Aghi, MD ', 'Principal Investigator: Tobias Walbert, MD ', 'Principal Investigator: George Kaptain, MD, FACS ', 'Principal Investigator: Michael Vogelbaum, MD ', 'Principal Investigator: James B Elder, MD ', 'Principal Investiga…
	25	["Principal Investigator'"]
	3	["Principal Investigator: Tim Cloughesy, MD ', 'Principal Investigator: Manish Aghi, MD ', 'Principal Investigator: Michael Vogelbaum, MD '"]
	4	["Principal Investigator: Tim Cloughesy, MD ', 'Principal Investigator: Manish Aghi, MD ', 'Principal Investigator: Michael Vogelbaum, MD '"]
	5	["Principal Investigator: Tim Cloughesy, MD ', 'Principal Investigator: Manish Aghi, MD ', 'Principal Investigator: Michael Vogelbaum, MD '"]
	6	["Principal Investigator: Tim Cloughesy, MD ', 'Principal Investigator: Manish Aghi, MD ', 'Principal Investigator: Michael Vogelbaum, MD '"]
	7	["Principal Investigator: Tim Cloughesy, MD ', 'Principal Investigator: Manish Aghi, MD ', 'Principal Investigator: Michael Vogelbaum, MD '"]
	8	["Principal Investigator: Tim Cloughesy, MD ', 'Principal Investigator: Santosh Kesari, MD ', 'Principal Investigator: Manish Aghi, MD ', 'Principal Investigator: Michael Vogelbaum, MD '"]
	9	["Principal Investigator: Tim Cloughesy, MD ', 'Principal Investigator: Santosh Kesari, MD ', 'Principal Investigator: Manish Aghi, MD ', 'Principal Investigator: Tom Mikkelsen, MD ', 'Principal Investigator: Michael Vogelbaum, MD '"]
NCT01168401	1	["Principal Investigator: Robert P Gormley, MD, PhD ', 'Principal Investigator: Sharon E Frey, MD ', 'Principal Investigator: John J Treanor, MD '"]
	2	["Principal Investigator: Robert P Gormley, MD, PhD ', 'Principal Investigator: Sharon E Frey, MD ', 'Principal Investigator: John J Treanor, MD '"]
	3	["Principal Investigator: Robert P Gormley, MD, PhD ', 'Principal Investigator: Sharon E Frey, MD ', 'Principal Investigator: John J Treanor, MD '"]
NCT01190982	1	["Principal Investigator: Palanki S Dattatreya, M.D. ', 'Principal Investigator: Sachin V Almel, M.D. ', 'Principal Investigator: Suresh H Advani, M.D. '"]
NCT01199965	1	["Principal Investigator'"]
NCT01244191	1	["Principal Investigator: Luke P Dreisbach, MD '"]
	10	["Principal Investigator: Richard K. Rosenburg, MD ', 'Principal Investigator: Richard K. Rosenburg, MD ', 'Principal Investigator: Manuel R. Modiano, MD ', 'Principal Investigator: Linda L. Garland, MD ', 'Principal Investigator: Luke P Dreisbach, MD ', 'Principal Investigator: Jonathan Goldman, MD ', 'Principal Investigator: Tarek Eldawy, MD ', 'Principal Investigator: Mansoor Saleh, MD ', 'Pri…
	11	["Principal Investigator: Richard K. Rosenburg, MD ', 'Principal Investigator: Richard K. Rosenburg, MD ', 'Principal Investigator: Manuel R. Modiano, MD ', 'Principal Investigator: Linda L. Garland, MD ', 'Principal Investigator: Luke P Dreisbach, MD ', 'Principal Investigator: Jonathan Goldman, MD ', 'Principal Investigator: Tarek Eldawy, MD ', 'Principal Investigator: Mansoor Saleh, MD ', 'Pri…
	12	["Principal Investigator: Richard K. Rosenburg, MD ', 'Principal Investigator: Richard K. Rosenburg, MD ', 'Principal Investigator: Manuel R. Modiano, MD ', 'Principal Investigator: Linda L. Garland, MD ', 'Principal Investigator: Luke P Dreisbach, MD ', 'Principal Investigator: Jonathan Goldman, MD ', 'Principal Investigator: Tarek Eldawy, MD ', 'Principal Investigator: Mansoor Saleh, MD ', 'Pri…
	13	["Principal Investigator: Richard K. Rosenburg, MD ', 'Principal Investigator: Richard K. Rosenburg, MD ', 'Principal Investigator: Manuel R. Modiano, MD ', 'Principal Investigator: Linda L. Garland, MD ', 'Principal Investigator: Luke P Dreisbach, MD ', 'Principal Investigator: Jonathan Goldman, MD ', 'Principal Investigator: Tarek Eldawy, MD ', 'Principal Investigator: Mansoor Saleh, MD ', 'Pri…
	14	["Principal Investigator: Richard K. Rosenburg, MD ', 'Principal Investigator: Richard K. Rosenburg, MD ', 'Principal Investigator: Manuel R. Modiano, MD ', 'Principal Investigator: Linda L. Garland, MD ', 'Principal Investigator: Ronald B. Natale, MD ', 'Principal Investigator: Luke P Dreisbach, MD ', 'Principal Investigator: Jonathan Goldman, MD ', 'Principal Investigator: Tarek Eldawy, MD ', '…
	15	["Principal Investigator: Richard K. Rosenburg, MD ', 'Principal Investigator: Richard K. Rosenburg, MD ', 'Principal Investigator: Manuel R. Modiano, MD ', 'Principal Investigator: Linda L. Garland, MD ', 'Principal Investigator: Ronald B. Natale, MD ', 'Principal Investigator: Luke P Dreisbach, MD ', 'Principal Investigator: Jonathan Goldman, MD ', 'Principal Investigator: Robert M. Jotte, MD '…
	16	["Principal Investigator: Richard K. Rosenburg, MD ', 'Principal Investigator: Richard K. Rosenburg, MD ', 'Principal Investigator: Manuel R. Modiano, MD ', 'Principal Investigator: Linda L. Garland, MD ', 'Principal Investigator: Ronald B. Natale, MD ', 'Principal Investigator: Luke P Dreisbach, MD ', 'Principal Investigator: Jonathan Goldman, MD ', 'Principal Investigator: Robert M. Jotte, MD '…
	17	["Principal Investigator: Richard K. Rosenburg, MD ', 'Principal Investigator: Richard K. Rosenburg, MD ', 'Principal Investigator: Manuel R. Modiano, MD ', 'Principal Investigator: Linda L. Garland, MD ', 'Principal Investigator: Ronald B. Natale, MD ', 'Principal Investigator: Luke P Dreisbach, MD ', 'Principal Investigator: Jonathan Goldman, MD ', 'Principal Investigator: Robert M. Jotte, MD '…
	18	["Principal Investigator: Richard K. Rosenburg, MD ', 'Principal Investigator: Richard K. Rosenburg, MD ', 'Principal Investigator: Manuel R. Modiano, MD ', 'Principal Investigator: Linda L. Garland, MD ', 'Principal Investigator: Ronald B. Natale, MD ', 'Principal Investigator: Luke P Dreisbach, MD ', 'Principal Investigator: Jonathan Goldman, MD ', 'Principal Investigator: Robert M. Jotte, MD '…
	19	["Principal Investigator: Richard K. Rosenburg, MD ', 'Principal Investigator: Richard K. Rosenburg, MD ', 'Principal Investigator: Manuel R. Modiano, MD ', 'Principal Investigator: Linda L. Garland, MD ', 'Principal Investigator: Ronald B. Natale, MD ', 'Principal Investigator: Luke P Dreisbach, MD ', 'Principal Investigator: Jonathan Goldman, MD ', 'Principal Investigator: Robert M. Jotte, MD '…
	2	["Principal Investigator: Luke P Dreisbach, MD ', 'Principal Investigator: Jonathan Goldman, MD ', 'Principal Investigator: Jonathan Goldman, MD ', 'Principal Investigator: Tarek Eldawy, MD ', 'Principal Investigator: Mansoor Saleh, MD ', 'Principal Investigator: Holavanahalli Keshava-Prasad, MD ', 'Principal Investigator: William J. Edenfield, MD ', 'Principal Investigator: David R. Spigel, MD '…
	20	["Principal Investigator: Richard K. Rosenburg, MD ', 'Principal Investigator: Richard K. Rosenburg, MD ', 'Principal Investigator: Manuel R. Modiano, MD ', 'Principal Investigator: Linda L. Garland, MD ', 'Principal Investigator: Ronald B. Natale, MD ', 'Principal Investigator: Luke P Dreisbach, MD ', 'Principal Investigator: Jonathan Goldman, MD ', 'Principal Investigator: Robert M. Jotte, MD '…
	21	["Principal Investigator: Richard K. Rosenburg, MD ', 'Principal Investigator: Richard K. Rosenburg, MD ', 'Principal Investigator: Manuel R. Modiano, MD ', 'Principal Investigator: Linda L. Garland, MD ', 'Principal Investigator: Ronald B. Natale, MD ', 'Principal Investigator: Luke P Dreisbach, MD ', 'Principal Investigator: Jonathan Goldman, MD ', 'Principal Investigator: Robert M. Jotte, MD '…
	22	["Principal Investigator: Richard K. Rosenburg, MD ', 'Principal Investigator: Richard K. Rosenburg, MD ', 'Principal Investigator: Manuel R. Modiano, MD ', 'Principal Investigator: Linda L. Garland, MD ', 'Principal Investigator: Ronald B. Natale, MD ', 'Principal Investigator: Luke P Dreisbach, MD ', 'Principal Investigator: Jonathan Goldman, MD ', 'Principal Investigator: Robert M. Jotte, MD '…
	23	["Principal Investigator: Richard K. Rosenburg, MD ', 'Principal Investigator: Richard K. Rosenburg, MD ', 'Principal Investigator: Manuel R. Modiano, MD ', 'Principal Investigator: Linda L. Garland, MD ', 'Principal Investigator: Ronald B. Natale, MD ', 'Principal Investigator: Luke P Dreisbach, MD ', 'Principal Investigator: Jonathan Goldman, MD ', 'Principal Investigator: Robert M. Jotte, MD '…
	24	["Principal Investigator: Richard K. Rosenburg, MD ', 'Principal Investigator: Richard K. Rosenburg, MD ', 'Principal Investigator: Manuel R. Modiano, MD ', 'Principal Investigator: Linda L. Garland, MD ', 'Principal Investigator: Ronald B. Natale, MD ', 'Principal Investigator: Luke P Dreisbach, MD ', 'Principal Investigator: Jonathan Goldman, MD ', 'Principal Investigator: Robert M. Jotte, MD '…
	3	["Principal Investigator: Richard K. Rosenberg, MD ', 'Principal Investigator: Luke P Dreisbach, MD ', 'Principal Investigator: Jonathan Goldman, MD ', 'Principal Investigator: Jonathan Goldman, MD ', 'Principal Investigator: Tarek Eldawy, MD ', 'Principal Investigator: Mansoor Saleh, MD ', 'Principal Investigator: Robert C. Hermann, MD ', 'Principal Investigator: Thomas L. Whittaker, MD ', 'Prin…
	4	["Principal Investigator: Richard K. Rosenberg, MD ', 'Principal Investigator: Richard K. Rosenberg, MD ', 'Principal Investigator: Luke P Dreisbach, MD ', 'Principal Investigator: Jonathan Goldman, MD ', 'Principal Investigator: Jonathan Goldman, MD ', 'Principal Investigator: Tarek Eldawy, MD ', 'Principal Investigator: Mansoor Saleh, MD ', 'Principal Investigator: Robert C. Hermann, MD ', 'Pri…
	5	["Principal Investigator: Richard K. Rosenberg, MD ', 'Principal Investigator: Richard K. Rosenberg, MD ', 'Principal Investigator: Manuel R. Modiano, MD ', 'Principal Investigator: Luke P Dreisbach, MD ', 'Principal Investigator: Jonathan Goldman, MD ', 'Principal Investigator: Jonathan Goldman, MD ', 'Principal Investigator: Tarek Eldawy, MD ', 'Principal Investigator: Mansoor Saleh, MD ', 'Pri…
	6	["Principal Investigator: Richard K. Rosenburg, MD ', 'Principal Investigator: Richard K. Rosenburg, MD ', 'Principal Investigator: Manuel R. Modiano, MD ', 'Principal Investigator: Luke P Dreisbach, MD ', 'Principal Investigator: Jonathan Goldman, MD ', 'Principal Investigator: Tarek Eldawy, MD ', 'Principal Investigator: Mansoor Saleh, MD ', 'Principal Investigator: Robert C. Herman, MD ', 'Pri…
	7	["Principal Investigator: Richard K. Rosenburg, MD ', 'Principal Investigator: Richard K. Rosenburg, MD ', 'Principal Investigator: Manuel R. Modiano, MD ', 'Principal Investigator: Luke P Dreisbach, MD ', 'Principal Investigator: Jonathan Goldman, MD ', 'Principal Investigator: Tarek Eldawy, MD ', 'Principal Investigator: Mansoor Saleh, MD ', 'Principal Investigator: Robert C. Herman, MD ', 'Pri…
	8	["Principal Investigator: Richard K. Rosenburg, MD ', 'Principal Investigator: Richard K. Rosenburg, MD ', 'Principal Investigator: Manuel R. Modiano, MD ', 'Principal Investigator: Luke P Dreisbach, MD ', 'Principal Investigator: Jonathan Goldman, MD ', 'Principal Investigator: Tarek Eldawy, MD ', 'Principal Investigator: Mansoor Saleh, MD ', 'Principal Investigator: Robert C. Herman, MD ', 'Pri…
	9	["Principal Investigator: Richard K. Rosenburg, MD ', 'Principal Investigator: Richard K. Rosenburg, MD ', 'Principal Investigator: Manuel R. Modiano, MD ', 'Principal Investigator: Luke P Dreisbach, MD ', 'Principal Investigator: Jonathan Goldman, MD ', 'Principal Investigator: Tarek Eldawy, MD ', 'Principal Investigator: Mansoor Saleh, MD ', 'Principal Investigator: Robert C. Herman, MD ', 'Pri…
NCT01345201	1	["Principal Investigator: David Smith, M.D. ', 'Principal Investigator: Kyriakos P. Papadopoulos, MD '"]
	2	["Principal Investigator: David Smith, M.D. ', 'Principal Investigator: Kyriakos P. Papadopoulos, MD '"]
	3	["Principal Investigator: David Smith, M.D. ', 'Principal Investigator: Kyriakos P. Papadopoulos, MD '"]
	4	["Principal Investigator: David Smith, M.D. ', 'Principal Investigator: Kyriakos P. Papadopoulos, MD '"]
	5	["Principal Investigator: Lee S Rosen, MD ', 'Principal Investigator: David Smith, M.D. ', 'Principal Investigator: Kyriakos P. Papadopoulos, MD '"]
	6	["Principal Investigator: Lee S Rosen, MD ', 'Principal Investigator: David Smith, M.D. ', 'Principal Investigator: Kyriakos P. Papadopoulos, MD '"]
	7	["Principal Investigator: Lee S Rosen, MD ', 'Principal Investigator: David Smith, M.D. ', 'Principal Investigator: Kyriakos P. Papadopoulos, MD '"]
NCT01351935	1	["Principal Investigator: Daruka Mahadevan, MD ', 'Principal Investigator: Wael Harb, MD ', 'Principal Investigator: Jennifer Brown, MD ', 'Principal Investigator: Janice Gabrilove, MD ', 'Principal Investigator: John Sweetenham, MD '"]
	10	['\'Principal Investigator: Schreeder, MD \\\', \\\'Principal Investigator: Daruka Mahadevan, MD \\\', \\\'Principal Investigator: Thomas Kipps, MD \\\', \\\'Principal Investigator: James Foran, MD \\\', \\\'Principal Investigator: Shou MA, MD \\\', \\\'Principal Investigator: Wael Harb, MD \\\', \\\'Principal Investigator: Jennifer Brown, MD \\\', \\\'Principal Investigator: Janice Gabrilove, MD…
	11	['\'Principal Investigator: Schreeder, MD \\\', \\\'Principal Investigator: Daruka Mahadevan, MD \\\', \\\'Principal Investigator: Thomas Kipps, MD \\\', \\\'Principal Investigator: James Foran, MD \\\', \\\'Principal Investigator: Shou MA, MD \\\', \\\'Principal Investigator: Wael Harb, MD \\\', \\\'Principal Investigator: Jennifer Brown, MD \\\', \\\'Principal Investigator: Janice Gabrilove, MD…
	12	['\'Principal Investigator: Schreeder, MD \\\', \\\'Principal Investigator: Daruka Mahadevan, MD \\\', \\\'Principal Investigator: Thomas Kipps, MD \\\', \\\'Principal Investigator: James Foran, MD \\\', \\\'Principal Investigator: Shou MA, MD \\\', \\\'Principal Investigator: Wael Harb, MD \\\', \\\'Principal Investigator: Jennifer Brown, MD \\\', \\\'Principal Investigator: Janice Gabrilove, MD…
	13	["Principal Investigator: Schreeder, MD ', 'Principal Investigator: Tom Miller, MD ', 'Principal Investigator: Thomas Kipps, MD ', 'Principal Investigator: James Foran, MD ', 'Principal Investigator: Shou MA, MD ', 'Principal Investigator: Wael Harb, MD ', 'Principal Investigator: Jennifer Brown, MD ', 'Principal Investigator: Janice Gabrilove, MD ', 'Principal Investigator: Paul Barr, MD ', 'Pri…
	14	["Principal Investigator: Schreeder, MD ', 'Principal Investigator: Tom Miller, MD ', 'Principal Investigator: Thomas Kipps, MD ', 'Principal Investigator: James Foran, MD ', 'Principal Investigator: Shou MA, MD ', 'Principal Investigator: Wael Harb, MD ', 'Principal Investigator: Jennifer Brown, MD ', 'Principal Investigator: Janice Gabrilove, MD ', 'Principal Investigator: Paul Barr, MD ', 'Pri…
	2	["Principal Investigator: Daruka Mahadevan, MD ', 'Principal Investigator: Wael Harb, MD ', 'Principal Investigator: Jennifer Brown, MD ', 'Principal Investigator: Janice Gabrilove, MD ', 'Principal Investigator: John Sweetenham, MD '"]
	3	["Principal Investigator: Daruka Mahadevan, MD ', 'Principal Investigator: Wael Harb, MD ', 'Principal Investigator: Jennifer Brown, MD ', 'Principal Investigator: Janice Gabrilove, MD ', 'Principal Investigator: John Sweetenham, MD '"]
	4	["Principal Investigator: Daruka Mahadevan, MD ', 'Principal Investigator: Wael Harb, MD ', 'Principal Investigator: Jennifer Brown, MD ', 'Principal Investigator: Janice Gabrilove, MD ', 'Principal Investigator: John Sweetenham, MD ', 'Principal Investigator: Jeff Sharman, MD '"]
	5	["Principal Investigator: Daruka Mahadevan, MD ', 'Principal Investigator: Wael Harb, MD ', 'Principal Investigator: Jennifer Brown, MD ', 'Principal Investigator: Janice Gabrilove, MD ', 'Principal Investigator: John Sweetenham, MD ', 'Principal Investigator: Jeff Sharman, MD '"]
	6	["Principal Investigator: Daruka Mahadevan, MD ', 'Principal Investigator: Wael Harb, MD ', 'Principal Investigator: Jennifer Brown, MD ', 'Principal Investigator: Janice Gabrilove, MD ', 'Principal Investigator: John Sweetenham, MD ', 'Principal Investigator: Jeff Sharman, MD '"]
	7	['\'Principal Investigator: Schreeder, MD \\\', \\\'Principal Investigator: Daruka Mahadevan, MD \\\', \\\'Principal Investigator: James Foran, MD \\\', \\\'Principal Investigator: Shou MA, MD \\\', \\\'Principal Investigator: Wael Harb, MD \\\', \\\'Principal Investigator: Jennifer Brown, MD \\\', \\\'Principal Investigator: Janice Gabrilove, MD \\\', \\\'Principal Investigator: Paul Barr, MD \\…
	8	['\'Principal Investigator: Schreeder, MD \\\', \\\'Principal Investigator: Daruka Mahadevan, MD \\\', \\\'Principal Investigator: James Foran, MD \\\', \\\'Principal Investigator: Shou MA, MD \\\', \\\'Principal Investigator: Wael Harb, MD \\\', \\\'Principal Investigator: Jennifer Brown, MD \\\', \\\'Principal Investigator: Janice Gabrilove, MD \\\', \\\'Principal Investigator: Paul Barr, MD \\…
	9	['\'Principal Investigator: Schreeder, MD \\\', \\\'Principal Investigator: Daruka Mahadevan, MD \\\', \\\'Principal Investigator: James Foran, MD \\\', \\\'Principal Investigator: Shou MA, MD \\\', \\\'Principal Investigator: Wael Harb, MD \\\', \\\'Principal Investigator: Jennifer Brown, MD \\\', \\\'Principal Investigator: Janice Gabrilove, MD \\\', \\\'Principal Investigator: Paul Barr, MD \\…
NCT01380197	3	["\\\\nPrincipal Investigator'"]
NCT01386554	1	["Principal Investigator', 'Principal Investigator: Chris Sholer, MD ', 'Principal Investigator: James Tumlin, MD ', 'Principal Investigator: Daniel Cattran, MD, FRCPC '"]
	10	["Principal Investigator', 'Principal Investigator: Edgar Jaimes, MD ', 'Principal Investigator: Sungchun Lee, MD ', 'Principal Investigator: Bhupinder Singh, MD ', 'Principal Investigator: Liqun Bai, MD ', 'Principal Investigator: Naveen Atray, MD ', 'Principal Investigator: Susie Lew, MD ', 'Principal Investigator: Ashwani Gupta, MD ', 'Principal Investigator: Antonio Guasch, MD ', 'Principal I…
	11	["Principal Investigator: Edgar Jaimes, MD ', 'Principal Investigator: Sungchun Lee, MD ', 'Principal Investigator: Bhupinder Singh, MD ', 'Principal Investigator: Liqun Bai, MD ', 'Principal Investigator: Naveen Atray, MD ', 'Principal Investigator: Susie Lew, MD ', 'Principal Investigator: Ashwani Gupta, MD ', 'Principal Investigator: Antonio Guasch, MD ', 'Principal Investigator: Mark Smith, M…
	12	["Principal Investigator: Edgar Jaimes, MD ', 'Principal Investigator: Sungchun Lee, MD ', 'Principal Investigator: Liqun Bai, MD ', 'Principal Investigator: Naveen Atray, MD ', 'Principal Investigator: Susie Lew, MD ', 'Principal Investigator: Ashwani Gupta, MD ', 'Principal Investigator: Antonio Guasch, MD ', 'Principal Investigator: Mark Smith, MD ', 'Principal Investigator: Sreedhara Alla, MD…
	13	["Principal Investigator: Edgar Jaimes, MD ', 'Principal Investigator: Naveen Atray, MD ', 'Principal Investigator: Susie Lew, MD ', 'Principal Investigator: Ashwani Gupta, MD ', 'Principal Investigator: Antonio Guasch, MD ', 'Principal Investigator: Mark Smith, MD ', 'Principal Investigator: Sreedhara Alla, MD ', 'Principal Investigator: Patrick Gipson, MD ', 'Principal Investigator: Fernando Fe…
	14	["Principal Investigator: Edgar Jaimes, MD ', 'Principal Investigator: Minhtri Nguyen, MD ', 'Principal Investigator: Richard Lafayette, MD ', 'Principal Investigator: Naveen Atray, MD ', 'Principal Investigator: Susie Lew, MD ', 'Principal Investigator: Ashwani Gupta, MD ', 'Principal Investigator: Antonio Guasch, MD ', 'Principal Investigator: Mark Smith, MD ', 'Principal Investigator: Patrick …
	15	["Principal Investigator: Edgar Jaimes, MD ', 'Principal Investigator: Minhtri Nguyen, MD ', 'Principal Investigator: Richard Lafayette, MD ', 'Principal Investigator: Naveen Atray, MD ', 'Principal Investigator: Susie Lew, MD ', 'Principal Investigator: Ashwani Gupta, MD ', 'Principal Investigator: Antonio Guasch, MD ', 'Principal Investigator: Mark Smith, MD ', 'Principal Investigator: Patrick …
	16	["Principal Investigator: Edgar Jaimes, MD ', 'Principal Investigator: Minhtri Nguyen, MD ', 'Principal Investigator: Richard Lafayette, MD ', 'Principal Investigator: Naveen Atray, MD ', 'Principal Investigator: Susie Lew, MD ', 'Principal Investigator: Ashwani Gupta, MD ', 'Principal Investigator: Antonio Guasch, MD ', 'Principal Investigator: Mark Smith, MD ', 'Principal Investigator: Patrick …
	2	["Principal Investigator', 'Principal Investigator: Zeev Sharon, MD ', 'Principal Investigator: Sreedhara Alla, MD ', 'Principal Investigator: William Moore, MD ', 'Principal Investigator: Chris Sholer, MD ', 'Principal Investigator: James Tumlin, MD ', 'Principal Investigator: Daniel Cattran, MD, FRCPC '"]
	3	["Principal Investigator', 'Principal Investigator: Zeev Sharon, MD ', 'Principal Investigator: Sreedhara Alla, MD ', 'Principal Investigator: William Moore, MD ', 'Principal Investigator: Chris Sholer, MD ', 'Principal Investigator: James Tumlin, MD ', 'Principal Investigator: Daniel Cattran, MD, FRCPC '"]
	4	["Principal Investigator', 'Principal Investigator: Bhupinder Singh, MD ', 'Principal Investigator: Naveen Atray, MD ', 'Principal Investigator: Mark Smith, MD ', 'Principal Investigator: Zeev Sharon, MD ', 'Principal Investigator: Sreedhara Alla, MD ', 'Principal Investigator: William Moore, MD ', 'Principal Investigator: Chris Sholer, MD ', 'Principal Investigator: James Tumlin, MD ', 'Principa…
	5	["Principal Investigator', 'Principal Investigator: Sungchun Lee, MD ', 'Principal Investigator: Bhupinder Singh, MD ', 'Principal Investigator: Naveen Atray, MD ', 'Principal Investigator: Mark Smith, MD ', 'Principal Investigator: Zeev Sharon, MD ', 'Principal Investigator: Sreedhara Alla, MD ', 'Principal Investigator: Fernando Fervenza, MD ', 'Principal Investigator: Vimal Derebail, MD ', 'Pr…
	6	["Principal Investigator', 'Principal Investigator: Sungchun Lee, MD ', 'Principal Investigator: Bhupinder Singh, MD ', 'Principal Investigator: Liqun Bai, MD ', 'Principal Investigator: Naveen Atray, MD ', 'Principal Investigator: Mark Smith, MD ', 'Principal Investigator: Zeev Sharon, MD ', 'Principal Investigator: Sreedhara Alla, MD ', 'Principal Investigator: Patrick Gipson, MD ', 'Principal …
	7	["Principal Investigator', 'Principal Investigator: Jaimes Edgar, MD ', 'Principal Investigator: Sungchun Lee, MD ', 'Principal Investigator: Bhupinder Singh, MD ', 'Principal Investigator: Liqun Bai, MD ', 'Principal Investigator: Naveen Atray, MD ', 'Principal Investigator: Susie Lew, MD ', 'Principal Investigator: Ashwani Gupta, MD ', 'Principal Investigator: Antonio Guasch, MD ', 'Principal I…
	8	["Principal Investigator', 'Principal Investigator: Jaimes Edgar, MD ', 'Principal Investigator: Sungchun Lee, MD ', 'Principal Investigator: Bhupinder Singh, MD ', 'Principal Investigator: Liqun Bai, MD ', 'Principal Investigator: Naveen Atray, MD ', 'Principal Investigator: Susie Lew, MD ', 'Principal Investigator: Ashwani Gupta, MD ', 'Principal Investigator: Antonio Guasch, MD ', 'Principal I…
	9	["Principal Investigator', 'Principal Investigator: Edgar Jaimes, MD ', 'Principal Investigator: Sungchun Lee, MD ', 'Principal Investigator: Bhupinder Singh, MD ', 'Principal Investigator: Liqun Bai, MD ', 'Principal Investigator: Naveen Atray, MD ', 'Principal Investigator: Susie Lew, MD ', 'Principal Investigator: Ashwani Gupta, MD ', 'Principal Investigator: Antonio Guasch, MD ', 'Principal I…
NCT01395901	1	["Principal Investigator: David Boyer, MD ', 'Principal Investigator: Tim Melson, MD ', 'Principal Investigator: Howard W. Harris, MD ', 'Principal Investigator: Enikö Ujhelyi, MD ', 'Principal Investigator: Tibor Nyulasi, MD ', 'Principal Investigator: Lajos Jobbágy, MD ', 'Principal Investigator: Attila Havas, MD '"]
	10	["Principal Investigator: David Boyer, MD ', 'Principal Investigator: Tim Melson, MD ', 'Principal Investigator: Sudha A. Ved, MD ', 'Principal Investigator: Keith Candiotti, MD ', 'Principal Investigator: Donna Holder, MD ', 'Principal Investigator: Scott Berry, MD ', 'Principal Investigator: Bharathi Gourkanti, MD ', 'Principal Investigator: Robert Valley, MD ', 'Principal Investigator: Allison…
	2	["Principal Investigator: David Boyer, MD ', 'Principal Investigator: Tim Melson, MD ', 'Principal Investigator: Scott Berry, MD ', 'Principal Investigator: Howard W. Harris, MD ', 'Principal Investigator: Enikö Ujhelyi, MD ', 'Principal Investigator: Tibor Nyulasi, MD ', 'Principal Investigator: Lajos Jobbágy, MD ', 'Principal Investigator: Attila Havas, MD '"]
	3	["Principal Investigator: David Boyer, MD ', 'Principal Investigator: Tim Melson, MD ', 'Principal Investigator: Scott Berry, MD ', 'Principal Investigator: Bharathi Gourkanti, MD ', 'Principal Investigator: Howard W. Harris, MD ', 'Principal Investigator: Balàzs Szabo, MD ', 'Principal Investigator: Enikö Ujhelyi, MD ', 'Principal Investigator: Tibor Nyulasi, MD ', 'Principal Investigator: Lajos…
	4	["Principal Investigator: David Boyer, MD ', 'Principal Investigator: Tim Melson, MD ', 'Principal Investigator: Keith Candiotti, MD ', 'Principal Investigator: Scott Berry, MD ', 'Principal Investigator: Bharathi Gourkanti, MD ', 'Principal Investigator: Howard W. Harris, MD ', 'Principal Investigator: Viktor Chrobok, MD ', 'Principal Investigator: Vladimir Mihal, MD ', 'Principal Investigator: …
	5	["Principal Investigator: David Boyer, MD ', 'Principal Investigator: Tim Melson, MD ', 'Principal Investigator: Keith Candiotti, MD ', 'Principal Investigator: Scott Berry, MD ', 'Principal Investigator: Bharathi Gourkanti, MD ', 'Principal Investigator: Howard W. Harris, MD ', 'Principal Investigator: Viktor Chrobok, MD ', 'Principal Investigator: Vladimir Mihal, MD ', 'Principal Investigator: …
	6	["Principal Investigator: David Boyer, MD ', 'Principal Investigator: Tim Melson, MD ', 'Principal Investigator: Keith Candiotti, MD ', 'Principal Investigator: Scott Berry, MD ', 'Principal Investigator: Bharathi Gourkanti, MD ', 'Principal Investigator: Michael Lee, MD ', 'Principal Investigator: Howard W. Harris, MD ', 'Principal Investigator: Samia Khalil, MD ', 'Principal Investigator: Vikto…
	7	["Principal Investigator: David Boyer, MD ', 'Principal Investigator: Tim Melson, MD ', 'Principal Investigator: Keith Candiotti, MD ', 'Principal Investigator: Scott Berry, MD ', 'Principal Investigator: Bharathi Gourkanti, MD ', 'Principal Investigator: Michael Lee, MD ', 'Principal Investigator: Howard W. Harris, MD ', 'Principal Investigator: Samia Khalil, MD ', 'Principal Investigator: Vikto…
	8	["Principal Investigator: David Boyer, MD ', 'Principal Investigator: Tim Melson, MD ', 'Principal Investigator: Sudha A. Ved, MD ', 'Principal Investigator: Keith Candiotti, MD ', 'Principal Investigator: Donna Holder, MD ', 'Principal Investigator: Scott Berry, MD ', 'Principal Investigator: Bharathi Gourkanti, MD ', 'Principal Investigator: Michael Lee, MD ', 'Principal Investigator: Howard W.…
	9	["Principal Investigator: David Boyer, MD ', 'Principal Investigator: Tim Melson, MD ', 'Principal Investigator: Sudha A. Ved, MD ', 'Principal Investigator: Keith Candiotti, MD ', 'Principal Investigator: Donna Holder, MD ', 'Principal Investigator: Scott Berry, MD ', 'Principal Investigator: Bharathi Gourkanti, MD ', 'Principal Investigator: Robert Valley, MD ', 'Principal Investigator: Michael…
NCT01417780	1	["Principal Investigator: Mitchell Cohen, MD ', 'Principal Investigator: Frederick Moore, MD ', 'Principal Investigator: Manjari Joshi, MD ', 'Principal Investigator: John Mazuski, MD ', 'Principal Investigator: Martin Schreiber, MD ', 'Principal Investigator: Jason Sperry, MD ', 'Principal Investigator: Eileen Bulger, MD '"]
	2	["Principal Investigator: Mitchell Cohen, MD ', 'Principal Investigator: Frederick Moore, MD ', 'Principal Investigator: Manjari Joshi, MD ', 'Principal Investigator: John Mazuski, MD ', 'Principal Investigator: Martin Schreiber, MD ', 'Principal Investigator: Jason Sperry, MD ', 'Principal Investigator: Robert Sawyer, MD ', 'Principal Investigator: Eileen Bulger, MD '"]
	3	["Principal Investigator: Mitchell Cohen, MD ', 'Principal Investigator: Frederick Moore, MD ', 'Principal Investigator: Manjari Joshi, MD ', 'Principal Investigator: John Mazuski, MD ', 'Principal Investigator: Martin Schreiber, MD ', 'Principal Investigator: Jason Sperry, MD ', 'Principal Investigator: Eileen Bulger, MD '"]
	4	["Principal Investigator: Demetrios Demetriades, MD, PhD ', 'Principal Investigator: Mitchell Cohen, MD ', 'Principal Investigator: Frederick Moore, MD ', 'Principal Investigator: Manjari Joshi, MD ', 'Principal Investigator: Martin Schreiber, MD ', 'Principal Investigator: Jason Sperry, MD ', 'Principal Investigator: Eileen Bulger, MD '"]
	5	["Principal Investigator: Demetrios Demetriades, MD, PhD ', 'Principal Investigator: Mitchell Cohen, MD ', 'Principal Investigator: Frederick Moore, MD ', 'Principal Investigator: Manjari Joshi, MD ', 'Principal Investigator: Martin Schreiber, MD ', 'Principal Investigator: Jason Sperry, MD ', 'Principal Investigator: Eileen Bulger, MD '"]
	6	["Principal Investigator: Demetrios Demetriades, MD, PhD ', 'Principal Investigator: Mitchell Cohen, MD ', 'Principal Investigator: Frederick Moore, MD ', 'Principal Investigator: Manjari Joshi, MD ', 'Principal Investigator: Martin Schreiber, MD ', 'Principal Investigator: Jason Sperry, MD ', 'Principal Investigator: Eileen Bulger, MD '"]
	7	["Principal Investigator: Demetrios Demetriades, MD, PhD ', 'Principal Investigator: Mitchell Cohen, MD ', 'Principal Investigator: Frederick Moore, MD ', 'Principal Investigator: Manjari Joshi, MD ', 'Principal Investigator: Martin Schreiber, MD ', 'Principal Investigator: Jason Sperry, MD ', 'Principal Investigator: Eileen Bulger, MD '"]
	8	["Principal Investigator: Demetrios Demetriades, MD, PhD ', 'Principal Investigator: Mitchell Cohen, MD ', 'Principal Investigator: Frederick Moore, MD ', 'Principal Investigator: Manjari Joshi, MD ', 'Principal Investigator: Martin Schreiber, MD ', 'Principal Investigator: Jason Sperry, MD ', 'Principal Investigator: Eileen Bulger, MD '"]
	9	["Principal Investigator: Demetrios Demetriades, MD, PhD ', 'Principal Investigator: Mitchell Cohen, MD ', 'Principal Investigator: Frederick Moore, MD ', 'Principal Investigator: Manjari Joshi, MD ', 'Principal Investigator: Martin Schreiber, MD ', 'Principal Investigator: Jason Sperry, MD ', 'Principal Investigator: Eileen Bulger, MD '"]
NCT01437852	1	["Principal Investigator: James H Holmes, IV, MD FACS '"]
	10	["Principal Investigator: Michael Schurr, MD FACS ', 'Principal Investigator: James H Holmes, IV, MD FACS ', 'Principal Investigator: LTC Booker T King, MD '"]
	11	["Principal Investigator: Kevin N. Foster, MD ', 'Principal Investigator: Michael Schurr, MD FACS ', 'Principal Investigator: James H Holmes, IV, MD FACS ', 'Principal Investigator: LTC Booker T King, MD '"]
	2	["Principal Investigator: Kevin N. Foster, MD ', 'Principal Investigator: Michael Schurr, MD FACS ', 'Principal Investigator: James H Holmes, IV, MD FACS ', 'Principal Investigator: Lee D Faucher, MD '"]
	3	["Principal Investigator: Kevin N. Foster, MD ', 'Principal Investigator: Michael Schurr, MD FACS ', 'Principal Investigator: James H Holmes, IV, MD FACS ', 'Principal Investigator: Lee D Faucher, MD '"]
	4	["Principal Investigator: Kevin N. Foster, MD ', 'Principal Investigator: Michael Schurr, MD FACS ', 'Principal Investigator: James H Holmes, IV, MD FACS ', 'Principal Investigator: Steven Wolf, MD ', 'Principal Investigator: Lee D Faucher, MD '"]
	5	["Principal Investigator: Kevin N. Foster, MD ', 'Principal Investigator: Michael Schurr, MD FACS ', 'Principal Investigator: James H Holmes, IV, MD FACS ', 'Principal Investigator: Steven Wolf, MD ', 'Principal Investigator: LTC Booker T King, MD ', 'Principal Investigator: Lee D Faucher, MD '"]
	6	["Principal Investigator: Kevin N. Foster, MD ', 'Principal Investigator: Michael Schurr, MD FACS ', 'Principal Investigator: James H Holmes, IV, MD FACS ', 'Principal Investigator: Steven Wolf, MD ', 'Principal Investigator: LTC Booker T King, MD ', 'Principal Investigator: Lee D Faucher, MD '"]
	9	["Principal Investigator: Michael Schurr, MD FACS ', 'Principal Investigator: James H Holmes, IV, MD FACS '"]
NCT01506934	1	["Principal Investigator: Site Reference ID/Investigator# 51465 ', 'Principal Investigator: Site Reference ID/Investigator# 61282 ', 'Principal Investigator: Site Reference ID/Investigator# 51463 ', 'Principal Investigator: Site Reference ID/Investigator# 52122 '"]
NCT01526928	19	["Principal Investigator: Karen Reckamp ', 'Principal Investigator: Haresh Jhangiani ', 'Principal Investigator: Barbara Gitlitz ', 'Principal Investigator: Ronald Natale ', 'Principal Investigator: Sai-Hong Ou ', 'Principal Investigator: Jonathan Goldman ', 'Principal Investigator: Heather Wakelee ', 'Principal Investigator: Raul Mena ', 'Principal Investigator: Merrill Shum ', 'Principal Invest…
	20	["Principal Investigator: Karen Reckamp ', 'Principal Investigator: Haresh Jhangiani ', 'Principal Investigator: Barbara Gitlitz ', 'Principal Investigator: Ronald Natale ', 'Principal Investigator: Sai-Hong Ou ', 'Principal Investigator: Jonathan Goldman ', 'Principal Investigator: Heather Wakelee ', 'Principal Investigator: Raul Mena ', 'Principal Investigator: Merrill Shum ', 'Principal Invest…
	21	["Principal Investigator: Karen Reckamp ', 'Principal Investigator: Haresh Jhangiani ', 'Principal Investigator: Barbara Gitlitz ', 'Principal Investigator: Ronald Natale ', 'Principal Investigator: Sai-Hong Ou ', 'Principal Investigator: David Gandara ', 'Principal Investigator: Jonathan Goldman ', 'Principal Investigator: Heather Wakelee ', 'Principal Investigator: Raul Mena ', 'Principal Inves…
	22	["Principal Investigator: Karen Reckamp ', 'Principal Investigator: Haresh Jhangiani ', 'Principal Investigator: Barbara Gitlitz ', 'Principal Investigator: Ronald Natale ', 'Principal Investigator: Sai-Hong Ou ', 'Principal Investigator: David Gandara ', 'Principal Investigator: Jonathan Goldman ', 'Principal Investigator: Heather Wakelee ', 'Principal Investigator: Raul Mena ', 'Principal Inves…
	23	["Principal Investigator: Karen Reckamp ', 'Principal Investigator: Haresh Jhangiani ', 'Principal Investigator: Barbara Gitlitz ', 'Principal Investigator: Ronald Natale ', 'Principal Investigator: Sai-Hong Ou ', 'Principal Investigator: David Gandara ', 'Principal Investigator: Jonathan Goldman ', 'Principal Investigator: Heather Wakelee ', 'Principal Investigator: Raul Mena ', 'Principal Inves…
	24	["Principal Investigator: Karen Reckamp ', 'Principal Investigator: Haresh Jhangiani ', 'Principal Investigator: Barbara Gitlitz ', 'Principal Investigator: Ronald Natale ', 'Principal Investigator: Sai-Hong Ou ', 'Principal Investigator: David Gandara ', 'Principal Investigator: Jonathan Goldman ', 'Principal Investigator: Heather Wakelee ', 'Principal Investigator: Raul Mena ', 'Principal Inves…
	25	["Principal Investigator: Karen Reckamp ', 'Principal Investigator: Haresh Jhangiani ', 'Principal Investigator: Barbara Gitlitz ', 'Principal Investigator: Ronald Natale ', 'Principal Investigator: Sai-Hong Ou ', 'Principal Investigator: David Gandara ', 'Principal Investigator: Jonathan Goldman ', 'Principal Investigator: Heather Wakelee ', 'Principal Investigator: Raul Mena ', 'Principal Inves…
	26	["Principal Investigator: Karen Reckamp ', 'Principal Investigator: Haresh Jhangiani ', 'Principal Investigator: Barbara Gitlitz ', 'Principal Investigator: Ronald Natale ', 'Principal Investigator: Sai-Hong Ou ', 'Principal Investigator: David Gandara ', 'Principal Investigator: Jonathan Goldman ', 'Principal Investigator: Heather Wakelee ', 'Principal Investigator: Raul Mena ', 'Principal Inves…
	27	["Principal Investigator: Karen Reckamp ', 'Principal Investigator: Haresh Jhangiani ', 'Principal Investigator: Barbara Gitlitz ', 'Principal Investigator: Ronald Natale ', 'Principal Investigator: Sai-Hong Ou ', 'Principal Investigator: David Gandara ', 'Principal Investigator: Jonathan Goldman ', 'Principal Investigator: Heather Wakelee ', 'Principal Investigator: Raul Mena ', 'Principal Inves…
NCT01586000	1	["Principal Investigator: Anne Burke, MD ', 'Principal Investigator: Livia Wan, MD ', 'Principal Investigator: Carolyn Westhoff, MD ', 'Principal Investigator: Michael Thomas, MD ', 'Principal Investigator: Jeffrey Jensen, MD ', 'Principal Investigator: Kurt Barnhart, MD ', 'Principal Investigator: Beatrice Chen, MD ', 'Principal Investigator: David Archer, MD '"]
	2	["Principal Investigator: Anne Burke, MD ', 'Principal Investigator: Livia Wan, MD ', 'Principal Investigator: Carolyn Westhoff, MD ', 'Principal Investigator: Michael Thomas, MD ', 'Principal Investigator: Jeffrey Jensen, MD ', 'Principal Investigator: Kurt Barnhart, MD ', 'Principal Investigator: Beatrice Chen, MD ', 'Principal Investigator: David Archer, MD '"]
NCT01704196	1	["Principal Investigator: Daniel George, MPH ', 'Principal Investigator: Robert Anthenelli, MD ', 'Principal Investigator: Thomas Beresford, MD ', 'Principal Investigator: March Fishman, MD ', 'Principal Investigator: Sandra Lapham, MD ', 'Principal Investigator: Frances Levin, MD ', 'Principal Investigator: Eugene Somoza, MD, Ph.D ', 'Principal Investigator: Kyle Kampman, MD ', 'Principal Invest…
	2	["Principal Investigator: Daniel George, MPH ', 'Principal Investigator: Robert Anthenelli, MD ', 'Principal Investigator: Thomas Beresford, MD ', 'Principal Investigator: March Fishman, MD ', 'Principal Investigator: Sandra Lapham, MD ', 'Principal Investigator: Frances Levin, MD ', 'Principal Investigator: Eugene Somoza, MD, Ph.D ', 'Principal Investigator: Kyle Kampman, MD ', 'Principal Invest…
	3	["Principal Investigator: Daniel George, MPH ', 'Principal Investigator: Robert Anthenelli, MD ', 'Principal Investigator: Thomas Beresford, MD ', 'Principal Investigator: March Fishman, MD ', 'Principal Investigator: Sandra Lapham, MD ', 'Principal Investigator: Frances Levin, MD ', 'Principal Investigator: Eugene Somoza, MD, Ph.D ', 'Principal Investigator: Kyle Kampman, MD ', 'Principal Invest…
	4	["Principal Investigator: Daniel George, MPH ', 'Principal Investigator: Robert Anthenelli, MD ', 'Principal Investigator: Thomas Beresford, MD ', 'Principal Investigator: March Fishman, MD ', 'Principal Investigator: Sandra Lapham, MD ', 'Principal Investigator: Frances Levin, MD ', 'Principal Investigator: Eugene Somoza, MD, Ph.D ', 'Principal Investigator: Kyle Kampman, MD ', 'Principal Invest…
	5	["Principal Investigator: Daniel George, MPH ', 'Principal Investigator: Robert Anthenelli, MD ', 'Principal Investigator: Thomas Beresford, MD ', 'Principal Investigator: March Fishman, MD ', 'Principal Investigator: Sandra Lapham, MD ', 'Principal Investigator: Frances Levin, MD ', 'Principal Investigator: Eugene Somoza, MD, Ph.D ', 'Principal Investigator: Kyle Kampman, MD ', 'Principal Invest…
	6	["Principal Investigator: March Fishman, MD '"]
NCT01792479	1	["Principal Investigator', 'Principal Investigator', 'Principal Investigator'"]
	2	["Principal Investigator', 'Principal Investigator', 'Principal Investigator'"]
NCT01851070	2	["Principal Investigator: Nathan Wei, MD '"]
	3	["Principal Investigator: Nathan Wei, MD '"]
	4	["Principal Investigator: Vishala Chindalore, MD ', 'Principal Investigator: Michael Fairfax, DO ', 'Principal Investigator: Daniel Furst, MD ', 'Principal Investigator: Antony Hou, MD ', 'Principal Investigator: Stephen Bookbinder, MD ', 'Principal Investigator: Mitchell Lowenstein, MD ', 'Principal Investigator: Jeffrey Kaine, MD ', 'Principal Investigator: Clifton Bingham, MD ', 'Principal Inv…
	5	["Principal Investigator: Vishala Chindalore, MD ', 'Principal Investigator: Michael Fairfax, DO ', 'Principal Investigator: Daniel Furst, MD ', 'Principal Investigator: Antony Hou, MD ', 'Principal Investigator: Stephen Bookbinder, MD ', 'Principal Investigator: Mitchell Lowenstein, MD ', 'Principal Investigator: Jeffrey Kaine, MD ', 'Principal Investigator: Clifton Bingham, MD ', 'Principal Inv…
	6	["Principal Investigator: Michael Fairfax, DO ', 'Principal Investigator: Suzanne Kafaja, MD ', 'Principal Investigator: Antony Hou, MD ', 'Principal Investigator: Stephen Bookbinder, MD ', 'Principal Investigator: Grant Louie, MD ', 'Principal Investigator: Nathan Wei, MD ', 'Principal Investigator: Eric L Matteson, MD ', 'Principal Investigator: Ramesh Gupta, MD ', 'Principal Investigator: Emil…
	7	["Principal Investigator: Michael Fairfax, DO ', 'Principal Investigator: Suzanne Kafaja, MD ', 'Principal Investigator: Antony Hou, MD ', 'Principal Investigator: Stephen Bookbinder, MD ', 'Principal Investigator: Grant Louie, MD ', 'Principal Investigator: Nathan Wei, MD ', 'Principal Investigator: Eric L Matteson, MD ', 'Principal Investigator: Ramesh Gupta, MD ', 'Principal Investigator: Emil…
	8	["Principal Investigator: Suzanne Kafaja, MD ', 'Principal Investigator: Antony Hou, MD ', 'Principal Investigator: Stephen Bookbinder, MD ', 'Principal Investigator: Grant Louie, MD ', 'Principal Investigator: Nathan Wei, MD ', 'Principal Investigator: Eric L Matteson, MD ', 'Principal Investigator: Ramesh Gupta, MD ', 'Principal Investigator: Emily Box, MD ', 'Principal Investigator: Christine …
NCT01863823	1	["\\\\nPrincipal Investigator'"]
NCT01886313	1	["Principal Investigator: David Kudrow, MD ', 'Principal Investigator: Alan Rapoport, MD '"]
	2	["Principal Investigator: David Kudrow, MD ', 'Principal Investigator: Alan Rapoport, MD '"]
	3	["Principal Investigator: David Kudrow, MD ', 'Principal Investigator: Alan Rapoport, MD ', 'Principal Investigator: David B. Ross, MD ', 'Principal Investigator: Cynthia Huffman, MD ', 'Principal Investigator: Joel R. Saper, MD '"]
	4	["Principal Investigator: David Kudrow, MD ', 'Principal Investigator: Alan Rapoport, MD ', 'Principal Investigator: David B. Ross, MD ', 'Principal Investigator: Cynthia Huffman, MD ', 'Principal Investigator: Joel R. Saper, MD '"]
	5	["Principal Investigator: David Kudrow, MD ', 'Principal Investigator: Alan Rapoport, MD ', 'Principal Investigator: David B. Ross, MD ', 'Principal Investigator: Cynthia Huffman, MD ', 'Principal Investigator: Joel R. Saper, MD ', 'Principal Investigator: John D Hudson, MD '"]
NCT01938599	1	["Principal Investigator: Javier Alonso-Llamazares, MD ', 'Principal Investigator: Steven Kempers, MD ', 'Principal Investigator: Eduardo Tschen, MD ', 'Principal Investigator: Zoe Draelos, MD ', 'Principal Investigator: Terry Jones, MD '"]
NCT01985256	1	["Principal Investigator: Tom Mikkelsen, MD '"]
	10	["Principal Investigator: Tim Cloughesy, MD ', 'Principal Investigator: Steven N Kalkanis, MD ', 'Principal Investigator: Michael Vogelbaum, MD '"]
	12	["Principal Investigator'"]
	2	["Principal Investigator: Tom Mikkelsen, MD '"]
	3	["Principal Investigator: Steven N Kalkanis, MD '"]
	4	["Principal Investigator: Tim Cloughesy, MD ', 'Principal Investigator: Steven N Kalkanis, MD ', 'Principal Investigator: Michael Vogelbaum, MD '"]
	5	["Principal Investigator: Tim Cloughesy, MD ', 'Principal Investigator: Steven N Kalkanis, MD ', 'Principal Investigator: Michael Vogelbaum, MD '"]
	6	["Principal Investigator: Tim Cloughesy, MD ', 'Principal Investigator: Steven N Kalkanis, MD ', 'Principal Investigator: Michael Vogelbaum, MD '"]
	7	["Principal Investigator: Tim Cloughesy, MD ', 'Principal Investigator: Steven N Kalkanis, MD ', 'Principal Investigator: Michael Vogelbaum, MD '"]
	8	["Principal Investigator: Tim Cloughesy, MD ', 'Principal Investigator: Steven N Kalkanis, MD ', 'Principal Investigator: Michael Vogelbaum, MD '"]
	9	["Principal Investigator: Tim Cloughesy, MD ', 'Principal Investigator: Steven N Kalkanis, MD ', 'Principal Investigator: Michael Vogelbaum, MD '"]
NCT02008942	1	["Principal Investigator: Patricia Pardo, MD ', 'Principal Investigator: Sandra K Willsie, DO, MA ', 'Principal Investigator: Lukasz Biernat, MD '"]
	2	["Principal Investigator: Patricia Pardo, MD ', 'Principal Investigator: Sandra K Willsie, DO, MA ', 'Principal Investigator: Lukasz Biernat, MD '"]
	3	["Principal Investigator: Patricia Pardo, MD ', 'Principal Investigator: Sandra K Willsie, DO, MA ', 'Principal Investigator: Lukasz Biernat, MD '"]
NCT02093221	2	["Principal Investigator: Mark Wheeler ', 'Principal Investigator: Ivy-Joan Madu ', 'Principal Investigator: Michael Gottschalk ', 'Principal Investigator: Yehuda Handelsman ', 'Principal Investigator: Ronald Chochinov ', 'Principal Investigator: M J Lenhard ', 'Principal Investigator: Alan Cleland ', 'Principal Investigator: Gilbert Weiner ', 'Principal Investigator: Bruce Bode ', 'Principal Inv…
	3	["Principal Investigator: Mark Wheeler ', 'Principal Investigator: Faye Montegrande ', 'Principal Investigator: Ivy-Joan Madu ', 'Principal Investigator: Michael Gottschalk ', 'Principal Investigator: Yehuda Handelsman ', 'Principal Investigator: Ronald Chochinov ', 'Principal Investigator: Kevan Herold ', 'Principal Investigator: M J Lenhard ', 'Principal Investigator: Alan Cleland ', 'Principal…
	4	["Principal Investigator: Mark Wheeler ', 'Principal Investigator: Faye Montegrande ', 'Principal Investigator: Ivy-Joan Madu ', 'Principal Investigator: Michael Gottschalk ', 'Principal Investigator: Yehuda Handelsman ', 'Principal Investigator: Ronald Chochinov ', 'Principal Investigator: Kevan Herold ', 'Principal Investigator: M J Lenhard ', 'Principal Investigator: Alan Cleland ', 'Principal…
	5	["Principal Investigator: Mark Wheeler ', 'Principal Investigator: Ivy-Joan Madu ', 'Principal Investigator: Michael Gottschalk ', 'Principal Investigator: Yehuda Handelsman ', 'Principal Investigator: Kevan Herold ', 'Principal Investigator: M J Lenhard ', 'Principal Investigator: Alan Cleland ', 'Principal Investigator: Alexander Lurie ', 'Principal Investigator: Bruce Bode ', 'Principal Invest…
	6	["Principal Investigator: Mark Wheeler ', 'Principal Investigator: Ivy-Joan Madu ', 'Principal Investigator: Michael Gottschalk ', 'Principal Investigator: Yehuda Handelsman ', 'Principal Investigator: Kevan Herold ', 'Principal Investigator: M J Lenhard ', 'Principal Investigator: Alan Cleland ', 'Principal Investigator: Alexander Lurie ', 'Principal Investigator: Bruce Bode ', 'Principal Invest…
NCT02100631	1	["Principal Investigator: Harry Studdard, MD ', 'Principal Investigator: Gerald Shockey, MD ', 'Principal Investigator: John Hill, MD ', 'Principal Investigator: Robert Feldman, MD ', 'Principal Investigator: Isaac Marcadis, MD ', 'Principal Investigator: Evan Anderson, MD ', 'Principal Investigator: Casey Johnson, MD ', 'Principal Investigator: Terry Klein, MD ', 'Principal Investigator: James B…
	2	["Principal Investigator: Harry Studdard, MD ', 'Principal Investigator: John Hill, MD ', 'Principal Investigator: Robert Feldman, MD ', 'Principal Investigator: Isaac Marcadis, MD ', 'Principal Investigator: Evan Anderson, MD ', 'Principal Investigator: Casey Johnson, MD ', 'Principal Investigator: Terry Klein, MD ', 'Principal Investigator: James Borders, MD ', 'Principal Investigator: Richard …
	3	["Principal Investigator: Harry Studdard, MD ', 'Principal Investigator: John Hill, MD ', 'Principal Investigator: Robert Feldman, MD ', 'Principal Investigator: Isaac Marcadis, MD ', 'Principal Investigator: Evan Anderson, MD ', 'Principal Investigator: Casey Johnson, MD ', 'Principal Investigator: Terry Klein, MD ', 'Principal Investigator: James Borders, MD ', 'Principal Investigator: Richard …
NCT02136927	1	["Principal Investigator: Malladi Krishna, MBBS,DNB,MD ', 'Principal Investigator: Venkat Satya Suresh Attili, MBBS,MD,DM ', 'Principal Investigator: Shyam Aggarwal, MBBS,MD (Medicine) ', 'Principal Investigator: Niraj Bhatt, MBBS,MD (General Medicine),DM ', 'Principal Investigator: Pavithran Keechilat, MBBS,MD,DM ', 'Principal Investigator: Jyoti Bajpai, MBBS,MD,DM (Medical Oncology) ', 'Princip…
	2	["Principal Investigator: Malladi Krishna, MBBS,DNB,MD ', 'Principal Investigator: Venkat Satya Suresh Attili, MBBS,MD,DM ', 'Principal Investigator: Shyam Aggarwal, MBBS,MD (Medicine) ', 'Principal Investigator: Niraj Bhatt, MBBS,MD (General Medicine),DM ', 'Principal Investigator: Pavithran Keechilat, MBBS,MD,DM ', 'Principal Investigator: Jyoti Bajpai, MBBS,MD,DM (Medical Oncology) ', 'Princip…
	3	["Principal Investigator: Malladi Krishna, MBBS,DNB,MD ', 'Principal Investigator: Venkat Satya Suresh Attili, MBBS,MD,DM ', 'Principal Investigator: Shyam Aggarwal, MBBS,MD (Medicine) ', 'Principal Investigator: Niraj Bhatt, MBBS,MD (General Medicine),DM ', 'Principal Investigator: Pavithran Keechilat, MBBS,MD,DM ', 'Principal Investigator: Jyoti Bajpai, MBBS,MD,DM (Medical Oncology) ', 'Princip…
	4	["Principal Investigator: Malladi Krishna, MBBS,DNB,MD ', 'Principal Investigator: Venkat Satya Suresh Attili, MBBS,MD,DM ', 'Principal Investigator: Shyam Aggarwal, MBBS,MD (Medicine) ', 'Principal Investigator: Niraj Bhatt, MBBS,MD (General Medicine),DM ', 'Principal Investigator: Pavithran Keechilat, MBBS,MD,DM ', 'Principal Investigator: Jyoti Bajpai, MBBS,MD,DM (Medical Oncology) ', 'Princip…

## Sheet: S8_Processed_32 cases
nct_id
NCT00579085
NCT00451880
NCT00828438
NCT00589953
NCT00875017
NCT00609102
NCT01148992
NCT00670306
NCT01248923
NCT01262339
NCT01330979
NCT01391208
NCT01497925
NCT01561599
NCT01631682
NCT01659645
NCT01660620
NCT01749605
NCT01784887
NCT01815086
NCT01954524
NCT01958073
NCT01995825
NCT02051452
NCT01666210
NCT02075749
NCT02241720
NCT02291718
NCT02271165
NCT02756377
NCT00744042
NCT00770718

## Sheet: S8_Categorization of 75 NCT IDs
					S8’s 211 cases had 75 cases with PI information. Out of the 75 cases, categories a, b, c and d, had 0, 13, 3, and 59 PIs, respectively. The 59 category d records were 15 + 44, as explained below.
	NCT01391208	Category b.	13
	NCT01631682
	NCT01659645
	NCT01660620
	NCT01749605
	NCT01815086
	NCT01954524
	NCT01958073
	NCT01995825
	NCT02051452
	NCT02075749
	NCT02271165
	NCT02756377
	NCT00589953	Category c.	4
	NCT00875017
	NCT01561599
	NCT00770718
	NCT00451880	Category d.*	15		* Location tab had one site and one PI name Location tab had two sites with two PI names overall Location tab had many sites, but only one site had a PI
	NCT00579085
	NCT00609102
	NCT00670306
	NCT00744042
	NCT00828438
	NCT01148992
	NCT01248923
	NCT01262339
	NCT01330979
	NCT01497925
	NCT01666210
	NCT01784887
	NCT02241720
	NCT02291718
	NCT00009191	category d.**	44		** Location tab had many sites, and many PIs
	NCT00102700
	NCT00179660
	NCT00179686
	NCT00268970
	NCT00388700
	NCT00408174
	NCT00487942
	NCT00493441
	NCT00650338
	NCT00736372
	NCT00821249
	NCT00849667
	NCT00889512
	NCT00926068
	NCT00945191
	NCT00982566
	NCT01156584
	NCT01168401
	NCT01190982
	NCT01199965
	NCT01244191
	NCT01345201
	NCT01351935
	NCT01380197
	NCT01386554
	NCT01395901
	NCT01417780
	NCT01437852
	NCT01506934
	NCT01526928
	NCT01586000
	NCT01704196
	NCT01792479
	NCT01851070
	NCT01863823
	NCT01886313
	NCT01938599
	NCT01985256
	NCT02008942
	NCT02093221
	NCT02100631
	NCT02136927

## Sheet: S11_422 NCT IDs
	nct_id
	NCT00103610
	NCT00106054
	NCT00109408
	NCT00115765
	NCT00117468
	NCT00123903
	NCT00124748
	NCT00127634
	NCT00128934
	NCT00133380
	NCT00137449
	NCT00139789
	NCT00142103
	NCT00150397
	NCT00158600
	NCT00168103
	NCT00196391
	NCT00206583
	NCT00219167
	NCT00243503
	NCT00246207
	NCT00248157
	NCT00249899
	NCT00256854
	NCT00260156
	NCT00264147
	NCT00269516
	NCT00276094
	NCT00282763
	NCT00291330
	NCT00294723
	NCT00303472
	NCT00309049
	NCT00312845
	NCT00314964
	NCT00318500
	NCT00323297
	NCT00326287
	NCT00328926
	NCT00337493
	NCT00346749
	NCT00347958
	NCT00348140
	NCT00355121
	NCT00365586
	NCT00366600
	NCT00367536
	NCT00368368
	NCT00368576
	NCT00371254
	NCT00374166
	NCT00378014
	NCT00380250
	NCT00380380
	NCT00385827
	NCT00386607
	NCT00387205
	NCT00388557
	NCT00393939
	NCT00394771
	NCT00398476
	NCT00402116
	NCT00402233
	NCT00402688
	NCT00406315
	NCT00413660
	NCT00415532
	NCT00417937
	NCT00419393
	NCT00421278
	NCT00426660
	NCT00428714
	NCT00430742
	NCT00433836
	NCT00439959
	NCT00440466
	NCT00440557
	NCT00442702
	NCT00454779
	NCT00467025
	NCT00468689
	NCT00479622
	NCT00480025
	NCT00480818
	NCT00483548
	NCT00496769
	NCT00503113
	NCT00506350
	NCT00511459
	NCT00523991
	NCT00528112
	NCT00536809
	NCT00539526
	NCT00539929
	NCT00548093
	NCT00549666
	NCT00555321
	NCT00561470
	NCT00563381
	NCT00563524
	NCT00564681
	NCT00567164
	NCT00577863
	NCT00593944
	NCT00600886
	NCT00601367
	NCT00601458
	NCT00610441
	NCT00613730
	NCT00614523
	NCT00615836
	NCT00617097
	NCT00618124
	NCT00619476
	NCT00621894
	NCT00624338
	NCT00627575
	NCT00630279
	NCT00630331
	NCT00633789
	NCT00636168
	NCT00636792
	NCT00653185
	NCT00658359
	NCT00663260
	NCT00675428
	NCT00676715
	NCT00677001
	NCT00677807
	NCT00695448
	NCT00697710
	NCT00699374
	NCT00701701
	NCT00706030
	NCT00706225
	NCT00707031
	NCT00707993
	NCT00708903
	NCT00709644
	NCT00710684
	NCT00712725
	NCT00714116
	NCT00715624
	NCT00716547
	NCT00719043
	NCT00719680
	NCT00721123
	NCT00721474
	NCT00726336
	NCT00726505
	NCT00730431
	NCT00733304
	NCT00735267
	NCT00739596
	NCT00744497
	NCT00745901
	NCT00751114
	NCT00763347
	NCT00765817
	NCT00769704
	NCT00773526
	NCT00773929
	NCT00777101
	NCT00782210
	NCT00785941
	NCT00789477
	NCT00789828
	NCT00791011
	NCT00793793
	NCT00795418
	NCT00796445
	NCT00798252
	NCT00809926
	NCT00809965
	NCT00811252
	NCT00817635
	NCT00818454
	NCT00824850
	NCT00825539
	NCT00832650
	NCT00843024
	NCT00853151
	NCT00855335
	NCT00855361
	NCT00855868
	NCT00856258
	NCT00856960
	NCT00856986
	NCT00858364
	NCT00873119
	NCT00873483
	NCT00876395
	NCT00883090
	NCT00883116
	NCT00889863
	NCT00895895
	NCT00909597
	NCT00915525
	NCT00920855
	NCT00932698
	NCT00939757
	NCT00942188
	NCT00943761
	NCT00948467
	NCT00953758
	NCT00961441
	NCT00963768
	NCT00965731
	NCT00968708
	NCT00968812
	NCT00974974
	NCT00976937
	NCT00982020
	NCT00996268
	NCT00996281
	NCT00998296
	NCT01001208
	NCT01018823
	NCT01021436
	NCT01035749
	NCT01039883
	NCT01042769
	NCT01045421
	NCT01050582
	NCT01063023
	NCT01068600
	NCT01068613
	NCT01068704
	NCT01081782
	NCT01082068
	NCT01087021
	NCT01089127
	NCT01090024
	NCT01103323
	NCT01106625
	NCT01114607
	NCT01122862
	NCT01126970
	NCT01127646
	NCT01128569
	NCT01129531
	NCT01142726
	NCT01152619
	NCT01155713
	NCT01156415
	NCT01159964
	NCT01163253
	NCT01176032
	NCT01179048
	NCT01190670
	NCT01195207
	NCT01196988
	NCT01209702
	NCT01218009
	NCT01226043
	NCT01231503
	NCT01233869
	NCT01240655
	NCT01241435
	NCT01251380
	NCT01254227
	NCT01255709
	NCT01262898
	NCT01273506
	NCT01275157
	NCT01275209
	NCT01281579
	NCT01292655
	NCT01306175
	NCT01313312
	NCT01316263
	NCT01319266
	NCT01332019
	NCT01332604
	NCT01335997
	NCT01340586
	NCT01342952
	NCT01345630
	NCT01350804
	NCT01356498
	NCT01361555
	NCT01363297
	NCT01364389
	NCT01364649
	NCT01373151
	NCT01380756
	NCT01386528
	NCT01392547
	NCT01399125
	NCT01406938
	NCT01428492
	NCT01436643
	NCT01439971
	NCT01449929
	NCT01456676
	NCT01459796
	NCT01460537
	NCT01464931
	NCT01467531
	NCT01470118
	NCT01475383
	NCT01478594
	NCT01494922
	NCT01514448
	NCT01525615
	NCT01526057
	NCT01529307
	NCT01530022
	NCT01531894
	NCT01541215
	NCT01543828
	NCT01546519
	NCT01549951
	NCT01551615
	NCT01557504
	NCT01558739
	NCT01568229
	NCT01577550
	NCT01587898
	NCT01603264
	NCT01619059
	NCT01627340
	NCT01632137
	NCT01642004
	NCT01652872
	NCT01662986
	NCT01665391
	NCT01665599
	NCT01669174
	NCT01678131
	NCT01678820
	NCT01686633
	NCT01688739
	NCT01689025
	NCT01690286
	NCT01691482
	NCT01691885
	NCT01701362
	NCT01702376
	NCT01710358
	NCT01712984
	NCT01715298
	NCT01721772
	NCT01722045
	NCT01722331
	NCT01723826
	NCT01728311
	NCT01740609
	NCT01746732
	NCT01760447
	NCT01760525
	NCT01763866
	NCT01770392
	NCT01772290
	NCT01791491
	NCT01794520
	NCT01801358
	NCT01803321
	NCT01810939
	NCT01813448
	NCT01815424
	NCT01816295
	NCT01830816
	NCT01833754
	NCT01845077
	NCT01849874
	NCT01862081
	NCT01875003
	NCT01896531
	NCT01897896
	NCT01903434
	NCT01906125
	NCT01911429
	NCT01950481
	NCT01951586
	NCT01952015
	NCT01957410
	NCT01959412
	NCT01968980
	NCT01975376
	NCT01988896
	NCT01994473
	NCT02000700
	NCT02005471
	NCT02006654
	NCT02024932
	NCT02025907
	NCT02031666
	NCT02034591
	NCT02038764
	NCT02040766
	NCT02045849
	NCT02058654
	NCT02064439
	NCT02067793
	NCT02077933
	NCT02091960
	NCT02093663
	NCT02104674
	NCT02107703
	NCT02119156
	NCT02129205
	NCT02155647
	NCT02172950
	NCT02181413
	NCT02202187
	NCT02213042
	NCT02221960
	NCT02222870
	NCT02224651
	NCT02237742
	NCT02256267
	NCT02257359
	NCT02273960
	NCT02279173
	NCT02281318
	NCT02287025
	NCT02296320
	NCT02307864
	NCT02317796
	NCT02324257
	NCT02326298

## Sheet: S11_Some information_54 NCT IDs
nct_id	no	ftxt
NCT00124748	1	["[u'Principal Investigator: Martin Rubenstein, MD ', u'Principal Investigator: Todd Roberts, MD ']"]
	10	["[u'Principal Investigator: Hung Khong, M.D. ', u'Principal Investigator: Jeffrey Wolf, MD ', u'Principal Investigator: Jeffrey Wolf, Dr. ', u'Principal Investigator: Martin Rubenstein, MD ', u'Principal Investigator: Ronald Paquette, M.D. ', u'Principal Investigator: Stephen Yandel, M.D. ', u'Principal Investigator: Sara Garrido, M.D. ', u'Principal Investigator: Mehdi Moezi, M.D. ', u'Principa…
	2	["[u'Principal Investigator: Martin Rubenstein, MD ', u'Principal Investigator: Todd Roberts, MD ']"]
	3	["[u'Principal Investigator: Martin Rubenstein, MD ', u'Principal Investigator: Todd Roberts, MD ', u'Principal Investigator: Debra Frei-Lahr, MD ']"]
	4	["[u'Principal Investigator: Martin Rubenstein, MD ', u'Principal Investigator: Daniel L. Spitz, MD ', u'Principal Investigator: Luke Akard, MD ', u'Principal Investigator: Todd Roberts, MD ', u'Principal Investigator: Stuart Goldberg, MD ', u'Principal Investigator: Meir Wetzler, MD ', u'Principal Investigator: Joe Stephenson, Jr., MD ', u'Principal Investigator: Debra Frei-Lahr, MD ']"]
	5	["[u'Principal Investigator: Jeffrey Wolf, MD ', u'Principal Investigator: Martin Rubenstein, MD ', u'Principal Investigator: Daniel L. Spitz, MD ', u'Principal Investigator: Luke Akard, MD ', u'Principal Investigator: Todd Roberts, MD ', u'Principal Investigator: Stuart Goldberg, MD ', u'Principal Investigator: Meir Wetzler, MD ', u'Principal Investigator: Joe Stephenson, Jr., MD ', u'Principal …
	6	["[u'Principal Investigator: Jeffrey Wolf, MD ', u'Principal Investigator: Jeffrey Wolf, Dr. ', u'Principal Investigator: Martin Rubenstein, MD ', u'Principal Investigator: Mehdi Moezi, M.D. ', u'Principal Investigator: Daniel Spitz, Dr. ', u'Principal Investigator: Daniel L. Spitz, MD ', u'Principal Investigator: Brian Issell, M.D. ', u'Principal Investigator: Jamile Shammo, M.D. ', u'Principal …
	7	["[u'Principal Investigator: Jeffrey Wolf, MD ', u'Principal Investigator: Jeffrey Wolf, Dr. ', u'Principal Investigator: Martin Rubenstein, MD ', u'Principal Investigator: Mehdi Moezi, M.D. ', u'Principal Investigator: Daniel Spitz, Dr. ', u'Principal Investigator: Daniel L. Spitz, MD ', u'Principal Investigator: Brian Issell, M.D. ', u'Principal Investigator: Jamile Shammo, M.D. ', u'Principal …
	8	["[u'Principal Investigator: Jeffrey Wolf, MD ', u'Principal Investigator: Jeffrey Wolf, Dr. ', u'Principal Investigator: Martin Rubenstein, MD ', u'Principal Investigator: Mehdi Moezi, M.D. ', u'Principal Investigator: Daniel Spitz, Dr. ', u'Principal Investigator: Daniel L. Spitz, MD ', u'Principal Investigator: Brian Issell, M.D. ', u'Principal Investigator: Jamile Shammo, M.D. ', u'Principal …
	9	["[u'Principal Investigator: Hung Khong, M.D. ', u'Principal Investigator: Jeffrey Wolf, MD ', u'Principal Investigator: Jeffrey Wolf, Dr. ', u'Principal Investigator: Martin Rubenstein, MD ', u'Principal Investigator: Ronald Paquette, M.D. ', u'Principal Investigator: Stephen Yandel, M.D. ', u'Principal Investigator: Sara Garrido, M.D. ', u'Principal Investigator: Mehdi Moezi, M.D. ', u'Principa…
NCT00142103	1	["[u'Principal Investigator: Enrique Martinez, MD ', u'Principal Investigator: Steven Flamm, MD ', u'Principal Investigator: Paul Kwo, MD ', u'Principal Investigator: Luis Balart, MD ', u'Principal Investigator: Nezam Hassam Afdhal, MD ', u'Principal Investigator: Stuart Gordon, MD ', u'Principal Investigator: Bradley Freilich, MD, LLC ', u'Principal Investigator: Bruce Bacon, MD ', u'Principal I…
	2	["[u'Principal Investigator: Enrique Martinez, MD ', u'Principal Investigator: Steven Flamm, MD ', u'Principal Investigator: Paul Kwo, MD ', u'Principal Investigator: Nezam Hassam Afdhal, MD ', u'Principal Investigator: Stuart Gordon, MD ', u'Principal Investigator: Bradley Freilich, MD, LLC ', u'Principal Investigator: Bruce Bacon, MD ', u'Principal Investigator: Ira Jacobson, MD ', u'Principal …
	3	["[u'Principal Investigator: Enrique Martinez, MD ', u'Principal Investigator: Steven Flamm, MD ', u'Principal Investigator: Paul Kwo, MD ', u'Principal Investigator: Stuart Gordon, MD ', u'Principal Investigator: Bradley Freilich, MD, LLC ', u'Principal Investigator: Bruce Bacon, MD ', u'Principal Investigator: Ira Jacobson, MD ', u'Principal Investigator: John McHutchinson, MD ', u'Principal In…
	4	["[u'Principal Investigator: Enrique Martinez, MD ', u'Principal Investigator: Steven Flamm, MD ', u'Principal Investigator: Paul Kwo, MD ', u'Principal Investigator: Stuart Gordon, MD ', u'Principal Investigator: Bradley Freilich, MD, LLC ', u'Principal Investigator: Ira Jacobson, MD ', u'Principal Investigator: Nizar Zein, MD ', u'Principal Investigator: Thomas Riley, MD ', u'Principal Investig…
NCT00158600	1	["[u'Principal Investigator: Alan Pestronk, M.D. ']"]
	10	["[u'Principal Investigator: Barry Rosenbloom, M.D. ', u'Principal Investigator: Diana Escolar, M.D. ', u'Principal Investigator: Melissa Wasserstein, M.D. ', u'Principal Investigator: Paula Clemens, M.D. ', u'Principal Investigator: Pascal Laforet, M.D. ', u'Principal Investigator: Ans van der Ploeg, M.D. ', u'Principal Investigator: A.T. van de Ploeg, M.D. ']"]
	11	["[u'Principal Investigator: Barry Rosenbloom, M.D. ', u'Principal Investigator: Diana Escolar, M.D. ', u'Principal Investigator: Melissa Wasserstein, M.D. ', u'Principal Investigator: Paula Clemens, M.D. ', u'Principal Investigator: Pascal Laforet, M.D. ']"]
	2	["[u'Principal Investigator: Barry Rosenbloom, M.D. ', u'Principal Investigator: Alan Pestronk, M.D. ']"]
	3	["[u'Principal Investigator: Barry Rosenbloom, M.D. ', u'Principal Investigator: Alan Pestronk, M.D. ']"]
	4	["[u'Principal Investigator: Barry Rosenbloom, M.D. ', u'Principal Investigator: Diana Escolar, M.D. ', u'Principal Investigator: Alan Pestronk, M.D. ']"]
	5	["[u'Principal Investigator: Barry Rosenbloom, M.D. ', u'Principal Investigator: Diana Escolar, M.D. ', u'Principal Investigator: Alan Pestronk, M.D. ', u'Principal Investigator: Maryam Banikazemi, M.D. ']"]
	6	["[u'Principal Investigator: Barry Rosenbloom, M.D. ', u'Principal Investigator: Diana Escolar, M.D. ', u'Principal Investigator: Alan Pestronk, M.D. ', u'Principal Investigator: Maryam Banikazemi, M.D. ', u'Principal Investigator: Pascal Laforet, M.D. ', u'Principal Investigator: Gerard de Jong, M.D., Ph.D. ']"]
	7	["[u'Principal Investigator: Barry Rosenbloom, M.D. ', u'Principal Investigator: Diana Escolar, M.D. ', u'Principal Investigator: Alan Pestronk, M.D. ', u'Principal Investigator: Maryam Banikazemi, M.D. ', u'Principal Investigator: Paula Clemens, M.D. ', u'Principal Investigator: Pascal Laforet, M.D. ', u'Principal Investigator: Ans van der Ploeg, M.D. ', u'Principal Investigator: Gerard de Jong,…
	8	["[u'Principal Investigator: Barry Rosenbloom, M.D. ', u'Principal Investigator: Diana Escolar, M.D. ', u'Principal Investigator: Alan Pestronk, M.D. ', u'Principal Investigator: Maryam Banikazemi, M.D. ', u'Principal Investigator: Paula Clemens, M.D. ', u'Principal Investigator: Pascal Laforet, M.D. ', u'Principal Investigator: Ans van der Ploeg, M.D. ', u'Principal Investigator: Gerard de Jong,…
	9	["[u'Principal Investigator: Barry Rosenbloom, M.D. ', u'Principal Investigator: Diana Escolar, M.D. ', u'Principal Investigator: Alan Pestronk, M.D. ', u'Principal Investigator: Melissa Wasserstein, M.D. ', u'Principal Investigator: Paula Clemens, M.D. ', u'Principal Investigator: Pascal Laforet, M.D. ', u'Principal Investigator: Ans van der Ploeg, M.D. ', u'Principal Investigator: A.T. van de P…
NCT00219167	1	["[u'Principal Investigator: Novartis Pharmaceuticals ']"]
	2	["[u'Principal Investigator: Novartis Pharmaceuticals ']"]
	3	["[u'Principal Investigator: Novartis Pharmaceuticals ']"]
NCT00318500	1	["[u'Principal Investigator', u'Principal Investigator', u'Principal Investigator']"]
	2	["[u'Principal Investigator', u'Principal Investigator', u'Principal Investigator']"]
	3	["[u'Principal Investigator', u'Principal Investigator', u'Principal Investigator']"]
	4	["[u'Principal Investigator', u'Principal Investigator', u'Principal Investigator', u'Principal Investigator', u'Principal Investigator']"]
	5	["[u'Principal Investigator', u'Principal Investigator', u'Principal Investigator', u'Principal Investigator', u'Principal Investigator']"]
	6	["[u'Principal Investigator', u'Principal Investigator', u'Principal Investigator', u'Principal Investigator', u'Principal Investigator']"]
	7	["[u'Principal Investigator', u'Principal Investigator', u'Principal Investigator', u'Principal Investigator', u'Principal Investigator']"]
	8	["[u'Principal Investigator', u'Principal Investigator', u'Principal Investigator', u'Principal Investigator', u'Principal Investigator']"]
NCT00326287	10	["[u'Principal Investigator: An-Shen Lin ', u'Principal Investigator: Chih Ming Chen ', u'Principal Investigator: Jeng-Yuan Hsu ', u'Principal Investigator: Yin-Ching Chuang ', u'Principal Investigator: Po-Ren Hsieh ', u'Principal Investigator: Chi-Yuan Chuang ', u'Principal Investigator: Chih-Teng Yu ']"]
	11	["[u'Principal Investigator: An-Shen Lin ', u'Principal Investigator: Chih Ming Chen ', u'Principal Investigator: Jeng-Yuan Hsu ', u'Principal Investigator: Yin-Ching Chuang ', u'Principal Investigator: Po-Ren Hsieh ', u'Principal Investigator: Chi-Yuan Chuang ', u'Principal Investigator: Chih-Teng Yu ']"]
	12	["[u'Principal Investigator: An-Shen Lin ', u'Principal Investigator: Chih Ming Chen ', u'Principal Investigator: Jeng-Yuan Hsu ', u'Principal Investigator: Yin-Ching Chuang ', u'Principal Investigator: Po-Ren Hsieh ', u'Principal Investigator: Chi-Yuan Chuang ', u'Principal Investigator: Chih-Teng Yu ']"]
	13	["[u'Principal Investigator: An-Shen Lin ', u'Principal Investigator: Chih Ming Chen ', u'Principal Investigator: Jeng-Yuan Hsu ', u'Principal Investigator: Yin-Ching Chuang ', u'Principal Investigator: Po-Ren Hsieh ', u'Principal Investigator: Chi-Yuan Chuang ', u'Principal Investigator: Chih-Teng Yu ']"]
	14	["[u'Principal Investigator: An-Shen Lin ', u'Principal Investigator: Chih Ming Chen ', u'Principal Investigator: Jeng-Yuan Hsu ', u'Principal Investigator: Yin-Ching Chuang ', u'Principal Investigator: Po-Ren Hsieh ', u'Principal Investigator: Chi-Yuan Chuang ', u'Principal Investigator: Chih-Teng Yu ']"]
	15	["[u'Principal Investigator: An-Shen Lin ', u'Principal Investigator: Chih Ming Chen ', u'Principal Investigator: Jeng-Yuan Hsu ', u'Principal Investigator: Yin-Ching Chuang ', u'Principal Investigator: Po-Ren Hsieh ', u'Principal Investigator: Chi-Yuan Chuang ', u'Principal Investigator: Chih-Teng Yu ']"]
	16	["[u'Principal Investigator: An-Shen Lin ', u'Principal Investigator: Chih Ming Chen ', u'Principal Investigator: Jeng-Yuan Hsu ', u'Principal Investigator: Yin-Ching Chuang ', u'Principal Investigator: Po-Ren Hsieh ', u'Principal Investigator: Chi-Yuan Chuang ', u'Principal Investigator: Chih-Teng Yu ']"]
	17	["[u'Principal Investigator: An-Shen Lin ', u'Principal Investigator: Chih Ming Chen ', u'Principal Investigator: Jeng-Yuan Hsu ', u'Principal Investigator: Yin-Ching Chuang ', u'Principal Investigator: Po-Ren Hsieh ', u'Principal Investigator: Chi-Yuan Chuang ', u'Principal Investigator: Chih-Teng Yu ']"]
	18	["[u'Principal Investigator: Chih Ming Chen ']"]
	6	["[u'Principal Investigator: An-Shen Lin ', u'Principal Investigator: Chih Ming Chen ', u'Principal Investigator: Jeng-Yuan Hsu ', u'Principal Investigator: Yin-Ching Chuang ', u'Principal Investigator: Po-Ren Hsieh ', u'Principal Investigator: Chi-Yuan Chuang ', u'Principal Investigator: Chih-Teng Yu ']"]
	7	["[u'Principal Investigator: An-Shen Lin ', u'Principal Investigator: Chih Ming Chen ', u'Principal Investigator: Jeng-Yuan Hsu ', u'Principal Investigator: Yin-Ching Chuang ', u'Principal Investigator: Po-Ren Hsieh ', u'Principal Investigator: Chi-Yuan Chuang ', u'Principal Investigator: Chih-Teng Yu ']"]
	8	["[u'Principal Investigator: An-Shen Lin ', u'Principal Investigator: Chih Ming Chen ', u'Principal Investigator: Jeng-Yuan Hsu ', u'Principal Investigator: Yin-Ching Chuang ', u'Principal Investigator: Po-Ren Hsieh ', u'Principal Investigator: Chi-Yuan Chuang ', u'Principal Investigator: Chih-Teng Yu ']"]
	9	["[u'Principal Investigator: An-Shen Lin ', u'Principal Investigator: Chih Ming Chen ', u'Principal Investigator: Jeng-Yuan Hsu ', u'Principal Investigator: Yin-Ching Chuang ', u'Principal Investigator: Po-Ren Hsieh ', u'Principal Investigator: Chi-Yuan Chuang ', u'Principal Investigator: Chih-Teng Yu ']"]
NCT00365586	1	["[u'Principal Investigator', u'Principal Investigator: PPD ']"]
	2	["[u'Principal Investigator', u'Principal Investigator: PPD ']"]
	3	["[u'Principal Investigator']"]
	4	["[u'Principal Investigator']"]
NCT00378014	1	["[u'Principal Investigator: Hans J\\xfcrgen Schlitt, Prof. Dr ']"]
	10	["[u'Principal Investigator: Hans J\\xfcrgen Schlitt, Prof. Dr ']"]
	2	["[u'Principal Investigator: Hans J\\xfcrgen Schlitt, Prof. Dr ']"]
	3	["[u'Principal Investigator: Hans J\\xfcrgen Schlitt, Prof. Dr ']"]
	4	["[u'Principal Investigator: Hans J\\xfcrgen Schlitt, Prof. Dr ']"]
	5	["[u'Principal Investigator: Hans J\\xfcrgen Schlitt, Prof. Dr ']"]
	6	["[u'Principal Investigator: Hans J\\xfcrgen Schlitt, Prof. Dr ']"]
	7	["[u'Principal Investigator: Hans J\\xfcrgen Schlitt, Prof. Dr ']"]
	8	["[u'Principal Investigator: Hans J\\xfcrgen Schlitt, Prof. Dr ']"]
	9	["[u'Principal Investigator: Hans J\\xfcrgen Schlitt, Prof. Dr ']"]
NCT00394771	1	["[u'Principal Investigator']"]
	10	["[u'Principal Investigator']"]
	11	["[u'Principal Investigator']"]
	2	["[u'Principal Investigator']"]
	3	["[u'Principal Investigator']"]
	4	["[u'Principal Investigator']"]
	5	["[u'Principal Investigator']"]
	6	["[u'Principal Investigator']"]
	7	["[u'Principal Investigator']"]
	8	["[u'Principal Investigator']"]
	9	["[u'Principal Investigator']"]
NCT00440557	2	["[u'Principal Investigator: DOUGLAS CHANG ', u'Principal Investigator: DIOGO BELO ', u'Principal Investigator: GURMEJ DHILLON ', u'Principal Investigator: ARVIND MEHTA ', u'Principal Investigator: MOHAMMAD AKMAL ', u'Principal Investigator: SAMIA KHWAJA ', u'Principal Investigator: JOSEPH LEE ', u'Principal Investigator: GEORGE FADDA ', u'Principal Investigator: SAEID NOSRATI ', u'Principal Inve…
	3	["[u'Principal Investigator: DOUGLAS CHANG ', u'Principal Investigator: DIOGO BELO ', u'Principal Investigator: GURMEJ DHILLON ', u'Principal Investigator: ARVIND MEHTA ', u'Principal Investigator: MOHAMMAD AKMAL ', u'Principal Investigator: SAMIA KHWAJA ', u'Principal Investigator: JOSEPH LEE ', u'Principal Investigator: GEORGE FADDA ', u'Principal Investigator: SAEID NOSRATI ', u'Principal Inve…
	4	["[u'Principal Investigator: DOUGLAS CHANG ', u'Principal Investigator: DIOGO BELO ', u'Principal Investigator: GURMEJ DHILLON ', u'Principal Investigator: ARVIND MEHTA ', u'Principal Investigator: MOHAMMAD AKMAL ', u'Principal Investigator: SAMIA KHWAJA ', u'Principal Investigator: JOSEPH LEE ', u'Principal Investigator: GEORGE FADDA ', u'Principal Investigator: SAEID NOSRATI ', u'Principal Inve…
	5	["[u'Principal Investigator: DOUGLAS CHANG ', u'Principal Investigator: DIOGO BELO ', u'Principal Investigator: ARVIND MEHTA ', u'Principal Investigator: MOHAMMAD AKMAL ', u'Principal Investigator: SAMIA KHWAJA ', u'Principal Investigator: JOSEPH LEE ', u'Principal Investigator: GEORGE FADDA ', u'Principal Investigator: RAJNISH MEHROTRA ', u'Principal Investigator: MOHAMAD EL-SHAHAWY ', u'Princip…
	6	["[u'Principal Investigator: DOUGLAS CHANG ', u'Principal Investigator: DIOGO BELO ', u'Principal Investigator: ARVIND MEHTA ', u'Principal Investigator: MOHAMMAD AKMAL ', u'Principal Investigator: SAMIA KHWAJA ', u'Principal Investigator: JOSEPH LEE ', u'Principal Investigator: GEORGE FADDA ', u'Principal Investigator: RAJNISH MEHROTRA ', u'Principal Investigator: MOHAMAD EL-SHAHAWY ', u'Princip…
	7	["[u'Principal Investigator: DOUGLAS CHANG ', u'Principal Investigator: DIOGO BELO ', u'Principal Investigator: ARVIND MEHTA ', u'Principal Investigator: MOHAMMAD AKMAL ', u'Principal Investigator: SAMIA KHWAJA ', u'Principal Investigator: JOSEPH LEE ', u'Principal Investigator: GEORGE FADDA ', u'Principal Investigator: RAJNISH MEHROTRA ', u'Principal Investigator: MOHAMAD EL-SHAHAWY ', u'Princip…
	8	["[u'Principal Investigator: DOUGLAS CHANG ', u'Principal Investigator: DIOGO BELO ', u'Principal Investigator: ARVIND MEHTA ', u'Principal Investigator: MOHAMMAD AKMAL ', u'Principal Investigator: SAMIA KHWAJA ', u'Principal Investigator: JOSEPH LEE ', u'Principal Investigator: GEORGE FADDA ', u'Principal Investigator: MOHAMAD EL-SHAHAWY ', u'Principal Investigator: JANAK JOSHI ', u'Principal In…
NCT00536809	1	["[u'Principal Investigator considers the subject fit for the study due to medical interviews, physical exam, screening results & tumor tissue', u'Principal Investigator considers the subject unfit for the study due to medical interview, physical exam, or screening results']"]
	2	["[u'Principal Investigator considers the subject fit for the study due to medical interviews, physical exam, screening results & tumor tissue', u'Principal Investigator considers the subject unfit for the study due to medical interview, physical exam, or screening results']"]
	3	["[u'Principal Investigator considers the subject fit for the study due to medical interviews, physical exam, screening results & tumor tissue', u'Principal Investigator considers the subject unfit for the study due to medical interview, physical exam, or screening results']"]
NCT00549666	1	["[u'Principal Investigator', u'Principal Investigator: Michael K Berry, MD ']"]
	2	["[u'Principal Investigator']"]
NCT00593944	1	["[u'Any underlying medical condition which, in the Principal Investigator&apos;s opinion, will make the administration of MDX-1342 hazardous or obscure the interpretation of adverse events.', u'Principal Investigator']"]
	2	["[u'Any underlying medical condition which, in the Principal Investigator&apos;s opinion, will make the administration of MDX-1342 hazardous or obscure the interpretation of adverse events.', u'Principal Investigator']"]
	3	["[u'Any underlying medical condition which, in the Principal Investigator&apos;s opinion, will make the administration of MDX-1342 hazardous or obscure the interpretation of adverse events.', u'Principal Investigator', u'Principal Investigator']"]
	4	["[u'Principal Investigator: Jennifer Brown, MD ', u'Principal Investigator: Asher Chanan-Khan, MD ', u'Principal Investigator: Luis Camacho, MD ']"]
NCT00600886	10	["[u'Principal Investigator: Shlomo Melmed, M.D. ', u'Principal Investigator: Anthony Heaney, M.D. ', u'Principal Investigator: Laurence Katznelson, M.D. ', u'Principal Investigator: Margeret Wierman, M.D. ', u'Principal Investigator: Laurence Kennedy, M.D ', u'Principal Investigator: Roberto Salvatori, M.D. ', u'Principal Investigator: Ariel Barkan, M.D. ', u'Principal Investigator: David Kleinb…
	11	["[u'Principal Investigator: Shlomo Melmed, M.D. ', u'Principal Investigator: Anthony Heaney, M.D. ', u'Principal Investigator: Laurence Katznelson, M.D. ', u'Principal Investigator: Margeret Wierman, M.D. ', u'Principal Investigator: Laurence Kennedy, M.D ', u'Principal Investigator: Roberto Salvatori, M.D. ', u'Principal Investigator: Ariel Barkan, M.D. ', u'Principal Investigator: David Kleinb…
	12	["[u'Principal Investigator: Shlomo Melmed, M.D. ', u'Principal Investigator: Anthony Heaney, M.D. ', u'Principal Investigator: Laurence Katznelson, M.D. ', u'Principal Investigator: Margeret Wierman, M.D. ', u'Principal Investigator: Laurence Kennedy, M.D ', u'Principal Investigator: Roberto Salvatori, M.D. ', u'Principal Investigator: Ariel Barkan, M.D. ', u'Principal Investigator: David Kleinb…
	13	["[u'Principal Investigator: Shlomo Melmed, M.D. ', u'Principal Investigator: Anthony Heaney, M.D. ', u'Principal Investigator: Laurence Katznelson, M.D. ', u'Principal Investigator: Margeret Wierman, M.D. ', u'Principal Investigator: Laurence Kennedy, M.D ', u'Principal Investigator: Roberto Salvatori, M.D. ', u'Principal Investigator: Ariel Barkan, M.D. ', u'Principal Investigator: David Kleinb…
	14	["[u'Principal Investigator: Shlomo Melmed, M.D. ', u'Principal Investigator: Anthony Heaney, M.D. ', u'Principal Investigator: Laurence Katznelson, M.D. ', u'Principal Investigator: Margeret Wierman, M.D. ', u'Principal Investigator: Laurence Kennedy, M.D ', u'Principal Investigator: Roberto Salvatori, M.D. ', u'Principal Investigator: Ariel Barkan, M.D. ', u'Principal Investigator: David Kleinb…
	15	["[u'Principal Investigator: Shlomo Melmed, M.D. ', u'Principal Investigator: Anthony Heaney, M.D. ', u'Principal Investigator: Laurence Katznelson, M.D. ', u'Principal Investigator: Margeret Wierman, M.D. ', u'Principal Investigator: Laurence Kennedy, M.D ', u'Principal Investigator: Roberto Salvatori, M.D. ', u'Principal Investigator: Ariel Barkan, M.D. ', u'Principal Investigator: David Kleinb…
	16	["[u'Principal Investigator: Shlomo Melmed, M.D. ', u'Principal Investigator: Anthony Heaney, M.D. ', u'Principal Investigator: Laurence Katznelson, M.D. ', u'Principal Investigator: Margeret Wierman, M.D. ', u'Principal Investigator: Laurence Kennedy, M.D ', u'Principal Investigator: Roberto Salvatori, M.D. ', u'Principal Investigator: Ariel Barkan, M.D. ', u'Principal Investigator: David Kleinb…
	17	["[u'Principal Investigator: Shlomo Melmed, M.D. ', u'Principal Investigator: Anthony Heaney, M.D. ', u'Principal Investigator: Laurence Katznelson, M.D. ', u'Principal Investigator: Margeret Wierman, M.D. ', u'Principal Investigator: Laurence Kennedy, M.D ', u'Principal Investigator: Roberto Salvatori, M.D. ', u'Principal Investigator: Ariel Barkan, M.D. ', u'Principal Investigator: David Kleinb…
	4	["[u'Principal Investigator: Shlomo Melmed, M.D. ', u'Principal Investigator: Anthony Heaney, M.D. ', u'Principal Investigator: Laurence Katznelson, M.D. ', u'Principal Investigator: Laurence Kennedy, M.D ', u'Principal Investigator: Beverly Biller, D.O. ', u'Principal Investigator: Ariel Barkan, M.D. ', u'Principal Investigator: David Kleinberg, M.D. ', u'Principal Investigator: Pamela Freda, M.…
	5	["[u'Principal Investigator: Shlomo Melmed, M.D. ', u'Principal Investigator: Anthony Heaney, M.D. ', u'Principal Investigator: Laurence Katznelson, M.D. ', u'Principal Investigator: Laurence Kennedy, M.D ', u'Principal Investigator: Beverly Biller, D.O. ', u'Principal Investigator: Ariel Barkan, M.D. ', u'Principal Investigator: David Kleinberg, M.D. ', u'Principal Investigator: Pamela Freda, M.…
	6	["[u'Principal Investigator: Shlomo Melmed, M.D. ', u'Principal Investigator: Anthony Heaney, M.D. ', u'Principal Investigator: Laurence Katznelson, M.D. ', u'Principal Investigator: Laurence Kennedy, M.D ', u'Principal Investigator: Beverly Biller, D.O. ', u'Principal Investigator: Ariel Barkan, M.D. ', u'Principal Investigator: David Kleinberg, M.D. ', u'Principal Investigator: Pamela Freda, M.…
	7	["[u'Principal Investigator: Shlomo Melmed, M.D. ', u'Principal Investigator: Anthony Heaney, M.D. ', u'Principal Investigator: Laurence Katznelson, M.D. ', u'Principal Investigator: Laurence Kennedy, M.D ', u'Principal Investigator: Beverly Biller, D.O. ', u'Principal Investigator: Ariel Barkan, M.D. ', u'Principal Investigator: David Kleinberg, M.D. ', u'Principal Investigator: Pamela Freda, M.…
	8	["[u'Principal Investigator: Shlomo Melmed, M.D. ', u'Principal Investigator: Anthony Heaney, M.D. ', u'Principal Investigator: Laurence Katznelson, M.D. ', u'Principal Investigator: Margeret Wierman, M.D. ', u'Principal Investigator: Laurence Kennedy, M.D ', u'Principal Investigator: Roberto Salvatori, M.D. ', u'Principal Investigator: Ariel Barkan, M.D. ', u'Principal Investigator: David Kleinb…
	9	["[u'Principal Investigator: Shlomo Melmed, M.D. ', u'Principal Investigator: Anthony Heaney, M.D. ', u'Principal Investigator: Laurence Katznelson, M.D. ', u'Principal Investigator: Margeret Wierman, M.D. ', u'Principal Investigator: Laurence Kennedy, M.D ', u'Principal Investigator: Roberto Salvatori, M.D. ', u'Principal Investigator: Ariel Barkan, M.D. ', u'Principal Investigator: David Kleinb…
NCT00617097	1	["[u'Principal Investigator', u'Principal Investigator: Catherine D Cansino, MD, MPH ', u'Principal Investigator: Alison Edelman, MD, MPH ']"]
	2	["[u'Principal Investigator', u'Principal Investigator: Catherine D Cansino, MD, MPH ', u'Principal Investigator: Alison Edelman, MD, MPH ']"]
	3	["[u'Principal Investigator', u'Principal Investigator: Anne E Burke, MD, MPH ', u'Principal Investigator: Alison Edelman, MD, MPH ']"]
	4	["[u'Principal Investigator', u'Principal Investigator: Anne E Burke, MD, MPH ', u'Principal Investigator: Alison Edelman, MD, MPH ']"]
	5	["[u'Principal Investigator']"]
NCT00621894	1	["[u'Principal Investigator', u'Principal Investigator: Kenneth Herbst, M.D., FACP ', u'Principal Investigator: Patrick Fogarty, M.D. ', u'Principal Investigator: Jeffrey Wasser, M.D. ', u'Principal Investigator: Peter Marks, M.D., Ph.D. ', u'Principal Investigator: Marc Zumberg, M.D. ', u'Principal Investigator: Yeon Ahn, M.D. ', u'Principal Investigator: Judith Andersen, M.D. ', u'Principal Inv…
	2	["[u'Principal Investigator', u'Principal Investigator: Kenneth Herbst, M.D., FACP ', u'Principal Investigator: Patrick Fogarty, M.D. ', u'Principal Investigator: Jeffrey Wasser, M.D. ', u'Principal Investigator: Peter Marks, M.D., Ph.D. ', u'Principal Investigator: Yeon Ahn, M.D. ', u'Principal Investigator: Judith Andersen, M.D. ', u'Principal Investigator: Philip Kuriakose, M.D. ', u'Principal…
	3	["[u'Principal Investigator', u'Principal Investigator: Kenneth Herbst, M.D., FACP ', u'Principal Investigator: Patrick Fogarty, M.D. ', u'Principal Investigator: Jeffrey Wasser, M.D. ', u'Principal Investigator: Peter Marks, M.D., Ph.D. ', u'Principal Investigator: Yeon Ahn, M.D. ', u'Principal Investigator: Judith Andersen, M.D. ', u'Principal Investigator: Philip Kuriakose, M.D. ', u'Principal…
	4	["[u'Principal Investigator', u'Principal Investigator: Kenneth D Herbst, M.D. ', u'Principal Investigator: Kenneth Herbst, M.D., FACP ', u'Principal Investigator: Patrick Fogarty, M.D. ', u'Principal Investigator: Jeffrey Wasser, M.D. ', u'Principal Investigator: Peter Marks, M.D., Ph.D. ', u'Principal Investigator: Troy Guthrie, M.D. ', u'Principal Investigator: Judith Andersen, M.D. ', u'Princ…
	5	["[u'Principal Investigator', u'Principal Investigator: Kenneth D Herbst, M.D. ', u'Principal Investigator: Kenneth Herbst, M.D., FACP ', u'Principal Investigator: Patrick Fogarty, M.D. ', u'Principal Investigator: Jeffrey Wasser, M.D. ', u'Principal Investigator: Troy Guthrie, M.D. ', u'Principal Investigator: Mansoor Saleh, MD ', u'Principal Investigator: Judith Andersen, M.D. ', u'Principal In…
	6	["[u'Principal Investigator', u'Principal Investigator: Kenneth D Herbst, , M.D., FACP ', u'Principal Investigator: Patrick Fogarty, M.D. ', u'Principal Investigator: Jeffrey Wasser, M.D. ', u'Principal Investigator: Troy Guthrie, M.D. ', u'Principal Investigator: Mansoor Saleh, MD ', u'Principal Investigator: Judith Andersen, M.D. ', u'Principal Investigator: Philip Kuriakose, M.D. ', u'Principa…
	7	["[u'Principal Investigator', u'Principal Investigator: Kenneth D Herbst, , M.D., FACP ', u'Principal Investigator: Patrick Fogarty, M.D. ', u'Principal Investigator: Jeffrey Wasser, M.D. ', u'Principal Investigator: Troy Guthrie, M.D. ', u'Principal Investigator: Carlos A. Alemany, M.D. ', u'Principal Investigator: Mansoor Saleh, MD ', u'Principal Investigator: Judith Andersen, M.D. ', u'Princip…
	8	["[u'Principal Investigator']"]
	9	["[u'Principal Investigator']"]
NCT00624338	10	["[u'Principal Investigator: Winn Chatham, MD ', u'Principal Investigator: Eliza Chakravarty, MD ', u'Principal Investigator: Elena M. Massarotti, MD ', u'Principal Investigator: Justus J. Fiechtner, MD, PC ', u'Principal Investigator: Ellen M. Ginzler, MD ', u'Principal Investigator: Cynthia Aranow, MD ', u'Principal Investigator: Dr. Lockshin ', u'Principal Investigator: Stanford Peng, MD, PhD …
	11	["[u'Principal Investigator: Winn Chatham, MD ', u'Principal Investigator: Eliza Chakravarty, MD ', u'Principal Investigator: Elena M. Massarotti, MD ', u'Principal Investigator: Justus J. Fiechtner, MD, PC ', u'Principal Investigator: Ellen M. Ginzler, MD ', u'Principal Investigator: Cynthia Aranow, MD ', u'Principal Investigator: Dr. Lockshin ', u'Principal Investigator: Stanford Peng, MD, PhD …
	2	["[u'Principal Investigator: Winn Chatham, MD ', u'Principal Investigator: Catherine Harmond, MD ', u'Principal Investigator: Michelle Petri, MD, MPH ', u'Principal Investigator: Elena M. Massarotti, MD ', u'Principal Investigator: J. Patricia Dhar, MD ', u'Principal Investigator: Justus J. Fiechtner, MD, PC ', u'Principal Investigator: Ellen M. Ginzler, MD ', u'Principal Investigator: Cynthia Ar…
	3	["[u'Principal Investigator: Winn Chatham, MD ', u'Principal Investigator: Catherine Harmon, MD ', u'Principal Investigator: Michelle Petri, MD, MPH ', u'Principal Investigator: Elena M. Massarotti, MD ', u'Principal Investigator: J. Patricia Dhar, MD ', u'Principal Investigator: Justus J. Fiechtner, MD, PC ', u'Principal Investigator: Ellen M. Ginzler, MD ', u'Principal Investigator: Cynthia Ara…
	4	["[u'Principal Investigator: Winn Chatham, MD ', u'Principal Investigator: Catherine Harmon, MD ', u'Principal Investigator: Rosalind R. Goldman, MD ', u'Principal Investigator: Elena M. Massarotti, MD ', u'Principal Investigator: J. Patricia Dhar, MD ', u'Principal Investigator: Justus J. Fiechtner, MD, PC ', u'Principal Investigator: Ellen M. Ginzler, MD ', u'Principal Investigator: Cynthia Ara…
	5	["[u'Principal Investigator: Winn Chatham, MD ', u'Principal Investigator: Catherine Harmon, MD ', u'Principal Investigator: Rosalind R. Goldman, MD ', u'Principal Investigator: Elena M. Massarotti, MD ', u'Principal Investigator: J. Patricia Dhar, MD ', u'Principal Investigator: Justus J. Fiechtner, MD, PC ', u'Principal Investigator: Ellen M. Ginzler, MD ', u'Principal Investigator: Cynthia Ara…
	6	["[u'Principal Investigator: Winn Chatham, MD ', u'Principal Investigator: Catherine Harmon, MD ', u'Principal Investigator: Rosalind R. Goldman, MD ', u'Principal Investigator: Elena M. Massarotti, MD ', u'Principal Investigator: J. Patricia Dhar, MD ', u'Principal Investigator: Justus J. Fiechtner, MD, PC ', u'Principal Investigator: Ellen M. Ginzler, MD ', u'Principal Investigator: Cynthia Ara…
	7	["[u'Principal Investigator: Winn Chatham, MD ', u'Principal Investigator: Catherine Harmon, MD ', u'Principal Investigator: Rosalind R. Goldman, MD ', u'Principal Investigator: Elena M. Massarotti, MD ', u'Principal Investigator: J. Patricia Dhar, MD ', u'Principal Investigator: Justus J. Fiechtner, MD, PC ', u'Principal Investigator: Ellen M. Ginzler, MD ', u'Principal Investigator: Cynthia Ara…
	8	["[u'Principal Investigator: Winn Chatham, MD ', u'Principal Investigator: Catherine Harmon, MD ', u'Principal Investigator: Eliza Chakravarty, MD ', u'Principal Investigator: Rosalind R. Goldman, MD ', u'Principal Investigator: Elena M. Massarotti, MD ', u'Principal Investigator: J. Patricia Dhar, MD ', u'Principal Investigator: Justus J. Fiechtner, MD, PC ', u'Principal Investigator: Ellen M. G…
	9	["[u'Principal Investigator: Winn Chatham, MD ', u'Principal Investigator: Eliza Chakravarty, MD ', u'Principal Investigator: Rosalind R. Goldman, MD ', u'Principal Investigator: Elena M. Massarotti, MD ', u'Principal Investigator: Justus J. Fiechtner, MD, PC ', u'Principal Investigator: Ellen M. Ginzler, MD ', u'Principal Investigator: Cynthia Aranow, MD ', u'Principal Investigator: Dr. Lockshin…
NCT00697710	1	["[u'Principal Investigator']"]
	2	["[u'Principal Investigator']"]
NCT00710684	30	["[u'Principal Investigator: Corey Anderson ', u'Principal Investigator: Richard Hubbard ', u'Principal Investigator: Jerome Goldstein ', u'Principal Investigator: Beth E Safirstein ', u'Principal Investigator: Mark A Hernandez ', u'Principal Investigator: Joshua Shua-Haim ', u'Principal Investigator: Smita Kittur ', u'Principal Investigator: Travis H Jackson ', u'Principal Investigator: Ralph W …
NCT00716547	1	["[u'Principal Investigator: Wolfgang Bolten, Dr. ', u'Principal Investigator: Slawomir Jeka, M.D. ', u'Principal Investigator: Philip Conaghan, MB BS PhD FRACP FRCP ']"]
	2	["[u'Principal Investigator: Karel Pavelka, Prof. M.D. ', u'Principal Investigator: Wolfgang Bolten, M.D. ', u'Principal Investigator: Slawomir Jeka, M.D. ', u'Principal Investigator: Philip Conaghan, MB BS PhD FRACP FRCP ']"]
NCT00733304	1	["[u'Principal Investigator']"]
	2	["[u'Principal Investigator']"]
	3	["[u'Principal Investigator']"]
	7	["[u'Principal Investigator: Thomas Ciulla ', u'Principal Investigator: Louis Glazer ', u'Principal Investigator: Jennifer Arnold ', u'Principal Investigator: Robyn Guymer ', u'Principal Investigator: Ian Constable ', u'Principal Investigator: Ugo Menchini ']"]
NCT00769704	10	["[u'Principal Investigator: Lee D Cranmer, MD ', u'Principal Investigator: Laura F Hutchins, MD ', u'Principal Investigator: Gregory A Daniels, MD ', u'Principal Investigator: David R Minor, MD ', u'Principal Investigator: Lynn Spitler, MD ', u'Principal Investigator: Peter B Brett, MD ', u'Principal Investigator: Karl Lewis, MD ', u'Principal Investigator: Troy H Guthrie, Jr, MD ', u'Principal …
	11	["[u'Principal Investigator: Lee D Cranmer, MD ', u'Principal Investigator: Laura F Hutchins, MD ', u'Principal Investigator: Gregory A Daniels, MD ', u'Principal Investigator: David R Minor, MD ', u'Principal Investigator: Lynn Spitler, MD ', u'Principal Investigator: Peter B Brett, MD ', u'Principal Investigator: Karl Lewis, MD ', u'Principal Investigator: Troy H Guthrie, Jr, MD ', u'Principal …
	12	["[u'Principal Investigator: Lee D Cranmer, MD ', u'Principal Investigator: Laura F Hutchins, MD ', u'Principal Investigator: Gregory A Daniels, MD ', u'Principal Investigator: David R Minor, MD ', u'Principal Investigator: Lynn Spitler, MD ', u'Principal Investigator: Peter B Brett, MD ', u'Principal Investigator: Karl Lewis, MD ', u'Principal Investigator: Troy H Guthrie, Jr, MD ', u'Principal …
	13	["[u'Principal Investigator: Lee D Cranmer, MD ', u'Principal Investigator: Laura F Hutchins, MD ', u'Principal Investigator: Gregory A Daniels, MD ', u'Principal Investigator: David R Minor, MD ', u'Principal Investigator: Lynn Spitler, MD ', u'Principal Investigator: Peter B Brett, MD ', u'Principal Investigator: Karl Lewis, MD ', u'Principal Investigator: Troy H Guthrie, Jr, MD ', u'Principal …
	14	["[u'Principal Investigator: Lee D Cranmer, MD ', u'Principal Investigator: Laura F Hutchins, MD ', u'Principal Investigator: Gregory A Daniels, MD ', u'Principal Investigator: David R Minor, MD ', u'Principal Investigator: Lynn Spitler, MD ', u'Principal Investigator: Peter B Brett, MD ', u'Principal Investigator: Karl Lewis, MD ', u'Principal Investigator: Troy H Guthrie, Jr, MD ', u'Principal …
	15	["[u'Principal Investigator: Lee D Cranmer, MD ', u'Principal Investigator: Laura F Hutchins, MD ', u'Principal Investigator: Gregory A Daniels, MD ', u'Principal Investigator: David R Minor, MD ', u'Principal Investigator: Lynn Spitler, MD ', u'Principal Investigator: Peter B Brett, MD ', u'Principal Investigator: Karl Lewis, MD ', u'Principal Investigator: Troy H Guthrie, Jr, MD ', u'Principal …
	16	["[u'Principal Investigator: Lee D Cranmer, MD ', u'Principal Investigator: Laura F Hutchins, MD ', u'Principal Investigator: Gregory A Daniels, MD ', u'Principal Investigator: David R Minor, MD ', u'Principal Investigator: Lynn Spitler, MD ', u'Principal Investigator: Peter B Brett, MD ', u'Principal Investigator: Karl Lewis, MD ', u'Principal Investigator: Troy H Guthrie, Jr, MD ', u'Principal …
	17	["[u'Principal Investigator: Lee D Cranmer, MD ', u'Principal Investigator: Laura F Hutchins, MD ', u'Principal Investigator: Gregory A Daniels, MD ', u'Principal Investigator: David R Minor, MD ', u'Principal Investigator: Lynn Spitler, MD ', u'Principal Investigator: Peter B Brett, MD ', u'Principal Investigator: Karl Lewis, MD ', u'Principal Investigator: Troy H Guthrie, Jr, MD ', u'Principal …
	18	["[u'Principal Investigator: Lee D Cranmer, MD ', u'Principal Investigator: Laura F Hutchins, MD ', u'Principal Investigator: Gregory A Daniels, MD ', u'Principal Investigator: David R Minor, MD ', u'Principal Investigator: Lynn Spitler, MD ', u'Principal Investigator: Peter B Brett, MD ', u'Principal Investigator: Karl Lewis, MD ', u'Principal Investigator: Troy H Guthrie, Jr, MD ', u'Principal …
	19	["[u'Principal Investigator: Lee D Cranmer, MD ', u'Principal Investigator: Laura F Hutchins, MD ', u'Principal Investigator: Gregory A Daniels, MD ', u'Principal Investigator: David R Minor, MD ', u'Principal Investigator: Lynn Spitler, MD ', u'Principal Investigator: Peter B Brett, MD ', u'Principal Investigator: Karl Lewis, MD ', u'Principal Investigator: Troy H Guthrie, Jr, MD ', u'Principal …
	20	["[u'Principal Investigator: Lee D Cranmer, MD ', u'Principal Investigator: Laura F Hutchins, MD ', u'Principal Investigator: Gregory A Daniels, MD ', u'Principal Investigator: David R Minor, MD ', u'Principal Investigator: Lynn Spitler, MD ', u'Principal Investigator: Peter B Brett, MD ', u'Principal Investigator: Karl Lewis, MD ', u'Principal Investigator: Troy H Guthrie, Jr, MD ', u'Principal …
	21	["[u'Principal Investigator: Lee D Cranmer, MD ', u'Principal Investigator: Laura F Hutchins, MD ', u'Principal Investigator: Gregory A Daniels, MD ', u'Principal Investigator: David R Minor, MD ', u'Principal Investigator: Lynn Spitler, MD ', u'Principal Investigator: Peter B Brett, MD ', u'Principal Investigator: Karl Lewis, MD ', u'Principal Investigator: Troy H Guthrie, Jr, MD ', u'Principal …
	22	["[u'Principal Investigator: Lee D Cranmer, MD ', u'Principal Investigator: Laura F Hutchins, MD ', u'Principal Investigator: Gregory A Daniels, MD ', u'Principal Investigator: David R Minor, MD ', u'Principal Investigator: Lynn Spitler, MD ', u'Principal Investigator: Peter B Brett, MD ', u'Principal Investigator: Karl Lewis, MD ', u'Principal Investigator: Troy H Guthrie, Jr, MD ', u'Principal …
	23	["[u'Principal Investigator: Lee D Cranmer, MD ', u'Principal Investigator: Laura F Hutchins, MD ', u'Principal Investigator: Gregory A Daniels, MD ', u'Principal Investigator: David R Minor, MD ', u'Principal Investigator: Lynn Spitler, MD ', u'Principal Investigator: Peter B Brett, MD ', u'Principal Investigator: Karl Lewis, MD ', u'Principal Investigator: Troy H Guthrie, Jr, MD ', u'Principal …
	24	["[u'Principal Investigator: Lee D Cranmer, MD ', u'Principal Investigator: Laura F Hutchins, MD ', u'Principal Investigator: Gregory A Daniels, MD ', u'Principal Investigator: David R Minor, MD ', u'Principal Investigator: Lynn Spitler, MD ', u'Principal Investigator: Peter B Brett, MD ', u'Principal Investigator: Karl Lewis, MD ', u'Principal Investigator: Troy H Guthrie, Jr, MD ', u'Principal …
	25	["[u'Principal Investigator: Lee D Cranmer, MD ', u'Principal Investigator: Laura F Hutchins, MD ', u'Principal Investigator: Gregory A Daniels, MD ', u'Principal Investigator: David R Minor, MD ', u'Principal Investigator: Lynn Spitler, MD ', u'Principal Investigator: Peter B Brett, MD ', u'Principal Investigator: Karl Lewis, MD ', u'Principal Investigator: Troy H Guthrie, Jr, MD ', u'Principal …
	26	["[u'Principal Investigator: Lee D Cranmer, MD ', u'Principal Investigator: Laura F Hutchins, MD ', u'Principal Investigator: Gregory A Daniels, MD ', u'Principal Investigator: David R Minor, MD ', u'Principal Investigator: Lynn Spitler, MD ', u'Principal Investigator: Peter B Brett, MD ', u'Principal Investigator: Karl Lewis, MD ', u'Principal Investigator: Troy H Guthrie, Jr, MD ', u'Principal …
	27	["[u'Principal Investigator: Lee D Cranmer, MD ', u'Principal Investigator: Laura F Hutchins, MD ', u'Principal Investigator: Gregory A Daniels, MD ', u'Principal Investigator: David R Minor, MD ', u'Principal Investigator: Lynn Spitler, MD ', u'Principal Investigator: Peter B Brett, MD ', u'Principal Investigator: Karl Lewis, MD ', u'Principal Investigator: Troy H Guthrie, Jr, MD ', u'Principal …
	28	["[u'Principal Investigator: Lee D Cranmer, MD ', u'Principal Investigator: Laura F Hutchins, MD ', u'Principal Investigator: Gregory A Daniels, MD ', u'Principal Investigator: David R Minor, MD ', u'Principal Investigator: Lynn Spitler, MD ', u'Principal Investigator: Peter B Brett, MD ', u'Principal Investigator: Karl Lewis, MD ', u'Principal Investigator: Troy H Guthrie, Jr, MD ', u'Principal …
	29	["[u'Principal Investigator: Lee D Cranmer, MD ', u'Principal Investigator: Laura F Hutchins, MD ', u'Principal Investigator: Gregory A Daniels, MD ', u'Principal Investigator: David R Minor, MD ', u'Principal Investigator: Lynn Spitler, MD ', u'Principal Investigator: Peter B Brett, MD ', u'Principal Investigator: Karl Lewis, MD ', u'Principal Investigator: Troy H Guthrie, Jr, MD ', u'Principal …
	30	["[u'Principal Investigator: Lee D Cranmer, MD ', u'Principal Investigator: Laura F Hutchins, MD ', u'Principal Investigator: Gregory A Daniels, MD ', u'Principal Investigator: David R Minor, MD ', u'Principal Investigator: Lynn Spitler, MD ', u'Principal Investigator: Peter B Brett, MD ', u'Principal Investigator: Karl Lewis, MD ', u'Principal Investigator: Troy H Guthrie, Jr, MD ', u'Principal …
	31	["[u'Principal Investigator: Lee D Cranmer, MD ', u'Principal Investigator: Laura F Hutchins, MD ', u'Principal Investigator: Gregory A Daniels, MD ', u'Principal Investigator: David R Minor, MD ', u'Principal Investigator: Lynn Spitler, MD ', u'Principal Investigator: Peter B Brett, MD ', u'Principal Investigator: Karl Lewis, MD ', u'Principal Investigator: Troy H Guthrie, Jr, MD ', u'Principal …
	32	["[u'Principal Investigator: Lee D Cranmer, MD ', u'Principal Investigator: Laura F Hutchins, MD ', u'Principal Investigator: Gregory A Daniels, MD ', u'Principal Investigator: David R Minor, MD ', u'Principal Investigator: Lynn Spitler, MD ', u'Principal Investigator: Peter B Brett, MD ', u'Principal Investigator: Karl Lewis, MD ', u'Principal Investigator: Troy H Guthrie, Jr, MD ', u'Principal …
	33	["[u'Principal Investigator: Lee D Cranmer, MD ', u'Principal Investigator: Laura F Hutchins, MD ', u'Principal Investigator: Gregory A Daniels, MD ', u'Principal Investigator: John Glaspy, MD ', u'Principal Investigator: David R Minor, MD ', u'Principal Investigator: Lynn Spitler, MD ', u'Principal Investigator: Peter B Brett, MD ', u'Principal Investigator: Karl Lewis, MD ', u'Principal Investi…
	34	["[u'Principal Investigator: Lee D Cranmer, MD ', u'Principal Investigator: Laura F Hutchins, MD ', u'Principal Investigator: Gregory A Daniels, MD ', u'Principal Investigator: John Glaspy, MD ', u'Principal Investigator: David R Minor, MD ', u'Principal Investigator: Lynn Spitler, MD ', u'Principal Investigator: Mark Faries, MD ', u'Principal Investigator: Peter B Brett, MD ', u'Principal Invest…
	35	["[u'Principal Investigator: Lee D Cranmer, MD ', u'Principal Investigator: Laura F Hutchins, MD ', u'Principal Investigator: Gregory A Daniels, MD ', u'Principal Investigator: John Glaspy, MD ', u'Principal Investigator: David R Minor, MD ', u'Principal Investigator: Lynn Spitler, MD ', u'Principal Investigator: Mark Faries, MD ', u'Principal Investigator: Peter B Brett, MD ', u'Principal Invest…
	36	["[u'Principal Investigator: Lee D Cranmer, MD ', u'Principal Investigator: Laura F Hutchins, MD ', u'Principal Investigator: Gregory A Daniels, MD ', u'Principal Investigator: John Glaspy, MD ', u'Principal Investigator: David R Minor, MD ', u'Principal Investigator: Lynn Spitler, MD ', u'Principal Investigator: Donald Morton, MD ', u'Principal Investigator: Peter B Brett, MD ', u'Principal Inve…
	37	["[u'Principal Investigator: Lee D Cranmer, MD ', u'Principal Investigator: Laura F Hutchins, MD ', u'Principal Investigator: Gregory A Daniels, MD ', u'Principal Investigator: John Glaspy, MD ', u'Principal Investigator: David R Minor, MD ', u'Principal Investigator: Lynn Spitler, MD ', u'Principal Investigator: Donald Morton, MD ', u'Principal Investigator: Peter B Brett, MD ', u'Principal Inve…
	38	["[u'Principal Investigator: Lee D Cranmer, MD ', u'Principal Investigator: Laura F Hutchins, MD ', u'Principal Investigator: Gregory A Daniels, MD ', u'Principal Investigator: John Glaspy, MD ', u'Principal Investigator: David R Minor, MD ', u'Principal Investigator: Lynn Spitler, MD ', u'Principal Investigator: Donald Morton, MD ', u'Principal Investigator: Peter B Brett, MD ', u'Principal Inve…
	39	["[u'Principal Investigator: Lee D Cranmer, MD ', u'Principal Investigator: Laura F Hutchins, MD ', u'Principal Investigator: Gregory A Daniels, MD ', u'Principal Investigator: John Glaspy, MD ', u'Principal Investigator: David R Minor, MD ', u'Principal Investigator: Lynn Spitler, MD ', u'Principal Investigator: Donald Morton, MD ', u'Principal Investigator: Peter B Brett, MD ', u'Principal Inve…
	4	["[u'Principal Investigator: Samuel Ejadi, MD ', u'Principal Investigator: Lee D Cranmer, MD ', u'Principal Investigator: Laura F Hutchins, MD ', u'Principal Investigator: Gregory A Daniels, MD ', u'Principal Investigator: David R Minor, MD ', u'Principal Investigator: Lynn Spitler, MD ', u'Principal Investigator: Peter B Brett, MD ', u'Principal Investigator: Karl Lewis, MD ', u'Principal Invest…
	40	["[u'Principal Investigator: Lee D Cranmer, MD ', u'Principal Investigator: Laura F Hutchins, MD ', u'Principal Investigator: Gregory A Daniels, MD ', u'Principal Investigator: John Glaspy, MD ', u'Principal Investigator: David R Minor, MD ', u'Principal Investigator: Lynn Spitler, MD ', u'Principal Investigator: Donald Morton, MD ', u'Principal Investigator: Peter B Brett, MD ', u'Principal Inve…
	41	["[u'Principal Investigator: Lee D Cranmer, MD ', u'Principal Investigator: Laura F Hutchins, MD ', u'Principal Investigator: Gregory A Daniels, MD ', u'Principal Investigator: John Glaspy, MD ', u'Principal Investigator: David R Minor, MD ', u'Principal Investigator: Lynn Spitler, MD ', u'Principal Investigator: Donald Morton, MD ', u'Principal Investigator: Peter B Brett, MD ', u'Principal Inve…
	42	["[u'Principal Investigator: Lee D Cranmer, MD ', u'Principal Investigator: Laura F Hutchins, MD ', u'Principal Investigator: Gregory A Daniels, MD ', u'Principal Investigator: John Glaspy, MD ', u'Principal Investigator: David R Minor, MD ', u'Principal Investigator: Lynn Spitler, MD ', u'Principal Investigator: Donald Morton, MD ', u'Principal Investigator: Peter B Brett, MD ', u'Principal Inve…
	43	["[u'Principal Investigator: Lee D Cranmer, MD ', u'Principal Investigator: Laura F Hutchins, MD ', u'Principal Investigator: Gregory A Daniels, MD ', u'Principal Investigator: John Glaspy, MD ', u'Principal Investigator: David R Minor, MD ', u'Principal Investigator: Lynn Spitler, MD ', u'Principal Investigator: Donald Morton, MD ', u'Principal Investigator: Peter B Brett, MD ', u'Principal Inve…
	44	["[u'Principal Investigator: Lee D Cranmer, MD ', u'Principal Investigator: Laura F Hutchins, MD ', u'Principal Investigator: Gregory A Daniels, MD ', u'Principal Investigator: John Glaspy, MD ', u'Principal Investigator: David R Minor, MD ', u'Principal Investigator: Lynn Spitler, MD ', u'Principal Investigator: Donald Morton, MD ', u'Principal Investigator: Peter B Brett, MD ', u'Principal Inve…
	45	["[u'Principal Investigator: Lee D Cranmer, MD ', u'Principal Investigator: Laura F Hutchins, MD ', u'Principal Investigator: Gregory A Daniels, MD ', u'Principal Investigator: John Glaspy, MD ', u'Principal Investigator: David R Minor, MD ', u'Principal Investigator: Lynn Spitler, MD ', u'Principal Investigator: Donald Morton, MD ', u'Principal Investigator: Peter B Brett, MD ', u'Principal Inve…
	46	["[u'Principal Investigator: Lee D Cranmer, MD ', u'Principal Investigator: Laura F Hutchins, MD ', u'Principal Investigator: Gregory A Daniels, MD ', u'Principal Investigator: John Glaspy, MD ', u'Principal Investigator: David R Minor, MD ', u'Principal Investigator: Lynn Spitler, MD ', u'Principal Investigator: Peter B Brett, MD ', u'Principal Investigator: Karl Lewis, MD ', u'Principal Investi…
	47	["[u'Principal Investigator: Lee D Cranmer, MD ', u'Principal Investigator: Laura F Hutchins, MD ', u'Principal Investigator: Gregory A Daniels, MD ', u'Principal Investigator: John Glaspy, MD ', u'Principal Investigator: David R Minor, MD ', u'Principal Investigator: Lynn Spitler, MD ', u'Principal Investigator: Peter B Brett, MD ', u'Principal Investigator: Karl Lewis, MD ', u'Principal Investi…
	48	["[u'Principal Investigator: Lee D Cranmer, MD ', u'Principal Investigator: Laura F Hutchins, MD ', u'Principal Investigator: Gregory A Daniels, MD ', u'Principal Investigator: John Glaspy, MD ', u'Principal Investigator: David R Minor, MD ', u'Principal Investigator: Lynn Spitler, MD ', u'Principal Investigator: Peter B Brett, MD ', u'Principal Investigator: Karl Lewis, MD ', u'Principal Investi…
	49	["[u'Principal Investigator: Lee D Cranmer, MD ', u'Principal Investigator: Laura F Hutchins, MD ', u'Principal Investigator: Gregory A Daniels, MD ', u'Principal Investigator: John Glaspy, MD ', u'Principal Investigator: David R Minor, MD ', u'Principal Investigator: Lynn Spitler, MD ', u'Principal Investigator: Peter B Brett, MD ', u'Principal Investigator: Karl Lewis, MD ', u'Principal Investi…
	5	["[u'Principal Investigator: Samuel Ejadi, MD ', u'Principal Investigator: Lee D Cranmer, MD ', u'Principal Investigator: Laura F Hutchins, MD ', u'Principal Investigator: Gregory A Daniels, MD ', u'Principal Investigator: David R Minor, MD ', u'Principal Investigator: Lynn Spitler, MD ', u'Principal Investigator: Peter B Brett, MD ', u'Principal Investigator: Karl Lewis, MD ', u'Principal Invest…
	6	["[u'Principal Investigator: Lee D Cranmer, MD ', u'Principal Investigator: Laura F Hutchins, MD ', u'Principal Investigator: Gregory A Daniels, MD ', u'Principal Investigator: David R Minor, MD ', u'Principal Investigator: Lynn Spitler, MD ', u'Principal Investigator: Peter B Brett, MD ', u'Principal Investigator: Karl Lewis, MD ', u'Principal Investigator: Troy H Guthrie, Jr, MD ', u'Principal …
	7	["[u'Principal Investigator: Lee D Cranmer, MD ', u'Principal Investigator: Laura F Hutchins, MD ', u'Principal Investigator: Gregory A Daniels, MD ', u'Principal Investigator: David R Minor, MD ', u'Principal Investigator: Lynn Spitler, MD ', u'Principal Investigator: Peter B Brett, MD ', u'Principal Investigator: Karl Lewis, MD ', u'Principal Investigator: Troy H Guthrie, Jr, MD ', u'Principal …
	8	["[u'Principal Investigator: Lee D Cranmer, MD ', u'Principal Investigator: Laura F Hutchins, MD ', u'Principal Investigator: Gregory A Daniels, MD ', u'Principal Investigator: David R Minor, MD ', u'Principal Investigator: Lynn Spitler, MD ', u'Principal Investigator: Peter B Brett, MD ', u'Principal Investigator: Karl Lewis, MD ', u'Principal Investigator: Troy H Guthrie, Jr, MD ', u'Principal …
	9	["[u'Principal Investigator: Lee D Cranmer, MD ', u'Principal Investigator: Laura F Hutchins, MD ', u'Principal Investigator: Gregory A Daniels, MD ', u'Principal Investigator: David R Minor, MD ', u'Principal Investigator: Lynn Spitler, MD ', u'Principal Investigator: Peter B Brett, MD ', u'Principal Investigator: Karl Lewis, MD ', u'Principal Investigator: Troy H Guthrie, Jr, MD ', u'Principal …
NCT00773929	1	["[u'Principal Investigator']"]
NCT00789828	1	["[u'Principal Investigator: David Franz, M.D. ']"]
	10	["[u'Principal Investigator: Bruce Korf, M.D. ', u'Principal Investigator: Vinodh Narayanan, M.D. ', u'Principal Investigator: Joyce Wu, M.D. ', u'Principal Investigator: Michael Duchowny, M.D. ', u'Principal Investigator: Michael Kohrman, M.D. ', u'Principal Investigator: Elizabeth Thiele, M.D. ', u'Principal Investigator: Mstafa Sahin, M.D. ', u'Principal Investigator: Michael Frost, M.D. ', u'…
	11	["[u'Principal Investigator: Bruce Korf, M.D. ', u'Principal Investigator: Vinodh Narayanan, M.D. ', u'Principal Investigator: Joyce Wu, M.D. ', u'Principal Investigator: Michael Duchowny, M.D. ', u'Principal Investigator: Michael Kohrman, M.D. ', u'Principal Investigator: Elizabeth Thiele, M.D. ', u'Principal Investigator: Mstafa Sahin, M.D. ', u'Principal Investigator: Michael Frost, M.D. ', u'…
	12	["[u'Principal Investigator: Bruce Korf, M.D. ', u'Principal Investigator: Vinodh Narayanan, M.D. ', u'Principal Investigator: Joyce Wu, M.D. ', u'Principal Investigator: Michael Duchowny, M.D. ', u'Principal Investigator: Michael Kohrman, M.D. ', u'Principal Investigator: Elizabeth Thiele, M.D. ', u'Principal Investigator: Mstafa Sahin, M.D. ', u'Principal Investigator: Michael Frost, M.D. ', u'…
	13	["[u'Principal Investigator: Bruce Korf, M.D. ', u'Principal Investigator: Vinodh Narayanan, M.D. ', u'Principal Investigator: Joyce Wu, M.D. ', u'Principal Investigator: Michael Duchowny, M.D. ', u'Principal Investigator: Michael Kohrman, M.D. ', u'Principal Investigator: Elizabeth Thiele, M.D. ', u'Principal Investigator: Mstafa Sahin, M.D. ', u'Principal Investigator: Michael Frost, M.D. ', u'…
	14	["[u'Principal Investigator: Bruce Korf, M.D. ', u'Principal Investigator: Vinodh Narayanan, M.D. ', u'Principal Investigator: Joyce Wu, M.D. ', u'Principal Investigator: Michael Duchowny, M.D. ', u'Principal Investigator: Michael Kohrman, M.D. ', u'Principal Investigator: Elizabeth Thiele, M.D. ', u'Principal Investigator: Mstafa Sahin, M.D. ', u'Principal Investigator: Michael Frost, M.D. ', u'…
	15	["[u'Principal Investigator: Bruce Korf, M.D. ', u'Principal Investigator: Vinodh Narayanan, M.D. ', u'Principal Investigator: Joyce Wu, M.D. ', u'Principal Investigator: Michael Duchowny, M.D. ', u'Principal Investigator: Michael Kohrman, M.D. ', u'Principal Investigator: Elizabeth Thiele, M.D. ', u'Principal Investigator: Mstafa Sahin, M.D. ', u'Principal Investigator: Michael Frost, M.D. ', u'…
	16	["[u'Principal Investigator: Bruce Korf, M.D. ', u'Principal Investigator: Vinodh Narayanan, M.D. ', u'Principal Investigator: Joyce Wu, M.D. ', u'Principal Investigator: Michael Duchowny, M.D. ', u'Principal Investigator: Michael Kohrman, M.D. ', u'Principal Investigator: Elizabeth Thiele, M.D. ', u'Principal Investigator: Mstafa Sahin, M.D. ', u'Principal Investigator: Michael Frost, M.D. ', u'…
	17	["[u'Principal Investigator: Bruce Korf, M.D. ', u'Principal Investigator: Vinodh Narayanan, M.D. ', u'Principal Investigator: Joyce Wu, M.D. ', u'Principal Investigator: Candida Brown, M.D. ', u'Principal Investigator: Michael Duchowny, M.D. ', u'Principal Investigator: Michael Kohrman, M.D. ', u'Principal Investigator: Elizabeth Thiele, M.D. ', u'Principal Investigator: Mstafa Sahin, M.D. ', u'…
	18	["[u'Principal Investigator: Bruce Korf, M.D. ', u'Principal Investigator: Vinodh Narayanan, M.D. ', u'Principal Investigator: Joyce Wu, M.D. ', u'Principal Investigator: Candida Brown, M.D. ', u'Principal Investigator: Michael Duchowny, M.D. ', u'Principal Investigator: Michael Kohrman, M.D. ', u'Principal Investigator: Elizabeth Thiele, M.D. ', u'Principal Investigator: Mstafa Sahin, M.D. ', u'…
	19	["[u'Principal Investigator: Bruce Korf, M.D. ', u'Principal Investigator: Vinodh Narayanan, M.D. ', u'Principal Investigator: Joyce Wu, M.D. ', u'Principal Investigator: Candida Brown, M.D. ', u'Principal Investigator: Michael Duchowny, M.D. ', u'Principal Investigator: Michael Kohrman, M.D. ', u'Principal Investigator: Elizabeth Thiele, M.D. ', u'Principal Investigator: Mstafa Sahin, M.D. ', u'…
	2	["[u'Principal Investigator: David Franz, M.D. ']"]
	20	["[u'Principal Investigator: Bruce Korf, M.D. ', u'Principal Investigator: Vinodh Narayanan, M.D. ', u'Principal Investigator: Joyce Wu, M.D. ', u'Principal Investigator: Candida Brown, M.D. ', u'Principal Investigator: Michael Duchowny, M.D. ', u'Principal Investigator: Michael Kohrman, M.D. ', u'Principal Investigator: Elizabeth Thiele, M.D. ', u'Principal Investigator: Mustafa Sahin, M.D. ', u…
	21	['[u\'Principal Investigator: Bruce Korf, M.D. \', u\'Principal Investigator: Vinodh Narayanan, M.D. \', u\'Principal Investigator: Joyce Wu, M.D. \', u\'Principal Investigator: Candida Brown, M.D. \', u\'Principal Investigator: Michael Duchowny, M.D. \', u\'Principal Investigator: Michael Kohrman, M.D. \', u\'Principal Investigator: Elizabeth Thiele, M.D. \', u\'Principal Investigator: Mustafa S…
	22	['[u\'Principal Investigator: Bruce Korf, M.D. \', u\'Principal Investigator: Vinodh Narayanan, M.D. \', u\'Principal Investigator: Joyce Wu, M.D. \', u\'Principal Investigator: Candida Brown, M.D. \', u\'Principal Investigator: Michael Duchowny, M.D. \', u\'Principal Investigator: Michael Kohrman, M.D. \', u\'Principal Investigator: Elizabeth Thiele, M.D. \', u\'Principal Investigator: Mustafa S…
	23	['[u\'Principal Investigator: Bruce Korf, M.D. \', u\'Principal Investigator: Vinodh Narayanan, M.D. \', u\'Principal Investigator: Joyce Wu, M.D. \', u\'Principal Investigator: Candida Brown, M.D. \', u\'Principal Investigator: Michael Duchowny, M.D. \', u\'Principal Investigator: Michael Kohrman, M.D. \', u\'Principal Investigator: Elizabeth Thiele, M.D. \', u\'Principal Investigator: Mustafa S…
	24	['[u\'Principal Investigator: Bruce Korf, M.D. \', u\'Principal Investigator: Vinodh Narayanan, M.D. \', u\'Principal Investigator: Joyce Wu, M.D. \', u\'Principal Investigator: Candida Brown, M.D. \', u\'Principal Investigator: Michael Duchowny, M.D. \', u\'Principal Investigator: Michael Kohrman, M.D. \', u\'Principal Investigator: Elizabeth Thiele, M.D. \', u\'Principal Investigator: Mustafa S…
	25	['[u\'Principal Investigator: Bruce Korf, M.D. \', u\'Principal Investigator: Vinodh Narayanan, M.D. \', u\'Principal Investigator: Joyce Wu, M.D. \', u\'Principal Investigator: Candida Brown, M.D. \', u\'Principal Investigator: Michael Duchowny, M.D. \', u\'Principal Investigator: Michael Kohrman, M.D. \', u\'Principal Investigator: Elizabeth Thiele, M.D. \', u\'Principal Investigator: Mustafa S…
	26	['[u\'Principal Investigator: Bruce Korf, M.D. \', u\'Principal Investigator: Vinodh Narayanan, M.D. \', u\'Principal Investigator: Joyce Wu, M.D. \', u\'Principal Investigator: Candida Brown, M.D. \', u\'Principal Investigator: Michael Duchowny, M.D. \', u\'Principal Investigator: Michael Kohrman, M.D. \', u\'Principal Investigator: Elizabeth Thiele, M.D. \', u\'Principal Investigator: Mustafa S…
	27	['[u\'Principal Investigator: Bruce Korf, M.D. \', u\'Principal Investigator: Vinodh Narayanan, M.D. \', u\'Principal Investigator: Joyce Wu, M.D. \', u\'Principal Investigator: Candida Brown, M.D. \', u\'Principal Investigator: Michael Duchowny, M.D. \', u\'Principal Investigator: Michael Kohrman, M.D. \', u\'Principal Investigator: Elizabeth Thiele, M.D. \', u\'Principal Investigator: Mustafa S…
	28	['[u\'Principal Investigator: Bruce Korf, M.D. \', u\'Principal Investigator: Vinodh Narayanan, M.D. \', u\'Principal Investigator: Joyce Wu, M.D. \', u\'Principal Investigator: Candida Brown, M.D. \', u\'Principal Investigator: Michael Duchowny, M.D. \', u\'Principal Investigator: Michael Kohrman, M.D. \', u\'Principal Investigator: Elizabeth Thiele, M.D. \', u\'Principal Investigator: Mustafa S…
	29	['[u\'Principal Investigator: Bruce Korf, M.D. \', u\'Principal Investigator: Vinodh Narayanan, M.D. \', u\'Principal Investigator: Joyce Wu, M.D. \', u\'Principal Investigator: Candida Brown, M.D. \', u\'Principal Investigator: Michael Duchowny, M.D. \', u\'Principal Investigator: Michael Kohrman, M.D. \', u\'Principal Investigator: Elizabeth Thiele, M.D. \', u\'Principal Investigator: Mustafa S…
	3	["[u'Principal Investigator: David Franz, M.D. ']"]
	30	['[u\'Principal Investigator: Bruce Korf, M.D. \', u\'Principal Investigator: Vinodh Narayanan, M.D. \', u\'Principal Investigator: Joyce Wu, M.D. \', u\'Principal Investigator: Candida Brown, M.D. \', u\'Principal Investigator: Michael Duchowny, M.D. \', u\'Principal Investigator: Michael Kohrman, M.D. \', u\'Principal Investigator: Elizabeth Thiele, M.D. \', u\'Principal Investigator: Mustafa S…
	31	['[u\'Principal Investigator: Bruce Korf, M.D. \', u\'Principal Investigator: Vinodh Narayanan, M.D. \', u\'Principal Investigator: Joyce Wu, M.D. \', u\'Principal Investigator: Candida Brown, M.D. \', u\'Principal Investigator: Michael Duchowny, M.D. \', u\'Principal Investigator: Michael Kohrman, M.D. \', u\'Principal Investigator: Elizabeth Thiele, M.D. \', u\'Principal Investigator: Mustafa S…
	32	['[u\'Principal Investigator: Bruce Korf, M.D. \', u\'Principal Investigator: Vinodh Narayanan, M.D. \', u\'Principal Investigator: Joyce Wu, M.D. \', u\'Principal Investigator: Candida Brown, M.D. \', u\'Principal Investigator: Michael Duchowny, M.D. \', u\'Principal Investigator: Michael Kohrman, M.D. \', u\'Principal Investigator: Elizabeth Thiele, M.D. \', u\'Principal Investigator: Mustafa S…
	33	['[u\'Principal Investigator: Bruce Korf, M.D. \', u\'Principal Investigator: Vinodh Narayanan, M.D. \', u\'Principal Investigator: Joyce Wu, M.D. \', u\'Principal Investigator: Candida Brown, M.D. \', u\'Principal Investigator: Michael Duchowny, M.D. \', u\'Principal Investigator: Robert Flamini, M.D. \', u\'Principal Investigator: Michael Kohrman, M.D. \', u\'Principal Investigator: Elizabeth T…
	34	['[u\'Principal Investigator: Bruce Korf, M.D. \', u\'Principal Investigator: Vinodh Narayanan, M.D. \', u\'Principal Investigator: Joyce Wu, M.D. \', u\'Principal Investigator: Candida Brown, M.D. \', u\'Principal Investigator: Susan Koh, M.D. \', u\'Principal Investigator: Michael Duchowny, M.D. \', u\'Principal Investigator: Robert Flamini, M.D. \', u\'Principal Investigator: Michael Kohrman, …
	35	['[u\'Principal Investigator: Bruce Korf, M.D. \', u\'Principal Investigator: Vinodh Narayanan, M.D. \', u\'Principal Investigator: Joyce Wu, M.D. \', u\'Principal Investigator: Candida Brown, M.D. \', u\'Principal Investigator: Susan Koh, M.D. \', u\'Principal Investigator: Michael Duchowny, M.D. \', u\'Principal Investigator: Robert Flamini, M.D. \', u\'Principal Investigator: Michael Kohrman, …
	4	["[u'Principal Investigator: David Franz, M.D. ']"]
	5	["[u'Principal Investigator: Bruce Korf, M.D. ', u'Principal Investigator: Vinodh Narayanan, M.D. ', u'Principal Investigator: Joyce Wu, M.D. ', u'Principal Investigator: Michael Duchowny, M.D. ', u'Principal Investigator: Michael Kohrman, M.D. ', u'Principal Investigator: Elizabeth Thiele, M.D. ', u'Principal Investigator: Mstafa Sahin, M.D. ', u'Principal Investigator: Michael Frost, M.D. ', u'…
	6	["[u'Principal Investigator: Bruce Korf, M.D. ', u'Principal Investigator: Vinodh Narayanan, M.D. ', u'Principal Investigator: Joyce Wu, M.D. ', u'Principal Investigator: Michael Duchowny, M.D. ', u'Principal Investigator: Michael Kohrman, M.D. ', u'Principal Investigator: Elizabeth Thiele, M.D. ', u'Principal Investigator: Mstafa Sahin, M.D. ', u'Principal Investigator: Michael Frost, M.D. ', u'…
	7	["[u'Principal Investigator: Bruce Korf, M.D. ', u'Principal Investigator: Vinodh Narayanan, M.D. ', u'Principal Investigator: Joyce Wu, M.D. ', u'Principal Investigator: Michael Duchowny, M.D. ', u'Principal Investigator: Michael Kohrman, M.D. ', u'Principal Investigator: Elizabeth Thiele, M.D. ', u'Principal Investigator: Mstafa Sahin, M.D. ', u'Principal Investigator: Michael Frost, M.D. ', u'…
	8	["[u'Principal Investigator: Bruce Korf, M.D. ', u'Principal Investigator: Vinodh Narayanan, M.D. ', u'Principal Investigator: Joyce Wu, M.D. ', u'Principal Investigator: Michael Duchowny, M.D. ', u'Principal Investigator: Michael Kohrman, M.D. ', u'Principal Investigator: Elizabeth Thiele, M.D. ', u'Principal Investigator: Mstafa Sahin, M.D. ', u'Principal Investigator: Michael Frost, M.D. ', u'…
	9	["[u'Principal Investigator: Bruce Korf, M.D. ', u'Principal Investigator: Vinodh Narayanan, M.D. ', u'Principal Investigator: Joyce Wu, M.D. ', u'Principal Investigator: Michael Duchowny, M.D. ', u'Principal Investigator: Michael Kohrman, M.D. ', u'Principal Investigator: Elizabeth Thiele, M.D. ', u'Principal Investigator: Mstafa Sahin, M.D. ', u'Principal Investigator: Michael Frost, M.D. ', u'…
NCT00809965	1	["[u'Principal Investigator: Maria Anastasiou-Nana ', u'Principal Investigator: FILIPPOS TRIPOSKIADIS ', u'Principal Investigator: GEORGIOS PARCHARIDIS ']"]
	2	["[u'Principal Investigator: Maria Anastasiou-Nana ', u'Principal Investigator: FILIPPOS TRIPOSKIADIS ', u'Principal Investigator: GEORGIOS PARCHARIDIS ']"]
	3	["[u'Principal Investigator: Maria Anastasiou-Nana ', u'Principal Investigator: FILIPPOS TRIPOSKIADIS ', u'Principal Investigator: GEORGIOS PARCHARIDIS ']"]
	4	["[u'Principal Investigator: Maria Anastasiou-Nana ', u'Principal Investigator: FILIPPOS TRIPOSKIADIS ', u'Principal Investigator: NIKITAS MOSCHOS ', u'Principal Investigator: GEORGIOS PARCHARIDIS ']"]
	5	["[u'Principal Investigator: Maria Anastasiou-Nana ', u'Principal Investigator: FILIPPOS TRIPOSKIADIS ', u'Principal Investigator: NIKITAS MOSCHOS ', u'Principal Investigator: GEORGIOS PARCHARIDIS ']"]
	6	["[u'Principal Investigator: Maria Anastasiou-Nana ', u'Principal Investigator: FILIPPOS TRIPOSKIADIS ', u'Principal Investigator: NIKITAS MOSCHOS ', u'Principal Investigator: GEORGIOS PARCHARIDIS ', u'Principal Investigator: ANDREAS BAUMBACH ', u'Principal Investigator: Ian BEETON ', u'Principal Investigator: IAIN SQUIRE ', u'Principal Investigator: ANDREW MORIARTY ']"]
	7	["[u'Principal Investigator: Maria Anastasiou-Nana ', u'Principal Investigator: FILIPPOS TRIPOSKIADIS ', u'Principal Investigator: NIKITAS MOSCHOS ', u'Principal Investigator: GEORGIOS PARCHARIDIS ', u'Principal Investigator: ANDREAS BAUMBACH ', u'Principal Investigator: Ian BEETON ', u'Principal Investigator: IAIN SQUIRE ', u'Principal Investigator: ANDREW MORIARTY ']"]
	8	["[u'Principal Investigator: VLASSIOS PYRGAKIS ', u'Principal Investigator: Maria Anastasiou-Nana ', u'Principal Investigator: FILIPPOS TRIPOSKIADIS ', u'Principal Investigator: NIKITAS MOSCHOS ', u'Principal Investigator: GEORGIOS PARCHARIDIS ', u'Principal Investigator: PEDRO CARDOSO ', u'Principal Investigator: ANDREAS BAUMBACH ', u'Principal Investigator: Ian BEETON ', u'Principal Investigato…
NCT00855868	1	["[u'Principal Investigator: Steven E Arnold, M.D. ']"]
	2	["[u'Principal Investigator: Steven E Arnold, M.D. ']"]
	3	["[u'Principal Investigator: Steven E Arnold, M.D. ']"]
	4	["[u'Principal Investigator: Steven E Arnold, M.D. ']"]
NCT00873119	1	["[u'Principal Investigator', u'Principal Investigator', u'Principal Investigator', u'Principal Investigator', u'Principal Investigator', u'Principal Investigator', u'Principal Investigator', u'Principal Investigator', u'Principal Investigator', u'Principal Investigator', u'Principal Investigator', u'Principal Investigator', u'Principal Investigator', u'Principal Investigator', u'Principal Invest…
	10	["[u'Principal Investigator', u'Principal Investigator', u'Principal Investigator', u'Principal Investigator', u'Principal Investigator', u'Principal Investigator', u'Principal Investigator', u'Principal Investigator', u'Principal Investigator', u'Principal Investigator', u'Principal Investigator', u'Principal Investigator', u'Principal Investigator', u'Principal Investigator', u'Principal Invest…
	11	["[u'Principal Investigator', u'Principal Investigator', u'Principal Investigator', u'Principal Investigator', u'Principal Investigator', u'Principal Investigator', u'Principal Investigator', u'Principal Investigator', u'Principal Investigator', u'Principal Investigator', u'Principal Investigator', u'Principal Investigator', u'Principal Investigator', u'Principal Investigator', u'Principal Invest…
	2	["[u'Principal Investigator', u'Principal Investigator', u'Principal Investigator', u'Principal Investigator', u'Principal Investigator', u'Principal Investigator', u'Principal Investigator', u'Principal Investigator', u'Principal Investigator', u'Principal Investigator', u'Principal Investigator', u'Principal Investigator', u'Principal Investigator', u'Principal Investigator', u'Principal Invest…
	3	["[u'Principal Investigator', u'Principal Investigator', u'Principal Investigator', u'Principal Investigator', u'Principal Investigator', u'Principal Investigator', u'Principal Investigator', u'Principal Investigator', u'Principal Investigator', u'Principal Investigator', u'Principal Investigator', u'Principal Investigator', u'Principal Investigator', u'Principal Investigator', u'Principal Invest…
	4	["[u'Principal Investigator', u'Principal Investigator', u'Principal Investigator', u'Principal Investigator', u'Principal Investigator', u'Principal Investigator', u'Principal Investigator', u'Principal Investigator', u'Principal Investigator', u'Principal Investigator', u'Principal Investigator', u'Principal Investigator', u'Principal Investigator', u'Principal Investigator', u'Principal Invest…
	5	["[u'Principal Investigator', u'Principal Investigator', u'Principal Investigator', u'Principal Investigator', u'Principal Investigator', u'Principal Investigator', u'Principal Investigator', u'Principal Investigator', u'Principal Investigator', u'Principal Investigator', u'Principal Investigator', u'Principal Investigator', u'Principal Investigator', u'Principal Investigator', u'Principal Invest…
	6	["[u'Principal Investigator', u'Principal Investigator', u'Principal Investigator', u'Principal Investigator', u'Principal Investigator', u'Principal Investigator', u'Principal Investigator', u'Principal Investigator', u'Principal Investigator', u'Principal Investigator', u'Principal Investigator', u'Principal Investigator', u'Principal Investigator', u'Principal Investigator', u'Principal Invest…
	7	["[u'Principal Investigator', u'Principal Investigator', u'Principal Investigator', u'Principal Investigator', u'Principal Investigator', u'Principal Investigator', u'Principal Investigator', u'Principal Investigator', u'Principal Investigator', u'Principal Investigator', u'Principal Investigator', u'Principal Investigator', u'Principal Investigator', u'Principal Investigator', u'Principal Invest…
	8	["[u'Principal Investigator', u'Principal Investigator', u'Principal Investigator', u'Principal Investigator', u'Principal Investigator', u'Principal Investigator', u'Principal Investigator', u'Principal Investigator', u'Principal Investigator', u'Principal Investigator', u'Principal Investigator', u'Principal Investigator', u'Principal Investigator', u'Principal Investigator', u'Principal Invest…
	9	["[u'Principal Investigator', u'Principal Investigator', u'Principal Investigator', u'Principal Investigator', u'Principal Investigator', u'Principal Investigator', u'Principal Investigator', u'Principal Investigator', u'Principal Investigator', u'Principal Investigator', u'Principal Investigator', u'Principal Investigator', u'Principal Investigator', u'Principal Investigator', u'Principal Invest…
NCT00876395	10	["[u'Principal Investigator: Hung Khong, M.D. ', u'Principal Investigator: Mikkhail Shtivelband, M.D. ', u'Principal Investigator: Thad Beck, MD ', u'Principal Investigator: Ravi Patel, MD ', u'Principal Investigator: William Lawler, M.D. ', u'Principal Investigator: Teresa Helsten, M.D. ', u'Principal Investigator: Linda Bosserman, MD ', u'Principal Investigator: Eddie Hu, MD ', u'Principal Inve…
	11	["[u'Principal Investigator: Hung Khong, M.D. ', u'Principal Investigator: Mikkhail Shtivelband, M.D. ', u'Principal Investigator: Thad Beck, MD ', u'Principal Investigator: Ravi Patel, MD ', u'Principal Investigator: William Lawler, M.D. ', u'Principal Investigator: Teresa Helsten, M.D. ', u'Principal Investigator: Linda Bosserman, MD ', u'Principal Investigator: Eddie Hu, MD ', u'Principal Inve…
	12	["[u'Principal Investigator: Hung Khong, M.D. ', u'Principal Investigator: Mikkhail Shtivelband, M.D. ', u'Principal Investigator: Thad Beck, MD ', u'Principal Investigator: Ravi Patel, MD ', u'Principal Investigator: William Lawler, M.D. ', u'Principal Investigator: Teresa Helsten, M.D. ', u'Principal Investigator: Linda Bosserman, MD ', u'Principal Investigator: Eddie Hu, MD ', u'Principal Inve…
	13	["[u'Principal Investigator: Hung Khong, M.D. ', u'Principal Investigator: Mikkhail Shtivelband, M.D. ', u'Principal Investigator: Thad Beck, MD ', u'Principal Investigator: Ravi Patel, MD ', u'Principal Investigator: William Lawler, M.D. ', u'Principal Investigator: Teresa Helsten, M.D. ', u'Principal Investigator: Linda Bosserman, MD ', u'Principal Investigator: Eddie Hu, MD ', u'Principal Inve…
	14	["[u'Principal Investigator: Hung Khong, M.D. ', u'Principal Investigator: Mikkhail Shtivelband, M.D. ', u'Principal Investigator: Thad Beck, MD ', u'Principal Investigator: Ravi Patel, MD ', u'Principal Investigator: Linda Bosserman, MD ', u'Principal Investigator: Eddie Hu, MD ', u'Principal Investigator: Fredrick Rundall, M.D. ', u'Principal Investigator: Sara Hurvitz, MD ', u'Principal Invest…
	15	["[u'Principal Investigator: Hung Khong, M.D. ', u'Principal Investigator: Mikkhail Shtivelband, M.D. ', u'Principal Investigator: Thad Beck, MD ', u'Principal Investigator: Ravi Patel, MD ', u'Principal Investigator: Linda Bosserman, MD ', u'Principal Investigator: Eddie Hu, MD ', u'Principal Investigator: Fredrick Rundall, M.D. ', u'Principal Investigator: Sara Hurvitz, MD ', u'Principal Invest…
	28	["[u'Principal Investigator: Sara Alsterlind Hurvitz ']"]
	4	["[u'Principal Investigator: Thad Beck, MD ']"]
	5	["[u'Principal Investigator: Thad Beck, MD ']"]
	6	["[u'Principal Investigator: Thad Beck, MD ', u'Principal Investigator: Elizabeth McKeen, M.D. ']"]
	7	["[u'Principal Investigator: Thad Beck, MD ', u'Principal Investigator: Elizabeth McKeen, M.D. ']"]
	8	["[u'Principal Investigator: Mikkhail Shtivelband, M.D. ', u'Principal Investigator: Thad Beck, MD ', u'Principal Investigator: Ravi Patel, MD ', u'Principal Investigator: William Lawler, M.D. ', u'Principal Investigator: Teresa Helsten, M.D. ', u'Principal Investigator: Linda Bosserman, MD ', u'Principal Investigator: Eddie Hu, MD ', u'Principal Investigator: Sara Hurvitz, MD ', u'Principal Inve…
	9	["[u'Principal Investigator: Hung Khong, M.D. ', u'Principal Investigator: Mikkhail Shtivelband, M.D. ', u'Principal Investigator: Thad Beck, MD ', u'Principal Investigator: Ravi Patel, MD ', u'Principal Investigator: William Lawler, M.D. ', u'Principal Investigator: Teresa Helsten, M.D. ', u'Principal Investigator: Linda Bosserman, MD ', u'Principal Investigator: Eddie Hu, MD ', u'Principal Inve…
NCT00996268	2	["[u'Principal Investigator: Robert Blum ']"]
	3	["[u'Principal Investigator: Robert Blum ']"]
	4	["[u'Principal Investigator: Robert Blum ']"]
NCT01035749	3	["[u'Principal Investigator: Mario Moro ', u'Principal Investigator: Zuzana Nagyova ', u'Principal Investigator: Miroslav Gavenda ']"]
	4	["[u'Principal Investigator: Mario Moro ', u'Principal Investigator: Maria Zanova ', u'Principal Investigator: Zuzana Nagyova ', u'Principal Investigator: Eva Gajdosova ', u'Principal Investigator: Viera Munkova ', u'Principal Investigator: Maria Dekanova ', u'Principal Investigator: Zora Puskeilerova ', u'Principal Investigator: Danica Papuchova ', u'Principal Investigator: Miroslav Gavenda ']"]
	5	["[u'Principal Investigator: Mario Moro ', u'Principal Investigator: Maria Zanova ', u'Principal Investigator: Zuzana Nagyova ', u'Principal Investigator: Eva Gajdosova ', u'Principal Investigator: Viera Munkova ', u'Principal Investigator: Maria Dekanova ', u'Principal Investigator: Zora Puskeilerova ', u'Principal Investigator: Danica Papuchova ', u'Principal Investigator: Miroslav Gavenda ']"]
	6	["[u'Principal Investigator: Mario Moro ', u'Principal Investigator: Maria Zanova ', u'Principal Investigator: Zuzana Nagyova ', u'Principal Investigator: Eva Gajdosova ', u'Principal Investigator: Viera Munkova ', u'Principal Investigator: Maria Dekanova ', u'Principal Investigator: Danica Papuchova ', u'Principal Investigator: Zora Puskeilerova ', u'Principal Investigator: Miroslav Gavenda ']"]
	7	["[u'Principal Investigator: Mario Moro ', u'Principal Investigator: Maria Zanova ', u'Principal Investigator: Zuzana Nagyova ', u'Principal Investigator: Eva Gajdosova ', u'Principal Investigator: Viera Munkova ', u'Principal Investigator: Maria Dekanova ', u'Principal Investigator: Danica Papuchova ', u'Principal Investigator: Zora Puskeilerova ', u'Principal Investigator: Miroslav Gavenda ']"]
	8	["[u'Principal Investigator: Zuzana Nagyova ', u'Principal Investigator: Viera Munkova ', u'Principal Investigator: Zora Puskeilerova ', u'Principal Investigator: Danica Papuchova ', u'Principal Investigator: Miroslav Gavenda ']"]
NCT01039883	1	["[u'Principal Investigator: Robert Blum, MD ']"]
NCT01114607	2	["[u'Principal Investigator: Robert Blum ']"]
	3	["[u'Principal Investigator: Robert Blum ']"]
NCT01155713	1	["[u'Principal Investigator: Daniel George, M.D. ', u'Principal Investigator: Sunil Sharma, M.D. ']"]
	2	["[u'Principal Investigator: Daniel George, M.D. ', u'Principal Investigator: Sunil Sharma, M.D. ']"]
	3	["[u'Principal Investigator: Ramesh Ramanathan, M.D. ', u'Principal Investigator: Daniel George, M.D. ', u'Principal Investigator: Howard S. Burris, M.D. ', u'Principal Investigator: Sunil Sharma, M.D. ']"]
	4	["[u'Principal Investigator: Ramesh Ramanathan, M.D. ', u'Principal Investigator: Daniel George, M.D. ', u'Principal Investigator: Jeffrey Infante, M.D. ', u'Principal Investigator: Sunil Sharma, M.D. ']"]
NCT01196988	1	["[u'Principal Investigator: Klaus Kindler ']"]
	2	["[u'Principal Investigator: Klaus Kindler ']"]
NCT01240655	10	["[u'Principal Investigator: Erica Mayer ', u'Principal Investigator: E Claire Dees ', u'Principal Investigator: Jeffrey R. Infante ']"]
	11	["[u'Principal Investigator: Erica Mayer ', u'Principal Investigator: E Claire Dees ', u'Principal Investigator: Howard R. Burris ']"]
	12	["[u'Principal Investigator: Erica Mayer ', u'Principal Investigator: E Claire Dees ', u'Principal Investigator: Jeffrey R. Infante ']"]
	3	["[u'Principal Investigator: Erica Mayer ', u'Principal Investigator: Claire Dees, M.D. ', u'Principal Investigator: J. Infante, M.D. ']"]
	4	["[u'Principal Investigator: Erica Mayer ', u'Principal Investigator: Claire Dees, M.D. ', u'Principal Investigator: J. Infante, M.D. ']"]
	5	["[u'Principal Investigator: Erica Mayer ', u'Principal Investigator: Claire Dees, M.D. ', u'Principal Investigator: J. Infante, M.D. ']"]
	7	["[u'Principal Investigator: Erica Mayer ', u'Principal Investigator: E. C. Dees, M.D. ', u'Principal Investigator: Jeffrey R. Infante ']"]
	8	["[u'Principal Investigator: Erica Mayer ', u'Principal Investigator: E Claire Dees ', u'Principal Investigator: Jeffrey R. Infante ']"]
	9	["[u'Principal Investigator: Erica Mayer ', u'Principal Investigator: E Claire Dees ', u'Principal Investigator: Jeffrey R. Infante ']"]
NCT01254227	11	["[u'Principal Investigator: Richard Ward, M.D. ']"]
	12	["[u'Principal Investigator: Richard Ward, M.D. ']"]
	13	["[u'Principal Investigator: Richard Ward, M.D. ']"]
	2	["[u'Principal Investigator: Richard Ward, M.D. ']"]
	3	["[u'Principal Investigator: Richard Ward, M.D. ']"]
	4	["[u'Principal Investigator: Richard Ward, M.D. ']"]
	5	["[u'Principal Investigator: Richard Ward, M.D. ']"]
	6	["[u'Principal Investigator: Richard Ward, M.D. ']"]
	7	["[u'Principal Investigator: Richard Ward, M.D. ']"]
	8	["[u'Principal Investigator: Richard Ward, M.D. ']"]
	9	["[u'Principal Investigator: Richard Ward, M.D. ']"]
NCT01275209	4	["[u'Principal Investigator: Christopher Flowers, M.D. ', u'Principal Investigator: Arnold Freedman, M.D. ', u'Principal Investigator: Radhakris Ramchandren, M.D. ', u'Principal Investigator: Anne Beaven, M.D. ', u'Principal Investigator: Ian Flinn, M.D. ']"]
	5	["[u'Principal Investigator: Christopher Flowers, M.D. ', u'Principal Investigator: Arnold Freedman, M.D. ', u'Principal Investigator: Radhakris Ramchandren, M.D. ', u'Principal Investigator: Anne Beaven, M.D. ', u'Principal Investigator: Ian Flinn, M.D. ']"]
	6	["[u'Principal Investigator: Christopher Flowers, M.D. ', u'Principal Investigator: Arnold Freedman, M.D. ', u'Principal Investigator: Radhakris Ramchandren, M.D. ', u'Principal Investigator: Anne Beaven, M.D. ', u'Principal Investigator: Ian Flinn, M.D. ']"]
	7	["[u'Principal Investigator: Christopher Flowers, M.D. ', u'Principal Investigator: Arnold Freedman, M.D. ', u'Principal Investigator: Radhakris Ramchandren, M.D. ', u'Principal Investigator: Anne Beaven, M.D. ', u'Principal Investigator: Ian Flinn, M.D. ']"]
	9	["[u'Principal Investigator: Radhakrishnan Ramchandren ', u'Principal Investigator: Ian W. Flinn ']"]
NCT01456676	10	["[u'Principal Investigator: Michael Mauro ', u'Principal Investigator: Jorge E. Cortes ']"]
	11	["[u'Principal Investigator: Michael Mauro ', u'Principal Investigator: Jorge E. Cortes ']"]
	12	["[u'Principal Investigator: Ravi Bhatia ', u'Principal Investigator: Francis J. Giles ', u'Principal Investigator: Mark Heaney ', u'Principal Investigator: Joseph O Moore ', u'Principal Investigator: Julio Perguero ', u'Principal Investigator: Jorge E. Cortes ']"]
	8	["[u'Principal Investigator: Michael Mauro ', u'Principal Investigator: Jorge E. Cortes ']"]
	9	["[u'Principal Investigator: Michael Mauro ', u'Principal Investigator: Jorge E. Cortes ']"]
NCT01529307	4	["[u'Principal Investigator: Amit Mahipal ', u'Principal Investigator: Patricia M. LoRusso ', u'Principal Investigator: Kryi Papadopoulos ', u'Principal Investigator: Sunil Sharma ']"]
NCT01551615	1	["[u'Principal Investigator']"]
	2	["[u'Principal Investigator']"]
	3	["[u'Principal Investigator']"]
	4	["[u'Principal Investigator']"]
NCT01665391	10	["[u'Principal Investigator: Denyse Thornley-Brown, MD ', u'Principal Investigator: Esmat Mustafa, MD ', u'Principal Investigator: Flavio Vincenti, MD ', u'Principal Investigator: Richard Lafayette, MD ', u'Principal Investigator: Neera Dahl, MD ', u'Principal Investigator: Antonio Guasch, MD ', u'Principal Investigator: Mohamed Atta, MD, MPH ', u'Principal Investigator: Michael Germain, MD ', u'…
	11	["[u'Principal Investigator: Denyse Thornley-Brown, MD ', u'Principal Investigator: Esmat Mustafa, MD ', u'Principal Investigator: Flavio Vincenti, MD ', u'Principal Investigator: Richard Lafayette, MD ', u'Principal Investigator: Neera Dahl, MD ', u'Principal Investigator: Antonio Guasch, MD ', u'Principal Investigator: Mohamed Atta, MD, MPH ', u'Principal Investigator: Michael Germain, MD ', u'…
	5	["[u'Principal Investigator: Denyse Thornley-Brown, MD ', u'Principal Investigator: Flavio Vincenti, MD ', u'Principal Investigator: Antonio Guasch, MD ', u'Principal Investigator: Mohamed Atta, MD, MPH ', u'Principal Investigator: Fernando Fervenza, MD, PhD ', u'Principal Investigator: Jai Radhakrishnan, MD, MS, MRCP, FASN ', u'Principal Investigator: David Scott, MD ', u'Principal Investigator:…
	6	["[u'Principal Investigator: Denyse Thornley-Brown, MD ', u'Principal Investigator: Flavio Vincenti, MD ', u'Principal Investigator: Richard Lafayette, MD ', u'Principal Investigator: Neera Dahl, MD ', u'Principal Investigator: Antonio Guasch, MD ', u'Principal Investigator: Mohamed Atta, MD, MPH ', u'Principal Investigator: Michael Germain, MD ', u'Principal Investigator: Patrick Gipson, MD ', u…
	7	["[u'Principal Investigator: Denyse Thornley-Brown, MD ', u'Principal Investigator: Flavio Vincenti, MD ', u'Principal Investigator: Richard Lafayette, MD ', u'Principal Investigator: Neera Dahl, MD ', u'Principal Investigator: Antonio Guasch, MD ', u'Principal Investigator: Mohamed Atta, MD, MPH ', u'Principal Investigator: Michael Germain, MD ', u'Principal Investigator: Patrick Gipson, MD ', u…
	8	["[u'Principal Investigator: Denyse Thornley-Brown, MD ', u'Principal Investigator: Flavio Vincenti, MD ', u'Principal Investigator: Richard Lafayette, MD ', u'Principal Investigator: Neera Dahl, MD ', u'Principal Investigator: Antonio Guasch, MD ', u'Principal Investigator: Mohamed Atta, MD, MPH ', u'Principal Investigator: Michael Germain, MD ', u'Principal Investigator: Patrick Gipson, MD ', u…
	9	["[u'Principal Investigator: Denyse Thornley-Brown, MD ', u'Principal Investigator: Flavio Vincenti, MD ', u'Principal Investigator: Richard Lafayette, MD ', u'Principal Investigator: Neera Dahl, MD ', u'Principal Investigator: Antonio Guasch, MD ', u'Principal Investigator: Mohamed Atta, MD, MPH ', u'Principal Investigator: Michael Germain, MD ', u'Principal Investigator: Patrick Gipson, MD ', u…
NCT01760525	1	["[u'Principal Investigator: George D. Demetri ']"]
	10	["[u'Principal Investigator: George D. Demetri ']"]
	11	["[u'Principal Investigator: George D. Demetri ']"]
	12	["[u'Principal Investigator: George D. Demetri ']"]
	2	["[u'Principal Investigator: George D. Demetri ']"]
	3	["[u'Principal Investigator: George D. Demetri ']"]
	4	["[u'Principal Investigator: George D. Demetri ']"]
	5	["[u'Principal Investigator: George D. Demetri ']"]
	6	["[u'Principal Investigator: George D. Demetri ']"]
	7	["[u'Principal Investigator: George D. Demetri ']"]
	8	["[u'Principal Investigator: George D. Demetri ']"]
	9	["[u'Principal Investigator: George D. Demetri ']"]
NCT01794520	10	["[u'Principal Investigator: Site Reference ID/Investigator# 75808 ', u'Principal Investigator: Site Reference ID/Investigator# 74993 ', u'Principal Investigator: Site Reference ID/Investigator# 74994 ', u'Principal Investigator: Site Reference ID/Investigator# 76094 ', u'Principal Investigator: Site Reference ID/Investigator# 74995 ', u'Principal Investigator: Site Reference ID/Investigator# 750…
	11	["[u'Principal Investigator: Site Reference ID/Investigator# 75808 ', u'Principal Investigator: Site Reference ID/Investigator# 74993 ', u'Principal Investigator: Site Reference ID/Investigator# 74994 ', u'Principal Investigator: Site Reference ID/Investigator# 76094 ', u'Principal Investigator: Site Reference ID/Investigator# 129356 ', u'Principal Investigator: Site Reference ID/Investigator# 12…
	12	["[u'Principal Investigator: Site Reference ID/Investigator# 75808 ', u'Principal Investigator: Site Reference ID/Investigator# 74993 ', u'Principal Investigator: Site Reference ID/Investigator# 74994 ', u'Principal Investigator: Site Reference ID/Investigator# 76094 ', u'Principal Investigator: Site Reference ID/Investigator# 129356 ', u'Principal Investigator: Site Reference ID/Investigator# 12…
	13	["[u'Principal Investigator: Site Reference ID/Investigator# 75808, MD ', u'Principal Investigator: Site Reference ID/Investigator# 74993, MD ', u'Principal Investigator: Site Reference ID/Investigator# 74994, MD ', u'Principal Investigator: Site Reference ID/Investigator# 76094, MD ', u'Principal Investigator: Site Reference ID/Investigator# 129356, MD ', u'Principal Investigator: Site Reference…
	17	["[u'Principal Investigator: Site Reference ID/Investigator# 75808, MD ', u'Principal Investigator: Site Reference ID/Investigator# 74993, MD ', u'Principal Investigator: Site Reference ID/Investigator# 74994, MD ', u'Principal Investigator: Site Reference ID/Investigator# 129356, MD ', u'Principal Investigator: Site Reference ID/Investigator# 126658, MD ', u'Principal Investigator: Site Referenc…
	18	["[u'Principal Investigator: Site Reference ID/Investigator# 75808, MD ', u'Principal Investigator: Site Reference ID/Investigator# 74993, MD ', u'Principal Investigator: Site Reference ID/Investigator# 74994, MD ', u'Principal Investigator: Site Reference ID/Investigator# 129356, MD ', u'Principal Investigator: Site Reference ID/Investigator# 126658, MD ', u'Principal Investigator: Site Referenc…
	19	["[u'Principal Investigator: Site Reference ID/Investigator# 75808, MD ', u'Principal Investigator: Site Reference ID/Investigator# 74993, MD ', u'Principal Investigator: Site Reference ID/Investigator# 74994, MD ', u'Principal Investigator: Site Reference ID/Investigator# 129356, MD ', u'Principal Investigator: Site Reference ID/Investigator# 126658, MD ', u'Principal Investigator: Site Referenc…
	3	["[u'Principal Investigator: Site Reference ID/Investigator# 76094 ']"]
	4	["[u'Principal Investigator: Site Reference ID/Investigator# 76094 ', u'Principal Investigator: Site Reference ID/Investigator# 75033 ']"]
	5	["[u'Principal Investigator: Site Reference ID/Investigator# 75808 ', u'Principal Investigator: Site Reference ID/Investigator# 74993 ', u'Principal Investigator: Site Reference ID/Investigator# 74994 ', u'Principal Investigator: Site Reference ID/Investigator# 76094 ', u'Principal Investigator: Site Reference ID/Investigator# 74995 ', u'Principal Investigator: Site Reference ID/Investigator# 750…
	6	["[u'Principal Investigator: Site Reference ID/Investigator# 75808 ', u'Principal Investigator: Site Reference ID/Investigator# 74993 ', u'Principal Investigator: Site Reference ID/Investigator# 74994 ', u'Principal Investigator: Site Reference ID/Investigator# 76094 ', u'Principal Investigator: Site Reference ID/Investigator# 74995 ', u'Principal Investigator: Site Reference ID/Investigator# 750…
	7	["[u'Principal Investigator: Site Reference ID/Investigator# 75808 ', u'Principal Investigator: Site Reference ID/Investigator# 74993 ', u'Principal Investigator: Site Reference ID/Investigator# 74994 ', u'Principal Investigator: Site Reference ID/Investigator# 76094 ', u'Principal Investigator: Site Reference ID/Investigator# 74995 ', u'Principal Investigator: Site Reference ID/Investigator# 750…
	8	["[u'Principal Investigator: Site Reference ID/Investigator# 75808 ', u'Principal Investigator: Site Reference ID/Investigator# 74993 ', u'Principal Investigator: Site Reference ID/Investigator# 74994 ', u'Principal Investigator: Site Reference ID/Investigator# 76094 ', u'Principal Investigator: Site Reference ID/Investigator# 74995 ', u'Principal Investigator: Site Reference ID/Investigator# 750…
	9	["[u'Principal Investigator: Site Reference ID/Investigator# 75808 ', u'Principal Investigator: Site Reference ID/Investigator# 74993 ', u'Principal Investigator: Site Reference ID/Investigator# 74994 ', u'Principal Investigator: Site Reference ID/Investigator# 76094 ', u'Principal Investigator: Site Reference ID/Investigator# 74995 ', u'Principal Investigator: Site Reference ID/Investigator# 750…
NCT01801358	2	["[u'Principal Investigator: F Stephan Hodi ', u'Principal Investigator: Gary K. Schwartz ']"]
	3	["[u'Principal Investigator: Jason J. Luke ', u'Principal Investigator: Gary K. Schwartz ', u'Principal Investigator: Takami Sato ']"]
	4	["[u'Principal Investigator: Jason J. Luke ', u'Principal Investigator: Gary K. Schwartz ', u'Principal Investigator: Takami Sato ']"]
	5	["[u'Principal Investigator: Jason J. Luke ', u'Principal Investigator: Gary K. Schwartz ', u'Principal Investigator: Takami Sato ']"]
	6	["[u'Principal Investigator: Stephen J. Hodi ', u'Principal Investigator: Gary K. Schwartz ', u'Principal Investigator: Takami Sato ']"]
NCT01810939	1	["[u'Principal Investigator']"]
	2	["[u'Principal Investigator']"]
	3	["[u'Principal Investigator']"]
	4	["[u'Principal Investigator']"]
	5	["[u'Principal Investigator']"]
	6	["[u'Principal Investigator']"]
NCT01897896	3	["[u'Principal Investigator: Alan Diamond, MD ', u'Principal Investigator: William M Mallonee, MD ', u'Principal Investigator: Joseph Jankovic, MD ']"]
	4	["[u'Principal Investigator: Victor Sung, MD, PhD ', u'Principal Investigator: Alan Diamond, MD ', u'Principal Investigator: Rajeev Kumar, MD ', u'Principal Investigator: William M Mallonee, MD ', u'Principal Investigator: Susan Criswell, MD ', u'Principal Investigator: Burton Scott, MD ', u'Principal Investigator: Joseph Jankovic, MD ']"]
	5	["[u'Principal Investigator: Victor Sung, MD, PhD ', u'Principal Investigator: Alan Diamond, MD ', u'Principal Investigator: Rajeev Kumar, MD ', u'Principal Investigator: William M Mallonee, MD ', u'Principal Investigator: Susan Criswell, MD ', u'Principal Investigator: Sarah Janicki, MD ', u'Principal Investigator: Burton Scott, MD ', u'Principal Investigator: Joseph Jankovic, MD ', u'Principal …
	6	["[u'Principal Investigator: Victor Sung, MD, PhD ', u'Principal Investigator: Alan Diamond, MD ', u'Principal Investigator: Susan Perlman, MD ', u'Principal Investigator: Rajeev Kumar, MD ', u'Principal Investigator: William M Mallonee, MD ', u'Principal Investigator: Frederick Nucifora, DO, PhD ', u'Principal Investigator: Susan Criswell, MD ', u'Principal Investigator: Sarah Janicki, MD ', u'P…
NCT01911429	10	["[u'Principal Investigator: Nelson Handel, MD ', u'Principal Investigator: Marina Bussel, MD ', u'Principal Investigator: Elizabeth Zarat-Rowell, MD ', u'Principal Investigator: David Walling, MD ', u'Principal Investigator: Daniel Chueh, MD ', u'Principal Investigator: Salma Malik, MD ', u'Principal Investigator: Jose Zaglul, MD ', u'Principal Investigator: Elias Sarkis, MD ', u'Principal Inves…
	11	["[u'Principal Investigator: Nelson Handel, MD ', u'Principal Investigator: Marina Bussel, MD ', u'Principal Investigator: Elizabeth Zarat-Rowell, MD ', u'Principal Investigator: David Walling, MD ', u'Principal Investigator: Daniel Chueh, MD ', u'Principal Investigator: Salma Malik, MD ', u'Principal Investigator: Jose Zaglul, MD ', u'Principal Investigator: Elias Sarkis, MD ', u'Principal Inves…
	12	["[u'Principal Investigator: Nelson Handel, MD ', u'Principal Investigator: Marina Bussel, MD ', u'Principal Investigator: Elizabeth Zarat-Rowell, MD ', u'Principal Investigator: David Walling, MD ', u'Principal Investigator: Daniel Chueh, MD ', u'Principal Investigator: Salma Malik, MD ', u'Principal Investigator: Jose Zaglul, MD ', u'Principal Investigator: Elias Sarkis, MD ', u'Principal Inves…
	13	["[u'Principal Investigator: Nelson Handel, MD ', u'Principal Investigator: Marina Bussel, MD ', u'Principal Investigator: Elizabeth Zarat-Rowell, MD ', u'Principal Investigator: David Walling, MD ', u'Principal Investigator: Daniel Chueh, MD ', u'Principal Investigator: Salma Malik, MD ', u'Principal Investigator: Jose Zaglul, MD ', u'Principal Investigator: Elias Sarkis, MD ', u'Principal Inves…
	14	["[u'Principal Investigator: Nelson Handel, MD ', u'Principal Investigator: Marina Bussel, MD ', u'Principal Investigator: Elizabeth Zarat-Rowell, MD ', u'Principal Investigator: David Walling, MD ', u'Principal Investigator: Daniel Chueh, MD ', u'Principal Investigator: Susan Lurie, MD ', u'Principal Investigator: Salma Malik, MD ', u'Principal Investigator: Jose Zaglul, MD ', u'Principal Invest…
	15	["[u'Principal Investigator: Nelson Handel, MD ', u'Principal Investigator: Marina Bussel, MD ', u'Principal Investigator: Elizabeth Zarat-Rowell, MD ', u'Principal Investigator: David Walling, MD ', u'Principal Investigator: Daniel Chueh, MD ', u'Principal Investigator: Susan Lurie, MD ', u'Principal Investigator: Salma Malik, MD ', u'Principal Investigator: Adelaide Robb, MD ', u'Principal Inve…
	16	["[u'Principal Investigator: Nelson Handel, MD ', u'Principal Investigator: Marina Bussel, MD ', u'Principal Investigator: Elizabeth Zarat-Rowell, MD ', u'Principal Investigator: David Walling, MD ', u'Principal Investigator: Daniel Chueh, MD ', u'Principal Investigator: Susan Lurie, MD ', u'Principal Investigator: Salma Malik, MD ', u'Principal Investigator: Adelaide Robb, MD ', u'Principal Inve…
	17	["[u'Principal Investigator: Nelson Handel, MD ', u'Principal Investigator: Marina Bussel, MD ', u'Principal Investigator: Elizabeth Zarat-Rowell, MD ', u'Principal Investigator: David Walling, MD ', u'Principal Investigator: Daniel Chueh, MD ', u'Principal Investigator: Marianne Wamboldt, MD ', u'Principal Investigator: Salma Malik, MD ', u'Principal Investigator: Adelaide Robb, MD ', u'Principa…
	18	["[u'Principal Investigator: Nelson Handel, MD ', u'Principal Investigator: Marina Bussel, MD ', u'Principal Investigator: Elizabeth Zarat-Rowell, MD ', u'Principal Investigator: David Walling, MD ', u'Principal Investigator: Daniel Chueh, MD ', u'Principal Investigator: Marianne Wamboldt, MD ', u'Principal Investigator: Salma Malik, MD ', u'Principal Investigator: Adelaide Robb, MD ', u'Principa…
	19	["[u'Principal Investigator: Nelson Handel, MD ', u'Principal Investigator: Marina Bussel, MD ', u'Principal Investigator: Elizabeth Zarat-Rowell, MD ', u'Principal Investigator: David Walling, MD ', u'Principal Investigator: Daniel Chueh, MD ', u'Principal Investigator: Marianne Wamboldt, MD ', u'Principal Investigator: Salma Malik, MD ', u'Principal Investigator: Adelaide Robb, MD ', u'Principa…
	2	["[u'Principal Investigator: Kashinath Yadalam, MD ', u'Principal Investigator: Sarah Atkinson, MD ']"]
	20	["[u'Principal Investigator: Nelson Handel, MD ', u'Principal Investigator: Marina Bussel, MD ', u'Principal Investigator: Elizabeth Zarat-Rowell, MD ', u'Principal Investigator: David Walling, MD ', u'Principal Investigator: Daniel Chueh, MD ', u'Principal Investigator: Marianne Wamboldt, MD ', u'Principal Investigator: Salma Malik, MD ', u'Principal Investigator: Adelaide Robb, MD ', u'Principa…
	21	["[u'Principal Investigator: Nelson Handel, MD ', u'Principal Investigator: Marina Bussel, MD ', u'Principal Investigator: Elizabeth Zarat-Rowell, MD ', u'Principal Investigator: David Walling, MD ', u'Principal Investigator: Daniel Chueh, MD ', u'Principal Investigator: Marianne Wamboldt, MD ', u'Principal Investigator: Salma Malik, MD ', u'Principal Investigator: Adelaide Robb, MD ', u'Principa…
	22	["[u'Principal Investigator: Nelson Handel, MD ', u'Principal Investigator: Thomas Lester, MD ', u'Principal Investigator: Marina Bussel, MD ', u'Principal Investigator: Elizabeth Zarat-Rowell, MD ', u'Principal Investigator: David Walling, MD ', u'Principal Investigator: Daniel Chueh, MD ', u'Principal Investigator: Marianne Wamboldt, MD ', u'Principal Investigator: Salma Malik, MD ', u'Principa…
	23	["[u'Principal Investigator: Nelson Handel, MD ', u'Principal Investigator: Thomas Lester, MD ', u'Principal Investigator: Marina Bussel, MD ', u'Principal Investigator: Elizabeth Zarat-Rowell, MD ', u'Principal Investigator: David Walling, MD ', u'Principal Investigator: Daniel Chueh, MD ', u'Principal Investigator: Salma Malik, MD ', u'Principal Investigator: Adelaide Robb, MD ', u'Principal In…
	24	["[u'Principal Investigator: Nelson Handel, MD ', u'Principal Investigator: Thomas Lester, MD ', u'Principal Investigator: Marina Bussel, MD ', u'Principal Investigator: Elizabeth Zarat-Rowell, MD ', u'Principal Investigator: David Walling, MD ', u'Principal Investigator: Daniel Chueh, MD ', u'Principal Investigator: Salma Malik, MD ', u'Principal Investigator: Adelaide Robb, MD ', u'Principal In…
	25	["[u'Principal Investigator: Nelson Handel, MD ', u'Principal Investigator: Thomas Lester, MD ', u'Principal Investigator: Marina Bussel, MD ', u'Principal Investigator: Elizabeth Zarat-Rowell, MD ', u'Principal Investigator: David Walling, MD ', u'Principal Investigator: Jason Kellogg, MD ', u'Principal Investigator: Daniel Chueh, MD ', u'Principal Investigator: Salma Malik, MD ', u'Principal In…
	26	["[u'Principal Investigator: Nelson Handel, MD ', u'Principal Investigator: Thomas Lester, MD ', u'Principal Investigator: Albert Ma, MD ', u'Principal Investigator: Marina Bussel, MD ', u'Principal Investigator: Elizabeth Zarat-Rowell, MD ', u'Principal Investigator: David Walling, MD ', u'Principal Investigator: Jason Kellogg, MD ', u'Principal Investigator: Daniel Chueh, MD ', u'Principal Inve…
	27	["[u'Principal Investigator: Nelson Handel, MD ', u'Principal Investigator: Thomas Lester, MD ', u'Principal Investigator: Albert Ma, MD ', u'Principal Investigator: Marina Bussel, MD ', u'Principal Investigator: Elizabeth Zarat-Rowell, MD ', u'Principal Investigator: David Walling, MD ', u'Principal Investigator: Jason Kellogg, MD ', u'Principal Investigator: Daniel Chueh, MD ', u'Principal Inve…
	28	["[u'Principal Investigator: Nelson Handel, MD ', u'Principal Investigator: Thomas Lester, MD ', u'Principal Investigator: Albert Ma, MD ', u'Principal Investigator: Marina Bussel, MD ', u'Principal Investigator: Elizabeth Zarat-Rowell, MD ', u'Principal Investigator: David Walling, MD ', u'Principal Investigator: Jason Kellogg, MD ', u'Principal Investigator: Daniel Chueh, MD ', u'Principal Inve…
	29	["[u'Principal Investigator: Nelson Handel, MD ', u'Principal Investigator: Thomas Lester, MD ', u'Principal Investigator: Albert Ma, MD ', u'Principal Investigator: Marina Bussel, MD ', u'Principal Investigator: Elizabeth Zarat-Rowell, MD ', u'Principal Investigator: David Walling, MD ', u'Principal Investigator: Jason Kellogg, MD ', u'Principal Investigator: Daniel Chueh, MD ', u'Principal Inve…
	3	["[u'Principal Investigator: Nelson Handel, MD ', u'Principal Investigator: Kashinath Yadalam, MD ', u'Principal Investigator: Sarah Atkinson, MD ']"]
	30	["[u'Principal Investigator: Nelson Handel, MD ', u'Principal Investigator: Thomas Lester, MD ', u'Principal Investigator: Albert Ma, MD ', u'Principal Investigator: Marina Bussel, MD ', u'Principal Investigator: Elizabeth Zarat-Rowell, MD ', u'Principal Investigator: David Walling, MD ', u'Principal Investigator: Jason Kellogg, MD ', u'Principal Investigator: Daniel Chueh, MD ', u'Principal Inve…
	4	["[u'Principal Investigator: Nelson Handel, MD ', u'Principal Investigator: Elizabeth Zarat-Rowell, MD ', u'Principal Investigator: Daniel Chueh, MD ', u'Principal Investigator: Elias Sarkis, MD ', u'Principal Investigator: Adly Thebaud, MD ', u'Principal Investigator: Ashraf Attalla, MD ', u'Principal Investigator: Kashinath Yadalam, MD ', u'Principal Investigator: Sanjeev Venketraman, MD ', u'P…
	5	["[u'Principal Investigator: Nelson Handel, MD ', u'Principal Investigator: Elizabeth Zarat-Rowell, MD ', u'Principal Investigator: Daniel Chueh, MD ', u'Principal Investigator: Elias Sarkis, MD ', u'Principal Investigator: Adly Thebaud, MD ', u'Principal Investigator: Ashraf Attalla, MD ', u'Principal Investigator: Kashinath Yadalam, MD ', u'Principal Investigator: Sanjeev Venketraman, MD ', u'P…
	6	["[u'Principal Investigator: Nelson Handel, MD ', u'Principal Investigator: Elizabeth Zarat-Rowell, MD ', u'Principal Investigator: Daniel Chueh, MD ', u'Principal Investigator: Elias Sarkis, MD ', u'Principal Investigator: Adly Thebaud, MD ', u'Principal Investigator: Ashraf Attalla, MD ', u'Principal Investigator: Kashinath Yadalam, MD ', u'Principal Investigator: Sanjeev Venketraman, MD ', u'P…
	7	["[u'Principal Investigator: Nelson Handel, MD ', u'Principal Investigator: Marina Bussel, MD ', u'Principal Investigator: Elizabeth Zarat-Rowell, MD ', u'Principal Investigator: Daniel Chueh, MD ', u'Principal Investigator: Elias Sarkis, MD ', u'Principal Investigator: Adly Thebaud, MD ', u'Principal Investigator: Andro Giorgadze, MD ', u'Principal Investigator: Ashraf Attalla, MD ', u'Principal…
	8	["[u'Principal Investigator: Nelson Handel, MD ', u'Principal Investigator: Marina Bussel, MD ', u'Principal Investigator: Elizabeth Zarat-Rowell, MD ', u'Principal Investigator: Daniel Chueh, MD ', u'Principal Investigator: Elias Sarkis, MD ', u'Principal Investigator: Adly Thebaud, MD ', u'Principal Investigator: Andro Giorgadze, MD ', u'Principal Investigator: Ashraf Attalla, MD ', u'Principal…
	9	["[u'Principal Investigator: Nelson Handel, MD ', u'Principal Investigator: Marina Bussel, MD ', u'Principal Investigator: Elizabeth Zarat-Rowell, MD ', u'Principal Investigator: Daniel Chueh, MD ', u'Principal Investigator: Salma Malik, MD ', u'Principal Investigator: Jose Zaglul, MD ', u'Principal Investigator: Elias Sarkis, MD ', u'Principal Investigator: Adly Thebaud, MD ', u'Principal Invest…
NCT01950481	10	["[u'Principal Investigator: Chris Galloway ', u'Principal Investigator: John Hill ', u'Principal Investigator: Thomas C. Marbury ', u'Principal Investigator: Jolene Berg ']"]
	11	["[u'Principal Investigator: Chris Galloway ', u'Principal Investigator: John Hill ', u'Principal Investigator: Thomas C. Marbury ', u'Principal Investigator: Jolene Berg ']"]
	12	["[u'Principal Investigator: Chris Galloway ', u'Principal Investigator: John Hill ', u'Principal Investigator: Thomas C. Marbury ', u'Principal Investigator: Jolene Berg ']"]
	13	["[u'Principal Investigator: Chris Galloway ', u'Principal Investigator: John Hill ', u'Principal Investigator: Thomas C. Marbury ', u'Principal Investigator: Jolene Berg ']"]
	14	["[u'Principal Investigator: Chris Galloway ', u'Principal Investigator: John Hill ', u'Principal Investigator: Thomas C. Marbury ', u'Principal Investigator: Jolene Berg ']"]
	2	["[u'Principal Investigator: Chris Galloway ', u'Principal Investigator: Thomas C. Marbury ', u'Principal Investigator: Jolene Berg ']"]
	3	["[u'Principal Investigator: Chris Galloway ', u'Principal Investigator: Thomas C. Marbury ', u'Principal Investigator: Jolene Berg ']"]
	4	["[u'Principal Investigator: Chris Galloway ', u'Principal Investigator: Thomas C. Marbury ', u'Principal Investigator: Jolene Berg ']"]
	5	["[u'Principal Investigator: Chris Galloway ', u'Principal Investigator: Thomas C. Marbury ', u'Principal Investigator: Jolene Berg ']"]
	6	["[u'Principal Investigator: Chris Galloway ', u'Principal Investigator: Thomas C. Marbury ', u'Principal Investigator: Jolene Berg ']"]
	7	["[u'Principal Investigator: Chris Galloway ', u'Principal Investigator: Thomas C. Marbury ', u'Principal Investigator: Jolene Berg ']"]
	8	["[u'Principal Investigator: Chris Galloway ', u'Principal Investigator: Thomas C. Marbury ', u'Principal Investigator: Jolene Berg ']"]
	9	["[u'Principal Investigator: Chris Galloway ', u'Principal Investigator: Thomas C. Marbury ', u'Principal Investigator: Jolene Berg ']"]
NCT02067793	1	["[u'Principal Investigator: John Canale, MD ']"]
	2	["[u'Principal Investigator: John Canale, MD ']"]
	3	["[u'Principal Investigator: Ira Glick, MD ', u'Principal Investigator: John Zajecka, MD ', u'Principal Investigator: Matthew Macaluso, DO ', u'Principal Investigator: Arkadiy Stolyar, MD ', u'Principal Investigator: John Canale, MD ', u'Principal Investigator: James C-Y Chou, MD ', u'Principal Investigator: Patrick J McGrath, MD ', u'Principal Investigator: Susan McElroy, MD ', u'Principal Inves…
	4	["[u'Principal Investigator: Ira Glick, MD ', u'Principal Investigator: John Zajecka, MD ', u'Principal Investigator: Matthew Macaluso, DO ', u'Principal Investigator: Arkadiy Stolyar, MD ', u'Principal Investigator: John Canale, MD ', u'Principal Investigator: James C-Y Chou, MD ', u'Principal Investigator: Patrick J McGrath, MD ', u'Principal Investigator: Susan McElroy, MD ', u'Principal Inves…
NCT02077933	1	["[u'Principal Investigator: Matthew G. Fury ']"]
	2	["[u'Principal Investigator: Joseph T. Beck ', u'Principal Investigator: Matthew G. Fury ']"]
	3	["[u'Principal Investigator: Joseph T. Beck ', u'Principal Investigator: Matthew G. Fury ']"]
[truncated: 55 more rows]

## Sheet: S11_All history of 422 cases
nct_id	no	ftxt
NCT00103610	1	['[]']
	10	['[]']
	11	['[]']
[truncated: 11,532 more rows]

[truncated: 3 more sheets: S11_Multisite_33 NCT IDs, S11_Processed_21 cases, S11_Categorization of 21 NCT IDs]
