# Supplementary material for: Some data quality issues at ClinicalTrials.gov
Source: Trials. 2019 Jun 24;20:378. doi: 10.1186/s13063-019-3408-2 (PMC6591874; doi:10.1186/s13063-019-3408-2)
Supplement: Supplementary file 16 — Processing of PI names to identify ambiguities. An overview of Additional file 17: Table S15 to Additional file 20: Table S18. (ODS 22 kb) [file 13063_2019_3408_MOESM16_ESM.ods]

## Sheet: Sheet1
S14_table.ods. Processing of PI names to identify ambiguities. An overview of S15 Table to S18 Table.
This covering note explains what has been done in the S15-S18 Tables and why					Problem cases
To be noted: ‘last_name’ is the term used in downloaded data for the full name of a person
File name	Processing	Number of rows	Comment
S15 Table.xlsx			See S15 Table_name_issue_1.py for script used to process the data.
	All the cases that were taken forward in the S11 table	60787
	Cases where both NCT ID and last_name were duplicated were removed, leaving 48,314.	48314
	Anything in the last_name that was after a comma was considered a suffix and removed. This generated some duplicates or other multiples, which were removed. Single, representative, last_names were retained, and totalled 31,962. There might be a space before or after the name, which would make it appear like a separate, unique string. These were not rejected at this stage.	31962	Taken forward
S16 Table.xlsx			See S16 Table_name_issue_2.py for script used to process the data.
	last_name was a single word or a single letter in 18 cases and these were rejected	18	Problem cases		18
	In 10,467 cases, the last_names had unique surnames and were not taken forward, since there was no ambiguity in the names.	10467	No problem
	Surname appeared more than once. These 21,477 cases were taken forward.	21477	Taken forward
		31962
S17 Table.xlsx			See S17 Table_name_issue_3.py for script used to process the data.
	After removing spaces before/after the last_name, 3,757 duplicate last_names were created. These 3,757 cases were removed.	3757
	After removing 3,757 duplicates, 17,720 cases were left and these were taken forward.	17720	Taken forward
		21477
	There were 10,280 cases of same surname with different first name. There was no ambiguity in the full name, so they were not taken forward.	10280	No problem
	A sample of 500 cases was taken from 10,280. Of these, 33 (6.6%) were possible problem cases based on their first name, due to (a) apparent spelling mistakes, (b) cases of a letter instead of the first name, but the the same letter as the first name started with, and (c) a prefix preventing the ready identification of the first name.	33 (6.6%)	Problem cases		678	Calculated on % basis.
	Cases having same surname and same first name, but possibly having a middle name. The next step of processing reveals why the cases of the same surname and same first name were not considered duplicates.	7440	Taken forward
		17720
S18 Table.xlsx			See S18 Table_name_issue_4.py for script used to process the data.
	Extra space between first name and surname removed. Dots used after middle initials/name removed. If there are brackets between the first and last name, then the brackets and their contents removed. Any other punctuation mark between first and last name removed. This generated 1,308 duplicates, which were removed.	1308	No problem
	The 18 ‘bracket-in-name’ cases. This is a subset of 1308, above.	18
	After removal of 1,308 duplicates, 6,132 cases were taken forward.	6132	Taken forward
		7458
	There were 647 cases of unique full names, which were removed since there was no ambiguity	647
	5,485 full names were in 2,692 sets where 2 or more names might be the same person. We checked 100 out of 2,692 sets manually. 1 set included an example where 1/3 persons* was definitely a different person based on a different middle name initial. We are ignoring this for the purpose of calculations.	5485	Problem cases		5485
	The 2,692 sets of problematic names. This is a re-organization of the 5485 cases.	2692
		6132			6181
	* ['jeffrey c allen' 'jeffrey allen' 'jeffrey a allen']		Problem cases		6181
			Total number of unique names		48314
			Estimated % of problem cases		12.8	%
