# Supplementary material for: Some data quality issues at ClinicalTrials.gov
Source: Trials. 2019 Jun 24;20:378. doi: 10.1186/s13063-019-3408-2 (PMC6591874; doi:10.1186/s13063-019-3408-2)
Supplement: Supplementary file 18 — Processing of PI names to identify ambiguities—step 2. (XLSX 1406 kb) [file 13063_2019_3408_MOESM18_ESM.xlsx]

## Sheet: cover note
S16_table.xlsx. Processing of PI names to identify ambiguities – Step 2.
To be noted: ‘last_name’ is the term used in downloaded data for the full name of a person
	S16 Table.xlsx			See S16 Table_name_issue_2.py for script used to process the data.
		last_name was a single word or a single letter in 18 cases and these were rejected	18	Problem cases
		In 10,467 cases, the last_names had unique surnames and were not taken forward, since there was no ambiguity in the names.	10467	No problem
		Surname appeared more than once. These 21,477 cases were taken forward.	21477	Taken forward
			31962

## Sheet: 18
To be noted is that in some cases the last_name has changed in the current record at ClinicalTrials.gov since this work began.
first_name	last_name	nct_number	role	sur_name
gruener	gruener	NCT00633321	Principal Investigator	gruener
saway	saway	NCT00633321	Principal Investigator	saway
r	r	NCT00747617	Principal Investigator	r
audrey	audrey	NCT00685906	Principal Investigator	audrey
buxhofer-ausch	buxhofer-ausch	NCT02227251	Principal Investigator	buxhofer-ausch
gressin	gressin	NCT02227251	Principal Investigator	gressin
zinzani	zinzani	NCT02227251	Principal Investigator	zinzani
robert	robert	NCT00921804	Principal Investigator	robert
philip	philip	NCT00382577	Principal Investigator	philip
coats	coats	NCT00633321	Principal Investigator	coats
dale	dale	NCT00633321	Principal Investigator	dale
geller	geller	NCT00633321	Principal Investigator	geller
jeanfreau	jeanfreau	NCT00633321	Principal Investigator	jeanfreau
krefetz	krefetz	NCT00633321	Principal Investigator	krefetz
rarick	rarick	NCT00633321	Principal Investigator	rarick
seger	seger	NCT00633321	Principal Investigator	seger
lubin	lubin	NCT00812071	Principal Investigator	lubin
graham	graham	NCT00893984	Principal Investigator	graham

## Sheet: 10467
nct_number	last_name	role	sur_name	first_name	countf (of sur_name)
NCT00124358	diana sylvestre	Principal Investigator	sylvestre	diana	1
NCT00293475	david m. peereboom	Principal Investigator	peereboom	david	1
NCT00293475	robert e. albright	Principal Investigator	albright	robert	1
NCT00303849	matthew a. hunt	Principal Investigator	hunt	matthew	1
NCT00390299	evanthia galanis	Principal Investigator	galanis	evanthia	1
NCT00392327	jeffrey s. lobel	Principal Investigator	lobel	jeffrey	1
NCT00392327	steven l. halpern	Principal Investigator	halpern	steven	1
NCT00397813	thomas r. chauncey	Principal Investigator	chauncey	thomas	1
NCT00450814	angela dispenzieri	Principal Investigator	dispenzieri	angela	1
NCT00492778	jonathan feddock	Principal Investigator	feddock	jonathan	1
NCT00492778	alyson f. mcintosh	Principal Investigator	mcintosh	alyson	1
NCT00492778	andrew p. soisson	Principal Investigator	soisson	andrew	1
NCT00492778	bernice l. robinson-bennett	Principal Investigator	robinson-bennett	bernice	1
NCT00492778	brian r. knab	Principal Investigator	knab	brian	1
NCT00492778	christopher j. darus	Principal Investigator	darus	christopher	1
NCT00492778	david f. silver	Principal Investigator	silver	david	1
NCT00492778	david g. mutch	Principal Investigator	mutch	david	1
NCT00492778	david m. kushner	Principal Investigator	kushner	david	1
NCT00492778	david m. o'malley	Principal Investigator	o'malley	david	1
NCT00492778	david m. spector	Principal Investigator	spector	david	1
NCT00492778	david p. bender	Principal Investigator	bender	david	1
NCT00492778	david p. warshal	Principal Investigator	warshal	david	1
NCT00492778	donald b. wender	Principal Investigator	wender	donald	1
NCT00492778	frederick r. ueland	Principal Investigator	ueland	frederick	1
NCT00492778	giles fort	Principal Investigator	fort	giles	1
NCT00492778	guilherme henrique c. cantuaria	Principal Investigator	cantuaria	guilherme	1
NCT00492778	higinia r. cardenes perera	Principal Investigator	perera	higinia	1
NCT00492778	jack b. basil	Principal Investigator	basil	jack	1
NCT00492778	james n. atkins	Principal Investigator	atkins	james	1
NCT00492778	james t. thigpen	Principal Investigator	thigpen	james	1
NCT00492778	jay w. carlson	Principal Investigator	carlson	jay	1
NCT00492778	john m. mcdonald	Principal Investigator	mcdonald	john	1
NCT00492778	john o. schorge	Principal Investigator	schorge	john	1
NCT00492778	john p. kuebler	Principal Investigator	kuebler	john	1
NCT00492778	joyce varughese	Principal Investigator	varughese	joyce	1
NCT00492778	larry c. kilgore	Principal Investigator	kilgore	larry	1
NCT00492778	leslie r. demars	Principal Investigator	demars	leslie	1
NCT00492778	luis a. rojas-espaillat	Principal Investigator	rojas-espaillat	luis	1
NCT00492778	mark e. borowsky	Principal Investigator	borowsky	mark	1
NCT00492778	matthew m. harkenrider	Principal Investigator	harkenrider	matthew	1
NCT00492778	mildred r. chernofsky	Principal Investigator	chernofsky	mildred	1
NCT00492778	nguyet a. le-lindqwister	Principal Investigator	le-lindqwister	nguyet	1
NCT00492778	nicola m. spirtos	Principal Investigator	spirtos	nicola	1
NCT00492778	nonyem a. onujiogu	Principal Investigator	onujiogu	nonyem	1
NCT00492778	ovadia abulafia	Principal Investigator	abulafia	ovadia	1
NCT00492778	parviz hanjani	Principal Investigator	hanjani	parviz	1
NCT00492778	paul b. gilman	Principal Investigator	gilman	paul	1
NCT00492778	philip j. stella	Principal Investigator	stella	philip	1
NCT00492778	radhika p. gogoi	Principal Investigator	gogoi	radhika	1
NCT00492778	randolph b. deger	Principal Investigator	deger	randolph	1
NCT00492778	raymond s. lord	Principal Investigator	lord	raymond	1
NCT00492778	robert s. mannel	Principal Investigator	mannel	robert	1
NCT00492778	steven e. waggoner	Principal Investigator	waggoner	steven	1
NCT00492778	thomas j. reid	Principal Investigator	reid	thomas	1
NCT00492778	veena s. john	Principal Investigator	john	veena	1
NCT00506532	ilana bakal	Sub-Investigator	bakal	ilana	1
NCT00565851	amy d. brockmeyer	Principal Investigator	brockmeyer	amy	1
NCT00565851	angeles a. secord	Principal Investigator	secord	angeles	1
NCT00565851	aparna a. kamat	Principal Investigator	kamat	aparna	1
NCT00565851	asheesh shipstone	Principal Investigator	shipstone	asheesh	1
NCT00565851	carolyn y. muller	Principal Investigator	muller	carolyn	1
NCT00565851	daniel c. kredentser	Principal Investigator	kredentser	daniel	1
NCT00565851	daniel h. tobias	Principal Investigator	tobias	daniel	1
NCT00565851	donna t. mcnamara	Principal Investigator	mcnamara	donna	1
NCT00565851	edward c. grendys	Principal Investigator	grendys	edward	1
NCT00565851	emily berry	Principal Investigator	berry	emily	1
NCT00565851	jamal rahaman	Principal Investigator	rahaman	jamal	1
NCT00565851	james l. wade	Principal Investigator	wade	james	1
NCT00565851	janet l. osborne	Principal Investigator	osborne	janet	1
NCT00565851	jayanthi s. lea	Principal Investigator	lea	jayanthi	1
NCT00565851	jonathan s. berek	Principal Investigator	berek	jonathan	1
NCT00565851	joshua p. kesterson	Principal Investigator	kesterson	joshua	1
NCT00565851	karim s. elsahwi	Principal Investigator	elsahwi	karim	1
NCT00565851	katherine economos	Principal Investigator	economos	katherine	1
NCT00565851	kazuhiro takehara	Principal Investigator	takehara	kazuhiro	1
NCT00565851	keiichi fujiwara	Principal Investigator	fujiwara	keiichi	1
NCT00565851	keith s. lanier	Principal Investigator	lanier	keith	1
NCT00565851	keren sturtz	Principal Investigator	sturtz	keren	1
NCT00565851	lorna rodriguez-rodriguez	Principal Investigator	rodriguez-rodriguez	lorna	1
NCT00565851	masaki mandai	Principal Investigator	mandai	masaki	1
NCT00565851	michael j. sundborg	Principal Investigator	sundborg	michael	1
NCT00565851	michael l. pearl	Principal Investigator	pearl	michael	1
NCT00565851	mohamad kassar	Principal Investigator	kassar	mohamad	1
NCT00565851	nobuo yaegashi	Principal Investigator	yaegashi	nobuo	1
NCT00565851	nobuyuki susumu	Principal Investigator	susumu	nobuyuki	1
NCT00565851	noriaki sakuragi	Principal Investigator	sakuragi	noriaki	1
NCT00565851	paul a. disilvestro	Principal Investigator	disilvestro	paul	1
NCT00565851	paul e. berard	Principal Investigator	berard	paul	1
NCT00565851	rakesh gaur	Principal Investigator	gaur	rakesh	1
NCT00565851	raymond thertulien	Principal Investigator	thertulien	raymond	1
NCT00565851	robert a. burger	Principal Investigator	burger	robert	1
NCT00565851	saketh r. guntupalli	Principal Investigator	guntupalli	saketh	1
NCT00565851	satoshi takeuchi	Principal Investigator	takeuchi	satoshi	1
NCT00565851	susan c. modesitt	Principal Investigator	modesitt	susan	1
NCT00565851	takayuki enomoto	Principal Investigator	enomoto	takayuki	1
NCT00565851	tetsuro oishi	Principal Investigator	oishi	tetsuro	1
NCT00565851	thomas c. krivak	Principal Investigator	krivak	thomas	1
NCT00565851	toshiaki nakamura	Principal Investigator	nakamura	toshiaki	1
NCT00565851	weldon e. chafe	Principal Investigator	chafe	weldon	1
NCT00565851	william j. lowery	Principal Investigator	lowery	william	1
NCT00565851	yoshiki kudo	Principal Investigator	kudo	yoshiki	1
NCT00565851	yovanni casablanca	Principal Investigator	casablanca	yovanni	1
NCT00589316	johnnie orozco	Principal Investigator	orozco	johnnie	1
NCT00602797	irfan a. vaziri	Principal Investigator	vaziri	irfan	1
NCT00706862	karen reckamp	Principal Investigator	reckamp	karen	1
NCT00706862	davey daniel	Principal Investigator	daniel	davey	1
NCT00706862	jeffrey crawford	Principal Investigator	crawford	jeffrey	1
NCT00837863	dr stephen kemp	Principal Investigator	kemp	dr	1
NCT00837863	dr patricia fetchner	Principal Investigator	fetchner	dr	1
NCT00837863	dr. finen ugrasbul	Principal Investigator	ugrasbul	dr.	1
NCT00837863	dr. jorge daaboul	Principal Investigator	daaboul	dr.	1
NCT00837863	dr. leslie soyka	Principal Investigator	soyka	dr.	1
NCT00837863	dr. paul thornton	Principal Investigator	thornton	dr.	1
NCT00837863	dr. phyllis speiser	Principal Investigator	speiser	dr.	1
NCT00838955	laura michaelis	Sub-Investigator	michaelis	laura	1
NCT00838955	patrick stiff	Sub-Investigator	stiff	patrick	1
NCT00888615	albert s. denittis	Principal Investigator	denittis	albert	1
NCT00888615	charles h. pippitt	Principal Investigator	pippitt	charles	1
NCT00888615	esther h. rehmus	Principal Investigator	rehmus	esther	1
NCT00888615	helen l. frederickson	Principal Investigator	frederickson	helen	1
NCT00888615	jacob rotmensch	Principal Investigator	rotmensch	jacob	1
NCT00888615	james m. granfortuna	Principal Investigator	granfortuna	james	1
NCT00888615	jeanne m. schilder	Principal Investigator	schilder	jeanne	1
NCT00888615	john w. mcbroom	Principal Investigator	mcbroom	john	1
NCT00888615	joseph j. merchant	Principal Investigator	merchant	joseph	1
NCT00888615	lois m. ramondetta	Principal Investigator	ramondetta	lois	1
NCT00888615	meaghan e. tenney	Principal Investigator	tenney	meaghan	1
NCT00888615	paul celano	Principal Investigator	celano	paul	1
NCT00888615	susan a. davidson	Principal Investigator	davidson	susan	1
NCT00896181	alexander colevas	Principal Investigator	colevas	alexander	1
NCT00896493	robert s negrin	Sub-Investigator	negrin	robert	1
NCT00896493	sally arai	Sub-Investigator	arai	sally	1
NCT00956007	aaron w. pederson	Principal Investigator	pederson	aaron	1
NCT00956007	adam k. andronowski	Principal Investigator	andronowski	adam	1
NCT00956007	albert yuen	Principal Investigator	yuen	albert	1
NCT00956007	alexander m. yeh	Principal Investigator	yeh	alexander	1
NCT00956007	andre a. abitbol	Principal Investigator	abitbol	andre	1
NCT00956007	anthony j. cmelak	Principal Investigator	cmelak	anthony	1
NCT00956007	avraham eisbruch	Principal Investigator	eisbruch	avraham	1
NCT00956007	benny j. liem	Principal Investigator	liem	benny	1
NCT00956007	bhishamjit s. chera	Principal Investigator	chera	bhishamjit	1
NCT00956007	bruce j. walz	Principal Investigator	walz	bruce	1
NCT00956007	christopher j. schultz	Principal Investigator	schultz	christopher	1
NCT00956007	christopher m. iannuzzi	Principal Investigator	iannuzzi	christopher	1
NCT00956007	collin d. driscoll	Principal Investigator	driscoll	collin	1
NCT00956007	david j. adelstein	Principal Investigator	adelstein	david	1
NCT00956007	david l. grisell	Principal Investigator	grisell	david	1
NCT00956007	donald c. doll	Principal Investigator	doll	donald	1
NCT00956007	edith j. filion	Principal Investigator	filion	edith	1
NCT00956007	erich m. sturgis	Principal Investigator	sturgis	erich	1
NCT00956007	francis w. nugent	Principal Investigator	nugent	francis	1
NCT00956007	fred r. rosen	Principal Investigator	rosen	fred	1
NCT00956007	george e. laramore	Principal Investigator	laramore	george	1
NCT00956007	george shenouda	Principal Investigator	shenouda	george	1
NCT00956007	gregory j. kubicek	Principal Investigator	kubicek	gregory	1
NCT00956007	harry d. bear	Principal Investigator	bear	harry	1
NCT00956007	john a. pablo	Principal Investigator	pablo	john	1
NCT00956007	jondavid pollock	Principal Investigator	pollock	jondavid	1
NCT00956007	jorge a. garcia-young	Principal Investigator	garcia-young	jorge	1
NCT00956007	kathryn m. greven	Principal Investigator	greven	kathryn	1
NCT00956007	kevin p. redmond	Principal Investigator	redmond	kevin	1
NCT00956007	kevin yiee	Principal Investigator	yiee	kevin	1
NCT00956007	lemuel s. ariaratnam	Principal Investigator	ariaratnam	lemuel	1
NCT00956007	mahesh r. kudrimoti	Principal Investigator	kudrimoti	mahesh	1
NCT00956007	manish monga	Principal Investigator	monga	manish	1
NCT00956007	mark d. bonnen	Principal Investigator	bonnen	mark	1
NCT00956007	maura l. gillison	Principal Investigator	gillison	maura	1
NCT00956007	michael a. samuels	Principal Investigator	samuels	michael	1
NCT00956007	michael c. hardacre	Principal Investigator	hardacre	michael	1
NCT00956007	michael j. swartz	Principal Investigator	swartz	michael	1
NCT00956007	michael r. girvigian	Principal Investigator	girvigian	michael	1
NCT00956007	miroslaw a. mazurczak	Principal Investigator	mazurczak	miroslaw	1
NCT00956007	mitchel l. fromm	Principal Investigator	fromm	mitchel	1
NCT00956007	paul a. demare	Principal Investigator	demare	paul	1
NCT00956007	paul m. harari	Principal Investigator	harari	paul	1
NCT00956007	paul w. sperduto	Principal Investigator	sperduto	paul	1
NCT00956007	preston d. steen	Principal Investigator	steen	preston	1
NCT00956007	rafael r. manon	Principal Investigator	manon	rafael	1
NCT00956007	robert j. sollaccio	Principal Investigator	sollaccio	robert	1
NCT00956007	roy h. decker	Principal Investigator	decker	roy	1
NCT00956007	rufus a. scrimger	Principal Investigator	scrimger	rufus	1
NCT00956007	samir narayan	Principal Investigator	narayan	samir	1
NCT00956007	samy el-sayed	Principal Investigator	el-sayed	samy	1
NCT00956007	shiao y. woo	Principal Investigator	woo	shiao	1
NCT00956007	shih j. wei	Principal Investigator	wei	shih	1
NCT00956007	steven r. bonin	Principal Investigator	bonin	steven	1
NCT00956007	sulochana d. yalavarthi	Principal Investigator	yalavarthi	sulochana	1
NCT00956007	thomas j. gergel	Principal Investigator	gergel	thomas	1
NCT00956007	vilija n. avizonis	Principal Investigator	avizonis	vilija	1
NCT00956007	vivek s. kavadi	Principal Investigator	kavadi	vivek	1
NCT00956007	wade l. thorstad	Principal Investigator	thorstad	wade	1
NCT00956007	ying j. hitchcock	Principal Investigator	hitchcock	ying	1
NCT00980460	akash nahar	Principal Investigator	nahar	akash	1
NCT00980460	alan k. ikeda	Principal Investigator	ikeda	alan	1
NCT00980460	albert kheradpour	Principal Investigator	kheradpour	albert	1
NCT00980460	amal m. abu-ghosh	Principal Investigator	abu-ghosh	amal	1
NCT00980460	amy c. fowler	Principal Investigator	fowler	amy	1
NCT00980460	anne-marie r. langevin	Principal Investigator	langevin	anne-marie	1
NCT00980460	arthur k. ritchey	Principal Investigator	ritchey	arthur	1
NCT00980460	atsushi kikuta	Principal Investigator	kikuta	atsushi	1
NCT00980460	ayman a. el-sheikh	Principal Investigator	el-sheikh	ayman	1
NCT00980460	birte wistinghausen	Principal Investigator	wistinghausen	birte	1
NCT00980460	brenda j. weigel	Principal Investigator	weigel	brenda	1
NCT00980460	brian s. greffe	Principal Investigator	greffe	brian	1
NCT00980460	carla b. golden	Principal Investigator	golden	carla	1
NCT00980460	carlos rodriguez-galindo	Principal Investigator	rodriguez-galindo	carlos	1
NCT00980460	christopher mpofu	Principal Investigator	mpofu	christopher	1
NCT00980460	christopher p. keuker	Principal Investigator	keuker	christopher	1
NCT00980460	craig lotterman	Principal Investigator	lotterman	craig	1
NCT00980460	daniel j. greenfield	Principal Investigator	greenfield	daniel	1
NCT00980460	david b. dix	Principal Investigator	dix	david	1
NCT00980460	david l. becton	Principal Investigator	becton	david	1
NCT00980460	david s. dickens	Principal Investigator	dickens	david	1
NCT00980460	denise a. rokitka	Principal Investigator	rokitka	denise	1
NCT00980460	douglas j. scothorn	Principal Investigator	scothorn	douglas	1
NCT00980460	doured daghistani	Principal Investigator	daghistani	doured	1
NCT00980460	eiso hiyama	Principal Investigator	hiyama	eiso	1
NCT00980460	emad k. salman	Principal Investigator	salman	emad	1
NCT00980460	enrique a. escalon	Principal Investigator	escalon	enrique	1
NCT00980460	eric c. larsen	Principal Investigator	larsen	eric	1
NCT00980460	fataneh (fae) majlessipour	Principal Investigator	majlessipour	fataneh	1
NCT00980460	fouad m. hajjar	Principal Investigator	hajjar	fouad	1
NCT00980460	gail c. megason	Principal Investigator	megason	gail	1
NCT00980460	george e. hucks	Principal Investigator	hucks	george	1
NCT00980460	gerardo quezada	Principal Investigator	quezada	gerardo	1
NCT00980460	gregory a. hale	Principal Investigator	hale	gregory	1
NCT00980460	gregory p. brandt	Principal Investigator	brandt	gregory	1
NCT00980460	hector m. rodriguez-cortes	Principal Investigator	rodriguez-cortes	hector	1
NCT00980460	iftikhar hanif	Principal Investigator	hanif	iftikhar	1
NCT00980460	jacqueline m. halton	Principal Investigator	halton	jacqueline	1
NCT00980460	jacqueline m. kraveka	Principal Investigator	kraveka	jacqueline	1
NCT00980460	james i. geller	Principal Investigator	geller	james	1
NCT00980460	jeffrey r. andolina	Principal Investigator	andolina	jeffrey	1
NCT00980460	jeffrey w. taub	Principal Investigator	taub	jeffrey	1
NCT00980460	joel a. kaplan	Principal Investigator	kaplan	joel	1
NCT00980460	john j. doyle	Principal Investigator	doyle	john	1
NCT00980460	jonathan bernstein	Principal Investigator	bernstein	jonathan	1
NCT00980460	jonathan e. wickiser	Principal Investigator	wickiser	jonathan	1
NCT00980460	jong-hyo kwon	Principal Investigator	kwon	jong-hyo	1
NCT00980460	judy l. felgenhauer	Principal Investigator	felgenhauer	judy	1
NCT00980460	julio c. barredo	Principal Investigator	barredo	julio	1
NCT00980460	katharina e. elliott	Principal Investigator	elliott	katharina	1
NCT00980460	keith j. august	Principal Investigator	august	keith	1
NCT00980460	kenneth b. de santes	Principal Investigator	santes	kenneth	1
NCT00980460	kenneth g. lucas	Principal Investigator	lucas	kenneth	1
NCT00980460	kimberly p. dunsmore	Principal Investigator	dunsmore	kimberly	1
NCT00980460	koh b. boayue	Principal Investigator	boayue	koh	1
NCT00980460	lauren j. akers	Principal Investigator	akers	lauren	1
NCT00980460	leo mascarenhas	Principal Investigator	mascarenhas	leo	1
NCT00980460	linda c. stork	Principal Investigator	stork	linda	1
NCT00980460	lisa l. hartman	Principal Investigator	hartman	lisa	1
NCT00980460	lisa m. kopp	Principal Investigator	kopp	lisa	1
NCT00980460	mandy m. atkinson	Principal Investigator	atkinson	mandy	1
NCT00980460	marcio h. malogolowkin	Principal Investigator	malogolowkin	marcio	1
NCT00980460	maria l. kirby	Principal Investigator	kirby	maria	1
NCT00980460	mariana p. silva	Principal Investigator	silva	mariana	1
NCT00980460	mariko sato	Principal Investigator	sato	mariko	1
NCT00980460	mark a. ranalli	Principal Investigator	ranalli	mark	1
NCT00980460	marshall a. schorin	Principal Investigator	schorin	marshall	1
NCT00980460	mary a. bonilla	Principal Investigator	bonilla	mary	1
NCT00980460	melanie a. comito	Principal Investigator	comito	melanie	1
NCT00980460	melissa a. forouhar	Principal Investigator	forouhar	melissa	1
NCT00980460	michael s. isakoff	Principal Investigator	isakoff	michael	1
NCT00980460	minnie abromowitch	Principal Investigator	abromowitch	minnie	1
NCT00980460	narayana gowda	Principal Investigator	gowda	narayana	1
NCT00980460	nibal a. zaghloul	Principal Investigator	zaghloul	nibal	1
NCT00980460	nkechi i. mba	Principal Investigator	mba	nkechi	1
NCT00980460	pamela h. kempert	Principal Investigator	kempert	pamela	1
NCT00980460	pedro a. de alarcon	Principal Investigator	alarcon	pedro	1
NCT00980460	phillip e. barnette	Principal Investigator	barnette	phillip	1
NCT00980460	rama jasty	Principal Investigator	jasty	rama	1
NCT00980460	ramamoorthy nagasubramanian	Principal Investigator	nagasubramanian	ramamoorthy	1
NCT00980460	rebecca e. mcfall	Principal Investigator	mcfall	rebecca	1
NCT00980460	rene y. mcnall-knapp	Principal Investigator	mcnall-knapp	rene	1
NCT00980460	renuka gera	Principal Investigator	gera	renuka	1
NCT00980460	richard a. drachtman	Principal Investigator	drachtman	richard	1
NCT00980460	robert g. irwin	Principal Investigator	irwin	robert	1
NCT00980460	robert j. fallon	Principal Investigator	fallon	robert	1
NCT00980460	ronnie w. neuberg	Principal Investigator	neuberg	ronnie	1
NCT00980460	sara chaffee	Principal Investigator	chaffee	sara	1
NCT00980460	scott c. borinstein	Principal Investigator	borinstein	scott	1
NCT00980460	stephan r. paul	Principal Investigator	paul	stephan	1
NCT00980460	steven k. bergstrom	Principal Investigator	bergstrom	steven	1
NCT00980460	stuart h. gold	Principal Investigator	gold	stuart	1
NCT00980460	susan g. kreissman	Principal Investigator	kreissman	susan	1
NCT00980460	tsugumichi koshinaga	Principal Investigator	koshinaga	tsugumichi	1
NCT00980460	wade t. kyono	Principal Investigator	kyono	wade	1
NCT00980460	wayne l. furman	Principal Investigator	furman	wayne	1
NCT00980460	wendy l. woods-swafford	Principal Investigator	woods-swafford	wendy	1
NCT00980460	william b. slayton	Principal Investigator	slayton	william	1
NCT00980460	yasmin c. gosiengfiao	Principal Investigator	gosiengfiao	yasmin	1
NCT00980460	yousif (joe) h. matloub	Principal Investigator	matloub	yousif	1
NCT00980460	yuji ishida	Principal Investigator	ishida	yuji	1
NCT00980460	yung s. yim	Principal Investigator	yim	yung	1
NCT00980954	ann h. klopp	Principal Investigator	klopp	ann	1
NCT00981695	tomas hanke	Study Director	hanke	tomas	1
NCT01004224	amir mortazavi	Principal Investigator	mortazavi	amir	1
NCT01004224	daniel p. petrylak	Principal Investigator	petrylak	daniel	1
NCT01004224	dean bajorin	Principal Investigator	bajorin	dean	1
NCT01004224	lecia sequist	Principal Investigator	sequist	lecia	1
NCT01004224	matthew galsky	Principal Investigator	galsky	matthew	1
NCT01008462	mohamed sorror	Principal Investigator	sorror	mohamed	1
NCT01013649	adam c. berger	Principal Investigator	berger	adam	1
NCT01013649	alexander hantel	Principal Investigator	hantel	alexander	1
NCT01013649	amy k. krie	Principal Investigator	krie	amy	1
NCT01013649	andrew d. vassil	Principal Investigator	vassil	andrew	1
NCT01013649	andrew w. pippas	Principal Investigator	pippas	andrew	1
NCT01013649	andrew y. kee	Principal Investigator	kee	andrew	1
NCT01013649	bassel f. el-rayes	Principal Investigator	el-rayes	bassel	1
NCT01013649	bruce j. averbook	Principal Investigator	averbook	bruce	1
NCT01013649	charles s. cathcart	Principal Investigator	cathcart	charles	1
NCT01013649	christine van cott	Principal Investigator	cott	christine	1
NCT01013649	daniel j. buchholz	Principal Investigator	buchholz	daniel	1
NCT01013649	david a. hornback	Principal Investigator	hornback	david	1
NCT01013649	david e. einspahr	Principal Investigator	einspahr	david	1
NCT01013649	delia radovich	Principal Investigator	radovich	delia	1
NCT01013649	desiree e. doncals	Principal Investigator	doncals	desiree	1
NCT01013649	james h. feusner	Principal Investigator	feusner	james	1
NCT01013649	jeffrey h. muler	Principal Investigator	muler	jeffrey	1
NCT01013649	john p. hayes	Principal Investigator	hayes	john	1
NCT01013649	john p. stoutenburg	Principal Investigator	stoutenburg	john	1
NCT01013649	john r. mansueti	Principal Investigator	mansueti	john	1
NCT01013649	justin p. favaro	Principal Investigator	favaro	justin	1
NCT01013649	kalika p. sarma	Principal Investigator	sarma	kalika	1
NCT01013649	kevin l. du	Principal Investigator	du	kevin	1
NCT01013649	kurt oettel	Principal Investigator	oettel	kurt	1
NCT01013649	laura m. nadeau	Principal Investigator	nadeau	laura	1
NCT01013649	laurent brard	Principal Investigator	brard	laurent	1
NCT01013649	lloyd t. miyawaki	Principal Investigator	miyawaki	lloyd	1
NCT01013649	lorraine portelance	Principal Investigator	portelance	lorraine	1
NCT01013649	louis fehrenbacher	Principal Investigator	fehrenbacher	louis	1
NCT01013649	mayer gorbaty	Principal Investigator	gorbaty	mayer	1
NCT01013649	neeta k. venepalli	Principal Investigator	venepalli	neeta	1
NCT01013649	rachelle m. lanciano	Principal Investigator	lanciano	rachelle	1
NCT01013649	raymond l. dugal	Principal Investigator	dugal	raymond	1
NCT01013649	stephen s. nigh	Principal Investigator	nigh	stephen	1
NCT01013649	tara e. seery	Principal Investigator	seery	tara	1
NCT01013649	thomas e. lad	Principal Investigator	lad	thomas	1
NCT01013649	thomas j. rakowski	Principal Investigator	rakowski	thomas	1
NCT01013649	uma g. swamy	Principal Investigator	swamy	uma	1
NCT01013649	wayne h. pinover	Principal Investigator	pinover	wayne	1
NCT01028716	rachel salit	Principal Investigator	salit	rachel	1
NCT01038778	david i. quinn	Principal Investigator	quinn	david	1
NCT01038778	michael a. carducci	Principal Investigator	carducci	michael	1
NCT01040910	timna naftali	Principal Investigator	naftali	timna	1
NCT01042522	christine h. holschneider	Principal Investigator	holschneider	christine	1
NCT01042522	deborah k. armstrong	Principal Investigator	armstrong	deborah	1
NCT01042522	gary l. eddy	Principal Investigator	eddy	gary	1
NCT01042522	jayson b. field	Principal Investigator	field	jayson	1
NCT01066702	tiffany sepp	Study Director	sepp	tiffany	1
NCT01096368	adam esbenshade	Principal Investigator	esbenshade	adam	1
NCT01096368	allen r. chauvenet	Principal Investigator	chauvenet	allen	1
NCT01096368	amanda m. termuhlen	Principal Investigator	termuhlen	amanda	1
NCT01096368	antranik a. bedros	Principal Investigator	bedros	antranik	1
NCT01096368	burton e. appel	Principal Investigator	appel	burton	1
NCT01096368	carl lenarsky	Principal Investigator	lenarsky	carl	1
NCT01096368	christopher n. frantz	Principal Investigator	frantz	christopher	1
NCT01096368	clifford a. selsky	Principal Investigator	selsky	clifford	1
NCT01096368	david o. walterhouse	Principal Investigator	walterhouse	david	1
NCT01096368	draga barbaric	Principal Investigator	barbaric	draga	1
NCT01096368	emmett h. broxson	Principal Investigator	broxson	emmett	1
NCT01096368	eric s. sandler	Principal Investigator	sandler	eric	1
NCT01096368	francoise m. mechinaud	Principal Investigator	mechinaud	francoise	1
NCT01096368	hadi sawaf	Principal Investigator	sawaf	hadi	1
NCT01096368	hardeo k. panchoosingh	Principal Investigator	panchoosingh	hardeo	1
NCT01096368	jaime estrada	Principal Investigator	estrada	jaime	1
NCT01096368	jeffrey r. geyer	Principal Investigator	geyer	jeffrey	1
NCT01096368	john p. perentesis	Principal Investigator	perentesis	john	1
NCT01096368	lisa r. hackney	Principal Investigator	hackney	lisa	1
NCT01096368	margaret c. yhap	Principal Investigator	yhap	margaret	1
NCT01096368	mark p. atlas	Principal Investigator	atlas	mark	1
NCT01096368	martha f. greenwood	Principal Investigator	greenwood	martha	1
NCT01096368	martin l. brecher	Principal Investigator	brecher	martin	1
NCT01096368	murali m. chintagumpala	Principal Investigator	chintagumpala	murali	1
NCT01096368	peri kamalakar	Principal Investigator	kamalakar	peri	1
NCT01096368	peter f. coccia	Principal Investigator	coccia	peter	1
NCT01096368	philip m. monteleone	Principal Investigator	monteleone	philip	1
NCT01096368	ricarchito b. manera	Principal Investigator	manera	ricarchito	1
NCT01096368	salvatore j. bertolone	Principal Investigator	bertolone	salvatore	1
NCT01096368	sharad n. salvi	Principal Investigator	salvi	sharad	1
NCT01096368	stacey rifkin-zenenberg	Principal Investigator	rifkin-zenenberg	stacey	1
NCT01096368	thomas w. mclean	Principal Investigator	mclean	thomas	1
NCT01096368	uri tabori	Principal Investigator	tabori	uri	1
NCT01101451	aaron h. wolfson	Principal Investigator	wolfson	aaron	1
NCT01101451	ahmad p. ghafoori	Principal Investigator	ghafoori	ahmad	1
NCT01101451	augusto c. ochoa	Principal Investigator	ochoa	augusto	1
NCT01101451	edward f. miles	Principal Investigator	miles	edward	1
NCT01101451	gregory p. sfakianos	Principal Investigator	sfakianos	gregory	1
NCT01101451	harry j. long	Principal Investigator	long	harry	1
NCT01101451	holly h. gallion	Principal Investigator	gallion	holly	1
NCT01101451	ian j. bristol	Principal Investigator	bristol	ian	1
NCT01101451	john h. farley	Principal Investigator	farley	john	1
NCT01101451	krishnansu s. tewari	Principal Investigator	tewari	krishnansu	1
NCT01101451	masoud azodi	Principal Investigator	azodi	masoud	1
NCT01101451	matthew m. poppe	Principal Investigator	poppe	matthew	1
NCT01101451	matthew p. boente	Principal Investigator	boente	matthew	1
NCT01101451	michael e. carney	Principal Investigator	carney	michael	1
NCT01101451	patrick j. flynn	Principal Investigator	flynn	patrick	1
NCT01101451	scott d. richard	Principal Investigator	richard	scott	1
NCT01101451	sheela d. modin	Principal Investigator	modin	sheela	1
NCT01101451	sinisa stanic	Principal Investigator	stanic	sinisa	1
NCT01101451	sunil nagpal	Principal Investigator	nagpal	sunil	1
NCT01101451	takashi sawasaki	Principal Investigator	sawasaki	takashi	1
NCT01101451	thomas e. seay	Principal Investigator	seay	thomas	1
NCT01101451	toru sugiyama	Principal Investigator	sugiyama	toru	1
NCT01101451	vinay k. malviya	Principal Investigator	malviya	vinay	1
NCT01101451	vivian e. von gruenigen	Principal Investigator	gruenigen	vivian	1
NCT01101451	yevgeniya j. ioffe	Principal Investigator	ioffe	yevgeniya	1
NCT01109992	sharmila dorbala	Principal Investigator	dorbala	sharmila	1
NCT01141023	isabel wurster	Sub-Investigator	wurster	isabel	1
NCT01141023	jens ebentheuer	Sub-Investigator	ebentheuer	jens	1
NCT01141023	jim leverenz	Principal Investigator	leverenz	jim	1
NCT01141023	karin srulijes	Sub-Investigator	srulijes	karin	1
NCT01141023	sabine spielberger	Sub-Investigator	spielberger	sabine	1
NCT01141023	walter maetzler	Sub-Investigator	maetzler	walter	1
NCT01169337	abdulraheem m. yacoub	Principal Investigator	yacoub	abdulraheem	1
NCT01169337	allan d. eisemann	Principal Investigator	eisemann	allan	1
NCT01169337	brian l. burnette	Principal Investigator	burnette	brian	1
NCT01169337	chris a. rhoades	Principal Investigator	rhoades	chris	1
NCT01169337	christopher m. reynolds	Principal Investigator	reynolds	christopher	1
NCT01169337	divaya bhutani	Principal Investigator	bhutani	divaya	1
NCT01169337	donald p. quick	Principal Investigator	quick	donald	1
NCT01169337	giampaolo talamo	Principal Investigator	talamo	giampaolo	1
NCT01169337	hana f. safah	Principal Investigator	safah	hana	1
NCT01169337	hillard m. lazarus	Principal Investigator	lazarus	hillard	1
NCT01169337	jan e. duus	Principal Investigator	duus	jan	1
NCT01169337	joseph w. leach	Principal Investigator	leach	joseph	1
NCT01169337	joshua c. lukenbill	Principal Investigator	lukenbill	joshua	1
NCT01169337	kanwarpal s. kahlon	Principal Investigator	kahlon	kanwarpal	1
NCT01169337	lee m. zehngebot	Principal Investigator	zehngebot	lee	1
NCT01169337	mitchell haut	Principal Investigator	haut	mitchell	1
NCT01169337	neil nagovski	Principal Investigator	nagovski	neil	1
NCT01169337	peter j. van veldhuizen	Principal Investigator	veldhuizen	peter	1
NCT01169337	ramakrishna r. sudhindra	Principal Investigator	sudhindra	ramakrishna	1
NCT01169337	renee e. funches	Principal Investigator	funches	renee	1
NCT01169337	richard l. deming	Principal Investigator	deming	richard	1
NCT01169337	thomas h. openshaw	Principal Investigator	openshaw	thomas	1
NCT01169337	vincent a. rella	Principal Investigator	rella	vincent	1
NCT01190930	alan c. homans	Principal Investigator	homans	alan	1
NCT01190930	alexander aledo	Principal Investigator	aledo	alexander	1
NCT01190930	arlene s. redner	Principal Investigator	redner	arlene	1
NCT01190930	aziza t. shad	Principal Investigator	shad	aziza	1
NCT01190930	bethany m. mikles	Principal Investigator	mikles	bethany	1
NCT01190930	brenda j. wittman	Principal Investigator	wittman	brenda	1
NCT01190930	cary e. stroud	Principal Investigator	stroud	cary	1
NCT01190930	cecilia h. fu	Principal Investigator	fu	cecilia	1
NCT01190930	colleen h. mcdonough	Principal Investigator	mcdonough	colleen	1
NCT01190930	gita v. massey	Principal Investigator	massey	gita	1
NCT01190930	gregory b. kirkpatrick	Principal Investigator	kirkpatrick	gregory	1
NCT01190930	helen irving	Principal Investigator	irving	helen	1
NCT01190930	howard m. grodman	Principal Investigator	grodman	howard	1
NCT01190930	jagadeesh ramdas	Principal Investigator	ramdas	jagadeesh	1
NCT01190930	jamie l. dargart	Principal Investigator	dargart	jamie	1
NCT01190930	jay michael s. balagtas	Principal Investigator	balagtas	jay	1
NCT01190930	joanna g. luty	Principal Investigator	luty	joanna	1
NCT01190930	joanne f. mcmanaman	Principal Investigator	mcmanaman	joanne	1
NCT01190930	joseph l. lasky	Principal Investigator	lasky	joseph	1
NCT01190930	juan c. bernini	Principal Investigator	bernini	juan	1
NCT01190930	karen r. rabin	Principal Investigator	rabin	karen	1
NCT01190930	latha prasannan	Principal Investigator	prasannan	latha	1
NCT01190930	linda granowetter	Principal Investigator	granowetter	linda	1
NCT01190930	lisa anne b. goodyear	Principal Investigator	goodyear	lisa	1
NCT01190930	lochie r. teague	Principal Investigator	teague	lochie	1
NCT01190930	manoo g. bhakta	Principal Investigator	bhakta	manoo	1
NCT01190930	michael l. capra	Principal Investigator	capra	michael	1
NCT01190930	mignon l. loh	Principal Investigator	loh	mignon	1
NCT01190930	nik farahana n. rashid	Principal Investigator	rashid	nik	1
NCT01190930	raymond j. hutchinson	Principal Investigator	hutchinson	raymond	1
NCT01190930	samuel o. anim	Principal Investigator	anim	samuel	1
NCT01190930	shayna m. zelcer	Principal Investigator	zelcer	shayna	1
NCT01190930	siobhan f. cross	Principal Investigator	cross	siobhan	1
NCT01190930	stanley calderwood	Principal Investigator	calderwood	stanley	1
NCT01190930	susan r. rheingold	Principal Investigator	rheingold	susan	1
NCT01190930	tamra l. slone	Principal Investigator	slone	tamra	1
NCT01190930	tonya m. kratovil	Principal Investigator	kratovil	tonya	1
NCT01196936	judy garber	Principal Investigator	garber	judy	1
NCT01206465	jean grem	Principal Investigator	grem	jean	1
NCT01216683	alan g. rosmarin	Principal Investigator	rosmarin	alan	1
NCT01216683	andrew m. evens	Principal Investigator	evens	andrew	1
NCT01216683	barbara pro	Principal Investigator	pro	barbara	1
NCT01216683	basil s. kasimis	Principal Investigator	kasimis	basil	1
NCT01216683	brad s. kahl	Principal Investigator	kahl	brad	1
NCT01216683	edward j. gorak	Principal Investigator	gorak	edward	1
NCT01216683	geetha n. varma	Principal Investigator	varma	geetha	1
NCT01216683	hamied r. rezazadeh	Principal Investigator	rezazadeh	hamied	1
NCT01216683	harris v. naina	Principal Investigator	naina	harris	1
NCT01216683	jon e. arnason	Principal Investigator	arnason	jon	1
NCT01216683	kevin a. david	Principal Investigator	david	kevin	1
NCT01216683	peter d. eisenberg	Principal Investigator	eisenberg	peter	1
NCT01216683	ronnie f. luyun	Principal Investigator	luyun	ronnie	1
NCT01216683	terrence p. cescon	Principal Investigator	cescon	terrence	1
NCT01216683	thomas m. habermann	Principal Investigator	habermann	thomas	1
NCT01216683	timothy s. fenske	Principal Investigator	fenske	timothy	1
NCT01216683	william a. conkright	Principal Investigator	conkright	william	1
NCT01236547	adam garsa	Principal Investigator	garsa	adam	1
NCT01236547	geoffrey a. neuner	Principal Investigator	neuner	geoffrey	1
NCT01236547	james l. leenstra	Principal Investigator	leenstra	james	1
NCT01236547	jimmy j. caudell	Principal Investigator	caudell	jimmy	1
NCT01236547	krishnamurthi sundaram	Principal Investigator	sundaram	krishnamurthi	1
NCT01237587	alan kivitz	Principal Investigator	kivitz	alan	1
NCT01237587	c. brendan montano	Principal Investigator	montano	c.	1
NCT01237587	david krakow	Principal Investigator	krakow	david	1
NCT01237587	glenn dempsey	Principal Investigator	dempsey	glenn	1
NCT01237587	gregorio cortes-maisonet	Principal Investigator	cortes-maisonet	gregorio	1
NCT01237587	hisham hafez	Principal Investigator	hafez	hisham	1
NCT01237587	siavash nael	Principal Investigator	nael	siavash	1
NCT01246986	aiwu he	Principal Investigator	he	aiwu	1
NCT01251575	michael b. maris	Principal Investigator	maris	michael	1
NCT01257828	henry ahn	Principal Investigator	ahn	henry	1
NCT01265849	alfonso berrocal	Principal Investigator	berrocal	alfonso	1
NCT01265849	dana petroiu	Principal Investigator	petroiu	dana	1
NCT01265849	francesco caponigro	Principal Investigator	caponigro	francesco	1
NCT01265849	larysa synuskina	Principal Investigator	synuskina	larysa	1
NCT01272037	adam m. brufsky	Principal Investigator	brufsky	adam	1
NCT01272037	alexander t. urquhart	Principal Investigator	urquhart	alexander	1
NCT01272037	amaryllis gil	Principal Investigator	gil	amaryllis	1
NCT01272037	amir tabatabai	Principal Investigator	tabatabai	amir	1
NCT01272037	andrzej p. kudelka	Principal Investigator	kudelka	andrzej	1
NCT01272037	anibal drelichman	Principal Investigator	drelichman	anibal	1
NCT01272037	anthony d. elias	Principal Investigator	elias	anthony	1
NCT01272037	ari d. baron	Principal Investigator	baron	ari	1
NCT01272037	barbara jean b. haley	Principal Investigator	haley	barbara	1
NCT01272037	barbara s. civiello	Principal Investigator	civiello	barbara	1
NCT01272037	beverly j. drucker	Principal Investigator	drucker	beverly	1
NCT01272037	bonni l. guerin	Principal Investigator	guerin	bonni	1
NCT01272037	brian j. byrne	Principal Investigator	byrne	brian	1
NCT01272037	brian t. pruitt	Principal Investigator	pruitt	brian	1
NCT01272037	cameron b. harkness	Principal Investigator	harkness	cameron	1
NCT01272037	carl j. minniti	Principal Investigator	minniti	carl	1
NCT01272037	carla i. falkson	Principal Investigator	falkson	carla	1
NCT01272037	carroll d. scroggin	Principal Investigator	scroggin	carroll	1
NCT01272037	christine desbiens	Principal Investigator	desbiens	christine	1
NCT01272037	christine wasilewski	Principal Investigator	wasilewski	christine	1
NCT01272037	clint d. kingsley	Principal Investigator	kingsley	clint	1
NCT01272037	colleen k. yavarow	Principal Investigator	yavarow	colleen	1
NCT01272037	corrine l. zarwan	Principal Investigator	zarwan	corrine	1
NCT01272037	craig r. nichols	Principal Investigator	nichols	craig	1
NCT01272037	cyrus a. kotwall	Principal Investigator	kotwall	cyrus	1
NCT01272037	david k. goebel	Principal Investigator	goebel	david	1
NCT01272037	debjani grenier	Principal Investigator	grenier	debjani	1
NCT01272037	deborah l. toppmeyer	Principal Investigator	toppmeyer	deborah	1
NCT01272037	derrick s. haslem	Principal Investigator	haslem	derrick	1
NCT01272037	dorothy l. uhlman	Principal Investigator	uhlman	dorothy	1
NCT01272037	dustin e. stevenson	Principal Investigator	stevenson	dustin	1
NCT01272037	eitan amir	Principal Investigator	amir	eitan	1
NCT01272037	elizabeth r. stone	Principal Investigator	stone	elizabeth	1
NCT01272037	ellen chuang	Principal Investigator	chuang	ellen	1
NCT01272037	erin w. hofstatter	Principal Investigator	hofstatter	erin	1
NCT01272037	fariborze b. barhamand	Principal Investigator	barhamand	fariborze	1
NCT01272037	gabriel n. hortobagyi	Principal Investigator	hortobagyi	gabriel	1
NCT01272037	gary w. unzeitig	Principal Investigator	unzeitig	gary	1
NCT01272037	gayathri nagaraj	Principal Investigator	nagaraj	gayathri	1
NCT01272037	george kovach	Principal Investigator	kovach	george	1
NCT01272037	han a. koh	Principal Investigator	koh	han	1
NCT01272037	harvey zimbler	Principal Investigator	zimbler	harvey	1
NCT01272037	jacob d. bitran	Principal Investigator	bitran	jacob	1
NCT01272037	jacqueline vuky	Principal Investigator	vuky	jacqueline	1
NCT01272037	jame abraham	Principal Investigator	abraham	jame	1
NCT01272037	james c. bin	Principal Investigator	bin	james	1
NCT01272037	james d. bearden	Principal Investigator	bearden	james	1
NCT01272037	james m. koomey	Principal Investigator	koomey	james	1
NCT01272037	jamie l. lesnock	Principal Investigator	lesnock	jamie	1
NCT01272037	jane e. carleton	Principal Investigator	carleton	jane	1
NCT01272037	jason d. huff	Principal Investigator	huff	jason	1
NCT01272037	jay k. harness	Principal Investigator	harness	jay	1
NCT01272037	jean dufresne	Principal Investigator	dufresne	jean	1
NCT01272037	jeffrey l. berenberg	Principal Investigator	berenberg	jeffrey	1
NCT01272037	jeffrey m. stewart	Principal Investigator	stewart	jeffrey	1
NCT01272037	jennifer b. manders	Principal Investigator	manders	jennifer	1
NCT01272037	joanne e. mortimer	Principal Investigator	mortimer	joanne	1
NCT01272037	john a. gapski	Principal Investigator	gapski	john	1
NCT01272037	john j. inzerillo	Principal Investigator	inzerillo	john	1
NCT01272037	jonathan w. friedberg	Principal Investigator	friedberg	jonathan	1
NCT01272037	joy s. mccarthy	Principal Investigator	mccarthy	joy	1
NCT01272037	julie r. gralow	Principal Investigator	gralow	julie	1
NCT01272037	justin f. klamerus	Principal Investigator	klamerus	justin	1
NCT01272037	kamal m. bakri	Principal Investigator	bakri	kamal	1
NCT01272037	karen c. daily	Principal Investigator	daily	karen	1
NCT01272037	kari b. wisinski	Principal Investigator	wisinski	kari	1
NCT01272037	kathleen a. kemmer	Principal Investigator	kemmer	kathleen	1
NCT01272037	kathleen c. toomey	Principal Investigator	toomey	kathleen	1
NCT01272037	kathy s. albain	Principal Investigator	albain	kathy	1
NCT01272037	kisa e. weeman	Principal Investigator	weeman	kisa	1
NCT01272037	lata c. thatai	Principal Investigator	thatai	lata	1
NCT01272037	lawrence e. flaherty	Principal Investigator	flaherty	lawrence	1
NCT01272037	lee hartner	Principal Investigator	hartner	lee	1
NCT01272037	lucas sideris	Principal Investigator	sideris	lucas	1
NCT01272037	marc a. rovito	Principal Investigator	rovito	marc	1
NCT01272037	margot j. burnell	Principal Investigator	burnell	margot	1
NCT01272037	maria t. grosse-perdekamp	Principal Investigator	grosse-perdekamp	maria	1
NCT01272037	mark basik	Principal Investigator	basik	mark	1
NCT01272037	mark l. graham	Principal Investigator	graham	mark	1
NCT01272037	mark s. morginstin	Principal Investigator	morginstin	mark	1
NCT01272037	mary m. kemeny	Principal Investigator	kemeny	mary	1
NCT01272037	maryam b. lustberg	Principal Investigator	lustberg	maryam	1
NCT01272037	melinda l. telli	Principal Investigator	telli	melinda	1
NCT01272037	michael a. reale	Principal Investigator	reale	michael	1
NCT01272037	michael j. naughton	Principal Investigator	naughton	michael	1
NCT01272037	michael maroules	Principal Investigator	maroules	michael	1
NCT01272037	michel r. hurtubise	Principal Investigator	hurtubise	michel	1
NCT01272037	mitchell b. alden	Principal Investigator	alden	mitchell	1
NCT01272037	mohammed t. masri	Principal Investigator	masri	mohammed	1
NCT01272037	monica m. mita	Principal Investigator	mita	monica	1
NCT01272037	mothaffar f. rimawi	Principal Investigator	rimawi	mothaffar	1
NCT01272037	muhammad salim	Principal Investigator	salim	muhammad	1
NCT01272037	mukund s. didolkar	Principal Investigator	didolkar	mukund	1
NCT01272037	nadia bruna f. califaretti	Principal Investigator	califaretti	nadia	1
NCT01272037	nathaniel bouganim	Principal Investigator	bouganim	nathaniel	1
NCT01272037	naveed a. rana	Principal Investigator	rana	naveed	1
NCT01272037	nina d'abreo	Principal Investigator	d'abreo	nina	1
NCT01272037	omid s. tehrani	Principal Investigator	tehrani	omid	1
NCT01272037	padmaja v. venuturumilli	Principal Investigator	venuturumilli	padmaja	1
NCT01272037	patanit watanaboonyakhet	Principal Investigator	watanaboonyakhet	patanit	1
NCT01272037	patrick m. dillon	Principal Investigator	dillon	patrick	1
NCT01272037	paul n. jacquin	Principal Investigator	jacquin	paul	1
NCT01272037	peter w. bushunow	Principal Investigator	bushunow	peter	1
NCT01272037	philip e. champion	Principal Investigator	champion	philip	1
NCT01272037	philip e. lammers	Principal Investigator	lammers	philip	1
NCT01272037	praveen vikas	Principal Investigator	vikas	praveen	1
NCT01272037	rajesh bajaj	Principal Investigator	bajaj	rajesh	1
NCT01272037	renee h. jacobs	Principal Investigator	jacobs	renee	1
NCT01272037	robert a. kloss	Principal Investigator	kloss	robert	1
NCT01272037	robert f. krywicki	Principal Investigator	krywicki	robert	1
NCT01272037	robert wieder	Principal Investigator	wieder	robert	1
NCT01272037	rowena gonzales-chambers	Principal Investigator	gonzales-chambers	rowena	1
NCT01272037	rubina qamar	Principal Investigator	qamar	rubina	1
NCT01272037	saba h. radhi	Principal Investigator	radhi	saba	1
NCT01272037	samuel n. ofori	Principal Investigator	ofori	samuel	1
NCT01272037	samuel s. mccachren	Principal Investigator	mccachren	samuel	1
NCT01272037	sandeep h. mashru	Principal Investigator	mashru	sandeep	1
NCT01272037	sara b. giordano	Principal Investigator	giordano	sara	1
NCT01272037	saundra s. buys	Principal Investigator	buys	saundra	1
NCT01272037	shalini mulaparthi	Principal Investigator	mulaparthi	shalini	1
NCT01272037	stanley e. waintraub	Principal Investigator	waintraub	stanley	1
NCT01272037	stephen k. chia	Principal Investigator	chia	stephen	1
NCT01272037	steven a. madden	Principal Investigator	madden	steven	1
NCT01272037	steven r. schuster	Principal Investigator	schuster	steven	1
NCT01272037	stuart a. krauss	Principal Investigator	krauss	stuart	1
NCT01272037	susan burdette-radoux	Principal Investigator	burdette-radoux	susan	1
NCT01272037	susan h. tannenbaum	Principal Investigator	tannenbaum	susan	1
NCT01272037	suzette delaloge	Principal Investigator	delaloge	suzette	1
NCT01272037	tarek eldawy (mohamed)	Principal Investigator	(mohamed)	tarek	1
NCT01272037	tracey f. weisberg	Principal Investigator	weisberg	tracey	1
NCT01272037	uchenna o. njiaju	Principal Investigator	njiaju	uchenna	1
NCT01272037	victor g. vogel	Principal Investigator	vogel	victor	1
NCT01272037	vijay k. sandilya	Principal Investigator	sandilya	vijay	1
NCT01272037	william j. gradishar	Principal Investigator	gradishar	william	1
NCT01272037	william p. fusselman	Principal Investigator	fusselman	william	1
NCT01272037	william w. maclaughlin	Principal Investigator	maclaughlin	william	1
NCT01307579	anne e. cairney	Principal Investigator	cairney	anne	1
NCT01307579	christina m. wiedl	Principal Investigator	wiedl	christina	1
NCT01307579	dawn l. nolt	Principal Investigator	nolt	dawn	1
NCT01307579	julienne brackett	Principal Investigator	brackett	julienne	1
NCT01307579	laura k. gowans	Principal Investigator	gowans	laura	1
NCT01307579	mauro grossi	Principal Investigator	grossi	mauro	1
NCT01307579	nathan l. kobrinsky	Principal Investigator	kobrinsky	nathan	1
NCT01307579	rakesh k. goyal	Principal Investigator	goyal	rakesh	1
NCT01307579	sarah j. fryberger	Principal Investigator	fryberger	sarah	1
NCT01307579	shalini shenoy	Principal Investigator	shenoy	shalini	1
NCT01307579	steven h. diamond	Principal Investigator	diamond	steven	1
NCT01307579	theoklis e. zaoutis	Principal Investigator	zaoutis	theoklis	1
NCT01346358	o hamid	Principal Investigator	hamid	o	1
NCT01349881	amitpal s. johal	Principal Investigator	johal	amitpal	1
NCT01349881	anand b. karnad	Principal Investigator	karnad	anand	1
NCT01349881	andrew s. delmas	Principal Investigator	delmas	andrew	1
NCT01349881	anita k. gregory	Principal Investigator	gregory	anita	1
NCT01349881	anthony j. jaslowski	Principal Investigator	jaslowski	anthony	1
NCT01349881	ari m. vanderwalde	Principal Investigator	vanderwalde	ari	1
NCT01349881	arvinder s. bir	Principal Investigator	bir	arvinder	1
NCT01349881	burke j. brooks	Principal Investigator	brooks	burke	1
NCT01349881	carl w. sharer	Principal Investigator	sharer	carl	1
NCT01349881	chirag r. jani	Principal Investigator	jani	chirag	1
NCT01349881	daniel a. nikcevich	Principal Investigator	nikcevich	daniel	1
NCT01349881	daniel c. rausch	Principal Investigator	rausch	daniel	1
NCT01349881	david a. mullins	Principal Investigator	mullins	david	1
NCT01349881	eric a. pillemer	Principal Investigator	pillemer	eric	1
NCT01349881	george b. selby	Principal Investigator	selby	george	1
NCT01349881	grant r. seeger	Principal Investigator	seeger	grant	1
NCT01349881	harry j. wasvary	Principal Investigator	wasvary	harry	1
NCT01349881	hisham hussan	Principal Investigator	hussan	hisham	1
NCT01349881	howard a. zaren	Principal Investigator	zaren	howard	1
NCT01349881	isoken koko	Principal Investigator	koko	isoken	1
NCT01349881	issam makhoul	Principal Investigator	makhoul	issam	1
NCT01349881	jason a. zell	Principal Investigator	zell	jason	1
NCT01349881	john j. murray	Principal Investigator	murray	john	1
NCT01349881	john s. renshaw	Principal Investigator	renshaw	john	1
NCT01349881	jon m. greif	Principal Investigator	greif	jon	1
NCT01349881	leon c. hwang	Principal Investigator	hwang	leon	1
NCT01349881	louis v. puneky	Principal Investigator	puneky	louis	1
NCT01349881	martin d. mccarter	Principal Investigator	mccarter	martin	1
NCT01349881	nancy b. kuemmerle	Principal Investigator	kuemmerle	nancy	1
NCT01349881	shylendra b. sreenivasappa	Principal Investigator	sreenivasappa	shylendra	1
NCT01349881	sreedhar katragadda	Principal Investigator	katragadda	sreedhar	1
NCT01349881	stephen n. makoni	Principal Investigator	makoni	stephen	1
NCT01349881	yixing jiang	Principal Investigator	jiang	yixing	1
NCT01364259	scott soltys	Principal Investigator	soltys	scott	1
NCT01366144	chandra p. belani	Principal Investigator	belani	chandra	1
NCT01366144	helen k. chew	Principal Investigator	chew	helen	1
NCT01366144	sanjay goel	Principal Investigator	goel	sanjay	1
NCT01371656	alexandra c. cheerva	Principal Investigator	cheerva	alexandra	1
NCT01371656	ammar hayani	Principal Investigator	hayani	ammar	1
NCT01371656	christopher c. dvorak	Principal Investigator	dvorak	christopher	1
NCT01371656	krystal s. bottom	Principal Investigator	bottom	krystal	1
NCT01371656	l. c. bailey	Principal Investigator	bailey	l.	1
NCT01371656	ronald m. grant	Principal Investigator	grant	ronald	1
NCT01371656	theresa m. harned	Principal Investigator	harned	theresa	1
NCT01371981	aron flagg	Principal Investigator	flagg	aron	1
NCT01371981	don w. coulter	Principal Investigator	coulter	don	1
NCT01371981	jean m. tersak	Principal Investigator	tersak	jean	1
NCT01371981	jennifer l. mcneer	Principal Investigator	mcneer	jennifer	1
NCT01371981	lynda k. beaupin	Principal Investigator	beaupin	lynda	1
NCT01371981	michele s. redell	Principal Investigator	redell	michele	1
NCT01371981	nobuko hijiya	Principal Investigator	hijiya	nobuko	1
NCT01371981	richard l. tower	Principal Investigator	tower	richard	1
NCT01371981	teena bhatla	Principal Investigator	bhatla	teena	1
NCT01371981	yi zeng	Principal Investigator	zeng	yi	1
NCT01386385	athanassios (ethan) argiris	Principal Investigator	argiris	athanassios	1
NCT01386385	edem s. agamah	Principal Investigator	agamah	edem	1
NCT01386385	linda l. garland	Principal Investigator	garland	linda	1
NCT01386385	megan e. daly	Principal Investigator	daly	megan	1
NCT01386385	solomon i. hamburg	Principal Investigator	hamburg	solomon	1
NCT01412372	ashok tuteja	Principal Investigator	tuteja	ashok	1
NCT01413100	aryeh fischer	Principal Investigator	fischer	aryeh	1
NCT01413100	chitra hosing	Principal Investigator	hosing	chitra	1
NCT01413100	daniel furst	Principal Investigator	furst	daniel	1
NCT01413100	dinesh khanna	Sub-Investigator	khanna	dinesh	1
NCT01413100	maureen mayes	Principal Investigator	mayes	maureen	1
NCT01413100	stephen j. forman	Principal Investigator	forman	stephen	1
NCT01413100	william h. st. clair	Sub-Investigator	clair	william	1
NCT01414608	alfred s. guirguis	Principal Investigator	guirguis	alfred	1
NCT01414608	anthony w. fyles	Principal Investigator	fyles	anthony	1
NCT01414608	dwight e. heron	Principal Investigator	heron	dwight	1
NCT01414608	eric l. eisenhauer	Principal Investigator	eisenhauer	eric	1
NCT01414608	eva chalas	Principal Investigator	chalas	eva	1
NCT01414608	frederick b. stehman	Principal Investigator	stehman	frederick	1
NCT01414608	hope m. cottrill	Principal Investigator	cottrill	hope	1
NCT01414608	janak k. choksi	Principal Investigator	choksi	janak	1
NCT01414608	joseph w. shelton	Principal Investigator	shelton	joseph	1
NCT01414608	kerry j. rodabaugh	Principal Investigator	rodabaugh	kerry	1
NCT01414608	lorraine (laurie) m. elit	Principal Investigator	elit	lorraine	1
NCT01414608	mario m. leitao	Principal Investigator	leitao	mario	1
NCT01414608	maroie barkati	Principal Investigator	barkati	maroie	1
NCT01414608	michael a. bookman	Principal Investigator	bookman	michael	1
NCT01414608	michael l. berman	Principal Investigator	berman	michael	1
NCT01414608	peter a. argenta	Principal Investigator	argenta	peter	1
NCT01414608	richard c. kline	Principal Investigator	kline	richard	1
NCT01414608	rodney p. rocconi	Principal Investigator	rocconi	rodney	1
NCT01414608	sahar e. rosenbaum	Principal Investigator	rosenbaum	sahar	1
NCT01414608	stephanie v. blank	Principal Investigator	blank	stephanie	1
NCT01414608	susan l. zweizig	Principal Investigator	zweizig	susan	1
NCT01414608	tashanna k. myers	Principal Investigator	myers	tashanna	1
NCT01414608	thomas e. buekers	Principal Investigator	buekers	thomas	1
NCT01414608	warner k. huh	Principal Investigator	huh	warner	1
NCT01415752	bruce d. cheson	Principal Investigator	cheson	bruce	1
NCT01415752	charles e. bowers	Principal Investigator	bowers	charles	1
NCT01415752	frederick d. min	Principal Investigator	min	frederick	1
NCT01415752	frederick lansigan	Principal Investigator	lansigan	frederick	1
NCT01415752	luis d. sumoza benitez	Principal Investigator	benitez	luis	1
NCT01415752	michael m. millenson	Principal Investigator	millenson	michael	1
NCT01415752	nancy l. bartlett	Principal Investigator	bartlett	nancy	1
NCT01415752	nizar n. abdel-samad	Principal Investigator	abdel-samad	nizar	1
NCT01415752	stephen c. medlin	Principal Investigator	medlin	stephen	1
NCT01415752	syed s. ali	Principal Investigator	ali	syed	1
NCT01415882	craig b. reeder	Principal Investigator	reeder	craig	1
NCT01434316	scott j. rodig	Principal Investigator	rodig	scott	1
NCT01455051	carlos vallejo	Principal Investigator	vallejo	carlos	1
NCT01462630	mark agulnik	Principal Investigator	agulnik	mark	1
NCT01462630	scott m. schuetze	Principal Investigator	schuetze	scott	1
NCT01465659	mark m. zalupski	Principal Investigator	zalupski	mark	1
NCT01481974	staci ziobert	Sub-Investigator	ziobert	staci	1
NCT01484431	jeffrey darst	Principal Investigator	darst	jeffrey	1
NCT01484431	alejandro arevalo	Principal Investigator	arevalo	alejandro	1
NCT01484431	curt daniels	Principal Investigator	daniels	curt	1
NCT01488318	julie bauman	Principal Investigator	bauman	julie	1
NCT01499940	chris isabella	Sub-Investigator	isabella	chris	1
NCT01503515	aleksandra petrovic	Principal Investigator	petrovic	aleksandra	1
NCT01503515	barbara j. bambach	Principal Investigator	bambach	barbara	1
NCT01503515	david m. barrett	Principal Investigator	barrett	david	1
NCT01503515	michael r. verneris	Principal Investigator	verneris	michael	1
NCT01503515	scott m. bradfield	Principal Investigator	bradfield	scott	1
NCT01503515	victor m. aquino	Principal Investigator	aquino	victor	1
NCT01503632	marla h. daves	Principal Investigator	daves	marla	1
NCT01503632	peter h. shaw	Principal Investigator	shaw	peter	1
NCT01503632	sharon m. castellino	Principal Investigator	castellino	sharon	1
NCT01507428	feng-ming (spring) kong	Principal Investigator	kong	feng-ming	1
NCT01507428	daphna y. gelblum	Principal Investigator	gelblum	daphna	1
NCT01507428	mark a. hallman	Principal Investigator	hallman	mark	1
NCT01507428	mitchell machtay	Principal Investigator	machtay	mitchell	1
NCT01507428	neal e. dunlap	Principal Investigator	dunlap	neal	1
NCT01507428	sergio l. faria	Principal Investigator	faria	sergio	1
NCT01507428	vladimir valakh	Principal Investigator	valakh	vladimir	1
NCT01518374	emily rogalski	Principal Investigator	rogalski	emily	1
NCT01518374	eric reiman	Principal Investigator	reiman	eric	1
NCT01518374	marek brzezinski	Principal Investigator	brzezinski	marek	1
NCT01518374	ranjan duara	Principal Investigator	duara	ranjan	1
NCT01518374	stephen salloway	Principal Investigator	salloway	stephen	1
NCT01523821	h. joachim deeg	Principal Investigator	deeg	h.	1
NCT01527045	marco mielcarek	Principal Investigator	mielcarek	marco	1
NCT01533207	martee hensley	Principal Investigator	hensley	martee	1
NCT01533207	anna k. reyners	Principal Investigator	reyners	anna	1
NCT01533207	anne floquet	Principal Investigator	floquet	anne	1
NCT01533207	annette bicher	Principal Investigator	bicher	annette	1
NCT01533207	charles s. dietrich	Principal Investigator	dietrich	charles	1
NCT01533207	cyril o. spann	Principal Investigator	spann	cyril	1
NCT01533207	david b. engle	Principal Investigator	engle	david	1
NCT01533207	donald p. seago	Principal Investigator	seago	donald	1
NCT01533207	gunnar b. kristensen	Principal Investigator	kristensen	gunnar	1
NCT01533207	helen hatcher	Principal Investigator	hatcher	helen	1
NCT01533207	isabelle-laure ray-coquard	Principal Investigator	ray-coquard	isabelle-laure	1
NCT01533207	michael g. leahy	Principal Investigator	leahy	michael	1
NCT01533207	nicolas isambert	Principal Investigator	isambert	nicolas	1
NCT01533207	palma dileo	Principal Investigator	dileo	palma	1
NCT01533207	sevilay altintas	Principal Investigator	altintas	sevilay	1
NCT01533207	stefanie m. ueda	Principal Investigator	ueda	stefanie	1
NCT01533207	sujana movva	Principal Investigator	movva	sujana	1
NCT01535053	julian schink	Principal Investigator	schink	julian	1
NCT01535053	alka mallik	Principal Investigator	mallik	alka	1
NCT01535053	eduardo braun	Principal Investigator	braun	eduardo	1
NCT01535053	hitoshi niikura	Principal Investigator	niikura	hitoshi	1
NCT01535053	jae hong no	Principal Investigator	no	jae	1
NCT01535053	jean a. hurteau	Principal Investigator	hurteau	jean	1
NCT01535053	joo-hyun nam	Principal Investigator	nam	joo-hyun	1
NCT01535053	neil s. horowitz	Principal Investigator	horowitz	neil	1
NCT01560624	andrea koch	Principal Investigator	koch	andrea	1
NCT01560624	anko boonstra	Principal Investigator	boonstra	anko	1
NCT01560624	anne keogh	Principal Investigator	keogh	anne	1
NCT01560624	bengt rundqvist	Principal Investigator	rundqvist	bengt	1
NCT01560624	carlos jerjes-sanchez	Principal Investigator	jerjes-sanchez	carlos	1
NCT01560624	carmine dario vizza	Principal Investigator	vizza	carmine	1
NCT01560624	chunde bao	Principal Investigator	bao	chunde	1
NCT01560624	claus neurohr	Principal Investigator	neurohr	claus	1
NCT01560624	eric hachulla	Principal Investigator	hachulla	eric	1
NCT01560624	gerry coghlan	Principal Investigator	coghlan	gerry	1
NCT01560624	gert hĂ¶ffken	Principal Investigator	hĂ¶ffken	gert	1
NCT01560624	heinrike wilkens	Principal Investigator	wilkens	heinrike	1
NCT01560624	hugo hyung bok yoo	Principal Investigator	yoo	hugo	1
NCT01560624	john feenstra	Principal Investigator	feenstra	john	1
NCT01560624	laura scelsi	Principal Investigator	scelsi	laura	1
NCT01560624	madelon vonk	Principal Investigator	vonk	madelon	1
NCT01560624	magnus misell	Principal Investigator	misell	magnus	1
NCT01560624	maria auxiliadora moreira	Principal Investigator	moreira	maria	1
NCT01560624	marie-france seronde	Principal Investigator	seronde	marie-france	1
NCT01560624	martine reynaud-gaubert	Principal Investigator	reynaud-gaubert	martine	1
NCT01560624	michele d'alto	Principal Investigator	d'alto	michele	1
NCT01560624	mĂ´nica silveira lapa	Principal Investigator	lapa	mĂ´nica	1
NCT01560624	mordechai kramer	Principal Investigator	kramer	mordechai	1
NCT01560624	paul corris	Principal Investigator	corris	paul	1
NCT01560624	stephan rosenkranz	Principal Investigator	rosenkranz	stephan	1
NCT01560624	stylianos orfanos	Principal Investigator	orfanos	stylianos	1
NCT01560624	subir ghosh	Principal Investigator	ghosh	subir	1
NCT01560624	suresh pujar venkateshacharya	Principal Investigator	venkateshacharya	suresh	1
NCT01560624	tomas pulido	Principal Investigator	pulido	tomas	1
NCT01560624	ulrich krĂ¼ger	Principal Investigator	krĂ¼ger	ulrich	1
NCT01560637	daniel grinnan	Principal Investigator	grinnan	daniel	1
NCT01560637	magnus nisell	Principal Investigator	nisell	magnus	1
NCT01573182	david gottlieb	Principal Investigator	gottlieb	david	1
NCT01573572	lakshmana kooragayala	Principal Investigator	kooragayala	lakshmana	1
NCT01575548	benedito a. carneiro	Principal Investigator	carneiro	benedito	1
NCT01575548	charles r. dibb	Principal Investigator	dibb	charles	1
NCT01575548	joel picus	Principal Investigator	picus	joel	1
NCT01575548	kathryn a. bylow	Principal Investigator	bylow	kathryn	1
NCT01575548	marc r. matrana	Principal Investigator	matrana	marc	1
NCT01575548	mehmood h. hashmi	Principal Investigator	hashmi	mehmood	1
NCT01575548	richard j. locicero	Principal Investigator	locicero	richard	1
NCT01575548	sumanta k. pal	Principal Investigator	pal	sumanta	1
NCT01575548	theodore f. logan	Principal Investigator	logan	theodore	1
NCT01585805	amiel segal	Principal Investigator	segal	amiel	1
NCT01602666	lisa r. bomgaars	Principal Investigator	bomgaars	lisa	1
NCT01602666	sarah leary	Principal Investigator	leary	sarah	1
NCT01602666	ute k. bartels	Principal Investigator	bartels	ute	1
NCT01603407	ekkehard wilichowski	Principal Investigator	wilichowski	ekkehard	1
NCT01603407	giuseppe vita	Principal Investigator	vita	giuseppe	1
NCT01603407	louisa politano	Principal Investigator	politano	louisa	1
NCT01603407	lucia morandi	Principal Investigator	morandi	lucia	1
NCT01603407	maja van der hagen	Principal Investigator	hagen	maja	1
NCT01603407	ulrike schara	Principal Investigator	schara	ulrike	1
NCT01619046	charles hay	Principal Investigator	hay	charles	1
NCT01619046	desmond creagh	Principal Investigator	creagh	desmond	1
NCT01619046	ekaterina vilchevska	Principal Investigator	vilchevska	ekaterina	1
NCT01619046	ievgenii averianov	Principal Investigator	averianov	ievgenii	1
NCT01619046	oleksandra stasyshyn	Principal Investigator	stasyshyn	oleksandra	1
NCT01620190	jack o. hensold	Principal Investigator	hensold	jack	1
NCT01620190	john w. rieke	Principal Investigator	rieke	john	1
NCT01620190	kiarash kojouri	Principal Investigator	kojouri	kiarash	1
NCT01621230	lisa moseley	Study Director	moseley	lisa	1
NCT01622868	adam d. currey	Principal Investigator	currey	adam	1
NCT01622868	adam w. nowlan	Principal Investigator	nowlan	adam	1
NCT01622868	aruna turaka	Principal Investigator	turaka	aruna	1
NCT01622868	binh n. tran	Principal Investigator	tran	binh	1
NCT01622868	cristiane takita	Principal Investigator	takita	cristiane	1
NCT01622868	imran zoberi	Principal Investigator	zoberi	imran	1
NCT01622868	jeffrey n. greenspoon	Principal Investigator	greenspoon	jeffrey	1
NCT01622868	michael l. haas	Principal Investigator	haas	michael	1
NCT01622868	mini j. elnaggar	Principal Investigator	elnaggar	mini	1
NCT01622868	srinivasan vijayakumar	Principal Investigator	vijayakumar	srinivasan	1
NCT01624285	alan langnas	Principal Investigator	langnas	alan	1
NCT01624285	elizabeth pomfret	Principal Investigator	pomfret	elizabeth	1
NCT01624285	goran klintmalm	Principal Investigator	klintmalm	goran	1
NCT01624285	john duffy	Principal Investigator	duffy	john	1
NCT01624285	kim m. olthoff	Principal Investigator	olthoff	kim	1
NCT01624285	lewis teperman	Principal Investigator	teperman	lewis	1
NCT01624285	michael abecassis	Principal Investigator	abecassis	michael	1
NCT01624285	stephen hanish	Principal Investigator	hanish	stephen	1
NCT01624285	sunil geevarghese	Principal Investigator	geevarghese	sunil	1
NCT01625234	leena gandhi	Principal Investigator	gandhi	leena	1
NCT01625234	renee mehra	Principal Investigator	mehra	renee	1
NCT01638533	olatunji b. alese	Principal Investigator	alese	olatunji	1
NCT01638533	paul haluska	Principal Investigator	haluska	paul	1
NCT01640301	daniel egan	Principal Investigator	egan	daniel	1
NCT01655225	evan alley	Principal Investigator	alley	evan	1
NCT01660607	judith anne shizuru	Sub-Investigator	shizuru	judith	1
NCT01660607	kevin sheehan	Sub-Investigator	sheehan	kevin	1
NCT01660607	rajni agarwal-hashmi	Sub-Investigator	agarwal-hashmi	rajni	1
NCT01665092	michael filbin	Principal Investigator	filbin	michael	1
NCT01665092	peter hou	Principal Investigator	hou	peter	1
NCT01668719	douglas j. reding	Principal Investigator	reding	douglas	1
NCT01668719	marcel odaimi	Principal Investigator	odaimi	marcel	1
NCT01668719	nirmala bhoopalam	Principal Investigator	bhoopalam	nirmala	1
NCT01668719	rajendra k. manam	Principal Investigator	manam	rajendra	1
NCT01668719	roberto f. martinez	Principal Investigator	martinez	roberto	1
NCT01668719	ronald s. go	Principal Investigator	go	ronald	1
NCT01668719	saurabh chhabra	Principal Investigator	chhabra	saurabh	1
NCT01674140	amit sanyal	Principal Investigator	sanyal	amit	1
NCT01674140	amy law	Principal Investigator	law	amy	1
NCT01674140	arvind y. vemula	Principal Investigator	vemula	arvind	1
NCT01674140	ashkan bahrani	Principal Investigator	bahrani	ashkan	1
NCT01674140	aurelio b. castrellon	Principal Investigator	castrellon	aurelio	1
NCT01674140	basem s. goueli	Principal Investigator	goueli	basem	1
NCT01674140	bharat h. barai	Principal Investigator	barai	bharat	1
NCT01674140	bilal h. naqvi	Principal Investigator	naqvi	bilal	1
NCT01674140	brian g. vikstrom	Principal Investigator	vikstrom	brian	1
NCT01674140	bruce r. kressel	Principal Investigator	kressel	bruce	1
NCT01674140	carol k. tweed	Principal Investigator	tweed	carol	1
NCT01674140	caroline c. block	Principal Investigator	block	caroline	1
NCT01674140	carolyn b. hendricks	Principal Investigator	hendricks	carolyn	1
NCT01674140	charles h. tiber	Principal Investigator	tiber	charles	1
NCT01674140	claudine isaacs	Principal Investigator	isaacs	claudine	1
NCT01674140	cristina i. truica	Principal Investigator	truica	cristina	1
NCT01674140	cynthia a. lynch	Principal Investigator	lynch	cynthia	1
NCT01674140	david a. margileth	Principal Investigator	margileth	david	1
NCT01674140	dawn l. hershman	Principal Investigator	hershman	dawn	1
NCT01674140	donald f. busiek	Principal Investigator	busiek	donald	1
NCT01674140	elizabeth horenkamp	Principal Investigator	horenkamp	elizabeth	1
NCT01674140	erwin l. robin	Principal Investigator	robin	erwin	1
NCT01674140	fred l. hardwicke	Principal Investigator	hardwicke	fred	1
NCT01674140	grace makari-judson	Principal Investigator	makari-judson	grace	1
NCT01674140	henry gerad	Principal Investigator	gerad	henry	1
NCT01674140	hikaru nakajima	Principal Investigator	nakajima	hikaru	1
NCT01674140	irene l. wapnir	Principal Investigator	wapnir	irene	1
NCT01674140	james m. orcutt	Principal Investigator	orcutt	james	1
NCT01674140	james r. waisman	Principal Investigator	waisman	james	1
NCT01674140	jayanthi srinivasiah	Principal Investigator	srinivasiah	jayanthi	1
NCT01674140	jeffrey m. hoy	Principal Investigator	hoy	jeffrey	1
NCT01674140	jill s. morrison	Principal Investigator	morrison	jill	1
NCT01674140	joellen c. speca	Principal Investigator	speca	joellen	1
NCT01674140	john d. ayers	Principal Investigator	ayers	john	1
NCT01674140	john hausdorff	Principal Investigator	hausdorff	john	1
NCT01674140	jonathan ticku	Principal Investigator	ticku	jonathan	1
NCT01674140	joseph j. kash	Principal Investigator	kash	joseph	1
NCT01674140	judith a. luce	Principal Investigator	luce	judith	1
NCT01674140	kala seetharaman	Principal Investigator	seetharaman	kala	1
NCT01674140	katherine h. tkaczuk	Principal Investigator	tkaczuk	katherine	1
NCT01674140	kulumani m. sivarajan	Principal Investigator	sivarajan	kulumani	1
NCT01674140	larry l. schlabach	Principal Investigator	schlabach	larry	1
NCT01674140	laura f. hutchins	Principal Investigator	hutchins	laura	1
NCT01674140	linda t. vahdat	Principal Investigator	vahdat	linda	1
NCT01674140	lora r. weiselberg	Principal Investigator	weiselberg	lora	1
NCT01674140	majd chahin	Principal Investigator	chahin	majd	1
NCT01674140	mariana chavez mac gregor	Principal Investigator	gregor	mariana	1
NCT01674140	marie e. wood	Principal Investigator	wood	marie	1
NCT01674140	mark e. burkard	Principal Investigator	burkard	mark	1
NCT01674140	martin hyzinski	Principal Investigator	hyzinski	martin	1
NCT01674140	maysa m. abu-khalaf	Principal Investigator	abu-khalaf	maysa	1
NCT01674140	melody a. cobleigh	Principal Investigator	cobleigh	melody	1
NCT01674140	michael s. entmacher	Principal Investigator	entmacher	michael	1
NCT01674140	miguel a. conde	Principal Investigator	conde	miguel	1
NCT01674140	minxiang (michael) gu	Principal Investigator	gu	minxiang	1
NCT01674140	mohmmad j. ranginwala	Principal Investigator	ranginwala	mohmmad	1
NCT01674140	muhammad a. salamat	Principal Investigator	salamat	muhammad	1
NCT01674140	nagendra r. tirumali	Principal Investigator	tirumali	nagendra	1
NCT01674140	naveena allada	Principal Investigator	allada	naveena	1
NCT01674140	neelima chintapalli	Principal Investigator	chintapalli	neelima	1
NCT01674140	patrick j. mansky	Principal Investigator	mansky	patrick	1
NCT01674140	prasad pillai	Principal Investigator	pillai	prasad	1
NCT01674140	qiwei w. gai	Principal Investigator	gai	qiwei	1
NCT01674140	rita a. blanchard	Principal Investigator	blanchard	rita	1
NCT01674140	sobha kurian	Principal Investigator	kurian	sobha	1
NCT01674140	soley bayraktar	Principal Investigator	bayraktar	soley	1
NCT01674140	sonyo shin	Principal Investigator	shin	sonyo	1
NCT01674140	sreenivasa r. nattam	Principal Investigator	nattam	sreenivasa	1
NCT01674140	steven j. saccaro	Principal Investigator	saccaro	steven	1
NCT01674140	steven w. papish	Principal Investigator	papish	steven	1
NCT01674140	thomas b. julian	Principal Investigator	julian	thomas	1
NCT01674140	timothy j. panella	Principal Investigator	panella	timothy	1
NCT01674140	timothy p. rearden	Principal Investigator	rearden	timothy	1
NCT01674140	trina a. poretta	Principal Investigator	poretta	trina	1
NCT01674140	vandana g. abramson	Principal Investigator	abramson	vandana	1
NCT01674140	venumadhav r. kotla	Principal Investigator	kotla	venumadhav	1
NCT01674140	wendy s. oatis	Principal Investigator	oatis	wendy	1
NCT01674140	william b. farrar	Principal Investigator	farrar	william	1
NCT01674140	william e. luginbuhl	Principal Investigator	luginbuhl	william	1
NCT01674140	xylina t. gregg	Principal Investigator	gregg	xylina	1
NCT01674140	zeina a. nahleh	Principal Investigator	nahleh	zeina	1
NCT01687140	lindsey bergman	Principal Investigator	bergman	lindsey	1
NCT01690520	alla keyzner	Principal Investigator	keyzner	alla	1
NCT01690520	christine n. duncan	Principal Investigator	duncan	christine	1
NCT01690520	jennifer r. willert	Principal Investigator	willert	jennifer	1
NCT01690520	joanne kurtzberg	Principal Investigator	kurtzberg	joanne	1
NCT01690988	gyujeong noh	Study Director	noh	gyujeong	1
NCT01690988	heiko kaiser	Study Director	kaiser	heiko	1
NCT01690988	jayant aveek	Study Director	aveek	jayant	1
NCT01690988	robert veselis	Study Director	veselis	robert	1
NCT01690988	ryan pong	Study Chair	pong	ryan	1
NCT01690988	sharon inouye	Study Director	inouye	sharon	1
NCT01697267	david jayne	Study Chair	jayne	david	1
NCT01697267	peter merkel	Study Chair	merkel	peter	1
NCT01697293	hyo s. han	Principal Investigator	han	hyo	1
NCT01707004	mark juckett	Principal Investigator	juckett	mark	1
NCT01711554	katherine k. matthay	Principal Investigator	matthay	katherine	1
NCT01711554	kelly c. goldsmith	Principal Investigator	goldsmith	kelly	1
NCT01711554	margaret e. macy	Principal Investigator	macy	margaret	1
NCT01711554	suzanne shusterman	Principal Investigator	shusterman	suzanne	1
NCT01711554	yael p. mosse	Principal Investigator	mosse	yael	1
NCT01728259	cristina gasparetto	Principal Investigator	gasparetto	cristina	1
NCT01728259	jeffrey v. matous	Principal Investigator	matous	jeffrey	1
NCT01730937	alexander m. stessin	Principal Investigator	stessin	alexander	1
NCT01730937	anand swaminath	Principal Investigator	swaminath	anand	1
NCT01730937	beth a. erickson	Principal Investigator	erickson	beth	1
NCT01730937	christopher j. anker	Principal Investigator	anker	christopher	1
NCT01730937	jeffrey r. olsen	Principal Investigator	olsen	jeffrey	1
NCT01730937	mary u. feng	Principal Investigator	feng	mary	1
NCT01730937	michael d. chuong	Principal Investigator	chuong	michael	1
NCT01730937	michael i. lock	Principal Investigator	lock	michael	1
NCT01730937	richie s. sinha	Principal Investigator	sinha	richie	1
NCT01730937	salma k. jabbour	Principal Investigator	jabbour	salma	1
NCT01730937	sunil krishnan	Principal Investigator	krishnan	sunil	1
NCT01738594	timothy kuzel	Principal Investigator	kuzel	timothy	1
NCT01742286	shakeel modak	Principal Investigator	modak	shakeel	1
NCT01744171	john kane	Principal Investigator	kane	john	1
NCT01745354	edgar g engleman	Sub-Investigator	engleman	edgar	1
NCT01766219	angela alistar	Principal Investigator	alistar	angela	1
NCT01767194	emily g. greengard	Principal Investigator	greengard	emily	1
NCT01767194	jonathan d. fish	Principal Investigator	fish	jonathan	1
NCT01767194	mark a. winstanley	Principal Investigator	winstanley	mark	1
NCT01767194	rochelle bagatell	Principal Investigator	bagatell	rochelle	1
NCT01767194	susan j. lindemulder	Principal Investigator	lindemulder	susan	1
NCT01767194	tanya c. watt	Principal Investigator	watt	tanya	1
NCT01771107	eric oksenhendler	Principal Investigator	oksenhendler	eric	1
NCT01771107	francois boue	Principal Investigator	boue	francois	1
NCT01771107	juan c. ramos	Principal Investigator	ramos	juan	1
NCT01771107	lee ratner	Principal Investigator	ratner	lee	1
NCT01771107	nicolas mounier	Principal Investigator	mounier	nicolas	1
NCT01771107	paul coppo	Principal Investigator	coppo	paul	1
NCT01771107	ronald t. mitsuyasu	Principal Investigator	mitsuyasu	ronald	1
NCT01771107	stefan k. barta	Principal Investigator	barta	stefan	1
NCT01771107	thomas m. reske	Principal Investigator	reske	thomas	1
NCT01771107	yvette l. kasamon	Principal Investigator	kasamon	yvette	1
NCT01772420	suman kambhampati	Principal Investigator	kambhampati	suman	1
NCT01777152	javier munoz	Principal Investigator	munoz	javier	1
NCT01777152	neil berinstein	Principal Investigator	berinstein	neil	1
NCT01781572	michael k. postow	Principal Investigator	postow	michael	1
NCT01781572	rodabe n. amaria	Principal Investigator	amaria	rodabe	1
NCT01789281	andrea wang-gillam	Principal Investigator	wang-gillam	andrea	1
NCT01789281	brad baltz	Principal Investigator	baltz	brad	1
NCT01794143	andrea cherrington	Sub-Investigator	cherrington	andrea	1
NCT01794143	andrew ahmann	Principal Investigator	ahmann	andrew	1
NCT01794143	anne camp	Sub-Investigator	camp	anne	1
NCT01794143	ashok balasubramanyam	Principal Investigator	balasubramanyam	ashok	1
NCT01794143	corinna falck-ytter	Sub-Investigator	falck-ytter	corinna	1
NCT01794143	cyrus desouza	Principal Investigator	desouza	cyrus	1
NCT01794143	daniel lorber	Sub-Investigator	lorber	daniel	1
NCT01794143	david schade	Principal Investigator	schade	david	1
NCT01794143	deborah wexler	Principal Investigator	wexler	deborah	1
NCT01794143	diane mckee	Sub-Investigator	mckee	diane	1
NCT01794143	elizabeth seaquist	Principal Investigator	seaquist	elizabeth	1
NCT01794143	faramarz ismail-beigi	Principal Investigator	ismail-beigi	faramarz	1
NCT01794143	helen petrovitch	Principal Investigator	petrovitch	helen	1
NCT01794143	hermes flores	Principal Investigator	flores	hermes	1
NCT01794143	jennifer marks	Sub-Investigator	marks	jennifer	1
NCT01794143	john buse	Sub-Investigator	buse	john	1
NCT01794143	joshua barzilay	Principal Investigator	barzilay	joshua	1
NCT01794143	kieren mather	Principal Investigator	mather	kieren	1
NCT01794143	mary ann benerji	Principal Investigator	benerji	mary	1
NCT01794143	philip raskin	Principal Investigator	raskin	philip	1
NCT01794143	priscilla hollander	Principal Investigator	hollander	priscilla	1
NCT01794143	ralph defronzo	Principal Investigator	defronzo	ralph	1
NCT01794143	stephen fortman	Principal Investigator	fortman	stephen	1
NCT01794143	sue kirkman	Principal Investigator	kirkman	sue	1
NCT01794143	timothy garvey	Principal Investigator	garvey	timothy	1
NCT01794143	vanita aroda	Principal Investigator	aroda	vanita	1
NCT01794143	william sivitz	Principal Investigator	sivitz	william	1
NCT01794143	william tamborlane	Principal Investigator	tamborlane	william	1
NCT01794143	xavier pi-sunyer	Principal Investigator	pi-sunyer	xavier	1
NCT01794793	ariel barkan	Principal Investigator	barkan	ariel	1
NCT01794793	james larocque	Principal Investigator	larocque	james	1
NCT01794793	laurence katznelson	Principal Investigator	katznelson	laurence	1
NCT01794793	monica girotra	Principal Investigator	girotra	monica	1
NCT01794793	sunil bhoyrul	Principal Investigator	bhoyrul	sunil	1
NCT01799889	michael thirman	Principal Investigator	thirman	michael	1
NCT01801046	ann mohrbacher	Principal Investigator	mohrbacher	ann	1
NCT01809691	andrea n. leaf	Principal Investigator	leaf	andrea	1
NCT01809691	anna c. ferrari	Principal Investigator	ferrari	anna	1
NCT01809691	anthony g. arcenas	Principal Investigator	arcenas	anthony	1
NCT01809691	archana maini	Principal Investigator	maini	archana	1
NCT01809691	brian a. mannion	Principal Investigator	mannion	brian	1
NCT01809691	chadi nabhan	Principal Investigator	nabhan	chadi	1
NCT01809691	channing j. paller	Principal Investigator	paller	channing	1
NCT01809691	dan costin	Principal Investigator	costin	dan	1
NCT01809691	daniel h. shevrin	Principal Investigator	shevrin	daniel	1
NCT01809691	deepa r. mocherla	Principal Investigator	mocherla	deepa	1
NCT01809691	donald a. elmajian	Principal Investigator	elmajian	donald	1
NCT01809691	douglas j. weckstein	Principal Investigator	weckstein	douglas	1
NCT01809691	gameel b. hodge	Principal Investigator	hodge	gameel	1
NCT01809691	gretchen a. gignac	Principal Investigator	gignac	gretchen	1
NCT01809691	guru p. sonpavde	Principal Investigator	sonpavde	guru	1
NCT01809691	jacob m. sands	Principal Investigator	sands	jacob	1
NCT01809691	james e. ward	Principal Investigator	ward	james	1
NCT01809691	jason m. hafron	Principal Investigator	hafron	jason	1
NCT01809691	jeanny b. aragon-ching	Principal Investigator	aragon-ching	jeanny	1
NCT01809691	jeffrey p. allerton	Principal Investigator	allerton	jeffrey	1
NCT01809691	lynn m. steinbrenner	Principal Investigator	steinbrenner	lynn	1
NCT01809691	manish kohli	Principal Investigator	kohli	manish	1
NCT01809691	michael b. lilly	Principal Investigator	lilly	michael	1
NCT01809691	monika joshi	Principal Investigator	joshi	monika	1
NCT01809691	nicholas mitsiades	Principal Investigator	mitsiades	nicholas	1
NCT01809691	olga kozyreva	Principal Investigator	kozyreva	olga	1
NCT01809691	paul d. maroni	Principal Investigator	maroni	paul	1
NCT01809691	primo n. lara	Principal Investigator	lara	primo	1
NCT01809691	przemyslaw w. twardowski	Principal Investigator	twardowski	przemyslaw	1
NCT01809691	sam mazj	Principal Investigator	mazj	sam	1
NCT01809691	william t. muuse	Principal Investigator	muuse	william	1
NCT01811368	joseph tuscano	Principal Investigator	tuscano	joseph	1
NCT01812252	aaron t. gerds	Principal Investigator	gerds	aaron	1
NCT01812252	nandita khera	Principal Investigator	khera	nandita	1
NCT01816035	vijayakrishna gadi	Principal Investigator	gadi	vijayakrishna	1
NCT01818492	jan-inge henter	Principal Investigator	henter	jan-inge	1
NCT01822496	adrian s. ishkanian	Principal Investigator	ishkanian	adrian	1
NCT01822496	anne s. tsao	Principal Investigator	tsao	anne	1
NCT01822496	brian d. kavanagh	Principal Investigator	kavanagh	brian	1
NCT01822496	david j. d'ambrosio	Principal Investigator	d'ambrosio	david	1
NCT01822496	hak choy	Principal Investigator	choy	hak	1
NCT01822496	jane w. ridings	Principal Investigator	ridings	jane	1
NCT01822496	jorge e. gomez	Principal Investigator	gomez	jorge	1
NCT01822496	kathryn e. huber	Principal Investigator	huber	kathryn	1
NCT01822496	maria i. quejada	Principal Investigator	quejada	maria	1
NCT01822496	meng x. welliver	Principal Investigator	welliver	meng	1
NCT01822496	steven j. feigenberg	Principal Investigator	feigenberg	steven	1
NCT01822496	su k. metcalfe	Principal Investigator	metcalfe	su	1
NCT01822509	alex f. herrera	Principal Investigator	herrera	alex	1
NCT01822509	asad bashey	Principal Investigator	bashey	asad	1
NCT01822509	david e. avigan	Principal Investigator	avigan	david	1
NCT01822509	frederick l. locke	Principal Investigator	locke	frederick	1
NCT01822509	jens rueter	Sub-Investigator	rueter	jens	1
NCT01822522	elizabeth y. chiao	Principal Investigator	chiao	elizabeth	1
NCT01822522	richard f. ambinder	Principal Investigator	ambinder	richard	1
NCT01824290	erika berman-rosenzweig	Principal Investigator	berman-rosenzweig	erika	1
NCT01824290	fadel ruiz	Principal Investigator	ruiz	fadel	1
NCT01826877	fairooz kabbinavar	Principal Investigator	kabbinavar	fairooz	1
NCT01827046	alberto torres diaz	Principal Investigator	diaz	alberto	1
NCT01827046	alex nee	Principal Investigator	nee	alex	1
NCT01827046	andras buki	Principal Investigator	buki	andras	1
NCT01827046	azam ahmed	Principal Investigator	ahmed	azam	1
NCT01827046	berk orakcioglu	Principal Investigator	orakcioglu	berk	1
NCT01827046	chitra venkatasubramanian	Principal Investigator	venkatasubramanian	chitra	1
NCT01827046	christianto lumenta	Principal Investigator	lumenta	christianto	1
NCT01827046	cian o'kelly	Principal Investigator	o'kelly	cian	1
NCT01827046	dana leifer	Principal Investigator	leifer	dana	1
NCT01827046	darren lovick	Principal Investigator	lovick	darren	1
NCT01827046	david ledoux	Principal Investigator	ledoux	david	1
NCT01827046	e. francois aldrich	Principal Investigator	aldrich	e.	1
NCT01827046	eric deshaies	Principal Investigator	deshaies	eric	1
NCT01827046	fuat arikan	Principal Investigator	arikan	fuat	1
NCT01827046	hartmut vatter	Principal Investigator	vatter	hartmut	1
NCT01827046	henry moyle	Principal Investigator	moyle	henry	1
NCT01827046	jean louis caron	Principal Investigator	caron	jean	1
NCT01827046	john terry	Principal Investigator	terry	john	1
NCT01827046	laszlo csiba	Principal Investigator	csiba	laszlo	1
NCT01827046	louis (tony) whitworth	Principal Investigator	whitworth	louis	1
NCT01827046	mario zuccarello	Principal Investigator	zuccarello	mario	1
NCT01827046	mark harrigan	Principal Investigator	harrigan	mark	1
NCT01827046	michael diringer	Principal Investigator	diringer	michael	1
NCT01827046	michael weaver	Principal Investigator	weaver	michael	1
NCT01827046	pal barzo	Principal Investigator	barzo	pal	1
NCT01827046	paul camarata	Principal Investigator	camarata	paul	1
NCT01827046	rashid janjua	Principal Investigator	janjua	rashid	1
NCT01827046	robert hoesch	Principal Investigator	hoesch	robert	1
NCT01827046	ronald reimer	Principal Investigator	reimer	ronald	1
NCT01827046	rosario sarabia	Principal Investigator	sarabia	rosario	1
NCT01827046	safdar ansari	Principal Investigator	ansari	safdar	1
NCT01827046	sepideh amin-hanjani	Principal Investigator	amin-hanjani	sepideh	1
NCT01827046	shakeel chowdhry	Principal Investigator	chowdhry	shakeel	1
NCT01827046	sven poli	Principal Investigator	poli	sven	1
NCT01827046	thomas kerz	Principal Investigator	kerz	thomas	1
NCT01827046	wendy ziai	Principal Investigator	ziai	wendy	1
NCT01827046	william broaddus	Principal Investigator	broaddus	william	1
NCT01834235	fioravanti s	Sub-Investigator	s	fioravanti	1
NCT01838551	filip gabalec	Sub-Investigator	gabalec	filip	1
NCT01838551	marie louise johansen	Sub-Investigator	johansen	marie	1
NCT01838551	olivier chabre	Principal Investigator	chabre	olivier	1
NCT01838551	susan webb	Principal Investigator	webb	susan	1
NCT01841723	daniel j. deangelo	Principal Investigator	deangelo	daniel	1
NCT01841723	robert j. kreitman	Principal Investigator	kreitman	robert	1
NCT01841723	timothy g. call	Principal Investigator	call	timothy	1
NCT01846091	scott okuno	Principal Investigator	okuno	scott	1
NCT01849146	tobias walbert	Principal Investigator	walbert	tobias	1
NCT01849783	guido tricot	Principal Investigator	tricot	guido	1
NCT01854385	leslie kempthorne	Study Director	kempthorne	leslie	1
NCT01854684	chukwumere nwogu	Principal Investigator	nwogu	chukwumere	1
NCT01856192	aldemar montero	Principal Investigator	montero	aldemar	1
NCT01856192	ali w. bseiso	Principal Investigator	bseiso	ali	1
NCT01856192	deborah m. stephens	Principal Investigator	stephens	deborah	1
NCT01856192	galina vugman	Principal Investigator	vugman	galina	1
NCT01856192	henry l. sonneborn	Principal Investigator	sonneborn	henry	1
NCT01856192	joanne e. filicko-o'hara	Principal Investigator	filicko-o'hara	joanne	1
NCT01856192	jose a. bufill	Principal Investigator	bufill	jose	1
NCT01856192	julio j. hajdenberg	Principal Investigator	hajdenberg	julio	1
NCT01856192	kami j. maddocks	Principal Investigator	maddocks	kami	1
NCT01856192	lijo simpson	Principal Investigator	simpson	lijo	1
NCT01856192	lode j. swinnen	Principal Investigator	swinnen	lode	1
NCT01856192	neil d. belman	Principal Investigator	belman	neil	1
NCT01856192	nicholas c. d'cunha	Principal Investigator	d'cunha	nicholas	1
NCT01856192	vaishalee p. kenkre	Principal Investigator	kenkre	vaishalee	1
NCT01856192	witold b. rybka	Principal Investigator	rybka	witold	1
NCT01856192	zhifu xiang	Principal Investigator	xiang	zhifu	1
NCT01856192	zuhair ghanem	Principal Investigator	ghanem	zuhair	1
NCT01857193	shanu n. modi	Principal Investigator	modi	shanu	1
NCT01857193	sigrun hallmeyer	Principal Investigator	hallmeyer	sigrun	1
NCT01857193	timothy pluard	Principal Investigator	pluard	timothy	1
NCT01858740	marie bleakley	Principal Investigator	bleakley	marie	1
NCT01863550	aaron rosenberg	Principal Investigator	rosenberg	aaron	1
NCT01863550	alexandra p. ikeguchi	Principal Investigator	ikeguchi	alexandra	1
NCT01863550	beata holkova	Principal Investigator	holkova	beata	1
NCT01863550	david h. vesole	Principal Investigator	vesole	david	1
NCT01863550	eric bravin	Principal Investigator	bravin	eric	1
NCT01863550	eva medvedova	Principal Investigator	medvedova	eva	1
NCT01863550	ishmael a. jaiyesimi	Principal Investigator	jaiyesimi	ishmael	1
NCT01863550	james a. schmotzer	Principal Investigator	schmotzer	james	1
NCT01863550	jeffrey k. zawacki	Principal Investigator	zawacki	jeffrey	1
NCT01863550	jose a. vega dulanto	Principal Investigator	dulanto	jose	1
NCT01863550	laahn h. foster	Principal Investigator	foster	laahn	1
NCT01863550	martha p. mims	Principal Investigator	mims	martha	1
NCT01863550	matthew a. lunning	Principal Investigator	lunning	matthew	1
NCT01863550	shobha r. chitneni	Principal Investigator	chitneni	shobha	1
NCT01863550	sumit madan	Principal Investigator	madan	sumit	1
NCT01863550	teresa c. gentile	Principal Investigator	gentile	teresa	1
NCT01870726	andrew b. lassman	Principal Investigator	lassman	andrew	1
NCT01872260	carlos roberto becerra	Principal Investigator	becerra	carlos	1
NCT01872260	erika paige hamilton	Principal Investigator	hamilton	erika	1
NCT01872260	pamela munster	Principal Investigator	munster	pamela	1
NCT01872260	teresa helsten	Principal Investigator	helsten	teresa	1
NCT01881867	john d. seigne	Principal Investigator	seigne	john	1
NCT01881867	omer kucuk	Principal Investigator	kucuk	omer	1
NCT01881867	rhonda l. bitting	Principal Investigator	bitting	rhonda	1
NCT01881867	russell z. szmulewitz	Principal Investigator	szmulewitz	russell	1
NCT01883362	abhinav p deol	Principal Investigator	deol	abhinav	1
NCT01883362	camille n. abboud	Principal Investigator	abboud	camille	1
NCT01883362	esperanza a papadoupoulos	Principal Investigator	papadoupoulos	esperanza	1
NCT01883362	gary schiller	Principal Investigator	schiller	gary	1
NCT01883362	ian w. flinn	Principal Investigator	flinn	ian	1
NCT01883362	john mccarty	Principal Investigator	mccarty	john	1
NCT01883362	mrinal r. patnaik	Principal Investigator	patnaik	mrinal	1
NCT01883362	richard t. maziarz	Principal Investigator	maziarz	richard	1
NCT01883362	sanjay mohan	Principal Investigator	mohan	sanjay	1
NCT01883362	scott rowley	Principal Investigator	rowley	scott	1
NCT01883362	thomas c. shea	Principal Investigator	shea	thomas	1
NCT01883362	wendy stock	Principal Investigator	stock	wendy	1
NCT01883362	william p. tse	Principal Investigator	tse	william	1
NCT01885689	samer khaled	Principal Investigator	khaled	samer	1
NCT01896999	neil d. palmisiano	Principal Investigator	palmisiano	neil	1
NCT01896999	stephen m. ansell	Principal Investigator	ansell	stephen	1
NCT01897012	michelle fanale	Principal Investigator	fanale	michelle	1
NCT01898494	andrew t. cowan	Principal Investigator	cowan	andrew	1
NCT01898494	brij m. sood	Principal Investigator	sood	brij	1
NCT01898494	david m. cognetti	Principal Investigator	cognetti	david	1
NCT01898494	eduardo mendez	Principal Investigator	mendez	eduardo	1
NCT01898494	ellie g. maghami	Principal Investigator	maghami	ellie	1
NCT01898494	enver ozer	Principal Investigator	ozer	enver	1
NCT01898494	james l. netterville	Principal Investigator	netterville	james	1
NCT01898494	jeremy d. richmon	Principal Investigator	richmon	jeremy	1
NCT01898494	john f. deeken	Principal Investigator	deeken	john	1
NCT01898494	mark j. jameson	Principal Investigator	jameson	mark	1
NCT01898494	michael e. kupferman	Principal Investigator	kupferman	michael	1
NCT01898494	michael l. hinni	Principal Investigator	hinni	michael	1
NCT01898494	miriam n. lango	Principal Investigator	lango	miriam	1
NCT01898494	nabil f. saba	Principal Investigator	saba	nabil	1
NCT01898494	samantha a. seaward	Principal Investigator	seaward	samantha	1
NCT01898494	scharukh jalisi	Principal Investigator	jalisi	scharukh	1
NCT01898494	terry a. day	Principal Investigator	day	terry	1
NCT01898494	thomas j. gal	Principal Investigator	gal	thomas	1
NCT01898494	yelizaveta shnayder	Principal Investigator	shnayder	yelizaveta	1
NCT01902173	alain p. algazi	Principal Investigator	algazi	alain	1
NCT01902173	christopher d. lao	Principal Investigator	lao	christopher	1
NCT01902381	timothy pardee	Principal Investigator	pardee	timothy	1
NCT01908101	thomas d. kummet	Principal Investigator	kummet	thomas	1
NCT01908101	troy w. wadsworth	Principal Investigator	wadsworth	troy	1
NCT01912625	afshin dowlati	Sub-Investigator	dowlati	afshin	1
NCT01914393	iuliana dobrescu	Principal Investigator	dobrescu	iuliana	1
NCT01918644	mark ritter	Principal Investigator	ritter	mark	1
NCT01923168	deborah patt	Principal Investigator	patt	deborah	1
NCT01923168	frankie ann holmes	Principal Investigator	holmes	frankie	1
NCT01923168	hope s. rugo	Principal Investigator	rugo	hope	1
NCT01923168	joyce oshaughnessy	Principal Investigator	oshaughnessy	joyce	1
NCT01923168	paul kelly marcom	Principal Investigator	marcom	paul	1
NCT01923168	sharon t. wilks	Principal Investigator	wilks	sharon	1
NCT01923168	virginia kaklamani	Principal Investigator	kaklamani	virginia	1
NCT01925612	katherine ruffner	Study Director	ruffner	katherine	1
NCT01925612	charles farber	Principal Investigator	farber	charles	1
NCT01925612	howland crosswell	Principal Investigator	crosswell	howland	1
NCT01925612	michele spina	Principal Investigator	spina	michele	1
NCT01925612	pooja motwani	Principal Investigator	motwani	pooja	1
NCT01926197	albert koong	Principal Investigator	koong	albert	1
NCT01935934	gini f. fleming	Principal Investigator	fleming	gini	1
NCT01935934	johanne i. weberpals	Principal Investigator	weberpals	johanne	1
NCT01935934	katia s. tonkin	Principal Investigator	tonkin	katia	1
NCT01935934	koji matsuo	Principal Investigator	matsuo	koji	1
NCT01935934	madeleine b. courtney-brooks	Principal Investigator	courtney-brooks	madeleine	1
NCT01935934	mihaela c. cristea	Principal Investigator	cristea	mihaela	1
NCT01935934	sidney a. scudder	Principal Investigator	scudder	sidney	1
NCT01948180	dok hyun yoon	Principal Investigator	yoon	dok	1
NCT01948180	kirit ardeshna	Principal Investigator	ardeshna	kirit	1
NCT01950390	frank hodi	Principal Investigator	hodi	frank	1
NCT01950390	ahmad a. tarhini	Principal Investigator	tarhini	ahmad	1
NCT01950390	benjamin p. negin	Principal Investigator	negin	benjamin	1
NCT01950390	christian s. adonizio	Principal Investigator	adonizio	christian	1
NCT01950390	inderjit mehmi	Principal Investigator	mehmi	inderjit	1
NCT01950390	john e. doster	Principal Investigator	doster	john	1
NCT01950390	joseph j. drabick	Principal Investigator	drabick	joseph	1
NCT01950390	madhavi l. venigalla	Principal Investigator	venigalla	madhavi	1
NCT01950390	mark r. albertini	Principal Investigator	albertini	mark	1
NCT01950390	philip d. leming	Principal Investigator	leming	philip	1
NCT01950390	robert m. conry	Principal Investigator	conry	robert	1
NCT01950390	tareq al baghdadi	Principal Investigator	baghdadi	tareq	1
NCT01950390	thomas w. butler	Principal Investigator	butler	thomas	1
NCT01950481	thomas c. marbury	Principal Investigator	marbury	thomas	1
NCT01954992	alfred distefano	Principal Investigator	distefano	alfred	1
NCT01954992	debra prow	Principal Investigator	prow	debra	1
NCT01954992	michael guarino	Principal Investigator	guarino	michael	1
NCT01954992	moses raj	Principal Investigator	raj	moses	1
NCT01954992	rehana baqai	Principal Investigator	baqai	rehana	1
NCT01954992	robert f manges	Principal Investigator	manges	robert	1
NCT01957722	andrew curran	Principal Investigator	curran	andrew	1
NCT01957722	david diduch	Principal Investigator	diduch	david	1
NCT01957722	j. milo sewards	Principal Investigator	sewards	j.	1
NCT01957722	johnathan hersch	Principal Investigator	hersch	johnathan	1
NCT01959139	howard s. hochster	Principal Investigator	hochster	howard	1
NCT01959139	ramesh k. ramanathan	Principal Investigator	ramanathan	ramesh	1
NCT01961115	craig slingluff	Principal Investigator	slingluff	craig	1
NCT01961115	brent a. hanks	Principal Investigator	hanks	brent	1
NCT01961115	david h. lawson	Principal Investigator	lawson	david	1
NCT01961115	marc s. ernstoff	Principal Investigator	ernstoff	marc	1
NCT01964924	e. claire dees	Sub-Investigator	dees	e.	1
NCT01966978	ildiko lingvay	Principal Investigator	lingvay	ildiko	1
NCT01977677	lawrence recht	Principal Investigator	recht	lawrence	1
NCT01979536	anna b. pawlowska	Principal Investigator	pawlowska	anna	1
NCT01979536	kala y. kamdar	Principal Investigator	kamdar	kala	1
NCT01979536	kimo c. stine	Principal Investigator	stine	kimo	1
NCT01979536	lisa g. roth	Principal Investigator	roth	lisa	1
NCT01979536	martha m. stegner	Principal Investigator	stegner	martha	1
NCT01979536	matthew j. barth	Principal Investigator	barth	matthew	1
NCT01979536	neerav n. shukla	Principal Investigator	shukla	neerav	1
NCT01979536	shelton a. viola	Principal Investigator	viola	shelton	1
NCT01983241	alberto cukier	Principal Investigator	cukier	alberto	1
NCT01983241	andrey belevskiy	Principal Investigator	belevskiy	andrey	1
NCT01983241	elie fiss	Principal Investigator	fiss	elie	1
NCT01983241	felix herth	Principal Investigator	herth	felix	1
NCT01983241	helmut teschler	Principal Investigator	teschler	helmut	1
NCT01983241	irina tseimakh	Principal Investigator	tseimakh	irina	1
NCT01983241	josĂ© roberto de brito jardim	Principal Investigator	jardim	josĂ©	1
NCT01983241	lavinia davidescu	Principal Investigator	davidescu	lavinia	1
NCT01983241	mariano fernandez acquier	Principal Investigator	acquier	mariano	1
NCT01983241	robert bals	Principal Investigator	bals	robert	1
NCT01983241	tim greulich	Principal Investigator	greulich	tim	1
NCT01993810	zhongxing liao	Principal Investigator	liao	zhongxing	1
NCT01993810	charles b. simone	Principal Investigator	simone	charles	1
NCT01993810	maria werner-wasik	Principal Investigator	werner-wasik	maria	1
NCT02000778	sunil singhal	Principal Investigator	singhal	sunil	1
NCT02001623	christian rolfo	Principal Investigator	rolfo	christian	1
NCT02001623	jean-pascal machiels	Principal Investigator	machiels	jean-pascal	1
NCT02001623	nicole concin	Principal Investigator	concin	nicole	1
NCT02003222	annie p. im	Principal Investigator	im	annie	1
NCT02003222	clifton c. mo	Principal Investigator	mo	clifton	1
NCT02003222	dale g. schaar	Principal Investigator	schaar	dale	1
NCT02003222	danielle a. shafer	Principal Investigator	shafer	danielle	1
NCT02003222	david f. claxton	Principal Investigator	claxton	david	1
NCT02003222	deepa jeyakumar	Principal Investigator	jeyakumar	deepa	1
NCT02003222	geoffrey l. uy	Principal Investigator	uy	geoffrey	1
NCT02003222	harry p. erba	Principal Investigator	erba	harry	1
NCT02003222	john g. quigley	Principal Investigator	quigley	john	1
NCT02003222	katarzyna j. jamieson	Principal Investigator	jamieson	katarzyna	1
NCT02003222	krishna gundabolu	Principal Investigator	gundabolu	krishna	1
NCT02003222	lynne s. kaminer	Principal Investigator	kaminer	lynne	1
NCT02003222	nebu v. koshy	Principal Investigator	koshy	nebu	1
NCT02003222	olga derman	Principal Investigator	derman	olga	1
NCT02003222	ravitharan krishnadasan	Principal Investigator	krishnadasan	ravitharan	1
NCT02003222	rebecca b. klisovic	Principal Investigator	klisovic	rebecca	1
NCT02003222	selina m. luger	Principal Investigator	luger	selina	1
NCT02003222	shira n. dinner	Principal Investigator	dinner	shira	1
NCT02003222	stephen e. rubenstein	Principal Investigator	rubenstein	stephen	1
NCT02003222	tibor j. kovacsovics	Principal Investigator	kovacsovics	tibor	1
NCT02005289	jennifer a. woyach	Principal Investigator	woyach	jennifer	1
NCT02005666	dr sudhakar granthi	Principal Investigator	granthi	dr	1
NCT02005666	dr. abhishek de	Principal Investigator	de	dr.	1
NCT02005666	dr. amit mistry	Principal Investigator	mistry	dr.	1
NCT02005666	dr. dipak umrigar	Principal Investigator	umrigar	dr.	1
NCT02005666	dr. geetha kiran	Principal Investigator	kiran	dr.	1
NCT02005666	dr. guruprasad p	Principal Investigator	p	dr.	1
NCT02005666	dr. jayadev betkerur	Principal Investigator	betkerur	dr.	1
NCT02005666	dr. sushil pande	Principal Investigator	pande	dr.	1
NCT02005666	dr. yogesh marfatia	Principal Investigator	marfatia	dr.	1
NCT02008357	david geldmacher	Principal Investigator	geldmacher	david	1
NCT02008357	adam boxer	Principal Investigator	boxer	adam	1
NCT02008357	anton porsteinsson	Principal Investigator	porsteinsson	anton	1
NCT02008357	carl sadowsky	Principal Investigator	sadowsky	carl	1
NCT02008357	charles bernick	Principal Investigator	bernick	charles	1
NCT02008357	chris van dyck	Principal Investigator	dyck	chris	1
NCT02008357	daniel murman	Principal Investigator	murman	daniel	1
NCT02008357	david subich	Principal Investigator	subich	david	1
NCT02008357	doug galasko	Principal Investigator	galasko	doug	1
NCT02008357	edward zamrini	Principal Investigator	zamrini	edward	1
NCT02008357	gregory jicha	Principal Investigator	jicha	gregory	1
NCT02008357	horacio capote	Principal Investigator	capote	horacio	1
NCT02008357	jacobo mintzer	Principal Investigator	mintzer	jacobo	1
NCT02008357	jason karlawish	Principal Investigator	karlawish	jason	1
NCT02008357	jeffrey burns	Principal Investigator	burns	jeffrey	1
NCT02008357	jerome yesavage	Principal Investigator	yesavage	jerome	1
NCT02008357	john lavaccare	Principal Investigator	lavaccare	john	1
NCT02008357	john olichney	Principal Investigator	olichney	john	1
NCT02008357	joseph kass	Principal Investigator	kass	joseph	1
NCT02008357	joseph masdeu	Principal Investigator	masdeu	joseph	1
NCT02008357	judith heidebrink	Principal Investigator	heidebrink	judith	1
NCT02008357	katie rife	Principal Investigator	rife	katie	1
NCT02008357	lisa silbert	Principal Investigator	silbert	lisa	1
NCT02008357	lon schneider	Principal Investigator	schneider	lon	1
NCT02008357	m sano	Principal Investigator	sano	m	1
NCT02008357	mark brody	Principal Investigator	brody	mark	1
NCT02008357	martin farlow	Principal Investigator	farlow	martin	1
NCT02008357	mary quiceno	Principal Investigator	quiceno	mary	1
NCT02008357	paul rosenburg	Principal Investigator	rosenburg	paul	1
NCT02008357	robert stern	Principal Investigator	stern	robert	1
NCT02008357	sarah kremen	Principal Investigator	kremen	sarah	1
NCT02008357	steve potkin	Principal Investigator	potkin	steve	1
NCT02008656	theodore coutsoftides	Principal Investigator	coutsoftides	theodore	1
NCT02008773	adriana drada	Sub-Investigator	drada	adriana	1
NCT02008773	andrea hilliard	Sub-Investigator	hilliard	andrea	1
NCT02008773	ann kearns	Sub-Investigator	kearns	ann	1
NCT02008773	david guise	Sub-Investigator	guise	david	1
NCT02008773	debra hoffmeyer	Sub-Investigator	hoffmeyer	debra	1
NCT02008773	fe asuan	Sub-Investigator	asuan	fe	1
NCT02008773	lynn devito	Sub-Investigator	devito	lynn	1
NCT02008773	mariano erpe	Sub-Investigator	erpe	mariano	1
NCT02008773	morgan woerner	Sub-Investigator	woerner	morgan	1
NCT02008773	nawead ayoubi	Sub-Investigator	ayoubi	nawead	1
NCT02008773	nelly mata	Sub-Investigator	mata	nelly	1
NCT02008773	nicole moreno	Sub-Investigator	moreno	nicole	1
NCT02009449	gerald falchook	Principal Investigator	falchook	gerald	1
NCT02015559	parvin peddi	Principal Investigator	peddi	parvin	1
NCT02015819	jana portnow	Principal Investigator	portnow	jana	1
NCT02017964	jack m. su	Principal Investigator	su	jack	1
NCT02017964	sachin s. jogal	Principal Investigator	jogal	sachin	1
NCT02029950	amer m. zeidan	Sub-Investigator	zeidan	amer	1
NCT02031536	steven libutti	Principal Investigator	libutti	steven	1
NCT02038569	andreas pinter	Principal Investigator	pinter	andreas	1
NCT02038569	dagmar wilsmann-theis	Principal Investigator	wilsmann-theis	dagmar	1
NCT02038569	john lear	Principal Investigator	lear	john	1
NCT02038569	mireille ruer mullard	Principal Investigator	mullard	mireille	1
NCT02038569	patrice plantin	Principal Investigator	plantin	patrice	1
NCT02038569	peter hĂ¶ger	Principal Investigator	hĂ¶ger	peter	1
NCT02041299	abdulkareem almomen	Principal Investigator	almomen	abdulkareem	1
NCT02041299	abdulrahman alshehri	Principal Investigator	alshehri	abdulrahman	1
NCT02041299	amal el beshlawy	Principal Investigator	beshlawy	amal	1
NCT02041299	banu kaya	Principal Investigator	kaya	banu	1
NCT02041299	janet kwiatkowski	Principal Investigator	kwiatkowski	janet	1
NCT02041299	julie kantor	Principal Investigator	kantor	julie	1
NCT02041299	maria stella figueiredo	Principal Investigator	figueiredo	maria	1
NCT02041299	mohammed badr	Principal Investigator	badr	mohammed	1
NCT02041299	mohammed hassan qari	Principal Investigator	qari	mohammed	1
NCT02041299	mohsen saleh elalfy	Principal Investigator	elalfy	mohsen	1
NCT02041299	monica verissimo	Principal Investigator	verissimo	monica	1
NCT02041299	sharada sarnaik	Principal Investigator	sarnaik	sharada	1
NCT02047474	jill lacy	Principal Investigator	lacy	jill	1
NCT02048722	brian a. van tine	Principal Investigator	tine	brian	1
NCT02048722	keith m. skubitz	Principal Investigator	skubitz	keith	1
NCT02048722	mohammed m. milhem	Principal Investigator	milhem	mohammed	1
NCT02051257	leslie popplewell	Principal Investigator	popplewell	leslie	1
NCT02057133	howard burris	Principal Investigator	burris	howard	1
NCT02057133	maura dickler	Principal Investigator	dickler	maura	1
NCT02057757	dr. yuri alfonso roldan aragon	Principal Investigator	aragon	dr.	1
NCT02057757	sarbelio moreno espinosa	Principal Investigator	espinosa	sarbelio	1
NCT02058706	sheela tejwani	Principal Investigator	tejwani	sheela	1
NCT02060383	andrea l. utz	Principal Investigator	utz	andrea	1
NCT02060383	barry cohan	Principal Investigator	cohan	barry	1
NCT02060383	john boockvar	Principal Investigator	boockvar	john	1
NCT02060383	julie silverstein	Principal Investigator	silverstein	julie	1
NCT02060383	mae sheikh-ali	Principal Investigator	sheikh-ali	mae	1
NCT02060383	ronald swerdloff	Principal Investigator	swerdloff	ronald	1
NCT02060383	sara lubitz	Principal Investigator	lubitz	sara	1
NCT02061969	guillermo umpierrez	Principal Investigator	umpierrez	guillermo	1
NCT02068157	hassan arshad	Principal Investigator	arshad	hassan	1
NCT02070549	lillian siu	Principal Investigator	siu	lillian	1
NCT02070549	daniel j. renouf	Principal Investigator	renouf	daniel	1
NCT02070549	heinz-josef lenz	Principal Investigator	lenz	heinz-josef	1
NCT02070549	solmaz sahebjam	Principal Investigator	sahebjam	solmaz	1
NCT02070549	vivek subbiah	Principal Investigator	subbiah	vivek	1
NCT02077933	shakeela bahadur	Principal Investigator	bahadur	shakeela	1
NCT02077959	yvonne efebera	Principal Investigator	efebera	yvonne	1
NCT02079636	eric schaefer	Principal Investigator	schaefer	eric	1
NCT02079636	martin gutierrez	Principal Investigator	gutierrez	martin	1
NCT02079636	montaser shaheen	Principal Investigator	shaheen	montaser	1
NCT02081378	moshe talpaz	Principal Investigator	talpaz	moshe	1
NCT02082210	charles fuchs	Principal Investigator	fuchs	charles	1
NCT02082210	james harding	Principal Investigator	harding	james	1
NCT02085408	brion v. randolph	Principal Investigator	randolph	brion	1
NCT02085408	carla kurkjian	Principal Investigator	kurkjian	carla	1
NCT02085408	david c. van echo	Principal Investigator	echo	david	1
NCT02085408	eduardo r. pajon	Principal Investigator	pajon	eduardo	1
NCT02085408	edward r. broun	Principal Investigator	broun	edward	1
NCT02085408	faiz anwer	Principal Investigator	anwer	faiz	1
NCT02085408	frank v. beardell	Principal Investigator	beardell	frank	1
NCT02085408	harry staszewski	Principal Investigator	staszewski	harry	1
NCT02085408	jessica k. altman	Principal Investigator	altman	jessica	1
NCT02085408	kellie a. sprague	Principal Investigator	sprague	kellie	1
NCT02085408	martin s. tallman	Principal Investigator	tallman	martin	1
NCT02085408	michael d. craig	Principal Investigator	craig	michael	1
NCT02085408	stephanie l. elkins	Principal Investigator	elkins	stephanie	1
NCT02085408	stephen a. strickland	Principal Investigator	strickland	stephen	1
NCT02085408	uma narayanasami	Principal Investigator	narayanasami	uma	1
NCT02088541	arnon nagler	Principal Investigator	nagler	arnon	1
NCT02088541	b. j. biemond	Principal Investigator	biemond	b.	1
NCT02088541	bruno medeiros	Principal Investigator	medeiros	bruno	1
NCT02088541	caroline alvares	Principal Investigator	alvares	caroline	1
NCT02088541	christian brandts	Principal Investigator	brandts	christian	1
NCT02088541	christoph roellig	Principal Investigator	roellig	christoph	1
NCT02088541	claudia baldus	Principal Investigator	baldus	claudia	1
NCT02088541	claudia schollkopf	Principal Investigator	schollkopf	claudia	1
NCT02088541	claus marcher	Principal Investigator	marcher	claus	1
NCT02088541	david rizzieri	Principal Investigator	rizzieri	david	1
NCT02088541	dietger niederwieser	Principal Investigator	niederwieser	dietger	1
NCT02088541	e vallenga	Principal Investigator	vallenga	e	1
NCT02088541	hartmut doehner	Principal Investigator	doehner	hartmut	1
NCT02088541	hong zheng	Principal Investigator	zheng	hong	1
NCT02088541	ingolf molle	Principal Investigator	molle	ingolf	1
NCT02088541	itai levi	Principal Investigator	levi	itai	1
NCT02088541	karen seiter	Principal Investigator	seiter	karen	1
NCT02088541	kendra sweet	Principal Investigator	sweet	kendra	1
NCT02088541	kooy m. van marwijk	Principal Investigator	marwijk	kooy	1
NCT02088541	magaret showel	Principal Investigator	showel	magaret	1
NCT02088541	maria belĂ©n vidriales	Principal Investigator	vidriales	maria	1
NCT02088541	michael carroll	Principal Investigator	carroll	michael	1
NCT02088541	michael heuser	Principal Investigator	heuser	michael	1
NCT02088541	nicki panoskaltsis	Principal Investigator	panoskaltsis	nicki	1
NCT02088541	pau montesinos	Principal Investigator	montesinos	pau	1
NCT02088541	ron ram	Principal Investigator	ram	ron	1
NCT02088541	sudhir tauro	Principal Investigator	tauro	sudhir	1
NCT02088541	tim sauer	Principal Investigator	sauer	tim	1
NCT02088541	virginia klimek	Principal Investigator	klimek	virginia	1
NCT02088541	yishai ofran	Principal Investigator	ofran	yishai	1
NCT02092324	elliott f. winton	Principal Investigator	winton	elliott	1
NCT02092324	jason r. gotlib	Principal Investigator	gotlib	jason	1
NCT02092324	jorge e. cortes	Principal Investigator	cortes	jorge	1
NCT02092324	stephen oh	Principal Investigator	oh	stephen	1
NCT02094872	alan h. bryce	Principal Investigator	bryce	alan	1
NCT02095145	badrinath r. konety	Principal Investigator	konety	badrinath	1
NCT02095145	jason r. gee	Principal Investigator	gee	jason	1
NCT02099331	terry frank	Sub-Investigator	frank	terry	1
NCT02101775	daniela e. matei	Principal Investigator	matei	daniela	1
NCT02101775	diane m. provencher	Principal Investigator	provencher	diane	1
NCT02101775	edwin a. alvarez	Principal Investigator	alvarez	edwin	1
NCT02101775	gina m. mantia smaldone	Principal Investigator	smaldone	gina	1
NCT02101775	lisa m. barroilhet	Principal Investigator	barroilhet	lisa	1
NCT02101788	andrew r. clamp	Principal Investigator	clamp	andrew	1
NCT02101788	axel walther	Principal Investigator	walther	axel	1
NCT02101788	charles m. gourley	Principal Investigator	gourley	charles	1
NCT02101788	clare s. barlow	Principal Investigator	barlow	clare	1
NCT02101788	hani gabra	Principal Investigator	gabra	hani	1
NCT02101788	helena earl	Principal Investigator	earl	helena	1
NCT02101788	joanne r. millar	Principal Investigator	millar	joanne	1
NCT02101788	rosalind m. glasspool	Principal Investigator	glasspool	rosalind	1
NCT02101853	anderson (andy) b. collier	Principal Investigator	collier	anderson	1
NCT02101853	matthew a. kutny	Principal Investigator	kutny	matthew	1
NCT02101853	terzah m. horton	Principal Investigator	horton	terzah	1
NCT02102750	auli ropo	Study Director	ropo	auli	1
NCT02102750	monte mills	Principal Investigator	mills	monte	1
NCT02112916	christopher j. fraser	Principal Investigator	fraser	christopher	1
NCT02112916	dana a. obzut	Principal Investigator	obzut	dana	1
NCT02112916	himalee s. sabnis	Principal Investigator	sabnis	himalee	1
NCT02112916	neha bhasin	Principal Investigator	bhasin	neha	1
NCT02115282	aju mathew	Principal Investigator	mathew	aju	1
NCT02115282	amye j. tevaarwerk	Principal Investigator	tevaarwerk	amye	1
NCT02115282	archie w. wright	Principal Investigator	wright	archie	1
NCT02115282	arshad r. shaikh	Principal Investigator	shaikh	arshad	1
NCT02115282	blanche h. mavromatis	Principal Investigator	mavromatis	blanche	1
NCT02115282	denis b. fitzgerald	Principal Investigator	fitzgerald	denis	1
NCT02115282	douglas d. tisdale	Principal Investigator	tisdale	douglas	1
NCT02115282	dragana tomic	Principal Investigator	tomic	dragana	1
NCT02115282	eleni andreopoulou	Principal Investigator	andreopoulou	eleni	1
NCT02115282	gary c. doolittle	Principal Investigator	doolittle	gary	1
NCT02115282	hassan i. tahsildar	Principal Investigator	tahsildar	hassan	1
NCT02115282	hetal r. vachhani	Principal Investigator	vachhani	hetal	1
NCT02115282	jennifer s. winn	Principal Investigator	winn	jennifer	1
NCT02115282	jennifer yannucci	Principal Investigator	yannucci	jennifer	1
NCT02115282	john m. robertson	Principal Investigator	robertson	john	1
NCT02115282	katherine d. crew	Principal Investigator	crew	katherine	1
NCT02115282	kathryn l. edmiston	Principal Investigator	edmiston	kathryn	1
NCT02115282	keith w. logie	Principal Investigator	logie	keith	1
NCT02115282	mark w. karwal	Principal Investigator	karwal	mark	1
NCT02115282	michael a. schleider	Principal Investigator	schleider	michael	1
NCT02115282	michael husak	Principal Investigator	husak	michael	1
NCT02115282	michael s. simon	Principal Investigator	simon	michael	1
NCT02115282	pia m. herbolsheimer	Principal Investigator	herbolsheimer	pia	1
NCT02115282	sylvia v. velinova falls	Principal Investigator	falls	sylvia	1
NCT02115282	ursa a. brown-glaberman	Principal Investigator	brown-glaberman	ursa	1
NCT02115282	william m. sikov	Principal Investigator	sikov	william	1
NCT02120222	kari kendra	Principal Investigator	kendra	kari	1
NCT02124148	johanna bendell	Principal Investigator	bendell	johanna	1
NCT02132195	tarak srivastava	Principal Investigator	srivastava	tarak	1
NCT02134925	ajay bansal	Principal Investigator	bansal	ajay	1
NCT02134925	david m. kastenberg	Principal Investigator	kastenberg	david	1
NCT02134925	david s. weinberg	Principal Investigator	weinberg	david	1
NCT02135042	douglas r. adkins	Principal Investigator	adkins	douglas	1
NCT02135042	dukagjin m. blakaj	Principal Investigator	blakaj	dukagjin	1
NCT02135042	francis p. worden	Principal Investigator	worden	francis	1
NCT02135042	kenneth n. sumida	Principal Investigator	sumida	kenneth	1
NCT02135042	khalil sultanem	Principal Investigator	sultanem	khalil	1
NCT02135042	marc webster	Principal Investigator	webster	marc	1
NCT02135042	nayana l. vora	Principal Investigator	vora	nayana	1
NCT02135042	zain a. husain	Principal Investigator	husain	zain	1
NCT02135419	robert harrington	Principal Investigator	harrington	robert	1
NCT02142803	andrew s. chi	Principal Investigator	chi	andrew	1
NCT02148627	hakop gevorkyan	Principal Investigator	gevorkyan	hakop	1
NCT02152631	christina brzezniak	Principal Investigator	brzezniak	christina	1
NCT02152631	danko martincic	Principal Investigator	martincic	danko	1
NCT02152631	david kanamori	Principal Investigator	kanamori	david	1
NCT02152631	david spigel	Principal Investigator	spigel	david	1
NCT02152631	howard west	Principal Investigator	west	howard	1
NCT02152631	james wallace	Principal Investigator	wallace	james	1
NCT02152631	jessica croley	Principal Investigator	croley	jessica	1
NCT02152631	jessica snider	Principal Investigator	snider	jessica	1
NCT02152631	kerry williams-wuch	Principal Investigator	williams-wuch	kerry	1
NCT02152631	kuda dad kahn	Principal Investigator	kahn	kuda	1
NCT02152631	marianna koczywas	Principal Investigator	koczywas	marianna	1
NCT02152631	mazen khalil	Principal Investigator	khalil	mazen	1
NCT02152631	muhammad furqan	Principal Investigator	furqan	muhammad	1
NCT02152631	petros nikolinakos	Principal Investigator	nikolinakos	petros	1
NCT02152631	robert dichmann	Principal Investigator	dichmann	robert	1
NCT02152631	samer renno	Principal Investigator	renno	samer	1
NCT02152631	samer shihabi	Principal Investigator	shihabi	samer	1
NCT02152631	sherman baker	Principal Investigator	baker	sherman	1
NCT02152631	sunil babu	Principal Investigator	babu	sunil	1
NCT02152631	ying zhuo	Principal Investigator	zhuo	ying	1
NCT02152982	ajay p. abad	Principal Investigator	abad	ajay	1
NCT02152982	atif m. hussein	Principal Investigator	hussein	atif	1
NCT02152982	clinton h. leinweber	Principal Investigator	leinweber	clinton	1
NCT02152982	david e. piccioni	Principal Investigator	piccioni	david	1
NCT02152982	david schiff	Principal Investigator	schiff	david	1
NCT02152982	denise m. damek	Principal Investigator	damek	denise	1
NCT02152982	devon l. evans	Principal Investigator	evans	devon	1
NCT02152982	erin m. dunbar	Principal Investigator	dunbar	erin	1
NCT02152982	george c. bobustuc	Principal Investigator	bobustuc	george	1
NCT02152982	h. i. robins	Principal Investigator	robins	h.	1
NCT02152982	heather e. leeper	Principal Investigator	leeper	heather	1
NCT02152982	irina g. veytsman (nureyeva)	Principal Investigator	(nureyeva)	irina	1
NCT02152982	james d. battiste	Principal Investigator	battiste	james	1
NCT02152982	james j. vredenburgh	Principal Investigator	vredenburgh	james	1
NCT02152982	jan drappatz	Principal Investigator	drappatz	jan	1
NCT02152982	javier gonzalez	Principal Investigator	gonzalez	javier	1
NCT02152982	jeremy m. kilburn	Principal Investigator	kilburn	jeremy	1
NCT02152982	jian l. campian	Principal Investigator	campian	jian	1
NCT02152982	jocelyn l. wozney	Principal Investigator	wozney	jocelyn	1
NCT02152982	john l. villano	Principal Investigator	villano	john	1
NCT02152982	lara j. kunschner-ronan	Principal Investigator	kunschner-ronan	lara	1
NCT02152982	larisa greenberg	Principal Investigator	greenberg	larisa	1
NCT02152982	macarena i. de la fuente	Principal Investigator	fuente	macarena	1
NCT02152982	marjaneh moini	Principal Investigator	moini	marjaneh	1
NCT02152982	michael j. kraut	Principal Investigator	kraut	michael	1
NCT02152982	michael o. ojelabi	Principal Investigator	ojelabi	michael	1
NCT02152982	naveed wagle	Principal Investigator	wagle	naveed	1
NCT02152982	nicholas a. butowski	Principal Investigator	butowski	nicholas	1
NCT02152982	nicholas g. avgeropoulos	Principal Investigator	avgeropoulos	nicholas	1
NCT02152982	nina a. paleologos	Principal Investigator	paleologos	nina	1
NCT02152982	patrick y. wen	Principal Investigator	wen	patrick	1
NCT02152982	paul l. moots	Principal Investigator	moots	paul	1
NCT02152982	paul m. barr	Principal Investigator	barr	paul	1
NCT02152982	regan m. look	Principal Investigator	look	regan	1
NCT02152982	robert d. aiken	Principal Investigator	aiken	robert	1
NCT02152982	ryan t. merrell	Principal Investigator	merrell	ryan	1
NCT02152982	samuel a. goldlust	Principal Investigator	goldlust	samuel	1
NCT02152982	scott m. lindhorst	Principal Investigator	lindhorst	scott	1
NCT02152982	shirley s. ong	Principal Investigator	ong	shirley	1
NCT02152982	stacy d. d'andre	Principal Investigator	d'andre	stacy	1
NCT02152982	suresh g. nair	Principal Investigator	nair	suresh	1
NCT02152982	vinay kumar k. puduvalli	Principal Investigator	puduvalli	vinay	1
NCT02152982	william r. broderick	Principal Investigator	broderick	william	1
NCT02152982	zoe l. larned	Principal Investigator	larned	zoe	1
NCT02154490	alex a. adjei	Principal Investigator	adjei	alex	1
NCT02154490	charles h. catcher	Principal Investigator	catcher	charles	1
NCT02154490	claire f. verschraegen	Principal Investigator	verschraegen	claire	1
NCT02154490	daniel morgensztern	Principal Investigator	morgensztern	daniel	1
NCT02154490	david r. gandara	Principal Investigator	gandara	david	1
NCT02154490	deepa s. subramaniam	Principal Investigator	subramaniam	deepa	1
NCT02154490	elhamy d. eskander	Principal Investigator	eskander	elhamy	1
NCT02154490	erin m. bertino	Principal Investigator	bertino	erin	1
NCT02154490	everett e. vokes	Principal Investigator	vokes	everett	1
NCT02154490	harvey c. lebos	Principal Investigator	lebos	harvey	1
NCT02154490	hazem e. el-osta	Principal Investigator	el-osta	hazem	1
NCT02154490	hossein borghaei	Principal Investigator	borghaei	hossein	1
NCT02154490	jatin desani	Principal Investigator	desani	jatin	1
NCT02154490	john t. hamm	Principal Investigator	hamm	john	1
NCT02154490	jonathan a. polikoff	Principal Investigator	polikoff	jonathan	1
NCT02154490	julian r. molina	Principal Investigator	molina	julian	1
NCT02154490	julie r. brahmer	Principal Investigator	brahmer	julie	1
NCT02154490	lorraine c. pelosof	Principal Investigator	pelosof	lorraine	1
NCT02154490	lukman a. tijani	Principal Investigator	tijani	lukman	1
NCT02154490	marta batus	Principal Investigator	batus	marta	1
NCT02154490	martin j. edelman	Principal Investigator	edelman	martin	1
NCT02154490	michael j. stender	Principal Investigator	stender	michael	1
NCT02154490	mohammad jahanzeb	Principal Investigator	jahanzeb	mohammad	1
NCT02154490	natasha m. tiffany	Principal Investigator	tiffany	natasha	1
NCT02154490	rajiv panikkar	Principal Investigator	panikkar	rajiv	1
NCT02154490	raymond u. osarogiagbon	Principal Investigator	osarogiagbon	raymond	1
NCT02154490	roy s. herbst	Principal Investigator	herbst	roy	1
NCT02154490	ryan d. gentzler	Principal Investigator	gentzler	ryan	1
NCT02154490	thomas a. hensing	Principal Investigator	hensing	thomas	1
NCT02159755	ann s. lacasce	Principal Investigator	lacasce	ann	1
NCT02159755	anne w. beaven	Principal Investigator	beaven	anne	1
NCT02159989	aung naing	Principal Investigator	naing	aung	1
NCT02160015	alan p. skarbnik	Principal Investigator	skarbnik	alan	1
NCT02160041	jason lukas	Principal Investigator	lukas	jason	1
NCT02166905	kunle odunsi	Principal Investigator	odunsi	kunle	1
NCT02168946	jeffery loutit	Study Director	loutit	jeffery	1
NCT02169284	tracy downs	Principal Investigator	downs	tracy	1
NCT02176863	enric portell	Principal Investigator	portell	enric	1
NCT02176863	katharina stibrant sunnerhagen	Principal Investigator	sunnerhagen	katharina	1
NCT02176967	edward f. attiyeh	Principal Investigator	attiyeh	edward	1
NCT02176967	erin m. cockrell	Principal Investigator	cockrell	erin	1
NCT02176967	india y. sisler	Principal Investigator	sisler	india	1
NCT02177695	anita l. sabichi	Principal Investigator	sabichi	anita	1
NCT02177695	frederick r. aronson	Principal Investigator	aronson	frederick	1
NCT02177695	noah m. hahn	Principal Investigator	hahn	noah	1
NCT02177695	siamak daneshmand	Principal Investigator	daneshmand	siamak	1
NCT02177695	thomas w. flaig	Principal Investigator	flaig	thomas	1
NCT02179086	aaron c. spalding	Principal Investigator	spalding	aaron	1
NCT02179086	anita mahajan	Principal Investigator	mahajan	anita	1
NCT02179086	arnab chakravarti	Principal Investigator	chakravarti	arnab	1
NCT02179086	brian d. vaillant	Principal Investigator	vaillant	brian	1
NCT02179086	daniel w. weed	Principal Investigator	weed	daniel	1
NCT02179086	david c. weksberg	Principal Investigator	weksberg	david	1
NCT02179086	helen a. shih	Principal Investigator	shih	helen	1
NCT02179086	ian r. crocker	Principal Investigator	crocker	ian	1
NCT02179086	james e. ruffer	Principal Investigator	ruffer	james	1
NCT02179086	jean-michel caudrelier	Principal Investigator	caudrelier	jean-michel	1
NCT02179086	jean-paul bahary	Principal Investigator	bahary	jean-paul	1
NCT02179086	john e. mignano	Principal Investigator	mignano	john	1
NCT02179086	joseph a. bovi	Principal Investigator	bovi	joseph	1
NCT02179086	joseph i. kang	Principal Investigator	kang	joseph	1
NCT02179086	joshua m. mammen	Principal Investigator	mammen	joshua	1
NCT02179086	kevin p. mcmullen	Principal Investigator	mcmullen	kevin	1
NCT02179086	khalid j. hirmiz	Principal Investigator	hirmiz	khalid	1
NCT02179086	lia m. halasz	Principal Investigator	halasz	lia	1
NCT02179086	mariza daras	Principal Investigator	daras	mariza	1
NCT02179086	matthew s. katz	Principal Investigator	katz	matthew	1
NCT02179086	michael m. dominello	Principal Investigator	dominello	michael	1
NCT02179086	nimisha deb	Principal Investigator	deb	nimisha	1
NCT02179086	richard l. crownover	Principal Investigator	crownover	richard	1
NCT02179086	richard l. jennelle	Principal Investigator	jennelle	richard	1
NCT02179086	robert b. ash	Principal Investigator	ash	robert	1
NCT02179086	ronny l. rotondo	Principal Investigator	rotondo	ronny	1
NCT02179086	ruben c. fragoso	Principal Investigator	fragoso	ruben	1
NCT02179086	sameer rafla-demetrious	Principal Investigator	rafla-demetrious	sameer	1
NCT02179086	simon s. lo	Principal Investigator	lo	simon	1
NCT02179086	stephen l. shiao	Principal Investigator	shiao	stephen	1
NCT02179086	timothy j. kruser	Principal Investigator	kruser	timothy	1
NCT02179086	todd a. swanson	Principal Investigator	swanson	todd	1
NCT02180217	adriana ioachimescu	Principal Investigator	ioachimescu	adriana	1
NCT02180217	anthony p. heaney	Principal Investigator	heaney	anthony	1
NCT02180217	beverly m. k. biller	Principal Investigator	biller	beverly	1
NCT02180217	john carmichael	Principal Investigator	carmichael	john	1
NCT02180698	seth pollack	Principal Investigator	pollack	seth	1
NCT02180867	alison m. friedmann	Principal Investigator	friedmann	alison	1
NCT02180867	breelyn a. wilky	Principal Investigator	wilky	breelyn	1
NCT02180867	david m. loeb	Principal Investigator	loeb	david	1
NCT02180867	douglas j. harrison	Principal Investigator	harrison	douglas	1
NCT02180867	john a. charlson	Principal Investigator	charlson	john	1
NCT02180867	karen e. mulder	Principal Investigator	mulder	karen	1
NCT02180867	karen h. albritton	Principal Investigator	albritton	karen	1
NCT02180867	kilian e. salerno	Principal Investigator	salerno	kilian	1
NCT02180867	lynn million	Principal Investigator	million	lynn	1
NCT02180867	mehmet f. okcu	Principal Investigator	okcu	mehmet	1
NCT02180867	nkechi onwuzurike	Principal Investigator	onwuzurike	nkechi	1
NCT02180867	richard b. womer	Principal Investigator	womer	richard	1
NCT02180867	suman malempati	Principal Investigator	malempati	suman	1
NCT02182440	ashita tolwani	Principal Investigator	tolwani	ashita	1
NCT02182440	frederic bellec	Principal Investigator	bellec	frederic	1
NCT02182440	illka parviainen	Principal Investigator	parviainen	illka	1
NCT02182440	jacques creteur	Principal Investigator	creteur	jacques	1
NCT02182440	laurent martin-lefevre	Principal Investigator	martin-lefevre	laurent	1
NCT02182440	michael piagnerelli	Principal Investigator	piagnerelli	michael	1
NCT02182440	miia valkonen	Principal Investigator	valkonen	miia	1
NCT02184533	susan knox	Principal Investigator	knox	susan	1
NCT02186821	sant chawla	Principal Investigator	chawla	sant	1
NCT02186821	anu goel gaba	Principal Investigator	gaba	anu	1
NCT02186821	daniel l. spitz	Principal Investigator	spitz	daniel	1
NCT02186821	erin ellis	Principal Investigator	ellis	erin	1
NCT02186821	fadi braiteh	Principal Investigator	braiteh	fadi	1
NCT02186821	george gjerset	Principal Investigator	gjerset	george	1
NCT02186821	glenn j. lesser	Principal Investigator	lesser	glenn	1
NCT02186821	herbert i. hurwitz	Principal Investigator	hurwitz	herbert	1
NCT02186821	howard safran	Principal Investigator	safran	howard	1
NCT02186821	ioana m. hinshaw	Principal Investigator	hinshaw	ioana	1
NCT02186821	julio peguero	Principal Investigator	peguero	julio	1
NCT02186821	lee s. schwartzberg	Principal Investigator	schwartzberg	lee	1
NCT02186821	richard o. giudice	Principal Investigator	giudice	richard	1
NCT02186821	robert whorf	Principal Investigator	whorf	robert	1
NCT02186821	steven dunder	Principal Investigator	dunder	steven	1
NCT02186821	thomas stanton	Principal Investigator	stanton	thomas	1
NCT02186821	young l. chae	Principal Investigator	chae	young	1
NCT02186847	theodoros tsakiridis	Principal Investigator	tsakiridis	theodoros	1
NCT02186847	amy schell	Principal Investigator	schell	amy	1
NCT02186847	bryan l. brunet	Principal Investigator	brunet	bryan	1
NCT02186847	eric h. bernicker	Principal Investigator	bernicker	eric	1
NCT02186847	gaurav marwaha	Principal Investigator	marwaha	gaurav	1
NCT02186847	gregory m. m. videtic	Principal Investigator	videtic	gregory	1
NCT02186847	heath d. skinner	Principal Investigator	skinner	heath	1
NCT02186847	james c. tucker	Principal Investigator	tucker	james	1
NCT02186847	jan m. rothman	Principal Investigator	rothman	jan	1
NCT02186847	jose g. bazan	Principal Investigator	bazan	jose	1
NCT02186847	justin rineer	Principal Investigator	rineer	justin	1
NCT02186847	kiran devisetty	Principal Investigator	devisetty	kiran	1
NCT02186847	mark v. mishra	Principal Investigator	mishra	mark	1
NCT02186847	ronald c. mcgarry	Principal Investigator	mcgarry	ronald	1
NCT02186847	shruti trehan	Principal Investigator	trehan	shruti	1
NCT02188264	hanna k. sanoff	Principal Investigator	sanoff	hanna	1
NCT02193282	amy c. bessnow	Principal Investigator	bessnow	amy	1
NCT02193282	ashish saxena	Principal Investigator	saxena	ashish	1
NCT02193282	ashita talsania	Principal Investigator	talsania	ashita	1
NCT02193282	barbara j. gitlitz	Principal Investigator	gitlitz	barbara	1
NCT02193282	boone w. goodgame	Principal Investigator	goodgame	boone	1
NCT02193282	brian j. heller	Principal Investigator	heller	brian	1
NCT02193282	christopher j. trauth	Principal Investigator	trauth	christopher	1
NCT02193282	edgardo s. santos castillero	Principal Investigator	castillero	edgardo	1
NCT02193282	fahd rahman	Principal Investigator	rahman	fahd	1
NCT02193282	gene g. finley	Principal Investigator	finley	gene	1
NCT02193282	geoffrey r. oxnard	Principal Investigator	oxnard	geoffrey	1
NCT02193282	giuseppe giaccone	Principal Investigator	giaccone	giuseppe	1
NCT02193282	grace k. dy	Principal Investigator	dy	grace	1
NCT02193282	gregory a. otterson	Principal Investigator	otterson	gregory	1
NCT02193282	heather a. wakelee	Principal Investigator	wakelee	heather	1
NCT02193282	ian rabinowitz	Principal Investigator	rabinowitz	ian	1
NCT02193282	jamie e. chaft	Principal Investigator	chaft	jamie	1
NCT02193282	jennifer t. eubanks	Principal Investigator	eubanks	jennifer	1
NCT02193282	john c. kucharczuk	Principal Investigator	kucharczuk	john	1
NCT02193282	john h. vu	Principal Investigator	vu	john	1
NCT02193282	jonathan w. riess	Principal Investigator	riess	jonathan	1
NCT02193282	joseph aisner	Principal Investigator	aisner	joseph	1
NCT02193282	joshua p. raff	Principal Investigator	raff	joshua	1
NCT02193282	kasra karamlou	Principal Investigator	karamlou	kasra	1
NCT02193282	mark r. hancock	Principal Investigator	hancock	mark	1
NCT02193282	mei tang	Principal Investigator	tang	mei	1
NCT02193282	mohammed almubarak	Principal Investigator	almubarak	mohammed	1
NCT02193282	nadeem ikhlaque	Principal Investigator	ikhlaque	nadeem	1
NCT02193282	naiyer a. rizvi	Principal Investigator	rizvi	naiyer	1
NCT02193282	omar al ustwani	Principal Investigator	ustwani	omar	1
NCT02193282	patrick m. forde	Principal Investigator	forde	patrick	1
NCT02193282	preston s. gable	Principal Investigator	gable	preston	1
NCT02193282	qamar u. zaman	Principal Investigator	zaman	qamar	1
NCT02193282	radhika rachamalla	Principal Investigator	rachamalla	radhika	1
NCT02193282	raja mudad	Principal Investigator	mudad	raja	1
NCT02193282	richard d. hall	Principal Investigator	hall	richard	1
NCT02193282	roland t. skeel	Principal Investigator	skeel	roland	1
NCT02193282	ronald b. natale	Principal Investigator	natale	ronald	1
NCT02193282	sharon d. luikart	Principal Investigator	luikart	sharon	1
NCT02193282	taofeek k. owonikoko	Principal Investigator	owonikoko	taofeek	1
NCT02193282	ticiana b. leal	Principal Investigator	leal	ticiana	1
NCT02193282	william e. nibley	Principal Investigator	nibley	william	1
NCT02193282	william j. tester	Principal Investigator	tester	william	1
NCT02194829	cheng chee	Principal Investigator	chee	cheng	1
NCT02194829	efrat dotan	Principal Investigator	dotan	efrat	1
NCT02194829	jennifer r. eads	Principal Investigator	eads	jennifer	1
NCT02201992	ariel e. birnbaum	Principal Investigator	birnbaum	ariel	1
NCT02201992	flavio w. kruter	Principal Investigator	kruter	flavio	1
NCT02201992	james l. wells	Principal Investigator	wells	james	1
NCT02201992	john a. howington	Principal Investigator	howington	john	1
NCT02201992	mark a. socinski	Principal Investigator	socinski	mark	1
NCT02201992	priya k. gopalan	Principal Investigator	gopalan	priya	1
NCT02201992	silviya v. velinova	Principal Investigator	velinova	silviya	1
NCT02213003	rodolfo alejandro	Principal Investigator	alejandro	rodolfo	1
NCT02216890	andres forero-torres	Principal Investigator	forero-torres	andres	1
NCT02219737	craig sauter	Principal Investigator	sauter	craig	1
NCT02227251	achiel van hoof	Principal Investigator	hoof	achiel	1
NCT02227251	Ă¡gnes nagy	Principal Investigator	nagy	Ă¡gnes	1
NCT02227251	alberto fabbri	Principal Investigator	fabbri	alberto	1
NCT02227251	andrĂ¡s rosta	Principal Investigator	rosta	andrĂ¡s	1
NCT02227251	andreas petzer	Principal Investigator	petzer	andreas	1
NCT02227251	andreas viardot	Principal Investigator	viardot	andreas	1
NCT02227251	anke franzke	Principal Investigator	franzke	anke	1
NCT02227251	armando lopez-guillermo	Principal Investigator	lopez-guillermo	armando	1
NCT02227251	c. babis andreadis	Principal Investigator	andreadis	c.	1
NCT02227251	carlos panizo	Principal Investigator	panizo	carlos	1
NCT02227251	christoph tinchon	Principal Investigator	tinchon	christoph	1
NCT02227251	darjana jovanovic	Principal Investigator	jovanovic	darjana	1
NCT02227251	dolores caballero barrigon	Principal Investigator	barrigon	dolores	1
NCT02227251	dries deeren	Principal Investigator	deeren	dries	1
NCT02227251	elly lugtenburg	Principal Investigator	lugtenburg	elly	1
NCT02227251	elvira altai	Principal Investigator	altai	elvira	1
NCT02227251	emmanuel fleck	Principal Investigator	fleck	emmanuel	1
NCT02227251	eric jacobsen	Principal Investigator	jacobsen	eric	1
NCT02227251	eric jourdan	Principal Investigator	jourdan	eric	1
NCT02227251	franck morschhauser	Principal Investigator	morschhauser	franck	1
NCT02227251	fritz offner	Principal Investigator	offner	fritz	1
NCT02227251	george follows	Principal Investigator	follows	george	1
NCT02227251	georgi mihaylov	Principal Investigator	mihaylov	georgi	1
NCT02227251	gianluca gaidano	Principal Investigator	gaidano	gianluca	1
NCT02227251	guido gini	Principal Investigator	gini	guido	1
NCT02227251	guillaume cartron	Principal Investigator	cartron	guillaume	1
NCT02227251	hendrik veelken	Principal Investigator	veelken	hendrik	1
NCT02227251	irit avivi	Principal Investigator	avivi	irit	1
NCT02227251	jaime perez de oteyza	Principal Investigator	oteyza	jaime	1
NCT02227251	jan cerny	Principal Investigator	cerny	jan	1
NCT02227251	jan zaucha	Principal Investigator	zaucha	jan	1
NCT02227251	josee zijlstra	Principal Investigator	zijlstra	josee	1
NCT02227251	krzysztof warzocha	Principal Investigator	warzocha	krzysztof	1
NCT02227251	lana golubovic macukanovic	Principal Investigator	macukanovic	lana	1
NCT02227251	liana gercheva	Principal Investigator	gercheva	liana	1
NCT02227251	lothar bergmann	Principal Investigator	bergmann	lothar	1
NCT02227251	marco ladetto	Principal Investigator	ladetto	marco	1
NCT02227251	mareike tometten	Principal Investigator	tometten	mareike	1
NCT02227251	marie maerevoet	Principal Investigator	maerevoet	marie	1
NCT02227251	massimo aglietta	Principal Investigator	aglietta	massimo	1
NCT02227251	mercedes gironella	Principal Investigator	gironella	mercedes	1
NCT02227251	michael fridrik	Principal Investigator	fridrik	michael	1
NCT02227251	milena todorovic	Principal Investigator	todorovic	milena	1
NCT02227251	nagesh kalakonda	Principal Investigator	kalakonda	nagesh	1
NCT02227251	nenad milanovic	Principal Investigator	milanovic	nenad	1
NCT02227251	nicole straetmans	Principal Investigator	straetmans	nicole	1
NCT02227251	oberic lucie	Principal Investigator	lucie	oberic	1
NCT02227251	ofer shipilberg	Principal Investigator	shipilberg	ofer	1
NCT02227251	peter neumeister	Principal Investigator	neumeister	peter	1
NCT02227251	pier paolo fattori	Principal Investigator	fattori	pier	1
NCT02227251	raya petrova	Principal Investigator	petrova	raya	1
NCT02227251	reda bouabdallah	Principal Investigator	bouabdallah	reda	1
NCT02227251	rene-olivier casanovas	Principal Investigator	casanovas	rene-olivier	1
NCT02227251	richard delarue	Principal Investigator	delarue	richard	1
NCT02227251	richard greil	Principal Investigator	greil	richard	1
NCT02227251	sarit assouline	Principal Investigator	assouline	sarit	1
NCT02227251	shimrit ringelstein	Principal Investigator	ringelstein	shimrit	1
NCT02227251	slobodan marjanovic	Principal Investigator	marjanovic	slobodan	1
NCT02227251	stefano sacchi	Principal Investigator	sacchi	stefano	1
NCT02227251	tarun kewalramani	Principal Investigator	kewalramani	tarun	1
NCT02227251	thomas weber	Principal Investigator	weber	thomas	1
NCT02227251	tomasz wrĂ³bel	Principal Investigator	wrĂ³bel	tomasz	1
NCT02227251	ulrich jaeger	Principal Investigator	jaeger	ulrich	1
NCT02227251	vasko graklanov	Principal Investigator	graklanov	vasko	1
NCT02227251	wolfgang willenbacher	Principal Investigator	willenbacher	wolfgang	1
NCT02227251	zoran milojevic	Principal Investigator	milojevic	zoran	1
NCT02227251	zorica cvetkovic	Principal Investigator	cvetkovic	zorica	1
NCT02228096	eneida nemecek	Principal Investigator	nemecek	eneida	1
NCT02234180	yelena janjigian	Principal Investigator	janjigian	yelena	1
NCT02240719	mehrdad abedi	Principal Investigator	abedi	mehrdad	1
NCT02243605	antoine thyss	Principal Investigator	thyss	antoine	1
NCT02243605	christine chevreau	Principal Investigator	chevreau	christine	1
NCT02243605	emmanuelle bompas	Principal Investigator	bompas	emmanuelle	1
NCT02243605	florence duffaud	Principal Investigator	duffaud	florence	1
NCT02243605	natacha entz-werle	Principal Investigator	entz-werle	natacha	1
NCT02243605	nicolas p. penel	Principal Investigator	penel	nicolas	1
NCT02243605	sophie piperno-neumann	Principal Investigator	piperno-neumann	sophie	1
NCT02245737	alberto manzor	Principal Investigator	manzor	alberto	1
NCT02245737	andrew budson	Principal Investigator	budson	andrew	1
NCT02245737	concetta forchetti	Principal Investigator	forchetti	concetta	1
NCT02245737	enrique pelayo	Principal Investigator	pelayo	enrique	1
NCT02245737	evelyn lopez-brignoni	Principal Investigator	lopez-brignoni	evelyn	1
NCT02245737	francisco miranda	Principal Investigator	miranda	francisco	1
NCT02245737	franco sicuro	Principal Investigator	sicuro	franco	1
NCT02245737	inna yuryev-golger	Principal Investigator	yuryev-golger	inna	1
NCT02245737	ivonne jimenez	Principal Investigator	jimenez	ivonne	1
NCT02245737	james mastrianni	Principal Investigator	mastrianni	james	1
NCT02245737	jaron winston	Principal Investigator	winston	jaron	1
NCT02245737	jeffrey english	Principal Investigator	english	jeffrey	1
NCT02245737	john carman	Principal Investigator	carman	john	1
NCT02245737	john stoukides	Principal Investigator	stoukides	john	1
NCT02245737	jose gamez	Principal Investigator	gamez	jose	1
NCT02245737	joshua shua haim	Principal Investigator	haim	joshua	1
NCT02245737	kelley yokum	Principal Investigator	yokum	kelley	1
NCT02245737	kevin radbill	Principal Investigator	radbill	kevin	1
NCT02245737	kinga szigeti	Principal Investigator	szigeti	kinga	1
NCT02245737	laszlo mate	Principal Investigator	mate	laszlo	1
NCT02245737	lawrence honig	Principal Investigator	honig	lawrence	1
NCT02245737	lisa catapano-friedman	Principal Investigator	catapano-friedman	lisa	1
NCT02245737	lorraine spikol	Principal Investigator	spikol	lorraine	1
NCT02245737	marc agronin	Principal Investigator	agronin	marc	1
NCT02245737	mary stedman	Principal Investigator	stedman	mary	1
NCT02245737	michelle papka	Principal Investigator	papka	michelle	1
NCT02245737	mohammad bolouri	Principal Investigator	bolouri	mohammad	1
NCT02245737	noah gilson	Principal Investigator	gilson	noah	1
NCT02245737	odilon alvarado	Principal Investigator	alvarado	odilon	1
NCT02245737	omid omidvar	Principal Investigator	omidvar	omid	1
NCT02245737	puneet chandak	Principal Investigator	chandak	puneet	1
NCT02245737	richard lafrance	Principal Investigator	lafrance	richard	1
NCT02245737	robert keyes	Principal Investigator	keyes	robert	1
NCT02245737	robert riesenberg	Principal Investigator	riesenberg	robert	1
NCT02245737	william julio	Principal Investigator	julio	william	1
[truncated: 8,468 more rows]

## Sheet: 21477
nct_number	last_name	role	sur_name	first_name	sur_name_count
NCT00045968	linda liau	Principal Investigator	liau	linda	2
NCT00045968	marnix l. bosch	Study Director	bosch	marnix	4
NCT00062868	helen e heslop	Principal Investigator	heslop	helen	5
NCT00079417	debra friedman	Principal Investigator	friedman	debra	18
NCT00081263	janet rader	Principal Investigator	rader	janet	3
NCT00083083	mitchell machtay	Study Chair	machtay	mitchell	2
NCT00085098	jeffrey c. allen	Study Chair	allen	jeffrey	27
NCT00098787	jean l. grem	Study Chair	grem	jean	2
NCT00099086	david marshall	Principal Investigator	marshall	david	8
NCT00100802	regina jakacki	Study Chair	jakacki	regina	2
NCT00102908	jeannie s. huang	Principal Investigator	huang	jeannie	36
NCT00103285	kelly maloney	Principal Investigator	maloney	kelly	7
NCT00104923	ann mohrbacher	Study Chair	mohrbacher	ann	2
NCT00108745	larry copeland	Principal Investigator	copeland	larry	2
NCT00114140	barbara j. fisher	Principal Investigator	fisher	barbara	17
NCT00114140	david r. macdonald	Study Chair	macdonald	david	10
NCT00114140	glenn j. lesser	Study Chair	lesser	glenn	3
NCT00114231	julio garcia-aguilar	Study Chair	garcia-aguilar	julio	2
NCT00114738	wyndham h wilson	Principal Investigator	wilson	wyndham	28
NCT00115778	selim m arcasoy	Principal Investigator	arcasoy	selim	2
NCT00116142	anthony v. d'amico	Principal Investigator	d'amico	anthony	2
NCT00117936	nabil dib	Principal Investigator	dib	nabil	2
NCT00118209	andrew d. zelenetz	Study Chair	zelenetz	andrew	3
NCT00118209	wyndham h. wilson	Study Chair	wilson	wyndham	28
NCT00118274	craig l. slingluff	Principal Investigator	slingluff	craig	6
NCT00118352	brenda sandmaier	Principal Investigator	sandmaier	brenda	5
NCT00121251	scott tagawa	Principal Investigator	tagawa	scott	7
NCT00122005	bernard fox	Principal Investigator	fox	bernard	24
NCT00126581	pasi janne	Principal Investigator	janne	pasi	3
NCT00127205	alexander h paterson	Study Chair	paterson	alexander	5
NCT00127205	carla i. falkson	Study Chair	falkson	carla	2
NCT00127205	elizabeth c. dees	Study Chair	dees	elizabeth	4
NCT00127205	julie r. gralow	Study Chair	gralow	julie	2
NCT00127205	robert b. livingston	Study Chair	livingston	robert	3
NCT00129740	jorge cortes	Principal Investigator	cortes	jorge	9
NCT00130117	christos s mantzoros	Principal Investigator	mantzoros	christos	2
NCT00132301	bruce montgomery	Study Chair	montgomery	bruce	15
NCT00132301	daniel lin	Study Chair	lin	daniel	59
NCT00132743	don cutlip	Principal Investigator	cutlip	don	2
NCT00132743	timothy murphy	Principal Investigator	murphy	timothy	28
NCT00134030	neyssa marina	Principal Investigator	marina	neyssa	2
NCT00134056	david i. quinn	Study Chair	quinn	david	7
NCT00134056	maha hadi a. hussain	Study Chair	hussain	maha	10
NCT00134056	primo n. lara	Study Chair	lara	primo	3
NCT00134082	richard ambinder	Study Chair	ambinder	richard	3
NCT00135200	mark kaminski	Principal Investigator	kaminski	mark	3
NCT00147914	jacquelynne corey	Principal Investigator	corey	jacquelynne	3
NCT00151203	ruben niesvizky	Principal Investigator	niesvizky	ruben	4
NCT00154180	dennis m black	Principal Investigator	black	dennis	9
NCT00154180	matthew budoff	Principal Investigator	budoff	matthew	3
NCT00154180	michael mendelsohn	Principal Investigator	mendelsohn	michael	3
NCT00154180	s mitchell harman	Study Director	harman	s	3
NCT00184015	david quinn	Principal Investigator	quinn	david	7
NCT00186888	ibrahim qaddoumi	Principal Investigator	qaddoumi	ibrahim	2
NCT00195624	danielle m townsley	Principal Investigator	townsley	danielle	2
NCT00201760	kari kendra	Principal Investigator	kendra	kari	2
NCT00203411	randy hecht	Study Chair	hecht	randy	4
NCT00205504	kai i cheang	Principal Investigator	cheang	kai	2
NCT00214747	kurt barnhart	Principal Investigator	barnhart	kurt	3
NCT00214838	donald picker	Study Director	picker	donald	2
NCT00217594	christopher s hourigan	Principal Investigator	hourigan	christopher	2
NCT00217737	al benson	Principal Investigator	benson	al	13
NCT00225537	charles t leach	Principal Investigator	leach	charles	3
NCT00227019	heather a. wakelee	Principal Investigator	wakelee	heather	4
NCT00227461	a.m. barrett	Principal Investigator	barrett	a.m.	6
NCT00227617	emily k. bergsland	Principal Investigator	bergsland	emily	2
NCT00232505	lisa a. carey	Principal Investigator	carey	lisa	8
NCT00233324	abbot r. laptook	Principal Investigator	laptook	abbot	4
NCT00233324	abhik das	Principal Investigator	das	abhik	5
NCT00233324	barbara j. stoll	Principal Investigator	stoll	barbara	6
NCT00233324	brenda b. poindexter	Principal Investigator	poindexter	brenda	5
NCT00233324	edward f. bell	Principal Investigator	bell	edward	16
NCT00233324	ivan d. frantz iii	Principal Investigator	iii	ivan	9
NCT00233324	kathleen a. kennedy	Principal Investigator	kennedy	kathleen	17
NCT00233324	krisa p. van meurs	Principal Investigator	meurs	krisa	5
NCT00233324	kristi l. watterberg	Principal Investigator	watterberg	kristi	4
NCT00233324	kurt schibler	Principal Investigator	schibler	kurt	2
NCT00233324	michele c. walsh	Principal Investigator	walsh	michele	18
NCT00233324	neil n. finer	Principal Investigator	finer	neil	2
NCT00233324	pablo j. sanchez	Principal Investigator	sanchez	pablo	11
NCT00233324	ronald n. goldberg	Principal Investigator	goldberg	ronald	30
NCT00233324	seetha shankaran	Principal Investigator	shankaran	seetha	2
NCT00233324	waldemar a. carlo	Principal Investigator	carlo	waldemar	5
NCT00233454	jason robert gotlib	Principal Investigator	gotlib	jason	3
NCT00233987	eileen p. smith	Study Chair	smith	eileen	133
NCT00233987	patrick j. stiff	Study Chair	stiff	patrick	6
NCT00234052	jyoti d. patel	Study Chair	patel	jyoti	68
NCT00235053	eli o meltzer	Principal Investigator	meltzer	eli	10
NCT00237068	benjamin d. gold	Principal Investigator	gold	benjamin	7
NCT00238238	john p. leonard	Study Chair	leonard	john	8
NCT00238433	richard maziarz	Study Chair	maziarz	richard	3
NCT00242593	suzanne craft	Principal Investigator	craft	suzanne	4
NCT00244972	david hong	Principal Investigator	hong	david	27
NCT00247624	w. vaughn mccall	Principal Investigator	mccall	w.	3
NCT00248287	joyce a. o'shaughnessy	Principal Investigator	o'shaughnessy	joyce	8
NCT00248495	grace k. dy	Principal Investigator	dy	grace	3
NCT00248521	ian r. judson	Study Chair	judson	ian	2
NCT00249691	bankole johnson	Principal Investigator	johnson	bankole	57
NCT00254410	william g. wierda	Principal Investigator	wierda	william	4
NCT00254592	rita mehta	Principal Investigator	mehta	rita	18
NCT00255346	hagop m kantarjian	Principal Investigator	kantarjian	hagop	5
NCT00255801	david j. straus	Principal Investigator	straus	david	2
NCT00255801	steven m. horwitz	Principal Investigator	horwitz	steven	11
NCT00256308	ignatius ou	Principal Investigator	ou	ignatius	6
NCT00258687	f. stephen hodi	Principal Investigator	hodi	f.	5
NCT00262067	leonardo faoro	Study Director	faoro	leonardo	2
NCT00265278	reese jones	Principal Investigator	jones	reese	55
NCT00265759	matthew j. ellis	Study Chair	ellis	matthew	14
NCT00265798	hedy kindler	Principal Investigator	kindler	hedy	4
NCT00265850	alan venook	Study Chair	venook	alan	2
NCT00265941	david rosenthal	Principal Investigator	rosenthal	david	13
NCT00268385	patrick wen	Principal Investigator	wen	patrick	5
NCT00270959	douglas f. zatzick	Principal Investigator	zatzick	douglas	2
NCT00271505	william n. william jr.	Principal Investigator	jr.	william	10
NCT00274924	lode j. swinnen	Study Chair	swinnen	lode	4
NCT00274937	carlos rodriguez-galindo	Principal Investigator	rodriguez-galindo	carlos	2
NCT00274950	juliet hale	Principal Investigator	hale	juliet	6
NCT00275067	jeffrey raizer	Principal Investigator	raizer	jeffrey	4
NCT00276783	jeffrey j. raizer	Study Chair	raizer	jeffrey	4
NCT00278148	nathan pennell	Study Chair	pennell	nathan	2
NCT00278343	holger hirte	Principal Investigator	hirte	holger	2
NCT00278538	richard burt	Principal Investigator	burt	richard	5
NCT00282100	alex chang	Principal Investigator	chang	alex	62
NCT00287924	martin w. english	Study Chair	english	martin	2
NCT00288015	mark agulnik	Principal Investigator	agulnik	mark	3
NCT00288080	howard m. sandler	Principal Investigator	sandler	howard	8
NCT00288080	leonard g. gomella	Study Chair	gomella	leonard	2
NCT00288080	seth rosenthal	Study Chair	rosenthal	seth	13
NCT00288093	tanios bekaii-saab	Principal Investigator	bekaii-saab	tanios	2
NCT00288873	emily m stein	Principal Investigator	stein	emily	43
NCT00290498	luis e. fayad	Principal Investigator	fayad	luis	2
NCT00293501	deborah l. ornstein	Study Chair	ornstein	deborah	2
NCT00294658	gary cutter	Principal Investigator	cutter	gary	3
NCT00294658	gil wolfe	Principal Investigator	wolfe	gil	8
NCT00295373	michael g flynn	Study Director	flynn	michael	7
NCT00295841	bayard l. powell	Study Chair	powell	bayard	12
NCT00295893	george somlo	Principal Investigator	somlo	george	5
NCT00295932	john f. gerecitano	Study Chair	gerecitano	john	3
NCT00298155	peter s. nelson	Principal Investigator	nelson	peter	24
NCT00298155	r. bruce montgomery	Principal Investigator	montgomery	r.	15
NCT00299962	daniel h. sterman	Principal Investigator	sterman	daniel	2
NCT00300807	john andrews	Study Director	andrews	john	8
NCT00301067	timothy m. kuzel	Study Chair	kuzel	timothy	4
NCT00301093	martha wadleigh	Principal Investigator	wadleigh	martha	2
NCT00301925	david cameron	Study Chair	cameron	david	6
NCT00302003	frank keller	Principal Investigator	keller	frank	9
NCT00304031	mark r. gilbert	Principal Investigator	gilbert	mark	12
NCT00304031	minesh p. mehta	Study Chair	mehta	minesh	18
NCT00307151	paul palumbo	Study Chair	palumbo	paul	4
NCT00309907	gregory yanik	Principal Investigator	yanik	gregory	2
NCT00309985	christopher sweeney	Study Chair	sweeney	christopher	5
NCT00310037	lawrence d. kaplan	Study Chair	kaplan	lawrence	23
NCT00310180	joseph sparano	Principal Investigator	sparano	joseph	5
NCT00311805	douglas w. losordo	Principal Investigator	losordo	douglas	2
NCT00313586	steven gore	Principal Investigator	gore	steven	10
NCT00314925	rudin charles	Study Chair	charles	rudin	7
NCT00315341	andrew saxon	Principal Investigator	saxon	andrew	4
NCT00315341	walter ling	Principal Investigator	ling	walter	3
NCT00315627	rodolfo alejandro	Principal Investigator	alejandro	rodolfo	2
NCT00316862	david h. ilson	Study Chair	ilson	david	2
NCT00316888	joseph a. sparano	Study Chair	sparano	joseph	5
NCT00316888	madhur k. garg	Study Chair	garg	madhur	12
NCT00317603	beth overmoyer	Principal Investigator	overmoyer	beth	3
NCT00319839	s.-h. ignatius ou	Principal Investigator	ou	s.-h.	6
NCT00321685	jerome landry	Principal Investigator	landry	jerome	5
NCT00322023	daniel c. javitt	Principal Investigator	javitt	daniel	3
NCT00323063	deborah r. toppmeyer	Principal Investigator	toppmeyer	deborah	3
NCT00324805	heather wakelee	Principal Investigator	wakelee	heather	4
NCT00325286	sriram ramaswamy	Principal Investigator	ramaswamy	sriram	5
NCT00329043	amado zurita	Principal Investigator	zurita	amado	2
NCT00329719	kurt jaeckle	Principal Investigator	jaeckle	kurt	2
NCT00331630	virginia g. kaklamani	Principal Investigator	kaklamani	virginia	2
NCT00331760	anuja jhingran	Study Chair	jhingran	anuja	2
NCT00334672	vasanta nanduri	Study Chair	nanduri	vasanta	2
NCT00334737	adam rosenberg	Principal Investigator	rosenberg	adam	17
NCT00334737	robert d christensen	Principal Investigator	christensen	robert	7
NCT00334737	robin k ohls	Principal Investigator	ohls	robin	2
NCT00334789	thehang luu	Principal Investigator	luu	thehang	2
NCT00335868	ronald paquette	Study Chair	paquette	ronald	4
NCT00336063	wen-son hsieh	Principal Investigator	hsieh	wen-son	7
NCT00347828	michael b raizman	Principal Investigator	raizman	michael	2
NCT00347828	sandra y cho	Study Director	cho	sandra	16
NCT00348816	gregory p. swanson	Study Chair	swanson	gregory	7
NCT00348946	judith l. ross	Principal Investigator	ross	judith	21
NCT00350701	paresh dandona	Principal Investigator	dandona	paresh	4
NCT00351299	gerald l weinhouse	Principal Investigator	weinhouse	gerald	3
NCT00352027	monika metzger	Principal Investigator	metzger	monika	4
NCT00352794	srdan verstovsek	Principal Investigator	verstovsek	srdan	3
NCT00354744	brenda weigel	Study Chair	weigel	brenda	2
NCT00354744	carola a arndt	Study Chair	arndt	carola	2
NCT00354835	douglas hawkins	Principal Investigator	hawkins	douglas	13
NCT00357448	lupe salazar	Principal Investigator	salazar	lupe	2
NCT00361244	andrew x. zhu	Principal Investigator	zhu	andrew	13
NCT00361296	b. douglas smith	Principal Investigator	smith	b.	133
NCT00364390	bartley p griffith	Principal Investigator	griffith	bartley	4
NCT00364598	kenneth b margulies	Principal Investigator	margulies	kenneth	2
NCT00364598	y. joseph woo	Principal Investigator	woo	y.	4
NCT00369317	jeffrey taub	Principal Investigator	taub	jeffrey	6
NCT00369707	andrew m. evens	Principal Investigator	evens	andrew	5
NCT00371033	lee nyberg	Study Director	nyberg	lee	4
NCT00372515	bruce johnson	Principal Investigator	johnson	bruce	57
NCT00372593	richard aplenc	Study Chair	aplenc	richard	4
NCT00372619	bassem i. razzouk	Study Chair	razzouk	bassem	2
NCT00372619	todd cooper	Study Chair	cooper	todd	21
NCT00372905	jane winter	Principal Investigator	winter	jane	7
NCT00376688	gini fleming	Principal Investigator	fleming	gini	7
NCT00376961	richard i. fisher	Study Chair	fisher	richard	17
NCT00376961	steven h. bernstein	Study Chair	bernstein	steven	21
NCT00378105	paul richardson	Principal Investigator	richardson	paul	9
NCT00378703	keith flaherty	Principal Investigator	flaherty	keith	7
NCT00379340	david dix	Principal Investigator	dix	david	2
NCT00380029	raj s. pruthi	Principal Investigator	pruthi	raj	2
NCT00380679	daniel fishbein	Principal Investigator	fishbein	daniel	2
NCT00381641	jonas de souza	Principal Investigator	souza	jonas	11
NCT00381797	sridharan gururangan	Principal Investigator	gururangan	sridharan	3
NCT00382018	daniel f. hayes	Study Chair	hayes	daniel	6
NCT00382018	eric p. winer	Study Chair	winer	eric	4
NCT00382070	norman wolmark	Principal Investigator	wolmark	norman	2
NCT00382109	michael pulsipher	Principal Investigator	pulsipher	michael	2
NCT00382200	virginia klimek	Study Chair	klimek	virginia	3
NCT00383851	gilad gordon	Study Director	gordon	gilad	29
NCT00383994	issa f. khouri	Principal Investigator	khouri	issa	2
NCT00384176	jane robertson	Study Director	robertson	jane	12
NCT00385502	michael h. silverman	Study Director	silverman	michael	29
NCT00387075	danna jennings	Principal Investigator	jennings	danna	9
NCT00387530	william l. read	Study Chair	read	william	7
NCT00389038	scott w. powers	Principal Investigator	powers	scott	4
NCT00389610	daniel a. laheru	Principal Investigator	laheru	daniel	3
NCT00390000	julian molina	Principal Investigator	molina	julian	3
NCT00390325	manisha shah	Principal Investigator	shah	manisha	54
NCT00390455	harold burstein	Principal Investigator	burstein	harold	4
NCT00390767	sam l teichman	Study Director	teichman	sam	2
NCT00390793	farhad ravandi-kashani	Principal Investigator	ravandi-kashani	farhad	3
NCT00392015	cindy tamminga	Principal Investigator	tamminga	cindy	2
NCT00392054	carlos a morillo	Principal Investigator	morillo	carlos	3
NCT00392353	lewis silverman	Principal Investigator	silverman	lewis	29
NCT00392951	david t. teachey	Principal Investigator	teachey	david	5
NCT00392990	leo gordon	Principal Investigator	gordon	leo	29
NCT00394433	peter enzinger	Principal Investigator	enzinger	peter	3
NCT00396019	jean tersak	Principal Investigator	tersak	jean	5
NCT00397579	arthur e. frankel	Principal Investigator	frankel	arthur	11
NCT00397917	jeffrey murray	Principal Investigator	murray	jeffrey	13
NCT00398450	gregory a. daniels	Principal Investigator	daniels	gregory	6
NCT00400374	dong shin	Principal Investigator	shin	dong	5
NCT00400816	david m. peereboom	Study Chair	peereboom	david	2
NCT00400946	lewis b. silverman	Principal Investigator	silverman	lewis	29
NCT00401817	john p leonard	Principal Investigator	leonard	john	8
NCT00402779	vassiliki papadimitrakopoulou	Principal Investigator	papadimitrakopoulou	vassiliki	8
NCT00405587	henry hsu	Study Director	hsu	henry	26
NCT00407381	diana do	Principal Investigator	do	diana	5
NCT00408005	stuart winter	Principal Investigator	winter	stuart	7
NCT00408499	david r. gandara	Study Chair	gandara	david	2
NCT00409383	anna c pavlick	Principal Investigator	pavlick	anna	3
NCT00410553	rakesh goel	Principal Investigator	goel	rakesh	3
NCT00410605	natalie callander	Principal Investigator	callander	natalie	2
NCT00410813	anne f. schott	Study Chair	schott	anne	5
NCT00410813	catherine van poznak	Study Chair	poznak	catherine	2
NCT00410956	william r. jarnagin	Principal Investigator	jarnagin	william	3
NCT00411086	nathan fowler	Principal Investigator	fowler	nathan	17
NCT00411723	david mattson	Principal Investigator	mattson	david	4
NCT00411723	sharon lynch	Principal Investigator	lynch	sharon	10
NCT00411723	theodore r brown	Principal Investigator	brown	theodore	91
NCT00411723	vijayshree yadav	Principal Investigator	yadav	vijayshree	2
NCT00414076	robert coleman	Principal Investigator	coleman	robert	13
NCT00414648	bruce trapnell	Principal Investigator	trapnell	bruce	2
NCT00414648	frank mccormack	Principal Investigator	mccormack	frank	6
NCT00416598	william blum	Principal Investigator	blum	william	11
NCT00417560	carolyn bridges	Principal Investigator	bridges	carolyn	3
NCT00417794	laura j mcguinn	Principal Investigator	mcguinn	laura	4
NCT00418496	j. paul monk	Principal Investigator	monk	j.	9
NCT00419562	jeff krischer	Principal Investigator	krischer	jeff	3
NCT00422799	irene ghobrial	Principal Investigator	ghobrial	irene	5
NCT00423293	lisa a. kachnic	Study Chair	kachnic	lisa	2
NCT00423514	farid boulad	Principal Investigator	boulad	farid	4
NCT00423735	andrew lassman	Principal Investigator	lassman	andrew	4
NCT00423917	winston tan	Study Chair	tan	winston	15
NCT00425607	mark w kieran	Study Chair	kieran	mark	4
NCT00425802	craig moskowitz	Principal Investigator	moskowitz	craig	5
NCT00425802	hugo r. castro-malaspina	Principal Investigator	castro-malaspina	hugo	2
NCT00425802	juliet barker	Principal Investigator	barker	juliet	8
NCT00426764	kenichi takeshita	Study Director	takeshita	kenichi	2
NCT00428298	jennifer l payne	Principal Investigator	payne	jennifer	7
NCT00428922	bhuvaneswari ramaswamy	Principal Investigator	ramaswamy	bhuvaneswari	5
NCT00433511	kathy miller	Principal Investigator	miller	kathy	76
NCT00433550	robert mcwilliams	Study Chair	mcwilliams	robert	3
NCT00436267	kenneth l. pennington	Study Chair	pennington	kenneth	2
NCT00436332	howard l. west	Study Chair	west	howard	11
NCT00436852	elizabeth fox	Principal Investigator	fox	elizabeth	24
NCT00438256	theodore hong	Principal Investigator	hong	theodore	27
NCT00438802	thomas e. witzig	Study Chair	witzig	thomas	3
NCT00438841	william i. bensinger	Principal Investigator	bensinger	william	3
NCT00439465	kenneth meehan	Principal Investigator	meehan	kenneth	3
NCT00441142	patrick y wen	Principal Investigator	wen	patrick	5
NCT00442130	catherine j. wu	Principal Investigator	wu	catherine	42
NCT00442533	ebrahim delpassand	Principal Investigator	delpassand	ebrahim	4
NCT00445692	leona holmberg	Principal Investigator	holmberg	leona	2
NCT00445887	gus rodriguez	Study Chair	rodriguez	gus	31
NCT00448357	thomas c. shea	Principal Investigator	shea	thomas	6
NCT00449657	paul walker	Principal Investigator	walker	paul	19
NCT00450450	stephan a. grupp	Principal Investigator	grupp	stephan	5
NCT00450463	ravi a madan	Principal Investigator	madan	ravi	4
NCT00453388	hans-peter kiem	Principal Investigator	kiem	hans-peter	2
NCT00454168	craig s. rosenfeld	Study Chair	rosenfeld	craig	7
NCT00454389	pravin dugel	Principal Investigator	dugel	pravin	2
NCT00455312	jakub tolar	Principal Investigator	tolar	jakub	3
NCT00455689	hadine joffe	Principal Investigator	joffe	hadine	3
NCT00457639	abhimanyu garg	Principal Investigator	garg	abhimanyu	12
NCT00457769	anna m barrett	Principal Investigator	barrett	anna	6
NCT00458653	david avigan	Principal Investigator	avigan	david	5
NCT00460031	jorge garcia	Principal Investigator	garcia	jorge	24
NCT00460031	matthew m. cooney	Principal Investigator	cooney	matthew	4
NCT00460174	william small	Study Chair	small	william	11
NCT00460239	eric c strain	Principal Investigator	strain	eric	3
NCT00461045	steven d reich	Study Director	reich	steven	4
NCT00464620	scott schuetze	Principal Investigator	schuetze	scott	2
NCT00464711	dan iosifescu	Principal Investigator	iosifescu	dan	4
NCT00465491	dr. hazel breitz	Study Director	breitz	dr.	2
NCT00466661	bryan k tolliver	Principal Investigator	tolliver	bryan	3
NCT00466661	kathleen t brady	Study Director	brady	kathleen	4
NCT00466895	leslie andritsos	Principal Investigator	andritsos	leslie	2
NCT00468117	james f. markmann	Principal Investigator	markmann	james	4
NCT00468169	everett e vokes	Principal Investigator	vokes	everett	4
NCT00468715	tiffany a. traina	Principal Investigator	traina	tiffany	3
NCT00468910	hemant roy	Principal Investigator	roy	hemant	7
NCT00469859	donald small	Study Chair	small	donald	11
NCT00469859	patrick a. brown	Study Chair	brown	patrick	91
NCT00470015	svetomir markovic	Study Chair	markovic	svetomir	2
NCT00470496	hassan arshad	Principal Investigator	arshad	hassan	2
NCT00470704	nancy lin	Principal Investigator	lin	nancy	59
NCT00474929	shaji k. kumar	Principal Investigator	kumar	shaji	23
NCT00475020	uday popat	Principal Investigator	popat	uday	3
NCT00476190	daniel deangelo	Principal Investigator	deangelo	daniel	4
NCT00477412	michael wang	Principal Investigator	wang	michael	82
NCT00477750	craig b. reeder	Principal Investigator	reeder	craig	5
NCT00477750	vivek roy	Study Chair	roy	vivek	7
NCT00477815	angela dispenzieri	Study Chair	dispenzieri	angela	2
NCT00478465	jose g montoya	Principal Investigator	montoya	jose	2
NCT00481832	wen-kai weng	Principal Investigator	weng	wen-kai	6
NCT00482092	priya raina	Study Director	raina	priya	3
NCT00483223	steven isakoff	Principal Investigator	isakoff	steven	5
NCT00483366	elizabeth c. reed	Study Chair	reed	elizabeth	17
NCT00483366	ralph hauke	Principal Investigator	hauke	ralph	4
NCT00485264	andrew wiznia	Study Chair	wiznia	andrew	3
NCT00485264	sharon a. nachman	Study Chair	nachman	sharon	4
NCT00486603	myrna rosenfeld	Study Chair	rosenfeld	myrna	7
NCT00486642	kim chi	Principal Investigator	chi	kim	8
NCT00487305	eric jacobsen	Principal Investigator	jacobsen	eric	4
NCT00490061	quynh-thu le	Principal Investigator	le	quynh-thu	11
NCT00490529	ronald levy	Principal Investigator	levy	ronald	33
NCT00491816	priyanka sharma	Principal Investigator	sharma	priyanka	36
NCT00492050	sheeba thomas	Principal Investigator	thomas	sheeba	42
NCT00492167	brian h. kushner	Principal Investigator	kushner	brian	7
NCT00492167	shakeel modak	Study Chair	modak	shakeel	3
NCT00492349	l. elliot hong	Principal Investigator	hong	l.	27
NCT00492999	nancy e. kemeny	Principal Investigator	kemeny	nancy	4
NCT00493064	michael gaynon	Principal Investigator	gaynon	michael	3
NCT00493870	joanne l blum	Principal Investigator	blum	joanne	11
NCT00494182	george blumenschein	Principal Investigator	blumenschein	george	2
NCT00494234	andrew tutt	Principal Investigator	tutt	andrew	2
NCT00494234	james carmichael	Study Director	carmichael	james	3
NCT00495170	joe y. chang	Principal Investigator	chang	joe	62
NCT00495716	anna wald	Principal Investigator	wald	anna	3
NCT00496366	deborah toppmeyer	Principal Investigator	toppmeyer	deborah	3
NCT00497952	joanne kurtzberg	Principal Investigator	kurtzberg	joanne	5
NCT00498316	elizabeth shpall	Principal Investigator	shpall	elizabeth	4
NCT00499083	kenneth h. cowan	Principal Investigator	cowan	kenneth	3
NCT00499135	glenn liu	Principal Investigator	liu	glenn	41
NCT00499525	william j. gradishar	Study Chair	gradishar	william	3
NCT00499616	mary lou schmidt	Study Chair	schmidt	mary	13
NCT00499655	karen reckamp	Principal Investigator	reckamp	karen	2
NCT00500344	rajendra s. apte	Principal Investigator	apte	rajendra	2
NCT00501410	scott kopetz	Principal Investigator	kopetz	scott	3
NCT00504751	richard furman	Principal Investigator	furman	richard	9
NCT00504894	kane pryor	Principal Investigator	pryor	kane	3
NCT00507728	paul cinciripini	Principal Investigator	cinciripini	paul	3
NCT00509093	anjali advani	Principal Investigator	advani	anjali	12
NCT00509093	brenda cooper	Principal Investigator	cooper	brenda	21
NCT00511992	d. scott mcmeekin	Principal Investigator	mcmeekin	d.	2
NCT00513240	dean b. andropoulos	Principal Investigator	andropoulos	dean	2
NCT00513383	lori j. wirth	Principal Investigator	wirth	lori	2
NCT00513695	jennifer specht	Principal Investigator	specht	jennifer	3
NCT00513747	john c. byrd	Study Chair	byrd	john	6
NCT00513786	david o'malley	Principal Investigator	o'malley	david	4
NCT00514046	brigitte c widemann	Principal Investigator	widemann	brigitte	5
NCT00514072	james l. gulley	Principal Investigator	gulley	james	4
NCT00514449	konasale prasad	Principal Investigator	prasad	konasale	4
NCT00514774	penelope hogarth	Principal Investigator	hogarth	penelope	2
NCT00515021	james a muldowney	Principal Investigator	muldowney	james	2
NCT00515281	michael d. schreiber	Principal Investigator	schreiber	michael	7
NCT00516100	ronald b. natale	Principal Investigator	natale	ronald	6
NCT00516373	dr. johann de bono	Principal Investigator	bono	dr.	7
NCT00516477	albert m maguire	Principal Investigator	maguire	albert	6
NCT00518583	john macdonald	Study Director	macdonald	john	10
NCT00520130	lauren m curtis	Principal Investigator	curtis	lauren	14
NCT00520767	jeffrey a. zonder	Principal Investigator	zonder	jeffrey	5
NCT00520910	brian berman	Principal Investigator	berman	brian	11
NCT00520975	ingrid mayer	Principal Investigator	mayer	ingrid	25
NCT00524277	elizabeth a mittendorf	Principal Investigator	mittendorf	elizabeth	2
NCT00524277	george e peoples	Study Director	peoples	george	4
NCT00525577	walker long	Study Chair	long	walker	8
NCT00526591	jorge a. garcia	Principal Investigator	garcia	jorge	24
NCT00527566	michael wechsler	Principal Investigator	wechsler	michael	2
NCT00528580	jerry krishnan	Principal Investigator	krishnan	jerry	8
NCT00528866	mark hurwitz	Principal Investigator	hurwitz	mark	8
NCT00528866	oliver sartor	Study Chair	sartor	oliver	3
NCT00528866	ying xiao	Study Chair	xiao	ying	3
NCT00528957	erin quirk	Study Director	quirk	erin	2
NCT00528983	barry skikne	Study Director	skikne	barry	2
NCT00529035	john koreth	Principal Investigator	koreth	john	3
NCT00530868	andres forero	Principal Investigator	forero	andres	3
NCT00533949	alex a. adjei	Study Chair	adjei	alex	2
NCT00533949	arthur william blackstock	Study Chair	blackstock	arthur	3
NCT00533949	gregory a. masters	Study Chair	masters	gregory	2
NCT00533949	hak choy	Study Chair	choy	hak	5
NCT00533949	jeffrey a. bogart	Study Chair	bogart	jeffrey	3
NCT00533949	jeffrey bradley	Principal Investigator	bradley	jeffrey	17
NCT00533949	mark a. socinski	Study Chair	socinski	mark	4
NCT00536341	ian w. flinn	Study Chair	flinn	ian	5
NCT00536874	eileen o'reilly	Principal Investigator	o'reilly	eileen	10
NCT00536874	peter j. allen	Principal Investigator	allen	peter	27
NCT00536952	bharat b. mittal	Study Chair	mittal	bharat	2
NCT00536991	saby george	Principal Investigator	george	saby	25
NCT00539591	alberto pappo	Principal Investigator	pappo	alberto	2
NCT00540007	todd fehniger	Principal Investigator	fehniger	todd	3
NCT00540930	carol l shields	Principal Investigator	shields	carol	10
NCT00540995	anthony stein	Principal Investigator	stein	anthony	43
NCT00542451	eric winer	Principal Investigator	winer	eric	4
NCT00543504	funda meric-bernstam	Principal Investigator	meric-bernstam	funda	2
NCT00544830	przemyslaw w. twardowski	Principal Investigator	twardowski	przemyslaw	3
NCT00547066	william wegener	Study Chair	wegener	william	4
NCT00547378	steven siegel	Study Chair	siegel	steven	21
NCT00550615	julie vose	Principal Investigator	vose	julie	6
NCT00551070	john farley	Principal Investigator	farley	john	2
NCT00551460	jeffrey e. lancet	Study Chair	lancet	jeffrey	4
NCT00551460	rami komrokji	Study Chair	komrokji	rami	2
NCT00553098	lauri burroughs	Principal Investigator	burroughs	lauri	4
NCT00553150	jann n. sarkaria	Study Chair	sarkaria	jann	4
NCT00553202	stella m. davies	Study Chair	davies	stella	13
NCT00553410	marco colleoni	Study Chair	colleoni	marco	2
NCT00553462	rogerio lilenbaum	Study Chair	lilenbaum	rogerio	3
NCT00553644	vicki morrison	Principal Investigator	morrison	vicki	11
NCT00553683	andrew n. de la torre	Study Chair	torre	andrew	3
NCT00553800	hossein borghaei	Principal Investigator	borghaei	hossein	3
NCT00554515	allen pantuck	Principal Investigator	pantuck	allen	2
NCT00554515	david f mcdermott	Study Chair	mcdermott	david	5
NCT00554515	geoffrey weiss	Principal Investigator	weiss	geoffrey	34
NCT00554515	joseph clark	Principal Investigator	clark	joseph	25
NCT00554515	leonard appleman	Principal Investigator	appleman	leonard	7
NCT00554515	marc ernstoff	Principal Investigator	ernstoff	marc	4
NCT00554515	michael wong	Principal Investigator	wong	michael	47
NCT00554515	theodore logan	Principal Investigator	logan	theodore	3
NCT00554515	ulka vaishampayan	Principal Investigator	vaishampayan	ulka	7
NCT00554515	walter urba	Principal Investigator	urba	walter	5
NCT00555399	vinay puduvalli	Study Chair	puduvalli	vinay	4
NCT00555581	robert spiera	Principal Investigator	spiera	robert	3
NCT00557349	roger de la torre	Principal Investigator	torre	roger	3
NCT00557492	herbert j. zeh	Principal Investigator	zeh	herbert	4
NCT00558519	wendy stock	Study Chair	stock	wendy	4
NCT00558896	martha q. lacy	Study Chair	lacy	martha	10
NCT00559117	andrew brenner	Principal Investigator	brenner	andrew	7
NCT00560586	leila kheirandish	Principal Investigator	kheirandish	leila	2
NCT00562640	richard j. o'reilly	Principal Investigator	o'reilly	richard	10
NCT00563784	ritsuko r. komaki	Principal Investigator	komaki	ritsuko	2
NCT00565487	yixing jiang	Principal Investigator	jiang	yixing	11
NCT00565773	antonio guasch	Principal Investigator	guasch	antonio	2
NCT00566488	m. louise markert	Principal Investigator	markert	m.	6
NCT00566540	enver ozer	Principal Investigator	ozer	enver	3
NCT00566618	stacy moulder	Principal Investigator	moulder	stacy	2
NCT00566696	brandon triplett	Principal Investigator	triplett	brandon	7
NCT00566852	christina a. meyers	Study Chair	meyers	christina	6
NCT00566852	paul d. brown	Principal Investigator	brown	paul	91
NCT00566852	sherry fox	Study Chair	fox	sherry	24
NCT00567190	ru walker	Study Director	walker	ru	19
NCT00567359	lecia v. sequist	Principal Investigator	sequist	lecia	7
NCT00567567	julie park	Principal Investigator	park	julie	36
NCT00567580	alan pollack	Principal Investigator	pollack	alan	17
NCT00569127	james yao	Principal Investigator	yao	james	13
NCT00570258	issam makhoul	Principal Investigator	makhoul	issam	2
NCT00572065	gail roboz	Principal Investigator	roboz	gail	3
NCT00572078	daniela e matei	Principal Investigator	matei	daniela	4
NCT00572078	elena g chiorean	Principal Investigator	chiorean	elena	5
NCT00572169	gareth morgan	Principal Investigator	morgan	gareth	19
NCT00572897	damiano rondelli	Study Chair	rondelli	damiano	3
NCT00572897	giovanni barosi	Study Chair	barosi	giovanni	2
NCT00572897	john mascarenhas	Principal Investigator	mascarenhas	john	4
NCT00573794	andreas lazar	Study Director	lazar	andreas	2
NCT00574496	miguel-angel perales	Principal Investigator	perales	miguel-angel	3
NCT00574769	mitchell e gross	Principal Investigator	gross	mitchell	18
NCT00575952	d. mcmeekin	Principal Investigator	mcmeekin	d.	2
NCT00576225	jack w. singer	Study Director	singer	jack	11
NCT00576680	jennifer chan	Principal Investigator	chan	jennifer	31
NCT00576979	anthony s. stein	Study Chair	stein	anthony	43
NCT00577005	gerardo gonzalez	Principal Investigator	gonzalez	gerardo	14
NCT00577577	richard moxley	Study Chair	moxley	richard	2
NCT00577629	david rizzieri	Principal Investigator	rizzieri	david	4
NCT00579280	david sheehan	Principal Investigator	sheehan	david	5
NCT00580333	paula d. ryan	Principal Investigator	ryan	paula	23
NCT00580645	sherry a mckee	Principal Investigator	mckee	sherry	6
NCT00580931	steven s schreiber	Principal Investigator	schreiber	steven	7
NCT00586391	carlos ramos	Principal Investigator	ramos	carlos	9
NCT00588770	athanassios (ethan) argiris	Principal Investigator	argiris	athanassios	3
NCT00588991	keith pratz	Principal Investigator	pratz	keith	2
NCT00589121	burton l. eisenberg	Study Chair	eisenberg	burton	7
NCT00589121	dian wang	Principal Investigator	wang	dian	82
NCT00589121	john m. kane	Study Chair	kane	john	8
NCT00589121	scott okuno	Study Chair	okuno	scott	3
NCT00589186	toh han chong	Study Chair	chong	toh	3
NCT00590824	mark r albertini	Study Chair	albertini	mark	2
NCT00590954	thomas kaley	Principal Investigator	kaley	thomas	2
NCT00591058	burt nabors	Principal Investigator	nabors	burt	4
NCT00591058	gerry linette	Principal Investigator	linette	gerry	4
NCT00591058	glenn lesser	Principal Investigator	lesser	glenn	3
NCT00591058	jeremy rudnick	Principal Investigator	rudnick	jeremy	3
NCT00591058	maceij mrugala	Principal Investigator	mrugala	maceij	2
NCT00591058	sean grimm	Principal Investigator	grimm	sean	4
NCT00591058	steven rosenfeld	Principal Investigator	rosenfeld	steven	7
NCT00591292	jonathan lewis	Study Director	lewis	jonathan	25
NCT00592150	robert m carey	Principal Investigator	carey	robert	8
NCT00592501	annie w chan	Principal Investigator	chan	annie	31
NCT00593242	charles m cotten	Principal Investigator	cotten	charles	3
NCT00593450	daniel f martin	Study Chair	martin	daniel	50
NCT00593450	glenn jaffe	Study Director	jaffe	glenn	3
NCT00593450	maureen g maguire	Study Director	maguire	maureen	6
NCT00593450	stuart l fine	Study Chair	fine	stuart	9
NCT00593554	sherif farag	Principal Investigator	farag	sherif	7
NCT00596011	nagi kumar	Principal Investigator	kumar	nagi	23
NCT00596531	william h martin	Principal Investigator	martin	william	50
NCT00596531	yongbing shi	Principal Investigator	shi	yongbing	12
NCT00596622	amit anand	Principal Investigator	anand	amit	4
NCT00600496	jeffrey infante	Principal Investigator	infante	jeffrey	8
NCT00600496	kevin kim	Principal Investigator	kim	kevin	88
NCT00600496	patricia lorusso	Principal Investigator	lorusso	patricia	6
NCT00600496	roger cohen	Principal Investigator	cohen	roger	69
NCT00601094	jay m. lee	Study Chair	lee	jay	134
NCT00601705	david j. adelstein	Principal Investigator	adelstein	david	2
NCT00601900	maura dickler	Principal Investigator	dickler	maura	3
NCT00602459	john byrd	Principal Investigator	byrd	john	6
NCT00602641	alexander stewart	Principal Investigator	stewart	alexander	26
NCT00602693	claudio g. brunstein	Principal Investigator	brunstein	claudio	2
NCT00602693	margaret l. macmillan	Principal Investigator	macmillan	margaret	4
NCT00602836	han win tun	Principal Investigator	tun	han	3
NCT00602836	jose f. leis	Principal Investigator	leis	jose	3
NCT00602836	tait d. shanafelt	Study Chair	shanafelt	tait	2
NCT00604591	edward huey	Principal Investigator	huey	edward	2
NCT00605696	michelle ng gong	Principal Investigator	gong	michelle	4
NCT00608075	caleb m adler	Principal Investigator	adler	caleb	12
NCT00609336	andrew coveler	Principal Investigator	coveler	andrew	2
NCT00610493	sarina piha-paul	Principal Investigator	piha-paul	sarina	3
NCT00611208	arthur e frankel	Principal Investigator	frankel	arthur	11
NCT00611208	cesar rodriguez	Principal Investigator	rodriguez	cesar	31
NCT00611208	madeleine duvic	Principal Investigator	duvic	madeleine	2
NCT00613080	adam c. berger	Study Chair	berger	adam	17
NCT00613080	johanna bendell	Study Chair	bendell	johanna	5
NCT00614809	wu yilong	Principal Investigator	yilong	wu	2
NCT00614822	michael guarino	Principal Investigator	guarino	michael	5
NCT00615784	donald e. tsai	Principal Investigator	tsai	donald	6
NCT00617409	scott antonia	Principal Investigator	antonia	scott	2
NCT00617942	william sikov	Principal Investigator	sikov	william	2
NCT00617981	riccardo lencioni	Study Director	lencioni	riccardo	2
NCT00617981	ronnie t poon	Study Director	poon	ronnie	3
NCT00620633	susan prockop	Principal Investigator	prockop	susan	3
NCT00621309	david l eaton	Principal Investigator	eaton	david	4
NCT00621686	evanthia galanis	Study Chair	galanis	evanthia	2
NCT00622466	barbara b. haley	Principal Investigator	haley	barbara	4
NCT00624013	mayer davidson	Study Director	davidson	mayer	16
NCT00624715	deepak d'souza	Principal Investigator	d'souza	deepak	8
NCT00624923	allison b. goldfine	Principal Investigator	goldfine	allison	2
NCT00624923	ernest schaefer	Principal Investigator	schaefer	ernest	2
NCT00624923	francine welty	Study Director	welty	francine	3
NCT00624923	melvin clouse	Principal Investigator	clouse	melvin	2
NCT00626483	gordana vlahovic	Principal Investigator	vlahovic	gordana	2
NCT00626990	anna nowak	Study Chair	nowak	anna	6
NCT00626990	michael a. vogelbaum	Study Chair	vogelbaum	michael	3
NCT00626990	warren p. mason	Study Chair	mason	warren	15
NCT00628251	stan kaye	Principal Investigator	kaye	stan	9
NCT00628914	ian a cook	Principal Investigator	cook	ian	12
NCT00629343	robert n taub	Principal Investigator	taub	robert	6
NCT00629798	hugo castro-malaspina	Principal Investigator	castro-malaspina	hugo	2
NCT00630097	gantt galloway	Principal Investigator	galloway	gantt	7
NCT00633165	jack singer	Study Chair	singer	jack	11
NCT00633594	ian w flinn	Study Chair	flinn	ian	5
NCT00634270	brian weiss	Principal Investigator	weiss	brian	34
NCT00634270	bruce korf	Principal Investigator	korf	bruce	2
NCT00634270	roger packer	Study Director	packer	roger	7
NCT00634634	antoinette tan	Principal Investigator	tan	antoinette	15
NCT00635557	andrew p. beelen	Study Director	beelen	andrew	2
NCT00638547	paul orchard	Principal Investigator	orchard	paul	2
NCT00639743	guy meyer	Principal Investigator	meyer	guy	20
NCT00639743	stavros konstantinides	Principal Investigator	konstantinides	stavros	2
NCT00640003	thomas o crawford	Principal Investigator	crawford	thomas	8
NCT00644228	brian g. durie	Principal Investigator	durie	brian	3
NCT00644696	rajen mody	Principal Investigator	mody	rajen	5
NCT00645710	jeffrey wong	Principal Investigator	wong	jeffrey	47
NCT00646230	barry j. maurer	Study Chair	maurer	barry	8
NCT00651261	richard m. stone	Study Chair	stone	richard	16
NCT00652574	anne s. tsao	Principal Investigator	tsao	anne	3
NCT00653068	alyssa reddy	Principal Investigator	reddy	alyssa	26
NCT00654732	michelle fanale	Principal Investigator	fanale	michelle	4
NCT00655850	francisco robert	Principal Investigator	robert	francisco	5
NCT00656058	ronald e gress	Principal Investigator	gress	ronald	3
NCT00656786	cliff perlis	Principal Investigator	perlis	cliff	6
NCT00656786	madeline duvic	Principal Investigator	duvic	madeline	2
NCT00658814	sucha nand	Principal Investigator	nand	sucha	6
NCT00658931	john l shuster	Principal Investigator	shuster	john	2
NCT00660283	renato v larocca	Principal Investigator	larocca	renato	3
NCT00661492	mark t. fleming	Principal Investigator	fleming	mark	7
NCT00662129	donald w. northfelt	Study Chair	northfelt	donald	5
NCT00662506	tracy batchelor	Principal Investigator	batchelor	tracy	4
NCT00663039	henry holcomb	Principal Investigator	holcomb	henry	2
NCT00663689	wu yilong	Principal Investigator	yilong	wu	2
NCT00666562	tracy downs	Principal Investigator	downs	tracy	3
NCT00667342	michael bishop	Principal Investigator	bishop	michael	2
NCT00667615	david straus	Principal Investigator	straus	david	2
NCT00668421	ronald hoffman	Principal Investigator	hoffman	ronald	19
NCT00668850	gerald bernstein	Study Chair	bernstein	gerald	21
NCT00668850	jaime davidson	Study Director	davidson	jaime	16
NCT00668850	philip raskin	Principal Investigator	raskin	philip	3
NCT00669162	xinglei shen	Principal Investigator	shen	xinglei	15
NCT00669734	elizabeth poplin	Principal Investigator	poplin	elizabeth	2
NCT00670748	steven a rosenberg	Principal Investigator	rosenberg	steven	17
NCT00674297	doruk erkan	Principal Investigator	erkan	doruk	2
NCT00676975	francis kl chan	Principal Investigator	chan	francis	31
NCT00677092	jonathan kay	Principal Investigator	kay	jonathan	5
NCT00678743	kevin c. maki	Study Director	maki	kevin	8
NCT00679029	elizabeth reed	Principal Investigator	reed	elizabeth	17
NCT00679289	john kirkwood	Study Chair	kirkwood	john	4
NCT00682435	andrew chang	Principal Investigator	chang	andrew	62
NCT00683670	gerald p. linette	Principal Investigator	linette	gerald	4
NCT00683761	david schiff	Principal Investigator	schiff	david	5
NCT00683761	edward pan	Principal Investigator	pan	edward	7
NCT00683761	heather jacene	Principal Investigator	jacene	heather	2
NCT00683761	jan drappatz	Principal Investigator	drappatz	jan	2
NCT00683761	jay-jiguang zhu	Principal Investigator	zhu	jay-jiguang	13
NCT00683761	jeffrey olson	Principal Investigator	olson	jeffrey	12
NCT00683761	john fiveash	Principal Investigator	fiveash	john	2
NCT00683761	karen fink	Principal Investigator	fink	karen	8
NCT00683761	maciej mrugala	Principal Investigator	mrugala	maciej	2
NCT00683761	marc chamberlain	Principal Investigator	chamberlain	marc	3
NCT00683761	mark malkin	Principal Investigator	malkin	mark	4
NCT00683761	richard wahl	Principal Investigator	wahl	richard	4
NCT00683761	steven chmura	Principal Investigator	chmura	steven	2
NCT00684294	minal barve	Principal Investigator	barve	minal	2
NCT00684983	tufia haddad	Principal Investigator	haddad	tufia	3
NCT00685919	david robertson	Principal Investigator	robertson	david	12
NCT00686166	cynthia g. leichman	Study Chair	leichman	cynthia	5
NCT00686972	dariush elahi	Principal Investigator	elahi	dariush	2
NCT00689572	nassima ait-daoud tiouririne	Principal Investigator	tiouririne	nassima	3
NCT00689936	christian jacques	Study Director	jacques	christian	3
NCT00691015	zaid al-kadhimi	Study Chair	al-kadhimi	zaid	2
NCT00693654	alan fleischer	Principal Investigator	fleischer	alan	5
NCT00693693	steve feldman	Principal Investigator	feldman	steve	21
NCT00694915	amillal bhat	Principal Investigator	bhat	amillal	3
NCT00694915	kim mammen	Principal Investigator	mammen	kim	2
NCT00694915	mahesh desai	Principal Investigator	desai	mahesh	13
NCT00694915	n k mohanty	Principal Investigator	mohanty	n	2
NCT00694915	purshottam k. puri	Principal Investigator	puri	purshottam	2
NCT00694915	rajeev sood	Principal Investigator	sood	rajeev	8
NCT00694915	shrawan k. singh	Principal Investigator	singh	shrawan	33
NCT00694915	sushil bhatia	Principal Investigator	bhatia	sushil	15
NCT00694915	yathish kumar	Principal Investigator	kumar	yathish	23
NCT00695409	amrita y. krishnan	Principal Investigator	krishnan	amrita	8
NCT00697463	adi cohen	Study Director	cohen	adi	69
NCT00697463	elizabeth shane	Principal Investigator	shane	elizabeth	3
NCT00697684	david e avigan	Principal Investigator	avigan	david	5
NCT00698815	rebecca heist	Principal Investigator	heist	rebecca	2
NCT00699491	cynthia ma	Principal Investigator	ma	cynthia	22
NCT00700076	deepak c d'souza	Principal Investigator	d'souza	deepak	8
NCT00700596	mohini ranganathan	Principal Investigator	ranganathan	mohini	4
NCT00702962	chandra p belani	Principal Investigator	belani	chandra	4
NCT00703222	chrystal u louis	Principal Investigator	louis	chrystal	5
NCT00703625	joel picus	Principal Investigator	picus	joel	2
NCT00703664	beata holkova	Principal Investigator	holkova	beata	2
NCT00705926	eric s. rosenberg	Study Chair	rosenberg	eric	17
NCT00705926	h.t. banks	Principal Investigator	banks	h.t.	2
NCT00706147	merit cudkowicz	Principal Investigator	cudkowicz	merit	3
NCT00707876	william strauss	Study Director	strauss	william	5
NCT00710892	malcolm k brenner	Principal Investigator	brenner	malcolm	7
NCT00711243	mary mulcahy	Principal Investigator	mulcahy	mary	2
NCT00711828	craig reeder	Principal Investigator	reeder	craig	5
NCT00714246	chandra p. belani	Principal Investigator	belani	chandra	4
NCT00715988	robert ward	Principal Investigator	ward	robert	13
NCT00718484	jonathan j lewis	Study Director	lewis	jonathan	25
NCT00720226	robert a. wise	Principal Investigator	wise	robert	6
NCT00720876	robert chen	Principal Investigator	chen	robert	101
NCT00721799	john m. buatti	Principal Investigator	buatti	john	4
NCT00722865	jeremy abramson	Principal Investigator	abramson	jeremy	9
NCT00723177	sandra d comer	Principal Investigator	comer	sandra	5
NCT00723229	christine johnston	Principal Investigator	johnston	christine	18
NCT00723255	edwin alvarez	Principal Investigator	alvarez	edwin	8
NCT00724568	moshe talpaz	Principal Investigator	talpaz	moshe	2
NCT00726596	mark stein	Principal Investigator	stein	mark	43
NCT00727948	chris e holmes	Principal Investigator	holmes	chris	10
NCT00728507	susan dorman	Principal Investigator	dorman	susan	2
NCT00728728	christine marx	Principal Investigator	marx	christine	7
NCT00729118	craig c. hofmeister	Principal Investigator	hofmeister	craig	2
NCT00729612	gregory a. otterson	Principal Investigator	otterson	gregory	4
NCT00729911	andrea natale	Principal Investigator	natale	andrea	6
NCT00731302	c m stein	Principal Investigator	stein	c	43
NCT00731952	david r jones	Principal Investigator	jones	david	55
NCT00732121	richard e pratley	Principal Investigator	pratley	richard	2
NCT00732498	soham d puvvada	Principal Investigator	puvvada	soham	2
NCT00732654	robert wood	Principal Investigator	wood	robert	18
NCT00736944	douglas adkins	Principal Investigator	adkins	douglas	4
NCT00737529	lei zhang	Study Director	zhang	lei	29
NCT00740064	benjamin young	Principal Investigator	young	benjamin	30
NCT00740441	greg smith	Principal Investigator	smith	greg	133
NCT00740441	harry drabkin	Principal Investigator	drabkin	harry	2
NCT00741403	avi retter	Principal Investigator	retter	avi	2
NCT00741403	karen gelmon	Principal Investigator	gelmon	karen	2
NCT00742404	james r. berenson	Principal Investigator	berenson	james	6
NCT00742560	louie naumovski	Study Director	naumovski	louie	2
NCT00742573	carlos blanco	Principal Investigator	blanco	carlos	2
NCT00745134	sunil krishnan	Principal Investigator	krishnan	sunil	8
NCT00745420	mary horowitz	Study Director	horowitz	mary	5
NCT00745615	giancarlo comi	Principal Investigator	comi	giancarlo	2
NCT00748657	jubilee brown	Principal Investigator	brown	jubilee	91
NCT00749957	j timothy stout	Principal Investigator	stout	j	2
NCT00752206	kristin baird	Principal Investigator	baird	kristin	3
NCT00755040	madan jagasia	Principal Investigator	jagasia	madan	2
NCT00756600	andrew davidson	Principal Investigator	davidson	andrew	16
NCT00756600	mary ellen mccann	Principal Investigator	mccann	mary	2
NCT00756600	neil morton	Principal Investigator	morton	neil	2
NCT00759291	joshua a. beckman	Principal Investigator	beckman	joshua	5
NCT00759798	william wierda	Principal Investigator	wierda	william	4
NCT00760981	david miklos	Principal Investigator	miklos	david	2
NCT00765921	ivana kim	Principal Investigator	kim	ivana	88
NCT00766753	frank lieberman	Principal Investigator	lieberman	frank	11
NCT00767949	glenn stoller	Study Director	stoller	glenn	3
NCT00769379	melody cobleigh	Principal Investigator	cobleigh	melody	2
NCT00769613	kenneth g. lucas	Principal Investigator	lucas	kenneth	12
NCT00770120	linda garland	Study Chair	garland	linda	6
NCT00770120	sai-hong i. ou	Study Chair	ou	sai-hong	6
NCT00770224	jonathan w. friedberg	Study Chair	friedberg	jonathan	3
NCT00770224	oliver w. press	Study Chair	press	oliver	2
NCT00770809	lisa carey	Principal Investigator	carey	lisa	8
NCT00772486	januario castro	Principal Investigator	castro	januario	6
NCT00776594	mary-ellen taplin	Principal Investigator	taplin	mary-ellen	6
NCT00777491	cheryl t. lee	Study Chair	lee	cheryl	134
NCT00777491	chin-lee wu	Study Chair	wu	chin-lee	42
NCT00777491	philip j. saylor	Study Chair	saylor	philip	2
NCT00777673	jasgit c. sachdev	Principal Investigator	sachdev	jasgit	4
NCT00777881	robert redner	Principal Investigator	redner	robert	2
NCT00782574	judy e garber	Principal Investigator	garber	judy	2
NCT00783367	stephen j schuster	Principal Investigator	schuster	stephen	11
NCT00785291	hope rugo	Principal Investigator	rugo	hope	7
NCT00787059	amit patel	Principal Investigator	patel	amit	68
NCT00787059	david r murray	Principal Investigator	murray	david	13
NCT00787059	eric d adler	Principal Investigator	adler	eric	12
NCT00787059	h. kirk hammond	Study Director	hammond	h.	4
NCT00787059	jay h traverse	Principal Investigator	traverse	jay	3
NCT00787059	matthew w watkins	Principal Investigator	watkins	matthew	7
NCT00787059	william penny	Principal Investigator	penny	william	2
NCT00787969	david j. inwards	Study Chair	inwards	david	2
NCT00788112	laura esserman	Principal Investigator	esserman	laura	4
NCT00788125	judith k. sato	Principal Investigator	sato	judith	3
NCT00789581	denise a yardley	Study Chair	yardley	denise	6
NCT00789958	edgar ben-josef	Principal Investigator	ben-josef	edgar	3
NCT00790335	suresh vedantham	Principal Investigator	vedantham	suresh	2
NCT00790582	robert g miller	Study Director	miller	robert	76
NCT00790842	joseph r. mikhael	Study Chair	mikhael	joseph	3
NCT00790868	david f tolin	Principal Investigator	tolin	david	2
NCT00790868	mark h pollack	Principal Investigator	pollack	mark	17
NCT00790868	michael w otto	Study Chair	otto	michael	4
NCT00792142	firoozeh sahebi	Principal Investigator	sahebi	firoozeh	3
NCT00792701	ralph g. zinner	Study Chair	zinner	ralph	3
NCT00793572	marco mielcarek	Principal Investigator	mielcarek	marco	3
NCT00794339	david a. mankoff	Study Chair	mankoff	david	2
NCT00794339	farrokh dehdashti	Principal Investigator	dehdashti	farrokh	3
NCT00796562	heather symons	Principal Investigator	symons	heather	4
NCT00798655	robert ferris	Principal Investigator	ferris	robert	13
NCT00799617	peter j snyder	Principal Investigator	snyder	peter	12
NCT00802412	robert m. anthenelli	Principal Investigator	anthenelli	robert	2
NCT00803972	jolene k berg	Principal Investigator	berg	jolene	17
NCT00804336	jennifer ang chan	Principal Investigator	chan	jennifer	31
NCT00805129	dean bajorin	Principal Investigator	bajorin	dean	4
NCT00807599	hani hassoun	Principal Investigator	hassoun	hani	5
NCT00807768	marcus randall	Principal Investigator	randall	marcus	3
NCT00807963	emanuel p denoia	Principal Investigator	denoia	emanuel	3
NCT00808314	timothy m bateman	Principal Investigator	bateman	timothy	4
NCT00808639	toni choueiri	Principal Investigator	choueiri	toni	2
NCT00810888	matthew l. flaherty	Principal Investigator	flaherty	matthew	7
NCT00813293	rebecca a miksad	Principal Investigator	miksad	rebecca	2
NCT00813423	janice mehnert	Principal Investigator	mehnert	janice	5
NCT00814294	len rosenberg	Study Director	rosenberg	len	17
NCT00815035	wesley burks	Principal Investigator	burks	wesley	5
NCT00816595	jose f. francisco	Principal Investigator	francisco	jose	2
NCT00819546	richard stone	Principal Investigator	stone	richard	16
NCT00820872	edith a. perez	Study Chair	perez	edith	13
NCT00822848	christopher w. ryan	Principal Investigator	ryan	christopher	23
NCT00823212	peter m maurer	Study Director	maurer	peter	8
NCT00824200	theodore johnson ii	Principal Investigator	ii	theodore	3
NCT00824993	huifang lu	Principal Investigator	lu	huifang	15
NCT00825201	mihaela cristea	Study Chair	cristea	mihaela	2
NCT00825656	martha white	Principal Investigator	white	martha	24
NCT00825942	ira wong	Study Director	wong	ira	47
NCT00826202	daniel c javitt	Principal Investigator	javitt	daniel	3
NCT00830544	fernando cabanillas	Principal Investigator	cabanillas	fernando	5
NCT00831766	jeffrey lancet	Principal Investigator	lancet	jeffrey	4
NCT00833261	lucien a. nedzi	Principal Investigator	nedzi	lucien	2
NCT00834093	jochen lorch	Principal Investigator	lorch	jochen	5
NCT00834665	carl h june	Study Chair	june	carl	2
NCT00838435	suyash prasad	Study Director	prasad	suyash	4
NCT00838656	christopher poole	Principal Investigator	poole	christopher	3
NCT00840931	javier pinilla	Principal Investigator	pinilla	javier	2
NCT00841074	catherine j binkley	Principal Investigator	binkley	catherine	3
NCT00843882	alan list	Principal Investigator	list	alan	3
NCT00844831	john wo	Principal Investigator	wo	john	3
NCT00846430	albert s cornelius	Principal Investigator	cornelius	albert	4
NCT00847171	leisha a. emens	Principal Investigator	emens	leisha	2
NCT00847912	martin a. weinstock	Study Chair	weinstock	martin	2
NCT00848328	joseph m. tuscano	Principal Investigator	tuscano	joseph	5
NCT00849121	douglas mcneel	Principal Investigator	mcneel	douglas	2
NCT00852787	deepak malhotra	Principal Investigator	malhotra	deepak	6
NCT00853580	jonathan payne	Study Director	payne	jonathan	7
NCT00853580	kathryn north	Principal Investigator	north	kathryn	2
NCT00853580	maria acosta	Study Director	acosta	maria	3
NCT00856245	siddhartha ganguly	Principal Investigator	ganguly	siddhartha	2
NCT00856492	zeina nahleh	Principal Investigator	nahleh	zeina	2
NCT00857025	marianna koczywas	Principal Investigator	koczywas	marianna	2
NCT00858117	olga frankfurt	Principal Investigator	frankfurt	olga	2
NCT00859222	patrick y. wen	Principal Investigator	wen	patrick	5
NCT00859716	mohamed al-ibrahim	Principal Investigator	al-ibrahim	mohamed	3
NCT00859937	stuart wong	Principal Investigator	wong	stuart	47
NCT00860522	david f claxton	Principal Investigator	claxton	david	3
NCT00861406	wen-jen hwu	Principal Investigator	hwu	wen-jen	5
NCT00861913	amy weise	Principal Investigator	weise	amy	5
NCT00863369	leslie popplewell	Principal Investigator	popplewell	leslie	2
NCT00865566	magdalena sobieszczyk	Study Chair	sobieszczyk	magdalena	2
NCT00865566	michael yin	Study Chair	yin	michael	2
NCT00865566	scott hammer	Study Chair	hammer	scott	5
NCT00866879	lorenzo gallon	Principal Investigator	gallon	lorenzo	3
NCT00866918	john gregory	Principal Investigator	gregory	john	7
NCT00867048	abdel babiker	Study Chair	babiker	abdel	2
NCT00867048	jens lundgren	Study Chair	lundgren	jens	3
NCT00867217	qamar j khan	Principal Investigator	khan	qamar	36
NCT00867529	david maloney	Principal Investigator	maloney	david	7
NCT00868114	emmanuel e zervos	Principal Investigator	zervos	emmanuel	4
NCT00869024	ganesh raveendran	Principal Investigator	raveendran	ganesh	2
NCT00869401	nadia n. laack	Study Chair	laack	nadia	6
NCT00870779	david w roberts	Principal Investigator	roberts	david	19
NCT00870779	keith paulsen	Principal Investigator	paulsen	keith	3
NCT00870987	judith epstein	Principal Investigator	epstein	judith	12
NCT00871923	james welsh	Principal Investigator	welsh	james	3
NCT00872911	elena volpi	Principal Investigator	volpi	elena	2
NCT00872989	robert l. coleman	Study Chair	coleman	robert	13
NCT00873093	terzah horton	Principal Investigator	horton	terzah	4
NCT00873275	lily l. lai	Principal Investigator	lai	lily	9
NCT00878904	pamela n. munster	Principal Investigator	munster	pamela	5
NCT00879177	william b white	Principal Investigator	white	william	24
NCT00879489	paul o. schwarzenberger	Principal Investigator	schwarzenberger	paul	2
NCT00880919	s. charles schulz	Principal Investigator	schulz	s.	5
NCT00881361	judy boughey	Study Chair	boughey	judy	2
NCT00883129	donald p. tashkin	Principal Investigator	tashkin	donald	2
NCT00883129	michael d. roth	Principal Investigator	roth	michael	8
NCT00884741	mark gilbert	Principal Investigator	gilbert	mark	12
NCT00885326	julia l. glade-bender	Principal Investigator	glade-bender	julia	2
NCT00885495	carl j fichtenbaum	Principal Investigator	fichtenbaum	carl	3
NCT00885703	robert a. larsen	Study Chair	larsen	robert	5
NCT00885703	umesh g. lalloo	Study Chair	lalloo	umesh	3
NCT00886028	elena arechaga ocampo	Study Chair	ocampo	elena	2
NCT00887159	chandra belani	Principal Investigator	belani	chandra	4
NCT00888173	matthew powell	Principal Investigator	powell	matthew	12
NCT00888628	james f markmann	Principal Investigator	markmann	james	4
NCT00889408	verokina bachanova	Principal Investigator	bachanova	verokina	4
NCT00890786	maryam fouladi	Principal Investigator	fouladi	maryam	2
NCT00890825	dr pasi janne	Principal Investigator	janne	dr	3
NCT00890825	gabriella mariani	Study Director	mariani	gabriella	9
NCT00891527	kathy j jenkins	Principal Investigator	jenkins	kathy	4
NCT00892736	shannon puhalla	Principal Investigator	puhalla	shannon	5
NCT00901069	hayslip w john	Principal Investigator	john	hayslip	6
NCT00902018	james b bussel	Principal Investigator	bussel	james	7
NCT00903461	julie bauman	Principal Investigator	bauman	julie	10
NCT00904033	luke j peppone	Principal Investigator	peppone	luke	3
NCT00904345	shruti jolly	Principal Investigator	jolly	shruti	6
NCT00906945	geoffrey l. uy	Principal Investigator	uy	geoffrey	3
NCT00907166	neil senzer	Principal Investigator	senzer	neil	3
NCT00908791	margit m mcgowan	Principal Investigator	mcgowan	margit	7
NCT00909090	billy r hammond	Principal Investigator	hammond	billy	4
NCT00909831	ravi amaravadi	Principal Investigator	amaravadi	ravi	3
NCT00910910	oliver kong	Study Director	kong	oliver	4
NCT00911820	peter c. enzinger	Principal Investigator	enzinger	peter	3
NCT00912340	elisavet paplomata	Principal Investigator	paplomata	elisavet	2
NCT00912691	eugene arnold	Principal Investigator	arnold	eugene	22
NCT00914940	marie bleakley	Principal Investigator	bleakley	marie	2
NCT00915005	zhongxing liao	Study Chair	liao	zhongxing	5
NCT00915694	jay f. dorsey	Principal Investigator	dorsey	jay	5
NCT00916409	eric t. wong	Study Director	wong	eric	47
NCT00916409	herbert h. engelhard	Study Director	engelhard	herbert	2
NCT00916578	wendy woodward	Study Chair	woodward	wendy	2
NCT00916747	mark kieran	Principal Investigator	kieran	mark	4
NCT00917462	david ilson	Principal Investigator	ilson	david	2
NCT00918333	shaji kumar	Principal Investigator	kumar	shaji	23
NCT00920699	christopher a ross	Principal Investigator	ross	christopher	21
NCT00920699	kevin m biglan	Principal Investigator	biglan	kevin	3
NCT00921310	maria baggstrom	Principal Investigator	baggstrom	maria	3
NCT00922883	cynthia e dunbar	Principal Investigator	dunbar	cynthia	9
NCT00923351	john glod	Principal Investigator	glod	john	2
NCT00923364	dennis d hickstein	Principal Investigator	hickstein	dennis	2
NCT00923845	daniel h fowler	Principal Investigator	fowler	daniel	17
NCT00924703	celeste decker	Study Director	decker	celeste	2
NCT00925314	gregory daniels	Principal Investigator	daniels	gregory	6
NCT00926380	benjamin z leder	Principal Investigator	leder	benjamin	3
NCT00929344	barbara j mason	Principal Investigator	mason	barbara	15
NCT00930579	dawn l hershman	Principal Investigator	hershman	dawn	3
NCT00931840	richard m. goldberg	Principal Investigator	goldberg	richard	30
NCT00932113	alice b. gottlieb	Principal Investigator	gottlieb	alice	10
NCT00932828	arvil w burks	Principal Investigator	burks	arvil	5
NCT00934427	jeff gregory	Study Director	gregory	jeff	7
NCT00934440	peter j van veldhuizen	Principal Investigator	veldhuizen	peter	2
NCT00934895	deborah l. toppmeyer	Principal Investigator	toppmeyer	deborah	3
NCT00936390	alvaro a. martinez	Study Chair	martinez	alvaro	12
NCT00937937	christopher lao	Principal Investigator	lao	christopher	3
NCT00938470	steven r. alberts	Study Chair	alberts	steven	6
NCT00939770	yael p. mosse	Study Chair	mosse	yael	2
NCT00939822	cynthia m. carlsson	Principal Investigator	carlsson	cynthia	3
NCT00942331	jonathan rosenberg	Principal Investigator	rosenberg	jonathan	17
NCT00942357	daniela matei	Principal Investigator	matei	daniela	4
NCT00942578	william l dahut	Principal Investigator	dahut	william	2
NCT00943618	paul m cinciripini	Principal Investigator	cinciripini	paul	3
NCT00943943	michael andreeff	Principal Investigator	andreeff	michael	2
NCT00944047	qamar khan	Principal Investigator	khan	qamar	36
NCT00946712	roy herbst	Principal Investigator	herbst	roy	3
NCT00948064	guillermo garcia-manero	Principal Investigator	garcia-manero	guillermo	3
NCT00948688	lawrence blaszkowsky	Principal Investigator	blaszkowsky	lawrence	2
NCT00948740	jie tang	Principal Investigator	tang	jie	13
NCT00948753	david porter	Principal Investigator	porter	david	11
NCT00948922	melissa alsina	Principal Investigator	alsina	melissa	5
NCT00949949	brian costello	Principal Investigator	costello	brian	8
NCT00949988	thomas j kipps	Principal Investigator	kipps	thomas	5
NCT00951496	joan walker	Principal Investigator	walker	joan	19
NCT00954278	anne m traynor	Principal Investigator	traynor	anne	2
NCT00954707	daniel simon	Principal Investigator	simon	daniel	20
NCT00954707	david kandzari	Principal Investigator	kandzari	david	2
NCT00956332	sam l. teichman	Study Director	teichman	sam	2
NCT00957359	stephen ross	Principal Investigator	ross	stephen	21
NCT00961220	kevin cooper	Principal Investigator	cooper	kevin	21
NCT00962845	janice m. mehnert	Principal Investigator	mehnert	janice	5
NCT00963274	amy kimball	Principal Investigator	kimball	amy	8
NCT00963274	nishitha reddy	Principal Investigator	reddy	nishitha	26
NCT00963274	sho ma	Principal Investigator	ma	sho	22
NCT00963274	steven grant	Study Chair	grant	steven	9
NCT00963781	david e kandzari	Principal Investigator	kandzari	david	2
NCT00963781	eric j. topol	Principal Investigator	topol	eric	2
NCT00964080	jaffer a. ajani	Principal Investigator	ajani	jaffer	5
NCT00964353	david o meltzer	Principal Investigator	meltzer	david	10
NCT00964886	joseph h atkinson	Principal Investigator	atkinson	joseph	6
NCT00965250	giuseppe giaccone	Principal Investigator	giaccone	giuseppe	2
NCT00966693	jatin j. shah	Study Chair	shah	jatin	54
NCT00967005	jon e grant	Principal Investigator	grant	jon	9
NCT00967005	marc n potenza	Principal Investigator	potenza	marc	3
NCT00967369	michelle a. fanale	Study Chair	fanale	michelle	4
NCT00968760	partow kebriaei	Study Chair	kebriaei	partow	2
NCT00972478	daniel persky	Principal Investigator	persky	daniel	3
NCT00972933	ahmad tarhini	Principal Investigator	tarhini	ahmad	4
NCT00974142	michael donahoe	Principal Investigator	donahoe	michael	2
NCT00975819	denise m adams	Principal Investigator	adams	denise	17
NCT00976248	steven treon	Principal Investigator	treon	steven	3
NCT00977470	lecia sequist	Principal Investigator	sequist	lecia	7
NCT00977574	carol aghajanian	Principal Investigator	aghajanian	carol	2
NCT00979212	martin j. edelman	Principal Investigator	edelman	martin	11
NCT00979992	john chan	Principal Investigator	chan	john	31
NCT00986609	joseph baar	Principal Investigator	baar	joseph	2
NCT00987389	david jayne	Principal Investigator	jayne	david	2
NCT00987389	michael walsh	Principal Investigator	walsh	michael	18
NCT00987389	peter merkel	Principal Investigator	merkel	peter	5
NCT00987480	faird boulad	Principal Investigator	boulad	faird	4
NCT00987766	laura goff	Principal Investigator	goff	laura	10
NCT00987948	cecilia m shikuma	Principal Investigator	shikuma	cecilia	4
NCT00988208	debora barton	Study Director	barton	debora	7
NCT00989651	katherine bell-mcguinn	Principal Investigator	bell-mcguinn	katherine	2
NCT00993759	ronald turner	Principal Investigator	turner	ronald	19
NCT00994643	matthew carabasi	Principal Investigator	carabasi	matthew	2
NCT00996073	roger brown	Study Director	brown	roger	91
NCT00997035	nisha acharya	Principal Investigator	acharya	nisha	3
NCT00997035	nv prajna	Principal Investigator	prajna	nv	2
NCT00997035	tom lietman	Principal Investigator	lietman	tom	3
NCT00997334	david jackman	Principal Investigator	jackman	david	3
NCT00998010	albert lai	Principal Investigator	lai	albert	9
NCT00999609	stephen r russell	Principal Investigator	russell	stephen	21
NCT00999804	mothaffar rimawi	Principal Investigator	rimawi	mothaffar	5
NCT01000285	lee ratner	Principal Investigator	ratner	lee	5
NCT01001442	kenneth c. anderson	Study Director	anderson	kenneth	37
NCT01002547	kenneth cusi	Principal Investigator	cusi	kenneth	2
NCT01002924	siu-long yao	Study Director	yao	siu-long	13
NCT01004874	annick desjardins	Principal Investigator	desjardins	annick	2
NCT01004978	jean-francois (jeff) geschwind	Principal Investigator	geschwind	jean-francois	6
NCT01005108	jun j mao	Principal Investigator	mao	jun	5
NCT01005472	bartosz chmielowski	Principal Investigator	chmielowski	bartosz	2
NCT01005576	shalini shenoy	Principal Investigator	shenoy	shalini	3
NCT01007630	grace s liang	Principal Investigator	liang	grace	7
NCT01008917	alan p venook	Principal Investigator	venook	alan	2
NCT01008917	robin k kelley	Principal Investigator	kelley	robin	12
NCT01009437	david a. potter	Principal Investigator	potter	david	4
NCT01010217	stefan ciurea	Study Chair	ciurea	stefan	2
NCT01011010	hanna h. sanoff	Principal Investigator	sanoff	hanna	4
NCT01011439	anna petroccione	Study Director	petroccione	anna	2
NCT01011439	arun rajan	Principal Investigator	rajan	arun	5
NCT01011439	glen weiss	Principal Investigator	weiss	glen	34
NCT01011439	marina c garassino	Principal Investigator	garassino	marina	2
NCT01013441	chitra hosing	Principal Investigator	hosing	chitra	3
NCT01013870	claudia s robertson	Principal Investigator	robertson	claudia	12
NCT01014598	chukwumere nwogu	Principal Investigator	nwogu	chukwumere	2
NCT01015222	filip janku	Principal Investigator	janku	filip	3
NCT01016730	erin reid	Principal Investigator	reid	erin	9
NCT01016769	david pfister	Principal Investigator	pfister	david	5
NCT01019187	michael perlis	Principal Investigator	perlis	michael	6
NCT01020539	monica bhatia	Principal Investigator	bhatia	monica	15
NCT01021241	alan kivitz	Principal Investigator	kivitz	alan	5
NCT01021241	anthony s fiorino	Study Director	fiorino	anthony	2
NCT01023477	kirsten h edmiston	Principal Investigator	edmiston	kirsten	2
NCT01024010	han w. tun	Principal Investigator	tun	han	3
NCT01024010	jose leis	Principal Investigator	leis	jose	3
NCT01024010	tait shanafelt	Study Chair	shanafelt	tait	2
NCT01024387	matthew kulke	Principal Investigator	kulke	matthew	3
NCT01025427	hiroyu hatano	Principal Investigator	hatano	hiroyu	2
NCT01025453	eric sherman	Principal Investigator	sherman	eric	16
NCT01026220	kara kelly	Principal Investigator	kelly	kara	35
NCT01026493	h. ian robins	Principal Investigator	robins	h.	5
NCT01026987	john dipersio	Principal Investigator	dipersio	john	5
NCT01027702	andrew gilman	Principal Investigator	gilman	andrew	3
NCT01027949	kevin laliberte	Study Director	laliberte	kevin	2
NCT01034254	mark c steinhoff	Principal Investigator	steinhoff	mark	2
NCT01034631	thomas hutson	Study Chair	hutson	thomas	4
NCT01036113	joyce a o'shaughnessy	Principal Investigator	o'shaughnessy	joyce	8
NCT01036594	charles j. ryan	Principal Investigator	ryan	charles	23
NCT01037621	mary jane burton	Principal Investigator	burton	mary	8
NCT01038388	jonathan kaufman	Principal Investigator	kaufman	jonathan	24
NCT01038583	john mcneil	Principal Investigator	mcneil	john	2
NCT01038583	richard grimm	Principal Investigator	grimm	richard	4
NCT01040000	philip m arlen	Study Director	arlen	philip	2
NCT01040221	eric hollander	Principal Investigator	hollander	eric	2
NCT01041274	donald c goff	Principal Investigator	goff	donald	10
NCT01041521	christine a wanke	Principal Investigator	wanke	christine	2
NCT01042158	paul hassoun	Principal Investigator	hassoun	paul	5
NCT01042535	hatem soliman	Principal Investigator	soliman	hatem	5
NCT01044433	corey langer	Principal Investigator	langer	corey	5
NCT01046604	ethan j anderson	Principal Investigator	anderson	ethan	37
NCT01047319	prof. timothy vollmer	Principal Investigator	vollmer	prof.	3
NCT01047722	jeffrey a klein	Principal Investigator	klein	jeffrey	23
NCT01048827	thomas martin	Study Chair	martin	thomas	50
NCT01049854	mitchell s cairo	Principal Investigator	cairo	mitchell	7
NCT01050647	yasser y el-sayed	Principal Investigator	el-sayed	yasser	3
NCT01050842	erik p. castle	Study Chair	castle	erik	2
NCT01054079	k.c. balaji	Principal Investigator	balaji	k.c.	2
NCT01054144	rachid baz	Principal Investigator	baz	rachid	3
NCT01055028	kristen n. ganjoo	Principal Investigator	ganjoo	kristen	3
NCT01056276	jesus berdeja	Study Chair	berdeja	jesus	3
NCT01056393	william towner	Principal Investigator	towner	william	2
NCT01056965	adam l. boxer	Principal Investigator	boxer	adam	7
NCT01058655	brian wolpin	Principal Investigator	wolpin	brian	2
NCT01058941	lynne shinto	Principal Investigator	shinto	lynne	3
NCT01059929	john p kress	Principal Investigator	kress	john	3
NCT01060384	julie m vose	Principal Investigator	vose	julie	6
NCT01062399	prakash chinnaiyan	Principal Investigator	chinnaiyan	prakash	2
NCT01062451	thomas f newton	Principal Investigator	newton	thomas	5
NCT01064648	anne tsao	Principal Investigator	tsao	anne	3
NCT01065129	mark schroeder	Principal Investigator	schroeder	mark	11
NCT01065662	susana campos	Principal Investigator	campos	susana	7
NCT01067144	ian r carroll	Principal Investigator	carroll	ian	8
NCT01067469	john degroot	Study Chair	degroot	john	2
NCT01068327	chi lin	Principal Investigator	lin	chi	59
NCT01068769	suzanne george	Principal Investigator	george	suzanne	25
NCT01074047	c l beach	Study Director	beach	c	2
NCT01074411	don dizon	Principal Investigator	dizon	don	2
NCT01074554	wonder p drake	Principal Investigator	drake	wonder	6
NCT01074970	kathy d. miller	Study Chair	miller	kathy	76
NCT01075412	michael m graham	Study Director	graham	michael	10
NCT01075412	sarah mcguire	Principal Investigator	mcguire	sarah	6
NCT01076543	sonali smith	Principal Investigator	smith	sonali	133
NCT01078662	bella kaufman	Principal Investigator	kaufman	bella	24
NCT01080391	a. keith stewart	Principal Investigator	stewart	a.	26
NCT01080391	antonio palumbo	Principal Investigator	palumbo	antonio	4
NCT01080391	philippe moreau	Principal Investigator	moreau	philippe	3
NCT01080391	s. vincent rajkumar	Principal Investigator	rajkumar	s.	2
NCT01081262	david gershenson	Principal Investigator	gershenson	david	2
NCT01082679	randy brown	Principal Investigator	brown	randy	91
NCT01083316	vaishali sanchorawala	Principal Investigator	sanchorawala	vaishali	2
NCT01084057	yuan yuan	Principal Investigator	yuan	yuan	6
NCT01086332	sudershan k. bhatia	Study Director	bhatia	sudershan	15
NCT01088802	arlene forastiere	Principal Investigator	forastiere	arlene	2
NCT01088815	daniel laheru	Principal Investigator	laheru	daniel	3
NCT01089101	jason fangusaro	Principal Investigator	fangusaro	jason	2
NCT01090128	hung khong	Principal Investigator	khong	hung	2
NCT01090414	siddhartha mitra	Study Director	mitra	siddhartha	3
NCT01091792	camilo e fadul	Principal Investigator	fadul	camilo	3
NCT01093183	jue wang	Principal Investigator	wang	jue	82
NCT01093521	christopher h goss	Principal Investigator	goss	christopher	7
NCT01095120	jaffer ajani	Study Chair	ajani	jaffer	5
NCT01095224	xia jin	Study Chair	jin	xia	3
NCT01095822	victor serebruany	Study Director	serebruany	victor	2
NCT01097642	jenny chang	Principal Investigator	chang	jenny	62
NCT01097694	elliot israel	Principal Investigator	israel	elliot	4
NCT01097694	joshua boyce	Principal Investigator	boyce	joshua	4
NCT01097746	anil sood	Principal Investigator	sood	anil	8
NCT01098266	antonio lambiase	Study Director	lambiase	antonio	2
NCT01100775	l. e. hong	Principal Investigator	hong	l.	27
NCT01101880	pamela becker	Principal Investigator	becker	pamela	13
NCT01102426	rubĂ©n niesvizky	Principal Investigator	niesvizky	rubĂ©n	4
NCT01103635	robert vonderheide	Principal Investigator	vonderheide	robert	3
NCT01106027	mark stegall	Principal Investigator	stegall	mark	3
NCT01106157	michael j. haller	Principal Investigator	haller	michael	4
NCT01106872	mohammed milhem	Principal Investigator	milhem	mohammed	3
NCT01111305	amy d klion	Principal Investigator	klion	amy	2
NCT01111526	lia perez	Principal Investigator	perez	lia	13
NCT01111994	valerie callender	Principal Investigator	callender	valerie	5
NCT01112306	aline frey	Study Director	frey	aline	9
NCT01112527	tracy t. batchelor	Principal Investigator	batchelor	tracy	4
NCT01113502	noelle frey	Principal Investigator	frey	noelle	9
NCT01113515	vickie r driver	Principal Investigator	driver	vickie	3
NCT01113970	jonathan j. lewis	Study Director	lewis	jonathan	25
NCT01116648	joyce liu	Principal Investigator	liu	joyce	41
NCT01118052	ronald alvarez	Principal Investigator	alvarez	ronald	8
NCT01119664	andrew haas	Principal Investigator	haas	andrew	12
NCT01120236	evan yu	Principal Investigator	yu	evan	21
NCT01120639	scott soltys	Principal Investigator	soltys	scott	2
NCT01121120	michael schuster	Principal Investigator	schuster	michael	11
NCT01121224	emmanouil s brilakis	Study Chair	brilakis	emmanouil	3
NCT01122901	david peereboom	Principal Investigator	peereboom	david	2
NCT01124734	joseph j drabick	Principal Investigator	drabick	joseph	3
NCT01125046	priya kumthekar	Principal Investigator	kumthekar	priya	4
NCT01126736	harish dave	Study Director	dave	harish	2
NCT01128296	herbert zeh	Principal Investigator	zeh	herbert	4
NCT01128582	ronnie fass	Principal Investigator	fass	ronnie	4
NCT01129193	craig hofmeister	Principal Investigator	hofmeister	craig	2
NCT01129453	karen l kotloff	Principal Investigator	kotloff	karen	2
NCT01133678	everett vokes	Principal Investigator	vokes	everett	4
NCT01134575	hagop kantarjian	Study Chair	kantarjian	hagop	5
NCT01134614	frank hodi	Principal Investigator	hodi	frank	5
NCT01136356	eric strain	Principal Investigator	strain	eric	3
NCT01136772	joseph p mcevoy	Principal Investigator	mcevoy	joseph	5
NCT01136772	scott stroup	Principal Investigator	stroup	scott	3
NCT01136928	adriana andrade	Principal Investigator	andrade	adriana	5
NCT01137695	cheryl rosenfeld	Principal Investigator	rosenfeld	cheryl	7
NCT01137695	jeffrey rothman	Principal Investigator	rothman	jeffrey	2
NCT01140360	kent robertson	Principal Investigator	robertson	kent	12
NCT01141491	william tap	Principal Investigator	tap	william	3
NCT01142388	steven cohen	Principal Investigator	cohen	steven	69
NCT01143402	paul chapman	Principal Investigator	chapman	paul	16
NCT01145209	inhye ahn	Principal Investigator	ahn	inhye	4
NCT01145495	peter martin	Principal Investigator	martin	peter	50
NCT01146054	albert koong	Principal Investigator	koong	albert	3
NCT01147107	thuy le	Study Director	le	thuy	11
NCT01147107	van vinh chau nguyen	Principal Investigator	nguyen	van	12
NCT01147211	chih-hsin yang	Principal Investigator	yang	chih-hsin	37
NCT01148225	andy payne	Study Director	payne	andy	7
NCT01148849	robert lechleider	Study Director	lechleider	robert	2
NCT01149850	phioanh nghiemphu	Principal Investigator	nghiemphu	phioanh	2
NCT01152541	peter hersh	Principal Investigator	hersh	peter	9
NCT01154816	yael mosse	Principal Investigator	mosse	yael	2
NCT01154920	vali papadimitrakopoulou	Study Chair	papadimitrakopoulou	vali	8
NCT01155284	diane l hahn	Study Director	hahn	diane	10
NCT01155583	ehsan malek	Principal Investigator	malek	ehsan	4
NCT01155583	frederic reu	Principal Investigator	reu	frederic	3
NCT01155817	george chen	Principal Investigator	chen	george	101
NCT01156142	robert c. miller	Study Chair	miller	robert	76
NCT01157091	sumanta pal	Principal Investigator	pal	sumanta	2
NCT01157975	mario chojkier	Principal Investigator	chojkier	mario	3
NCT01157975	martina buck	Principal Investigator	buck	martina	4
NCT01158105	alan miller	Principal Investigator	miller	alan	76
NCT01158222	brian rini	Principal Investigator	rini	brian	3
NCT01158651	bruce r. korf	Study Chair	korf	bruce	2
NCT01159028	maro ohanian	Principal Investigator	ohanian	maro	3
NCT01159522	muh-hwan su	Study Director	su	muh-hwan	14
NCT01160458	raffit hassan	Principal Investigator	hassan	raffit	7
NCT01161524	haichen yang	Study Director	yang	haichen	37
NCT01162785	colin p. dinney	Study Chair	dinney	colin	2
NCT01163084	christopher logothetis	Principal Investigator	logothetis	christopher	2
NCT01163786	jayesh mehta	Principal Investigator	mehta	jayesh	18
NCT01163786	manu jain	Principal Investigator	jain	manu	15
NCT01165112	ajay gopal	Principal Investigator	gopal	ajay	4
NCT01167114	eunice kwak	Principal Investigator	kwak	eunice	6
NCT01167192	rebecca aft	Principal Investigator	aft	rebecca	3
NCT01168219	ravi vij	Principal Investigator	vij	ravi	3
NCT01168232	carolyn mccourt	Principal Investigator	mccourt	carolyn	2
NCT01169402	kevin m watt	Principal Investigator	watt	kevin	6
NCT01169636	yasuhiro oki	Principal Investigator	oki	yasuhiro	3
NCT01172938	douglas hough	Study Director	hough	douglas	3
NCT01173523	leena gandhi	Principal Investigator	gandhi	leena	13
NCT01173692	gary b. gunn	Principal Investigator	gunn	gary	2
NCT01174082	muzaffar h. qazilbash	Principal Investigator	qazilbash	muzaffar	2
NCT01174264	manish sharma	Principal Investigator	sharma	manish	36
NCT01175109	deric m park	Principal Investigator	park	deric	36
NCT01175148	mehdi hamadani	Principal Investigator	hamadani	mehdi	3
NCT01176461	nikhil i. khushalani	Principal Investigator	khushalani	nikhil	5
NCT01176474	nikhil khushalani	Principal Investigator	khushalani	nikhil	5
NCT01177397	kristen hege	Study Director	hege	kristen	2
NCT01178281	robert p gale	Study Director	gale	robert	4
NCT01178814	mark heaney	Principal Investigator	heaney	mark	3
NCT01180036	fernando c. fervenza	Principal Investigator	fervenza	fernando	2
NCT01180959	ahmed kaseb	Principal Investigator	kaseb	ahmed	2
NCT01181271	yi-bin a chen	Principal Investigator	chen	yi-bin	101
NCT01182350	mark w. kieran	Study Chair	kieran	mark	4
NCT01182441	david r. holmes	Principal Investigator	holmes	david	10
NCT01182441	vivek y. reddy	Principal Investigator	reddy	vivek	26
NCT01183416	brian kushner	Principal Investigator	kushner	brian	7
NCT01185067	scott l hummel	Principal Investigator	hummel	scott	3
NCT01186562	melena bellin	Principal Investigator	bellin	melena	3
NCT01187199	shannon westin	Principal Investigator	westin	shannon	3
NCT01188421	eric c. strain	Principal Investigator	strain	eric	3
NCT01189266	jack su	Principal Investigator	su	jack	14
NCT01189383	joseph fay	Principal Investigator	fay	joseph	3
NCT01190449	cara a. rosenbaum	Principal Investigator	rosenbaum	cara	4
NCT01192555	chrystal u. louis	Principal Investigator	louis	chrystal	5
NCT01192828	johan vanhove	Principal Investigator	vanhove	johan	3
NCT01193842	juan ramos	Principal Investigator	ramos	juan	9
NCT01195415	mark zalupski	Principal Investigator	zalupski	mark	4
NCT01196390	howard safran	Principal Investigator	safran	howard	6
NCT01197378	craig langman	Principal Investigator	langman	craig	2
NCT01198067	sheeba k. thomas	Principal Investigator	thomas	sheeba	42
NCT01198158	george philips	Principal Investigator	philips	george	3
NCT01199146	charles j ryan	Principal Investigator	ryan	charles	23
NCT01199263	david cohn	Principal Investigator	cohn	david	9
NCT01199575	danelle f james	Principal Investigator	james	danelle	9
NCT01200329	yago nieto	Principal Investigator	nieto	yago	4
NCT01204918	carlos zarate	Principal Investigator	zarate	carlos	3
NCT01204918	gerard sanacora	Principal Investigator	sanacora	gerard	2
NCT01204918	maurizio fava	Principal Investigator	fava	maurizio	2
NCT01207492	andrew j. wagner	Principal Investigator	wagner	andrew	25
NCT01209325	joel palefsky	Principal Investigator	palefsky	joel	3
NCT01209598	mark dickson	Principal Investigator	dickson	mark	3
NCT01210222	kathleen moore	Principal Investigator	moore	kathleen	36
NCT01210664	jeffrey bluestone	Study Director	bluestone	jeffrey	3
NCT01210664	kevan herold	Principal Investigator	herold	kevan	5
NCT01210664	stephen e gitelman	Study Chair	gitelman	stephen	4
NCT01211262	namir hassan	Study Director	hassan	namir	7
NCT01211405	michael c mithoefer	Principal Investigator	mithoefer	michael	3
NCT01211730	mark e molitch	Principal Investigator	molitch	mark	2
NCT01212822	barbara burtness	Principal Investigator	burtness	barbara	2
NCT01212952	martha lacy	Study Chair	lacy	martha	10
NCT01213082	susanna s park	Principal Investigator	park	susanna	36
NCT01213238	apostolia m. tsimberidou	Principal Investigator	tsimberidou	apostolia	6
NCT01214083	gihyun yoon	Principal Investigator	yoon	gihyun	7
NCT01214187	joe gn garcia	Principal Investigator	garcia	joe	24
NCT01214187	rosas o ivan	Principal Investigator	ivan	rosas	2
NCT01215136	matthew galsky	Study Chair	galsky	matthew	3
NCT01215253	wojciech zareba	Principal Investigator	zareba	wojciech	2
NCT01216280	longgui wang	Study Director	wang	longgui	82
NCT01216982	daniel t johnston	Principal Investigator	johnston	daniel	18
NCT01217060	steven h. lin	Principal Investigator	lin	steven	59
NCT01217437	adam levy	Principal Investigator	levy	adam	33
NCT01218048	rober l ferris	Principal Investigator	ferris	rober	13
NCT01218555	taofeek owonikoko	Principal Investigator	owonikoko	taofeek	3
NCT01220609	linda duska	Principal Investigator	duska	linda	6
NCT01221181	gerald b appel	Principal Investigator	appel	gerald	2
NCT01221792	arifulla khan	Study Director	khan	arifulla	36
NCT01222260	suzanne lentzsch	Principal Investigator	lentzsch	suzanne	3
NCT01222689	andrew ko	Principal Investigator	ko	andrew	6
NCT01222754	katherine e warren	Principal Investigator	warren	katherine	6
NCT01224067	gustavo d kinrys	Principal Investigator	kinrys	gustavo	2
NCT01224730	ed cullen	Study Director	cullen	ed	7
NCT01228175	kent hutchison	Principal Investigator	hutchison	kent	3
NCT01229566	kevin c maki	Principal Investigator	maki	kevin	8
NCT01229761	roger l shapiro	Principal Investigator	shapiro	roger	28
NCT01232738	yunxia wang	Principal Investigator	wang	yunxia	82
NCT01234467	steven park	Principal Investigator	park	steven	36
NCT01234766	frederick lansigan	Principal Investigator	lansigan	frederick	2
NCT01234935	richard finn	Principal Investigator	finn	richard	7
NCT01237067	jung-min lee	Principal Investigator	lee	jung-min	134
NCT01237457	ebrahim s delpassand	Principal Investigator	delpassand	ebrahim	4
NCT01238237	john boockvar	Principal Investigator	boockvar	john	4
NCT01239394	jeremy s. abramson	Principal Investigator	abramson	jeremy	9
NCT01240590	james gulley	Principal Investigator	gulley	james	4
NCT01241734	tatyana feldman	Principal Investigator	feldman	tatyana	21
NCT01242267	scott d rowley	Principal Investigator	rowley	scott	2
NCT01243944	mark jones	Study Director	jones	mark	55
NCT01245101	rafael e campo	Principal Investigator	campo	rafael	2
NCT01245673	aaron rapoport	Study Chair	rapoport	aaron	5
NCT01245673	ed stadtmauer	Principal Investigator	stadtmauer	ed	3
NCT01246622	elizabeth griffiths	Principal Investigator	griffiths	elizabeth	6
NCT01249430	rebecca klisovic	Principal Investigator	klisovic	rebecca	4
NCT01251861	anna ferrari	Principal Investigator	ferrari	anna	3
NCT01252953	louise bowman	Principal Investigator	bowman	louise	6
NCT01253070	geoffrey uy	Principal Investigator	uy	geoffrey	3
NCT01253161	jonathan strosberg	Principal Investigator	strosberg	jonathan	2
NCT01253473	barry j make	Principal Investigator	make	barry	3
NCT01253473	edwin k silverman	Principal Investigator	silverman	edwin	29
NCT01253642	tomasz beer	Principal Investigator	beer	tomasz	9
NCT01254617	erin bertino	Principal Investigator	bertino	erin	2
NCT01256268	robert wenham	Principal Investigator	wenham	robert	4
NCT01256398	matthew wieduwilt	Principal Investigator	wieduwilt	matthew	6
NCT01258933	william g wierda	Principal Investigator	wierda	william	4
NCT01259089	melissa johnson	Principal Investigator	johnson	melissa	57
NCT01260688	sebastien hotte	Principal Investigator	hotte	sebastien	2
NCT01261247	patrick johnston	Study Chair	johnston	patrick	18
NCT01261299	chong-xian pan	Study Chair	pan	chong-xian	7
NCT01263769	christopher wood	Principal Investigator	wood	christopher	18
NCT01263938	ronald g collman	Principal Investigator	collman	ronald	2
NCT01263951	marcia brose	Principal Investigator	brose	marcia	4
NCT01264432	nilofer azad	Principal Investigator	azad	nilofer	6
NCT01266031	mark r gilbert	Principal Investigator	gilbert	mark	12
NCT01267240	eric chen	Principal Investigator	chen	eric	101
NCT01268553	ronald j oudiz	Principal Investigator	oudiz	ronald	3
NCT01269385	steven ansell	Study Chair	ansell	steven	3
NCT01271374	bobby v khan	Principal Investigator	khan	bobby	36
NCT01271504	melissa j versola	Study Director	versola	melissa	2
NCT01272830	thomas f bear	Principal Investigator	bear	thomas	2
NCT01273337	james m hinson	Study Director	hinson	james	4
NCT01273662	ann-lii cheng	Principal Investigator	cheng	ann-lii	18
NCT01275677	louis fehrenbacher	Principal Investigator	fehrenbacher	louis	2
NCT01276041	chau dang	Principal Investigator	dang	chau	5
NCT01276210	anuradha chakravarthy	Principal Investigator	chakravarthy	anuradha	2
NCT01276704	carol fabian	Principal Investigator	fabian	carol	4
NCT01276730	partha s basu	Principal Investigator	basu	partha	3
NCT01277744	andrea hayes-jordan	Principal Investigator	hayes-jordan	andrea	2
NCT01279954	eric b. suhler	Principal Investigator	suhler	eric	3
NCT01279954	james t rosenbaum	Study Director	rosenbaum	james	4
NCT01280955	mitchell horwitz	Principal Investigator	horwitz	mitchell	11
NCT01280955	saurabh chhabra	Principal Investigator	chhabra	saurabh	3
NCT01281124	gregory otterson	Principal Investigator	otterson	gregory	4
NCT01281488	clayton lau	Principal Investigator	lau	clayton	7
NCT01282242	ona wu	Principal Investigator	wu	ona	42
NCT01282476	jeremy s abramson	Principal Investigator	abramson	jeremy	9
NCT01283178	shiyu song	Principal Investigator	song	shiyu	12
NCT01286272	kristie blum	Principal Investigator	blum	kristie	11
NCT01286727	weizhong cai	Study Director	cai	weizhong	2
NCT01286779	nirjhar chatterjee	Study Director	chatterjee	nirjhar	3
NCT01287104	nirali n shah	Principal Investigator	shah	nirali	54
NCT01287936	gary k steinberg	Principal Investigator	steinberg	gary	9
NCT01287936	james markert	Principal Investigator	markert	james	6
NCT01287936	lawrence r wechsler	Principal Investigator	wechsler	lawrence	2
NCT01287936	robert e gross	Principal Investigator	gross	robert	18
NCT01289353	carmen perez	Principal Investigator	perez	carmen	13
NCT01290263	david reardon	Principal Investigator	reardon	david	4
NCT01290692	gary wood	Study Chair	wood	gary	18
NCT01290783	peter gibbs	Principal Investigator	gibbs	peter	3
NCT01295502	cecelia boardman	Principal Investigator	boardman	cecelia	2
NCT01295645	borje s. andersson	Principal Investigator	andersson	borje	3
NCT01295697	rochelle bagatell	Study Chair	bagatell	rochelle	2
NCT01296672	javier hernandez	Principal Investigator	hernandez	javier	13
NCT01297452	david hyman	Principal Investigator	hyman	david	4
NCT01297829	ronald s chamberlain	Principal Investigator	chamberlain	ronald	3
NCT01297959	jerrold h levy	Principal Investigator	levy	jerrold	33
NCT01297959	robert martindale	Study Chair	martindale	robert	2
NCT01298570	hanna sanoff	Principal Investigator	sanoff	hanna	4
NCT01299038	jeffrey b. zwicker	Principal Investigator	zwicker	jeffrey	4
NCT01300611	uday r popat	Principal Investigator	popat	uday	3
NCT01300728	shawn kile	Principal Investigator	kile	shawn	2
NCT01301443	peter a campochiaro	Principal Investigator	campochiaro	peter	3
NCT01302210	lance r peterson	Principal Investigator	peterson	lance	11
NCT01302834	andy m. trotti	Principal Investigator	trotti	andy	3
NCT01302834	maura gillison	Principal Investigator	gillison	maura	2
NCT01303705	brendan d curti	Principal Investigator	curti	brendan	4
NCT01304095	narendra singh	Principal Investigator	singh	narendra	33
NCT01304602	joaquina baranda	Principal Investigator	baranda	joaquina	2
NCT01305200	nathaniel treister	Principal Investigator	treister	nathaniel	3
NCT01305213	bradley monk	Principal Investigator	monk	bradley	9
NCT01305252	roham t. zamanian	Principal Investigator	zamanian	roham	3
NCT01306929	karl kieburtz	Principal Investigator	kieburtz	karl	3
NCT01307618	thomas gajewski	Principal Investigator	gajewski	thomas	2
NCT01309672	thomas w. flaig	Principal Investigator	flaig	thomas	4
NCT01309789	dana kennedy	Study Director	kennedy	dana	17
NCT01309802	michael w neumeister	Principal Investigator	neumeister	michael	2
NCT01311674	ronald brown	Principal Investigator	brown	ronald	91
NCT01311687	mohamed zaki	Study Director	zaki	mohamed	2
NCT01315431	lee s schwartzberg	Principal Investigator	schwartzberg	lee	4
NCT01316757	renee mehra	Principal Investigator	mehra	renee	4
NCT01317199	michael a carducci	Principal Investigator	carducci	michael	3
NCT01318915	james markmann	Principal Investigator	markmann	james	4
NCT01321879	issam raad	Principal Investigator	raad	issam	3
NCT01322048	mayur b patel	Principal Investigator	patel	mayur	68
NCT01323062	juneko grilley olson	Principal Investigator	olson	juneko	12
NCT01323751	sagar lonial	Principal Investigator	lonial	sagar	4
NCT01324635	wenyin shi	Principal Investigator	shi	wenyin	12
NCT01326871	hing c wong	Study Chair	wong	hing	47
NCT01327573	sanjay kulkarni	Principal Investigator	kulkarni	sanjay	5
NCT01327781	matthew goetz	Principal Investigator	goetz	matthew	11
NCT01327911	weng tao	Study Chair	tao	weng	2
NCT01329016	gary dv hankins	Principal Investigator	hankins	gary	5
NCT01329016	mary f. hebert	Principal Investigator	hebert	mary	5
NCT01329016	steve caritis	Principal Investigator	caritis	steve	3
NCT01330966	warren chow	Study Chair	chow	warren	11
NCT01331135	muna qayed	Principal Investigator	qayed	muna	2
NCT01332630	nuhad k. ibrahim	Principal Investigator	ibrahim	nuhad	6
NCT01333033	karyn a. goodman	Study Chair	goodman	karyn	12
NCT01335932	ajit limaye	Principal Investigator	limaye	ajit	2
NCT01335971	janet t holbrook	Principal Investigator	holbrook	janet	4
NCT01336842	david gandara	Principal Investigator	gandara	david	2
NCT01339871	siqing fu	Principal Investigator	fu	siqing	6
NCT01342224	todd crocenzi	Principal Investigator	crocenzi	todd	2
NCT01343368	angela smith	Principal Investigator	smith	angela	133
NCT01343771	catherine m gordon	Principal Investigator	gordon	catherine	29
NCT01344824	thomas e. stinchcombe	Principal Investigator	stinchcombe	thomas	4
NCT01345058	jong woo lee	Principal Investigator	lee	jong	134
NCT01347541	douglas zatzick	Principal Investigator	zatzick	douglas	2
NCT01349049	alexander perl	Principal Investigator	perl	alexander	4
NCT01349049	catherine smith	Principal Investigator	smith	catherine	133
NCT01349049	eunice wang	Principal Investigator	wang	eunice	82
NCT01349049	john pagel	Principal Investigator	pagel	john	2
NCT01349660	john hainsworth	Study Chair	hainsworth	john	3
NCT01349959	vered stearns	Principal Investigator	stearns	vered	5
NCT01351896	jeffrey jones	Principal Investigator	jones	jeffrey	55
NCT01352117	thomas b campbell	Study Chair	campbell	thomas	17
NCT01352312	mark weiss	Principal Investigator	weiss	mark	34
NCT01353599	miroslav radulovic	Principal Investigator	radulovic	miroslav	2
NCT01355705	michaela liedtke	Principal Investigator	liedtke	michaela	5
NCT01358266	abu abraham	Study Director	abraham	abu	9
NCT01358734	robert gale	Study Director	gale	robert	4
NCT01360593	dwight e heron	Principal Investigator	heron	dwight	3
NCT01361113	william kim	Principal Investigator	kim	william	88
NCT01361711	shuo ma	Principal Investigator	ma	shuo	22
NCT01362374	premal h. patel	Study Director	patel	premal	68
NCT01363206	lynn e. spitler	Principal Investigator	spitler	lynn	2
NCT01365559	james r berenson	Principal Investigator	berenson	james	6
NCT01368497	ed doo	Study Chair	doo	ed	2
NCT01368497	kathleen schwarz	Principal Investigator	schwarz	kathleen	7
NCT01370213	sarah cooley	Principal Investigator	cooley	sarah	4
NCT01370447	gregory enns	Principal Investigator	enns	gregory	4
NCT01372111	patrick d. maguire	Principal Investigator	maguire	patrick	6
NCT01372202	ronan kelly	Principal Investigator	kelly	ronan	35
NCT01372228	joanne k. kurtzberg	Principal Investigator	kurtzberg	joanne	5
NCT01372579	virginia kaklamani	Principal Investigator	kaklamani	virginia	2
NCT01373294	mayer fishman	Principal Investigator	fishman	mayer	9
NCT01375699	andrew s. poklepovic	Principal Investigator	poklepovic	andrew	4
NCT01376349	debra barton	Principal Investigator	barton	debra	7
NCT01377168	ann duerr	Principal Investigator	duerr	ann	3
NCT01377168	frederick altice	Study Director	altice	frederick	3
NCT01377389	ana m. aparicio	Principal Investigator	aparicio	ana	2
NCT01379287	mrinal gounder	Principal Investigator	gounder	mrinal	2
NCT01380080	johnstone kumwenda	Study Chair	kumwenda	johnstone	2
NCT01380106	nikhil c munshi	Principal Investigator	munshi	nikhil	4
NCT01380145	adam d cohen	Principal Investigator	cohen	adam	69
NCT01380145	hearn j cho	Study Chair	cho	hearn	16
NCT01380535	christian peters	Study Director	peters	christian	13
NCT01381692	leonard heffner	Principal Investigator	heffner	leonard	2
NCT01381718	jeffrey p. krischer	Study Chair	krischer	jeffrey	3
NCT01381822	alexander starodub	Principal Investigator	starodub	alexander	2
NCT01383161	gary w small	Principal Investigator	small	gary	11
NCT01383343	joleen hubbard	Principal Investigator	hubbard	joleen	2
NCT01385228	daniel j george	Principal Investigator	george	daniel	25
NCT01385293	andrew armstrong	Principal Investigator	armstrong	andrew	5
NCT01386632	john h lee	Study Chair	lee	john	134
NCT01390064	laura hutchins	Principal Investigator	hutchins	laura	4
NCT01392625	joshua m hare	Principal Investigator	hare	joshua	5
NCT01392989	everett meyer	Principal Investigator	meyer	everett	20
NCT01393405	hans herfarth	Principal Investigator	herfarth	hans	3
NCT01393912	alberto broniscer	Principal Investigator	broniscer	alberto	3
NCT01395004	shannon r morris	Study Director	morris	shannon	29
NCT01395329	christopher a desouza	Principal Investigator	desouza	christopher	4
NCT01396317	robert f spiera	Principal Investigator	spiera	robert	3
NCT01396499	marina konopleva	Principal Investigator	konopleva	marina	3
NCT01399827	craig surman	Principal Investigator	surman	craig	3
NCT01400516	daniel h solomon	Principal Investigator	solomon	daniel	13
NCT01400672	christopher moertel	Principal Investigator	moertel	christopher	2
NCT01401062	silvia formenti	Principal Investigator	formenti	silvia	3
NCT01401647	myron weisfeldt	Study Chair	weisfeldt	myron	2
NCT01403311	jefferson chen	Principal Investigator	chen	jefferson	101
NCT01404312	richard e. chaisson	Study Chair	chaisson	richard	2
NCT01404949	jae park	Principal Investigator	park	jae	36
NCT01406119	christopher ocampo	Study Director	ocampo	christopher	2
NCT01406873	richard t. moxley	Principal Investigator	moxley	richard	2
NCT01407094	madhukar h trivedi	Principal Investigator	trivedi	madhukar	5
NCT01407094	myrna weissman	Principal Investigator	weissman	myrna	3
NCT01407094	patrick j mcgrath	Principal Investigator	mcgrath	patrick	4
NCT01407107	jonathan dowell	Principal Investigator	dowell	jonathan	2
NCT01407198	edwin choy	Principal Investigator	choy	edwin	5
NCT01407562	rebecca moss	Principal Investigator	moss	rebecca	13
NCT01410565	show-li sun	Study Director	sun	show-li	13
NCT01411774	eric storch	Principal Investigator	storch	eric	2
NCT01412229	jared weiss	Principal Investigator	weiss	jared	34
NCT01415297	daniel d. von hoff	Principal Investigator	hoff	daniel	5
NCT01415297	howard a. burris	Principal Investigator	burris	howard	5
NCT01415921	stuart d katz	Principal Investigator	katz	stuart	13
NCT01416428	dave ramies	Study Director	ramies	dave	2
NCT01417000	dung t le	Principal Investigator	le	dung	11
NCT01417026	robert t. schultz	Principal Investigator	schultz	robert	6
NCT01417182	steve cho	Principal Investigator	cho	steve	16
NCT01418261	deepak l bhatt	Principal Investigator	bhatt	deepak	4
NCT01420250	jianqing lin	Principal Investigator	lin	jianqing	59
NCT01423604	william williams	Study Director	williams	william	50
NCT01424241	pamela u freda	Principal Investigator	freda	pamela	2
NCT01424670	charles wells	Study Director	wells	charles	5
NCT01425476	edward sauter	Principal Investigator	sauter	edward	5
NCT01426074	peter o'dwyer	Principal Investigator	o'dwyer	peter	7
NCT01429025	grzegorz s. nowakowski	Study Chair	nowakowski	grzegorz	5
NCT01429350	pooja khatri	Principal Investigator	khatri	pooja	3
NCT01430572	david s hong	Principal Investigator	hong	david	27
NCT01430689	myron m levine	Study Director	levine	myron	19
NCT01433172	jhanelle gray	Principal Investigator	gray	jhanelle	15
NCT01434901	burton m wice	Principal Investigator	wice	burton	3
NCT01435720	john a lust	Principal Investigator	lust	john	2
NCT01436214	elisabeth i heath	Principal Investigator	heath	elisabeth	6
NCT01437449	a. dimitrios colevas	Principal Investigator	colevas	a.	3
NCT01437488	jean hoffman-censits	Principal Investigator	hoffman-censits	jean	4
NCT01438554	nilo azad	Principal Investigator	azad	nilo	6
NCT01439711	shelley hwang	Study Chair	hwang	shelley	12
NCT01440764	robert b banzett	Principal Investigator	banzett	robert	2
NCT01440816	shailender bhatia	Principal Investigator	bhatia	shailender	15
NCT01443728	margaret t lee	Principal Investigator	lee	margaret	134
NCT01443936	mark connors	Principal Investigator	connors	mark	3
NCT01445028	richard s kaiser	Principal Investigator	kaiser	richard	3
NCT01447056	carlos a ramos	Principal Investigator	ramos	carlos	9
NCT01449682	behnam sharareh	Study Director	sharareh	behnam	2
NCT01449682	ron p gallemore	Principal Investigator	gallemore	ron	5
NCT01451606	joel greenspan	Principal Investigator	greenspan	joel	3
NCT01454154	howard eisenberg	Principal Investigator	eisenberg	howard	7
NCT01456104	james young	Principal Investigator	young	james	30
NCT01456780	reza dana	Principal Investigator	dana	reza	3
NCT01457885	john m magenau	Principal Investigator	magenau	john	2
NCT01457885	shin mineishi	Study Chair	mineishi	shin	2
NCT01457885	stephen j forman	Study Chair	forman	stephen	2
NCT01459380	lisa landrum	Principal Investigator	landrum	lisa	2
NCT01459614	dung le	Principal Investigator	le	dung	11
NCT01461668	susan huang	Principal Investigator	huang	susan	36
NCT01461824	andrea bonny	Principal Investigator	bonny	andrea	3
NCT01463046	charalambos andreadis	Principal Investigator	andreadis	charalambos	4
NCT01466036	janet murphy	Principal Investigator	murphy	janet	28
NCT01466179	max topp	Principal Investigator	topp	max	3
NCT01467999	elias dakwar	Principal Investigator	dakwar	elias	3
NCT01467999	frances levin	Principal Investigator	levin	frances	16
NCT01468311	thomas a waldmann	Principal Investigator	waldmann	thomas	4
NCT01468454	lisa j states	Principal Investigator	states	lisa	2
NCT01468896	william carson	Principal Investigator	carson	william	10
NCT01468909	debra richardson	Principal Investigator	richardson	debra	9
NCT01469156	dennis m. marcus	Principal Investigator	marcus	dennis	12
NCT01469429	amit agrawal	Principal Investigator	agrawal	amit	4
NCT01469572	bassel el-rayes	Principal Investigator	el-rayes	bassel	2
NCT01470196	steven p treon	Principal Investigator	treon	steven	3
NCT01470417	thomas george	Principal Investigator	george	thomas	25
NCT01471444	richard e. champlin	Principal Investigator	champlin	richard	3
NCT01472562	jia ruan	Principal Investigator	ruan	jia	2
NCT01472965	joshua wolf	Principal Investigator	wolf	joshua	10
NCT01473524	david shapiro	Study Chair	shapiro	david	28
NCT01475513	kai cheang	Principal Investigator	cheang	kai	2
NCT01476657	virginia kelly	Study Director	kelly	virginia	35
NCT01476787	nathan h fowler	Study Chair	fowler	nathan	17
NCT01477333	cindy madden	Study Chair	madden	cindy	5
NCT01478178	gerald falchook	Principal Investigator	falchook	gerald	2
NCT01478178	howard a burris	Principal Investigator	burris	howard	5
NCT01478178	manish patel	Principal Investigator	patel	manish	68
NCT01478178	nicholas butowski	Principal Investigator	butowski	nicholas	3
NCT01479296	ian frank	Study Chair	frank	ian	6
NCT01482286	leanne m redman	Principal Investigator	redman	leanne	6
NCT01482949	lee f allen	Study Director	allen	lee	27
NCT01483118	rogerio lobo	Principal Investigator	lobo	rogerio	2
NCT01483144	carol burke	Principal Investigator	burke	carol	21
NCT01483144	james church	Principal Investigator	church	james	3
NCT01484470	patrick stiff	Principal Investigator	stiff	patrick	6
NCT01485042	herbert i hurwitz	Principal Investigator	hurwitz	herbert	8
NCT01485055	rajinder s bajwa	Principal Investigator	bajwa	rajinder	4
NCT01486602	james j. urbanic	Study Chair	urbanic	james	2
NCT01486771	victor h. gonzalez	Principal Investigator	gonzalez	victor	14
NCT01487265	david r spigel	Study Chair	spigel	david	4
NCT01487863	robert israel	Study Director	israel	robert	4
NCT01489189	jeffrey g gross	Study Chair	gross	jeffrey	18
NCT01490749	nabil f. saba	Principal Investigator	saba	nabil	3
NCT01491841	anne beaven	Principal Investigator	beaven	anne	2
NCT01491958	yvonne efebera	Principal Investigator	efebera	yvonne	3
NCT01492361	deepak l. bhatt	Principal Investigator	bhatt	deepak	4
NCT01493310	rita nanda	Principal Investigator	nanda	rita	6
NCT01493596	mardik donikyan	Principal Investigator	donikyan	mardik	2
NCT01494038	amita gupta	Study Chair	gupta	amita	30
NCT01494155	theodore s hong	Principal Investigator	hong	theodore	27
NCT01496157	steve y. cho	Principal Investigator	cho	steve	16
NCT01496313	mimi i hu	Principal Investigator	hu	mimi	11
NCT01496807	andrew brohl	Principal Investigator	brohl	andrew	2
NCT01496976	celeste bello	Principal Investigator	bello	celeste	3
NCT01497093	amine bensmaine	Study Director	bensmaine	amine	2
NCT01497392	renuka iyer	Principal Investigator	iyer	renuka	9
NCT01497860	eugene hwang	Principal Investigator	hwang	eugene	12
NCT01497899	devi sengupta	Study Director	sengupta	devi	3
NCT01498978	julie graff	Principal Investigator	graff	julie	2
NCT01500434	peter m. maurer	Study Director	maurer	peter	8
NCT01501487	charles e cox	Principal Investigator	cox	charles	14
NCT01502085	david siegel	Principal Investigator	siegel	david	21
NCT01503229	robert montgomery	Principal Investigator	montgomery	robert	15
NCT01506609	ewelina morawa	Study Director	morawa	ewelina	2
NCT01506661	eliza chakravarty	Principal Investigator	chakravarty	eliza	4
NCT01508312	allison moskowitz	Principal Investigator	moskowitz	allison	5
NCT01509339	elliott c dasenbrook	Principal Investigator	dasenbrook	elliott	2
NCT01510561	william a wegener	Study Chair	wegener	william	4
NCT01513499	elizabeth a lawson	Principal Investigator	lawson	elizabeth	4
NCT01514188	daniel levitt	Study Director	levitt	daniel	6
NCT01514188	sant chawla	Principal Investigator	chawla	sant	9
NCT01514201	patricia baxter	Principal Investigator	baxter	patricia	4
NCT01517243	lionel d lewis	Principal Investigator	lewis	lionel	25
NCT01518972	tracy simpson	Principal Investigator	simpson	tracy	15
NCT01519349	jerry r mendell	Principal Investigator	mendell	jerry	4
NCT01519414	j. monk	Principal Investigator	monk	j.	9
NCT01519817	james l gulley	Principal Investigator	gulley	james	4
NCT01520519	jan a. burger	Principal Investigator	burger	jan	8
NCT01520545	gerard francisco	Principal Investigator	francisco	gerard	2
NCT01521949	elaine t lam	Principal Investigator	lam	elaine	12
NCT01522950	jay n cohn	Principal Investigator	cohn	jay	9
NCT01522976	mikkael sekeres	Principal Investigator	sekeres	mikkael	3
NCT01523457	jill lacy	Principal Investigator	lacy	jill	10
NCT01523496	grace mccomsey	Principal Investigator	mccomsey	grace	3
NCT01523548	roberto f machado	Principal Investigator	machado	roberto	2
NCT01524692	patrick dillon	Principal Investigator	dillon	patrick	4
NCT01525082	pamela kunz	Principal Investigator	kunz	pamela	4
NCT01525901	alexander kolevzon	Principal Investigator	kolevzon	alexander	3
NCT01526473	michael morse	Principal Investigator	morse	michael	9
NCT01528709	alexander kulik	Principal Investigator	kulik	alexander	4
NCT01528709	marc ruel	Principal Investigator	ruel	marc	3
NCT01529060	brendan lee	Principal Investigator	lee	brendan	134
NCT01530997	bhishamjit chera	Principal Investigator	chera	bhishamjit	2
NCT01532089	thomas stinchcombe	Principal Investigator	stinchcombe	thomas	4
NCT01534494	michael p bogenschutz	Principal Investigator	bogenschutz	michael	5
NCT01536054	kunle odunsi	Principal Investigator	odunsi	kunle	4
NCT01536535	sonia davis	Principal Investigator	davis	sonia	43
NCT01536743	gottfried konecny	Principal Investigator	konecny	gottfried	3
NCT01537393	allison ayala	Principal Investigator	ayala	allison	3
NCT01537549	claire henchcliffe	Principal Investigator	henchcliffe	claire	2
NCT01539447	stephen aoki	Principal Investigator	aoki	stephen	2
NCT01542736	jennifer madden	Principal Investigator	madden	jennifer	5
NCT01543659	michael morris	Principal Investigator	morris	michael	29
NCT01543776	russell szmulewitz	Principal Investigator	szmulewitz	russell	2
NCT01546571	craig slingluff	Principal Investigator	slingluff	craig	6
NCT01546753	stacie m jones	Principal Investigator	jones	stacie	55
NCT01546948	glenn s murphy	Principal Investigator	murphy	glenn	28
NCT01546987	m. dror michaelson	Principal Investigator	michaelson	m.	2
NCT01547000	barbara j coffey	Principal Investigator	coffey	barbara	3
NCT01547000	lawrence d scahill	Study Director	scahill	lawrence	2
NCT01547000	tanya murphy	Principal Investigator	murphy	tanya	28
NCT01547000	thomas fernandez	Principal Investigator	fernandez	thomas	14
NCT01550224	bruno carneiro de medeiros	Principal Investigator	medeiros	bruno	3
NCT01552408	david m brown	Principal Investigator	brown	david	91
NCT01553058	joel gelfand	Principal Investigator	gelfand	joel	4
NCT01553084	james h stein	Principal Investigator	stein	james	43
NCT01553084	michael c fiore	Principal Investigator	fiore	michael	2
NCT01553318	dennis c. ang	Principal Investigator	ang	dennis	3
NCT01556425	kenneth silverman	Principal Investigator	silverman	kenneth	29
NCT01556971	joshua z rosenthal	Principal Investigator	rosenthal	joshua	13
NCT01557946	brian p. brennan	Principal Investigator	brennan	brian	8
NCT01560416	nancy u lin	Principal Investigator	lin	nancy	59
NCT01560468	thomas d schiano	Principal Investigator	schiano	thomas	2
NCT01560754	james boyd	Principal Investigator	boyd	james	4
NCT01561014	arthur blackstock	Principal Investigator	blackstock	arthur	3
NCT01563302	steve hughes	Study Director	hughes	steve	13
NCT01565148	brian b. berger	Principal Investigator	berger	brian	17
NCT01565148	david callanan	Principal Investigator	callanan	david	3
NCT01565148	david m. brown	Principal Investigator	brown	david	91
NCT01565148	diana v. do	Principal Investigator	do	diana	5
NCT01565148	eugene lit	Principal Investigator	lit	eugene	2
NCT01565148	gregg t. kokame	Principal Investigator	kokame	gregg	4
NCT01565148	henry l. hudson	Principal Investigator	hudson	henry	5
NCT01565148	karl g. csaky	Principal Investigator	csaky	karl	3
NCT01565148	larry s. halperin	Principal Investigator	halperin	larry	5
NCT01565148	louis glazer	Principal Investigator	glazer	louis	2
NCT01565148	michael j. elman	Principal Investigator	elman	michael	3
NCT01565148	michael j. tolentino	Principal Investigator	tolentino	michael	3
NCT01565148	prema abraham	Principal Investigator	abraham	prema	9
NCT01565148	richard b. rosen	Principal Investigator	rosen	richard	16
NCT01565148	robert wong	Principal Investigator	wong	robert	47
NCT01565148	ron p. gallemore	Principal Investigator	gallemore	ron	5
NCT01565148	thomas a. ciulla	Principal Investigator	ciulla	thomas	2
NCT01565616	lakshmanan krishnamurti	Principal Investigator	krishnamurti	lakshmanan	2
NCT01565941	vinay m nadkarni	Principal Investigator	nadkarni	vinay	3
NCT01568866	robert orlowski	Principal Investigator	orlowski	robert	4
NCT01568996	john m kirkwood	Principal Investigator	kirkwood	john	4
NCT01570348	george georges	Principal Investigator	georges	george	5
NCT01571128	ann kurth	Principal Investigator	kurth	ann	2
NCT01571960	christine (mhorag) hay	Study Chair	hay	christine	4
NCT01571960	susan buchbinder	Study Chair	buchbinder	susan	2
NCT01573533	fernando c fervenza	Principal Investigator	fervenza	fernando	2
NCT01574222	steven dubinett	Principal Investigator	dubinett	steven	2
NCT01576172	maha hussain	Principal Investigator	hussain	maha	10
NCT01576471	nova silver	Study Director	silver	nova	6
NCT01576692	wayne l. furman	Principal Investigator	furman	wayne	9
NCT01578239	paola santoro	Study Director	santoro	paola	5
NCT01578551	david ettinger	Principal Investigator	ettinger	david	5
NCT01578707	george cole	Study Director	cole	george	15
NCT01578720	kevin j blinder	Principal Investigator	blinder	kevin	4
NCT01579760	prabakar k rao	Principal Investigator	rao	prabakar	31
NCT01579929	charles rudin	Principal Investigator	rudin	charles	2
NCT01579994	gregrory riely	Principal Investigator	riely	gregrory	5
NCT01580410	edward levine	Principal Investigator	levine	edward	19
NCT01580696	col george e. peoples	Study Director	peoples	col	4
NCT01582295	andrew yee	Principal Investigator	yee	andrew	11
NCT01582672	christopher g wood	Principal Investigator	wood	christopher	18
NCT01583283	noopur raje	Principal Investigator	raje	noopur	2
NCT01583374	lilia pineda	Study Director	pineda	lilia	3
NCT01585246	gwen wyatt	Principal Investigator	wyatt	gwen	2
NCT01585688	francois wilhelm	Study Chair	wilhelm	francois	5
NCT01585688	pius p maliakal	Study Director	maliakal	pius	2
NCT01586260	giselle sholler	Study Chair	sholler	giselle	3
NCT01588015	ryotaro nakamura	Principal Investigator	nakamura	ryotaro	4
NCT01588457	charles l. bowden	Principal Investigator	bowden	charles	4
NCT01589302	kami maddocks	Principal Investigator	maddocks	kami	4
NCT01589666	bradley vince	Principal Investigator	vince	bradley	4
NCT01590017	mark h. einstein	Principal Investigator	einstein	mark	5
NCT01593020	vicente valero	Principal Investigator	valero	vicente	2
NCT01593696	terry j fry	Principal Investigator	fry	terry	2
NCT01594229	adam petrich	Study Director	petrich	adam	3
NCT01594918	rahul aggarwal	Study Chair	aggarwal	rahul	17
NCT01595048	thomas gross	Principal Investigator	gross	thomas	18
NCT01596127	elias jabbour	Study Chair	jabbour	elias	7
NCT01596140	vivek subbiah	Principal Investigator	subbiah	vivek	3
NCT01596218	yi-bin chen	Principal Investigator	chen	yi-bin	101
NCT01597388	howard burris	Study Chair	burris	howard	5
NCT01598298	n. lynn henry	Principal Investigator	henry	n.	24
NCT01598701	carin a. hagberg	Study Chair	hagberg	carin	2
NCT01601535	steven dubois	Study Chair	dubois	steven	6
NCT01601626	constance a benson	Study Chair	benson	constance	13
NCT01601626	umesh lalloo	Study Chair	lalloo	umesh	3
NCT01602380	john robertson	Principal Investigator	robertson	john	12
NCT01602380	matthew ellis	Principal Investigator	ellis	matthew	14
NCT01603212	rodabe n. amaria	Principal Investigator	amaria	rodabe	3
NCT01604057	brian macdonald	Study Director	macdonald	brian	10
NCT01604772	alan ho	Principal Investigator	ho	alan	30
NCT01605032	ira braunschweig	Principal Investigator	braunschweig	ira	4
NCT01605539	yasmin hurd	Principal Investigator	hurd	yasmin	3
NCT01606241	matthew block	Principal Investigator	block	matthew	12
NCT01606787	jonathan coleman	Principal Investigator	coleman	jonathan	13
NCT01607892	michael kauffman	Study Director	kauffman	michael	3
NCT01607957	robert j mayer	Principal Investigator	mayer	robert	25
NCT01609790	eudocia lee	Principal Investigator	lee	eudocia	134
NCT01611662	elizabeth plimack	Principal Investigator	plimack	elizabeth	2
NCT01612221	douglas grossman	Principal Investigator	grossman	douglas	13
NCT01613118	howard trachtman	Principal Investigator	trachtman	howard	2
NCT01613716	sunil srivastava	Principal Investigator	srivastava	sunil	2
NCT01613768	renato martins	Principal Investigator	martins	renato	2
NCT01614743	steven h dayan	Principal Investigator	dayan	steven	6
NCT01614795	lars wagner	Principal Investigator	wagner	lars	25
NCT01614964	donald j. krogstad	Principal Investigator	krogstad	donald	2
NCT01615029	torben plesner	Principal Investigator	plesner	torben	2
NCT01615042	mehrdad abedi	Principal Investigator	abedi	mehrdad	3
NCT01616303	thomas woo	Study Director	woo	thomas	4
NCT01619423	marie bengtson	Study Director	bengtson	marie	2
NCT01620801	margaret v ragni	Principal Investigator	ragni	margaret	4
NCT01621243	james roach	Study Director	roach	james	2
NCT01623440	tiffany beckman	Principal Investigator	beckman	tiffany	5
NCT01623466	samuel oberstein	Principal Investigator	oberstein	samuel	2
NCT01624714	samuel f hunter	Principal Investigator	hunter	samuel	8
NCT01625091	robert l cook	Principal Investigator	cook	robert	12
NCT01625936	naomi m haas	Principal Investigator	haas	naomi	12
NCT01626352	ian flinn	Study Chair	flinn	ian	5
NCT01626495	stephan a grupp	Principal Investigator	grupp	stephan	5
NCT01626664	michael kurman	Study Director	kurman	michael	2
NCT01630811	michael g chez	Principal Investigator	chez	michael	2
NCT01631383	deanna l. kelly	Principal Investigator	kelly	deanna	35
NCT01632332	timothy hobday	Study Chair	hobday	timothy	3
NCT01632436	john sarantopoulos	Principal Investigator	sarantopoulos	john	2
NCT01634685	jeffrey meyer	Principal Investigator	meyer	jeffrey	20
NCT01635907	stephen keefe	Principal Investigator	keefe	stephen	2
NCT01637402	terence friedlander	Study Chair	friedlander	terence	7
NCT01638442	bob wright	Study Director	wright	bob	17
NCT01638442	randall stoltz	Principal Investigator	stoltz	randall	4
NCT01638442	simran singh	Study Chair	singh	simran	33
NCT01638819	michael chez	Principal Investigator	chez	michael	2
NCT01638936	kenneth c anderson	Study Director	anderson	kenneth	37
NCT01639911	arkadiusz z. dudek	Principal Investigator	dudek	arkadiusz	5
NCT01641367	beatriz grinsztejn	Study Chair	grinsztejn	beatriz	2
NCT01642082	vicky makker	Principal Investigator	makker	vicky	2
NCT01643278	sandra d'angelo	Principal Investigator	d'angelo	sandra	3
NCT01644565	ramiro l. gutierrez	Principal Investigator	gutierrez	ramiro	12
NCT01646762	rafael fonseca	Principal Investigator	fonseca	rafael	2
NCT01648452	paul a sieving	Principal Investigator	sieving	paul	2
NCT01649388	joseph leventhal	Principal Investigator	leventhal	joseph	4
NCT01650090	forrest h anthony	Study Director	anthony	forrest	3
NCT01650090	richard gorlick	Principal Investigator	gorlick	richard	2
NCT01650506	kevin kalinsky	Principal Investigator	kalinsky	kevin	11
NCT01650701	franck morschhauser	Study Chair	morschhauser	franck	2
NCT01651039	ajai chari	Principal Investigator	chari	ajai	3
NCT01651442	charles morin	Principal Investigator	morin	charles	2
NCT01652196	goldberg richard	Principal Investigator	richard	goldberg	4
NCT01653717	chitra m. hosing	Principal Investigator	hosing	chitra	3
NCT01654497	santosh kesari	Principal Investigator	kesari	santosh	2
NCT01654965	barbara gitlitz	Principal Investigator	gitlitz	barbara	3
NCT01656187	sherwood brown	Principal Investigator	brown	sherwood	91
NCT01656733	cheryl oncken	Principal Investigator	oncken	cheryl	3
NCT01657591	zeynep eroglu	Principal Investigator	eroglu	zeynep	2
NCT01657669	gaurav k. shah	Principal Investigator	shah	gaurav	54
NCT01659021	ronald dubowy	Study Director	dubowy	ronald	2
NCT01659580	henry he sun	Study Director	sun	henry	13
NCT01659866	anthony j schaeffer	Principal Investigator	schaeffer	anthony	4
NCT01660971	dana cardin	Principal Investigator	cardin	dana	2
NCT01661283	brigitte c. widemann	Principal Investigator	widemann	brigitte	5
NCT01661972	john strickler	Principal Investigator	strickler	john	3
NCT01662804	stephen roberts	Principal Investigator	roberts	stephen	19
NCT01662921	kristin castorino	Principal Investigator	castorino	kristin	2
NCT01662921	leonie mattison	Study Director	mattison	leonie	2
NCT01665677	michael craig	Principal Investigator	craig	michael	7
NCT01666444	bradley j. monk	Study Chair	monk	bradley	9
NCT01666652	leyi lin	Principal Investigator	lin	leyi	59
NCT01666756	joseph chao	Principal Investigator	chao	joseph	11
NCT01669941	meghna desai	Principal Investigator	desai	meghna	13
NCT01670110	marie c hogan	Principal Investigator	hogan	marie	6
NCT01670175	katherine matthay	Principal Investigator	matthay	katherine	7
NCT01670175	steven dubois	Study Chair	dubois	steven	6
NCT01670799	carolyn muller	Principal Investigator	muller	carolyn	3
NCT01671332	rafael santana-davila	Study Chair	santana-davila	rafael	2
NCT01672814	peter s hersh	Principal Investigator	hersh	peter	9
NCT01672866	rob myers	Study Director	myers	rob	6
NCT01673074	keith cengel	Principal Investigator	cengel	keith	3
NCT01673347	paul fortin	Principal Investigator	fortin	paul	3
NCT01673828	joanne e natale	Study Director	natale	joanne	6
NCT01676753	a jo chien	Principal Investigator	chien	a	7
NCT01677286	john l berk	Principal Investigator	berk	john	5
NCT01677858	priti patel	Study Director	patel	priti	68
NCT01679197	elif a oral	Principal Investigator	oral	elif	2
NCT01680588	cornelia reininger	Study Director	reininger	cornelia	2
NCT01681433	constantine albany	Principal Investigator	albany	constantine	2
NCT01682044	francisco hernandez-ilizaliturri	Principal Investigator	hernandez-ilizaliturri	francisco	5
NCT01682616	su y kim	Study Director	kim	su	88
NCT01682746	harry t whelan	Principal Investigator	whelan	harry	4
NCT01682746	michael e kelly	Principal Investigator	kelly	michael	35
NCT01683279	rebecca gardner	Principal Investigator	gardner	rebecca	13
NCT01684761	maryann murray	Study Director	murray	maryann	13
NCT01685008	kristi blum	Principal Investigator	blum	kristi	11
NCT01685125	tanya dorff	Principal Investigator	dorff	tanya	2
NCT01685372	donna curtis	Principal Investigator	curtis	donna	14
NCT01685996	annie umbricht	Principal Investigator	umbricht	annie	2
NCT01686165	soham puvvada	Principal Investigator	puvvada	soham	2
NCT01686828	stephanie t page	Study Director	page	stephanie	6
NCT01686828	william j bremner	Study Chair	bremner	william	3
NCT01687413	jason rich	Principal Investigator	rich	jason	2
NCT01687673	kate kelley	Study Chair	kelley	kate	12
NCT01688336	autumn j mcree	Principal Investigator	mcree	autumn	3
NCT01688492	daniel c. danila	Principal Investigator	danila	daniel	2
NCT01688596	maria teresa tam	Principal Investigator	tam	maria	5
NCT01688596	matthew davies	Study Chair	davies	matthew	13
NCT01688973	przemyslaw twardowski	Principal Investigator	twardowski	przemyslaw	3
NCT01689740	moshe kotler	Principal Investigator	kotler	moshe	2
NCT01689935	fernanda h sakamoto	Study Chair	sakamoto	fernanda	2
NCT01689935	richard rox anderson	Principal Investigator	anderson	richard	37
NCT01689987	emma scott	Principal Investigator	scott	emma	18
NCT01690143	luciano costa	Principal Investigator	costa	luciano	6
NCT01690884	italo biaggioni	Principal Investigator	biaggioni	italo	2
NCT01692197	gautam borthakur	Principal Investigator	borthakur	gautam	3
NCT01692756	christian lattermann	Principal Investigator	lattermann	christian	2
NCT01693523	shelley wang	Principal Investigator	wang	shelley	82
NCT01694433	jenny kim	Principal Investigator	kim	jenny	88
NCT01695473	charles ryan	Study Chair	ryan	charles	23
NCT01695863	maqsood a khan	Principal Investigator	khan	maqsood	36
NCT01695863	michael d brown	Study Director	brown	michael	91
NCT01695954	judith aberg	Principal Investigator	aberg	judith	3
NCT01696461	steve devine	Principal Investigator	devine	steve	7
NCT01696877	emmanual antonarakis	Principal Investigator	antonarakis	emmanual	3
NCT01697566	karen h. lu	Principal Investigator	lu	karen	15
NCT01699178	ronald swerdloff	Principal Investigator	swerdloff	ronald	4
NCT01700036	pavan reddy	Principal Investigator	reddy	pavan	26
NCT01702701	walter hogan	Principal Investigator	hogan	walter	6
NCT01702857	clemente diaz	Principal Investigator	diaz	clemente	7
NCT01703169	george m rodgers	Principal Investigator	rodgers	george	3
NCT01703494	colleen r kelly	Principal Investigator	kelly	colleen	35
NCT01703494	lawrence j brandt	Principal Investigator	brandt	lawrence	8
NCT01705288	peter argenta	Principal Investigator	argenta	peter	2
NCT01705574	huyen cao	Study Director	cao	huyen	3
NCT01707264	spencer guthrie	Study Director	guthrie	spencer	3
NCT01708954	joel neal	Principal Investigator	neal	joel	4
NCT01709032	janet l kwiatkowski	Principal Investigator	kwiatkowski	janet	6
NCT01709734	mary ellen taplin	Principal Investigator	taplin	mary	6
NCT01710332	allen ho	Principal Investigator	ho	allen	30
NCT01711632	jae h. park	Principal Investigator	park	jae	36
NCT01711684	james krueger	Principal Investigator	krueger	james	3
NCT01712217	jean-charles soria	Principal Investigator	soria	jean-charles	3
NCT01713400	joseph pidala	Principal Investigator	pidala	joseph	3
NCT01714726	bruce e sands	Principal Investigator	sands	bruce	2
NCT01714726	robert a gasser	Study Director	gasser	robert	3
NCT01715805	yao wang	Study Director	wang	yao	82
NCT01716715	ursula matulonis	Principal Investigator	matulonis	ursula	4
NCT01716806	abraham fong	Study Director	fong	abraham	9
NCT01717170	quan d nguyen	Principal Investigator	nguyen	quan	12
NCT01720043	tibor kovacsovics	Principal Investigator	kovacsovics	tibor	2
NCT01720173	robert burger	Principal Investigator	burger	robert	8
NCT01720277	ed davidson	Principal Investigator	davidson	ed	16
NCT01721109	martin rhee	Study Director	rhee	martin	9
NCT01721603	alain algazi	Study Chair	algazi	alain	2
NCT01722513	ya-wei xu	Principal Investigator	xu	ya-wei	5
NCT01722916	murad alam	Principal Investigator	alam	murad	3
NCT01724346	lori styles	Study Director	styles	lori	2
NCT01725152	randi j hagerman	Principal Investigator	hagerman	randi	2
NCT01727076	jeffrey miller	Principal Investigator	miller	jeffrey	76
NCT01728779	stephanie terezakis	Principal Investigator	terezakis	stephanie	2
NCT01729338	gwynn long	Principal Investigator	long	gwynn	8
NCT01729806	joseph tuscano	Principal Investigator	tuscano	joseph	5
NCT01729845	anna halpern	Principal Investigator	halpern	anna	5
NCT01730534	itamar raz	Principal Investigator	raz	itamar	3
NCT01730534	marc s sabatine	Study Chair	sabatine	marc	2
NCT01730950	adam p. dicker	Study Chair	dicker	adam	4
NCT01732107	noah hahn	Study Chair	hahn	noah	10
NCT01732445	ruben mesa	Principal Investigator	mesa	ruben	4
NCT01732640	christine chung	Principal Investigator	chung	christine	27
NCT01732822	peter held	Study Director	held	peter	2
NCT01732822	william r hiatt	Study Chair	hiatt	william	2
NCT01732874	ardythe morrow	Principal Investigator	morrow	ardythe	5
NCT01732874	henry akinbi	Principal Investigator	akinbi	henry	2
NCT01733186	brian j cole	Principal Investigator	cole	brian	15
NCT01733316	laurence a greenbaum	Principal Investigator	greenbaum	laurence	7
NCT01733394	michael d. privitera	Principal Investigator	privitera	michael	3
NCT01733394	michel j berg	Principal Investigator	berg	michel	17
NCT01733407	florian s eichler	Principal Investigator	eichler	florian	3
NCT01737762	herbert b slade	Study Chair	slade	herbert	4
NCT01737762	robert kirsner	Principal Investigator	kirsner	robert	2
NCT01737762	tommy lee	Study Director	lee	tommy	134
NCT01739439	joshua meyer	Principal Investigator	meyer	joshua	20
NCT01741194	samuel t henderson	Study Director	henderson	samuel	8
NCT01741532	elliott vichinsky	Principal Investigator	vichinsky	elliott	3
NCT01743859	daniel pollyea	Principal Investigator	pollyea	daniel	6
NCT01743976	james c eisenach	Principal Investigator	eisenach	james	6
NCT01744652	david s. hong	Principal Investigator	hong	david	27
NCT01744691	alvina chu	Study Director	chu	alvina	18
NCT01744782	craig b. langman	Principal Investigator	langman	craig	2
NCT01747135	forbes d porter	Principal Investigator	porter	forbes	11
NCT01748292	charles c wykoff	Principal Investigator	wykoff	charles	2
NCT01751451	howard i scher	Principal Investigator	scher	howard	3
NCT01752400	alice shaw	Principal Investigator	shaw	alice	13
NCT01752491	joseph j cullen	Study Director	cullen	joseph	7
NCT01753713	manmeet ahluwalia	Principal Investigator	ahluwalia	manmeet	3
NCT01754376	ryan j sullivan	Principal Investigator	sullivan	ryan	20
NCT01754402	cristina gasparetto	Principal Investigator	gasparetto	cristina	3
NCT01756040	alessio fasano	Principal Investigator	fasano	alessio	2
NCT01756040	rose m viscardi	Principal Investigator	viscardi	rose	3
NCT01757171	manish shah	Principal Investigator	shah	manish	54
NCT01757392	sandy m johnson	Principal Investigator	johnson	sandy	57
NCT01757639	b. smith	Principal Investigator	smith	b.	133
NCT01758588	richard t silver	Principal Investigator	silver	richard	6
NCT01760005	randall j bateman	Study Director	bateman	randall	4
NCT01760499	amod a. sarnaik	Principal Investigator	sarnaik	amod	3
NCT01765712	stephen nicholas	Principal Investigator	nicholas	stephen	4
NCT01767155	david s miller	Principal Investigator	miller	david	76
NCT01767155	hani gabra	Principal Investigator	gabra	hani	2
NCT01768338	michael robertson	Principal Investigator	robertson	michael	12
NCT01768897	timothy pardee	Principal Investigator	pardee	timothy	2
NCT01769625	edward r. sauter	Principal Investigator	sauter	edward	5
NCT01773109	charu aggarwal	Principal Investigator	aggarwal	charu	17
NCT01773187	james dean	Study Director	dean	james	8
NCT01774071	steven larson	Principal Investigator	larson	steven	11
NCT01774578	nicholas n vahanian	Study Director	vahanian	nicholas	2
NCT01775813	megan kelsey	Principal Investigator	kelsey	megan	4
NCT01775865	gary l pierce	Principal Investigator	pierce	gary	8
NCT01778803	mitchell keegan	Study Director	keegan	mitchell	2
NCT01779700	alan breier	Principal Investigator	breier	alan	3
NCT01779700	michael francis	Principal Investigator	francis	michael	7
NCT01779843	amir fathi	Principal Investigator	fathi	amir	3
NCT01780454	a. benedict cosimi	Principal Investigator	cosimi	a.	2
NCT01780454	david sachs	Principal Investigator	sachs	david	2
NCT01780506	moupali das	Study Director	das	moupali	5
NCT01781637	jonathan spergel	Study Chair	spergel	jonathan	2
NCT01781637	kari nadeau	Study Chair	nadeau	kari	9
NCT01781637	lynda c schneider	Principal Investigator	schneider	lynda	15
NCT01781806	raphael landovitz	Principal Investigator	landovitz	raphael	4
NCT01786096	eric feldman	Study Director	feldman	eric	21
NCT01786135	ana kostic	Study Director	kostic	ana	2
NCT01786603	richard barohn	Principal Investigator	barohn	richard	4
NCT01787240	cristina cusin	Principal Investigator	cusin	cristina	3
NCT01789242	adam cohen	Principal Investigator	cohen	adam	69
NCT01789242	brian gm durie	Principal Investigator	durie	brian	3
NCT01789242	raymond comenzo	Principal Investigator	comenzo	raymond	2
NCT01792050	eugene kennedy	Study Director	kennedy	eugene	17
NCT01792102	james berenson	Principal Investigator	berenson	james	6
NCT01792102	joshua richter	Principal Investigator	richter	joshua	5
NCT01792505	john yu	Principal Investigator	yu	john	21
NCT01793610	amy emerson	Study Chair	emerson	amy	2
NCT01794182	kevin n sheth	Principal Investigator	sheth	kevin	6
NCT01794299	denis-claude roy	Study Chair	roy	denis-claude	7
NCT01794507	paulo maciag	Study Director	maciag	paulo	2
NCT01794663	robert m miller	Study Director	miller	robert	76
NCT01795586	heather han	Principal Investigator	han	heather	9
NCT01796470	steve abella	Study Director	abella	steve	3
NCT01797523	pamela soliman	Principal Investigator	soliman	pamela	5
NCT01798901	alison walker	Principal Investigator	walker	alison	19
NCT01799278	himisha beltran	Principal Investigator	beltran	himisha	4
NCT01800422	seema khan	Principal Investigator	khan	seema	36
NCT01800695	earle bain	Study Director	bain	earle	2
NCT01801423	lori jordan	Principal Investigator	jordan	lori	12
NCT01801423	michael r. debaun	Principal Investigator	debaun	michael	4
NCT01802073	kenneth cox	Principal Investigator	cox	kenneth	14
NCT01802320	edmund kopetz	Principal Investigator	kopetz	edmund	3
NCT01802632	serban ghiorghiu	Study Director	ghiorghiu	serban	3
NCT01804036	yoshio nakamura	Principal Investigator	nakamura	yoshio	4
NCT01804049	robert f klein	Principal Investigator	klein	robert	23
NCT01804218	nicola a. hanania	Study Chair	hanania	nicola	2
NCT01805297	robert e leonard	Principal Investigator	leonard	robert	8
NCT01805297	vinay a shah	Principal Investigator	shah	vinay	54
NCT01808040	amye j tevaarwerk	Principal Investigator	tevaarwerk	amye	2
NCT01808118	jaclyn k anderson	Study Director	anderson	jaclyn	37
NCT01808131	maple fung	Study Director	fung	maple	6
NCT01808144	m fung	Study Director	fung	m	6
NCT01808196	marc e rothenberg	Study Director	rothenberg	marc	3
NCT01808222	david m schuster	Principal Investigator	schuster	david	11
NCT01810913	paul harari	Principal Investigator	harari	paul	2
NCT01813227	david h vesole	Principal Investigator	vesole	david	2
NCT01813591	frederick g freitag	Principal Investigator	freitag	frederick	3
NCT01813591	john f rothrock	Principal Investigator	rothrock	john	2
NCT01813591	laszlo l mechtler	Principal Investigator	mechtler	laszlo	2
NCT01813591	roger k cady	Principal Investigator	cady	roger	4
NCT01815515	steve y cho	Principal Investigator	cho	steve	16
NCT01816048	justine y bruce	Principal Investigator	bruce	justine	7
NCT01816165	irene schauer	Principal Investigator	schauer	irene	4
NCT01816971	andrzej jakubowiak	Principal Investigator	jakubowiak	andrzej	5
NCT01817959	james shaw	Principal Investigator	shaw	james	13
NCT01817959	piotr witkowski	Principal Investigator	witkowski	piotr	3
NCT01817959	torbjĂ¶rn lundgren	Principal Investigator	lundgren	torbjĂ¶rn	3
NCT01818752	jae hoon lee	Principal Investigator	lee	jae	134
NCT01820299	michael lilly	Principal Investigator	lilly	michael	2
NCT01820624	paolo caimi	Principal Investigator	caimi	paolo	7
NCT01821001	elizabeth stewart	Principal Investigator	stewart	elizabeth	26
NCT01821001	zaraq khan	Principal Investigator	khan	zaraq	36
NCT01823978	lawrence fong	Principal Investigator	fong	lawrence	9
NCT01826110	dean f wong	Principal Investigator	wong	dean	47
NCT01827462	mark m davis	Principal Investigator	davis	mark	43
NCT01827787	erica mayer	Principal Investigator	mayer	erica	25
NCT01828034	maeve lowery	Principal Investigator	lowery	maeve	2
NCT01829113	david r. spigel	Study Chair	spigel	david	4
NCT01829503	annie im	Principal Investigator	im	annie	2
NCT01829568	chaitra ujjani	Principal Investigator	ujjani	chaitra	5
NCT01830348	gere s dizerega	Study Director	dizerega	gere	2
NCT01830959	robert p baughman	Study Chair	baughman	robert	6
[truncated: 19,478 more rows]
