# Supplementary material for: Some data quality issues at ClinicalTrials.gov
Source: Trials. 2019 Jun 24;20:378. doi: 10.1186/s13063-019-3408-2 (PMC6591874; doi:10.1186/s13063-019-3408-2)
Supplement: Supplementary file 19 — Processing of PI names to identify ambiguities—step 3. (XLSX 2105 kb) [file 13063_2019_3408_MOESM19_ESM.xlsx]

## Sheet: Covering note
S17_table.xlsx. Processing of PI names to identify ambiguities – Step 3.
S17 Table.xlsx
	After removing spaces before/after the last_name, 3,757 duplicate last_names were created. These 3,757 cases were removed.	3757	See S17 Table_name_issue_3.py for script used to process the data.
	After removing 3,757 duplicates, 17,720 cases were left and these were taken forward.	17720	Taken forward
		21477
	There were 10,280 cases of same surname with different first name. There was no ambiguity in the full name, so they were not taken forward.	10280	Largely, no problem
	A sample of 500 cases were taken from 10,280. Of these, 33 (6.6%) were possible problem cases.	33 (6.6%)	Problem cases
	Cases having same surname and same first name, but possibly having a middle name. The next step of processing reveals why the cases of the same surname and same first name were not considered duplicates.	7440	Taken forward
		17720

## Sheet: 21477
nct_number	last_name	role	sur_name	first_name	sur_name_count
NCT00045968	linda liau	Principal Investigator	liau	linda	2
NCT00045968	marnix l. bosch	Study Director	bosch	marnix	4
NCT00062868	helen e heslop	Principal Investigator	heslop	helen	5
NCT00079417	debra friedman	Principal Investigator	friedman	debra	18
NCT00081263	janet rader	Principal Investigator	rader	janet	3
NCT00083083	mitchell machtay	Study Chair	machtay	mitchell	2
NCT00085098	jeffrey c. allen	Study Chair	allen	jeffrey	27
NCT00098787	jean l. grem	Study Chair	grem	jean	2
NCT00099086	david marshall	Principal Investigator	marshall	david	8
NCT00100802	regina jakacki	Study Chair	jakacki	regina	2
NCT00102908	jeannie s. huang	Principal Investigator	huang	jeannie	36
NCT00103285	kelly maloney	Principal Investigator	maloney	kelly	7
NCT00104923	ann mohrbacher	Study Chair	mohrbacher	ann	2
NCT00108745	larry copeland	Principal Investigator	copeland	larry	2
NCT00114140	barbara j. fisher	Principal Investigator	fisher	barbara	17
NCT00114140	david r. macdonald	Study Chair	macdonald	david	10
NCT00114140	glenn j. lesser	Study Chair	lesser	glenn	3
NCT00114231	julio garcia-aguilar	Study Chair	garcia-aguilar	julio	2
NCT00114738	wyndham h wilson	Principal Investigator	wilson	wyndham	28
NCT00115778	selim m arcasoy	Principal Investigator	arcasoy	selim	2
NCT00116142	anthony v. d'amico	Principal Investigator	d'amico	anthony	2
NCT00117936	nabil dib	Principal Investigator	dib	nabil	2
NCT00118209	andrew d. zelenetz	Study Chair	zelenetz	andrew	3
NCT00118209	wyndham h. wilson	Study Chair	wilson	wyndham	28
NCT00118274	craig l. slingluff	Principal Investigator	slingluff	craig	6
NCT00118352	brenda sandmaier	Principal Investigator	sandmaier	brenda	5
NCT00121251	scott tagawa	Principal Investigator	tagawa	scott	7
NCT00122005	bernard fox	Principal Investigator	fox	bernard	24
NCT00126581	pasi janne	Principal Investigator	janne	pasi	3
NCT00127205	alexander h paterson	Study Chair	paterson	alexander	5
NCT00127205	carla i. falkson	Study Chair	falkson	carla	2
NCT00127205	elizabeth c. dees	Study Chair	dees	elizabeth	4
NCT00127205	julie r. gralow	Study Chair	gralow	julie	2
NCT00127205	robert b. livingston	Study Chair	livingston	robert	3
NCT00129740	jorge cortes	Principal Investigator	cortes	jorge	9
NCT00130117	christos s mantzoros	Principal Investigator	mantzoros	christos	2
NCT00132301	bruce montgomery	Study Chair	montgomery	bruce	15
NCT00132301	daniel lin	Study Chair	lin	daniel	59
NCT00132743	don cutlip	Principal Investigator	cutlip	don	2
NCT00132743	timothy murphy	Principal Investigator	murphy	timothy	28
NCT00134030	neyssa marina	Principal Investigator	marina	neyssa	2
NCT00134056	david i. quinn	Study Chair	quinn	david	7
NCT00134056	maha hadi a. hussain	Study Chair	hussain	maha	10
NCT00134056	primo n. lara	Study Chair	lara	primo	3
NCT00134082	richard ambinder	Study Chair	ambinder	richard	3
NCT00135200	mark kaminski	Principal Investigator	kaminski	mark	3
NCT00147914	jacquelynne corey	Principal Investigator	corey	jacquelynne	3
NCT00151203	ruben niesvizky	Principal Investigator	niesvizky	ruben	4
NCT00154180	dennis m black	Principal Investigator	black	dennis	9
NCT00154180	matthew budoff	Principal Investigator	budoff	matthew	3
NCT00154180	michael mendelsohn	Principal Investigator	mendelsohn	michael	3
NCT00154180	s mitchell harman	Study Director	harman	s	3
NCT00184015	david quinn	Principal Investigator	quinn	david	7
NCT00186888	ibrahim qaddoumi	Principal Investigator	qaddoumi	ibrahim	2
NCT00195624	danielle m townsley	Principal Investigator	townsley	danielle	2
NCT00201760	kari kendra	Principal Investigator	kendra	kari	2
NCT00203411	randy hecht	Study Chair	hecht	randy	4
NCT00205504	kai i cheang	Principal Investigator	cheang	kai	2
NCT00214747	kurt barnhart	Principal Investigator	barnhart	kurt	3
NCT00214838	donald picker	Study Director	picker	donald	2
NCT00217594	christopher s hourigan	Principal Investigator	hourigan	christopher	2
NCT00217737	al benson	Principal Investigator	benson	al	13
NCT00225537	charles t leach	Principal Investigator	leach	charles	3
NCT00227019	heather a. wakelee	Principal Investigator	wakelee	heather	4
NCT00227461	a.m. barrett	Principal Investigator	barrett	a.m.	6
NCT00227617	emily k. bergsland	Principal Investigator	bergsland	emily	2
NCT00232505	lisa a. carey	Principal Investigator	carey	lisa	8
NCT00233324	abbot r. laptook	Principal Investigator	laptook	abbot	4
NCT00233324	abhik das	Principal Investigator	das	abhik	5
NCT00233324	barbara j. stoll	Principal Investigator	stoll	barbara	6
NCT00233324	brenda b. poindexter	Principal Investigator	poindexter	brenda	5
NCT00233324	edward f. bell	Principal Investigator	bell	edward	16
NCT00233324	ivan d. frantz iii	Principal Investigator	iii	ivan	9
NCT00233324	kathleen a. kennedy	Principal Investigator	kennedy	kathleen	17
NCT00233324	krisa p. van meurs	Principal Investigator	meurs	krisa	5
NCT00233324	kristi l. watterberg	Principal Investigator	watterberg	kristi	4
NCT00233324	kurt schibler	Principal Investigator	schibler	kurt	2
NCT00233324	michele c. walsh	Principal Investigator	walsh	michele	18
NCT00233324	neil n. finer	Principal Investigator	finer	neil	2
NCT00233324	pablo j. sanchez	Principal Investigator	sanchez	pablo	11
NCT00233324	ronald n. goldberg	Principal Investigator	goldberg	ronald	30
NCT00233324	seetha shankaran	Principal Investigator	shankaran	seetha	2
NCT00233324	waldemar a. carlo	Principal Investigator	carlo	waldemar	5
NCT00233454	jason robert gotlib	Principal Investigator	gotlib	jason	3
NCT00233987	eileen p. smith	Study Chair	smith	eileen	133
NCT00233987	patrick j. stiff	Study Chair	stiff	patrick	6
NCT00234052	jyoti d. patel	Study Chair	patel	jyoti	68
NCT00235053	eli o meltzer	Principal Investigator	meltzer	eli	10
NCT00237068	benjamin d. gold	Principal Investigator	gold	benjamin	7
NCT00238238	john p. leonard	Study Chair	leonard	john	8
NCT00238433	richard maziarz	Study Chair	maziarz	richard	3
NCT00242593	suzanne craft	Principal Investigator	craft	suzanne	4
NCT00244972	david hong	Principal Investigator	hong	david	27
NCT00247624	w. vaughn mccall	Principal Investigator	mccall	w.	3
NCT00248287	joyce a. o'shaughnessy	Principal Investigator	o'shaughnessy	joyce	8
NCT00248495	grace k. dy	Principal Investigator	dy	grace	3
NCT00248521	ian r. judson	Study Chair	judson	ian	2
NCT00249691	bankole johnson	Principal Investigator	johnson	bankole	57
NCT00254410	william g. wierda	Principal Investigator	wierda	william	4
NCT00254592	rita mehta	Principal Investigator	mehta	rita	18
NCT00255346	hagop m kantarjian	Principal Investigator	kantarjian	hagop	5
NCT00255801	david j. straus	Principal Investigator	straus	david	2
NCT00255801	steven m. horwitz	Principal Investigator	horwitz	steven	11
NCT00256308	ignatius ou	Principal Investigator	ou	ignatius	6
NCT00258687	f. stephen hodi	Principal Investigator	hodi	f.	5
NCT00262067	leonardo faoro	Study Director	faoro	leonardo	2
NCT00265278	reese jones	Principal Investigator	jones	reese	55
NCT00265759	matthew j. ellis	Study Chair	ellis	matthew	14
NCT00265798	hedy kindler	Principal Investigator	kindler	hedy	4
NCT00265850	alan venook	Study Chair	venook	alan	2
NCT00265941	david rosenthal	Principal Investigator	rosenthal	david	13
NCT00268385	patrick wen	Principal Investigator	wen	patrick	5
NCT00270959	douglas f. zatzick	Principal Investigator	zatzick	douglas	2
NCT00271505	william n. william jr.	Principal Investigator	jr.	william	10
NCT00274924	lode j. swinnen	Study Chair	swinnen	lode	4
NCT00274937	carlos rodriguez-galindo	Principal Investigator	rodriguez-galindo	carlos	2
NCT00274950	juliet hale	Principal Investigator	hale	juliet	6
NCT00275067	jeffrey raizer	Principal Investigator	raizer	jeffrey	4
NCT00276783	jeffrey j. raizer	Study Chair	raizer	jeffrey	4
NCT00278148	nathan pennell	Study Chair	pennell	nathan	2
NCT00278343	holger hirte	Principal Investigator	hirte	holger	2
NCT00278538	richard burt	Principal Investigator	burt	richard	5
NCT00282100	alex chang	Principal Investigator	chang	alex	62
NCT00287924	martin w. english	Study Chair	english	martin	2
NCT00288015	mark agulnik	Principal Investigator	agulnik	mark	3
NCT00288080	howard m. sandler	Principal Investigator	sandler	howard	8
NCT00288080	leonard g. gomella	Study Chair	gomella	leonard	2
NCT00288080	seth rosenthal	Study Chair	rosenthal	seth	13
NCT00288093	tanios bekaii-saab	Principal Investigator	bekaii-saab	tanios	2
NCT00288873	emily m stein	Principal Investigator	stein	emily	43
NCT00290498	luis e. fayad	Principal Investigator	fayad	luis	2
NCT00293501	deborah l. ornstein	Study Chair	ornstein	deborah	2
NCT00294658	gary cutter	Principal Investigator	cutter	gary	3
NCT00294658	gil wolfe	Principal Investigator	wolfe	gil	8
NCT00295373	michael g flynn	Study Director	flynn	michael	7
NCT00295841	bayard l. powell	Study Chair	powell	bayard	12
NCT00295893	george somlo	Principal Investigator	somlo	george	5
NCT00295932	john f. gerecitano	Study Chair	gerecitano	john	3
NCT00298155	peter s. nelson	Principal Investigator	nelson	peter	24
NCT00298155	r. bruce montgomery	Principal Investigator	montgomery	r.	15
NCT00299962	daniel h. sterman	Principal Investigator	sterman	daniel	2
NCT00300807	john andrews	Study Director	andrews	john	8
NCT00301067	timothy m. kuzel	Study Chair	kuzel	timothy	4
NCT00301093	martha wadleigh	Principal Investigator	wadleigh	martha	2
NCT00301925	david cameron	Study Chair	cameron	david	6
NCT00302003	frank keller	Principal Investigator	keller	frank	9
NCT00304031	mark r. gilbert	Principal Investigator	gilbert	mark	12
NCT00304031	minesh p. mehta	Study Chair	mehta	minesh	18
NCT00307151	paul palumbo	Study Chair	palumbo	paul	4
NCT00309907	gregory yanik	Principal Investigator	yanik	gregory	2
NCT00309985	christopher sweeney	Study Chair	sweeney	christopher	5
NCT00310037	lawrence d. kaplan	Study Chair	kaplan	lawrence	23
NCT00310180	joseph sparano	Principal Investigator	sparano	joseph	5
NCT00311805	douglas w. losordo	Principal Investigator	losordo	douglas	2
NCT00313586	steven gore	Principal Investigator	gore	steven	10
NCT00314925	rudin charles	Study Chair	charles	rudin	7
NCT00315341	andrew saxon	Principal Investigator	saxon	andrew	4
NCT00315341	walter ling	Principal Investigator	ling	walter	3
NCT00315627	rodolfo alejandro	Principal Investigator	alejandro	rodolfo	2
NCT00316862	david h. ilson	Study Chair	ilson	david	2
NCT00316888	joseph a. sparano	Study Chair	sparano	joseph	5
NCT00316888	madhur k. garg	Study Chair	garg	madhur	12
NCT00317603	beth overmoyer	Principal Investigator	overmoyer	beth	3
NCT00319839	s.-h. ignatius ou	Principal Investigator	ou	s.-h.	6
NCT00321685	jerome landry	Principal Investigator	landry	jerome	5
NCT00322023	daniel c. javitt	Principal Investigator	javitt	daniel	3
NCT00323063	deborah r. toppmeyer	Principal Investigator	toppmeyer	deborah	3
NCT00324805	heather wakelee	Principal Investigator	wakelee	heather	4
NCT00325286	sriram ramaswamy	Principal Investigator	ramaswamy	sriram	5
NCT00329043	amado zurita	Principal Investigator	zurita	amado	2
NCT00329719	kurt jaeckle	Principal Investigator	jaeckle	kurt	2
NCT00331630	virginia g. kaklamani	Principal Investigator	kaklamani	virginia	2
NCT00331760	anuja jhingran	Study Chair	jhingran	anuja	2
NCT00334672	vasanta nanduri	Study Chair	nanduri	vasanta	2
NCT00334737	adam rosenberg	Principal Investigator	rosenberg	adam	17
NCT00334737	robert d christensen	Principal Investigator	christensen	robert	7
NCT00334737	robin k ohls	Principal Investigator	ohls	robin	2
NCT00334789	thehang luu	Principal Investigator	luu	thehang	2
NCT00335868	ronald paquette	Study Chair	paquette	ronald	4
NCT00336063	wen-son hsieh	Principal Investigator	hsieh	wen-son	7
NCT00347828	michael b raizman	Principal Investigator	raizman	michael	2
NCT00347828	sandra y cho	Study Director	cho	sandra	16
NCT00348816	gregory p. swanson	Study Chair	swanson	gregory	7
NCT00348946	judith l. ross	Principal Investigator	ross	judith	21
NCT00350701	paresh dandona	Principal Investigator	dandona	paresh	4
NCT00351299	gerald l weinhouse	Principal Investigator	weinhouse	gerald	3
NCT00352027	monika metzger	Principal Investigator	metzger	monika	4
NCT00352794	srdan verstovsek	Principal Investigator	verstovsek	srdan	3
NCT00354744	brenda weigel	Study Chair	weigel	brenda	2
NCT00354744	carola a arndt	Study Chair	arndt	carola	2
NCT00354835	douglas hawkins	Principal Investigator	hawkins	douglas	13
NCT00357448	lupe salazar	Principal Investigator	salazar	lupe	2
NCT00361244	andrew x. zhu	Principal Investigator	zhu	andrew	13
NCT00361296	b. douglas smith	Principal Investigator	smith	b.	133
NCT00364390	bartley p griffith	Principal Investigator	griffith	bartley	4
NCT00364598	kenneth b margulies	Principal Investigator	margulies	kenneth	2
NCT00364598	y. joseph woo	Principal Investigator	woo	y.	4
NCT00369317	jeffrey taub	Principal Investigator	taub	jeffrey	6
NCT00369707	andrew m. evens	Principal Investigator	evens	andrew	5
NCT00371033	lee nyberg	Study Director	nyberg	lee	4
NCT00372515	bruce johnson	Principal Investigator	johnson	bruce	57
NCT00372593	richard aplenc	Study Chair	aplenc	richard	4
NCT00372619	bassem i. razzouk	Study Chair	razzouk	bassem	2
NCT00372619	todd cooper	Study Chair	cooper	todd	21
NCT00372905	jane winter	Principal Investigator	winter	jane	7
NCT00376688	gini fleming	Principal Investigator	fleming	gini	7
NCT00376961	richard i. fisher	Study Chair	fisher	richard	17
NCT00376961	steven h. bernstein	Study Chair	bernstein	steven	21
NCT00378105	paul richardson	Principal Investigator	richardson	paul	9
NCT00378703	keith flaherty	Principal Investigator	flaherty	keith	7
NCT00379340	david dix	Principal Investigator	dix	david	2
NCT00380029	raj s. pruthi	Principal Investigator	pruthi	raj	2
NCT00380679	daniel fishbein	Principal Investigator	fishbein	daniel	2
NCT00381641	jonas de souza	Principal Investigator	souza	jonas	11
NCT00381797	sridharan gururangan	Principal Investigator	gururangan	sridharan	3
NCT00382018	daniel f. hayes	Study Chair	hayes	daniel	6
NCT00382018	eric p. winer	Study Chair	winer	eric	4
NCT00382070	norman wolmark	Principal Investigator	wolmark	norman	2
NCT00382109	michael pulsipher	Principal Investigator	pulsipher	michael	2
NCT00382200	virginia klimek	Study Chair	klimek	virginia	3
NCT00383851	gilad gordon	Study Director	gordon	gilad	29
NCT00383994	issa f. khouri	Principal Investigator	khouri	issa	2
NCT00384176	jane robertson	Study Director	robertson	jane	12
NCT00385502	michael h. silverman	Study Director	silverman	michael	29
NCT00387075	danna jennings	Principal Investigator	jennings	danna	9
NCT00387530	william l. read	Study Chair	read	william	7
NCT00389038	scott w. powers	Principal Investigator	powers	scott	4
NCT00389610	daniel a. laheru	Principal Investigator	laheru	daniel	3
NCT00390000	julian molina	Principal Investigator	molina	julian	3
NCT00390325	manisha shah	Principal Investigator	shah	manisha	54
NCT00390455	harold burstein	Principal Investigator	burstein	harold	4
NCT00390767	sam l teichman	Study Director	teichman	sam	2
NCT00390793	farhad ravandi-kashani	Principal Investigator	ravandi-kashani	farhad	3
NCT00392015	cindy tamminga	Principal Investigator	tamminga	cindy	2
NCT00392054	carlos a morillo	Principal Investigator	morillo	carlos	3
NCT00392353	lewis silverman	Principal Investigator	silverman	lewis	29
NCT00392951	david t. teachey	Principal Investigator	teachey	david	5
NCT00392990	leo gordon	Principal Investigator	gordon	leo	29
NCT00394433	peter enzinger	Principal Investigator	enzinger	peter	3
NCT00396019	jean tersak	Principal Investigator	tersak	jean	5
NCT00397579	arthur e. frankel	Principal Investigator	frankel	arthur	11
NCT00397917	jeffrey murray	Principal Investigator	murray	jeffrey	13
NCT00398450	gregory a. daniels	Principal Investigator	daniels	gregory	6
NCT00400374	dong shin	Principal Investigator	shin	dong	5
NCT00400816	david m. peereboom	Study Chair	peereboom	david	2
NCT00400946	lewis b. silverman	Principal Investigator	silverman	lewis	29
NCT00401817	john p leonard	Principal Investigator	leonard	john	8
NCT00402779	vassiliki papadimitrakopoulou	Principal Investigator	papadimitrakopoulou	vassiliki	8
NCT00405587	henry hsu	Study Director	hsu	henry	26
NCT00407381	diana do	Principal Investigator	do	diana	5
NCT00408005	stuart winter	Principal Investigator	winter	stuart	7
NCT00408499	david r. gandara	Study Chair	gandara	david	2
NCT00409383	anna c pavlick	Principal Investigator	pavlick	anna	3
NCT00410553	rakesh goel	Principal Investigator	goel	rakesh	3
NCT00410605	natalie callander	Principal Investigator	callander	natalie	2
NCT00410813	anne f. schott	Study Chair	schott	anne	5
NCT00410813	catherine van poznak	Study Chair	poznak	catherine	2
NCT00410956	william r. jarnagin	Principal Investigator	jarnagin	william	3
NCT00411086	nathan fowler	Principal Investigator	fowler	nathan	17
NCT00411723	david mattson	Principal Investigator	mattson	david	4
NCT00411723	sharon lynch	Principal Investigator	lynch	sharon	10
NCT00411723	theodore r brown	Principal Investigator	brown	theodore	91
NCT00411723	vijayshree yadav	Principal Investigator	yadav	vijayshree	2
NCT00414076	robert coleman	Principal Investigator	coleman	robert	13
NCT00414648	bruce trapnell	Principal Investigator	trapnell	bruce	2
NCT00414648	frank mccormack	Principal Investigator	mccormack	frank	6
NCT00416598	william blum	Principal Investigator	blum	william	11
NCT00417560	carolyn bridges	Principal Investigator	bridges	carolyn	3
NCT00417794	laura j mcguinn	Principal Investigator	mcguinn	laura	4
NCT00418496	j. paul monk	Principal Investigator	monk	j.	9
NCT00419562	jeff krischer	Principal Investigator	krischer	jeff	3
NCT00422799	irene ghobrial	Principal Investigator	ghobrial	irene	5
NCT00423293	lisa a. kachnic	Study Chair	kachnic	lisa	2
NCT00423514	farid boulad	Principal Investigator	boulad	farid	4
NCT00423735	andrew lassman	Principal Investigator	lassman	andrew	4
NCT00423917	winston tan	Study Chair	tan	winston	15
NCT00425607	mark w kieran	Study Chair	kieran	mark	4
NCT00425802	craig moskowitz	Principal Investigator	moskowitz	craig	5
NCT00425802	hugo r. castro-malaspina	Principal Investigator	castro-malaspina	hugo	2
NCT00425802	juliet barker	Principal Investigator	barker	juliet	8
NCT00426764	kenichi takeshita	Study Director	takeshita	kenichi	2
NCT00428298	jennifer l payne	Principal Investigator	payne	jennifer	7
NCT00428922	bhuvaneswari ramaswamy	Principal Investigator	ramaswamy	bhuvaneswari	5
NCT00433511	kathy miller	Principal Investigator	miller	kathy	76
NCT00433550	robert mcwilliams	Study Chair	mcwilliams	robert	3
NCT00436267	kenneth l. pennington	Study Chair	pennington	kenneth	2
NCT00436332	howard l. west	Study Chair	west	howard	11
NCT00436852	elizabeth fox	Principal Investigator	fox	elizabeth	24
NCT00438256	theodore hong	Principal Investigator	hong	theodore	27
NCT00438802	thomas e. witzig	Study Chair	witzig	thomas	3
NCT00438841	william i. bensinger	Principal Investigator	bensinger	william	3
NCT00439465	kenneth meehan	Principal Investigator	meehan	kenneth	3
NCT00441142	patrick y wen	Principal Investigator	wen	patrick	5
NCT00442130	catherine j. wu	Principal Investigator	wu	catherine	42
NCT00442533	ebrahim delpassand	Principal Investigator	delpassand	ebrahim	4
NCT00445692	leona holmberg	Principal Investigator	holmberg	leona	2
NCT00445887	gus rodriguez	Study Chair	rodriguez	gus	31
NCT00448357	thomas c. shea	Principal Investigator	shea	thomas	6
NCT00449657	paul walker	Principal Investigator	walker	paul	19
NCT00450450	stephan a. grupp	Principal Investigator	grupp	stephan	5
NCT00450463	ravi a madan	Principal Investigator	madan	ravi	4
NCT00453388	hans-peter kiem	Principal Investigator	kiem	hans-peter	2
NCT00454168	craig s. rosenfeld	Study Chair	rosenfeld	craig	7
NCT00454389	pravin dugel	Principal Investigator	dugel	pravin	2
NCT00455312	jakub tolar	Principal Investigator	tolar	jakub	3
NCT00455689	hadine joffe	Principal Investigator	joffe	hadine	3
NCT00457639	abhimanyu garg	Principal Investigator	garg	abhimanyu	12
NCT00457769	anna m barrett	Principal Investigator	barrett	anna	6
NCT00458653	david avigan	Principal Investigator	avigan	david	5
NCT00460031	jorge garcia	Principal Investigator	garcia	jorge	24
NCT00460031	matthew m. cooney	Principal Investigator	cooney	matthew	4
NCT00460174	william small	Study Chair	small	william	11
NCT00460239	eric c strain	Principal Investigator	strain	eric	3
NCT00461045	steven d reich	Study Director	reich	steven	4
NCT00464620	scott schuetze	Principal Investigator	schuetze	scott	2
NCT00464711	dan iosifescu	Principal Investigator	iosifescu	dan	4
NCT00465491	dr. hazel breitz	Study Director	breitz	dr.	2
NCT00466661	bryan k tolliver	Principal Investigator	tolliver	bryan	3
NCT00466661	kathleen t brady	Study Director	brady	kathleen	4
NCT00466895	leslie andritsos	Principal Investigator	andritsos	leslie	2
NCT00468117	james f. markmann	Principal Investigator	markmann	james	4
NCT00468169	everett e vokes	Principal Investigator	vokes	everett	4
NCT00468715	tiffany a. traina	Principal Investigator	traina	tiffany	3
NCT00468910	hemant roy	Principal Investigator	roy	hemant	7
NCT00469859	donald small	Study Chair	small	donald	11
NCT00469859	patrick a. brown	Study Chair	brown	patrick	91
NCT00470015	svetomir markovic	Study Chair	markovic	svetomir	2
NCT00470496	hassan arshad	Principal Investigator	arshad	hassan	2
NCT00470704	nancy lin	Principal Investigator	lin	nancy	59
NCT00474929	shaji k. kumar	Principal Investigator	kumar	shaji	23
NCT00475020	uday popat	Principal Investigator	popat	uday	3
NCT00476190	daniel deangelo	Principal Investigator	deangelo	daniel	4
NCT00477412	michael wang	Principal Investigator	wang	michael	82
NCT00477750	craig b. reeder	Principal Investigator	reeder	craig	5
NCT00477750	vivek roy	Study Chair	roy	vivek	7
NCT00477815	angela dispenzieri	Study Chair	dispenzieri	angela	2
NCT00478465	jose g montoya	Principal Investigator	montoya	jose	2
NCT00481832	wen-kai weng	Principal Investigator	weng	wen-kai	6
NCT00482092	priya raina	Study Director	raina	priya	3
NCT00483223	steven isakoff	Principal Investigator	isakoff	steven	5
NCT00483366	elizabeth c. reed	Study Chair	reed	elizabeth	17
NCT00483366	ralph hauke	Principal Investigator	hauke	ralph	4
NCT00485264	andrew wiznia	Study Chair	wiznia	andrew	3
NCT00485264	sharon a. nachman	Study Chair	nachman	sharon	4
NCT00486603	myrna rosenfeld	Study Chair	rosenfeld	myrna	7
NCT00486642	kim chi	Principal Investigator	chi	kim	8
NCT00487305	eric jacobsen	Principal Investigator	jacobsen	eric	4
NCT00490061	quynh-thu le	Principal Investigator	le	quynh-thu	11
NCT00490529	ronald levy	Principal Investigator	levy	ronald	33
NCT00491816	priyanka sharma	Principal Investigator	sharma	priyanka	36
NCT00492050	sheeba thomas	Principal Investigator	thomas	sheeba	42
NCT00492167	brian h. kushner	Principal Investigator	kushner	brian	7
NCT00492167	shakeel modak	Study Chair	modak	shakeel	3
NCT00492349	l. elliot hong	Principal Investigator	hong	l.	27
NCT00492999	nancy e. kemeny	Principal Investigator	kemeny	nancy	4
NCT00493064	michael gaynon	Principal Investigator	gaynon	michael	3
NCT00493870	joanne l blum	Principal Investigator	blum	joanne	11
NCT00494182	george blumenschein	Principal Investigator	blumenschein	george	2
NCT00494234	andrew tutt	Principal Investigator	tutt	andrew	2
NCT00494234	james carmichael	Study Director	carmichael	james	3
NCT00495170	joe y. chang	Principal Investigator	chang	joe	62
NCT00495716	anna wald	Principal Investigator	wald	anna	3
NCT00496366	deborah toppmeyer	Principal Investigator	toppmeyer	deborah	3
NCT00497952	joanne kurtzberg	Principal Investigator	kurtzberg	joanne	5
NCT00498316	elizabeth shpall	Principal Investigator	shpall	elizabeth	4
NCT00499083	kenneth h. cowan	Principal Investigator	cowan	kenneth	3
NCT00499135	glenn liu	Principal Investigator	liu	glenn	41
NCT00499525	william j. gradishar	Study Chair	gradishar	william	3
NCT00499616	mary lou schmidt	Study Chair	schmidt	mary	13
NCT00499655	karen reckamp	Principal Investigator	reckamp	karen	2
NCT00500344	rajendra s. apte	Principal Investigator	apte	rajendra	2
NCT00501410	scott kopetz	Principal Investigator	kopetz	scott	3
NCT00504751	richard furman	Principal Investigator	furman	richard	9
NCT00504894	kane pryor	Principal Investigator	pryor	kane	3
NCT00507728	paul cinciripini	Principal Investigator	cinciripini	paul	3
NCT00509093	anjali advani	Principal Investigator	advani	anjali	12
NCT00509093	brenda cooper	Principal Investigator	cooper	brenda	21
NCT00511992	d. scott mcmeekin	Principal Investigator	mcmeekin	d.	2
NCT00513240	dean b. andropoulos	Principal Investigator	andropoulos	dean	2
NCT00513383	lori j. wirth	Principal Investigator	wirth	lori	2
NCT00513695	jennifer specht	Principal Investigator	specht	jennifer	3
NCT00513747	john c. byrd	Study Chair	byrd	john	6
NCT00513786	david o'malley	Principal Investigator	o'malley	david	4
NCT00514046	brigitte c widemann	Principal Investigator	widemann	brigitte	5
NCT00514072	james l. gulley	Principal Investigator	gulley	james	4
NCT00514449	konasale prasad	Principal Investigator	prasad	konasale	4
NCT00514774	penelope hogarth	Principal Investigator	hogarth	penelope	2
NCT00515021	james a muldowney	Principal Investigator	muldowney	james	2
NCT00515281	michael d. schreiber	Principal Investigator	schreiber	michael	7
NCT00516100	ronald b. natale	Principal Investigator	natale	ronald	6
NCT00516373	dr. johann de bono	Principal Investigator	bono	dr.	7
NCT00516477	albert m maguire	Principal Investigator	maguire	albert	6
NCT00518583	john macdonald	Study Director	macdonald	john	10
NCT00520130	lauren m curtis	Principal Investigator	curtis	lauren	14
NCT00520767	jeffrey a. zonder	Principal Investigator	zonder	jeffrey	5
NCT00520910	brian berman	Principal Investigator	berman	brian	11
NCT00520975	ingrid mayer	Principal Investigator	mayer	ingrid	25
NCT00524277	elizabeth a mittendorf	Principal Investigator	mittendorf	elizabeth	2
NCT00524277	george e peoples	Study Director	peoples	george	4
NCT00525577	walker long	Study Chair	long	walker	8
NCT00526591	jorge a. garcia	Principal Investigator	garcia	jorge	24
NCT00527566	michael wechsler	Principal Investigator	wechsler	michael	2
NCT00528580	jerry krishnan	Principal Investigator	krishnan	jerry	8
NCT00528866	mark hurwitz	Principal Investigator	hurwitz	mark	8
NCT00528866	oliver sartor	Study Chair	sartor	oliver	3
NCT00528866	ying xiao	Study Chair	xiao	ying	3
NCT00528957	erin quirk	Study Director	quirk	erin	2
NCT00528983	barry skikne	Study Director	skikne	barry	2
NCT00529035	john koreth	Principal Investigator	koreth	john	3
NCT00530868	andres forero	Principal Investigator	forero	andres	3
NCT00533949	alex a. adjei	Study Chair	adjei	alex	2
NCT00533949	arthur william blackstock	Study Chair	blackstock	arthur	3
NCT00533949	gregory a. masters	Study Chair	masters	gregory	2
NCT00533949	hak choy	Study Chair	choy	hak	5
NCT00533949	jeffrey a. bogart	Study Chair	bogart	jeffrey	3
NCT00533949	jeffrey bradley	Principal Investigator	bradley	jeffrey	17
NCT00533949	mark a. socinski	Study Chair	socinski	mark	4
NCT00536341	ian w. flinn	Study Chair	flinn	ian	5
NCT00536874	eileen o'reilly	Principal Investigator	o'reilly	eileen	10
NCT00536874	peter j. allen	Principal Investigator	allen	peter	27
NCT00536952	bharat b. mittal	Study Chair	mittal	bharat	2
NCT00536991	saby george	Principal Investigator	george	saby	25
NCT00539591	alberto pappo	Principal Investigator	pappo	alberto	2
NCT00540007	todd fehniger	Principal Investigator	fehniger	todd	3
NCT00540930	carol l shields	Principal Investigator	shields	carol	10
NCT00540995	anthony stein	Principal Investigator	stein	anthony	43
NCT00542451	eric winer	Principal Investigator	winer	eric	4
NCT00543504	funda meric-bernstam	Principal Investigator	meric-bernstam	funda	2
NCT00544830	przemyslaw w. twardowski	Principal Investigator	twardowski	przemyslaw	3
NCT00547066	william wegener	Study Chair	wegener	william	4
NCT00547378	steven siegel	Study Chair	siegel	steven	21
NCT00550615	julie vose	Principal Investigator	vose	julie	6
NCT00551070	john farley	Principal Investigator	farley	john	2
NCT00551460	jeffrey e. lancet	Study Chair	lancet	jeffrey	4
NCT00551460	rami komrokji	Study Chair	komrokji	rami	2
NCT00553098	lauri burroughs	Principal Investigator	burroughs	lauri	4
NCT00553150	jann n. sarkaria	Study Chair	sarkaria	jann	4
NCT00553202	stella m. davies	Study Chair	davies	stella	13
NCT00553410	marco colleoni	Study Chair	colleoni	marco	2
NCT00553462	rogerio lilenbaum	Study Chair	lilenbaum	rogerio	3
NCT00553644	vicki morrison	Principal Investigator	morrison	vicki	11
NCT00553683	andrew n. de la torre	Study Chair	torre	andrew	3
NCT00553800	hossein borghaei	Principal Investigator	borghaei	hossein	3
NCT00554515	allen pantuck	Principal Investigator	pantuck	allen	2
NCT00554515	david f mcdermott	Study Chair	mcdermott	david	5
NCT00554515	geoffrey weiss	Principal Investigator	weiss	geoffrey	34
NCT00554515	joseph clark	Principal Investigator	clark	joseph	25
NCT00554515	leonard appleman	Principal Investigator	appleman	leonard	7
NCT00554515	marc ernstoff	Principal Investigator	ernstoff	marc	4
NCT00554515	michael wong	Principal Investigator	wong	michael	47
NCT00554515	theodore logan	Principal Investigator	logan	theodore	3
NCT00554515	ulka vaishampayan	Principal Investigator	vaishampayan	ulka	7
NCT00554515	walter urba	Principal Investigator	urba	walter	5
NCT00555399	vinay puduvalli	Study Chair	puduvalli	vinay	4
NCT00555581	robert spiera	Principal Investigator	spiera	robert	3
NCT00557349	roger de la torre	Principal Investigator	torre	roger	3
NCT00557492	herbert j. zeh	Principal Investigator	zeh	herbert	4
NCT00558519	wendy stock	Study Chair	stock	wendy	4
NCT00558896	martha q. lacy	Study Chair	lacy	martha	10
NCT00559117	andrew brenner	Principal Investigator	brenner	andrew	7
NCT00560586	leila kheirandish	Principal Investigator	kheirandish	leila	2
NCT00562640	richard j. o'reilly	Principal Investigator	o'reilly	richard	10
NCT00563784	ritsuko r. komaki	Principal Investigator	komaki	ritsuko	2
NCT00565487	yixing jiang	Principal Investigator	jiang	yixing	11
NCT00565773	antonio guasch	Principal Investigator	guasch	antonio	2
NCT00566488	m. louise markert	Principal Investigator	markert	m.	6
NCT00566540	enver ozer	Principal Investigator	ozer	enver	3
NCT00566618	stacy moulder	Principal Investigator	moulder	stacy	2
NCT00566696	brandon triplett	Principal Investigator	triplett	brandon	7
NCT00566852	christina a. meyers	Study Chair	meyers	christina	6
NCT00566852	paul d. brown	Principal Investigator	brown	paul	91
NCT00566852	sherry fox	Study Chair	fox	sherry	24
NCT00567190	ru walker	Study Director	walker	ru	19
NCT00567359	lecia v. sequist	Principal Investigator	sequist	lecia	7
NCT00567567	julie park	Principal Investigator	park	julie	36
NCT00567580	alan pollack	Principal Investigator	pollack	alan	17
NCT00569127	james yao	Principal Investigator	yao	james	13
NCT00570258	issam makhoul	Principal Investigator	makhoul	issam	2
NCT00572065	gail roboz	Principal Investigator	roboz	gail	3
NCT00572078	daniela e matei	Principal Investigator	matei	daniela	4
NCT00572078	elena g chiorean	Principal Investigator	chiorean	elena	5
NCT00572169	gareth morgan	Principal Investigator	morgan	gareth	19
NCT00572897	damiano rondelli	Study Chair	rondelli	damiano	3
NCT00572897	giovanni barosi	Study Chair	barosi	giovanni	2
NCT00572897	john mascarenhas	Principal Investigator	mascarenhas	john	4
NCT00573794	andreas lazar	Study Director	lazar	andreas	2
NCT00574496	miguel-angel perales	Principal Investigator	perales	miguel-angel	3
NCT00574769	mitchell e gross	Principal Investigator	gross	mitchell	18
NCT00575952	d. mcmeekin	Principal Investigator	mcmeekin	d.	2
NCT00576225	jack w. singer	Study Director	singer	jack	11
NCT00576680	jennifer chan	Principal Investigator	chan	jennifer	31
NCT00576979	anthony s. stein	Study Chair	stein	anthony	43
NCT00577005	gerardo gonzalez	Principal Investigator	gonzalez	gerardo	14
NCT00577577	richard moxley	Study Chair	moxley	richard	2
NCT00577629	david rizzieri	Principal Investigator	rizzieri	david	4
NCT00579280	david sheehan	Principal Investigator	sheehan	david	5
NCT00580333	paula d. ryan	Principal Investigator	ryan	paula	23
NCT00580645	sherry a mckee	Principal Investigator	mckee	sherry	6
NCT00580931	steven s schreiber	Principal Investigator	schreiber	steven	7
NCT00586391	carlos ramos	Principal Investigator	ramos	carlos	9
NCT00588770	athanassios (ethan) argiris	Principal Investigator	argiris	athanassios	3
NCT00588991	keith pratz	Principal Investigator	pratz	keith	2
NCT00589121	burton l. eisenberg	Study Chair	eisenberg	burton	7
NCT00589121	dian wang	Principal Investigator	wang	dian	82
NCT00589121	john m. kane	Study Chair	kane	john	8
NCT00589121	scott okuno	Study Chair	okuno	scott	3
NCT00589186	toh han chong	Study Chair	chong	toh	3
NCT00590824	mark r albertini	Study Chair	albertini	mark	2
NCT00590954	thomas kaley	Principal Investigator	kaley	thomas	2
NCT00591058	burt nabors	Principal Investigator	nabors	burt	4
NCT00591058	gerry linette	Principal Investigator	linette	gerry	4
NCT00591058	glenn lesser	Principal Investigator	lesser	glenn	3
NCT00591058	jeremy rudnick	Principal Investigator	rudnick	jeremy	3
NCT00591058	maceij mrugala	Principal Investigator	mrugala	maceij	2
NCT00591058	sean grimm	Principal Investigator	grimm	sean	4
NCT00591058	steven rosenfeld	Principal Investigator	rosenfeld	steven	7
NCT00591292	jonathan lewis	Study Director	lewis	jonathan	25
NCT00592150	robert m carey	Principal Investigator	carey	robert	8
NCT00592501	annie w chan	Principal Investigator	chan	annie	31
NCT00593242	charles m cotten	Principal Investigator	cotten	charles	3
NCT00593450	daniel f martin	Study Chair	martin	daniel	50
NCT00593450	glenn jaffe	Study Director	jaffe	glenn	3
NCT00593450	maureen g maguire	Study Director	maguire	maureen	6
NCT00593450	stuart l fine	Study Chair	fine	stuart	9
NCT00593554	sherif farag	Principal Investigator	farag	sherif	7
NCT00596011	nagi kumar	Principal Investigator	kumar	nagi	23
NCT00596531	william h martin	Principal Investigator	martin	william	50
NCT00596531	yongbing shi	Principal Investigator	shi	yongbing	12
NCT00596622	amit anand	Principal Investigator	anand	amit	4
NCT00600496	jeffrey infante	Principal Investigator	infante	jeffrey	8
NCT00600496	kevin kim	Principal Investigator	kim	kevin	88
NCT00600496	patricia lorusso	Principal Investigator	lorusso	patricia	6
NCT00600496	roger cohen	Principal Investigator	cohen	roger	69
NCT00601094	jay m. lee	Study Chair	lee	jay	134
NCT00601705	david j. adelstein	Principal Investigator	adelstein	david	2
NCT00601900	maura dickler	Principal Investigator	dickler	maura	3
NCT00602459	john byrd	Principal Investigator	byrd	john	6
NCT00602641	alexander stewart	Principal Investigator	stewart	alexander	26
NCT00602693	claudio g. brunstein	Principal Investigator	brunstein	claudio	2
NCT00602693	margaret l. macmillan	Principal Investigator	macmillan	margaret	4
NCT00602836	han win tun	Principal Investigator	tun	han	3
NCT00602836	jose f. leis	Principal Investigator	leis	jose	3
NCT00602836	tait d. shanafelt	Study Chair	shanafelt	tait	2
NCT00604591	edward huey	Principal Investigator	huey	edward	2
NCT00605696	michelle ng gong	Principal Investigator	gong	michelle	4
NCT00608075	caleb m adler	Principal Investigator	adler	caleb	12
NCT00609336	andrew coveler	Principal Investigator	coveler	andrew	2
NCT00610493	sarina piha-paul	Principal Investigator	piha-paul	sarina	3
NCT00611208	arthur e frankel	Principal Investigator	frankel	arthur	11
NCT00611208	cesar rodriguez	Principal Investigator	rodriguez	cesar	31
NCT00611208	madeleine duvic	Principal Investigator	duvic	madeleine	2
NCT00613080	adam c. berger	Study Chair	berger	adam	17
NCT00613080	johanna bendell	Study Chair	bendell	johanna	5
NCT00614809	wu yilong	Principal Investigator	yilong	wu	2
NCT00614822	michael guarino	Principal Investigator	guarino	michael	5
NCT00615784	donald e. tsai	Principal Investigator	tsai	donald	6
NCT00617409	scott antonia	Principal Investigator	antonia	scott	2
NCT00617942	william sikov	Principal Investigator	sikov	william	2
NCT00617981	riccardo lencioni	Study Director	lencioni	riccardo	2
NCT00617981	ronnie t poon	Study Director	poon	ronnie	3
NCT00620633	susan prockop	Principal Investigator	prockop	susan	3
NCT00621309	david l eaton	Principal Investigator	eaton	david	4
NCT00621686	evanthia galanis	Study Chair	galanis	evanthia	2
NCT00622466	barbara b. haley	Principal Investigator	haley	barbara	4
NCT00624013	mayer davidson	Study Director	davidson	mayer	16
NCT00624715	deepak d'souza	Principal Investigator	d'souza	deepak	8
NCT00624923	allison b. goldfine	Principal Investigator	goldfine	allison	2
NCT00624923	ernest schaefer	Principal Investigator	schaefer	ernest	2
NCT00624923	francine welty	Study Director	welty	francine	3
NCT00624923	melvin clouse	Principal Investigator	clouse	melvin	2
NCT00626483	gordana vlahovic	Principal Investigator	vlahovic	gordana	2
NCT00626990	anna nowak	Study Chair	nowak	anna	6
NCT00626990	michael a. vogelbaum	Study Chair	vogelbaum	michael	3
NCT00626990	warren p. mason	Study Chair	mason	warren	15
NCT00628251	stan kaye	Principal Investigator	kaye	stan	9
NCT00628914	ian a cook	Principal Investigator	cook	ian	12
NCT00629343	robert n taub	Principal Investigator	taub	robert	6
NCT00629798	hugo castro-malaspina	Principal Investigator	castro-malaspina	hugo	2
NCT00630097	gantt galloway	Principal Investigator	galloway	gantt	7
NCT00633165	jack singer	Study Chair	singer	jack	11
NCT00633594	ian w flinn	Study Chair	flinn	ian	5
NCT00634270	brian weiss	Principal Investigator	weiss	brian	34
NCT00634270	bruce korf	Principal Investigator	korf	bruce	2
NCT00634270	roger packer	Study Director	packer	roger	7
NCT00634634	antoinette tan	Principal Investigator	tan	antoinette	15
NCT00635557	andrew p. beelen	Study Director	beelen	andrew	2
NCT00638547	paul orchard	Principal Investigator	orchard	paul	2
NCT00639743	guy meyer	Principal Investigator	meyer	guy	20
NCT00639743	stavros konstantinides	Principal Investigator	konstantinides	stavros	2
NCT00640003	thomas o crawford	Principal Investigator	crawford	thomas	8
NCT00644228	brian g. durie	Principal Investigator	durie	brian	3
NCT00644696	rajen mody	Principal Investigator	mody	rajen	5
NCT00645710	jeffrey wong	Principal Investigator	wong	jeffrey	47
NCT00646230	barry j. maurer	Study Chair	maurer	barry	8
NCT00651261	richard m. stone	Study Chair	stone	richard	16
NCT00652574	anne s. tsao	Principal Investigator	tsao	anne	3
NCT00653068	alyssa reddy	Principal Investigator	reddy	alyssa	26
NCT00654732	michelle fanale	Principal Investigator	fanale	michelle	4
NCT00655850	francisco robert	Principal Investigator	robert	francisco	5
NCT00656058	ronald e gress	Principal Investigator	gress	ronald	3
NCT00656786	cliff perlis	Principal Investigator	perlis	cliff	6
NCT00656786	madeline duvic	Principal Investigator	duvic	madeline	2
NCT00658814	sucha nand	Principal Investigator	nand	sucha	6
NCT00658931	john l shuster	Principal Investigator	shuster	john	2
NCT00660283	renato v larocca	Principal Investigator	larocca	renato	3
NCT00661492	mark t. fleming	Principal Investigator	fleming	mark	7
NCT00662129	donald w. northfelt	Study Chair	northfelt	donald	5
NCT00662506	tracy batchelor	Principal Investigator	batchelor	tracy	4
NCT00663039	henry holcomb	Principal Investigator	holcomb	henry	2
NCT00663689	wu yilong	Principal Investigator	yilong	wu	2
NCT00666562	tracy downs	Principal Investigator	downs	tracy	3
NCT00667342	michael bishop	Principal Investigator	bishop	michael	2
NCT00667615	david straus	Principal Investigator	straus	david	2
NCT00668421	ronald hoffman	Principal Investigator	hoffman	ronald	19
NCT00668850	gerald bernstein	Study Chair	bernstein	gerald	21
NCT00668850	jaime davidson	Study Director	davidson	jaime	16
NCT00668850	philip raskin	Principal Investigator	raskin	philip	3
NCT00669162	xinglei shen	Principal Investigator	shen	xinglei	15
NCT00669734	elizabeth poplin	Principal Investigator	poplin	elizabeth	2
NCT00670748	steven a rosenberg	Principal Investigator	rosenberg	steven	17
NCT00674297	doruk erkan	Principal Investigator	erkan	doruk	2
NCT00676975	francis kl chan	Principal Investigator	chan	francis	31
NCT00677092	jonathan kay	Principal Investigator	kay	jonathan	5
NCT00678743	kevin c. maki	Study Director	maki	kevin	8
NCT00679029	elizabeth reed	Principal Investigator	reed	elizabeth	17
NCT00679289	john kirkwood	Study Chair	kirkwood	john	4
NCT00682435	andrew chang	Principal Investigator	chang	andrew	62
NCT00683670	gerald p. linette	Principal Investigator	linette	gerald	4
NCT00683761	david schiff	Principal Investigator	schiff	david	5
NCT00683761	edward pan	Principal Investigator	pan	edward	7
NCT00683761	heather jacene	Principal Investigator	jacene	heather	2
NCT00683761	jan drappatz	Principal Investigator	drappatz	jan	2
NCT00683761	jay-jiguang zhu	Principal Investigator	zhu	jay-jiguang	13
NCT00683761	jeffrey olson	Principal Investigator	olson	jeffrey	12
NCT00683761	john fiveash	Principal Investigator	fiveash	john	2
NCT00683761	karen fink	Principal Investigator	fink	karen	8
NCT00683761	maciej mrugala	Principal Investigator	mrugala	maciej	2
NCT00683761	marc chamberlain	Principal Investigator	chamberlain	marc	3
NCT00683761	mark malkin	Principal Investigator	malkin	mark	4
NCT00683761	richard wahl	Principal Investigator	wahl	richard	4
NCT00683761	steven chmura	Principal Investigator	chmura	steven	2
NCT00684294	minal barve	Principal Investigator	barve	minal	2
NCT00684983	tufia haddad	Principal Investigator	haddad	tufia	3
NCT00685919	david robertson	Principal Investigator	robertson	david	12
NCT00686166	cynthia g. leichman	Study Chair	leichman	cynthia	5
NCT00686972	dariush elahi	Principal Investigator	elahi	dariush	2
NCT00689572	nassima ait-daoud tiouririne	Principal Investigator	tiouririne	nassima	3
NCT00689936	christian jacques	Study Director	jacques	christian	3
NCT00691015	zaid al-kadhimi	Study Chair	al-kadhimi	zaid	2
NCT00693654	alan fleischer	Principal Investigator	fleischer	alan	5
NCT00693693	steve feldman	Principal Investigator	feldman	steve	21
NCT00694915	amillal bhat	Principal Investigator	bhat	amillal	3
NCT00694915	kim mammen	Principal Investigator	mammen	kim	2
NCT00694915	mahesh desai	Principal Investigator	desai	mahesh	13
NCT00694915	n k mohanty	Principal Investigator	mohanty	n	2
NCT00694915	purshottam k. puri	Principal Investigator	puri	purshottam	2
NCT00694915	rajeev sood	Principal Investigator	sood	rajeev	8
NCT00694915	shrawan k. singh	Principal Investigator	singh	shrawan	33
NCT00694915	sushil bhatia	Principal Investigator	bhatia	sushil	15
NCT00694915	yathish kumar	Principal Investigator	kumar	yathish	23
NCT00695409	amrita y. krishnan	Principal Investigator	krishnan	amrita	8
NCT00697463	adi cohen	Study Director	cohen	adi	69
NCT00697463	elizabeth shane	Principal Investigator	shane	elizabeth	3
NCT00697684	david e avigan	Principal Investigator	avigan	david	5
NCT00698815	rebecca heist	Principal Investigator	heist	rebecca	2
NCT00699491	cynthia ma	Principal Investigator	ma	cynthia	22
NCT00700076	deepak c d'souza	Principal Investigator	d'souza	deepak	8
NCT00700596	mohini ranganathan	Principal Investigator	ranganathan	mohini	4
NCT00702962	chandra p belani	Principal Investigator	belani	chandra	4
NCT00703222	chrystal u louis	Principal Investigator	louis	chrystal	5
NCT00703625	joel picus	Principal Investigator	picus	joel	2
NCT00703664	beata holkova	Principal Investigator	holkova	beata	2
NCT00705926	eric s. rosenberg	Study Chair	rosenberg	eric	17
NCT00705926	h.t. banks	Principal Investigator	banks	h.t.	2
NCT00706147	merit cudkowicz	Principal Investigator	cudkowicz	merit	3
NCT00707876	william strauss	Study Director	strauss	william	5
NCT00710892	malcolm k brenner	Principal Investigator	brenner	malcolm	7
NCT00711243	mary mulcahy	Principal Investigator	mulcahy	mary	2
NCT00711828	craig reeder	Principal Investigator	reeder	craig	5
NCT00714246	chandra p. belani	Principal Investigator	belani	chandra	4
NCT00715988	robert ward	Principal Investigator	ward	robert	13
NCT00718484	jonathan j lewis	Study Director	lewis	jonathan	25
NCT00720226	robert a. wise	Principal Investigator	wise	robert	6
NCT00720876	robert chen	Principal Investigator	chen	robert	101
NCT00721799	john m. buatti	Principal Investigator	buatti	john	4
NCT00722865	jeremy abramson	Principal Investigator	abramson	jeremy	9
NCT00723177	sandra d comer	Principal Investigator	comer	sandra	5
NCT00723229	christine johnston	Principal Investigator	johnston	christine	18
NCT00723255	edwin alvarez	Principal Investigator	alvarez	edwin	8
NCT00724568	moshe talpaz	Principal Investigator	talpaz	moshe	2
NCT00726596	mark stein	Principal Investigator	stein	mark	43
NCT00727948	chris e holmes	Principal Investigator	holmes	chris	10
NCT00728507	susan dorman	Principal Investigator	dorman	susan	2
NCT00728728	christine marx	Principal Investigator	marx	christine	7
NCT00729118	craig c. hofmeister	Principal Investigator	hofmeister	craig	2
NCT00729612	gregory a. otterson	Principal Investigator	otterson	gregory	4
NCT00729911	andrea natale	Principal Investigator	natale	andrea	6
NCT00731302	c m stein	Principal Investigator	stein	c	43
NCT00731952	david r jones	Principal Investigator	jones	david	55
NCT00732121	richard e pratley	Principal Investigator	pratley	richard	2
NCT00732498	soham d puvvada	Principal Investigator	puvvada	soham	2
NCT00732654	robert wood	Principal Investigator	wood	robert	18
NCT00736944	douglas adkins	Principal Investigator	adkins	douglas	4
NCT00737529	lei zhang	Study Director	zhang	lei	29
NCT00740064	benjamin young	Principal Investigator	young	benjamin	30
NCT00740441	greg smith	Principal Investigator	smith	greg	133
NCT00740441	harry drabkin	Principal Investigator	drabkin	harry	2
NCT00741403	avi retter	Principal Investigator	retter	avi	2
NCT00741403	karen gelmon	Principal Investigator	gelmon	karen	2
NCT00742404	james r. berenson	Principal Investigator	berenson	james	6
NCT00742560	louie naumovski	Study Director	naumovski	louie	2
NCT00742573	carlos blanco	Principal Investigator	blanco	carlos	2
NCT00745134	sunil krishnan	Principal Investigator	krishnan	sunil	8
NCT00745420	mary horowitz	Study Director	horowitz	mary	5
NCT00745615	giancarlo comi	Principal Investigator	comi	giancarlo	2
NCT00748657	jubilee brown	Principal Investigator	brown	jubilee	91
NCT00749957	j timothy stout	Principal Investigator	stout	j	2
NCT00752206	kristin baird	Principal Investigator	baird	kristin	3
NCT00755040	madan jagasia	Principal Investigator	jagasia	madan	2
NCT00756600	andrew davidson	Principal Investigator	davidson	andrew	16
NCT00756600	mary ellen mccann	Principal Investigator	mccann	mary	2
NCT00756600	neil morton	Principal Investigator	morton	neil	2
NCT00759291	joshua a. beckman	Principal Investigator	beckman	joshua	5
NCT00759798	william wierda	Principal Investigator	wierda	william	4
NCT00760981	david miklos	Principal Investigator	miklos	david	2
NCT00765921	ivana kim	Principal Investigator	kim	ivana	88
NCT00766753	frank lieberman	Principal Investigator	lieberman	frank	11
NCT00767949	glenn stoller	Study Director	stoller	glenn	3
NCT00769379	melody cobleigh	Principal Investigator	cobleigh	melody	2
NCT00769613	kenneth g. lucas	Principal Investigator	lucas	kenneth	12
NCT00770120	linda garland	Study Chair	garland	linda	6
NCT00770120	sai-hong i. ou	Study Chair	ou	sai-hong	6
NCT00770224	jonathan w. friedberg	Study Chair	friedberg	jonathan	3
NCT00770224	oliver w. press	Study Chair	press	oliver	2
NCT00770809	lisa carey	Principal Investigator	carey	lisa	8
NCT00772486	januario castro	Principal Investigator	castro	januario	6
NCT00776594	mary-ellen taplin	Principal Investigator	taplin	mary-ellen	6
NCT00777491	cheryl t. lee	Study Chair	lee	cheryl	134
NCT00777491	chin-lee wu	Study Chair	wu	chin-lee	42
NCT00777491	philip j. saylor	Study Chair	saylor	philip	2
NCT00777673	jasgit c. sachdev	Principal Investigator	sachdev	jasgit	4
NCT00777881	robert redner	Principal Investigator	redner	robert	2
NCT00782574	judy e garber	Principal Investigator	garber	judy	2
NCT00783367	stephen j schuster	Principal Investigator	schuster	stephen	11
NCT00785291	hope rugo	Principal Investigator	rugo	hope	7
NCT00787059	amit patel	Principal Investigator	patel	amit	68
NCT00787059	david r murray	Principal Investigator	murray	david	13
NCT00787059	eric d adler	Principal Investigator	adler	eric	12
NCT00787059	h. kirk hammond	Study Director	hammond	h.	4
NCT00787059	jay h traverse	Principal Investigator	traverse	jay	3
NCT00787059	matthew w watkins	Principal Investigator	watkins	matthew	7
NCT00787059	william penny	Principal Investigator	penny	william	2
NCT00787969	david j. inwards	Study Chair	inwards	david	2
NCT00788112	laura esserman	Principal Investigator	esserman	laura	4
NCT00788125	judith k. sato	Principal Investigator	sato	judith	3
NCT00789581	denise a yardley	Study Chair	yardley	denise	6
NCT00789958	edgar ben-josef	Principal Investigator	ben-josef	edgar	3
NCT00790335	suresh vedantham	Principal Investigator	vedantham	suresh	2
NCT00790582	robert g miller	Study Director	miller	robert	76
NCT00790842	joseph r. mikhael	Study Chair	mikhael	joseph	3
NCT00790868	david f tolin	Principal Investigator	tolin	david	2
NCT00790868	mark h pollack	Principal Investigator	pollack	mark	17
NCT00790868	michael w otto	Study Chair	otto	michael	4
NCT00792142	firoozeh sahebi	Principal Investigator	sahebi	firoozeh	3
NCT00792701	ralph g. zinner	Study Chair	zinner	ralph	3
NCT00793572	marco mielcarek	Principal Investigator	mielcarek	marco	3
NCT00794339	david a. mankoff	Study Chair	mankoff	david	2
NCT00794339	farrokh dehdashti	Principal Investigator	dehdashti	farrokh	3
NCT00796562	heather symons	Principal Investigator	symons	heather	4
NCT00798655	robert ferris	Principal Investigator	ferris	robert	13
NCT00799617	peter j snyder	Principal Investigator	snyder	peter	12
NCT00802412	robert m. anthenelli	Principal Investigator	anthenelli	robert	2
NCT00803972	jolene k berg	Principal Investigator	berg	jolene	17
NCT00804336	jennifer ang chan	Principal Investigator	chan	jennifer	31
NCT00805129	dean bajorin	Principal Investigator	bajorin	dean	4
NCT00807599	hani hassoun	Principal Investigator	hassoun	hani	5
NCT00807768	marcus randall	Principal Investigator	randall	marcus	3
NCT00807963	emanuel p denoia	Principal Investigator	denoia	emanuel	3
NCT00808314	timothy m bateman	Principal Investigator	bateman	timothy	4
NCT00808639	toni choueiri	Principal Investigator	choueiri	toni	2
NCT00810888	matthew l. flaherty	Principal Investigator	flaherty	matthew	7
NCT00813293	rebecca a miksad	Principal Investigator	miksad	rebecca	2
NCT00813423	janice mehnert	Principal Investigator	mehnert	janice	5
NCT00814294	len rosenberg	Study Director	rosenberg	len	17
NCT00815035	wesley burks	Principal Investigator	burks	wesley	5
NCT00816595	jose f. francisco	Principal Investigator	francisco	jose	2
NCT00819546	richard stone	Principal Investigator	stone	richard	16
NCT00820872	edith a. perez	Study Chair	perez	edith	13
NCT00822848	christopher w. ryan	Principal Investigator	ryan	christopher	23
NCT00823212	peter m maurer	Study Director	maurer	peter	8
NCT00824200	theodore johnson ii	Principal Investigator	ii	theodore	3
NCT00824993	huifang lu	Principal Investigator	lu	huifang	15
NCT00825201	mihaela cristea	Study Chair	cristea	mihaela	2
NCT00825656	martha white	Principal Investigator	white	martha	24
NCT00825942	ira wong	Study Director	wong	ira	47
NCT00826202	daniel c javitt	Principal Investigator	javitt	daniel	3
NCT00830544	fernando cabanillas	Principal Investigator	cabanillas	fernando	5
NCT00831766	jeffrey lancet	Principal Investigator	lancet	jeffrey	4
NCT00833261	lucien a. nedzi	Principal Investigator	nedzi	lucien	2
NCT00834093	jochen lorch	Principal Investigator	lorch	jochen	5
NCT00834665	carl h june	Study Chair	june	carl	2
NCT00838435	suyash prasad	Study Director	prasad	suyash	4
NCT00838656	christopher poole	Principal Investigator	poole	christopher	3
NCT00840931	javier pinilla	Principal Investigator	pinilla	javier	2
NCT00841074	catherine j binkley	Principal Investigator	binkley	catherine	3
NCT00843882	alan list	Principal Investigator	list	alan	3
NCT00844831	john wo	Principal Investigator	wo	john	3
NCT00846430	albert s cornelius	Principal Investigator	cornelius	albert	4
NCT00847171	leisha a. emens	Principal Investigator	emens	leisha	2
NCT00847912	martin a. weinstock	Study Chair	weinstock	martin	2
NCT00848328	joseph m. tuscano	Principal Investigator	tuscano	joseph	5
NCT00849121	douglas mcneel	Principal Investigator	mcneel	douglas	2
NCT00852787	deepak malhotra	Principal Investigator	malhotra	deepak	6
NCT00853580	jonathan payne	Study Director	payne	jonathan	7
NCT00853580	kathryn north	Principal Investigator	north	kathryn	2
NCT00853580	maria acosta	Study Director	acosta	maria	3
NCT00856245	siddhartha ganguly	Principal Investigator	ganguly	siddhartha	2
NCT00856492	zeina nahleh	Principal Investigator	nahleh	zeina	2
NCT00857025	marianna koczywas	Principal Investigator	koczywas	marianna	2
NCT00858117	olga frankfurt	Principal Investigator	frankfurt	olga	2
NCT00859222	patrick y. wen	Principal Investigator	wen	patrick	5
NCT00859716	mohamed al-ibrahim	Principal Investigator	al-ibrahim	mohamed	3
NCT00859937	stuart wong	Principal Investigator	wong	stuart	47
NCT00860522	david f claxton	Principal Investigator	claxton	david	3
NCT00861406	wen-jen hwu	Principal Investigator	hwu	wen-jen	5
NCT00861913	amy weise	Principal Investigator	weise	amy	5
NCT00863369	leslie popplewell	Principal Investigator	popplewell	leslie	2
NCT00865566	magdalena sobieszczyk	Study Chair	sobieszczyk	magdalena	2
NCT00865566	michael yin	Study Chair	yin	michael	2
NCT00865566	scott hammer	Study Chair	hammer	scott	5
NCT00866879	lorenzo gallon	Principal Investigator	gallon	lorenzo	3
NCT00866918	john gregory	Principal Investigator	gregory	john	7
NCT00867048	abdel babiker	Study Chair	babiker	abdel	2
NCT00867048	jens lundgren	Study Chair	lundgren	jens	3
NCT00867217	qamar j khan	Principal Investigator	khan	qamar	36
NCT00867529	david maloney	Principal Investigator	maloney	david	7
NCT00868114	emmanuel e zervos	Principal Investigator	zervos	emmanuel	4
NCT00869024	ganesh raveendran	Principal Investigator	raveendran	ganesh	2
NCT00869401	nadia n. laack	Study Chair	laack	nadia	6
NCT00870779	david w roberts	Principal Investigator	roberts	david	19
NCT00870779	keith paulsen	Principal Investigator	paulsen	keith	3
NCT00870987	judith epstein	Principal Investigator	epstein	judith	12
NCT00871923	james welsh	Principal Investigator	welsh	james	3
NCT00872911	elena volpi	Principal Investigator	volpi	elena	2
NCT00872989	robert l. coleman	Study Chair	coleman	robert	13
NCT00873093	terzah horton	Principal Investigator	horton	terzah	4
NCT00873275	lily l. lai	Principal Investigator	lai	lily	9
NCT00878904	pamela n. munster	Principal Investigator	munster	pamela	5
NCT00879177	william b white	Principal Investigator	white	william	24
NCT00879489	paul o. schwarzenberger	Principal Investigator	schwarzenberger	paul	2
NCT00880919	s. charles schulz	Principal Investigator	schulz	s.	5
NCT00881361	judy boughey	Study Chair	boughey	judy	2
NCT00883129	donald p. tashkin	Principal Investigator	tashkin	donald	2
NCT00883129	michael d. roth	Principal Investigator	roth	michael	8
NCT00884741	mark gilbert	Principal Investigator	gilbert	mark	12
NCT00885326	julia l. glade-bender	Principal Investigator	glade-bender	julia	2
NCT00885495	carl j fichtenbaum	Principal Investigator	fichtenbaum	carl	3
NCT00885703	robert a. larsen	Study Chair	larsen	robert	5
NCT00885703	umesh g. lalloo	Study Chair	lalloo	umesh	3
NCT00886028	elena arechaga ocampo	Study Chair	ocampo	elena	2
NCT00887159	chandra belani	Principal Investigator	belani	chandra	4
NCT00888173	matthew powell	Principal Investigator	powell	matthew	12
NCT00888628	james f markmann	Principal Investigator	markmann	james	4
NCT00889408	verokina bachanova	Principal Investigator	bachanova	verokina	4
NCT00890786	maryam fouladi	Principal Investigator	fouladi	maryam	2
NCT00890825	dr pasi janne	Principal Investigator	janne	dr	3
NCT00890825	gabriella mariani	Study Director	mariani	gabriella	9
NCT00891527	kathy j jenkins	Principal Investigator	jenkins	kathy	4
NCT00892736	shannon puhalla	Principal Investigator	puhalla	shannon	5
NCT00901069	hayslip w john	Principal Investigator	john	hayslip	6
NCT00902018	james b bussel	Principal Investigator	bussel	james	7
NCT00903461	julie bauman	Principal Investigator	bauman	julie	10
NCT00904033	luke j peppone	Principal Investigator	peppone	luke	3
NCT00904345	shruti jolly	Principal Investigator	jolly	shruti	6
NCT00906945	geoffrey l. uy	Principal Investigator	uy	geoffrey	3
NCT00907166	neil senzer	Principal Investigator	senzer	neil	3
NCT00908791	margit m mcgowan	Principal Investigator	mcgowan	margit	7
NCT00909090	billy r hammond	Principal Investigator	hammond	billy	4
NCT00909831	ravi amaravadi	Principal Investigator	amaravadi	ravi	3
NCT00910910	oliver kong	Study Director	kong	oliver	4
NCT00911820	peter c. enzinger	Principal Investigator	enzinger	peter	3
NCT00912340	elisavet paplomata	Principal Investigator	paplomata	elisavet	2
NCT00912691	eugene arnold	Principal Investigator	arnold	eugene	22
NCT00914940	marie bleakley	Principal Investigator	bleakley	marie	2
NCT00915005	zhongxing liao	Study Chair	liao	zhongxing	5
NCT00915694	jay f. dorsey	Principal Investigator	dorsey	jay	5
NCT00916409	eric t. wong	Study Director	wong	eric	47
NCT00916409	herbert h. engelhard	Study Director	engelhard	herbert	2
NCT00916578	wendy woodward	Study Chair	woodward	wendy	2
NCT00916747	mark kieran	Principal Investigator	kieran	mark	4
NCT00917462	david ilson	Principal Investigator	ilson	david	2
NCT00918333	shaji kumar	Principal Investigator	kumar	shaji	23
NCT00920699	christopher a ross	Principal Investigator	ross	christopher	21
NCT00920699	kevin m biglan	Principal Investigator	biglan	kevin	3
NCT00921310	maria baggstrom	Principal Investigator	baggstrom	maria	3
NCT00922883	cynthia e dunbar	Principal Investigator	dunbar	cynthia	9
NCT00923351	john glod	Principal Investigator	glod	john	2
NCT00923364	dennis d hickstein	Principal Investigator	hickstein	dennis	2
NCT00923845	daniel h fowler	Principal Investigator	fowler	daniel	17
NCT00924703	celeste decker	Study Director	decker	celeste	2
NCT00925314	gregory daniels	Principal Investigator	daniels	gregory	6
NCT00926380	benjamin z leder	Principal Investigator	leder	benjamin	3
NCT00929344	barbara j mason	Principal Investigator	mason	barbara	15
NCT00930579	dawn l hershman	Principal Investigator	hershman	dawn	3
NCT00931840	richard m. goldberg	Principal Investigator	goldberg	richard	30
NCT00932113	alice b. gottlieb	Principal Investigator	gottlieb	alice	10
NCT00932828	arvil w burks	Principal Investigator	burks	arvil	5
NCT00934427	jeff gregory	Study Director	gregory	jeff	7
NCT00934440	peter j van veldhuizen	Principal Investigator	veldhuizen	peter	2
NCT00934895	deborah l. toppmeyer	Principal Investigator	toppmeyer	deborah	3
NCT00936390	alvaro a. martinez	Study Chair	martinez	alvaro	12
NCT00937937	christopher lao	Principal Investigator	lao	christopher	3
NCT00938470	steven r. alberts	Study Chair	alberts	steven	6
NCT00939770	yael p. mosse	Study Chair	mosse	yael	2
NCT00939822	cynthia m. carlsson	Principal Investigator	carlsson	cynthia	3
NCT00942331	jonathan rosenberg	Principal Investigator	rosenberg	jonathan	17
NCT00942357	daniela matei	Principal Investigator	matei	daniela	4
NCT00942578	william l dahut	Principal Investigator	dahut	william	2
NCT00943618	paul m cinciripini	Principal Investigator	cinciripini	paul	3
NCT00943943	michael andreeff	Principal Investigator	andreeff	michael	2
NCT00944047	qamar khan	Principal Investigator	khan	qamar	36
NCT00946712	roy herbst	Principal Investigator	herbst	roy	3
NCT00948064	guillermo garcia-manero	Principal Investigator	garcia-manero	guillermo	3
NCT00948688	lawrence blaszkowsky	Principal Investigator	blaszkowsky	lawrence	2
NCT00948740	jie tang	Principal Investigator	tang	jie	13
NCT00948753	david porter	Principal Investigator	porter	david	11
NCT00948922	melissa alsina	Principal Investigator	alsina	melissa	5
NCT00949949	brian costello	Principal Investigator	costello	brian	8
NCT00949988	thomas j kipps	Principal Investigator	kipps	thomas	5
NCT00951496	joan walker	Principal Investigator	walker	joan	19
NCT00954278	anne m traynor	Principal Investigator	traynor	anne	2
NCT00954707	daniel simon	Principal Investigator	simon	daniel	20
NCT00954707	david kandzari	Principal Investigator	kandzari	david	2
NCT00956332	sam l. teichman	Study Director	teichman	sam	2
NCT00957359	stephen ross	Principal Investigator	ross	stephen	21
NCT00961220	kevin cooper	Principal Investigator	cooper	kevin	21
NCT00962845	janice m. mehnert	Principal Investigator	mehnert	janice	5
NCT00963274	amy kimball	Principal Investigator	kimball	amy	8
NCT00963274	nishitha reddy	Principal Investigator	reddy	nishitha	26
NCT00963274	sho ma	Principal Investigator	ma	sho	22
NCT00963274	steven grant	Study Chair	grant	steven	9
NCT00963781	david e kandzari	Principal Investigator	kandzari	david	2
NCT00963781	eric j. topol	Principal Investigator	topol	eric	2
NCT00964080	jaffer a. ajani	Principal Investigator	ajani	jaffer	5
NCT00964353	david o meltzer	Principal Investigator	meltzer	david	10
NCT00964886	joseph h atkinson	Principal Investigator	atkinson	joseph	6
NCT00965250	giuseppe giaccone	Principal Investigator	giaccone	giuseppe	2
NCT00966693	jatin j. shah	Study Chair	shah	jatin	54
NCT00967005	jon e grant	Principal Investigator	grant	jon	9
NCT00967005	marc n potenza	Principal Investigator	potenza	marc	3
NCT00967369	michelle a. fanale	Study Chair	fanale	michelle	4
NCT00968760	partow kebriaei	Study Chair	kebriaei	partow	2
NCT00972478	daniel persky	Principal Investigator	persky	daniel	3
NCT00972933	ahmad tarhini	Principal Investigator	tarhini	ahmad	4
NCT00974142	michael donahoe	Principal Investigator	donahoe	michael	2
NCT00975819	denise m adams	Principal Investigator	adams	denise	17
NCT00976248	steven treon	Principal Investigator	treon	steven	3
NCT00977470	lecia sequist	Principal Investigator	sequist	lecia	7
NCT00977574	carol aghajanian	Principal Investigator	aghajanian	carol	2
NCT00979212	martin j. edelman	Principal Investigator	edelman	martin	11
NCT00979992	john chan	Principal Investigator	chan	john	31
NCT00986609	joseph baar	Principal Investigator	baar	joseph	2
NCT00987389	david jayne	Principal Investigator	jayne	david	2
NCT00987389	michael walsh	Principal Investigator	walsh	michael	18
NCT00987389	peter merkel	Principal Investigator	merkel	peter	5
NCT00987480	faird boulad	Principal Investigator	boulad	faird	4
NCT00987766	laura goff	Principal Investigator	goff	laura	10
NCT00987948	cecilia m shikuma	Principal Investigator	shikuma	cecilia	4
NCT00988208	debora barton	Study Director	barton	debora	7
NCT00989651	katherine bell-mcguinn	Principal Investigator	bell-mcguinn	katherine	2
NCT00993759	ronald turner	Principal Investigator	turner	ronald	19
NCT00994643	matthew carabasi	Principal Investigator	carabasi	matthew	2
NCT00996073	roger brown	Study Director	brown	roger	91
NCT00997035	nisha acharya	Principal Investigator	acharya	nisha	3
NCT00997035	nv prajna	Principal Investigator	prajna	nv	2
NCT00997035	tom lietman	Principal Investigator	lietman	tom	3
NCT00997334	david jackman	Principal Investigator	jackman	david	3
NCT00998010	albert lai	Principal Investigator	lai	albert	9
NCT00999609	stephen r russell	Principal Investigator	russell	stephen	21
NCT00999804	mothaffar rimawi	Principal Investigator	rimawi	mothaffar	5
NCT01000285	lee ratner	Principal Investigator	ratner	lee	5
NCT01001442	kenneth c. anderson	Study Director	anderson	kenneth	37
NCT01002547	kenneth cusi	Principal Investigator	cusi	kenneth	2
NCT01002924	siu-long yao	Study Director	yao	siu-long	13
NCT01004874	annick desjardins	Principal Investigator	desjardins	annick	2
NCT01004978	jean-francois (jeff) geschwind	Principal Investigator	geschwind	jean-francois	6
NCT01005108	jun j mao	Principal Investigator	mao	jun	5
NCT01005472	bartosz chmielowski	Principal Investigator	chmielowski	bartosz	2
NCT01005576	shalini shenoy	Principal Investigator	shenoy	shalini	3
NCT01007630	grace s liang	Principal Investigator	liang	grace	7
NCT01008917	alan p venook	Principal Investigator	venook	alan	2
NCT01008917	robin k kelley	Principal Investigator	kelley	robin	12
NCT01009437	david a. potter	Principal Investigator	potter	david	4
NCT01010217	stefan ciurea	Study Chair	ciurea	stefan	2
NCT01011010	hanna h. sanoff	Principal Investigator	sanoff	hanna	4
NCT01011439	anna petroccione	Study Director	petroccione	anna	2
NCT01011439	arun rajan	Principal Investigator	rajan	arun	5
NCT01011439	glen weiss	Principal Investigator	weiss	glen	34
NCT01011439	marina c garassino	Principal Investigator	garassino	marina	2
NCT01013441	chitra hosing	Principal Investigator	hosing	chitra	3
NCT01013870	claudia s robertson	Principal Investigator	robertson	claudia	12
NCT01014598	chukwumere nwogu	Principal Investigator	nwogu	chukwumere	2
NCT01015222	filip janku	Principal Investigator	janku	filip	3
NCT01016730	erin reid	Principal Investigator	reid	erin	9
NCT01016769	david pfister	Principal Investigator	pfister	david	5
NCT01019187	michael perlis	Principal Investigator	perlis	michael	6
NCT01020539	monica bhatia	Principal Investigator	bhatia	monica	15
NCT01021241	alan kivitz	Principal Investigator	kivitz	alan	5
NCT01021241	anthony s fiorino	Study Director	fiorino	anthony	2
NCT01023477	kirsten h edmiston	Principal Investigator	edmiston	kirsten	2
NCT01024010	han w. tun	Principal Investigator	tun	han	3
NCT01024010	jose leis	Principal Investigator	leis	jose	3
NCT01024010	tait shanafelt	Study Chair	shanafelt	tait	2
NCT01024387	matthew kulke	Principal Investigator	kulke	matthew	3
NCT01025427	hiroyu hatano	Principal Investigator	hatano	hiroyu	2
NCT01025453	eric sherman	Principal Investigator	sherman	eric	16
NCT01026220	kara kelly	Principal Investigator	kelly	kara	35
NCT01026493	h. ian robins	Principal Investigator	robins	h.	5
NCT01026987	john dipersio	Principal Investigator	dipersio	john	5
NCT01027702	andrew gilman	Principal Investigator	gilman	andrew	3
NCT01027949	kevin laliberte	Study Director	laliberte	kevin	2
NCT01034254	mark c steinhoff	Principal Investigator	steinhoff	mark	2
NCT01034631	thomas hutson	Study Chair	hutson	thomas	4
NCT01036113	joyce a o'shaughnessy	Principal Investigator	o'shaughnessy	joyce	8
NCT01036594	charles j. ryan	Principal Investigator	ryan	charles	23
NCT01037621	mary jane burton	Principal Investigator	burton	mary	8
NCT01038388	jonathan kaufman	Principal Investigator	kaufman	jonathan	24
NCT01038583	john mcneil	Principal Investigator	mcneil	john	2
NCT01038583	richard grimm	Principal Investigator	grimm	richard	4
NCT01040000	philip m arlen	Study Director	arlen	philip	2
NCT01040221	eric hollander	Principal Investigator	hollander	eric	2
NCT01041274	donald c goff	Principal Investigator	goff	donald	10
NCT01041521	christine a wanke	Principal Investigator	wanke	christine	2
NCT01042158	paul hassoun	Principal Investigator	hassoun	paul	5
NCT01042535	hatem soliman	Principal Investigator	soliman	hatem	5
NCT01044433	corey langer	Principal Investigator	langer	corey	5
NCT01046604	ethan j anderson	Principal Investigator	anderson	ethan	37
NCT01047319	prof. timothy vollmer	Principal Investigator	vollmer	prof.	3
NCT01047722	jeffrey a klein	Principal Investigator	klein	jeffrey	23
NCT01048827	thomas martin	Study Chair	martin	thomas	50
NCT01049854	mitchell s cairo	Principal Investigator	cairo	mitchell	7
NCT01050647	yasser y el-sayed	Principal Investigator	el-sayed	yasser	3
NCT01050842	erik p. castle	Study Chair	castle	erik	2
NCT01054079	k.c. balaji	Principal Investigator	balaji	k.c.	2
NCT01054144	rachid baz	Principal Investigator	baz	rachid	3
NCT01055028	kristen n. ganjoo	Principal Investigator	ganjoo	kristen	3
NCT01056276	jesus berdeja	Study Chair	berdeja	jesus	3
NCT01056393	william towner	Principal Investigator	towner	william	2
NCT01056965	adam l. boxer	Principal Investigator	boxer	adam	7
NCT01058655	brian wolpin	Principal Investigator	wolpin	brian	2
NCT01058941	lynne shinto	Principal Investigator	shinto	lynne	3
NCT01059929	john p kress	Principal Investigator	kress	john	3
NCT01060384	julie m vose	Principal Investigator	vose	julie	6
NCT01062399	prakash chinnaiyan	Principal Investigator	chinnaiyan	prakash	2
NCT01062451	thomas f newton	Principal Investigator	newton	thomas	5
NCT01064648	anne tsao	Principal Investigator	tsao	anne	3
NCT01065129	mark schroeder	Principal Investigator	schroeder	mark	11
NCT01065662	susana campos	Principal Investigator	campos	susana	7
NCT01067144	ian r carroll	Principal Investigator	carroll	ian	8
NCT01067469	john degroot	Study Chair	degroot	john	2
NCT01068327	chi lin	Principal Investigator	lin	chi	59
NCT01068769	suzanne george	Principal Investigator	george	suzanne	25
NCT01074047	c l beach	Study Director	beach	c	2
NCT01074411	don dizon	Principal Investigator	dizon	don	2
NCT01074554	wonder p drake	Principal Investigator	drake	wonder	6
NCT01074970	kathy d. miller	Study Chair	miller	kathy	76
NCT01075412	michael m graham	Study Director	graham	michael	10
NCT01075412	sarah mcguire	Principal Investigator	mcguire	sarah	6
NCT01076543	sonali smith	Principal Investigator	smith	sonali	133
NCT01078662	bella kaufman	Principal Investigator	kaufman	bella	24
NCT01080391	a. keith stewart	Principal Investigator	stewart	a.	26
NCT01080391	antonio palumbo	Principal Investigator	palumbo	antonio	4
NCT01080391	philippe moreau	Principal Investigator	moreau	philippe	3
NCT01080391	s. vincent rajkumar	Principal Investigator	rajkumar	s.	2
NCT01081262	david gershenson	Principal Investigator	gershenson	david	2
NCT01082679	randy brown	Principal Investigator	brown	randy	91
NCT01083316	vaishali sanchorawala	Principal Investigator	sanchorawala	vaishali	2
NCT01084057	yuan yuan	Principal Investigator	yuan	yuan	6
NCT01086332	sudershan k. bhatia	Study Director	bhatia	sudershan	15
NCT01088802	arlene forastiere	Principal Investigator	forastiere	arlene	2
NCT01088815	daniel laheru	Principal Investigator	laheru	daniel	3
NCT01089101	jason fangusaro	Principal Investigator	fangusaro	jason	2
NCT01090128	hung khong	Principal Investigator	khong	hung	2
NCT01090414	siddhartha mitra	Study Director	mitra	siddhartha	3
NCT01091792	camilo e fadul	Principal Investigator	fadul	camilo	3
NCT01093183	jue wang	Principal Investigator	wang	jue	82
NCT01093521	christopher h goss	Principal Investigator	goss	christopher	7
NCT01095120	jaffer ajani	Study Chair	ajani	jaffer	5
NCT01095224	xia jin	Study Chair	jin	xia	3
NCT01095822	victor serebruany	Study Director	serebruany	victor	2
NCT01097642	jenny chang	Principal Investigator	chang	jenny	62
NCT01097694	elliot israel	Principal Investigator	israel	elliot	4
NCT01097694	joshua boyce	Principal Investigator	boyce	joshua	4
NCT01097746	anil sood	Principal Investigator	sood	anil	8
NCT01098266	antonio lambiase	Study Director	lambiase	antonio	2
NCT01100775	l. e. hong	Principal Investigator	hong	l.	27
NCT01101880	pamela becker	Principal Investigator	becker	pamela	13
NCT01102426	rubĂ©n niesvizky	Principal Investigator	niesvizky	rubĂ©n	4
NCT01103635	robert vonderheide	Principal Investigator	vonderheide	robert	3
NCT01106027	mark stegall	Principal Investigator	stegall	mark	3
NCT01106157	michael j. haller	Principal Investigator	haller	michael	4
NCT01106872	mohammed milhem	Principal Investigator	milhem	mohammed	3
NCT01111305	amy d klion	Principal Investigator	klion	amy	2
NCT01111526	lia perez	Principal Investigator	perez	lia	13
NCT01111994	valerie callender	Principal Investigator	callender	valerie	5
NCT01112306	aline frey	Study Director	frey	aline	9
NCT01112527	tracy t. batchelor	Principal Investigator	batchelor	tracy	4
NCT01113502	noelle frey	Principal Investigator	frey	noelle	9
NCT01113515	vickie r driver	Principal Investigator	driver	vickie	3
NCT01113970	jonathan j. lewis	Study Director	lewis	jonathan	25
NCT01116648	joyce liu	Principal Investigator	liu	joyce	41
NCT01118052	ronald alvarez	Principal Investigator	alvarez	ronald	8
NCT01119664	andrew haas	Principal Investigator	haas	andrew	12
NCT01120236	evan yu	Principal Investigator	yu	evan	21
NCT01120639	scott soltys	Principal Investigator	soltys	scott	2
NCT01121120	michael schuster	Principal Investigator	schuster	michael	11
NCT01121224	emmanouil s brilakis	Study Chair	brilakis	emmanouil	3
NCT01122901	david peereboom	Principal Investigator	peereboom	david	2
NCT01124734	joseph j drabick	Principal Investigator	drabick	joseph	3
NCT01125046	priya kumthekar	Principal Investigator	kumthekar	priya	4
NCT01126736	harish dave	Study Director	dave	harish	2
NCT01128296	herbert zeh	Principal Investigator	zeh	herbert	4
NCT01128582	ronnie fass	Principal Investigator	fass	ronnie	4
NCT01129193	craig hofmeister	Principal Investigator	hofmeister	craig	2
NCT01129453	karen l kotloff	Principal Investigator	kotloff	karen	2
NCT01133678	everett vokes	Principal Investigator	vokes	everett	4
NCT01134575	hagop kantarjian	Study Chair	kantarjian	hagop	5
NCT01134614	frank hodi	Principal Investigator	hodi	frank	5
NCT01136356	eric strain	Principal Investigator	strain	eric	3
NCT01136772	joseph p mcevoy	Principal Investigator	mcevoy	joseph	5
NCT01136772	scott stroup	Principal Investigator	stroup	scott	3
NCT01136928	adriana andrade	Principal Investigator	andrade	adriana	5
NCT01137695	cheryl rosenfeld	Principal Investigator	rosenfeld	cheryl	7
NCT01137695	jeffrey rothman	Principal Investigator	rothman	jeffrey	2
NCT01140360	kent robertson	Principal Investigator	robertson	kent	12
NCT01141491	william tap	Principal Investigator	tap	william	3
NCT01142388	steven cohen	Principal Investigator	cohen	steven	69
NCT01143402	paul chapman	Principal Investigator	chapman	paul	16
NCT01145209	inhye ahn	Principal Investigator	ahn	inhye	4
NCT01145495	peter martin	Principal Investigator	martin	peter	50
NCT01146054	albert koong	Principal Investigator	koong	albert	3
NCT01147107	thuy le	Study Director	le	thuy	11
NCT01147107	van vinh chau nguyen	Principal Investigator	nguyen	van	12
NCT01147211	chih-hsin yang	Principal Investigator	yang	chih-hsin	37
NCT01148225	andy payne	Study Director	payne	andy	7
NCT01148849	robert lechleider	Study Director	lechleider	robert	2
NCT01149850	phioanh nghiemphu	Principal Investigator	nghiemphu	phioanh	2
NCT01152541	peter hersh	Principal Investigator	hersh	peter	9
NCT01154816	yael mosse	Principal Investigator	mosse	yael	2
NCT01154920	vali papadimitrakopoulou	Study Chair	papadimitrakopoulou	vali	8
NCT01155284	diane l hahn	Study Director	hahn	diane	10
NCT01155583	ehsan malek	Principal Investigator	malek	ehsan	4
NCT01155583	frederic reu	Principal Investigator	reu	frederic	3
NCT01155817	george chen	Principal Investigator	chen	george	101
NCT01156142	robert c. miller	Study Chair	miller	robert	76
NCT01157091	sumanta pal	Principal Investigator	pal	sumanta	2
NCT01157975	mario chojkier	Principal Investigator	chojkier	mario	3
NCT01157975	martina buck	Principal Investigator	buck	martina	4
NCT01158105	alan miller	Principal Investigator	miller	alan	76
NCT01158222	brian rini	Principal Investigator	rini	brian	3
NCT01158651	bruce r. korf	Study Chair	korf	bruce	2
NCT01159028	maro ohanian	Principal Investigator	ohanian	maro	3
NCT01159522	muh-hwan su	Study Director	su	muh-hwan	14
NCT01160458	raffit hassan	Principal Investigator	hassan	raffit	7
NCT01161524	haichen yang	Study Director	yang	haichen	37
NCT01162785	colin p. dinney	Study Chair	dinney	colin	2
NCT01163084	christopher logothetis	Principal Investigator	logothetis	christopher	2
NCT01163786	jayesh mehta	Principal Investigator	mehta	jayesh	18
NCT01163786	manu jain	Principal Investigator	jain	manu	15
NCT01165112	ajay gopal	Principal Investigator	gopal	ajay	4
NCT01167114	eunice kwak	Principal Investigator	kwak	eunice	6
NCT01167192	rebecca aft	Principal Investigator	aft	rebecca	3
NCT01168219	ravi vij	Principal Investigator	vij	ravi	3
NCT01168232	carolyn mccourt	Principal Investigator	mccourt	carolyn	2
NCT01169402	kevin m watt	Principal Investigator	watt	kevin	6
NCT01169636	yasuhiro oki	Principal Investigator	oki	yasuhiro	3
NCT01172938	douglas hough	Study Director	hough	douglas	3
NCT01173523	leena gandhi	Principal Investigator	gandhi	leena	13
NCT01173692	gary b. gunn	Principal Investigator	gunn	gary	2
NCT01174082	muzaffar h. qazilbash	Principal Investigator	qazilbash	muzaffar	2
NCT01174264	manish sharma	Principal Investigator	sharma	manish	36
NCT01175109	deric m park	Principal Investigator	park	deric	36
NCT01175148	mehdi hamadani	Principal Investigator	hamadani	mehdi	3
NCT01176461	nikhil i. khushalani	Principal Investigator	khushalani	nikhil	5
NCT01176474	nikhil khushalani	Principal Investigator	khushalani	nikhil	5
NCT01177397	kristen hege	Study Director	hege	kristen	2
NCT01178281	robert p gale	Study Director	gale	robert	4
NCT01178814	mark heaney	Principal Investigator	heaney	mark	3
NCT01180036	fernando c. fervenza	Principal Investigator	fervenza	fernando	2
NCT01180959	ahmed kaseb	Principal Investigator	kaseb	ahmed	2
NCT01181271	yi-bin a chen	Principal Investigator	chen	yi-bin	101
NCT01182350	mark w. kieran	Study Chair	kieran	mark	4
NCT01182441	david r. holmes	Principal Investigator	holmes	david	10
NCT01182441	vivek y. reddy	Principal Investigator	reddy	vivek	26
NCT01183416	brian kushner	Principal Investigator	kushner	brian	7
NCT01185067	scott l hummel	Principal Investigator	hummel	scott	3
NCT01186562	melena bellin	Principal Investigator	bellin	melena	3
NCT01187199	shannon westin	Principal Investigator	westin	shannon	3
NCT01188421	eric c. strain	Principal Investigator	strain	eric	3
NCT01189266	jack su	Principal Investigator	su	jack	14
NCT01189383	joseph fay	Principal Investigator	fay	joseph	3
NCT01190449	cara a. rosenbaum	Principal Investigator	rosenbaum	cara	4
NCT01192555	chrystal u. louis	Principal Investigator	louis	chrystal	5
NCT01192828	johan vanhove	Principal Investigator	vanhove	johan	3
NCT01193842	juan ramos	Principal Investigator	ramos	juan	9
NCT01195415	mark zalupski	Principal Investigator	zalupski	mark	4
NCT01196390	howard safran	Principal Investigator	safran	howard	6
NCT01197378	craig langman	Principal Investigator	langman	craig	2
NCT01198067	sheeba k. thomas	Principal Investigator	thomas	sheeba	42
NCT01198158	george philips	Principal Investigator	philips	george	3
NCT01199146	charles j ryan	Principal Investigator	ryan	charles	23
NCT01199263	david cohn	Principal Investigator	cohn	david	9
NCT01199575	danelle f james	Principal Investigator	james	danelle	9
NCT01200329	yago nieto	Principal Investigator	nieto	yago	4
NCT01204918	carlos zarate	Principal Investigator	zarate	carlos	3
NCT01204918	gerard sanacora	Principal Investigator	sanacora	gerard	2
NCT01204918	maurizio fava	Principal Investigator	fava	maurizio	2
NCT01207492	andrew j. wagner	Principal Investigator	wagner	andrew	25
NCT01209325	joel palefsky	Principal Investigator	palefsky	joel	3
NCT01209598	mark dickson	Principal Investigator	dickson	mark	3
NCT01210222	kathleen moore	Principal Investigator	moore	kathleen	36
NCT01210664	jeffrey bluestone	Study Director	bluestone	jeffrey	3
NCT01210664	kevan herold	Principal Investigator	herold	kevan	5
NCT01210664	stephen e gitelman	Study Chair	gitelman	stephen	4
NCT01211262	namir hassan	Study Director	hassan	namir	7
NCT01211405	michael c mithoefer	Principal Investigator	mithoefer	michael	3
NCT01211730	mark e molitch	Principal Investigator	molitch	mark	2
NCT01212822	barbara burtness	Principal Investigator	burtness	barbara	2
NCT01212952	martha lacy	Study Chair	lacy	martha	10
NCT01213082	susanna s park	Principal Investigator	park	susanna	36
NCT01213238	apostolia m. tsimberidou	Principal Investigator	tsimberidou	apostolia	6
NCT01214083	gihyun yoon	Principal Investigator	yoon	gihyun	7
NCT01214187	joe gn garcia	Principal Investigator	garcia	joe	24
NCT01214187	rosas o ivan	Principal Investigator	ivan	rosas	2
NCT01215136	matthew galsky	Study Chair	galsky	matthew	3
NCT01215253	wojciech zareba	Principal Investigator	zareba	wojciech	2
NCT01216280	longgui wang	Study Director	wang	longgui	82
NCT01216982	daniel t johnston	Principal Investigator	johnston	daniel	18
NCT01217060	steven h. lin	Principal Investigator	lin	steven	59
NCT01217437	adam levy	Principal Investigator	levy	adam	33
NCT01218048	rober l ferris	Principal Investigator	ferris	rober	13
NCT01218555	taofeek owonikoko	Principal Investigator	owonikoko	taofeek	3
NCT01220609	linda duska	Principal Investigator	duska	linda	6
NCT01221181	gerald b appel	Principal Investigator	appel	gerald	2
NCT01221792	arifulla khan	Study Director	khan	arifulla	36
NCT01222260	suzanne lentzsch	Principal Investigator	lentzsch	suzanne	3
NCT01222689	andrew ko	Principal Investigator	ko	andrew	6
NCT01222754	katherine e warren	Principal Investigator	warren	katherine	6
NCT01224067	gustavo d kinrys	Principal Investigator	kinrys	gustavo	2
NCT01224730	ed cullen	Study Director	cullen	ed	7
NCT01228175	kent hutchison	Principal Investigator	hutchison	kent	3
NCT01229566	kevin c maki	Principal Investigator	maki	kevin	8
NCT01229761	roger l shapiro	Principal Investigator	shapiro	roger	28
NCT01232738	yunxia wang	Principal Investigator	wang	yunxia	82
NCT01234467	steven park	Principal Investigator	park	steven	36
NCT01234766	frederick lansigan	Principal Investigator	lansigan	frederick	2
NCT01234935	richard finn	Principal Investigator	finn	richard	7
NCT01237067	jung-min lee	Principal Investigator	lee	jung-min	134
NCT01237457	ebrahim s delpassand	Principal Investigator	delpassand	ebrahim	4
NCT01238237	john boockvar	Principal Investigator	boockvar	john	4
NCT01239394	jeremy s. abramson	Principal Investigator	abramson	jeremy	9
NCT01240590	james gulley	Principal Investigator	gulley	james	4
NCT01241734	tatyana feldman	Principal Investigator	feldman	tatyana	21
NCT01242267	scott d rowley	Principal Investigator	rowley	scott	2
NCT01243944	mark jones	Study Director	jones	mark	55
NCT01245101	rafael e campo	Principal Investigator	campo	rafael	2
NCT01245673	aaron rapoport	Study Chair	rapoport	aaron	5
NCT01245673	ed stadtmauer	Principal Investigator	stadtmauer	ed	3
NCT01246622	elizabeth griffiths	Principal Investigator	griffiths	elizabeth	6
NCT01249430	rebecca klisovic	Principal Investigator	klisovic	rebecca	4
NCT01251861	anna ferrari	Principal Investigator	ferrari	anna	3
NCT01252953	louise bowman	Principal Investigator	bowman	louise	6
NCT01253070	geoffrey uy	Principal Investigator	uy	geoffrey	3
NCT01253161	jonathan strosberg	Principal Investigator	strosberg	jonathan	2
NCT01253473	barry j make	Principal Investigator	make	barry	3
NCT01253473	edwin k silverman	Principal Investigator	silverman	edwin	29
NCT01253642	tomasz beer	Principal Investigator	beer	tomasz	9
NCT01254617	erin bertino	Principal Investigator	bertino	erin	2
NCT01256268	robert wenham	Principal Investigator	wenham	robert	4
NCT01256398	matthew wieduwilt	Principal Investigator	wieduwilt	matthew	6
NCT01258933	william g wierda	Principal Investigator	wierda	william	4
NCT01259089	melissa johnson	Principal Investigator	johnson	melissa	57
NCT01260688	sebastien hotte	Principal Investigator	hotte	sebastien	2
NCT01261247	patrick johnston	Study Chair	johnston	patrick	18
NCT01261299	chong-xian pan	Study Chair	pan	chong-xian	7
NCT01263769	christopher wood	Principal Investigator	wood	christopher	18
NCT01263938	ronald g collman	Principal Investigator	collman	ronald	2
NCT01263951	marcia brose	Principal Investigator	brose	marcia	4
NCT01264432	nilofer azad	Principal Investigator	azad	nilofer	6
NCT01266031	mark r gilbert	Principal Investigator	gilbert	mark	12
NCT01267240	eric chen	Principal Investigator	chen	eric	101
NCT01268553	ronald j oudiz	Principal Investigator	oudiz	ronald	3
NCT01269385	steven ansell	Study Chair	ansell	steven	3
NCT01271374	bobby v khan	Principal Investigator	khan	bobby	36
NCT01271504	melissa j versola	Study Director	versola	melissa	2
NCT01272830	thomas f bear	Principal Investigator	bear	thomas	2
NCT01273337	james m hinson	Study Director	hinson	james	4
NCT01273662	ann-lii cheng	Principal Investigator	cheng	ann-lii	18
NCT01275677	louis fehrenbacher	Principal Investigator	fehrenbacher	louis	2
NCT01276041	chau dang	Principal Investigator	dang	chau	5
NCT01276210	anuradha chakravarthy	Principal Investigator	chakravarthy	anuradha	2
NCT01276704	carol fabian	Principal Investigator	fabian	carol	4
NCT01276730	partha s basu	Principal Investigator	basu	partha	3
NCT01277744	andrea hayes-jordan	Principal Investigator	hayes-jordan	andrea	2
NCT01279954	eric b. suhler	Principal Investigator	suhler	eric	3
NCT01279954	james t rosenbaum	Study Director	rosenbaum	james	4
NCT01280955	mitchell horwitz	Principal Investigator	horwitz	mitchell	11
NCT01280955	saurabh chhabra	Principal Investigator	chhabra	saurabh	3
NCT01281124	gregory otterson	Principal Investigator	otterson	gregory	4
NCT01281488	clayton lau	Principal Investigator	lau	clayton	7
NCT01282242	ona wu	Principal Investigator	wu	ona	42
NCT01282476	jeremy s abramson	Principal Investigator	abramson	jeremy	9
NCT01283178	shiyu song	Principal Investigator	song	shiyu	12
NCT01286272	kristie blum	Principal Investigator	blum	kristie	11
NCT01286727	weizhong cai	Study Director	cai	weizhong	2
NCT01286779	nirjhar chatterjee	Study Director	chatterjee	nirjhar	3
NCT01287104	nirali n shah	Principal Investigator	shah	nirali	54
NCT01287936	gary k steinberg	Principal Investigator	steinberg	gary	9
NCT01287936	james markert	Principal Investigator	markert	james	6
NCT01287936	lawrence r wechsler	Principal Investigator	wechsler	lawrence	2
NCT01287936	robert e gross	Principal Investigator	gross	robert	18
NCT01289353	carmen perez	Principal Investigator	perez	carmen	13
NCT01290263	david reardon	Principal Investigator	reardon	david	4
NCT01290692	gary wood	Study Chair	wood	gary	18
NCT01290783	peter gibbs	Principal Investigator	gibbs	peter	3
NCT01295502	cecelia boardman	Principal Investigator	boardman	cecelia	2
NCT01295645	borje s. andersson	Principal Investigator	andersson	borje	3
NCT01295697	rochelle bagatell	Study Chair	bagatell	rochelle	2
NCT01296672	javier hernandez	Principal Investigator	hernandez	javier	13
NCT01297452	david hyman	Principal Investigator	hyman	david	4
NCT01297829	ronald s chamberlain	Principal Investigator	chamberlain	ronald	3
NCT01297959	jerrold h levy	Principal Investigator	levy	jerrold	33
NCT01297959	robert martindale	Study Chair	martindale	robert	2
NCT01298570	hanna sanoff	Principal Investigator	sanoff	hanna	4
NCT01299038	jeffrey b. zwicker	Principal Investigator	zwicker	jeffrey	4
NCT01300611	uday r popat	Principal Investigator	popat	uday	3
NCT01300728	shawn kile	Principal Investigator	kile	shawn	2
NCT01301443	peter a campochiaro	Principal Investigator	campochiaro	peter	3
NCT01302210	lance r peterson	Principal Investigator	peterson	lance	11
NCT01302834	andy m. trotti	Principal Investigator	trotti	andy	3
NCT01302834	maura gillison	Principal Investigator	gillison	maura	2
NCT01303705	brendan d curti	Principal Investigator	curti	brendan	4
NCT01304095	narendra singh	Principal Investigator	singh	narendra	33
NCT01304602	joaquina baranda	Principal Investigator	baranda	joaquina	2
NCT01305200	nathaniel treister	Principal Investigator	treister	nathaniel	3
NCT01305213	bradley monk	Principal Investigator	monk	bradley	9
NCT01305252	roham t. zamanian	Principal Investigator	zamanian	roham	3
NCT01306929	karl kieburtz	Principal Investigator	kieburtz	karl	3
NCT01307618	thomas gajewski	Principal Investigator	gajewski	thomas	2
NCT01309672	thomas w. flaig	Principal Investigator	flaig	thomas	4
NCT01309789	dana kennedy	Study Director	kennedy	dana	17
NCT01309802	michael w neumeister	Principal Investigator	neumeister	michael	2
NCT01311674	ronald brown	Principal Investigator	brown	ronald	91
NCT01311687	mohamed zaki	Study Director	zaki	mohamed	2
NCT01315431	lee s schwartzberg	Principal Investigator	schwartzberg	lee	4
NCT01316757	renee mehra	Principal Investigator	mehra	renee	4
NCT01317199	michael a carducci	Principal Investigator	carducci	michael	3
NCT01318915	james markmann	Principal Investigator	markmann	james	4
NCT01321879	issam raad	Principal Investigator	raad	issam	3
NCT01322048	mayur b patel	Principal Investigator	patel	mayur	68
NCT01323062	juneko grilley olson	Principal Investigator	olson	juneko	12
NCT01323751	sagar lonial	Principal Investigator	lonial	sagar	4
NCT01324635	wenyin shi	Principal Investigator	shi	wenyin	12
NCT01326871	hing c wong	Study Chair	wong	hing	47
NCT01327573	sanjay kulkarni	Principal Investigator	kulkarni	sanjay	5
NCT01327781	matthew goetz	Principal Investigator	goetz	matthew	11
NCT01327911	weng tao	Study Chair	tao	weng	2
NCT01329016	gary dv hankins	Principal Investigator	hankins	gary	5
NCT01329016	mary f. hebert	Principal Investigator	hebert	mary	5
NCT01329016	steve caritis	Principal Investigator	caritis	steve	3
NCT01330966	warren chow	Study Chair	chow	warren	11
NCT01331135	muna qayed	Principal Investigator	qayed	muna	2
NCT01332630	nuhad k. ibrahim	Principal Investigator	ibrahim	nuhad	6
NCT01333033	karyn a. goodman	Study Chair	goodman	karyn	12
NCT01335932	ajit limaye	Principal Investigator	limaye	ajit	2
NCT01335971	janet t holbrook	Principal Investigator	holbrook	janet	4
NCT01336842	david gandara	Principal Investigator	gandara	david	2
NCT01339871	siqing fu	Principal Investigator	fu	siqing	6
NCT01342224	todd crocenzi	Principal Investigator	crocenzi	todd	2
NCT01343368	angela smith	Principal Investigator	smith	angela	133
NCT01343771	catherine m gordon	Principal Investigator	gordon	catherine	29
NCT01344824	thomas e. stinchcombe	Principal Investigator	stinchcombe	thomas	4
NCT01345058	jong woo lee	Principal Investigator	lee	jong	134
NCT01347541	douglas zatzick	Principal Investigator	zatzick	douglas	2
NCT01349049	alexander perl	Principal Investigator	perl	alexander	4
NCT01349049	catherine smith	Principal Investigator	smith	catherine	133
NCT01349049	eunice wang	Principal Investigator	wang	eunice	82
NCT01349049	john pagel	Principal Investigator	pagel	john	2
NCT01349660	john hainsworth	Study Chair	hainsworth	john	3
NCT01349959	vered stearns	Principal Investigator	stearns	vered	5
NCT01351896	jeffrey jones	Principal Investigator	jones	jeffrey	55
NCT01352117	thomas b campbell	Study Chair	campbell	thomas	17
NCT01352312	mark weiss	Principal Investigator	weiss	mark	34
NCT01353599	miroslav radulovic	Principal Investigator	radulovic	miroslav	2
NCT01355705	michaela liedtke	Principal Investigator	liedtke	michaela	5
NCT01358266	abu abraham	Study Director	abraham	abu	9
NCT01358734	robert gale	Study Director	gale	robert	4
NCT01360593	dwight e heron	Principal Investigator	heron	dwight	3
NCT01361113	william kim	Principal Investigator	kim	william	88
NCT01361711	shuo ma	Principal Investigator	ma	shuo	22
NCT01362374	premal h. patel	Study Director	patel	premal	68
NCT01363206	lynn e. spitler	Principal Investigator	spitler	lynn	2
NCT01365559	james r berenson	Principal Investigator	berenson	james	6
NCT01368497	ed doo	Study Chair	doo	ed	2
NCT01368497	kathleen schwarz	Principal Investigator	schwarz	kathleen	7
NCT01370213	sarah cooley	Principal Investigator	cooley	sarah	4
NCT01370447	gregory enns	Principal Investigator	enns	gregory	4
NCT01372111	patrick d. maguire	Principal Investigator	maguire	patrick	6
NCT01372202	ronan kelly	Principal Investigator	kelly	ronan	35
NCT01372228	joanne k. kurtzberg	Principal Investigator	kurtzberg	joanne	5
NCT01372579	virginia kaklamani	Principal Investigator	kaklamani	virginia	2
NCT01373294	mayer fishman	Principal Investigator	fishman	mayer	9
NCT01375699	andrew s. poklepovic	Principal Investigator	poklepovic	andrew	4
NCT01376349	debra barton	Principal Investigator	barton	debra	7
NCT01377168	ann duerr	Principal Investigator	duerr	ann	3
NCT01377168	frederick altice	Study Director	altice	frederick	3
NCT01377389	ana m. aparicio	Principal Investigator	aparicio	ana	2
NCT01379287	mrinal gounder	Principal Investigator	gounder	mrinal	2
NCT01380080	johnstone kumwenda	Study Chair	kumwenda	johnstone	2
NCT01380106	nikhil c munshi	Principal Investigator	munshi	nikhil	4
NCT01380145	adam d cohen	Principal Investigator	cohen	adam	69
NCT01380145	hearn j cho	Study Chair	cho	hearn	16
NCT01380535	christian peters	Study Director	peters	christian	13
NCT01381692	leonard heffner	Principal Investigator	heffner	leonard	2
NCT01381718	jeffrey p. krischer	Study Chair	krischer	jeffrey	3
NCT01381822	alexander starodub	Principal Investigator	starodub	alexander	2
NCT01383161	gary w small	Principal Investigator	small	gary	11
NCT01383343	joleen hubbard	Principal Investigator	hubbard	joleen	2
NCT01385228	daniel j george	Principal Investigator	george	daniel	25
NCT01385293	andrew armstrong	Principal Investigator	armstrong	andrew	5
NCT01386632	john h lee	Study Chair	lee	john	134
NCT01390064	laura hutchins	Principal Investigator	hutchins	laura	4
NCT01392625	joshua m hare	Principal Investigator	hare	joshua	5
NCT01392989	everett meyer	Principal Investigator	meyer	everett	20
NCT01393405	hans herfarth	Principal Investigator	herfarth	hans	3
NCT01393912	alberto broniscer	Principal Investigator	broniscer	alberto	3
NCT01395004	shannon r morris	Study Director	morris	shannon	29
NCT01395329	christopher a desouza	Principal Investigator	desouza	christopher	4
NCT01396317	robert f spiera	Principal Investigator	spiera	robert	3
NCT01396499	marina konopleva	Principal Investigator	konopleva	marina	3
NCT01399827	craig surman	Principal Investigator	surman	craig	3
NCT01400516	daniel h solomon	Principal Investigator	solomon	daniel	13
NCT01400672	christopher moertel	Principal Investigator	moertel	christopher	2
NCT01401062	silvia formenti	Principal Investigator	formenti	silvia	3
NCT01401647	myron weisfeldt	Study Chair	weisfeldt	myron	2
NCT01403311	jefferson chen	Principal Investigator	chen	jefferson	101
NCT01404312	richard e. chaisson	Study Chair	chaisson	richard	2
NCT01404949	jae park	Principal Investigator	park	jae	36
NCT01406119	christopher ocampo	Study Director	ocampo	christopher	2
NCT01406873	richard t. moxley	Principal Investigator	moxley	richard	2
NCT01407094	madhukar h trivedi	Principal Investigator	trivedi	madhukar	5
NCT01407094	myrna weissman	Principal Investigator	weissman	myrna	3
NCT01407094	patrick j mcgrath	Principal Investigator	mcgrath	patrick	4
NCT01407107	jonathan dowell	Principal Investigator	dowell	jonathan	2
NCT01407198	edwin choy	Principal Investigator	choy	edwin	5
NCT01407562	rebecca moss	Principal Investigator	moss	rebecca	13
NCT01410565	show-li sun	Study Director	sun	show-li	13
NCT01411774	eric storch	Principal Investigator	storch	eric	2
NCT01412229	jared weiss	Principal Investigator	weiss	jared	34
NCT01415297	daniel d. von hoff	Principal Investigator	hoff	daniel	5
NCT01415297	howard a. burris	Principal Investigator	burris	howard	5
NCT01415921	stuart d katz	Principal Investigator	katz	stuart	13
NCT01416428	dave ramies	Study Director	ramies	dave	2
NCT01417000	dung t le	Principal Investigator	le	dung	11
NCT01417026	robert t. schultz	Principal Investigator	schultz	robert	6
NCT01417182	steve cho	Principal Investigator	cho	steve	16
NCT01418261	deepak l bhatt	Principal Investigator	bhatt	deepak	4
NCT01420250	jianqing lin	Principal Investigator	lin	jianqing	59
NCT01423604	william williams	Study Director	williams	william	50
NCT01424241	pamela u freda	Principal Investigator	freda	pamela	2
NCT01424670	charles wells	Study Director	wells	charles	5
NCT01425476	edward sauter	Principal Investigator	sauter	edward	5
NCT01426074	peter o'dwyer	Principal Investigator	o'dwyer	peter	7
NCT01429025	grzegorz s. nowakowski	Study Chair	nowakowski	grzegorz	5
NCT01429350	pooja khatri	Principal Investigator	khatri	pooja	3
NCT01430572	david s hong	Principal Investigator	hong	david	27
NCT01430689	myron m levine	Study Director	levine	myron	19
NCT01433172	jhanelle gray	Principal Investigator	gray	jhanelle	15
NCT01434901	burton m wice	Principal Investigator	wice	burton	3
NCT01435720	john a lust	Principal Investigator	lust	john	2
NCT01436214	elisabeth i heath	Principal Investigator	heath	elisabeth	6
NCT01437449	a. dimitrios colevas	Principal Investigator	colevas	a.	3
NCT01437488	jean hoffman-censits	Principal Investigator	hoffman-censits	jean	4
NCT01438554	nilo azad	Principal Investigator	azad	nilo	6
NCT01439711	shelley hwang	Study Chair	hwang	shelley	12
NCT01440764	robert b banzett	Principal Investigator	banzett	robert	2
NCT01440816	shailender bhatia	Principal Investigator	bhatia	shailender	15
NCT01443728	margaret t lee	Principal Investigator	lee	margaret	134
NCT01443936	mark connors	Principal Investigator	connors	mark	3
NCT01445028	richard s kaiser	Principal Investigator	kaiser	richard	3
NCT01447056	carlos a ramos	Principal Investigator	ramos	carlos	9
NCT01449682	behnam sharareh	Study Director	sharareh	behnam	2
NCT01449682	ron p gallemore	Principal Investigator	gallemore	ron	5
NCT01451606	joel greenspan	Principal Investigator	greenspan	joel	3
NCT01454154	howard eisenberg	Principal Investigator	eisenberg	howard	7
NCT01456104	james young	Principal Investigator	young	james	30
NCT01456780	reza dana	Principal Investigator	dana	reza	3
NCT01457885	john m magenau	Principal Investigator	magenau	john	2
NCT01457885	shin mineishi	Study Chair	mineishi	shin	2
NCT01457885	stephen j forman	Study Chair	forman	stephen	2
NCT01459380	lisa landrum	Principal Investigator	landrum	lisa	2
NCT01459614	dung le	Principal Investigator	le	dung	11
NCT01461668	susan huang	Principal Investigator	huang	susan	36
NCT01461824	andrea bonny	Principal Investigator	bonny	andrea	3
NCT01463046	charalambos andreadis	Principal Investigator	andreadis	charalambos	4
NCT01466036	janet murphy	Principal Investigator	murphy	janet	28
NCT01466179	max topp	Principal Investigator	topp	max	3
NCT01467999	elias dakwar	Principal Investigator	dakwar	elias	3
NCT01467999	frances levin	Principal Investigator	levin	frances	16
NCT01468311	thomas a waldmann	Principal Investigator	waldmann	thomas	4
NCT01468454	lisa j states	Principal Investigator	states	lisa	2
NCT01468896	william carson	Principal Investigator	carson	william	10
NCT01468909	debra richardson	Principal Investigator	richardson	debra	9
NCT01469156	dennis m. marcus	Principal Investigator	marcus	dennis	12
NCT01469429	amit agrawal	Principal Investigator	agrawal	amit	4
NCT01469572	bassel el-rayes	Principal Investigator	el-rayes	bassel	2
NCT01470196	steven p treon	Principal Investigator	treon	steven	3
NCT01470417	thomas george	Principal Investigator	george	thomas	25
NCT01471444	richard e. champlin	Principal Investigator	champlin	richard	3
NCT01472562	jia ruan	Principal Investigator	ruan	jia	2
NCT01472965	joshua wolf	Principal Investigator	wolf	joshua	10
NCT01473524	david shapiro	Study Chair	shapiro	david	28
NCT01475513	kai cheang	Principal Investigator	cheang	kai	2
NCT01476657	virginia kelly	Study Director	kelly	virginia	35
NCT01476787	nathan h fowler	Study Chair	fowler	nathan	17
NCT01477333	cindy madden	Study Chair	madden	cindy	5
NCT01478178	gerald falchook	Principal Investigator	falchook	gerald	2
NCT01478178	howard a burris	Principal Investigator	burris	howard	5
NCT01478178	manish patel	Principal Investigator	patel	manish	68
NCT01478178	nicholas butowski	Principal Investigator	butowski	nicholas	3
NCT01479296	ian frank	Study Chair	frank	ian	6
NCT01482286	leanne m redman	Principal Investigator	redman	leanne	6
NCT01482949	lee f allen	Study Director	allen	lee	27
NCT01483118	rogerio lobo	Principal Investigator	lobo	rogerio	2
NCT01483144	carol burke	Principal Investigator	burke	carol	21
NCT01483144	james church	Principal Investigator	church	james	3
NCT01484470	patrick stiff	Principal Investigator	stiff	patrick	6
NCT01485042	herbert i hurwitz	Principal Investigator	hurwitz	herbert	8
NCT01485055	rajinder s bajwa	Principal Investigator	bajwa	rajinder	4
NCT01486602	james j. urbanic	Study Chair	urbanic	james	2
NCT01486771	victor h. gonzalez	Principal Investigator	gonzalez	victor	14
NCT01487265	david r spigel	Study Chair	spigel	david	4
NCT01487863	robert israel	Study Director	israel	robert	4
NCT01489189	jeffrey g gross	Study Chair	gross	jeffrey	18
NCT01490749	nabil f. saba	Principal Investigator	saba	nabil	3
NCT01491841	anne beaven	Principal Investigator	beaven	anne	2
NCT01491958	yvonne efebera	Principal Investigator	efebera	yvonne	3
NCT01492361	deepak l. bhatt	Principal Investigator	bhatt	deepak	4
NCT01493310	rita nanda	Principal Investigator	nanda	rita	6
NCT01493596	mardik donikyan	Principal Investigator	donikyan	mardik	2
NCT01494038	amita gupta	Study Chair	gupta	amita	30
NCT01494155	theodore s hong	Principal Investigator	hong	theodore	27
NCT01496157	steve y. cho	Principal Investigator	cho	steve	16
NCT01496313	mimi i hu	Principal Investigator	hu	mimi	11
NCT01496807	andrew brohl	Principal Investigator	brohl	andrew	2
NCT01496976	celeste bello	Principal Investigator	bello	celeste	3
NCT01497093	amine bensmaine	Study Director	bensmaine	amine	2
NCT01497392	renuka iyer	Principal Investigator	iyer	renuka	9
NCT01497860	eugene hwang	Principal Investigator	hwang	eugene	12
NCT01497899	devi sengupta	Study Director	sengupta	devi	3
NCT01498978	julie graff	Principal Investigator	graff	julie	2
NCT01500434	peter m. maurer	Study Director	maurer	peter	8
NCT01501487	charles e cox	Principal Investigator	cox	charles	14
NCT01502085	david siegel	Principal Investigator	siegel	david	21
NCT01503229	robert montgomery	Principal Investigator	montgomery	robert	15
NCT01506609	ewelina morawa	Study Director	morawa	ewelina	2
NCT01506661	eliza chakravarty	Principal Investigator	chakravarty	eliza	4
NCT01508312	allison moskowitz	Principal Investigator	moskowitz	allison	5
NCT01509339	elliott c dasenbrook	Principal Investigator	dasenbrook	elliott	2
NCT01510561	william a wegener	Study Chair	wegener	william	4
NCT01513499	elizabeth a lawson	Principal Investigator	lawson	elizabeth	4
NCT01514188	daniel levitt	Study Director	levitt	daniel	6
NCT01514188	sant chawla	Principal Investigator	chawla	sant	9
NCT01514201	patricia baxter	Principal Investigator	baxter	patricia	4
NCT01517243	lionel d lewis	Principal Investigator	lewis	lionel	25
NCT01518972	tracy simpson	Principal Investigator	simpson	tracy	15
NCT01519349	jerry r mendell	Principal Investigator	mendell	jerry	4
NCT01519414	j. monk	Principal Investigator	monk	j.	9
NCT01519817	james l gulley	Principal Investigator	gulley	james	4
NCT01520519	jan a. burger	Principal Investigator	burger	jan	8
NCT01520545	gerard francisco	Principal Investigator	francisco	gerard	2
NCT01521949	elaine t lam	Principal Investigator	lam	elaine	12
NCT01522950	jay n cohn	Principal Investigator	cohn	jay	9
NCT01522976	mikkael sekeres	Principal Investigator	sekeres	mikkael	3
NCT01523457	jill lacy	Principal Investigator	lacy	jill	10
NCT01523496	grace mccomsey	Principal Investigator	mccomsey	grace	3
NCT01523548	roberto f machado	Principal Investigator	machado	roberto	2
NCT01524692	patrick dillon	Principal Investigator	dillon	patrick	4
NCT01525082	pamela kunz	Principal Investigator	kunz	pamela	4
NCT01525901	alexander kolevzon	Principal Investigator	kolevzon	alexander	3
NCT01526473	michael morse	Principal Investigator	morse	michael	9
NCT01528709	alexander kulik	Principal Investigator	kulik	alexander	4
NCT01528709	marc ruel	Principal Investigator	ruel	marc	3
NCT01529060	brendan lee	Principal Investigator	lee	brendan	134
NCT01530997	bhishamjit chera	Principal Investigator	chera	bhishamjit	2
NCT01532089	thomas stinchcombe	Principal Investigator	stinchcombe	thomas	4
NCT01534494	michael p bogenschutz	Principal Investigator	bogenschutz	michael	5
NCT01536054	kunle odunsi	Principal Investigator	odunsi	kunle	4
NCT01536535	sonia davis	Principal Investigator	davis	sonia	43
NCT01536743	gottfried konecny	Principal Investigator	konecny	gottfried	3
NCT01537393	allison ayala	Principal Investigator	ayala	allison	3
NCT01537549	claire henchcliffe	Principal Investigator	henchcliffe	claire	2
NCT01539447	stephen aoki	Principal Investigator	aoki	stephen	2
NCT01542736	jennifer madden	Principal Investigator	madden	jennifer	5
NCT01543659	michael morris	Principal Investigator	morris	michael	29
NCT01543776	russell szmulewitz	Principal Investigator	szmulewitz	russell	2
NCT01546571	craig slingluff	Principal Investigator	slingluff	craig	6
NCT01546753	stacie m jones	Principal Investigator	jones	stacie	55
NCT01546948	glenn s murphy	Principal Investigator	murphy	glenn	28
NCT01546987	m. dror michaelson	Principal Investigator	michaelson	m.	2
NCT01547000	barbara j coffey	Principal Investigator	coffey	barbara	3
NCT01547000	lawrence d scahill	Study Director	scahill	lawrence	2
NCT01547000	tanya murphy	Principal Investigator	murphy	tanya	28
NCT01547000	thomas fernandez	Principal Investigator	fernandez	thomas	14
NCT01550224	bruno carneiro de medeiros	Principal Investigator	medeiros	bruno	3
NCT01552408	david m brown	Principal Investigator	brown	david	91
NCT01553058	joel gelfand	Principal Investigator	gelfand	joel	4
NCT01553084	james h stein	Principal Investigator	stein	james	43
NCT01553084	michael c fiore	Principal Investigator	fiore	michael	2
NCT01553318	dennis c. ang	Principal Investigator	ang	dennis	3
NCT01556425	kenneth silverman	Principal Investigator	silverman	kenneth	29
NCT01556971	joshua z rosenthal	Principal Investigator	rosenthal	joshua	13
NCT01557946	brian p. brennan	Principal Investigator	brennan	brian	8
NCT01560416	nancy u lin	Principal Investigator	lin	nancy	59
NCT01560468	thomas d schiano	Principal Investigator	schiano	thomas	2
NCT01560754	james boyd	Principal Investigator	boyd	james	4
NCT01561014	arthur blackstock	Principal Investigator	blackstock	arthur	3
NCT01563302	steve hughes	Study Director	hughes	steve	13
NCT01565148	brian b. berger	Principal Investigator	berger	brian	17
NCT01565148	david callanan	Principal Investigator	callanan	david	3
NCT01565148	david m. brown	Principal Investigator	brown	david	91
NCT01565148	diana v. do	Principal Investigator	do	diana	5
NCT01565148	eugene lit	Principal Investigator	lit	eugene	2
NCT01565148	gregg t. kokame	Principal Investigator	kokame	gregg	4
NCT01565148	henry l. hudson	Principal Investigator	hudson	henry	5
NCT01565148	karl g. csaky	Principal Investigator	csaky	karl	3
NCT01565148	larry s. halperin	Principal Investigator	halperin	larry	5
NCT01565148	louis glazer	Principal Investigator	glazer	louis	2
NCT01565148	michael j. elman	Principal Investigator	elman	michael	3
NCT01565148	michael j. tolentino	Principal Investigator	tolentino	michael	3
NCT01565148	prema abraham	Principal Investigator	abraham	prema	9
NCT01565148	richard b. rosen	Principal Investigator	rosen	richard	16
NCT01565148	robert wong	Principal Investigator	wong	robert	47
NCT01565148	ron p. gallemore	Principal Investigator	gallemore	ron	5
NCT01565148	thomas a. ciulla	Principal Investigator	ciulla	thomas	2
NCT01565616	lakshmanan krishnamurti	Principal Investigator	krishnamurti	lakshmanan	2
NCT01565941	vinay m nadkarni	Principal Investigator	nadkarni	vinay	3
NCT01568866	robert orlowski	Principal Investigator	orlowski	robert	4
NCT01568996	john m kirkwood	Principal Investigator	kirkwood	john	4
NCT01570348	george georges	Principal Investigator	georges	george	5
NCT01571128	ann kurth	Principal Investigator	kurth	ann	2
NCT01571960	christine (mhorag) hay	Study Chair	hay	christine	4
NCT01571960	susan buchbinder	Study Chair	buchbinder	susan	2
NCT01573533	fernando c fervenza	Principal Investigator	fervenza	fernando	2
NCT01574222	steven dubinett	Principal Investigator	dubinett	steven	2
NCT01576172	maha hussain	Principal Investigator	hussain	maha	10
NCT01576471	nova silver	Study Director	silver	nova	6
NCT01576692	wayne l. furman	Principal Investigator	furman	wayne	9
NCT01578239	paola santoro	Study Director	santoro	paola	5
NCT01578551	david ettinger	Principal Investigator	ettinger	david	5
NCT01578707	george cole	Study Director	cole	george	15
NCT01578720	kevin j blinder	Principal Investigator	blinder	kevin	4
NCT01579760	prabakar k rao	Principal Investigator	rao	prabakar	31
NCT01579929	charles rudin	Principal Investigator	rudin	charles	2
NCT01579994	gregrory riely	Principal Investigator	riely	gregrory	5
NCT01580410	edward levine	Principal Investigator	levine	edward	19
NCT01580696	col george e. peoples	Study Director	peoples	col	4
NCT01582295	andrew yee	Principal Investigator	yee	andrew	11
NCT01582672	christopher g wood	Principal Investigator	wood	christopher	18
NCT01583283	noopur raje	Principal Investigator	raje	noopur	2
NCT01583374	lilia pineda	Study Director	pineda	lilia	3
NCT01585246	gwen wyatt	Principal Investigator	wyatt	gwen	2
NCT01585688	francois wilhelm	Study Chair	wilhelm	francois	5
NCT01585688	pius p maliakal	Study Director	maliakal	pius	2
NCT01586260	giselle sholler	Study Chair	sholler	giselle	3
NCT01588015	ryotaro nakamura	Principal Investigator	nakamura	ryotaro	4
NCT01588457	charles l. bowden	Principal Investigator	bowden	charles	4
NCT01589302	kami maddocks	Principal Investigator	maddocks	kami	4
NCT01589666	bradley vince	Principal Investigator	vince	bradley	4
NCT01590017	mark h. einstein	Principal Investigator	einstein	mark	5
NCT01593020	vicente valero	Principal Investigator	valero	vicente	2
NCT01593696	terry j fry	Principal Investigator	fry	terry	2
NCT01594229	adam petrich	Study Director	petrich	adam	3
NCT01594918	rahul aggarwal	Study Chair	aggarwal	rahul	17
NCT01595048	thomas gross	Principal Investigator	gross	thomas	18
NCT01596127	elias jabbour	Study Chair	jabbour	elias	7
NCT01596140	vivek subbiah	Principal Investigator	subbiah	vivek	3
NCT01596218	yi-bin chen	Principal Investigator	chen	yi-bin	101
NCT01597388	howard burris	Study Chair	burris	howard	5
NCT01598298	n. lynn henry	Principal Investigator	henry	n.	24
NCT01598701	carin a. hagberg	Study Chair	hagberg	carin	2
NCT01601535	steven dubois	Study Chair	dubois	steven	6
NCT01601626	constance a benson	Study Chair	benson	constance	13
NCT01601626	umesh lalloo	Study Chair	lalloo	umesh	3
NCT01602380	john robertson	Principal Investigator	robertson	john	12
NCT01602380	matthew ellis	Principal Investigator	ellis	matthew	14
NCT01603212	rodabe n. amaria	Principal Investigator	amaria	rodabe	3
NCT01604057	brian macdonald	Study Director	macdonald	brian	10
NCT01604772	alan ho	Principal Investigator	ho	alan	30
NCT01605032	ira braunschweig	Principal Investigator	braunschweig	ira	4
NCT01605539	yasmin hurd	Principal Investigator	hurd	yasmin	3
NCT01606241	matthew block	Principal Investigator	block	matthew	12
NCT01606787	jonathan coleman	Principal Investigator	coleman	jonathan	13
NCT01607892	michael kauffman	Study Director	kauffman	michael	3
NCT01607957	robert j mayer	Principal Investigator	mayer	robert	25
NCT01609790	eudocia lee	Principal Investigator	lee	eudocia	134
NCT01611662	elizabeth plimack	Principal Investigator	plimack	elizabeth	2
NCT01612221	douglas grossman	Principal Investigator	grossman	douglas	13
NCT01613118	howard trachtman	Principal Investigator	trachtman	howard	2
NCT01613716	sunil srivastava	Principal Investigator	srivastava	sunil	2
NCT01613768	renato martins	Principal Investigator	martins	renato	2
NCT01614743	steven h dayan	Principal Investigator	dayan	steven	6
NCT01614795	lars wagner	Principal Investigator	wagner	lars	25
NCT01614964	donald j. krogstad	Principal Investigator	krogstad	donald	2
NCT01615029	torben plesner	Principal Investigator	plesner	torben	2
NCT01615042	mehrdad abedi	Principal Investigator	abedi	mehrdad	3
NCT01616303	thomas woo	Study Director	woo	thomas	4
NCT01619423	marie bengtson	Study Director	bengtson	marie	2
NCT01620801	margaret v ragni	Principal Investigator	ragni	margaret	4
NCT01621243	james roach	Study Director	roach	james	2
NCT01623440	tiffany beckman	Principal Investigator	beckman	tiffany	5
NCT01623466	samuel oberstein	Principal Investigator	oberstein	samuel	2
NCT01624714	samuel f hunter	Principal Investigator	hunter	samuel	8
NCT01625091	robert l cook	Principal Investigator	cook	robert	12
NCT01625936	naomi m haas	Principal Investigator	haas	naomi	12
NCT01626352	ian flinn	Study Chair	flinn	ian	5
NCT01626495	stephan a grupp	Principal Investigator	grupp	stephan	5
NCT01626664	michael kurman	Study Director	kurman	michael	2
NCT01630811	michael g chez	Principal Investigator	chez	michael	2
NCT01631383	deanna l. kelly	Principal Investigator	kelly	deanna	35
NCT01632332	timothy hobday	Study Chair	hobday	timothy	3
NCT01632436	john sarantopoulos	Principal Investigator	sarantopoulos	john	2
NCT01634685	jeffrey meyer	Principal Investigator	meyer	jeffrey	20
NCT01635907	stephen keefe	Principal Investigator	keefe	stephen	2
NCT01637402	terence friedlander	Study Chair	friedlander	terence	7
NCT01638442	bob wright	Study Director	wright	bob	17
NCT01638442	randall stoltz	Principal Investigator	stoltz	randall	4
NCT01638442	simran singh	Study Chair	singh	simran	33
NCT01638819	michael chez	Principal Investigator	chez	michael	2
NCT01638936	kenneth c anderson	Study Director	anderson	kenneth	37
NCT01639911	arkadiusz z. dudek	Principal Investigator	dudek	arkadiusz	5
NCT01641367	beatriz grinsztejn	Study Chair	grinsztejn	beatriz	2
NCT01642082	vicky makker	Principal Investigator	makker	vicky	2
NCT01643278	sandra d'angelo	Principal Investigator	d'angelo	sandra	3
NCT01644565	ramiro l. gutierrez	Principal Investigator	gutierrez	ramiro	12
NCT01646762	rafael fonseca	Principal Investigator	fonseca	rafael	2
NCT01648452	paul a sieving	Principal Investigator	sieving	paul	2
NCT01649388	joseph leventhal	Principal Investigator	leventhal	joseph	4
NCT01650090	forrest h anthony	Study Director	anthony	forrest	3
NCT01650090	richard gorlick	Principal Investigator	gorlick	richard	2
NCT01650506	kevin kalinsky	Principal Investigator	kalinsky	kevin	11
NCT01650701	franck morschhauser	Study Chair	morschhauser	franck	2
NCT01651039	ajai chari	Principal Investigator	chari	ajai	3
NCT01651442	charles morin	Principal Investigator	morin	charles	2
NCT01652196	goldberg richard	Principal Investigator	richard	goldberg	4
NCT01653717	chitra m. hosing	Principal Investigator	hosing	chitra	3
NCT01654497	santosh kesari	Principal Investigator	kesari	santosh	2
NCT01654965	barbara gitlitz	Principal Investigator	gitlitz	barbara	3
NCT01656187	sherwood brown	Principal Investigator	brown	sherwood	91
NCT01656733	cheryl oncken	Principal Investigator	oncken	cheryl	3
NCT01657591	zeynep eroglu	Principal Investigator	eroglu	zeynep	2
NCT01657669	gaurav k. shah	Principal Investigator	shah	gaurav	54
NCT01659021	ronald dubowy	Study Director	dubowy	ronald	2
NCT01659580	henry he sun	Study Director	sun	henry	13
NCT01659866	anthony j schaeffer	Principal Investigator	schaeffer	anthony	4
NCT01660971	dana cardin	Principal Investigator	cardin	dana	2
NCT01661283	brigitte c. widemann	Principal Investigator	widemann	brigitte	5
NCT01661972	john strickler	Principal Investigator	strickler	john	3
NCT01662804	stephen roberts	Principal Investigator	roberts	stephen	19
NCT01662921	kristin castorino	Principal Investigator	castorino	kristin	2
NCT01662921	leonie mattison	Study Director	mattison	leonie	2
NCT01665677	michael craig	Principal Investigator	craig	michael	7
NCT01666444	bradley j. monk	Study Chair	monk	bradley	9
NCT01666652	leyi lin	Principal Investigator	lin	leyi	59
NCT01666756	joseph chao	Principal Investigator	chao	joseph	11
NCT01669941	meghna desai	Principal Investigator	desai	meghna	13
NCT01670110	marie c hogan	Principal Investigator	hogan	marie	6
NCT01670175	katherine matthay	Principal Investigator	matthay	katherine	7
NCT01670175	steven dubois	Study Chair	dubois	steven	6
NCT01670799	carolyn muller	Principal Investigator	muller	carolyn	3
NCT01671332	rafael santana-davila	Study Chair	santana-davila	rafael	2
NCT01672814	peter s hersh	Principal Investigator	hersh	peter	9
NCT01672866	rob myers	Study Director	myers	rob	6
NCT01673074	keith cengel	Principal Investigator	cengel	keith	3
NCT01673347	paul fortin	Principal Investigator	fortin	paul	3
NCT01673828	joanne e natale	Study Director	natale	joanne	6
NCT01676753	a jo chien	Principal Investigator	chien	a	7
NCT01677286	john l berk	Principal Investigator	berk	john	5
NCT01677858	priti patel	Study Director	patel	priti	68
NCT01679197	elif a oral	Principal Investigator	oral	elif	2
NCT01680588	cornelia reininger	Study Director	reininger	cornelia	2
NCT01681433	constantine albany	Principal Investigator	albany	constantine	2
NCT01682044	francisco hernandez-ilizaliturri	Principal Investigator	hernandez-ilizaliturri	francisco	5
NCT01682616	su y kim	Study Director	kim	su	88
NCT01682746	harry t whelan	Principal Investigator	whelan	harry	4
NCT01682746	michael e kelly	Principal Investigator	kelly	michael	35
NCT01683279	rebecca gardner	Principal Investigator	gardner	rebecca	13
NCT01684761	maryann murray	Study Director	murray	maryann	13
NCT01685008	kristi blum	Principal Investigator	blum	kristi	11
NCT01685125	tanya dorff	Principal Investigator	dorff	tanya	2
NCT01685372	donna curtis	Principal Investigator	curtis	donna	14
NCT01685996	annie umbricht	Principal Investigator	umbricht	annie	2
NCT01686165	soham puvvada	Principal Investigator	puvvada	soham	2
NCT01686828	stephanie t page	Study Director	page	stephanie	6
NCT01686828	william j bremner	Study Chair	bremner	william	3
NCT01687413	jason rich	Principal Investigator	rich	jason	2
NCT01687673	kate kelley	Study Chair	kelley	kate	12
NCT01688336	autumn j mcree	Principal Investigator	mcree	autumn	3
NCT01688492	daniel c. danila	Principal Investigator	danila	daniel	2
NCT01688596	maria teresa tam	Principal Investigator	tam	maria	5
NCT01688596	matthew davies	Study Chair	davies	matthew	13
NCT01688973	przemyslaw twardowski	Principal Investigator	twardowski	przemyslaw	3
NCT01689740	moshe kotler	Principal Investigator	kotler	moshe	2
NCT01689935	fernanda h sakamoto	Study Chair	sakamoto	fernanda	2
NCT01689935	richard rox anderson	Principal Investigator	anderson	richard	37
NCT01689987	emma scott	Principal Investigator	scott	emma	18
NCT01690143	luciano costa	Principal Investigator	costa	luciano	6
NCT01690884	italo biaggioni	Principal Investigator	biaggioni	italo	2
NCT01692197	gautam borthakur	Principal Investigator	borthakur	gautam	3
NCT01692756	christian lattermann	Principal Investigator	lattermann	christian	2
NCT01693523	shelley wang	Principal Investigator	wang	shelley	82
NCT01694433	jenny kim	Principal Investigator	kim	jenny	88
NCT01695473	charles ryan	Study Chair	ryan	charles	23
NCT01695863	maqsood a khan	Principal Investigator	khan	maqsood	36
NCT01695863	michael d brown	Study Director	brown	michael	91
NCT01695954	judith aberg	Principal Investigator	aberg	judith	3
NCT01696461	steve devine	Principal Investigator	devine	steve	7
NCT01696877	emmanual antonarakis	Principal Investigator	antonarakis	emmanual	3
NCT01697566	karen h. lu	Principal Investigator	lu	karen	15
NCT01699178	ronald swerdloff	Principal Investigator	swerdloff	ronald	4
NCT01700036	pavan reddy	Principal Investigator	reddy	pavan	26
NCT01702701	walter hogan	Principal Investigator	hogan	walter	6
NCT01702857	clemente diaz	Principal Investigator	diaz	clemente	7
NCT01703169	george m rodgers	Principal Investigator	rodgers	george	3
NCT01703494	colleen r kelly	Principal Investigator	kelly	colleen	35
NCT01703494	lawrence j brandt	Principal Investigator	brandt	lawrence	8
NCT01705288	peter argenta	Principal Investigator	argenta	peter	2
NCT01705574	huyen cao	Study Director	cao	huyen	3
NCT01707264	spencer guthrie	Study Director	guthrie	spencer	3
NCT01708954	joel neal	Principal Investigator	neal	joel	4
NCT01709032	janet l kwiatkowski	Principal Investigator	kwiatkowski	janet	6
NCT01709734	mary ellen taplin	Principal Investigator	taplin	mary	6
NCT01710332	allen ho	Principal Investigator	ho	allen	30
NCT01711632	jae h. park	Principal Investigator	park	jae	36
NCT01711684	james krueger	Principal Investigator	krueger	james	3
NCT01712217	jean-charles soria	Principal Investigator	soria	jean-charles	3
NCT01713400	joseph pidala	Principal Investigator	pidala	joseph	3
NCT01714726	bruce e sands	Principal Investigator	sands	bruce	2
NCT01714726	robert a gasser	Study Director	gasser	robert	3
NCT01715805	yao wang	Study Director	wang	yao	82
NCT01716715	ursula matulonis	Principal Investigator	matulonis	ursula	4
NCT01716806	abraham fong	Study Director	fong	abraham	9
NCT01717170	quan d nguyen	Principal Investigator	nguyen	quan	12
NCT01720043	tibor kovacsovics	Principal Investigator	kovacsovics	tibor	2
NCT01720173	robert burger	Principal Investigator	burger	robert	8
NCT01720277	ed davidson	Principal Investigator	davidson	ed	16
NCT01721109	martin rhee	Study Director	rhee	martin	9
NCT01721603	alain algazi	Study Chair	algazi	alain	2
NCT01722513	ya-wei xu	Principal Investigator	xu	ya-wei	5
NCT01722916	murad alam	Principal Investigator	alam	murad	3
NCT01724346	lori styles	Study Director	styles	lori	2
NCT01725152	randi j hagerman	Principal Investigator	hagerman	randi	2
NCT01727076	jeffrey miller	Principal Investigator	miller	jeffrey	76
NCT01728779	stephanie terezakis	Principal Investigator	terezakis	stephanie	2
NCT01729338	gwynn long	Principal Investigator	long	gwynn	8
NCT01729806	joseph tuscano	Principal Investigator	tuscano	joseph	5
NCT01729845	anna halpern	Principal Investigator	halpern	anna	5
NCT01730534	itamar raz	Principal Investigator	raz	itamar	3
NCT01730534	marc s sabatine	Study Chair	sabatine	marc	2
NCT01730950	adam p. dicker	Study Chair	dicker	adam	4
NCT01732107	noah hahn	Study Chair	hahn	noah	10
NCT01732445	ruben mesa	Principal Investigator	mesa	ruben	4
NCT01732640	christine chung	Principal Investigator	chung	christine	27
NCT01732822	peter held	Study Director	held	peter	2
NCT01732822	william r hiatt	Study Chair	hiatt	william	2
NCT01732874	ardythe morrow	Principal Investigator	morrow	ardythe	5
NCT01732874	henry akinbi	Principal Investigator	akinbi	henry	2
NCT01733186	brian j cole	Principal Investigator	cole	brian	15
NCT01733316	laurence a greenbaum	Principal Investigator	greenbaum	laurence	7
NCT01733394	michael d. privitera	Principal Investigator	privitera	michael	3
NCT01733394	michel j berg	Principal Investigator	berg	michel	17
NCT01733407	florian s eichler	Principal Investigator	eichler	florian	3
NCT01737762	herbert b slade	Study Chair	slade	herbert	4
NCT01737762	robert kirsner	Principal Investigator	kirsner	robert	2
NCT01737762	tommy lee	Study Director	lee	tommy	134
NCT01739439	joshua meyer	Principal Investigator	meyer	joshua	20
NCT01741194	samuel t henderson	Study Director	henderson	samuel	8
NCT01741532	elliott vichinsky	Principal Investigator	vichinsky	elliott	3
NCT01743859	daniel pollyea	Principal Investigator	pollyea	daniel	6
NCT01743976	james c eisenach	Principal Investigator	eisenach	james	6
NCT01744652	david s. hong	Principal Investigator	hong	david	27
NCT01744691	alvina chu	Study Director	chu	alvina	18
NCT01744782	craig b. langman	Principal Investigator	langman	craig	2
NCT01747135	forbes d porter	Principal Investigator	porter	forbes	11
NCT01748292	charles c wykoff	Principal Investigator	wykoff	charles	2
NCT01751451	howard i scher	Principal Investigator	scher	howard	3
NCT01752400	alice shaw	Principal Investigator	shaw	alice	13
NCT01752491	joseph j cullen	Study Director	cullen	joseph	7
NCT01753713	manmeet ahluwalia	Principal Investigator	ahluwalia	manmeet	3
NCT01754376	ryan j sullivan	Principal Investigator	sullivan	ryan	20
NCT01754402	cristina gasparetto	Principal Investigator	gasparetto	cristina	3
NCT01756040	alessio fasano	Principal Investigator	fasano	alessio	2
NCT01756040	rose m viscardi	Principal Investigator	viscardi	rose	3
NCT01757171	manish shah	Principal Investigator	shah	manish	54
NCT01757392	sandy m johnson	Principal Investigator	johnson	sandy	57
NCT01757639	b. smith	Principal Investigator	smith	b.	133
NCT01758588	richard t silver	Principal Investigator	silver	richard	6
NCT01760005	randall j bateman	Study Director	bateman	randall	4
NCT01760499	amod a. sarnaik	Principal Investigator	sarnaik	amod	3
NCT01765712	stephen nicholas	Principal Investigator	nicholas	stephen	4
NCT01767155	david s miller	Principal Investigator	miller	david	76
NCT01767155	hani gabra	Principal Investigator	gabra	hani	2
NCT01768338	michael robertson	Principal Investigator	robertson	michael	12
NCT01768897	timothy pardee	Principal Investigator	pardee	timothy	2
NCT01769625	edward r. sauter	Principal Investigator	sauter	edward	5
NCT01773109	charu aggarwal	Principal Investigator	aggarwal	charu	17
NCT01773187	james dean	Study Director	dean	james	8
NCT01774071	steven larson	Principal Investigator	larson	steven	11
NCT01774578	nicholas n vahanian	Study Director	vahanian	nicholas	2
NCT01775813	megan kelsey	Principal Investigator	kelsey	megan	4
NCT01775865	gary l pierce	Principal Investigator	pierce	gary	8
NCT01778803	mitchell keegan	Study Director	keegan	mitchell	2
NCT01779700	alan breier	Principal Investigator	breier	alan	3
NCT01779700	michael francis	Principal Investigator	francis	michael	7
NCT01779843	amir fathi	Principal Investigator	fathi	amir	3
NCT01780454	a. benedict cosimi	Principal Investigator	cosimi	a.	2
NCT01780454	david sachs	Principal Investigator	sachs	david	2
NCT01780506	moupali das	Study Director	das	moupali	5
NCT01781637	jonathan spergel	Study Chair	spergel	jonathan	2
NCT01781637	kari nadeau	Study Chair	nadeau	kari	9
NCT01781637	lynda c schneider	Principal Investigator	schneider	lynda	15
NCT01781806	raphael landovitz	Principal Investigator	landovitz	raphael	4
NCT01786096	eric feldman	Study Director	feldman	eric	21
NCT01786135	ana kostic	Study Director	kostic	ana	2
NCT01786603	richard barohn	Principal Investigator	barohn	richard	4
NCT01787240	cristina cusin	Principal Investigator	cusin	cristina	3
NCT01789242	adam cohen	Principal Investigator	cohen	adam	69
NCT01789242	brian gm durie	Principal Investigator	durie	brian	3
NCT01789242	raymond comenzo	Principal Investigator	comenzo	raymond	2
NCT01792050	eugene kennedy	Study Director	kennedy	eugene	17
NCT01792102	james berenson	Principal Investigator	berenson	james	6
NCT01792102	joshua richter	Principal Investigator	richter	joshua	5
NCT01792505	john yu	Principal Investigator	yu	john	21
NCT01793610	amy emerson	Study Chair	emerson	amy	2
NCT01794182	kevin n sheth	Principal Investigator	sheth	kevin	6
NCT01794299	denis-claude roy	Study Chair	roy	denis-claude	7
NCT01794507	paulo maciag	Study Director	maciag	paulo	2
NCT01794663	robert m miller	Study Director	miller	robert	76
NCT01795586	heather han	Principal Investigator	han	heather	9
NCT01796470	steve abella	Study Director	abella	steve	3
NCT01797523	pamela soliman	Principal Investigator	soliman	pamela	5
NCT01798901	alison walker	Principal Investigator	walker	alison	19
NCT01799278	himisha beltran	Principal Investigator	beltran	himisha	4
NCT01800422	seema khan	Principal Investigator	khan	seema	36
NCT01800695	earle bain	Study Director	bain	earle	2
NCT01801423	lori jordan	Principal Investigator	jordan	lori	12
NCT01801423	michael r. debaun	Principal Investigator	debaun	michael	4
NCT01802073	kenneth cox	Principal Investigator	cox	kenneth	14
NCT01802320	edmund kopetz	Principal Investigator	kopetz	edmund	3
NCT01802632	serban ghiorghiu	Study Director	ghiorghiu	serban	3
NCT01804036	yoshio nakamura	Principal Investigator	nakamura	yoshio	4
NCT01804049	robert f klein	Principal Investigator	klein	robert	23
NCT01804218	nicola a. hanania	Study Chair	hanania	nicola	2
NCT01805297	robert e leonard	Principal Investigator	leonard	robert	8
NCT01805297	vinay a shah	Principal Investigator	shah	vinay	54
NCT01808040	amye j tevaarwerk	Principal Investigator	tevaarwerk	amye	2
NCT01808118	jaclyn k anderson	Study Director	anderson	jaclyn	37
NCT01808131	maple fung	Study Director	fung	maple	6
NCT01808144	m fung	Study Director	fung	m	6
NCT01808196	marc e rothenberg	Study Director	rothenberg	marc	3
NCT01808222	david m schuster	Principal Investigator	schuster	david	11
NCT01810913	paul harari	Principal Investigator	harari	paul	2
NCT01813227	david h vesole	Principal Investigator	vesole	david	2
NCT01813591	frederick g freitag	Principal Investigator	freitag	frederick	3
NCT01813591	john f rothrock	Principal Investigator	rothrock	john	2
NCT01813591	laszlo l mechtler	Principal Investigator	mechtler	laszlo	2
NCT01813591	roger k cady	Principal Investigator	cady	roger	4
NCT01815515	steve y cho	Principal Investigator	cho	steve	16
NCT01816048	justine y bruce	Principal Investigator	bruce	justine	7
NCT01816165	irene schauer	Principal Investigator	schauer	irene	4
NCT01816971	andrzej jakubowiak	Principal Investigator	jakubowiak	andrzej	5
NCT01817959	james shaw	Principal Investigator	shaw	james	13
NCT01817959	piotr witkowski	Principal Investigator	witkowski	piotr	3
NCT01817959	torbjĂ¶rn lundgren	Principal Investigator	lundgren	torbjĂ¶rn	3
NCT01818752	jae hoon lee	Principal Investigator	lee	jae	134
NCT01820299	michael lilly	Principal Investigator	lilly	michael	2
NCT01820624	paolo caimi	Principal Investigator	caimi	paolo	7
NCT01821001	elizabeth stewart	Principal Investigator	stewart	elizabeth	26
NCT01821001	zaraq khan	Principal Investigator	khan	zaraq	36
NCT01823978	lawrence fong	Principal Investigator	fong	lawrence	9
NCT01826110	dean f wong	Principal Investigator	wong	dean	47
NCT01827462	mark m davis	Principal Investigator	davis	mark	43
NCT01827787	erica mayer	Principal Investigator	mayer	erica	25
NCT01828034	maeve lowery	Principal Investigator	lowery	maeve	2
NCT01829113	david r. spigel	Study Chair	spigel	david	4
NCT01829503	annie im	Principal Investigator	im	annie	2
NCT01829568	chaitra ujjani	Principal Investigator	ujjani	chaitra	5
NCT01830348	gere s dizerega	Study Director	dizerega	gere	2
NCT01830959	robert p baughman	Study Chair	baughman	robert	6
[truncated: 19,478 more rows]

## Sheet: 3757
nct_number	last_name	role	sur_name	first_name	full_name
NCT00663689	wu yilong	Principal Investigator	yilong	wu	wu yilong
NCT01670175	steven dubois	Study Chair	dubois	steven	steven dubois
NCT01942590	dwight d koeberl	Principal Investigator	koeberl	dwight	dwight d koeberl
NCT00325026	keri a baacke	Principal Investigator	baacke	keri	keri a baacke
NCT00392574	herbert dupont	Study Director	dupont	herbert	herbert dupont
NCT00439179	howard safran	Principal Investigator	safran	howard	howard safran
NCT00473915	robert m naclerio	Principal Investigator	naclerio	robert	robert m naclerio
NCT00483496	patrick dupuy	Study Director	dupuy	patrick	patrick dupuy
NCT00652834	suphamai bunnapradist	Principal Investigator	bunnapradist	suphamai	suphamai bunnapradist
NCT00709904	alexander g. turpie	Study Chair	turpie	alexander	alexander g. turpie
NCT00770211	rhoda narins	Principal Investigator	narins	rhoda	rhoda narins
NCT00814788	chong-xian pan	Principal Investigator	pan	chong-xian	chong-xian pan
NCT00838331	arshed a quyyumi	Principal Investigator	quyyumi	arshed	arshed a quyyumi
NCT00853047	pablo lapuerta	Study Director	lapuerta	pablo	pablo lapuerta
NCT00882258	andre vanas	Study Director	vanas	andre	andre vanas
NCT00981162	wen wee ma	Principal Investigator	ma	wen	wen wee ma
NCT01057498	kari c nadeau	Principal Investigator	nadeau	kari	kari c nadeau
NCT01060579	thomas van haarlem	Study Director	haarlem	thomas	thomas van haarlem
NCT01096290	jack a dipalma	Principal Investigator	dipalma	jack	jack a dipalma
NCT01130298	michael miller	Study Director	miller	michael	michael miller
NCT01133548	michael miller	Study Director	miller	michael	michael miller
NCT01179659	gaetano morelli	Principal Investigator	morelli	gaetano	gaetano morelli
NCT01262846	pablo tebas	Principal Investigator	tebas	pablo	pablo tebas
NCT01427335	waleed m el-khayat	Principal Investigator	el-khayat	waleed	waleed m el-khayat
NCT01448850	rene van der merwe	Study Director	merwe	rene	rene van der merwe
NCT01473888	jason zhixin guo	Study Director	guo	jason	jason zhixin guo
NCT01685268	johann de bono	Principal Investigator	bono	johann	johann de bono
NCT01819272	julio rosenstock	Principal Investigator	rosenstock	julio	julio rosenstock
NCT01966055	michael cohen-wolkowiez	Principal Investigator	cohen-wolkowiez	michael	michael cohen-wolkowiez
NCT01994486	david r nelson	Study Director	nelson	david	david r nelson
NCT02066428	zhongkai shi	Study Director	shi	zhongkai	zhongkai shi
NCT02127190	james vanderlugt	Principal Investigator	vanderlugt	james	james vanderlugt
NCT02289352	nageshwar r thudi	Study Director	thudi	nageshwar	nageshwar r thudi
NCT02469961	piyush gupta	Principal Investigator	gupta	piyush	piyush gupta
NCT01736059	susanna s park	Principal Investigator	park	susanna	susanna s park
NCT00006205	bankole johnson	Principal Investigator	johnson	bankole	bankole johnson
NCT00006205	bankole johnson	Principal Investigator	johnson	bankole	bankole johnson
NCT00006205	nassima ait-daoud tiouririne	Sub-Investigator	tiouririne	nassima	nassima ait-daoud tiouririne
NCT00100165	robert freedman	Principal Investigator	freedman	robert	robert freedman
NCT00100165	robert freedman	Principal Investigator	freedman	robert	robert freedman
NCT00117728	louise kuhn	Principal Investigator	kuhn	louise	louise kuhn
NCT00121095	michael j morris	Principal Investigator	morris	michael	michael j morris
NCT00124358	frederick altice	Principal Investigator	altice	frederick	frederick altice
NCT00124358	margaret fischl	Principal Investigator	fischl	margaret	margaret fischl
NCT00124358	timothy flanigan	Principal Investigator	flanigan	timothy	timothy flanigan
NCT00148083	steven m silverstein	Principal Investigator	silverstein	steven	steven m silverstein
NCT00148083	steven m silverstein	Principal Investigator	silverstein	steven	steven m silverstein
NCT00183391	jeffrey h. newcorn	Principal Investigator	newcorn	jeffrey	jeffrey h. newcorn
NCT00183391	elizabeth charney	Principal Investigator	charney	elizabeth	elizabeth charney
NCT00183391	jeffrey h. newcorn	Principal Investigator	newcorn	jeffrey	jeffrey h. newcorn
NCT00186927	elisabeth adderson	Principal Investigator	adderson	elisabeth	elisabeth adderson
NCT00199875	robert motzer	Principal Investigator	motzer	robert	robert motzer
NCT00202930	jean m tersak	Principal Investigator	tersak	jean	jean m tersak
NCT00218036	joy m schmitz	Principal Investigator	schmitz	joy	joy m schmitz
NCT00219869	alan rapoport	Principal Investigator	rapoport	alan	alan rapoport
NCT00219869	fred sheftell	Sub-Investigator	sheftell	fred	fred sheftell
NCT00219869	marcelo bigal	Sub-Investigator	bigal	marcelo	marcelo bigal
NCT00219869	stewart tepper	Sub-Investigator	tepper	stewart	stewart tepper
NCT00229918	felipe de alba	Principal Investigator	alba	felipe	felipe de alba
NCT00244218	reuben matalon	Principal Investigator	matalon	reuben	reuben matalon
NCT00246727	henry s sacks	Principal Investigator	sacks	henry	henry s sacks
NCT00252174	john h halpern	Principal Investigator	halpern	john	john h halpern
NCT00257738	martin j. edelman	Principal Investigator	edelman	martin	martin j. edelman
NCT00257738	martin j. edelman	Principal Investigator	edelman	martin	martin j. edelman
NCT00267865	robert yarchoan	Principal Investigator	yarchoan	robert	robert yarchoan
NCT00271063	gary jacob	Study Director	jacob	gary	gary jacob
NCT00271063	hagop kantarjian	Principal Investigator	kantarjian	hagop	hagop kantarjian
NCT00271063	meir wetzler	Principal Investigator	wetzler	meir	meir wetzler
NCT00271063	samir parekh	Principal Investigator	parekh	samir	samir parekh
NCT00273364	richard burt	Principal Investigator	burt	richard	richard burt
NCT00273364	richard burt	Principal Investigator	burt	richard	richard burt
NCT00275509	robert a montgomery	Principal Investigator	montgomery	robert	robert a montgomery
NCT00281502	sam sigal	Principal Investigator	sigal	sam	sam sigal
NCT00282620	jeffrey kluger	Principal Investigator	kluger	jeffrey	jeffrey kluger
NCT00282659	charles m white	Principal Investigator	white	charles	charles m white
NCT00290823	hector h. garcia	Principal Investigator	garcia	hector	hector h. garcia
NCT00290823	theodore e. nash	Principal Investigator	nash	theodore	theodore e. nash
NCT00300495	malcolm m decamp	Principal Investigator	decamp	malcolm	malcolm m decamp
NCT00302692	randall friese	Principal Investigator	friese	randall	randall friese
NCT00305682	claudio g. brunstein	Principal Investigator	brunstein	claudio	claudio g. brunstein
NCT00319878	ronald paquette	Principal Investigator	paquette	ronald	ronald paquette
NCT00319878	alan list	Principal Investigator	list	alan	alan list
NCT00319878	mikkael sekeres	Principal Investigator	sekeres	mikkael	mikkael sekeres
NCT00319878	thomas loughran	Principal Investigator	loughran	thomas	thomas loughran
NCT00321555	robert j kreitman	Principal Investigator	kreitman	robert	robert j kreitman
NCT00338377	patrick hwu	Principal Investigator	hwu	patrick	patrick hwu
NCT00338377	patrick hwu	Principal Investigator	hwu	patrick	patrick hwu
NCT00345865	veronika bachanova	Principal Investigator	bachanova	veronika	veronika bachanova
NCT00357331	naina sinha	Principal Investigator	sinha	naina	naina sinha
NCT00357565	michael r. verneris	Principal Investigator	verneris	michael	michael r. verneris
NCT00357565	michael r. verneris	Principal Investigator	verneris	michael	michael r. verneris
NCT00363649	b. douglas smith	Principal Investigator	smith	b.	b. douglas smith
NCT00373399	margaret haney	Principal Investigator	haney	margaret	margaret haney
NCT00373399	efrat aharonovich	Principal Investigator	aharonovich	efrat	efrat aharonovich
NCT00373399	margaret haney	Principal Investigator	haney	margaret	margaret haney
NCT00378638	linnea i. chap	Principal Investigator	chap	linnea	linnea i. chap
NCT00382265	andrew c meltzer	Principal Investigator	meltzer	andrew	andrew c meltzer
NCT00390299	evanthia galanis	Principal Investigator	galanis	evanthia	evanthia galanis
NCT00391170	sawa ito	Principal Investigator	ito	sawa	sawa ito
NCT00398034	david an siegel	Principal Investigator	siegel	david	david an siegel
NCT00398034	william bauman	Sub-Investigator	bauman	william	william bauman
NCT00399243	merle diamond	Sub-Investigator	diamond	merle	merle diamond
NCT00405847	sairam parthasarathy	Principal Investigator	parthasarathy	sairam	sairam parthasarathy
NCT00406094	jonathan a bernstein	Principal Investigator	bernstein	jonathan	jonathan a bernstein
NCT00408525	harry e gwirtsman	Principal Investigator	gwirtsman	harry	harry e gwirtsman
NCT00418262	thomas m lock	Principal Investigator	lock	thomas	thomas m lock
NCT00418262	laura j mcguinn	Sub-Investigator	mcguinn	laura	laura j mcguinn
NCT00418262	mark l wolraich	Sub-Investigator	wolraich	mark	mark l wolraich
NCT00418262	thomas m lock	Principal Investigator	lock	thomas	thomas m lock
NCT00418457	daniel i sessler	Principal Investigator	sessler	daniel	daniel i sessler
NCT00419731	marc e mooney	Principal Investigator	mooney	marc	marc e mooney
NCT00419731	marc e mooney	Principal Investigator	mooney	marc	marc e mooney
NCT00426517	elizabeth m kang	Principal Investigator	kang	elizabeth	elizabeth m kang
NCT00432549	fred d sheftell	Principal Investigator	sheftell	fred	fred d sheftell
NCT00441818	anas younes	Principal Investigator	younes	anas	anas younes
NCT00441818	anas younes	Principal Investigator	younes	anas	anas younes
NCT00441818	craig moskowitz	Principal Investigator	moskowitz	craig	craig moskowitz
NCT00444964	merlin g butler	Principal Investigator	butler	merlin	merlin g butler
NCT00445354	paul f crawford	Principal Investigator	crawford	paul	paul f crawford
NCT00448071	zeev katzir	Principal Investigator	katzir	zeev	zeev katzir
NCT00448825	nassima ait-daoud	Sub-Investigator	ait-daoud	nassima	nassima ait-daoud
NCT00450814	angela dispenzieri	Principal Investigator	dispenzieri	angela	angela dispenzieri
NCT00455104	michael l west	Principal Investigator	west	michael	michael l west
NCT00461773	gina chung	Principal Investigator	chung	gina	gina chung
NCT00466128	jolene s seibel-seamon	Principal Investigator	seibel-seamon	jolene	jolene s seibel-seamon
NCT00466531	jae park	Principal Investigator	park	jae	jae park
NCT00466843	alan list	Principal Investigator	list	alan	alan list
NCT00466843	ronald paquette	Principal Investigator	paquette	ronald	ronald paquette
NCT00472186	manali amin	Principal Investigator	amin	manali	manali amin
NCT00472329	mark w brunvand	Principal Investigator	brunvand	mark	mark w brunvand
NCT00479193	charles yowler	Principal Investigator	yowler	charles	charles yowler
NCT00479596	leonard s marks	Principal Investigator	marks	leonard	leonard s marks
NCT00484874	richard ambinder	Sub-Investigator	ambinder	richard	richard ambinder
NCT00484874	richard l wahl	Principal Investigator	wahl	richard	richard l wahl
NCT00484874	yvette kasamon	Sub-Investigator	kasamon	yvette	yvette kasamon
NCT00489281	javier bolanos-meade	Study Chair	bolanos-meade	javier	javier bolanos-meade
NCT00494572	jeffrey blumer	Principal Investigator	blumer	jeffrey	jeffrey blumer
NCT00497926	joseph leventhal	Principal Investigator	leventhal	joseph	joseph leventhal
NCT00497926	joseph leventhal	Principal Investigator	leventhal	joseph	joseph leventhal
NCT00501826	farhad ravandi-kashani	Principal Investigator	ravandi-kashani	farhad	farhad ravandi-kashani
NCT00504413	danny shen	Principal Investigator	shen	danny	danny shen
NCT00504413	rheem a totah	Principal Investigator	totah	rheem	rheem a totah
NCT00504972	john p leonard	Principal Investigator	leonard	john	john p leonard
NCT00504972	jia ruan	Sub-Investigator	ruan	jia	jia ruan
NCT00504972	john p leonard	Principal Investigator	leonard	john	john p leonard
NCT00504972	peter martin	Sub-Investigator	martin	peter	peter martin
NCT00504972	richard furman	Sub-Investigator	furman	richard	richard furman
NCT00504972	stanley goldsmith	Sub-Investigator	goldsmith	stanley	stanley goldsmith
NCT00506259	william a gahl	Principal Investigator	gahl	william	william a gahl
NCT00513552	timothy r koch	Principal Investigator	koch	timothy	timothy r koch
NCT00513552	timothy r koch	Principal Investigator	koch	timothy	timothy r koch
NCT00515411	yelena janjigian	Principal Investigator	janjigian	yelena	yelena janjigian
NCT00515411	yelena janjigian	Principal Investigator	janjigian	yelena	yelena janjigian
NCT00516464	gregory m fox	Principal Investigator	fox	gregory	gregory m fox
NCT00524173	marc g ghany	Principal Investigator	ghany	marc	marc g ghany
NCT00530686	nicholas onaca	Principal Investigator	onaca	nicholas	nicholas onaca
NCT00538668	scott tagawa	Principal Investigator	tagawa	scott	scott tagawa
NCT00538668	david nanus	Sub-Investigator	nanus	david	david nanus
NCT00538668	scott tagawa	Principal Investigator	tagawa	scott	scott tagawa
NCT00538733	ruben niesvizky	Principal Investigator	niesvizky	ruben	ruben niesvizky
NCT00539071	herbert meltzer	Principal Investigator	meltzer	herbert	herbert meltzer
NCT00542191	paul walker	Principal Investigator	walker	paul	paul walker
NCT00546455	mario chojkier	Principal Investigator	chojkier	mario	mario chojkier
NCT00546936	kevin j blinder	Principal Investigator	blinder	kevin	kevin j blinder
NCT00549848	sima jeha	Principal Investigator	jeha	sima	sima jeha
NCT00549848	sima jeha	Principal Investigator	jeha	sima	sima jeha
NCT00552461	mani s kavuru	Principal Investigator	kavuru	mani	mani s kavuru
NCT00553592	mark roffman	Study Director	roffman	mark	mark roffman
NCT00570323	mothaffar rimawi	Principal Investigator	rimawi	mothaffar	mothaffar rimawi
NCT00570323	mothaffar rimawi	Sub-Investigator	rimawi	mothaffar	mothaffar rimawi
NCT00575419	edward a neuwelt	Principal Investigator	neuwelt	edward	edward a neuwelt
NCT00575419	edward a neuwelt	Principal Investigator	neuwelt	edward	edward a neuwelt
NCT00576654	jordan d. berlin	Principal Investigator	berlin	jordan	jordan d. berlin
NCT00578721	jason zell	Principal Investigator	zell	jason	jason zell
NCT00578721	jason zell	Principal Investigator	zell	jason	jason zell
NCT00583193	jose m canive	Principal Investigator	canive	jose	jose m canive
NCT00583349	james m mckiernan	Principal Investigator	mckiernan	james	james m mckiernan
NCT00585754	rajita sinha	Principal Investigator	sinha	rajita	rajita sinha
NCT00587496	herbert e kaufman	Principal Investigator	kaufman	herbert	herbert e kaufman
NCT00590187	gary schiller	Principal Investigator	schiller	gary	gary schiller
NCT00590187	james foran	Principal Investigator	foran	james	james foran
NCT00590187	jessica altman	Principal Investigator	altman	jessica	jessica altman
NCT00590187	karen seiter	Principal Investigator	seiter	karen	karen seiter
NCT00590187	madan jagasia	Principal Investigator	jagasia	madan	madan jagasia
NCT00590187	martha arellano	Principal Investigator	arellano	martha	martha arellano
NCT00590187	selina luger	Principal Investigator	luger	selina	selina luger
NCT00590187	stuart goldberg	Principal Investigator	goldberg	stuart	stuart goldberg
NCT00590187	wendy stock	Principal Investigator	stock	wendy	wendy stock
NCT00591318	brian a fallon	Principal Investigator	fallon	brian	brian a fallon
NCT00591318	jeffrey lieberman	Sub-Investigator	lieberman	jeffrey	jeffrey lieberman
NCT00592306	rajan saggar	Principal Investigator	saggar	rajan	rajan saggar
NCT00592306	john belperio	Sub-Investigator	belperio	john	john belperio
NCT00592306	rajan saggar	Principal Investigator	saggar	rajan	rajan saggar
NCT00594334	james liu	Principal Investigator	liu	james	james liu
NCT00594334	james liu	Principal Investigator	liu	james	james liu
NCT00594503	paul g harch	Principal Investigator	harch	paul	paul g harch
NCT00594503	paul g harch	Principal Investigator	harch	paul	paul g harch
NCT00595491	andrew d luster	Principal Investigator	luster	andrew	andrew d luster
NCT00595491	andrew d luster	Principal Investigator	luster	andrew	andrew d luster
NCT00597766	john chae	Principal Investigator	chae	john	john chae
NCT00601003	giselle sholler	Study Chair	sholler	giselle	giselle sholler
NCT00601003	don eslin	Principal Investigator	eslin	don	don eslin
NCT00601003	giselle sholler	Principal Investigator	sholler	giselle	giselle sholler
NCT00601003	kathleen neville	Principal Investigator	neville	kathleen	kathleen neville
NCT00601003	michael isakoff	Principal Investigator	isakoff	michael	michael isakoff
NCT00601003	michael kelly	Principal Investigator	kelly	michael	michael kelly
NCT00601003	peter zage	Principal Investigator	zage	peter	peter zage
NCT00602160	julie wang	Principal Investigator	wang	julie	julie wang
NCT00602160	stacie jones	Principal Investigator	jones	stacie	stacie jones
NCT00603109	roja motaghedi	Principal Investigator	motaghedi	roja	roja motaghedi
NCT00603616	michael saunders	Sub-Investigator	saunders	michael	michael saunders
NCT00603616	scott d lee	Principal Investigator	lee	scott	scott d lee
NCT00605319	alexis te	Principal Investigator	te	alexis	alexis te
NCT00609154	daniel stein	Principal Investigator	stein	daniel	daniel stein
NCT00618397	cindy darnell	Principal Investigator	darnell	cindy	cindy darnell
NCT00618657	rita mehta	Principal Investigator	mehta	rita	rita mehta
NCT00618657	rita mehta	Principal Investigator	mehta	rita	rita mehta
NCT00619879	morris kletzel	Principal Investigator	kletzel	morris	morris kletzel
NCT00622895	george e. georges	Principal Investigator	georges	george	george e. georges
NCT00624429	peggy radford	Principal Investigator	radford	peggy	peggy radford
NCT00625469	david zisman	Sub-Investigator	zisman	david	david zisman
NCT00625703	pablo j. sanchez	Sub-Investigator	sanchez	pablo	pablo j. sanchez
NCT00628238	thomas j kipps	Study Director	kipps	thomas	thomas j kipps
NCT00628238	danelle f james	Principal Investigator	james	danelle	danelle f james
NCT00628238	jennifer r brown	Principal Investigator	brown	jennifer	jennifer r brown
NCT00628238	john byrd	Principal Investigator	byrd	john	john byrd
NCT00628238	thomas j kipps	Principal Investigator	kipps	thomas	thomas j kipps
NCT00628238	thomas lin	Sub-Investigator	lin	thomas	thomas lin
NCT00628238	william g wierda	Principal Investigator	wierda	william	william g wierda
NCT00628550	tia tortoriello raymond	Principal Investigator	raymond	tia	tia tortoriello raymond
NCT00630565	daniel j. weisdorf	Principal Investigator	weisdorf	daniel	daniel j. weisdorf
NCT00630565	daniel j. weisdorf	Principal Investigator	weisdorf	daniel	daniel j. weisdorf
NCT00632853	jeffrey a. bogart	Study Chair	bogart	jeffrey	jeffrey a. bogart
NCT00640744	joel d morrisett	Principal Investigator	morrisett	joel	joel d morrisett
NCT00654355	steve feldman	Principal Investigator	feldman	steve	steve feldman
NCT00656292	daryl kor	Principal Investigator	kor	daryl	daryl kor
NCT00656292	michael j. brown	Principal Investigator	brown	michael	michael j. brown
NCT00660621	renato v. larocca	Principal Investigator	larocca	renato	renato v. larocca
NCT00662259	martin p paulus	Principal Investigator	paulus	martin	martin p paulus
NCT00664755	kevin gray	Principal Investigator	gray	kevin	kevin gray
NCT00664755	michael e saladin	Principal Investigator	saladin	michael	michael e saladin
NCT00664755	michael saladin	Principal Investigator	saladin	michael	michael saladin
NCT00670202	anju nohria	Sub-Investigator	nohria	anju	anju nohria
NCT00670202	christopher owens	Sub-Investigator	owens	christopher	christopher owens
NCT00670358	grzegorz s. nowakowski	Study Chair	nowakowski	grzegorz	grzegorz s. nowakowski
NCT00670358	candido e. rivera	Principal Investigator	rivera	candido	candido e. rivera
NCT00670358	craig b. reeder	Principal Investigator	reeder	craig	craig b. reeder
NCT00670358	grzegorz s. nowakowski	Principal Investigator	nowakowski	grzegorz	grzegorz s. nowakowski
NCT00672139	bob rolleri	Study Director	rolleri	bob	bob rolleri
NCT00679042	jose oberholzer	Principal Investigator	oberholzer	jose	jose oberholzer
NCT00679536	sonali chaudhury	Principal Investigator	chaudhury	sonali	sonali chaudhury
NCT00685295	stephen h thomas	Principal Investigator	thomas	stephen	stephen h thomas
NCT00691067	julia a golier	Principal Investigator	golier	julia	julia a golier
NCT00691132	jian-min yuan	Principal Investigator	yuan	jian-min	jian-min yuan
NCT00692939	paul szabolcs	Principal Investigator	szabolcs	paul	paul szabolcs
NCT00694330	patrick wen	Principal Investigator	wen	patrick	patrick wen
NCT00694330	william curry	Principal Investigator	curry	william	william curry
NCT00695682	paul m beer	Principal Investigator	beer	paul	paul m beer
NCT00695682	paul m beer	Principal Investigator	beer	paul	paul m beer
NCT00699036	dawn m torres	Principal Investigator	torres	dawn	dawn m torres
NCT00699036	stephen a harrison	Sub-Investigator	harrison	stephen	stephen a harrison
NCT00700882	kevin kalinsky	Principal Investigator	kalinsky	kevin	kevin kalinsky
NCT00701987	mario lacouture	Sub-Investigator	lacouture	mario	mario lacouture
NCT00701987	timothy kuzel	Principal Investigator	kuzel	timothy	timothy kuzel
NCT00703105	patrick stiff	Principal Investigator	stiff	patrick	patrick stiff
NCT00703105	margo shoup	Sub-Investigator	shoup	margo	margo shoup
NCT00703820	jeffrey rubnitz	Principal Investigator	rubnitz	jeffrey	jeffrey rubnitz
NCT00703820	jeffrey taub	Principal Investigator	taub	jeffrey	jeffrey taub
NCT00704041	martin j edelman	Principal Investigator	edelman	martin	martin j edelman
NCT00706576	eric t kimchi	Principal Investigator	kimchi	eric	eric t kimchi
NCT00706576	yixing jiang	Sub-Investigator	jiang	yixing	yixing jiang
NCT00706862	david spigel	Principal Investigator	spigel	david	david spigel
NCT00707681	cheng-yuan peng	Principal Investigator	peng	cheng-yuan	cheng-yuan peng
NCT00708565	james d anholm	Principal Investigator	anholm	james	james d anholm
NCT00709202	robert c smith	Principal Investigator	smith	robert	robert c smith
NCT00709202	robert c smith	Principal Investigator	smith	robert	robert c smith
NCT00709215	swaminathan padmanabhan	Principal Investigator	padmanabhan	swaminathan	swaminathan padmanabhan
NCT00709215	alain mita	Principal Investigator	mita	alain	alain mita
NCT00709215	eyal attar	Sub-Investigator	attar	eyal	eyal attar
NCT00709215	martha wadleigh	Sub-Investigator	wadleigh	martha	martha wadleigh
NCT00709215	monica mita	Sub-Investigator	mita	monica	monica mita
NCT00709215	philip amrein	Sub-Investigator	amrein	philip	philip amrein
NCT00709215	richard stone	Sub-Investigator	stone	richard	richard stone
NCT00709735	roger k pitman	Principal Investigator	pitman	roger	roger k pitman
NCT00709735	scott p orr	Sub-Investigator	orr	scott	scott p orr
NCT00713739	brian k. auge	Principal Investigator	auge	brian	brian k. auge
NCT00715611	andreas rimner	Principal Investigator	rimner	andreas	andreas rimner
NCT00719875	maysa abu-khalaf	Principal Investigator	abu-khalaf	maysa	maysa abu-khalaf
NCT00719875	maysa abu-khalaf	Principal Investigator	abu-khalaf	maysa	maysa abu-khalaf
NCT00720785	richard w childs	Principal Investigator	childs	richard	richard w childs
NCT00728520	chao h. huang	Sub-Investigator	huang	chao	chao h. huang
NCT00728520	suman kambhampati	Principal Investigator	kambhampati	suman	suman kambhampati
NCT00730158	edward chu	Principal Investigator	chu	edward	edward chu
NCT00730158	edward chu	Principal Investigator	chu	edward	edward chu
NCT00730158	howard hochester	Principal Investigator	hochester	howard	howard hochester
NCT00734877	gareth morgan	Principal Investigator	morgan	gareth	gareth morgan
NCT00734877	frits van rhee	Sub-Investigator	rhee	frits	frits van rhee
NCT00734877	gareth morgan	Sub-Investigator	morgan	gareth	gareth morgan
NCT00734877	maurizio zangari	Sub-Investigator	zangari	maurizio	maurizio zangari
NCT00737893	arthur l burnett	Principal Investigator	burnett	arthur	arthur l burnett
NCT00738413	robert w grady	Principal Investigator	grady	robert	robert w grady
NCT00745953	ronald g victor	Principal Investigator	victor	ronald	ronald g victor
NCT00746811	kevin c. maki	Study Director	maki	kevin	kevin c. maki
NCT00748904	samuel sigal	Principal Investigator	sigal	samuel	samuel sigal
NCT00749203	dennis charney	Principal Investigator	charney	dennis	dennis charney
NCT00749203	dennis charney	Principal Investigator	charney	dennis	dennis charney
NCT00751153	peter j ruane	Principal Investigator	ruane	peter	peter j ruane
NCT00752154	dinesh khanna	Principal Investigator	khanna	dinesh	dinesh khanna
NCT00761098	robert brown	Sub-Investigator	brown	robert	robert brown
NCT00761098	samuel h sigal	Principal Investigator	sigal	samuel	samuel h sigal
NCT00773357	sherry a mckee	Principal Investigator	mckee	sherry	sherry a mckee
NCT00773357	sherry a mckee	Principal Investigator	mckee	sherry	sherry a mckee
NCT00777114	mark kaminski	Principal Investigator	kaminski	mark	mark kaminski
NCT00780494	pamela kunz	Principal Investigator	kunz	pamela	pamela kunz
NCT00780494	pamela kunz	Principal Investigator	kunz	pamela	pamela kunz
NCT00788307	brian j. davis	Principal Investigator	davis	brian	brian j. davis
NCT00792662	prasad r padala	Principal Investigator	padala	prasad	prasad r padala
NCT00793091	ira wong	Study Director	wong	ira	ira wong
NCT00793091	david hardten	Principal Investigator	hardten	david	david hardten
NCT00793208	mark a socinski	Principal Investigator	socinski	mark	mark a socinski
NCT00794040	ellen leibenluft	Principal Investigator	leibenluft	ellen	ellen leibenluft
NCT00794625	joseph c. blader	Principal Investigator	blader	joseph	joseph c. blader
NCT00797784	francisco a kerdel	Principal Investigator	kerdel	francisco	francisco a kerdel
NCT00801489	gautam borthakur	Principal Investigator	borthakur	gautam	gautam borthakur
NCT00801489	gautam borthakur	Principal Investigator	borthakur	gautam	gautam borthakur
NCT00803452	gary n foulks	Principal Investigator	foulks	gary	gary n foulks
NCT00806221	eric simpson	Principal Investigator	simpson	eric	eric simpson
NCT00806221	eric simpson	Principal Investigator	simpson	eric	eric simpson
NCT00806221	jon hanifin	Sub-Investigator	hanifin	jon	jon hanifin
NCT00810524	gao zhiliang	Principal Investigator	zhiliang	gao	gao zhiliang
NCT00812838	mohit khera	Principal Investigator	khera	mohit	mohit khera
NCT00812838	christopher p. smith	Sub-Investigator	smith	christopher	christopher p. smith
NCT00813332	kai li	Principal Investigator	li	kai	kai li
NCT00819507	eric l simpson	Principal Investigator	simpson	eric	eric l simpson
NCT00821301	bruce a silver	Study Director	silver	bruce	bruce a silver
NCT00821301	ed stadtmauer	Principal Investigator	stadtmauer	ed	ed stadtmauer
NCT00821301	suzanne lentzsch	Principal Investigator	lentzsch	suzanne	suzanne lentzsch
NCT00821301	swaminathan padmanabhan	Principal Investigator	padmanabhan	swaminathan	swaminathan padmanabhan
NCT00823433	john e uckele	Principal Investigator	uckele	john	john e uckele
NCT00826527	jeffrey m frankel	Principal Investigator	frankel	jeffrey	jeffrey m frankel
NCT00828009	jyoti d. patel	Study Chair	patel	jyoti	jyoti d. patel
NCT00829647	darren sigal	Principal Investigator	sigal	darren	darren sigal
NCT00830531	janet soul	Principal Investigator	soul	janet	janet soul
NCT00830531	jonathan davis	Principal Investigator	davis	jonathan	jonathan davis
NCT00831324	susan m. chang	Principal Investigator	chang	susan	susan m. chang
NCT00835328	diva d de leon	Principal Investigator	leon	diva	diva d de leon
NCT00835328	diva d de leon	Principal Investigator	leon	diva	diva d de leon
NCT00838955	danielle shafer	Principal Investigator	shafer	danielle	danielle shafer
NCT00840177	anjali advani	Study Chair	advani	anjali	anjali advani
NCT00841386	james j reidy	Principal Investigator	reidy	james	james j reidy
NCT00841789	michael a portman	Principal Investigator	portman	michael	michael a portman
NCT00842309	sabine wilhelm	Principal Investigator	wilhelm	sabine	sabine wilhelm
NCT00843921	mendel tuchman	Principal Investigator	tuchman	mendel	mendel tuchman
NCT00843921	mendel tuchman	Principal Investigator	tuchman	mendel	mendel tuchman
NCT00845351	mary lee vance	Principal Investigator	vance	mary	mary lee vance
NCT00846742	monika metzger	Principal Investigator	metzger	monika	monika metzger
NCT00846742	monika metzger	Principal Investigator	metzger	monika	monika metzger
NCT00856596	jeffrey weinberg	Principal Investigator	weinberg	jeffrey	jeffrey weinberg
NCT00857597	blair a jobe	Principal Investigator	jobe	blair	blair a jobe
NCT00859495	robert n taub	Principal Investigator	taub	robert	robert n taub
NCT00859781	david quinn	Principal Investigator	quinn	david	david quinn
NCT00859781	julio hajdenberg	Principal Investigator	hajdenberg	julio	julio hajdenberg
NCT00859781	noah hahn	Principal Investigator	hahn	noah	noah hahn
NCT00859781	omer kucuk	Principal Investigator	kucuk	omer	omer kucuk
NCT00859781	scott t tagawa	Principal Investigator	tagawa	scott	scott t tagawa
NCT00863122	jaishri o blakeley	Principal Investigator	blakeley	jaishri	jaishri o blakeley
NCT00863122	jeffrey allen	Sub-Investigator	allen	jeffrey	jeffrey allen
NCT00863122	scott plotkin	Principal Investigator	plotkin	scott	scott plotkin
NCT00863499	barbara a. cohen	Principal Investigator	cohen	barbara	barbara a. cohen
NCT00867737	rogelio menendez	Principal Investigator	menendez	rogelio	rogelio menendez
NCT00868010	ellen m whyte	Principal Investigator	whyte	ellen	ellen m whyte
NCT00870974	david russell	Principal Investigator	russell	david	david russell
NCT00870974	danna jennings	Sub-Investigator	jennings	danna	danna jennings
NCT00870974	david russell	Principal Investigator	russell	david	david russell
NCT00871533	ahmad tarhini	Principal Investigator	tarhini	ahmad	ahmad tarhini
NCT00872378	patrick j mccarthy	Principal Investigator	mccarthy	patrick	patrick j mccarthy
NCT00875693	usama gergis	Principal Investigator	gergis	usama	usama gergis
NCT00877110	shakeel modak	Principal Investigator	modak	shakeel	shakeel modak
NCT00877110	shakeel modak	Principal Investigator	modak	shakeel	shakeel modak
NCT00878254	izidore s. lossos	Principal Investigator	lossos	izidore	izidore s. lossos
NCT00881920	carlos ramos	Principal Investigator	ramos	carlos	carlos ramos
NCT00882895	amanda cashen	Sub-Investigator	cashen	amanda	amanda cashen
NCT00882895	camille abboud	Sub-Investigator	abboud	camille	camille abboud
NCT00882895	geoffrey uy	Sub-Investigator	uy	geoffrey	geoffrey uy
NCT00882895	john dipersio	Sub-Investigator	dipersio	john	john dipersio
NCT00882895	keith stockerl-goldstein	Principal Investigator	stockerl-goldstein	keith	keith stockerl-goldstein
NCT00882895	nancy bartlett	Sub-Investigator	bartlett	nancy	nancy bartlett
NCT00882895	peter westervelt	Sub-Investigator	westervelt	peter	peter westervelt
NCT00882895	ravi vij	Sub-Investigator	vij	ravi	ravi vij
NCT00882960	alan r janssen	Sub-Investigator	janssen	alan	alan r janssen
NCT00887068	richard e. champlin	Principal Investigator	champlin	richard	richard e. champlin
NCT00887146	kurt jaeckle	Study Chair	jaeckle	kurt	kurt jaeckle
NCT00889629	mariana markell	Principal Investigator	markell	mariana	mariana markell
NCT00891280	donald northfelt	Principal Investigator	northfelt	donald	donald northfelt
NCT00892606	anupama wadhwa	Principal Investigator	wadhwa	anupama	anupama wadhwa
NCT00893074	ryan vandrey	Principal Investigator	vandrey	ryan	ryan vandrey
NCT00893074	ryan vandrey	Principal Investigator	vandrey	ryan	ryan vandrey
NCT00896493	wen-kai weng	Principal Investigator	weng	wen-kai	wen-kai weng
NCT00900744	myra barginear	Principal Investigator	barginear	myra	myra barginear
NCT00906529	philip raskin	Study Chair	raskin	philip	philip raskin
NCT00906529	steve fordan	Principal Investigator	fordan	steve	steve fordan
NCT00908050	william g ondo	Principal Investigator	ondo	william	william g ondo
NCT00908050	william g ondo	Principal Investigator	ondo	william	william g ondo
NCT00908466	quan d nguyen	Principal Investigator	nguyen	quan	quan d nguyen
NCT00908778	naresh mandova	Principal Investigator	mandova	naresh	naresh mandova
NCT00909363	james b bussel	Principal Investigator	bussel	james	james b bussel
NCT00910650	antoni ribas	Principal Investigator	ribas	antoni	antoni ribas
NCT00910650	bartosz chmielowski	Principal Investigator	chmielowski	bartosz	bartosz chmielowski
NCT00911560	brian kushner	Principal Investigator	kushner	brian	brian kushner
NCT00911560	brian kushner	Principal Investigator	kushner	brian	brian kushner
NCT00914017	laura esserman	Principal Investigator	esserman	laura	laura esserman
NCT00914017	marie e wood	Principal Investigator	wood	marie	marie e wood
NCT00914823	stephanie b. seminara	Principal Investigator	seminara	stephanie	stephanie b. seminara
NCT00915681	todd mitchell	Principal Investigator	mitchell	todd	todd mitchell
NCT00916058	eric feldman	Sub-Investigator	feldman	eric	eric feldman
NCT00916058	ruben niesvizky	Sub-Investigator	niesvizky	ruben	ruben niesvizky
NCT00916058	tsiporah shore	Principal Investigator	shore	tsiporah	tsiporah shore
NCT00918463	rebecca elstrom	Principal Investigator	elstrom	rebecca	rebecca elstrom
NCT00921115	qamar khan	Principal Investigator	khan	qamar	qamar khan
NCT00921115	carol fabian	Sub-Investigator	fabian	carol	carol fabian
NCT00921115	priyanka sharma	Sub-Investigator	sharma	priyanka	priyanka sharma
NCT00921115	qamar khan	Principal Investigator	khan	qamar	qamar khan
NCT00924118	steven p schulman	Principal Investigator	schulman	steven	steven p schulman
NCT00927771	valerie d callender	Principal Investigator	callender	valerie	valerie d callender
NCT00930072	miriam treggiari	Principal Investigator	treggiari	miriam	miriam treggiari
NCT00931931	timothy cripe	Study Director	cripe	timothy	timothy cripe
NCT00931931	timothy cripe	Principal Investigator	cripe	timothy	timothy cripe
NCT00935597	keren osman	Principal Investigator	osman	keren	keren osman
NCT00936520	diana v do	Principal Investigator	do	diana	diana v do
NCT00936520	peter a campochiaro	Sub-Investigator	campochiaro	peter	peter a campochiaro
NCT00936520	quan d nguyen	Sub-Investigator	nguyen	quan	quan d nguyen
NCT00936936	yago nieto	Study Chair	nieto	yago	yago nieto
NCT00936936	yago nieto	Principal Investigator	nieto	yago	yago nieto
NCT00937261	steven g potkin	Principal Investigator	potkin	steven	steven g potkin
NCT00937261	steven g potkin	Principal Investigator	potkin	steven	steven g potkin
NCT00939523	odelia cooper	Principal Investigator	cooper	odelia	odelia cooper
NCT00941642	edward a mena	Principal Investigator	mena	edward	edward a mena
NCT00942877	alice p chen	Principal Investigator	chen	alice	alice p chen
NCT00944424	taher al-tweigeri	Principal Investigator	al-tweigeri	taher	taher al-tweigeri
NCT00945152	robert s berman	Principal Investigator	berman	robert	robert s berman
NCT00946192	madhusmita misra	Principal Investigator	misra	madhusmita	madhusmita misra
NCT00946192	madhu misra	Principal Investigator	misra	madhu	madhu misra
NCT00949234	raphael j. landovitz	Principal Investigator	landovitz	raphael	raphael j. landovitz
NCT00950365	tianhong li	Principal Investigator	li	tianhong	tianhong li
NCT00950677	morey w haymond	Sub-Investigator	haymond	morey	morey w haymond
NCT00950677	rubina a heptulla	Sub-Investigator	heptulla	rubina	rubina a heptulla
NCT00951743	richard elion	Principal Investigator	elion	richard	richard elion
NCT00953771	mala varma	Principal Investigator	varma	mala	mala varma
NCT00955630	john kitchens	Principal Investigator	kitchens	john	john kitchens
NCT00956007	mitchell machtay	Study Chair	machtay	mitchell	mitchell machtay
NCT00956787	jorge cortes	Principal Investigator	cortes	jorge	jorge cortes
NCT00956787	jorge cortes	Principal Investigator	cortes	jorge	jorge cortes
NCT00958581	thomas j errico	Principal Investigator	errico	thomas	thomas j errico
NCT00961064	danielle m townsley	Principal Investigator	townsley	danielle	danielle m townsley
NCT00964678	daniel c grinnan	Principal Investigator	grinnan	daniel	daniel c grinnan
NCT00964782	devyani chowdhury	Principal Investigator	chowdhury	devyani	devyani chowdhury
NCT00967798	arlene a stecenko	Principal Investigator	stecenko	arlene	arlene a stecenko
NCT00969137	mehmet sofuoglu	Principal Investigator	sofuoglu	mehmet	mehmet sofuoglu
NCT00969137	mehmet sofuoglu	Principal Investigator	sofuoglu	mehmet	mehmet sofuoglu
NCT00969332	kara l calkins	Principal Investigator	calkins	kara	kara l calkins
NCT00969332	kara l calkins	Principal Investigator	calkins	kara	kara l calkins
NCT00970203	leonard j appleman	Principal Investigator	appleman	leonard	leonard j appleman
NCT00970502	johnny kao	Principal Investigator	kao	johnny	johnny kao
NCT00970502	johnny kao	Principal Investigator	kao	johnny	johnny kao
NCT00972829	lawrence baruch	Principal Investigator	baruch	lawrence	lawrence baruch
NCT00972829	lawrence baruch	Principal Investigator	baruch	lawrence	lawrence baruch
NCT00974376	barbara j mason	Principal Investigator	mason	barbara	barbara j mason
NCT00974376	barbara j mason	Principal Investigator	mason	barbara	barbara j mason
NCT00978822	panayiotis n varelas	Principal Investigator	varelas	panayiotis	panayiotis n varelas
NCT00980954	anuja jhingran	Principal Investigator	jhingran	anuja	anuja jhingran
NCT00981370	thomas d. coates	Principal Investigator	coates	thomas	thomas d. coates
NCT00982436	steven m grunberg	Principal Investigator	grunberg	steven	steven m grunberg
NCT00986661	eric wachter	Study Director	wachter	eric	eric wachter
NCT00986661	sanjiv agarwala	Principal Investigator	agarwala	sanjiv	sanjiv agarwala
NCT00992901	marzieh salehi	Principal Investigator	salehi	marzieh	marzieh salehi
NCT00993707	gerard turino	Principal Investigator	turino	gerard	gerard turino
NCT00996385	robert n taub	Principal Investigator	taub	robert	robert n taub
NCT00996684	steven d schwartz	Principal Investigator	schwartz	steven	steven d schwartz
NCT00999258	serban constantinescu	Principal Investigator	constantinescu	serban	serban constantinescu
NCT00999401	geoffrey shapiro	Principal Investigator	shapiro	geoffrey	geoffrey shapiro
NCT00999401	sara tolaney	Principal Investigator	tolaney	sara	sara tolaney
NCT01003769	asher a. chanan-khan	Principal Investigator	chanan-khan	asher	asher a. chanan-khan
NCT01004029	robert birch	Study Director	birch	robert	robert birch
NCT01005810	kevin m gray	Principal Investigator	gray	kevin	kevin m gray
NCT01005810	kevin m gray	Principal Investigator	gray	kevin	kevin m gray
NCT01006733	brian f gage	Principal Investigator	gage	brian	brian f gage
NCT01007994	christine b sethna	Principal Investigator	sethna	christine	christine b sethna
NCT01007994	howard trachtman	Sub-Investigator	trachtman	howard	howard trachtman
NCT01008111	steve hodges	Principal Investigator	hodges	steve	steve hodges
NCT01011660	wen wang	Principal Investigator	wang	wen	wen wang
NCT01012492	leslie kean	Principal Investigator	kean	leslie	leslie kean
NCT01015586	bryan k tolliver	Principal Investigator	tolliver	bryan	bryan k tolliver
NCT01015586	kathleen t brady	Study Director	brady	kathleen	kathleen t brady
NCT01019798	cheng-jeng tai	Principal Investigator	tai	cheng-jeng	cheng-jeng tai
NCT01019798	cheng-jeng tai	Principal Investigator	tai	cheng-jeng	cheng-jeng tai
NCT01023737	devalingam mahalingam	Principal Investigator	mahalingam	devalingam	devalingam mahalingam
NCT01023737	devalingam mahalingam	Principal Investigator	mahalingam	devalingam	devalingam mahalingam
NCT01025089	george simon	Principal Investigator	simon	george	george simon
NCT01025089	james huang	Principal Investigator	huang	james	james huang
NCT01028846	meredith hawkins	Principal Investigator	hawkins	meredith	meredith hawkins
NCT01030861	carla greenbaum	Principal Investigator	greenbaum	carla	carla greenbaum
NCT01030861	diane wherrett	Principal Investigator	wherrett	diane	diane wherrett
NCT01030861	kevan herold	Principal Investigator	herold	kevan	kevan herold
NCT01030861	stephen gitelman	Principal Investigator	gitelman	stephen	stephen gitelman
NCT01033552	jakub tolar	Principal Investigator	tolar	jakub	jakub tolar
NCT01033552	john e wagner	Principal Investigator	wagner	john	john e wagner
NCT01038778	saby george	Principal Investigator	george	saby	saby george
NCT01038947	anthony s fiorino	Study Director	fiorino	anthony	anthony s fiorino
NCT01038947	alan j kivitz	Principal Investigator	kivitz	alan	alan j kivitz
NCT01040910	fred konikoff	Study Chair	konikoff	fred	fred konikoff
NCT01041313	gregory terman	Principal Investigator	terman	gregory	gregory terman
NCT01041495	thomas l schwartz	Principal Investigator	schwartz	thomas	thomas l schwartz
NCT01041495	thomas l schwartz	Principal Investigator	schwartz	thomas	thomas l schwartz
NCT01042379	laura esserman	Principal Investigator	esserman	laura	laura esserman
NCT01042379	andres forero	Principal Investigator	forero	andres	andres forero
NCT01042379	claudine isaacs	Principal Investigator	isaacs	claudine	claudine isaacs
NCT01042379	rita nanda	Principal Investigator	nanda	rita	rita nanda
NCT01042379	stacy moulder	Principal Investigator	moulder	stacy	stacy moulder
NCT01042379	stephen chia	Principal Investigator	chia	stephen	stephen chia
NCT01042379	susan minton	Principal Investigator	minton	susan	susan minton
NCT01042522	jubilee brown	Principal Investigator	brown	jubilee	jubilee brown
NCT01042574	christopher k finch	Principal Investigator	finch	christopher	christopher k finch
NCT01044069	jae park	Principal Investigator	park	jae	jae park
NCT01045369	joseph c. gathe	Principal Investigator	gathe	joseph	joseph c. gathe
NCT01046773	david ziring	Principal Investigator	ziring	david	david ziring
NCT01046825	john t sandlund	Principal Investigator	sandlund	john	john t sandlund
NCT01046825	john t sandlund	Principal Investigator	sandlund	john	john t sandlund
NCT01048112	beth kirkpatrick	Principal Investigator	kirkpatrick	beth	beth kirkpatrick
NCT01048112	beth kirkpatrick	Principal Investigator	kirkpatrick	beth	beth kirkpatrick
NCT01048112	david tribble	Principal Investigator	tribble	david	david tribble
NCT01050114	christopher p. smith	Study Director	smith	christopher	christopher p. smith
NCT01050595	bradford a whitmer	Principal Investigator	whitmer	bradford	bradford a whitmer
NCT01050855	nancy j bunin	Principal Investigator	bunin	nancy	nancy j bunin
NCT01051960	rajeev saggar	Principal Investigator	saggar	rajeev	rajeev saggar
NCT01051960	daniel furst	Sub-Investigator	furst	daniel	daniel furst
NCT01052701	adriana andrade	Principal Investigator	andrade	adriana	adriana andrade
NCT01052701	adriana andrade	Principal Investigator	andrade	adriana	adriana andrade
NCT01052701	craig hendrix	Sub-Investigator	hendrix	craig	craig hendrix
NCT01053013	barry h smith	Principal Investigator	smith	barry	barry h smith
NCT01053013	allyson ocean	Sub-Investigator	ocean	allyson	allyson ocean
NCT01053013	barry h smith	Principal Investigator	smith	barry	barry h smith
NCT01054196	tomer mark	Principal Investigator	mark	tomer	tomer mark
NCT01061515	benjamin tan	Principal Investigator	tan	benjamin	benjamin tan
NCT01061515	a. craig lockhart	Sub-Investigator	lockhart	a.	a. craig lockhart
NCT01061515	andrea wang-gillam	Sub-Investigator	wang-gillam	andrea	andrea wang-gillam
NCT01061515	daniel morgensztern	Sub-Investigator	morgensztern	daniel	daniel morgensztern
NCT01061515	joel picus	Sub-Investigator	picus	joel	joel picus
NCT01061515	lee ratner	Sub-Investigator	ratner	lee	lee ratner
NCT01061515	matthew powell	Sub-Investigator	powell	matthew	matthew powell
NCT01061788	herbert hurwitz	Principal Investigator	hurwitz	herbert	herbert hurwitz
NCT01061788	herbert hurwitz	Principal Investigator	hurwitz	herbert	herbert hurwitz
NCT01065870	william sherman	Principal Investigator	sherman	william	william sherman
NCT01066663	jennifer brown	Principal Investigator	brown	jennifer	jennifer brown
NCT01066663	jennifer brown	Principal Investigator	brown	jennifer	jennifer brown
NCT01066702	nebojsa skrepnik	Principal Investigator	skrepnik	nebojsa	nebojsa skrepnik
NCT01072370	james e carroll	Principal Investigator	carroll	james	james e carroll
NCT01072526	lenworth n johnson	Principal Investigator	johnson	lenworth	lenworth n johnson
NCT01075113	andrew s. poklepovic	Principal Investigator	poklepovic	andrew	andrew s. poklepovic
NCT01075113	andrew poklepovic	Principal Investigator	poklepovic	andrew	andrew poklepovic
NCT01076231	charles simone	Principal Investigator	simone	charles	charles simone
NCT01077401	david boyer	Principal Investigator	boyer	david	david boyer
NCT01077401	david callanan	Principal Investigator	callanan	david	david callanan
NCT01077401	eugene lit	Principal Investigator	lit	eugene	eugene lit
NCT01077401	kang zhang	Principal Investigator	zhang	kang	kang zhang
NCT01077401	prema abraham	Principal Investigator	abraham	prema	prema abraham
NCT01085630	arkadiusz dudek	Study Chair	dudek	arkadiusz	arkadiusz dudek
NCT01086527	edward b mougey	Principal Investigator	mougey	edward	edward b mougey
NCT01086540	evelyn horn	Principal Investigator	horn	evelyn	evelyn horn
NCT01086540	fernando torres	Principal Investigator	torres	fernando	fernando torres
NCT01086540	harrison farber	Principal Investigator	farber	harrison	harrison farber
NCT01086540	jerry molitor	Principal Investigator	molitor	jerry	jerry molitor
NCT01086540	mark nicolls	Principal Investigator	nicolls	mark	mark nicolls
NCT01086540	maureen mayes	Principal Investigator	mayes	maureen	maureen mayes
NCT01086540	paul hassoun	Principal Investigator	hassoun	paul	paul hassoun
NCT01086540	r. john looney	Principal Investigator	looney	r.	r. john looney
NCT01086540	robert spiera	Principal Investigator	spiera	robert	robert spiera
NCT01086540	roham zamanian	Study Chair	zamanian	roham	roham zamanian
NCT01088607	dennis d black	Principal Investigator	black	dennis	dennis d black
NCT01088607	ronald sokol	Sub-Investigator	sokol	ronald	ronald sokol
NCT01089959	ronnie fass	Principal Investigator	fass	ronnie	ronnie fass
NCT01089959	ronnie fass	Principal Investigator	fass	ronnie	ronnie fass
NCT01092182	kieron m dunleavy	Principal Investigator	dunleavy	kieron	kieron m dunleavy
NCT01092585	agop y bedikian	Principal Investigator	bedikian	agop	agop y bedikian
NCT01094860	tapan kadia	Study Chair	kadia	tapan	tapan kadia
NCT01094860	tapan kadia	Principal Investigator	kadia	tapan	tapan kadia
NCT01100463	james cantrell	Principal Investigator	cantrell	james	james cantrell
NCT01101815	evgeny krupitsky	Principal Investigator	krupitsky	evgeny	evgeny krupitsky
NCT01101815	evgeny krupitsky	Principal Investigator	krupitsky	evgeny	evgeny krupitsky
NCT01102140	bertram pitt	Sub-Investigator	pitt	bertram	bertram pitt
NCT01102140	jennifer a cowger	Principal Investigator	cowger	jennifer	jennifer a cowger
NCT01103778	choli hartono	Principal Investigator	hartono	choli	choli hartono
NCT01106898	elizabeth c. reed	Principal Investigator	reed	elizabeth	elizabeth c. reed
NCT01108055	dr. sandy srinivas	Principal Investigator	srinivas	dr.	dr. sandy srinivas
NCT01108055	ulka vaishampayan	Principal Investigator	vaishampayan	ulka	ulka vaishampayan
NCT01110226	martin edelman	Principal Investigator	edelman	martin	martin edelman
NCT01110226	martin edelman	Principal Investigator	edelman	martin	martin edelman
NCT01111981	valerie callender	Principal Investigator	callender	valerie	valerie callender
NCT01112072	peter hersh	Principal Investigator	hersh	peter	peter hersh
NCT01112072	peter hersh	Principal Investigator	hersh	peter	peter hersh
NCT01112722	lydie hazan	Principal Investigator	hazan	lydie	lydie hazan
NCT01112722	rickey manning	Principal Investigator	manning	rickey	rickey manning
NCT01112826	yuan zhong-yu	Sub-Investigator	zhong-yu	yuan	yuan zhong-yu
NCT01113034	ronald moss	Study Director	moss	ronald	ronald moss
NCT01113476	david s. hong	Study Chair	hong	david	david s. hong
NCT01113476	david s. hong	Principal Investigator	hong	david	david s. hong
NCT01114958	william read	Principal Investigator	read	william	william read
NCT01114958	william read	Principal Investigator	read	william	william read
NCT01114971	ronald h wender	Principal Investigator	wender	ronald	ronald h wender
NCT01114971	roya yumul	Sub-Investigator	yumul	roya	roya yumul
NCT01116336	dong shin	Principal Investigator	shin	dong	dong shin
NCT01116661	jennifer clarke	Sub-Investigator	clarke	jennifer	jennifer clarke
NCT01116661	michael prados	Sub-Investigator	prados	michael	michael prados
NCT01116661	mitchel s berger	Principal Investigator	berger	mitchel	mitchel s berger
NCT01116661	nicholas butowski	Sub-Investigator	butowski	nicholas	nicholas butowski
NCT01119066	richard o'reilly	Principal Investigator	o'reilly	richard	richard o'reilly
NCT01125176	richard furman	Principal Investigator	furman	richard	richard furman
NCT01125696	athena p kourtis	Principal Investigator	kourtis	athena	athena p kourtis
NCT01127568	alain brunet	Principal Investigator	brunet	alain	alain brunet
NCT01128218	jeffrey w cozzens	Principal Investigator	cozzens	jeffrey	jeffrey w cozzens
NCT01129544	luigi notarangelo	Principal Investigator	notarangelo	luigi	luigi notarangelo
NCT01129713	ronnie fass	Principal Investigator	fass	ronnie	ronnie fass
NCT01130519	ramaprasad srinivasan	Principal Investigator	srinivasan	ramaprasad	ramaprasad srinivasan
NCT01140373	susan slovin	Principal Investigator	slovin	susan	susan slovin
NCT01140568	david piccioni	Principal Investigator	piccioni	david	david piccioni
NCT01141023	alberto espay	Principal Investigator	espay	alberto	alberto espay
NCT01141023	charles adler	Sub-Investigator	adler	charles	charles adler
NCT01141023	danna l jennings	Principal Investigator	jennings	danna	danna l jennings
NCT01141023	douglas galasko	Principal Investigator	galasko	douglas	douglas galasko
NCT01141023	john p seibyl	Principal Investigator	seibyl	john	john p seibyl
NCT01141023	joseph jankovic	Principal Investigator	jankovic	joseph	joseph jankovic
NCT01141023	karl kieburtz	Principal Investigator	kieburtz	karl	karl kieburtz
NCT01141023	melanie brandabur	Sub-Investigator	brandabur	melanie	melanie brandabur
NCT01141023	penelope hogarth	Principal Investigator	hogarth	penelope	penelope hogarth
NCT01141023	robert hauser	Principal Investigator	hauser	robert	robert hauser
NCT01141023	tanya simuni	Principal Investigator	simuni	tanya	tanya simuni
NCT01141023	werner poewe	Principal Investigator	poewe	werner	werner poewe
NCT01142011	andrew spencer	Principal Investigator	spencer	andrew	andrew spencer
NCT01142011	david ritchie	Principal Investigator	ritchie	david	david ritchie
NCT01143389	francis w price	Principal Investigator	price	francis	francis w price
NCT01143389	francis price	Principal Investigator	price	francis	francis price
NCT01147601	alfons l. krol	Principal Investigator	krol	alfons	alfons l. krol
NCT01161121	dominick angiolillo	Sub-Investigator	angiolillo	dominick	dominick angiolillo
NCT01162551	richard aplenc	Sub-Investigator	aplenc	richard	richard aplenc
NCT01163357	firoozeh sahebi	Principal Investigator	sahebi	firoozeh	firoozeh sahebi
NCT01163357	firoozeh sahebi	Principal Investigator	sahebi	firoozeh	firoozeh sahebi
NCT01169337	sagar lonial	Principal Investigator	lonial	sagar	sagar lonial
NCT01170338	marc cohen	Principal Investigator	cohen	marc	marc cohen
NCT01170702	edward yaghmour	Principal Investigator	yaghmour	edward	edward yaghmour
NCT01172275	michael h. bloch	Principal Investigator	bloch	michael	michael h. bloch
NCT01172275	michael h bloch	Principal Investigator	bloch	michael	michael h bloch
NCT01173081	peter h. edwards	Principal Investigator	edwards	peter	peter h. edwards
NCT01173848	james f simon	Principal Investigator	simon	james	james f simon
NCT01173874	jeffrey lieberman	Principal Investigator	lieberman	jeffrey	jeffrey lieberman
NCT01173874	alan breier	Principal Investigator	breier	alan	alan breier
NCT01173874	ashwin patkar	Principal Investigator	patkar	ashwin	ashwin patkar
NCT01173874	joseph mcevoy	Principal Investigator	mcevoy	joseph	joseph mcevoy
NCT01173874	peter buckley	Principal Investigator	buckley	peter	peter buckley
NCT01174121	steven a rosenberg	Principal Investigator	rosenberg	steven	steven a rosenberg
NCT01174290	john w devlin	Principal Investigator	devlin	john	john w devlin
NCT01174290	scott freeman	Sub-Investigator	freeman	scott	scott freeman
NCT01175954	evan fertig	Sub-Investigator	fertig	evan	evan fertig
NCT01175954	marcelo lancman	Principal Investigator	lancman	marcelo	marcelo lancman
NCT01176006	dennis d hickstein	Principal Investigator	hickstein	dennis	dennis d hickstein
NCT01178216	stanley jordan	Principal Investigator	jordan	stanley	stanley jordan
NCT01178216	stanley jordan	Principal Investigator	jordan	stanley	stanley jordan
NCT01182766	nassima ait-daoud tiouririne	Principal Investigator	tiouririne	nassima	nassima ait-daoud tiouririne
NCT01182766	bankole a johnson	Principal Investigator	johnson	bankole	bankole a johnson
NCT01182766	paul m cinciripini	Principal Investigator	cinciripini	paul	paul m cinciripini
NCT01187810	anna r franklin	Principal Investigator	franklin	anna	anna r franklin
NCT01188096	donald durden	Principal Investigator	durden	donald	donald durden
NCT01188096	tobey macdonald	Principal Investigator	macdonald	tobey	tobey macdonald
NCT01193504	william trattler	Principal Investigator	trattler	william	william trattler
NCT01193504	carlos buznego	Sub-Investigator	buznego	carlos	carlos buznego
NCT01193504	william trattler	Principal Investigator	trattler	william	william trattler
NCT01194063	lynn m iwamoto	Principal Investigator	iwamoto	lynn	lynn m iwamoto
NCT01196936	anne h. blaes	Principal Investigator	blaes	anne	anne h. blaes
NCT01196936	smita bhatia	Principal Investigator	bhatia	smita	smita bhatia
NCT01198210	marzieh beigom khezri	Principal Investigator	khezri	marzieh	marzieh beigom khezri
NCT01199380	laura macpherson	Principal Investigator	macpherson	laura	laura macpherson
NCT01203020	aaron cumpston	Sub-Investigator	cumpston	aaron	aaron cumpston
NCT01203020	michael craig	Sub-Investigator	craig	michael	michael craig
NCT01206465	jean l. grem	Principal Investigator	grem	jean	jean l. grem
NCT01206530	peter o'dwyer	Principal Investigator	o'dwyer	peter	peter o'dwyer
NCT01206530	ravi amaravadi	Sub-Investigator	amaravadi	ravi	ravi amaravadi
NCT01208662	adam d cohen	Principal Investigator	cohen	adam	adam d cohen
NCT01208662	amrita krishnan	Principal Investigator	krishnan	amrita	amrita krishnan
NCT01208662	daniel couriel	Principal Investigator	couriel	daniel	daniel couriel
NCT01208662	david avigan	Principal Investigator	avigan	david	david avigan
NCT01208662	david hurd	Principal Investigator	hurd	david	david hurd
NCT01208662	emma scott	Principal Investigator	scott	emma	emma scott
NCT01208662	hani hassoun	Principal Investigator	hassoun	hani	hani hassoun
NCT01208662	jeffrey zonder	Principal Investigator	zonder	jeffrey	jeffrey zonder
NCT01208662	michael wang	Principal Investigator	wang	michael	michael wang
NCT01208662	michaela liedtke	Principal Investigator	liedtke	michaela	michaela liedtke
NCT01208662	myron czuczman	Principal Investigator	czuczman	myron	myron czuczman
NCT01208662	noopur raje	Principal Investigator	raje	noopur	noopur raje
NCT01208662	paul richardson	Principal Investigator	richardson	paul	paul richardson
NCT01208662	peter voorhees	Principal Investigator	voorhees	peter	peter voorhees
NCT01208662	sagar lonial	Principal Investigator	lonial	sagar	sagar lonial
NCT01208662	sundar jagannath	Principal Investigator	jagannath	sundar	sundar jagannath
NCT01208662	william bensinger	Principal Investigator	bensinger	william	william bensinger
NCT01208662	yvonne efebera	Principal Investigator	efebera	yvonne	yvonne efebera
NCT01208974	cristiane takita	Principal Investigator	takita	cristiane	cristiane takita
NCT01210352	todd kirby	Study Director	kirby	todd	todd kirby
NCT01211522	ivor s douglas	Principal Investigator	douglas	ivor	ivor s douglas
NCT01211522	michelle ng gong	Principal Investigator	gong	michelle	michelle ng gong
NCT01212588	alan breier	Principal Investigator	breier	alan	alan breier
NCT01212588	michael francis	Sub-Investigator	francis	michael	michael francis
NCT01215877	dean f bajorin	Principal Investigator	bajorin	dean	dean f bajorin
NCT01215877	jean hoffman-censits	Principal Investigator	hoffman-censits	jean	jean hoffman-censits
NCT01216176	joyce slingerland	Principal Investigator	slingerland	joyce	joyce slingerland
NCT01216683	andrew m. evens	Principal Investigator	evens	andrew	andrew m. evens
NCT01216904	james boyd	Principal Investigator	boyd	james	james boyd
NCT01216904	james boyd	Principal Investigator	boyd	james	james boyd
NCT01220531	m. louise markert	Principal Investigator	markert	m.	m. louise markert
NCT01220531	m. louise markert	Principal Investigator	markert	m.	m. louise markert
NCT01220687	kris sekar	Principal Investigator	sekar	kris	kris sekar
NCT01221246	arbi g ohanian	Principal Investigator	ohanian	arbi	arbi g ohanian
NCT01221246	david brown	Principal Investigator	brown	david	david brown
NCT01221246	sidney starkman	Principal Investigator	starkman	sidney	sidney starkman
NCT01221870	andrew d seidman	Principal Investigator	seidman	andrew	andrew d seidman
NCT01221870	joyce o'shaughnessy	Principal Investigator	o'shaughnessy	joyce	joyce o'shaughnessy
NCT01226316	justin lindemann	Study Director	lindemann	justin	justin lindemann
NCT01227967	john beigel	Study Chair	beigel	john	john beigel
NCT01227967	john treanor	Study Chair	treanor	john	john treanor
NCT01229319	gary s goldenberg	Principal Investigator	goldenberg	gary	gary s goldenberg
NCT01230411	stephen d. silberstein	Principal Investigator	silberstein	stephen	stephen d. silberstein
NCT01230931	william h harvin	Principal Investigator	harvin	william	william h harvin
NCT01234649	karen e elkind-hirsch	Principal Investigator	elkind-hirsch	karen	karen e elkind-hirsch
NCT01234649	karen elkind-hirsch	Principal Investigator	elkind-hirsch	karen	karen elkind-hirsch
NCT01234649	martha paterson	Sub-Investigator	paterson	martha	martha paterson
NCT01235793	jeremy rudnick	Sub-Investigator	rudnick	jeremy	jeremy rudnick
NCT01235793	michael lill	Principal Investigator	lill	michael	michael lill
NCT01235793	surasak phuphanich	Sub-Investigator	phuphanich	surasak	surasak phuphanich
NCT01237041	jack a yanovski	Principal Investigator	yanovski	jack	jack a yanovski
NCT01239095	richard l whelan	Principal Investigator	whelan	richard	richard l whelan
NCT01239095	richard l whelan	Principal Investigator	whelan	richard	richard l whelan
NCT01239134	henry koon	Principal Investigator	koon	henry	henry koon
NCT01239134	jedd wolchok	Principal Investigator	wolchok	jedd	jedd wolchok
NCT01239368	daniel h fowler	Principal Investigator	fowler	daniel	daniel h fowler
NCT01241708	michele donato	Principal Investigator	donato	michele	michele donato
NCT01241708	michele donato	Principal Investigator	donato	michele	michele donato
NCT01241864	piotr witkowski	Principal Investigator	witkowski	piotr	piotr witkowski
NCT01246063	ravi vij	Principal Investigator	vij	ravi	ravi vij
NCT01247090	anjali ganda	Principal Investigator	ganda	anjali	anjali ganda
NCT01247961	bechien u wu	Principal Investigator	wu	bechien	bechien u wu
NCT01248117	gregg t kokame	Principal Investigator	kokame	gregg	gregg t kokame
NCT01248117	gregg t kokame	Principal Investigator	kokame	gregg	gregg t kokame
NCT01248208	susan laubach	Sub-Investigator	laubach	susan	susan laubach
NCT01248247	vali papadimitrakopoulou	Principal Investigator	papadimitrakopoulou	vali	vali papadimitrakopoulou
NCT01248247	vali papadimitrakopoulou	Principal Investigator	papadimitrakopoulou	vali	vali papadimitrakopoulou
NCT01251263	patricia j sulak	Principal Investigator	sulak	patricia	patricia j sulak
NCT01254877	mary e mccaul	Principal Investigator	mccaul	mary	mary e mccaul
NCT01255774	richard b rosen	Principal Investigator	rosen	richard	richard b rosen
NCT01256879	james polli	Principal Investigator	polli	james	james polli
NCT01256879	james polli	Principal Investigator	polli	james	james polli
NCT01257828	michael fehlings	Principal Investigator	fehlings	michael	michael fehlings
NCT01259817	john mascarenhas	Principal Investigator	mascarenhas	john	john mascarenhas
NCT01259817	craig kessler	Principal Investigator	kessler	craig	craig kessler
NCT01259817	damiano rondelli	Principal Investigator	rondelli	damiano	damiano rondelli
NCT01259817	david liebowitz	Principal Investigator	liebowitz	david	david liebowitz
NCT01259817	ellen ritchie	Principal Investigator	ritchie	ellen	ellen ritchie
NCT01259817	raajit rampal	Principal Investigator	rampal	raajit	raajit rampal
NCT01259817	richard t silver	Principal Investigator	silver	richard	richard t silver
NCT01259817	ronald hoffman	Principal Investigator	hoffman	ronald	ronald hoffman
NCT01259856	ronald hoffman	Study Chair	hoffman	ronald	ronald hoffman
NCT01259856	jason gotlib	Principal Investigator	gotlib	jason	jason gotlib
NCT01259856	john mascarenhas	Sub-Investigator	mascarenhas	john	john mascarenhas
NCT01259856	ruben mesa	Study Chair	mesa	ruben	ruben mesa
NCT01260649	cristina cusin	Principal Investigator	cusin	cristina	cristina cusin
NCT01261728	jonathan coleman	Principal Investigator	coleman	jonathan	jonathan coleman
NCT01262664	amado zurita	Principal Investigator	zurita	amado	amado zurita
NCT01265017	lois jovanovic	Principal Investigator	jovanovic	lois	lois jovanovic
NCT01265017	kristin castorino	Sub-Investigator	castorino	kristin	kristin castorino
NCT01265017	lois jovanovic	Principal Investigator	jovanovic	lois	lois jovanovic
NCT01265030	aaron r weiss	Principal Investigator	weiss	aaron	aaron r weiss
NCT01265030	douglas hawkins	Principal Investigator	hawkins	douglas	douglas hawkins
NCT01265849	haythem ali	Principal Investigator	ali	haythem	haythem ali
NCT01265849	krishna rao	Principal Investigator	rao	krishna	krishna rao
NCT01266057	filip janku	Principal Investigator	janku	filip	filip janku
NCT01266057	filip janku	Principal Investigator	janku	filip	filip janku
NCT01266291	john pollard	Principal Investigator	pollard	john	john pollard
NCT01267448	ambika babu	Principal Investigator	babu	ambika	ambika babu
NCT01267864	benjamin w friedman	Principal Investigator	friedman	benjamin	benjamin w friedman
NCT01269034	rubina a heptulla	Principal Investigator	heptulla	rubina	rubina a heptulla
NCT01269034	rubina a heptulla	Principal Investigator	heptulla	rubina	rubina a heptulla
NCT01269853	john boockvar	Principal Investigator	boockvar	john	john boockvar
NCT01269853	john boockvar	Principal Investigator	boockvar	john	john boockvar
NCT01270724	girish dhall	Principal Investigator	dhall	girish	girish dhall
NCT01272037	julie r. gralow	Principal Investigator	gralow	julie	julie r. gralow
NCT01273207	nicole j gormley	Principal Investigator	gormley	nicole	nicole j gormley
NCT01274377	nelson chao	Principal Investigator	chao	nelson	nelson chao
NCT01274377	cristina gasparetto	Sub-Investigator	gasparetto	cristina	cristina gasparetto
NCT01274377	david rizzieri	Sub-Investigator	rizzieri	david	david rizzieri
NCT01274377	gwynn long	Sub-Investigator	long	gwynn	gwynn long
NCT01274377	keith sullivan	Sub-Investigator	sullivan	keith	keith sullivan
NCT01274377	mitchell horwitz	Sub-Investigator	horwitz	mitchell	mitchell horwitz
NCT01274377	nelson chao	Principal Investigator	chao	nelson	nelson chao
NCT01275339	brian r. lindman	Principal Investigator	lindman	brian	brian r. lindman
NCT01275365	shalender bhasin	Principal Investigator	bhasin	shalender	shalender bhasin
NCT01275365	caroline apovian	Principal Investigator	apovian	caroline	caroline apovian
NCT01275365	shehzad basaria	Sub-Investigator	basaria	shehzad	shehzad basaria
NCT01281956	william h theodore	Principal Investigator	theodore	william	william h theodore
NCT01282502	theodore s hong	Principal Investigator	hong	theodore	theodore s hong
NCT01282502	harvey mamon	Principal Investigator	mamon	harvey	harvey mamon
NCT01282502	theodore s hong	Principal Investigator	hong	theodore	theodore s hong
NCT01288807	tobias moeller-bertram	Principal Investigator	moeller-bertram	tobias	tobias moeller-bertram
NCT01289457	elias jabbour	Principal Investigator	jabbour	elias	elias jabbour
NCT01289457	elias jabbour	Principal Investigator	jabbour	elias	elias jabbour
NCT01291069	shaji c. menon	Principal Investigator	menon	shaji	shaji c. menon
NCT01294176	vijayshree yadav	Principal Investigator	yadav	vijayshree	vijayshree yadav
NCT01296243	justine y bruce	Principal Investigator	bruce	justine	justine y bruce
NCT01296243	maha hussain	Principal Investigator	hussain	maha	maha hussain
NCT01297764	david siegel	Principal Investigator	siegel	david	david siegel
NCT01298999	julian a abrams	Principal Investigator	abrams	julian	julian a abrams
NCT01299870	timothy welty	Principal Investigator	welty	timothy	timothy welty
NCT01300962	elizabeth c dees	Principal Investigator	dees	elizabeth	elizabeth c dees
NCT01301183	anne klibanski	Principal Investigator	klibanski	anne	anne klibanski
NCT01301183	anne klibanski	Principal Investigator	klibanski	anne	anne klibanski
NCT01301391	anna petroccione	Study Director	petroccione	anna	anna petroccione
NCT01301391	arun rajan	Principal Investigator	rajan	arun	arun rajan
NCT01301391	giuseppe giaccone	Principal Investigator	giaccone	giuseppe	giuseppe giaccone
NCT01301586	joshua m berlin	Principal Investigator	berlin	joshua	joshua m berlin
NCT01301586	joshua m berlin	Principal Investigator	berlin	joshua	joshua m berlin
NCT01302847	andrew wiznia	Study Chair	wiznia	andrew	andrew wiznia
NCT01302964	christopher j. mcdougle	Principal Investigator	mcdougle	christopher	christopher j. mcdougle
NCT01302964	christopher j mcdougle	Principal Investigator	mcdougle	christopher	christopher j mcdougle
NCT01303341	janice m. mehnert	Principal Investigator	mehnert	janice	janice m. mehnert
NCT01304485	fabio almeida	Principal Investigator	almeida	fabio	fabio almeida
NCT01305941	carey k anders	Principal Investigator	anders	carey	carey k anders
NCT01306019	suk s de ravin	Principal Investigator	ravin	suk	suk s de ravin
NCT01306058	tim f greten	Principal Investigator	greten	tim	tim f greten
NCT01311895	andrew k chang	Principal Investigator	chang	andrew	andrew k chang
NCT01312857	nancy kemeny	Principal Investigator	kemeny	nancy	nancy kemeny
NCT01313897	frits van rhee	Principal Investigator	rhee	frits	frits van rhee
NCT01316523	joseph tuscano	Principal Investigator	tuscano	joseph	joseph tuscano
NCT01317875	mark jones	Study Director	jones	mark	mark jones
NCT01318811	thomas a golper	Principal Investigator	golper	thomas	thomas a golper
NCT01321437	john p. fruehauf	Principal Investigator	fruehauf	john	john p. fruehauf
NCT01321541	charles farber	Principal Investigator	farber	charles	charles farber
NCT01321541	manuel modiano	Principal Investigator	modiano	manuel	manuel modiano
NCT01321541	nashat gabrail	Principal Investigator	gabrail	nashat	nashat gabrail
NCT01323517	charlotte ariyan	Principal Investigator	ariyan	charlotte	charlotte ariyan
NCT01324180	adam levy	Sub-Investigator	levy	adam	adam levy
NCT01324180	amy a. smith	Sub-Investigator	smith	amy	amy a. smith
NCT01324180	damon reed	Principal Investigator	reed	damon	damon reed
NCT01324180	eric sandler	Sub-Investigator	sandler	eric	eric sandler
NCT01324180	gregory hale	Principal Investigator	hale	gregory	gregory hale
NCT01324180	julio barredo	Principal Investigator	barredo	julio	julio barredo
NCT01324180	peter cole	Sub-Investigator	cole	peter	peter cole
NCT01324180	richard gorlick	Sub-Investigator	gorlick	richard	richard gorlick
NCT01324180	scott bradfield	Principal Investigator	bradfield	scott	scott bradfield
NCT01324180	stacie stapleton	Sub-Investigator	stapleton	stacie	stacie stapleton
NCT01324180	william slayton	Principal Investigator	slayton	william	william slayton
NCT01325298	robert l epstein	Principal Investigator	epstein	robert	robert l epstein
NCT01325441	derek jonker	Principal Investigator	jonker	derek	derek jonker
NCT01326104	duane mitchell	Principal Investigator	mitchell	duane	duane mitchell
NCT01326104	duane mitchell	Principal Investigator	mitchell	duane	duane mitchell
NCT01326104	eugene hwang	Principal Investigator	hwang	eugene	eugene hwang
NCT01328808	john van den anker	Principal Investigator	anker	john	john van den anker
NCT01329406	stephen l. wright	Principal Investigator	wright	stephen	stephen l. wright
NCT01331018	hans-peter kiem	Principal Investigator	kiem	hans-peter	hans-peter kiem
NCT01332799	roberto s kalil	Principal Investigator	kalil	roberto	roberto s kalil
NCT01335893	sunil singhal	Principal Investigator	singhal	sunil	sunil singhal
NCT01335893	sunil singhal	Principal Investigator	singhal	sunil	sunil singhal
NCT01337245	leslie boyer	Study Director	boyer	leslie	leslie boyer
NCT01337245	leslie boyer	Principal Investigator	boyer	leslie	leslie boyer
NCT01338987	ronald e gress	Principal Investigator	gress	ronald	ronald e gress
NCT01340885	jau-shin lou	Principal Investigator	lou	jau-shin	jau-shin lou
NCT01341080	deborah a hall	Principal Investigator	hall	deborah	deborah a hall
NCT01343043	sandra d'angelo	Study Chair	d'angelo	sandra	sandra d'angelo
NCT01343043	john glod	Principal Investigator	glod	john	john glod
NCT01343043	sandra d'angelo	Principal Investigator	d'angelo	sandra	sandra d'angelo
NCT01345136	marco giovannini	Principal Investigator	giovannini	marco	marco giovannini
NCT01346137	cristiÄ‚Â¡n jesam	Principal Investigator	jesam	cristiÄ‚Â¡n	cristiÄ‚Â¡n jesam
NCT01347762	kevin p hill	Principal Investigator	hill	kevin	kevin p hill
NCT01347762	kevin p hill	Principal Investigator	hill	kevin	kevin p hill
NCT01348009	sun young rha	Principal Investigator	rha	sun	sun young rha
NCT01348490	peter langmuir	Study Director	langmuir	peter	peter langmuir
NCT01349101	dolores grosso	Sub-Investigator	grosso	dolores	dolores grosso
NCT01349101	joanne filicko-o'hara	Sub-Investigator	filicko-o'hara	joanne	joanne filicko-o'hara
NCT01349101	john l wagner	Principal Investigator	wagner	john	john l wagner
NCT01349101	manish sharma	Sub-Investigator	sharma	manish	manish sharma
NCT01349101	maria werner-wasik	Sub-Investigator	werner-wasik	maria	maria werner-wasik
NCT01349101	mark weiss	Sub-Investigator	weiss	mark	mark weiss
NCT01349101	matthew carabasi	Sub-Investigator	carabasi	matthew	matthew carabasi
NCT01349101	neal flomenberg	Sub-Investigator	flomenberg	neal	neal flomenberg
NCT01350401	harriet kluger	Principal Investigator	kluger	harriet	harriet kluger
NCT01351753	william g haynes	Principal Investigator	haynes	william	william g haynes
NCT01352182	jennifer m. kaplan	Principal Investigator	kaplan	jennifer	jennifer m. kaplan
NCT01352650	gail roboz	Principal Investigator	roboz	gail	gail roboz
NCT01352650	gail roboz	Principal Investigator	roboz	gail	gail roboz
NCT01353313	michele c walsh	Principal Investigator	walsh	michele	michele c walsh
NCT01353313	abbot r laptook	Principal Investigator	laptook	abbot	abbot r laptook
NCT01353313	abbot r. laptook	Principal Investigator	laptook	abbot	abbot r. laptook
NCT01353313	abhik das	Principal Investigator	das	abhik	abhik das
NCT01353313	barbara j stoll	Principal Investigator	stoll	barbara	barbara j stoll
NCT01353313	barbara j. stoll	Principal Investigator	stoll	barbara	barbara j. stoll
NCT01353313	barbara schmidt	Principal Investigator	schmidt	barbara	barbara schmidt
NCT01353313	brenda b poindexter	Principal Investigator	poindexter	brenda	brenda b poindexter
NCT01353313	c. michael cotten	Sub-Investigator	cotten	c.	c. michael cotten
NCT01353313	carl t d'angio	Principal Investigator	d'angio	carl	carl t d'angio
NCT01353313	edward f bell	Principal Investigator	bell	edward	edward f bell
NCT01353313	edward f. bell	Principal Investigator	bell	edward	edward f. bell
NCT01353313	kathleen a kennedy	Principal Investigator	kennedy	kathleen	kathleen a kennedy
NCT01353313	kathleen a. kennedy	Principal Investigator	kennedy	kathleen	kathleen a. kennedy
NCT01353313	krisa p van meurs	Principal Investigator	meurs	krisa	krisa p van meurs
NCT01353313	krisa p. van meurs	Principal Investigator	meurs	krisa	krisa p. van meurs
NCT01353313	kristi l watterberg	Study Chair	watterberg	kristi	kristi l watterberg
NCT01353313	kristi l. watterberg	Principal Investigator	watterberg	kristi	kristi l. watterberg
NCT01353313	kurt schibler	Principal Investigator	schibler	kurt	kurt schibler
NCT01353313	leif nelin	Principal Investigator	nelin	leif	leif nelin
NCT01353313	michele c. walsh	Principal Investigator	walsh	michele	michele c. walsh
NCT01353313	pablo j sanchez	Principal Investigator	sanchez	pablo	pablo j sanchez
NCT01353313	ronald n. goldberg	Principal Investigator	goldberg	ronald	ronald n. goldberg
NCT01353313	seetha shankaran	Principal Investigator	shankaran	seetha	seetha shankaran
NCT01353313	uday devaskar	Principal Investigator	devaskar	uday	uday devaskar
NCT01353313	waldemar a carlo	Principal Investigator	carlo	waldemar	waldemar a carlo
NCT01353313	waldemar a. carlo	Principal Investigator	carlo	waldemar	waldemar a. carlo
NCT01353313	william truog	Principal Investigator	truog	william	william truog
NCT01354964	preeti kishore	Principal Investigator	kishore	preeti	preeti kishore
NCT01357317	csaba p. kovesdy	Principal Investigator	kovesdy	csaba	csaba p. kovesdy
NCT01357317	csaba p. kovesdy	Principal Investigator	kovesdy	csaba	csaba p. kovesdy
NCT01362595	adrianna vlachos	Principal Investigator	vlachos	adrianna	adrianna vlachos
NCT01362595	ellis neufeld	Sub-Investigator	neufeld	ellis	ellis neufeld
NCT01362803	brigitte c widemann	Principal Investigator	widemann	brigitte	brigitte c widemann
NCT01364155	linda morrow	Principal Investigator	morrow	linda	linda morrow
NCT01364467	kelley dodson	Principal Investigator	dodson	kelley	kelley dodson
NCT01367002	alessandro santin	Principal Investigator	santin	alessandro	alessandro santin
NCT01367002	david o'malley	Principal Investigator	o'malley	david	david o'malley
NCT01367002	gottfried konecny	Principal Investigator	konecny	gottfried	gottfried konecny
NCT01367002	peter rose	Principal Investigator	rose	peter	peter rose
NCT01367444	richard weleber	Principal Investigator	weleber	richard	richard weleber
NCT01369069	jose i suarez	Principal Investigator	suarez	jose	jose i suarez
NCT01369069	karen c johnston	Principal Investigator	johnston	karen	karen c johnston
NCT01369069	lori shutter	Principal Investigator	shutter	lori	lori shutter
NCT01369069	opeolu adeoye	Principal Investigator	adeoye	opeolu	opeolu adeoye
NCT01370408	scott r solomon	Principal Investigator	solomon	scott	scott r solomon
NCT01370408	asad bashey	Sub-Investigator	bashey	asad	asad bashey
NCT01370408	h. kent holland	Sub-Investigator	holland	h.	h. kent holland
NCT01371630	hagop kantarjian	Principal Investigator	kantarjian	hagop	hagop kantarjian
NCT01371981	richard aplenc	Principal Investigator	aplenc	richard	richard aplenc
NCT01376778	uma reddy	Study Director	reddy	uma	uma reddy
NCT01376778	alan t tita	Principal Investigator	tita	alan	alan t tita
NCT01376778	brian casey	Principal Investigator	casey	brian	brian casey
NCT01376778	elizabeth thom	Principal Investigator	thom	elizabeth	elizabeth thom
NCT01376778	geeta swamy	Principal Investigator	swamy	geeta	geeta swamy
NCT01376778	william grobman	Principal Investigator	grobman	william	william grobman
NCT01377610	adam bisaga	Principal Investigator	bisaga	adam	adam bisaga
NCT01377610	adam bisaga	Principal Investigator	bisaga	adam	adam bisaga
NCT01379469	alejandro hoberman	Sub-Investigator	hoberman	alejandro	alejandro hoberman
NCT01379469	andrew chu	Sub-Investigator	chu	andrew	andrew chu
NCT01379573	jill p. buyon	Principal Investigator	buyon	jill	jill p. buyon
NCT01381926	amy warriner	Principal Investigator	warriner	amy	amy warriner
NCT01382069	christina wang	Principal Investigator	wang	christina	christina wang
NCT01382069	john amory	Sub-Investigator	amory	john	john amory
NCT01382069	ronald swerdloff	Sub-Investigator	swerdloff	ronald	ronald swerdloff
NCT01382069	stephanie page	Principal Investigator	page	stephanie	stephanie page
NCT01383538	andrew ko	Principal Investigator	ko	andrew	andrew ko
NCT01383538	andrew ko	Principal Investigator	ko	andrew	andrew ko
NCT01383538	hedy kindler	Sub-Investigator	kindler	hedy	hedy kindler
NCT01383538	noelle loconte	Sub-Investigator	loconte	noelle	noelle loconte
NCT01384513	dolores grosso	Principal Investigator	grosso	dolores	dolores grosso
NCT01384513	wenyin shi	Sub-Investigator	shi	wenyin	wenyin shi
NCT01386073	jay pepose	Principal Investigator	pepose	jay	jay pepose
NCT01386073	mitch jackson	Principal Investigator	jackson	mitch	mitch jackson
NCT01386255	samuel nurko	Principal Investigator	nurko	samuel	samuel nurko
NCT01386736	maria vogiatzi	Principal Investigator	vogiatzi	maria	maria vogiatzi
NCT01389024	janet kwiatkowski	Principal Investigator	kwiatkowski	janet	janet kwiatkowski
NCT01389583	li-tzong chen	Principal Investigator	chen	li-tzong	li-tzong chen
NCT01389583	ann-lii cheng	Sub-Investigator	cheng	ann-lii	ann-lii cheng
NCT01389583	ruey-kuen hsieh	Sub-Investigator	hsieh	ruey-kuen	ruey-kuen hsieh
NCT01389583	yu-lin lin	Sub-Investigator	lin	yu-lin	yu-lin lin
NCT01391143	geoffrey shapiro	Principal Investigator	shapiro	geoffrey	geoffrey shapiro
NCT01391143	howard burris	Principal Investigator	burris	howard	howard burris
NCT01391143	jeffrey weber	Principal Investigator	weber	jeffrey	jeffrey weber
NCT01391143	keith flaherty	Principal Investigator	flaherty	keith	keith flaherty
NCT01391143	roger cohen	Principal Investigator	cohen	roger	roger cohen
NCT01391143	russell szmulewitz	Principal Investigator	szmulewitz	russell	russell szmulewitz
NCT01391793	nader shaikh	Principal Investigator	shaikh	nader	nader shaikh
NCT01393457	frederick g moeller	Sub-Investigator	moeller	frederick	frederick g moeller
NCT01393509	john gerecitano	Principal Investigator	gerecitano	john	john gerecitano
NCT01395030	sandi kwee	Principal Investigator	kwee	sandi	sandi kwee
NCT01396486	janet wozniak	Principal Investigator	wozniak	janet	janet wozniak
NCT01397695	terence davidson	Principal Investigator	davidson	terence	terence davidson
NCT01397734	david e avigan	Principal Investigator	avigan	david	david e avigan
NCT01397734	jacalyn rosenblatt	Sub-Investigator	rosenblatt	jacalyn	jacalyn rosenblatt
NCT01397734	katarina luptakova	Sub-Investigator	luptakova	katarina	katarina luptakova
NCT01399918	darren feldman	Principal Investigator	feldman	darren	darren feldman
NCT01399918	darren feldman	Principal Investigator	feldman	darren	darren feldman
NCT01402375	andrew chang	Principal Investigator	chang	andrew	andrew chang
NCT01403389	bernd schroppel	Principal Investigator	schroppel	bernd	bernd schroppel
NCT01407263	andrew vickers	Principal Investigator	vickers	andrew	andrew vickers
NCT01408563	karen ballen	Principal Investigator	ballen	karen	karen ballen
NCT01408563	corey cutler	Principal Investigator	cutler	corey	corey cutler
NCT01408563	karen ballen	Principal Investigator	ballen	karen	karen ballen
NCT01409915	huntington potter	Principal Investigator	potter	huntington	huntington potter
NCT01409993	nancy j brown	Principal Investigator	brown	nancy	nancy j brown
NCT01413178	muzaffar h. qazilbash	Principal Investigator	qazilbash	muzaffar	muzaffar h. qazilbash
NCT01413620	david n herndon	Study Director	herndon	david	david n herndon
NCT01413620	jong o lee	Principal Investigator	lee	jong	jong o lee
NCT01414426	jonas de souza	Principal Investigator	souza	jonas	jonas de souza
NCT01414426	jonas de souza	Principal Investigator	souza	jonas	jonas de souza
NCT01415752	mitchell r. smith	Principal Investigator	smith	mitchell	mitchell r. smith
NCT01415882	shaji k. kumar	Principal Investigator	kumar	shaji	shaji k. kumar
NCT01416831	brendan curti	Principal Investigator	curti	brendan	brendan curti
NCT01416831	bernard fox	Sub-Investigator	fox	bernard	bernard fox
NCT01416831	rachel sanborn	Sub-Investigator	sanborn	rachel	rachel sanborn
NCT01416831	rui li	Sub-Investigator	li	rui	rui li
NCT01416831	todd crocenzi	Sub-Investigator	crocenzi	todd	todd crocenzi
NCT01417546	james l gulley	Principal Investigator	gulley	james	james l gulley
NCT01417806	niramol savaraj	Principal Investigator	savaraj	niramol	niramol savaraj
NCT01419535	lynnette k nieman	Principal Investigator	nieman	lynnette	lynnette k nieman
NCT01419730	luke j peppone	Principal Investigator	peppone	luke	luke j peppone
NCT01419834	ellen basu	Principal Investigator	basu	ellen	ellen basu
NCT01420627	neena kapoor	Principal Investigator	kapoor	neena	neena kapoor
NCT01421017	sylvia adams	Principal Investigator	adams	sylvia	sylvia adams
NCT01421017	francisco esteva	Sub-Investigator	esteva	francisco	francisco esteva
NCT01421017	franco muggia	Sub-Investigator	muggia	franco	franco muggia
NCT01421017	nelly huppert	Sub-Investigator	huppert	nelly	nelly huppert
NCT01421017	silvia formenti	Principal Investigator	formenti	silvia	silvia formenti
NCT01421017	sylvia adams	Principal Investigator	adams	sylvia	sylvia adams
NCT01422785	joshua zeichner	Principal Investigator	zeichner	joshua	joshua zeichner
NCT01426542	mark a underwood	Principal Investigator	underwood	mark	mark a underwood
NCT01428596	margaret fischl	Study Director	fischl	margaret	margaret fischl
NCT01430390	kevin curran	Principal Investigator	curran	kevin	kevin curran
NCT01430455	patrick j mcgrath	Sub-Investigator	mcgrath	patrick	patrick j mcgrath
NCT01431105	jane c burns	Principal Investigator	burns	jane	jane c burns
NCT01431105	jane c burns	Principal Investigator	burns	jane	jane c burns
NCT01431209	julie m vose	Principal Investigator	vose	julie	julie m vose
NCT01431209	julie vose	Principal Investigator	vose	julie	julie vose
NCT01431209	thomas witzig	Principal Investigator	witzig	thomas	thomas witzig
NCT01431209	yasuhiro oki	Principal Investigator	oki	yasuhiro	yasuhiro oki
NCT01431313	marc a. simon	Principal Investigator	simon	marc	marc a. simon
NCT01433289	christina l nance	Principal Investigator	nance	christina	christina l nance
NCT01433757	irene malaty	Principal Investigator	malaty	irene	irene malaty
NCT01433965	mehrdad abedi	Principal Investigator	abedi	mehrdad	mehrdad abedi
NCT01433965	mehrdad abedi	Principal Investigator	abedi	mehrdad	mehrdad abedi
NCT01435018	beatriz grinsztejn	Principal Investigator	grinsztejn	beatriz	beatriz grinsztejn
NCT01435018	james hakim	Principal Investigator	hakim	james	james hakim
NCT01435018	johnstone kumwenda	Principal Investigator	kumwenda	johnstone	johnstone kumwenda
NCT01438034	stephanie b seminara	Principal Investigator	seminara	stephanie	stephanie b seminara
NCT01439750	jeffrey j pu	Principal Investigator	pu	jeffrey	jeffrey j pu
NCT01440803	elizabeth shane	Principal Investigator	shane	elizabeth	elizabeth shane
NCT01440803	adi cohen	Sub-Investigator	cohen	adi	adi cohen
NCT01440803	elizabeth shane	Principal Investigator	shane	elizabeth	elizabeth shane
NCT01440803	emily m stein	Sub-Investigator	stein	emily	emily m stein
NCT01446016	jenny chang	Principal Investigator	chang	jenny	jenny chang
NCT01450826	mary lou affronti	Principal Investigator	affronti	mary	mary lou affronti
NCT01450826	katherine b peters	Principal Investigator	peters	katherine	katherine b peters
NCT01450826	mary lou affronti	Principal Investigator	affronti	mary	mary lou affronti
NCT01451515	hiroto inaba	Principal Investigator	inaba	hiroto	hiroto inaba
NCT01451515	hiroto inaba	Principal Investigator	inaba	hiroto	hiroto inaba
NCT01451736	keith h nuechterlein	Principal Investigator	nuechterlein	keith	keith h nuechterlein
NCT01452412	thomas hostetter	Principal Investigator	hostetter	thomas	thomas hostetter
NCT01452412	thomas hostetter	Principal Investigator	hostetter	thomas	thomas hostetter
NCT01453101	david siegel	Sub-Investigator	siegel	david	david siegel
NCT01453101	scott d rowley	Sub-Investigator	rowley	scott	scott d rowley
NCT01455051	christelle ferra	Principal Investigator	ferra	christelle	christelle ferra
NCT01456013	catalin toma	Principal Investigator	toma	catalin	catalin toma
NCT01456013	massoud leesar	Principal Investigator	leesar	massoud	massoud leesar
NCT01456013	paul gordon	Principal Investigator	gordon	paul	paul gordon
NCT01456013	roxana mehran	Principal Investigator	mehran	roxana	roxana mehran
NCT01457118	ivan gergel	Study Director	gergel	ivan	ivan gergel
NCT01457118	anthony el-khoueiry	Principal Investigator	el-khoueiry	anthony	anthony el-khoueiry
NCT01457118	pamela munster	Principal Investigator	munster	pamela	pamela munster
NCT01457352	shravanti bhowmik	Study Director	bhowmik	shravanti	shravanti bhowmik
NCT01458366	mark weiss	Principal Investigator	weiss	mark	mark weiss
NCT01458405	amit patel	Principal Investigator	patel	amit	amit patel
NCT01458405	dean kereiakes	Principal Investigator	kereiakes	dean	dean kereiakes
NCT01458405	jay traverse	Principal Investigator	traverse	jay	jay traverse
NCT01459107	w. p. andrew lee	Principal Investigator	lee	w.	w. p. andrew lee
NCT01459237	prashant chittiboina	Principal Investigator	chittiboina	prashant	prashant chittiboina
NCT01459666	joel l cohen	Principal Investigator	cohen	joel	joel l cohen
NCT01459666	margaret mann	Principal Investigator	mann	margaret	margaret mann
NCT01460628	hadine joffe	Principal Investigator	joffe	hadine	hadine joffe
NCT01460654	benjamin z leder	Principal Investigator	leder	benjamin	benjamin z leder
NCT01461837	mitchell s cairo	Principal Investigator	cairo	mitchell	mitchell s cairo
NCT01461837	mitchell s cairo	Principal Investigator	cairo	mitchell	mitchell s cairo
NCT01461837	shalini shenoy	Principal Investigator	shenoy	shalini	shalini shenoy
NCT01462630	margaret von mehren	Principal Investigator	mehren	margaret	margaret von mehren
NCT01464034	jatin shah	Principal Investigator	shah	jatin	jatin shah
NCT01464034	brian gm durie	Principal Investigator	durie	brian	brian gm durie
NCT01464034	jatin shah	Principal Investigator	shah	jatin	jatin shah
NCT01464034	jonathan kaufman	Principal Investigator	kaufman	jonathan	jonathan kaufman
NCT01464268	peter s hersh	Principal Investigator	hersh	peter	peter s hersh
NCT01465191	richard m smiley	Principal Investigator	smiley	richard	richard m smiley
NCT01465334	jennifer r brown	Principal Investigator	brown	jennifer	jennifer r brown
NCT01466114	rhonda voskuhl	Principal Investigator	voskuhl	rhonda	rhonda voskuhl
NCT01466114	barbara giesser	Sub-Investigator	giesser	barbara	barbara giesser
NCT01466114	corey ford	Principal Investigator	ford	corey	corey ford
NCT01466114	dina jacobs	Principal Investigator	jacobs	dina	dina jacobs
NCT01466205	larry j siever	Principal Investigator	siever	larry	larry j siever
NCT01466686	jaishri blakeley	Sub-Investigator	blakeley	jaishri	jaishri blakeley
NCT01466686	kristin redmond	Principal Investigator	redmond	kristin	kristin redmond
NCT01466686	matthias holdhoff	Sub-Investigator	holdhoff	matthias	matthias holdhoff
NCT01467466	steven d. weisbord	Study Chair	weisbord	steven	steven d. weisbord
NCT01470027	claire henchcliffe	Sub-Investigator	henchcliffe	claire	claire henchcliffe
NCT01470027	dikoma c. shungu	Principal Investigator	shungu	dikoma	dikoma c. shungu
NCT01470209	taofeek owonikoko	Principal Investigator	owonikoko	taofeek	taofeek owonikoko
NCT01471067	elizabeth shpall	Principal Investigator	shpall	elizabeth	elizabeth shpall
NCT01471106	banu arun	Principal Investigator	arun	banu	banu arun
NCT01471964	hossein borghaei	Principal Investigator	borghaei	hossein	hossein borghaei
NCT01471964	hossein borghaei	Principal Investigator	borghaei	hossein	hossein borghaei
NCT01472796	john m flack	Principal Investigator	flack	john	john m flack
NCT01474395	joshua t kantrowitz	Principal Investigator	kantrowitz	joshua	joshua t kantrowitz
NCT01474395	daniel c javitt	Sub-Investigator	javitt	daniel	daniel c javitt
NCT01474395	joshua t kantrowitz	Principal Investigator	kantrowitz	joshua	joshua t kantrowitz
NCT01475643	johnson varughese	Study Director	varughese	johnson	johnson varughese
NCT01476839	eileen p. smith	Principal Investigator	smith	eileen	eileen p. smith
NCT01478321	jeffrey raizer	Principal Investigator	raizer	jeffrey	jeffrey raizer
NCT01478321	jeffrey raizer	Principal Investigator	raizer	jeffrey	jeffrey raizer
NCT01479829	angelo halaris	Principal Investigator	halaris	angelo	angelo halaris
NCT01484626	laura michaelis	Principal Investigator	michaelis	laura	laura michaelis
NCT01485367	douglas hamilton	Principal Investigator	hamilton	douglas	douglas hamilton
NCT01485744	eunice kwak	Principal Investigator	kwak	eunice	eunice kwak
NCT01485744	brian wolpin	Principal Investigator	wolpin	brian	brian wolpin
NCT01485744	eunice kwak	Principal Investigator	kwak	eunice	eunice kwak
NCT01486810	john mariani	Principal Investigator	mariani	john	john mariani
NCT01486810	john mariani	Principal Investigator	mariani	john	john mariani
NCT01488318	julie bauman	Principal Investigator	bauman	julie	julie bauman
NCT01489865	michael pishvaian	Principal Investigator	pishvaian	michael	michael pishvaian
NCT01489865	michael pishvaian	Principal Investigator	pishvaian	michael	michael pishvaian
NCT01490502	andrew goodman	Principal Investigator	goodman	andrew	andrew goodman
NCT01490502	anne cross	Principal Investigator	cross	anne	anne cross
NCT01490502	clyde markowitz	Principal Investigator	markowitz	clyde	clyde markowitz
NCT01490502	edward kim	Principal Investigator	kim	edward	edward kim
NCT01490502	ellen m mowry	Principal Investigator	mowry	ellen	ellen m mowry
NCT01490502	emmanuelle waubant	Principal Investigator	waubant	emmanuelle	emmanuelle waubant
NCT01490892	flemming forsberg	Principal Investigator	forsberg	flemming	flemming forsberg
NCT01491893	gordana vlahovic	Principal Investigator	vlahovic	gordana	gordana vlahovic
NCT01492582	wendy landier	Principal Investigator	landier	wendy	wendy landier
NCT01492972	carlos vargas	Principal Investigator	vargas	carlos	carlos vargas
NCT01494662	rachel freedman	Principal Investigator	freedman	rachel	rachel freedman
NCT01494662	kimberly blackwell	Principal Investigator	blackwell	kimberly	kimberly blackwell
NCT01494662	michelle melisko	Principal Investigator	melisko	michelle	michelle melisko
NCT01494662	nuhad ibrahim	Principal Investigator	ibrahim	nuhad	nuhad ibrahim
NCT01494662	rachel freedman	Principal Investigator	freedman	rachel	rachel freedman
NCT01494662	shannon puhalla	Principal Investigator	puhalla	shannon	shannon puhalla
NCT01496339	charlie xiang	Principal Investigator	xiang	charlie	charlie xiang
NCT01498484	susan prockop	Principal Investigator	prockop	susan	susan prockop
NCT01498484	susan prockop	Principal Investigator	prockop	susan	susan prockop
NCT01499888	damiano rondelli	Principal Investigator	rondelli	damiano	damiano rondelli
NCT01502280	nader sanai	Principal Investigator	sanai	nader	nader sanai
NCT01502280	nader sanai	Principal Investigator	sanai	nader	nader sanai
NCT01502800	david e gerber	Principal Investigator	gerber	david	david e gerber
NCT01502800	david e gerber	Principal Investigator	gerber	david	david e gerber
NCT01503515	christopher dvorak	Principal Investigator	dvorak	christopher	christopher dvorak
NCT01506453	doralina anghelescu	Principal Investigator	anghelescu	doralina	doralina anghelescu
NCT01506973	peter o'dwyer	Principal Investigator	o'dwyer	peter	peter o'dwyer
NCT01508104	olivier rixe	Principal Investigator	rixe	olivier	olivier rixe
NCT01508221	ronald warnick	Principal Investigator	warnick	ronald	ronald warnick
NCT01510119	naomi haas	Principal Investigator	haas	naomi	naomi haas
NCT01511562	tracy batchelor	Study Chair	batchelor	tracy	tracy batchelor
NCT01512251	adil daud	Sub-Investigator	daud	adil	adil daud
NCT01512888	brian sorrentino	Principal Investigator	sorrentino	brian	brian sorrentino
NCT01513603	karen seiter	Principal Investigator	seiter	karen	karen seiter
NCT01516216	kimmie ng	Principal Investigator	ng	kimmie	kimmie ng
NCT01516216	david ryan	Principal Investigator	ryan	david	david ryan
NCT01516216	emily chan	Principal Investigator	chan	emily	emily chan
NCT01516216	kimmie ng	Principal Investigator	ng	kimmie	kimmie ng
NCT01516515	suzanne bruce	Principal Investigator	bruce	suzanne	suzanne bruce
NCT01516515	william p werschler	Principal Investigator	werschler	william	william p werschler
NCT01517451	phuoc tran	Principal Investigator	tran	phuoc	phuoc tran
NCT01519063	suchitra krishnan-sarin	Principal Investigator	krishnan-sarin	suchitra	suchitra krishnan-sarin
NCT01519687	john s. sundy	Principal Investigator	sundy	john	john s. sundy
NCT01519687	robert noveck	Sub-Investigator	noveck	robert	robert noveck
NCT01520558	javier pinilla	Principal Investigator	pinilla	javier	javier pinilla
NCT01520558	robert stuart	Principal Investigator	stuart	robert	robert stuart
NCT01520558	sarah cooley	Principal Investigator	cooley	sarah	sarah cooley
NCT01520558	todd fehniger	Principal Investigator	fehniger	todd	todd fehniger
NCT01522235	roy freeman	Principal Investigator	freeman	roy	roy freeman
NCT01522235	david robertson	Principal Investigator	robertson	david	david robertson
NCT01522235	horacio kaufmann	Principal Investigator	kaufmann	horacio	horacio kaufmann
NCT01522235	phillip low	Principal Investigator	low	phillip	phillip low
NCT01522235	roy freeman	Principal Investigator	freeman	roy	roy freeman
NCT01522417	habib samady	Principal Investigator	samady	habib	habib samady
NCT01522677	randall f holcombe	Principal Investigator	holcombe	randall	randall f holcombe
NCT01523223	robert lowsky	Principal Investigator	lowsky	robert	robert lowsky
NCT01523821	h. joachim deeg	Principal Investigator	deeg	h.	h. joachim deeg
NCT01523977	lewis silverman	Principal Investigator	silverman	lewis	lewis silverman
NCT01523977	lewis silverman	Principal Investigator	silverman	lewis	lewis silverman
NCT01523977	lia gore	Principal Investigator	gore	lia	lia gore
NCT01523977	mignon loh	Principal Investigator	loh	mignon	mignon loh
NCT01523977	todd cooper	Principal Investigator	cooper	todd	todd cooper
NCT01525069	william chapman	Principal Investigator	chapman	william	william chapman
NCT01525069	anna roshal	Sub-Investigator	roshal	anna	anna roshal
NCT01525069	benjamin tan	Sub-Investigator	tan	benjamin	benjamin tan
NCT01525069	william chapman	Principal Investigator	chapman	william	william chapman
NCT01525966	george somlo	Principal Investigator	somlo	george	george somlo
NCT01526837	john abrahams	Principal Investigator	abrahams	john	john abrahams
NCT01527045	marco mielcarek	Principal Investigator	mielcarek	marco	marco mielcarek
NCT01527149	nishitha reddy	Principal Investigator	reddy	nishitha	nishitha reddy
NCT01528046	jonathan gill	Study Chair	gill	jonathan	jonathan gill
NCT01528046	nehal parikh	Sub-Investigator	parikh	nehal	nehal parikh
NCT01529593	aung naing	Principal Investigator	naing	aung	aung naing
NCT01530373	issam makhoul	Sub-Investigator	makhoul	issam	issam makhoul
NCT01530373	laura hutchins	Sub-Investigator	hutchins	laura	laura hutchins
NCT01530659	jacque duncan	Principal Investigator	duncan	jacque	jacque duncan
NCT01530880	neeraj badjatia	Principal Investigator	badjatia	neeraj	neeraj badjatia
NCT01531959	matthias eikermann	Principal Investigator	eikermann	matthias	matthias eikermann
NCT01531959	matthias eikermann	Principal Investigator	eikermann	matthias	matthias eikermann
NCT01532349	meredith atkinson	Principal Investigator	atkinson	meredith	meredith atkinson
NCT01532687	christopher w. ryan	Principal Investigator	ryan	christopher	christopher w. ryan
NCT01533376	alex v levin	Principal Investigator	levin	alex	alex v levin
NCT01533480	john sheppard	Principal Investigator	sheppard	john	john sheppard
NCT01534260	hamid sayar	Principal Investigator	sayar	hamid	hamid sayar
NCT01534260	hamid sayar	Principal Investigator	sayar	hamid	hamid sayar
NCT01534481	michele c walsh	Principal Investigator	walsh	michele	michele c walsh
NCT01534481	myra wyckoff	Principal Investigator	wyckoff	myra	myra wyckoff
NCT01534481	pablo sanchez	Principal Investigator	sanchez	pablo	pablo sanchez
NCT01535157	david close	Sub-Investigator	close	david	david close
NCT01535157	david miller	Sub-Investigator	miller	david	david miller
NCT01535157	debra richardson	Sub-Investigator	richardson	debra	debra richardson
NCT01535157	kathleen moore	Principal Investigator	moore	kathleen	kathleen moore
NCT01535287	martin mueller	Principal Investigator	mueller	martin	martin mueller
NCT01535508	robert l hendren	Principal Investigator	hendren	robert	robert l hendren
NCT01535508	robert l hendren	Principal Investigator	hendren	robert	robert l hendren
NCT01535573	joy m schmitz	Principal Investigator	schmitz	joy	joy m schmitz
NCT01535885	julie-an talano	Principal Investigator	talano	julie-an	julie-an talano
NCT01535924	kristie blum	Principal Investigator	blum	kristie	kristie blum
NCT01535924	beth christian	Sub-Investigator	christian	beth	beth christian
NCT01535924	don benson	Sub-Investigator	benson	don	don benson
NCT01535924	jeffrey jones	Sub-Investigator	jones	jeffrey	jeffrey jones
NCT01535924	joseph flynn	Sub-Investigator	flynn	joseph	joseph flynn
NCT01535924	leslie andritsos	Sub-Investigator	andritsos	leslie	leslie andritsos
NCT01535924	pierluigi porcu	Sub-Investigator	porcu	pierluigi	pierluigi porcu
NCT01535924	steven devine	Sub-Investigator	devine	steven	steven devine
NCT01535937	herbert kleber	Study Chair	kleber	herbert	herbert kleber
NCT01535937	elias dakwar	Principal Investigator	dakwar	elias	elias dakwar
NCT01537029	ronald g hall	Principal Investigator	hall	ronald	ronald g hall
NCT01537068	david j hellerstein	Principal Investigator	hellerstein	david	david j hellerstein
NCT01537926	ali j. marian	Principal Investigator	marian	ali	ali j. marian
NCT01538719	robert lafyatis	Principal Investigator	lafyatis	robert	robert lafyatis
NCT01538719	robert lafyatis	Principal Investigator	lafyatis	robert	robert lafyatis
NCT01538745	joshua p miller	Principal Investigator	miller	joshua	joshua p miller
NCT01542918	james rubenstein	Principal Investigator	rubenstein	james	james rubenstein
NCT01543763	pamela munster	Principal Investigator	munster	pamela	pamela munster
NCT01544283	richard d radnovich	Principal Investigator	radnovich	richard	richard d radnovich
NCT01548651	mandeep bajaj	Principal Investigator	bajaj	mandeep	mandeep bajaj
NCT01548651	mandeep bajaj	Principal Investigator	bajaj	mandeep	mandeep bajaj
NCT01548690	william m lee	Principal Investigator	lee	william	william m lee
NCT01548690	ram subramanian	Principal Investigator	subramanian	ram	ram subramanian
NCT01548690	william m lee	Principal Investigator	lee	william	william m lee
NCT01552369	nina singh	Principal Investigator	singh	nina	nina singh
NCT01552369	ajit limaye	Principal Investigator	limaye	ajit	ajit limaye
NCT01552369	g. marshall lyon	Principal Investigator	lyon	g.	g. marshall lyon
NCT01552434	sarina piha-paul	Principal Investigator	piha-paul	sarina	sarina piha-paul
NCT01553019	romaine c nichols	Principal Investigator	nichols	romaine	romaine c nichols
NCT01553916	jeffrey bradley	Sub-Investigator	bradley	jeffrey	jeffrey bradley
NCT01553942	lecia v sequist	Principal Investigator	sequist	lecia	lecia v sequist
NCT01553942	lecia v sequist	Principal Investigator	sequist	lecia	lecia v sequist
NCT01554371	hope rugo	Principal Investigator	rugo	hope	hope rugo
NCT01554371	deanna kroetz	Sub-Investigator	kroetz	deanna	deanna kroetz
NCT01554397	loren mell	Principal Investigator	mell	loren	loren mell
NCT01554514	j e sadler	Principal Investigator	sadler	j	j e sadler
NCT01554514	jeffrey zwicker	Principal Investigator	zwicker	jeffrey	jeffrey zwicker
NCT01554514	nirmish shah	Sub-Investigator	shah	nirmish	nirmish shah
NCT01554514	suresh vedantham	Sub-Investigator	vedantham	suresh	suresh vedantham
NCT01554514	thomas l ortel	Sub-Investigator	ortel	thomas	thomas l ortel
NCT01554514	zaid al-kadhimi	Sub-Investigator	al-kadhimi	zaid	zaid al-kadhimi
NCT01555541	charalambos andreadis	Principal Investigator	andreadis	charalambos	charalambos andreadis
NCT01555541	charalambos andreadis	Principal Investigator	andreadis	charalambos	charalambos andreadis
NCT01555892	helen e heslop	Principal Investigator	heslop	helen	helen e heslop
NCT01557517	steven z pavletic	Principal Investigator	pavletic	steven	steven z pavletic
NCT01558492	himisha beltran	Principal Investigator	beltran	himisha	himisha beltran
NCT01558492	himisha beltran	Principal Investigator	beltran	himisha	himisha beltran
NCT01558947	xiangdong cheng	Principal Investigator	cheng	xiangdong	xiangdong cheng
NCT01559363	pablo pergola	Principal Investigator	pergola	pablo	pablo pergola
NCT01560624	aaron waxman	Principal Investigator	waxman	aaron	aaron waxman
NCT01560624	sanjay mehta	Principal Investigator	mehta	sanjay	sanjay mehta
NCT01560780	emmanouil s brilakis	Principal Investigator	brilakis	emmanouil	emmanouil s brilakis
NCT01560780	emmanouil s brilakis	Principal Investigator	brilakis	emmanouil	emmanouil s brilakis
NCT01560923	shilpa gupta	Principal Investigator	gupta	shilpa	shilpa gupta
NCT01561053	laura nÄ‚ÂºÄ‚Â±ez	Study Director	nÄ‚ÂºÄ‚Â±ez	laura	laura nÄ‚ÂºÄ‚Â±ez
NCT01562405	andrew j. yee	Principal Investigator	yee	andrew	andrew j. yee
NCT01562626	john nemunaitis	Principal Investigator	nemunaitis	john	john nemunaitis
NCT01562626	siqing fu	Principal Investigator	fu	siqing	siqing fu
NCT01565837	wolfram samlowski	Principal Investigator	samlowski	wolfram	wolfram samlowski
NCT01566695	barry skikne	Study Director	skikne	barry	barry skikne
NCT01567891	kunle odunsi	Study Chair	odunsi	kunle	kunle odunsi
NCT01567891	kunle odunsi	Principal Investigator	odunsi	kunle	kunle odunsi
NCT01567891	mihaela cristea	Principal Investigator	cristea	mihaela	mihaela cristea
NCT01570036	amy tiersten	Principal Investigator	tiersten	amy	amy tiersten
NCT01570036	col (ret.) george e. peoples	Study Director	peoples	col	col (ret.) george e. peoples
NCT01570036	hatem soliman	Principal Investigator	soliman	hatem	hatem soliman
NCT01570036	nathalie johnson	Principal Investigator	johnson	nathalie	nathalie johnson
NCT01570283	helen heslop	Principal Investigator	heslop	helen	helen heslop
NCT01571232	ron p gallemore	Principal Investigator	gallemore	ron	ron p gallemore
NCT01571232	behnam sharareh	Sub-Investigator	sharareh	behnam	behnam sharareh
NCT01571232	ron p gallemore	Principal Investigator	gallemore	ron	ron p gallemore
NCT01573442	charles loprinzi	Study Chair	loprinzi	charles	charles loprinzi
NCT01573468	jaffer ajani	Study Chair	ajani	jaffer	jaffer ajani
NCT01573468	jaffer ajani	Principal Investigator	ajani	jaffer	jaffer ajani
NCT01573572	mandeep kaur	Study Director	kaur	mandeep	mandeep kaur
NCT01573572	victor gonzalez	Principal Investigator	gonzalez	victor	victor gonzalez
NCT01573702	jared weiss	Principal Investigator	weiss	jared	jared weiss
NCT01573702	howard west	Principal Investigator	west	howard	howard west
NCT01573702	nathan pennell	Principal Investigator	pennell	nathan	nathan pennell
NCT01573702	paul walker	Principal Investigator	walker	paul	paul walker
NCT01575860	jakub svoboda	Principal Investigator	svoboda	jakub	jakub svoboda
NCT01575860	jakub svoboda	Principal Investigator	svoboda	jakub	jakub svoboda
NCT01578954	matthew c foster	Principal Investigator	foster	matthew	matthew c foster
NCT01582191	vivek subbiah	Principal Investigator	subbiah	vivek	vivek subbiah
NCT01582880	joseph ciolino	Principal Investigator	ciolino	joseph	joseph ciolino
NCT01582880	joseph ciolino	Principal Investigator	ciolino	joseph	joseph ciolino
NCT01583478	corey s maas	Principal Investigator	maas	corey	corey s maas
NCT01583478	corey s maas	Principal Investigator	maas	corey	corey s maas
NCT01584076	carolyn wu	Principal Investigator	wu	carolyn	carolyn wu
NCT01585194	sapna p. patel	Principal Investigator	patel	sapna	sapna p. patel
NCT01586403	joseph clark	Sub-Investigator	clark	joseph	joseph clark
NCT01586403	michael nishimura	Principal Investigator	nishimura	michael	michael nishimura
NCT01586819	rebecca tung	Principal Investigator	tung	rebecca	rebecca tung
NCT01587118	lori l davis	Principal Investigator	davis	lori	lori l davis
NCT01587196	daniel langleben	Principal Investigator	langleben	daniel	daniel langleben
NCT01588522	mario e lacouture	Principal Investigator	lacouture	mario	mario e lacouture
NCT01589263	christopher p smith	Principal Investigator	smith	christopher	christopher p smith
NCT01590628	joanne kurtzberg	Principal Investigator	kurtzberg	joanne	joanne kurtzberg
NCT01590628	david snyder	Study Director	snyder	david	david snyder
NCT01591733	theodore hong	Principal Investigator	hong	theodore	theodore hong
NCT01593748	brian van tine	Principal Investigator	tine	brian	brian van tine
NCT01593748	christian meyer	Principal Investigator	meyer	christian	christian meyer
NCT01593748	mohammed milhem	Principal Investigator	milhem	mohammed	mohammed milhem
NCT01594827	james chmiel	Principal Investigator	chmiel	james	james chmiel
NCT01594827	michael p boyle	Principal Investigator	boyle	michael	michael p boyle
NCT01595516	christopher desouza	Principal Investigator	desouza	christopher	christopher desouza
NCT01595529	theoklis zaoutis	Principal Investigator	zaoutis	theoklis	theoklis zaoutis
NCT01596751	hope s. rugo	Study Chair	rugo	hope	hope s. rugo
NCT01596751	hope s. rugo	Principal Investigator	rugo	hope	hope s. rugo
NCT01596751	ingrid mayer	Principal Investigator	mayer	ingrid	ingrid mayer
NCT01597531	moahad s dar	Principal Investigator	dar	moahad	moahad s dar
NCT01597778	mary horowitz	Study Director	horowitz	mary	mary horowitz
NCT01597973	keith s kaye	Principal Investigator	kaye	keith	keith s kaye
NCT01599286	gerard vockley	Principal Investigator	vockley	gerard	gerard vockley
NCT01599286	gregory m enns	Principal Investigator	enns	gregory	gregory m enns
NCT01600170	ronald g collman	Principal Investigator	collman	ronald	ronald g collman
NCT01602666	ute bartels	Principal Investigator	bartels	ute	ute bartels
NCT01603407	perry shieh	Principal Investigator	shieh	perry	perry shieh
NCT01603407	richard barohn	Principal Investigator	barohn	richard	richard barohn
NCT01603407	richard finkel	Principal Investigator	finkel	richard	richard finkel
NCT01605318	alexander starodub	Principal Investigator	starodub	alexander	alexander starodub
NCT01605318	jordan berlin	Principal Investigator	berlin	jordan	jordan berlin
NCT01605318	michael guarino	Principal Investigator	guarino	michael	michael guarino
NCT01605318	richard goldberg	Principal Investigator	goldberg	richard	richard goldberg
NCT01606488	marek brzezinski	Principal Investigator	brzezinski	marek	marek brzezinski
NCT01606878	emily g. greengard	Principal Investigator	greengard	emily	emily g. greengard
NCT01607879	kathryn bylow	Principal Investigator	bylow	kathryn	kathryn bylow
NCT01609127	lee s schwartzberg	Principal Investigator	schwartzberg	lee	lee s schwartzberg
NCT01609816	abhinav deol	Principal Investigator	deol	abhinav	abhinav deol
NCT01610206	linda duska	Study Director	duska	linda	linda duska
NCT01610206	linda r duska	Principal Investigator	duska	linda	linda r duska
NCT01612052	patrick stone	Principal Investigator	stone	patrick	patrick stone
NCT01612351	jared weiss	Principal Investigator	weiss	jared	jared weiss
NCT01613469	john marks	Principal Investigator	marks	john	john marks
NCT01614990	jose m garcia	Principal Investigator	garcia	jose	jose m garcia
NCT01616108	alan b scott	Principal Investigator	scott	alan	alan b scott
NCT01616160	daniel hamilos	Principal Investigator	hamilos	daniel	daniel hamilos
NCT01618305	mark mirochnick	Study Chair	mirochnick	mark	mark mirochnick
NCT01619046	kimo stine	Principal Investigator	stine	kimo	kimo stine
NCT01619046	mark smith	Principal Investigator	smith	mark	mark smith
NCT01619046	richard lipton	Principal Investigator	lipton	richard	richard lipton
NCT01619761	chitra m. hosing	Principal Investigator	hosing	chitra	chitra m. hosing
NCT01620216	marc loriaux	Principal Investigator	loriaux	marc	marc loriaux
NCT01621113	steven c. kirshblum	Principal Investigator	kirshblum	steven	steven c. kirshblum
NCT01621113	trevor a. dyson-hudson	Sub-Investigator	dyson-hudson	trevor	trevor a. dyson-hudson
NCT01621230	kenneth leveno	Study Chair	leveno	kenneth	kenneth leveno
NCT01623349	ursula a. matulonis	Principal Investigator	matulonis	ursula	ursula a. matulonis
NCT01623349	gerburg wulf	Principal Investigator	wulf	gerburg	gerburg wulf
NCT01623349	katherine bell-mcguinn	Principal Investigator	bell-mcguinn	katherine	katherine bell-mcguinn
NCT01623349	ursula matulonis	Principal Investigator	matulonis	ursula	ursula matulonis
NCT01624090	david s schrump	Principal Investigator	schrump	david	david s schrump
NCT01624285	ronald busuttil	Principal Investigator	busuttil	ronald	ronald busuttil
NCT01625234	karen reckamp	Principal Investigator	reckamp	karen	karen reckamp
NCT01625234	aaron mansfield	Principal Investigator	mansfield	aaron	aaron mansfield
NCT01625234	alberto chiappori	Principal Investigator	chiappori	alberto	alberto chiappori
NCT01625234	barbara gitlitz	Principal Investigator	gitlitz	barbara	barbara gitlitz
NCT01625234	chandra belani	Principal Investigator	belani	chandra	chandra belani
NCT01625234	george blumenschein	Principal Investigator	blumenschein	george	george blumenschein
NCT01625234	gregory otterson	Principal Investigator	otterson	gregory	gregory otterson
NCT01625234	heather wakelee	Principal Investigator	wakelee	heather	heather wakelee
NCT01625234	jeffrey infante	Principal Investigator	infante	jeffrey	jeffrey infante
NCT01625234	leora horn	Principal Investigator	horn	leora	leora horn
NCT01625351	brandon triplett	Principal Investigator	triplett	brandon	brandon triplett
NCT01625611	suchitra krishnan-sarin	Principal Investigator	krishnan-sarin	suchitra	suchitra krishnan-sarin
NCT01626469	norman k hollenberg	Principal Investigator	hollenberg	norman	norman k hollenberg
NCT01627275	mitchell horwitz	Principal Investigator	horwitz	mitchell	mitchell horwitz
NCT01631552	alessandro santin	Principal Investigator	santin	alessandro	alessandro santin
NCT01631552	jhanelle gray	Principal Investigator	gray	jhanelle	jhanelle gray
NCT01631552	joyce o'shaughnessy	Principal Investigator	o'shaughnessy	joyce	joyce o'shaughnessy
NCT01631552	kevin kalinsky	Principal Investigator	kalinsky	kevin	kevin kalinsky
NCT01631552	vincent picozzi	Principal Investigator	picozzi	vincent	vincent picozzi
NCT01631552	wells messersmith	Principal Investigator	messersmith	wells	wells messersmith
NCT01631552	william wegener	Study Chair	wegener	william	william wegener
NCT01631617	heidi h kong	Principal Investigator	kong	heidi	heidi h kong
NCT01634217	margaret macmillan	Principal Investigator	macmillan	margaret	margaret macmillan
NCT01637766	athos patsalides	Principal Investigator	patsalides	athos	athos patsalides
NCT01638533	lillian l. siu	Principal Investigator	siu	lillian	lillian l. siu
NCT01639131	nilofer azad	Principal Investigator	azad	nilofer	nilofer azad
NCT01639508	alexander drilon	Principal Investigator	drilon	alexander	alexander drilon
NCT01639872	alan i green	Study Chair	green	alan	alan i green
NCT01639872	alan i green	Principal Investigator	green	alan	alan i green
NCT01639872	mary brunette	Sub-Investigator	brunette	mary	mary brunette
NCT01639872	xiaoduo fan	Principal Investigator	fan	xiaoduo	xiaoduo fan
NCT01640288	cecil charles	Principal Investigator	charles	cecil	cecil charles
NCT01641406	fernando cabanillas	Principal Investigator	cabanillas	fernando	fernando cabanillas
NCT01641406	fernando cabanillas	Principal Investigator	cabanillas	fernando	fernando cabanillas
NCT01641445	robert miranda	Principal Investigator	miranda	robert	robert miranda
NCT01641445	damaris rohsenow	Sub-Investigator	rohsenow	damaris	damaris rohsenow
NCT01641445	jennifer tidey	Sub-Investigator	tidey	jennifer	jennifer tidey
NCT01642030	d. andrew tompkins	Principal Investigator	tompkins	d.	d. andrew tompkins
NCT01642771	zhimin shao	Principal Investigator	shao	zhimin	zhimin shao
NCT01642901	christina v oleson	Principal Investigator	oleson	christina	christina v oleson
NCT01642901	ralph j marino	Sub-Investigator	marino	ralph	ralph j marino
NCT01644773	alberto broniscer	Principal Investigator	broniscer	alberto	alberto broniscer
NCT01644773	alberto broniscer	Principal Investigator	broniscer	alberto	alberto broniscer
NCT01647217	scheffer cg tseng	Principal Investigator	tseng	scheffer	scheffer cg tseng
NCT01648023	charles scoggins	Principal Investigator	scoggins	charles	charles scoggins
NCT01648205	wojciech zareba	Principal Investigator	zareba	wojciech	wojciech zareba
NCT01649947	joseph aisner	Principal Investigator	aisner	joseph	joseph aisner
NCT01649947	joseph aisner	Principal Investigator	aisner	joseph	joseph aisner
NCT01650402	william b white	Principal Investigator	white	william	william b white
NCT01650792	jamary oliveira-filho	Principal Investigator	oliveira-filho	jamary	jamary oliveira-filho
NCT01651403	john flaherty	Study Director	flaherty	john	john flaherty
NCT01651962	kai schoenhage	Principal Investigator	schoenhage	kai	kai schoenhage
NCT01652079	susana campos	Principal Investigator	campos	susana	susana campos
NCT01654367	jin zhang	Study Chair	zhang	jin	jin zhang
NCT01655225	johanna bendell	Principal Investigator	bendell	johanna	johanna bendell
NCT01655225	kathleen moore	Principal Investigator	moore	kathleen	kathleen moore
NCT01655693	howard ozer	Principal Investigator	ozer	howard	howard ozer
NCT01655693	philippe merle	Principal Investigator	merle	philippe	philippe merle
NCT01656603	ann woolfrey	Principal Investigator	woolfrey	ann	ann woolfrey
NCT01656603	brenda cooper	Principal Investigator	cooper	brenda	brenda cooper
NCT01656603	david margolis	Principal Investigator	margolis	david	david margolis
NCT01656603	e. anders kolb	Principal Investigator	kolb	e.	e. anders kolb
NCT01656603	edward ball	Principal Investigator	ball	edward	edward ball
NCT01656603	elizabeth hexner	Principal Investigator	hexner	elizabeth	elizabeth hexner
NCT01656603	juliet barker	Principal Investigator	barker	juliet	juliet barker
NCT01656603	mark juckett	Principal Investigator	juckett	mark	mark juckett
NCT01656603	olga frankfurt	Principal Investigator	frankfurt	olga	olga frankfurt
NCT01656603	patrick j. stiff	Principal Investigator	stiff	patrick	patrick j. stiff
NCT01656603	robert krance	Principal Investigator	krance	robert	robert krance
NCT01656603	scott r solomon	Principal Investigator	solomon	scott	scott r solomon
NCT01656603	sherif s. farag	Principal Investigator	farag	sherif	sherif s. farag
NCT01656603	stella davies	Principal Investigator	davies	stella	stella davies
NCT01657045	amit patel	Principal Investigator	patel	amit	amit patel
NCT01657045	robert michler	Principal Investigator	michler	robert	robert michler
NCT01657331	owen a o'connor	Principal Investigator	o'connor	owen	owen a o'connor
NCT01657760	todd s zorick	Principal Investigator	zorick	todd	todd s zorick
NCT01659151	amod sarnaik	Principal Investigator	sarnaik	amod	amod sarnaik
NCT01659606	christine duncan	Sub-Investigator	duncan	christine	christine duncan
NCT01659606	suneet agarwal	Principal Investigator	agarwal	suneet	suneet agarwal
NCT01660607	everett meyer	Principal Investigator	meyer	everett	everett meyer
NCT01661088	mark zalupski	Principal Investigator	zalupski	mark	mark zalupski
NCT01661088	mark zalupski	Principal Investigator	zalupski	mark	mark zalupski
NCT01661101	p.j. devereaux	Principal Investigator	devereaux	p.j.	p.j. devereaux
NCT01661335	rene mcnall-knapp	Principal Investigator	mcnall-knapp	rene	rene mcnall-knapp
NCT01661400	lisa madden	Sub-Investigator	madden	lisa	lisa madden
NCT01662466	norbert gleicher	Study Chair	gleicher	norbert	norbert gleicher
NCT01662466	david h barad	Principal Investigator	barad	david	david h barad
NCT01662466	norbert gleicher	Principal Investigator	gleicher	norbert	norbert gleicher
NCT01663935	michael c struck	Principal Investigator	struck	michael	michael c struck
NCT01664910	issa f. khouri	Principal Investigator	khouri	issa	issa f. khouri
NCT01665092	alan jones	Principal Investigator	jones	alan	alan jones
NCT01665092	alan jones	Principal Investigator	jones	alan	alan jones
NCT01665092	stephen trzeciak	Principal Investigator	trzeciak	stephen	stephen trzeciak
NCT01665794	david s. siegel	Principal Investigator	siegel	david	david s. siegel
NCT01666665	david n herndon	Principal Investigator	herndon	david	david n herndon
NCT01666730	smitha krishnamurthi	Principal Investigator	krishnamurthi	smitha	smitha krishnamurthi
NCT01666769	kevin watt	Principal Investigator	watt	kevin	kevin watt
NCT01666769	kevin watt	Principal Investigator	watt	kevin	kevin watt
NCT01666808	david m schuster	Principal Investigator	schuster	david	david m schuster
NCT01669538	rebecca ashare	Principal Investigator	ashare	rebecca	rebecca ashare
NCT01669538	andrew strasser	Sub-Investigator	strasser	andrew	andrew strasser
NCT01669538	caryn lerman	Sub-Investigator	lerman	caryn	caryn lerman
NCT01669538	steven siegel	Sub-Investigator	siegel	steven	steven siegel
NCT01669798	angeles a secord	Principal Investigator	secord	angeles	angeles a secord
NCT01669798	angeles a secord	Principal Investigator	secord	angeles	angeles a secord
NCT01669798	linda duska	Principal Investigator	duska	linda	linda duska
NCT01669798	susan modesitt	Sub-Investigator	modesitt	susan	susan modesitt
NCT01670136	matthew m laughon	Principal Investigator	laughon	matthew	matthew m laughon
NCT01670136	dan stewart	Principal Investigator	stewart	dan	dan stewart
NCT01670500	nadine tung	Principal Investigator	tung	nadine	nadine tung
NCT01670500	steven isakoff	Principal Investigator	isakoff	steven	steven isakoff
NCT01670877	cynthia ma	Principal Investigator	ma	cynthia	cynthia ma
NCT01670877	mark pegram	Principal Investigator	pegram	mark	mark pegram
NCT01670877	matthew p. goetz	Principal Investigator	goetz	matthew	matthew p. goetz
NCT01670877	melody cobleigh	Principal Investigator	cobleigh	melody	melody cobleigh
NCT01672463	james battiste	Principal Investigator	battiste	james	james battiste
NCT01673087	james l abelson	Principal Investigator	abelson	james	james l abelson
NCT01676311	ross zafonte	Principal Investigator	zafonte	ross	ross zafonte
NCT01676415	bruce tan	Principal Investigator	tan	bruce	bruce tan
NCT01676415	robert kern	Sub-Investigator	kern	robert	robert kern
NCT01676818	lynda roman	Principal Investigator	roman	lynda	lynda roman
NCT01677559	andrea wang-gillam	Principal Investigator	wang-gillam	andrea	andrea wang-gillam
NCT01677559	cynthia ma	Sub-Investigator	ma	cynthia	cynthia ma
NCT01677559	douglas adkins	Sub-Investigator	adkins	douglas	douglas adkins
NCT01677559	maria baggstrom	Sub-Investigator	baggstrom	maria	maria baggstrom
NCT01677559	ramaswamy govindan	Sub-Investigator	govindan	ramaswamy	ramaswamy govindan
NCT01677559	saiama waqar	Sub-Investigator	waqar	saiama	saiama waqar
NCT01678001	jamal ahmad	Principal Investigator	ahmad	jamal	jamal ahmad
NCT01678209	jeffrey newcorn	Principal Investigator	newcorn	jeffrey	jeffrey newcorn
NCT01678352	frank lieberman	Principal Investigator	lieberman	frank	frank lieberman
NCT01678352	frank lieberman	Principal Investigator	lieberman	frank	frank lieberman
NCT01678352	jan drappatz	Sub-Investigator	drappatz	jan	jan drappatz
NCT01678794	horng h. chen	Principal Investigator	chen	horng	horng h. chen
NCT01679561	alaa m ismail	Principal Investigator	ismail	alaa	alaa m ismail
NCT01679990	douglas denham	Principal Investigator	denham	douglas	douglas denham
NCT01679990	melina kibbe	Principal Investigator	kibbe	melina	melina kibbe
NCT01680887	jennifer g plebani	Principal Investigator	plebani	jennifer	jennifer g plebani
NCT01680887	jennifer g plebani	Principal Investigator	plebani	jennifer	jennifer g plebani
NCT01680965	joseph pidala	Principal Investigator	pidala	joseph	joseph pidala
NCT01680965	brian betts	Sub-Investigator	betts	brian	brian betts
NCT01680965	claudio anasetti	Sub-Investigator	anasetti	claudio	claudio anasetti
NCT01680965	joseph pidala	Principal Investigator	pidala	joseph	joseph pidala
NCT01680965	lia perez	Sub-Investigator	perez	lia	lia perez
NCT01680965	melissa alsina	Sub-Investigator	alsina	melissa	melissa alsina
NCT01680965	mohamed kharfan-dabaja	Sub-Investigator	kharfan-dabaja	mohamed	mohamed kharfan-dabaja
NCT01681667	wayne r triner	Principal Investigator	triner	wayne	wayne r triner
NCT01681667	wayne triner	Principal Investigator	triner	wayne	wayne triner
NCT01681810	kara s hughan	Principal Investigator	hughan	kara	kara s hughan
NCT01681810	mark t gladwin	Sub-Investigator	gladwin	mark	mark t gladwin
NCT01682837	wanpen vongpatanasin	Principal Investigator	vongpatanasin	wanpen	wanpen vongpatanasin
NCT01682837	wanpen vongpatanasin	Principal Investigator	vongpatanasin	wanpen	wanpen vongpatanasin
NCT01683331	akinlolu ojo	Principal Investigator	ojo	akinlolu	akinlolu ojo
NCT01683825	sharmila dorbala	Principal Investigator	dorbala	sharmila	sharmila dorbala
NCT01683955	michael laker	Principal Investigator	laker	michael	michael laker
NCT01683994	william l dahut	Principal Investigator	dahut	william	william l dahut
NCT01684020	steven h dayan	Principal Investigator	dayan	steven	steven h dayan
NCT01684020	steven h dayan	Principal Investigator	dayan	steven	steven h dayan
NCT01688024	zhiping li	Principal Investigator	li	zhiping	zhiping li
NCT01688401	monica pearl	Principal Investigator	pearl	monica	monica pearl
NCT01688401	stephanie terezakis	Sub-Investigator	terezakis	stephanie	stephanie terezakis
NCT01688466	lauren m curtis	Principal Investigator	curtis	lauren	lauren m curtis
NCT01689909	andrew krystal	Principal Investigator	krystal	andrew	andrew krystal
NCT01689909	william v mccall	Principal Investigator	mccall	william	william v mccall
NCT01690468	robert wenham	Principal Investigator	wenham	robert	robert wenham
NCT01690468	robert m. wenham	Principal Investigator	wenham	robert	robert m. wenham
NCT01690988	kane pryor	Study Director	pryor	kane	kane pryor
NCT01690988	michael s avidan	Principal Investigator	avidan	michael	michael s avidan
NCT01692626	mohammed almubarak	Principal Investigator	almubarak	mohammed	mohammed almubarak
NCT01695291	moira rynn	Principal Investigator	rynn	moira	moira rynn
NCT01695590	paul richardson	Principal Investigator	richardson	paul	paul richardson
NCT01695590	robert schlossman	Principal Investigator	schlossman	robert	robert schlossman
NCT01697267	david jayne	Principal Investigator	jayne	david	david jayne
NCT01697293	joseph a. sparano	Principal Investigator	sparano	joseph	joseph a. sparano
NCT01697332	george washko	Sub-Investigator	washko	george	george washko
NCT01697332	samuel patz	Principal Investigator	patz	samuel	samuel patz
NCT01697709	john j mariani	Principal Investigator	mariani	john	john j mariani
NCT01697709	john j mariani	Principal Investigator	mariani	john	john j mariani
NCT01697930	mark dunphy	Principal Investigator	dunphy	mark	mark dunphy
NCT01700673	margaret showel	Principal Investigator	showel	margaret	margaret showel
NCT01700829	michael f. grunebaum	Principal Investigator	grunebaum	michael	michael f. grunebaum
NCT01700829	michael f. grunebaum	Principal Investigator	grunebaum	michael	michael f. grunebaum
NCT01700959	tara brinkman	Principal Investigator	brinkman	tara	tara brinkman
NCT01701973	jessica k devin	Principal Investigator	devin	jessica	jessica k devin
NCT01702064	celeste bello	Sub-Investigator	bello	celeste	celeste bello
NCT01702064	javier pinilla-ibarz	Sub-Investigator	pinilla-ibarz	javier	javier pinilla-ibarz
NCT01702064	jeffrey lancet	Sub-Investigator	lancet	jeffrey	jeffrey lancet
NCT01702064	kendra sweet	Principal Investigator	sweet	kendra	kendra sweet
NCT01702064	rami komrokji	Sub-Investigator	komrokji	rami	rami komrokji
NCT01702246	carolyn hoppe	Principal Investigator	hoppe	carolyn	carolyn hoppe
NCT01702246	lori styles	Sub-Investigator	styles	lori	lori styles
NCT01702844	howard (jack) west	Principal Investigator	west	howard	howard (jack) west
NCT01703039	david j wolfe	Principal Investigator	wolfe	david	david j wolfe
NCT01705964	kerry caperell	Principal Investigator	caperell	kerry	kerry caperell
NCT01706458	douglas mcneel	Principal Investigator	mcneel	douglas	douglas mcneel
NCT01706458	glenn liu	Principal Investigator	liu	glenn	glenn liu
NCT01709721	richard l rauck	Principal Investigator	rauck	richard	richard l rauck
NCT01709721	richard l rauck	Principal Investigator	rauck	richard	richard l rauck
NCT01709747	richard rauck	Principal Investigator	rauck	richard	richard rauck
NCT01709981	binita shah	Principal Investigator	shah	binita	binita shah
NCT01710137	robert a schnoll	Principal Investigator	schnoll	robert	robert a schnoll
NCT01710137	robert a schnoll	Principal Investigator	schnoll	robert	robert a schnoll
NCT01710254	christopher j mcgann	Principal Investigator	mcgann	christopher	christopher j mcgann
NCT01711541	jonas de souza	Principal Investigator	souza	jonas	jonas de souza
NCT01711554	araz marachelian	Principal Investigator	marachelian	araz	araz marachelian
NCT01711554	sylvain baruchel	Principal Investigator	baruchel	sylvain	sylvain baruchel
NCT01711658	stuart wong	Principal Investigator	wong	stuart	stuart wong
NCT01711658	barbara burtness	Principal Investigator	burtness	barbara	barbara burtness
NCT01711658	maura gillison	Principal Investigator	gillison	maura	maura gillison
NCT01711658	paul harari	Principal Investigator	harari	paul	paul harari
NCT01711658	stuart wong	Principal Investigator	wong	stuart	stuart wong
NCT01711697	kristin higgins	Principal Investigator	higgins	kristin	kristin higgins
NCT01712295	michael r grossman	Principal Investigator	grossman	michael	michael r grossman
NCT01712308	srdan verstovsek	Principal Investigator	verstovsek	srdan	srdan verstovsek
NCT01712477	chet a morrison	Principal Investigator	morrison	chet	chet a morrison
NCT01712659	kevin c conlon	Principal Investigator	conlon	kevin	kevin c conlon
NCT01716416	douglas adkins	Principal Investigator	adkins	douglas	douglas adkins
NCT01716416	farrokh dehdashti	Sub-Investigator	dehdashti	farrokh	farrokh dehdashti
NCT01717209	andrew j powers	Principal Investigator	powers	andrew	andrew j powers
NCT01717586	gary d. hankins	Principal Investigator	hankins	gary	gary d. hankins
NCT01717586	steve caritis	Principal Investigator	caritis	steve	steve caritis
NCT01717859	veena k ranganath	Principal Investigator	ranganath	veena	veena k ranganath
NCT01720147	parinda mehta	Principal Investigator	mehta	parinda	parinda mehta
NCT01720147	parinda mehta	Principal Investigator	mehta	parinda	parinda mehta
NCT01720264	sherif farag	Principal Investigator	farag	sherif	sherif farag
NCT01720667	richard h haas	Principal Investigator	haas	richard	richard h haas
NCT01721447	brent d wilson	Principal Investigator	wilson	brent	brent d wilson
NCT01721577	robert aiken	Principal Investigator	aiken	robert	robert aiken
NCT01722227	paresh dandona	Principal Investigator	dandona	paresh	paresh dandona
NCT01722240	paresh dandona	Principal Investigator	dandona	paresh	paresh dandona
NCT01723774	donald w northfelt	Principal Investigator	northfelt	donald	donald w northfelt
NCT01723774	matthew goetz	Principal Investigator	goetz	matthew	matthew goetz
NCT01724320	ahmad awada	Principal Investigator	awada	ahmad	ahmad awada
NCT01724606	andrew seidman	Principal Investigator	seidman	andrew	andrew seidman
NCT01724606	andrew seidman	Principal Investigator	seidman	andrew	andrew seidman
NCT01726088	tim a kimbrell	Principal Investigator	kimbrell	tim	tim a kimbrell
NCT01726738	carrie lee	Principal Investigator	lee	carrie	carrie lee
NCT01727726	aleksandar skuban	Study Director	skuban	aleksandar	aleksandar skuban
NCT01728194	faith gunning	Principal Investigator	gunning	faith	faith gunning
NCT01728194	george alexopoulos	Sub-Investigator	alexopoulos	george	george alexopoulos
NCT01728207	william wegener	Study Chair	wegener	william	william wegener
NCT01729091	nina shah	Principal Investigator	shah	nina	nina shah
NCT01729104	michael wang	Principal Investigator	wang	michael	michael wang
NCT01729494	e. steve woodle	Principal Investigator	woodle	e.	e. steve woodle
NCT01729494	rita alloway	Sub-Investigator	alloway	rita	rita alloway
NCT01729494	rita r alloway	Sub-Investigator	alloway	rita	rita r alloway
NCT01730118	lauren v wood	Principal Investigator	wood	lauren	lauren v wood
NCT01730833	george somlo	Principal Investigator	somlo	george	george somlo
NCT01730833	george somlo	Principal Investigator	somlo	george	george somlo
NCT01730937	anthony el-khoueiry	Principal Investigator	el-khoueiry	anthony	anthony el-khoueiry
NCT01733147	prasad iyer	Principal Investigator	iyer	prasad	prasad iyer
NCT01733485	fernando holguin	Principal Investigator	holguin	fernando	fernando holguin
NCT01733485	fernando holguin	Principal Investigator	holguin	fernando	fernando holguin
NCT01733680	stephen v faraone	Principal Investigator	faraone	stephen	stephen v faraone
NCT01734512	amar gajjar	Principal Investigator	gajjar	amar	amar gajjar
NCT01734512	daphne haas-kogan	Principal Investigator	haas-kogan	daphne	daphne haas-kogan
NCT01734512	ibrahim qaddoumi	Sub-Investigator	qaddoumi	ibrahim	ibrahim qaddoumi
NCT01734512	michael levy	Sub-Investigator	levy	michael	michael levy
NCT01734512	roger packer	Principal Investigator	packer	roger	roger packer
NCT01734512	sabine mueller	Sub-Investigator	mueller	sabine	sabine mueller
NCT01734512	sarah leary	Principal Investigator	leary	sarah	sarah leary
NCT01734850	jacob lalezari	Principal Investigator	lalezari	jacob	jacob lalezari
NCT01734850	ronald mitsuyasu	Principal Investigator	mitsuyasu	ronald	ronald mitsuyasu
NCT01734928	amine bensmaine	Study Director	bensmaine	amine	amine bensmaine
NCT01736358	david hoenig	Principal Investigator	hoenig	david	david hoenig
NCT01736735	howard dittrich	Study Chair	dittrich	howard	howard dittrich
NCT01736735	joel neutel	Principal Investigator	neutel	joel	joel neutel
NCT01736800	pamela z new	Principal Investigator	new	pamela	pamela z new
NCT01736943	joseph tuscano	Principal Investigator	tuscano	joseph	joseph tuscano
NCT01738594	timothy m. kuzel	Principal Investigator	kuzel	timothy	timothy m. kuzel
NCT01738815	oleg shapiro	Principal Investigator	shapiro	oleg	oleg shapiro
NCT01739192	craig r rush	Principal Investigator	rush	craig	craig r rush
NCT01739192	william w stoops	Sub-Investigator	stoops	william	william w stoops
NCT01739504	sharon mcquillan	Principal Investigator	mcquillan	sharon	sharon mcquillan
NCT01739517	terra r varner	Principal Investigator	varner	terra	terra r varner
NCT01739699	steven greenberg	Principal Investigator	greenberg	steven	steven greenberg
NCT01740648	evan wuthrick	Principal Investigator	wuthrick	evan	evan wuthrick
NCT01742117	ganesh raveendran	Principal Investigator	raveendran	ganesh	ganesh raveendran
NCT01742117	ronald goldberg	Principal Investigator	goldberg	ronald	ronald goldberg
NCT01742338	jeffrey l carson	Principal Investigator	carson	jeffrey	jeffrey l carson
NCT01742338	jeffrey l carson	Principal Investigator	carson	jeffrey	jeffrey l carson
NCT01743131	michael boyer	Principal Investigator	boyer	michael	michael boyer
NCT01743131	michael pulsipher	Principal Investigator	pulsipher	michael	michael pulsipher
NCT01743131	muna qayed	Principal Investigator	qayed	muna	muna qayed
NCT01743131	sonali chaudhury	Principal Investigator	chaudhury	sonali	sonali chaudhury
NCT01743950	h. ian robins	Principal Investigator	robins	h.	h. ian robins
NCT01743950	steve howard	Principal Investigator	howard	steve	steve howard
NCT01744171	john m. kane	Principal Investigator	kane	john	john m. kane
NCT01744223	hillard lazarus	Principal Investigator	lazarus	hillard	hillard lazarus
NCT01744223	george chen	Principal Investigator	chen	george	george chen
NCT01745913	koen van besien	Principal Investigator	besien	koen	koen van besien
NCT01746238	edwin choy	Principal Investigator	choy	edwin	edwin choy
NCT01746238	edwin choy	Principal Investigator	choy	edwin	edwin choy
NCT01746251	lecia sequist	Principal Investigator	sequist	lecia	lecia sequist
NCT01746251	jamie chaft	Principal Investigator	chaft	jamie	jamie chaft
NCT01746251	joel neal	Principal Investigator	neal	joel	joel neal
NCT01746251	lecia sequist	Principal Investigator	sequist	lecia	lecia sequist
NCT01746420	louise taber	Sub-Investigator	taber	louise	louise taber
NCT01746849	miguel perales	Principal Investigator	perales	miguel	miguel perales
NCT01747499	iskra pusic	Sub-Investigator	pusic	iskra	iskra pusic
NCT01747590	stephanie c licata	Principal Investigator	licata	stephanie	stephanie c licata
NCT01747590	stephanie c licata	Principal Investigator	licata	stephanie	stephanie c licata
NCT01748149	theodore nicolaides	Principal Investigator	nicolaides	theodore	theodore nicolaides
NCT01748318	r stephen rankin	Principal Investigator	rankin	r	r stephen rankin
NCT01749215	steven l. batki	Principal Investigator	batki	steven	steven l. batki
NCT01749371	perenlei enkhbaatar	Principal Investigator	enkhbaatar	perenlei	perenlei enkhbaatar
NCT01750567	sami malek	Principal Investigator	malek	sami	sami malek
NCT01753089	f. stephen hodi	Principal Investigator	hodi	f.	f. stephen hodi
NCT01753089	f. stephen hodi	Principal Investigator	hodi	f.	f. stephen hodi
NCT01753362	paresh dandona	Principal Investigator	dandona	paresh	paresh dandona
NCT01754857	julie chang	Principal Investigator	chang	julie	julie chang
NCT01754909	eric phin cohen	Principal Investigator	cohen	eric	eric phin cohen
NCT01754961	mario chojkier	Principal Investigator	chojkier	mario	mario chojkier
NCT01755975	steven horwitz	Principal Investigator	horwitz	steven	steven horwitz
NCT01756651	richard reznichek	Principal Investigator	reznichek	richard	richard reznichek
NCT01756885	brian hitsman	Principal Investigator	hitsman	brian	brian hitsman
NCT01757288	hak choy	Principal Investigator	choy	hak	hak choy
NCT01757418	deepa g manwani	Principal Investigator	manwani	deepa	deepa g manwani
NCT01758328	guenther koehne	Principal Investigator	koehne	guenther	guenther koehne
NCT01758523	jonathan covault	Principal Investigator	covault	jonathan	jonathan covault
NCT01758523	cheryl oncken	Sub-Investigator	oncken	cheryl	cheryl oncken
NCT01758523	jonathan covault	Principal Investigator	covault	jonathan	jonathan covault
NCT01758731	david raben	Principal Investigator	raben	david	david raben
NCT01758731	david raben	Principal Investigator	raben	david	david raben
NCT01759303	warren a chow	Study Chair	chow	warren	warren a chow
NCT01759303	sant p chawla	Principal Investigator	chawla	sant	sant p chawla
NCT01759303	scott okuno	Principal Investigator	okuno	scott	scott okuno
NCT01759303	warren chow	Principal Investigator	chow	warren	warren chow
NCT01759771	sebastiano gattoni-celli	Principal Investigator	gattoni-celli	sebastiano	sebastiano gattoni-celli
NCT01759771	sebastiano gattoni-celli	Principal Investigator	gattoni-celli	sebastiano	sebastiano gattoni-celli
NCT01760252	peter kozuch	Principal Investigator	kozuch	peter	peter kozuch
NCT01760655	john wagner	Sub-Investigator	wagner	john	john wagner
NCT01761877	alison stopeck	Principal Investigator	stopeck	alison	alison stopeck
NCT01762046	geoffrey walford	Sub-Investigator	walford	geoffrey	geoffrey walford
NCT01762046	jose c florez	Principal Investigator	florez	jose	jose c florez
NCT01763840	jill zalieckas	Principal Investigator	zalieckas	jill	jill zalieckas
NCT01763931	vered stearns	Study Chair	stearns	vered	vered stearns
NCT01763931	vered stearns	Principal Investigator	stearns	vered	vered stearns
NCT01764464	john markman	Principal Investigator	markman	john	john markman
NCT01765218	ian j griffin	Principal Investigator	griffin	ian	ian j griffin
NCT01765218	ian j griffin	Principal Investigator	griffin	ian	ian j griffin
NCT01766739	valerie rusch	Principal Investigator	rusch	valerie	valerie rusch
NCT01767194	rajen mody	Principal Investigator	mody	rajen	rajen mody
NCT01767415	theodore schwartz	Principal Investigator	schwartz	theodore	theodore schwartz
NCT01767675	dennis chi	Principal Investigator	chi	dennis	dennis chi
NCT01767792	scott plotkin	Study Chair	plotkin	scott	scott plotkin
NCT01767792	mark kieran	Sub-Investigator	kieran	mark	mark kieran
NCT01767792	stewart goldman	Sub-Investigator	goldman	stewart	stewart goldman
NCT01767857	allen cohn	Principal Investigator	cohn	allen	allen cohn
NCT01767857	david chang	Principal Investigator	chang	david	david chang
NCT01767857	donald richards	Principal Investigator	richards	donald	donald richards
NCT01767857	fa-chyi lee	Principal Investigator	lee	fa-chyi	fa-chyi lee
NCT01767857	george fisher	Principal Investigator	fisher	george	george fisher
NCT01767857	henry xiong	Principal Investigator	xiong	henry	henry xiong
NCT01767857	lucas wong	Principal Investigator	wong	lucas	lucas wong
NCT01767857	sanjay goel	Principal Investigator	goel	sanjay	sanjay goel
NCT01767909	suzanne craft	Study Director	craft	suzanne	suzanne craft
NCT01767909	anton porsteinsson	Principal Investigator	porsteinsson	anton	anton porsteinsson
NCT01767909	christopher van dyck	Principal Investigator	dyck	christopher	christopher van dyck
NCT01767909	gregory jicha	Principal Investigator	jicha	gregory	gregory jicha
NCT01767909	jacobo mintzer	Principal Investigator	mintzer	jacobo	jacobo mintzer
NCT01768637	susan hedayati	Principal Investigator	hedayati	susan	susan hedayati
NCT01770132	john m dewitt	Principal Investigator	dewitt	john	john m dewitt
NCT01770912	charles g. widmer	Principal Investigator	widmer	charles	charles g. widmer
NCT01770964	andrew l sternlicht	Sub-Investigator	sternlicht	andrew	andrew l sternlicht
NCT01770964	egilius spierings	Principal Investigator	spierings	egilius	egilius spierings
NCT01770964	john d markman	Sub-Investigator	markman	john	john d markman
NCT01771731	donald i abrams	Principal Investigator	abrams	donald	donald i abrams
NCT01771731	donald i abrams	Principal Investigator	abrams	donald	donald i abrams
NCT01773395	vincent ho	Principal Investigator	ho	vincent	vincent ho
NCT01773395	vincent ho	Principal Investigator	ho	vincent	vincent ho
NCT01773707	peter gottlieb	Principal Investigator	gottlieb	peter	peter gottlieb
NCT01773967	david schnadower	Principal Investigator	schnadower	david	david schnadower
NCT01774487	sanjiv harpavat	Principal Investigator	harpavat	sanjiv	sanjiv harpavat
NCT01775501	andrew zhu	Principal Investigator	zhu	andrew	andrew zhu
NCT01775501	andrew zhu	Principal Investigator	zhu	andrew	andrew zhu
NCT01775774	michael a matthay	Principal Investigator	matthay	michael	michael a matthay
NCT01776671	kenneth d candido	Principal Investigator	candido	kenneth	kenneth d candido
NCT01776723	eric padron	Principal Investigator	padron	eric	eric padron
NCT01777152	thomas manley	Study Director	manley	thomas	thomas manley
NCT01777152	andreas viardot	Principal Investigator	viardot	andreas	andreas viardot
NCT01777152	andrei shustov	Principal Investigator	shustov	andrei	andrei shustov
NCT01777152	armando santoro	Principal Investigator	santoro	armando	armando santoro
NCT01777152	brian link	Principal Investigator	link	brian	brian link
NCT01777152	eric jacobsen	Principal Investigator	jacobsen	eric	eric jacobsen
NCT01777152	fabio benedetti	Principal Investigator	benedetti	fabio	fabio benedetti
NCT01777152	franck morschhauser	Principal Investigator	morschhauser	franck	franck morschhauser
NCT01777152	ian flinn	Principal Investigator	flinn	ian	ian flinn
NCT01777152	jonathan friedberg	Principal Investigator	friedberg	jonathan	jonathan friedberg
NCT01777152	kerry savage	Principal Investigator	savage	kerry	kerry savage
NCT01777152	lorenz trÄ‚Â¼mper	Principal Investigator	trÄ‚Â¼mper	lorenz	lorenz trÄ‚Â¼mper
NCT01777152	martin dreyling	Principal Investigator	dreyling	martin	martin dreyling
NCT01777152	michelle fanale	Principal Investigator	fanale	michelle	michelle fanale
NCT01777152	nam dang	Principal Investigator	dang	nam	nam dang
NCT01777152	owen o'connor	Principal Investigator	o'connor	owen	owen o'connor
NCT01777152	ranjana advani	Principal Investigator	advani	ranjana	ranjana advani
NCT01777152	tatyana feldman	Principal Investigator	feldman	tatyana	tatyana feldman
NCT01777152	tsai-yun chen	Principal Investigator	chen	tsai-yun	tsai-yun chen
NCT01777152	umberto vitolo	Principal Investigator	vitolo	umberto	umberto vitolo
NCT01777542	mustafa sahin	Principal Investigator	sahin	mustafa	mustafa sahin
NCT01778556	rebecca j brown	Principal Investigator	brown	rebecca	rebecca j brown
NCT01778634	rose m viscardi	Study Chair	viscardi	rose	rose m viscardi
NCT01778634	michael l terrin	Sub-Investigator	terrin	michael	michael l terrin
NCT01778634	namasivayam ambalavanan	Principal Investigator	ambalavanan	namasivayam	namasivayam ambalavanan
NCT01778634	rose m viscardi	Principal Investigator	viscardi	rose	rose m viscardi
NCT01778946	paul a newhouse	Principal Investigator	newhouse	paul	paul a newhouse
NCT01778946	paul a newhouse	Principal Investigator	newhouse	paul	paul a newhouse
NCT01779024	lorenzo leggio	Principal Investigator	leggio	lorenzo	lorenzo leggio
NCT01779050	rebecca aft	Principal Investigator	aft	rebecca	rebecca aft
NCT01779050	william gillanders	Sub-Investigator	gillanders	william	william gillanders
NCT01780428	elliot v hersh	Principal Investigator	hersh	elliot	elliot v hersh
NCT01780636	karen noblett	Principal Investigator	noblett	karen	karen noblett
NCT01780974	lynne shinto	Principal Investigator	shinto	lynne	lynne shinto
NCT01780974	lynne shinto	Principal Investigator	shinto	lynne	lynne shinto
NCT01781429	manish patel	Principal Investigator	patel	manish	manish patel
NCT01781429	mario sznol	Principal Investigator	sznol	mario	mario sznol
NCT01781429	vicki keedy	Principal Investigator	keedy	vicki	vicki keedy
NCT01781572	shailender bhatia	Principal Investigator	bhatia	shailender	shailender bhatia
NCT01782443	matthew kulke	Principal Investigator	kulke	matthew	matthew kulke
NCT01782989	abdhish bhavsar	Principal Investigator	bhavsar	abdhish	abdhish bhavsar
NCT01782989	brian b. berger	Principal Investigator	berger	brian	brian b. berger
NCT01782989	david eichenbaum	Principal Investigator	eichenbaum	david	david eichenbaum
NCT01782989	k. bailey freund	Principal Investigator	freund	k.	k. bailey freund
NCT01783041	mamta fuloria	Principal Investigator	fuloria	mamta	mamta fuloria
NCT01783236	hugh hemmings	Principal Investigator	hemmings	hugh	hugh hemmings
NCT01783535	rachel c. brennan	Principal Investigator	brennan	rachel	rachel c. brennan
NCT01783587	danielle margalit	Principal Investigator	margalit	danielle	danielle margalit
NCT01784666	roy h perlis	Principal Investigator	perlis	roy	roy h perlis
NCT01784666	roy h perlis	Principal Investigator	perlis	roy	roy h perlis
NCT01784861	antonella rastelli	Sub-Investigator	rastelli	antonella	antonella rastelli
NCT01785030	daniel s tsze	Principal Investigator	tsze	daniel	daniel s tsze
NCT01785030	daniel s tsze	Principal Investigator	tsze	daniel	daniel s tsze
NCT01787331	rahul aggarwal	Principal Investigator	aggarwal	rahul	rahul aggarwal
NCT01787331	rahul aggarwal	Principal Investigator	aggarwal	rahul	rahul aggarwal
NCT01787474	stefan ciurea	Principal Investigator	ciurea	stefan	stefan ciurea
NCT01787487	naval daver	Study Chair	daver	naval	naval daver
NCT01787487	naval daver	Principal Investigator	daver	naval	naval daver
NCT01788540	dina m dakhly	Principal Investigator	dakhly	dina	dina m dakhly
NCT01788540	dina m dakhly	Principal Investigator	dakhly	dina	dina m dakhly
NCT01788631	david nathan	Principal Investigator	nathan	david	david nathan
NCT01788631	elliott vichinsky	Sub-Investigator	vichinsky	elliott	elliott vichinsky
NCT01788631	lewis hsu	Sub-Investigator	hsu	lewis	lewis hsu
NCT01788631	maureen okam	Principal Investigator	okam	maureen	maureen okam
NCT01788631	nancy berliner	Sub-Investigator	berliner	nancy	nancy berliner
NCT01789047	christopher g goetz	Principal Investigator	goetz	christopher	christopher g goetz
NCT01789047	christopher g goetz	Principal Investigator	goetz	christopher	christopher g goetz
NCT01789203	a. osama gaber	Sub-Investigator	gaber	a.	a. osama gaber
NCT01789203	samir j patel	Principal Investigator	patel	samir	samir j patel
NCT01790035	parag parikh	Sub-Investigator	parikh	parag	parag parikh
NCT01790295	arnon nagler	Principal Investigator	nagler	arnon	arnon nagler
NCT01790295	rebecca klisovic	Principal Investigator	klisovic	rebecca	rebecca klisovic
NCT01790295	vikas gupta	Study Chair	gupta	vikas	vikas gupta
NCT01790568	pavan reddy	Principal Investigator	reddy	pavan	pavan reddy
NCT01790568	sung choi	Sub-Investigator	choi	sung	sung choi
NCT01791816	julian m. stewart	Principal Investigator	stewart	julian	julian m. stewart
NCT01792115	yaron rotman	Principal Investigator	rotman	yaron	yaron rotman
NCT01794117	edward w cowen	Principal Investigator	cowen	edward	edward w cowen
NCT01794143	david m nathan	Study Chair	nathan	david	david m nathan
NCT01794520	paulo maciag	Study Director	maciag	paulo	paulo maciag
NCT01794702	nitin jain	Principal Investigator	jain	nitin	nitin jain
NCT01795495	david p. martin	Principal Investigator	martin	david	david p. martin
NCT01795924	anthony s stein	Principal Investigator	stein	anthony	anthony s stein
NCT01796197	beth overmoyer	Principal Investigator	overmoyer	beth	beth overmoyer
NCT01796197	beth overmoyer	Principal Investigator	overmoyer	beth	beth overmoyer
NCT01796951	john a oates	Study Director	oates	john	john a oates
NCT01797562	cory dunnick	Principal Investigator	dunnick	cory	cory dunnick
NCT01797562	joseph fowler	Principal Investigator	fowler	joseph	joseph fowler
NCT01797562	lawrence eichenfield	Principal Investigator	eichenfield	lawrence	lawrence eichenfield
NCT01797575	jair c soares	Principal Investigator	soares	jair	jair c soares
NCT01799213	liana fraenkel	Principal Investigator	fraenkel	liana	liana fraenkel
NCT01799889	steve abella	Study Director	abella	steve	steve abella
NCT01799889	andreas klein	Principal Investigator	klein	andreas	andreas klein
NCT01799889	andres forero-torres	Principal Investigator	forero-torres	andres	andres forero-torres
NCT01799889	farrukh awan	Principal Investigator	awan	farrukh	farrukh awan
NCT01799889	frederick lansigan	Principal Investigator	lansigan	frederick	frederick lansigan
NCT01799889	jeff sharman	Principal Investigator	sharman	jeff	jeff sharman
NCT01799889	leonard klein	Principal Investigator	klein	leonard	leonard klein
NCT01799889	robert chen	Principal Investigator	chen	robert	robert chen
NCT01799889	roger lyons	Principal Investigator	lyons	roger	roger lyons
NCT01799889	sarit assouline	Principal Investigator	assouline	sarit	sarit assouline
NCT01799889	steven park	Principal Investigator	park	steven	steven park
NCT01801046	ann mohrbacher	Principal Investigator	mohrbacher	ann	ann mohrbacher
NCT01802970	joyce o'shaughnessy	Principal Investigator	o'shaughnessy	joyce	joyce o'shaughnessy
NCT01803152	breelyn wilky	Principal Investigator	wilky	breelyn	breelyn wilky
NCT01803282	manish shah	Principal Investigator	shah	manish	manish shah
NCT01803282	michael gordon	Principal Investigator	gordon	michael	michael gordon
NCT01803282	zev wainberg	Principal Investigator	wainberg	zev	zev wainberg
NCT01804465	lawrence fong	Principal Investigator	fong	lawrence	lawrence fong
NCT01804465	lawrence fong	Principal Investigator	fong	lawrence	lawrence fong
NCT01804465	padmanee sharma	Principal Investigator	sharma	padmanee	padmanee sharma
NCT01804634	heather symons	Principal Investigator	symons	heather	heather symons
NCT01804634	heather symons	Principal Investigator	symons	heather	heather symons
NCT01804712	stephen howell	Principal Investigator	howell	stephen	stephen howell
NCT01805037	adam petrich	Principal Investigator	petrich	adam	adam petrich
NCT01805037	andrew m. evens	Principal Investigator	evens	andrew	andrew m. evens
NCT01805037	chadi nabhan	Principal Investigator	nabhan	chadi	chadi nabhan
NCT01805037	jane winter	Sub-Investigator	winter	jane	jane winter
NCT01805037	leo gordon	Sub-Investigator	gordon	leo	leo gordon
NCT01805037	shuo ma	Sub-Investigator	ma	shuo	shuo ma
NCT01807611	brandon m. triplett	Principal Investigator	triplett	brandon	brandon m. triplett
NCT01807611	brandon m. triplett	Principal Investigator	triplett	brandon	brandon m. triplett
NCT01807741	caleb m adler	Principal Investigator	adler	caleb	caleb m adler
NCT01807741	caleb m adler	Principal Investigator	adler	caleb	caleb m adler
NCT01808690	kristen nadeau	Principal Investigator	nadeau	kristen	kristen nadeau
NCT01808768	jayesh kanuga	Principal Investigator	kanuga	jayesh	jayesh kanuga
NCT01808820	macarena de la fuente	Principal Investigator	fuente	macarena	macarena de la fuente
NCT01809132	mack c mitchell	Principal Investigator	mitchell	mack	mack c mitchell
NCT01810952	glenn r cunningham	Principal Investigator	cunningham	glenn	glenn r cunningham
NCT01811147	amit anand	Principal Investigator	anand	amit	amit anand
NCT01811368	joseph m. tuscano	Principal Investigator	tuscano	joseph	joseph m. tuscano
NCT01811381	sally a frautschy	Principal Investigator	frautschy	sally	sally a frautschy
NCT01811940	frances levin	Principal Investigator	levin	frances	frances levin
NCT01811940	frances levin	Principal Investigator	levin	frances	frances levin
NCT01813214	michael b atkins	Principal Investigator	atkins	michael	michael b atkins
NCT01813214	craig l slingluff	Principal Investigator	slingluff	craig	craig l slingluff
NCT01813318	craig a erickson	Principal Investigator	erickson	craig	craig a erickson
NCT01813734	ignatius ou	Principal Investigator	ou	ignatius	ignatius ou
NCT01813734	alice shaw	Principal Investigator	shaw	alice	alice shaw
NCT01813734	shirish gadgeel	Principal Investigator	gadgeel	shirish	shirish gadgeel
NCT01813877	johannes czernin	Principal Investigator	czernin	johannes	johannes czernin
NCT01813929	irene schauer	Principal Investigator	schauer	irene	irene schauer
NCT01813929	irene schauer	Principal Investigator	schauer	irene	irene schauer
NCT01814046	udai s kammula	Principal Investigator	kammula	udai	udai s kammula
NCT01814501	christina wu	Principal Investigator	wu	christina	christina wu
NCT01814501	richard goldberg	Sub-Investigator	goldberg	richard	richard goldberg
NCT01814501	tony saab	Sub-Investigator	saab	tony	tony saab
NCT01815138	lawrence engmann	Principal Investigator	engmann	lawrence	lawrence engmann
NCT01815359	garrett nash	Principal Investigator	nash	garrett	garrett nash
NCT01815502	ryan butts	Principal Investigator	butts	ryan	ryan butts
NCT01815580	ann duerr	Principal Investigator	duerr	ann	ann duerr
NCT01816074	mark a stein	Principal Investigator	stein	mark	mark a stein
NCT01816074	mark a stein	Principal Investigator	stein	mark	mark a stein
NCT01816230	guillermo sanz	Principal Investigator	sanz	guillermo	guillermo sanz
NCT01816230	richard maziarz	Principal Investigator	maziarz	richard	richard maziarz
NCT01817751	mark malkin	Principal Investigator	malkin	mark	mark malkin
NCT01817751	mark malkin	Principal Investigator	malkin	mark	mark malkin
NCT01818427	jason l sperry	Principal Investigator	sperry	jason	jason l sperry
NCT01818492	michael jordan	Principal Investigator	jordan	michael	michael jordan
NCT01819259	scott h kollins	Principal Investigator	kollins	scott	scott h kollins
NCT01821560	teresa r franklin	Principal Investigator	franklin	teresa	teresa r franklin
NCT01821560	teresa r franklin	Principal Investigator	franklin	teresa	teresa r franklin
NCT01821781	jeffrey bednarski	Principal Investigator	bednarski	jeffrey	jeffrey bednarski
NCT01821898	carla m. davis	Principal Investigator	davis	carla	carla m. davis
NCT01822405	claudio otÄ‚Â³n	Principal Investigator	otÄ‚Â³n	claudio	claudio otÄ‚Â³n
NCT01822496	ramaswamy govindan	Principal Investigator	govindan	ramaswamy	ramaswamy govindan
NCT01822522	missak haigentz	Principal Investigator	haigentz	missak	missak haigentz
NCT01822561	andre j witkin	Principal Investigator	witkin	andre	andre j witkin
NCT01822587	michael e saladin	Principal Investigator	saladin	michael	michael e saladin
NCT01824082	brian m ilfeld	Principal Investigator	ilfeld	brian	brian m ilfeld
NCT01824082	steven hanling	Sub-Investigator	hanling	steven	steven hanling
NCT01824290	usama kanaan	Principal Investigator	kanaan	usama	usama kanaan
NCT01826188	timna naftali	Principal Investigator	naftali	timna	timna naftali
NCT01826851	peter a knight	Principal Investigator	knight	peter	peter a knight
NCT01827046	daniel f. hanley	Study Chair	hanley	daniel	daniel f. hanley
NCT01827046	mario zuccarello	Principal Investigator	zuccarello	mario	mario zuccarello
NCT01827722	victor h. gonzalez	Principal Investigator	gonzalez	victor	victor h. gonzalez
NCT01827722	david s boyer	Principal Investigator	boyer	david	david s boyer
NCT01827722	victor h. gonzalez	Principal Investigator	gonzalez	victor	victor h. gonzalez
NCT01828021	mark d. pegram	Principal Investigator	pegram	mark	mark d. pegram
NCT01828021	denise a yardley	Principal Investigator	yardley	denise	denise a yardley
NCT01828021	kathy miller	Principal Investigator	miller	kathy	kathy miller
NCT01828021	robert lechleider	Study Director	lechleider	robert	robert lechleider
NCT01829217	geoffrey oxnard	Principal Investigator	oxnard	geoffrey	geoffrey oxnard
NCT01829217	rebecca heist	Principal Investigator	heist	rebecca	rebecca heist
NCT01829295	nisha acharya	Principal Investigator	acharya	nisha	nisha acharya
NCT01829295	nisha acharya	Principal Investigator	acharya	nisha	nisha acharya
NCT01830777	amir fathi	Principal Investigator	fathi	amir	amir fathi
NCT01830777	amir fathi	Principal Investigator	fathi	amir	amir fathi
NCT01831973	min-hsiung kao	Study Director	kao	min-hsiung	min-hsiung kao
NCT01832259	neeraj agarwal	Principal Investigator	agarwal	neeraj	neeraj agarwal
NCT01832363	iulian c ruset	Principal Investigator	ruset	iulian	iulian c ruset
NCT01832363	mario castro	Sub-Investigator	castro	mario	mario castro
NCT01832480	patricia kissinger	Principal Investigator	kissinger	patricia	patricia kissinger
NCT01832896	mark a davis-lorton	Principal Investigator	davis-lorton	mark	mark a davis-lorton
NCT01834235	philip m arlen	Study Director	arlen	philip	philip m arlen
NCT01834235	hanna sanoff	Principal Investigator	sanoff	hanna	hanna sanoff
NCT01834235	james cleary	Principal Investigator	cleary	james	james cleary
NCT01834235	janet murphy	Principal Investigator	murphy	janet	janet murphy
NCT01834235	michael morse	Principal Investigator	morse	michael	michael morse
NCT01834326	stephen e feinberg	Principal Investigator	feinberg	stephen	stephen e feinberg
NCT01834651	edwin posadas	Principal Investigator	posadas	edwin	edwin posadas
NCT01834651	edwin posadas	Principal Investigator	posadas	edwin	edwin posadas
NCT01834729	adil bharucha	Principal Investigator	bharucha	adil	adil bharucha
NCT01835626	sue yom	Principal Investigator	yom	sue	sue yom
NCT01836068	richard ambinder	Principal Investigator	ambinder	richard	richard ambinder
NCT01837043	barbara murphy	Sub-Investigator	murphy	barbara	barbara murphy
NCT01837043	vinay nair	Principal Investigator	nair	vinay	vinay nair
NCT01837329	david dougherty	Principal Investigator	dougherty	david	david dougherty
NCT01838174	elliot frohman	Principal Investigator	frohman	elliot	elliot frohman
NCT01838174	elliot frohman	Principal Investigator	frohman	elliot	elliot frohman
NCT01838317	muhammad beg	Principal Investigator	beg	muhammad	muhammad beg
NCT01838551	anthony heaney	Principal Investigator	heaney	anthony	anthony heaney
NCT01838551	kenneth cusi	Sub-Investigator	cusi	kenneth	kenneth cusi
NCT01838863	ernest e moore	Principal Investigator	moore	ernest	ernest e moore
NCT01839916	hongtao liu	Principal Investigator	liu	hongtao	hongtao liu
NCT01839955	neelesh sharma	Principal Investigator	sharma	neelesh	neelesh sharma
NCT01839955	neelesh sharma	Principal Investigator	sharma	neelesh	neelesh sharma
NCT01840345	dace s svikis	Principal Investigator	svikis	dace	dace s svikis
NCT01841281	nicholas kenyon	Principal Investigator	kenyon	nicholas	nicholas kenyon
NCT01841307	homer boushey	Principal Investigator	boushey	homer	homer boushey
NCT01841333	steve devine	Principal Investigator	devine	steve	steve devine
NCT01841359	allison b. goldfine	Sub-Investigator	goldfine	allison	allison b. goldfine
NCT01841359	mary e. patti	Principal Investigator	patti	mary	mary e. patti
NCT01841723	farhad ravandi-kashani	Principal Investigator	ravandi-kashani	farhad	farhad ravandi-kashani
NCT01842334	kevin p. hill	Principal Investigator	hill	kevin	kevin p. hill
NCT01842399	luigi ferrucci	Principal Investigator	ferrucci	luigi	luigi ferrucci
NCT01842503	robert m. swift	Principal Investigator	swift	robert	robert m. swift
NCT01844076	wafik s. el-deiry	Principal Investigator	el-deiry	wafik	wafik s. el-deiry
NCT01845441	kristine a blackham	Principal Investigator	blackham	kristine	kristine a blackham
NCT01845792	elaine lam	Principal Investigator	lam	elaine	elaine lam
NCT01845805	nilo azad	Principal Investigator	azad	nilo	nilo azad
NCT01845805	nilofer azad	Principal Investigator	azad	nilofer	nilofer azad
NCT01845805	peter j o'dwyer	Principal Investigator	o'dwyer	peter	peter j o'dwyer
NCT01845844	dennis m marcus	Principal Investigator	marcus	dennis	dennis m marcus
NCT01846221	allison lee	Principal Investigator	lee	allison	allison lee
NCT01846221	allison lee	Principal Investigator	lee	allison	allison lee
NCT01846507	sarah o'brien	Principal Investigator	o'brien	sarah	sarah o'brien
NCT01846663	enoch bortey	Study Director	bortey	enoch	enoch bortey
NCT01846663	brendan mcguire	Principal Investigator	mcguire	brendan	brendan mcguire
NCT01846663	lance stein	Principal Investigator	stein	lance	lance stein
NCT01846663	lewis teperman	Principal Investigator	teperman	lewis	lewis teperman
NCT01846663	linda sher	Principal Investigator	sher	linda	linda sher
NCT01846663	nikunj shah	Principal Investigator	shah	nikunj	nikunj shah
NCT01846663	parvez mantry	Principal Investigator	mantry	parvez	parvez mantry
NCT01846663	shahid habib	Principal Investigator	habib	shahid	shahid habib
NCT01846663	tarek hassanein	Principal Investigator	hassanein	tarek	tarek hassanein
NCT01847001	kevin m. kalinsky	Principal Investigator	kalinsky	kevin	kevin m. kalinsky
NCT01847326	jonas de souza	Principal Investigator	souza	jonas	jonas de souza
[truncated: 1,758 more rows]

## Sheet: 17720
nct_number	last_name	role	sur_name	first_name	sur_name_count	full_name
NCT00045968	linda liau	Principal Investigator	liau	linda	2	linda liau
NCT00045968	marnix l. bosch	Study Director	bosch	marnix	4	marnix l. bosch
NCT00062868	helen e heslop	Principal Investigator	heslop	helen	5	helen e heslop
NCT00079417	debra friedman	Principal Investigator	friedman	debra	18	debra friedman
NCT00081263	janet rader	Principal Investigator	rader	janet	3	janet rader
NCT00083083	mitchell machtay	Study Chair	machtay	mitchell	2	mitchell machtay
NCT00085098	jeffrey c. allen	Study Chair	allen	jeffrey	27	jeffrey c. allen
NCT00098787	jean l. grem	Study Chair	grem	jean	2	jean l. grem
NCT00099086	david marshall	Principal Investigator	marshall	david	8	david marshall
NCT00102908	jeannie s. huang	Principal Investigator	huang	jeannie	36	jeannie s. huang
NCT00103285	kelly maloney	Principal Investigator	maloney	kelly	7	kelly maloney
NCT00104923	ann mohrbacher	Study Chair	mohrbacher	ann	2	ann mohrbacher
NCT00108745	larry copeland	Principal Investigator	copeland	larry	2	larry copeland
NCT00114140	barbara j. fisher	Principal Investigator	fisher	barbara	17	barbara j. fisher
NCT00114140	david r. macdonald	Study Chair	macdonald	david	10	david r. macdonald
NCT00114140	glenn j. lesser	Study Chair	lesser	glenn	3	glenn j. lesser
NCT00114231	julio garcia-aguilar	Study Chair	garcia-aguilar	julio	2	julio garcia-aguilar
NCT00114738	wyndham h wilson	Principal Investigator	wilson	wyndham	28	wyndham h wilson
NCT00115778	selim m arcasoy	Principal Investigator	arcasoy	selim	2	selim m arcasoy
NCT00116142	anthony v. d'amico	Principal Investigator	d'amico	anthony	2	anthony v. d'amico
NCT00118209	andrew d. zelenetz	Study Chair	zelenetz	andrew	3	andrew d. zelenetz
NCT00118209	wyndham h. wilson	Study Chair	wilson	wyndham	28	wyndham h. wilson
NCT00118274	craig l. slingluff	Principal Investigator	slingluff	craig	6	craig l. slingluff
NCT00118352	brenda sandmaier	Principal Investigator	sandmaier	brenda	5	brenda sandmaier
NCT00121251	scott tagawa	Principal Investigator	tagawa	scott	7	scott tagawa
NCT00122005	bernard fox	Principal Investigator	fox	bernard	24	bernard fox
NCT00126581	pasi janne	Principal Investigator	janne	pasi	3	pasi janne
NCT00127205	alexander h paterson	Study Chair	paterson	alexander	5	alexander h paterson
NCT00127205	carla i. falkson	Study Chair	falkson	carla	2	carla i. falkson
NCT00127205	elizabeth c. dees	Study Chair	dees	elizabeth	4	elizabeth c. dees
NCT00127205	julie r. gralow	Study Chair	gralow	julie	2	julie r. gralow
NCT00127205	robert b. livingston	Study Chair	livingston	robert	3	robert b. livingston
NCT00129740	jorge cortes	Principal Investigator	cortes	jorge	9	jorge cortes
NCT00130117	christos s mantzoros	Principal Investigator	mantzoros	christos	2	christos s mantzoros
NCT00132301	bruce montgomery	Study Chair	montgomery	bruce	15	bruce montgomery
NCT00132301	daniel lin	Study Chair	lin	daniel	59	daniel lin
NCT00132743	don cutlip	Principal Investigator	cutlip	don	2	don cutlip
NCT00132743	timothy murphy	Principal Investigator	murphy	timothy	28	timothy murphy
NCT00134056	david i. quinn	Study Chair	quinn	david	7	david i. quinn
NCT00134056	maha hadi a. hussain	Study Chair	hussain	maha	10	maha hadi a. hussain
NCT00134056	primo n. lara	Study Chair	lara	primo	3	primo n. lara
NCT00134082	richard ambinder	Study Chair	ambinder	richard	3	richard ambinder
NCT00135200	mark kaminski	Principal Investigator	kaminski	mark	3	mark kaminski
NCT00147914	jacquelynne corey	Principal Investigator	corey	jacquelynne	3	jacquelynne corey
NCT00151203	ruben niesvizky	Principal Investigator	niesvizky	ruben	4	ruben niesvizky
NCT00154180	dennis m black	Principal Investigator	black	dennis	9	dennis m black
NCT00154180	matthew budoff	Principal Investigator	budoff	matthew	3	matthew budoff
NCT00154180	michael mendelsohn	Principal Investigator	mendelsohn	michael	3	michael mendelsohn
NCT00154180	s mitchell harman	Study Director	harman	s	3	s mitchell harman
NCT00184015	david quinn	Principal Investigator	quinn	david	7	david quinn
NCT00186888	ibrahim qaddoumi	Principal Investigator	qaddoumi	ibrahim	2	ibrahim qaddoumi
NCT00195624	danielle m townsley	Principal Investigator	townsley	danielle	2	danielle m townsley
NCT00201760	kari kendra	Principal Investigator	kendra	kari	2	kari kendra
NCT00203411	randy hecht	Study Chair	hecht	randy	4	randy hecht
NCT00205504	kai i cheang	Principal Investigator	cheang	kai	2	kai i cheang
NCT00214747	kurt barnhart	Principal Investigator	barnhart	kurt	3	kurt barnhart
NCT00214838	donald picker	Study Director	picker	donald	2	donald picker
NCT00217737	al benson	Principal Investigator	benson	al	13	al benson
NCT00225537	charles t leach	Principal Investigator	leach	charles	3	charles t leach
NCT00227019	heather a. wakelee	Principal Investigator	wakelee	heather	4	heather a. wakelee
NCT00227461	a.m. barrett	Principal Investigator	barrett	a.m.	6	a.m. barrett
NCT00227617	emily k. bergsland	Principal Investigator	bergsland	emily	2	emily k. bergsland
NCT00232505	lisa a. carey	Principal Investigator	carey	lisa	8	lisa a. carey
NCT00233324	abbot r. laptook	Principal Investigator	laptook	abbot	4	abbot r. laptook
NCT00233324	abhik das	Principal Investigator	das	abhik	5	abhik das
NCT00233324	barbara j. stoll	Principal Investigator	stoll	barbara	6	barbara j. stoll
NCT00233324	brenda b. poindexter	Principal Investigator	poindexter	brenda	5	brenda b. poindexter
NCT00233324	edward f. bell	Principal Investigator	bell	edward	16	edward f. bell
NCT00233324	ivan d. frantz iii	Principal Investigator	iii	ivan	9	ivan d. frantz iii
NCT00233324	kathleen a. kennedy	Principal Investigator	kennedy	kathleen	17	kathleen a. kennedy
NCT00233324	krisa p. van meurs	Principal Investigator	meurs	krisa	5	krisa p. van meurs
NCT00233324	kristi l. watterberg	Principal Investigator	watterberg	kristi	4	kristi l. watterberg
NCT00233324	kurt schibler	Principal Investigator	schibler	kurt	2	kurt schibler
NCT00233324	michele c. walsh	Principal Investigator	walsh	michele	18	michele c. walsh
NCT00233324	neil n. finer	Principal Investigator	finer	neil	2	neil n. finer
NCT00233324	pablo j. sanchez	Principal Investigator	sanchez	pablo	11	pablo j. sanchez
NCT00233324	ronald n. goldberg	Principal Investigator	goldberg	ronald	30	ronald n. goldberg
NCT00233324	seetha shankaran	Principal Investigator	shankaran	seetha	2	seetha shankaran
NCT00233324	waldemar a. carlo	Principal Investigator	carlo	waldemar	5	waldemar a. carlo
NCT00233454	jason robert gotlib	Principal Investigator	gotlib	jason	3	jason robert gotlib
NCT00233987	eileen p. smith	Study Chair	smith	eileen	133	eileen p. smith
NCT00233987	patrick j. stiff	Study Chair	stiff	patrick	6	patrick j. stiff
NCT00234052	jyoti d. patel	Study Chair	patel	jyoti	68	jyoti d. patel
NCT00235053	eli o meltzer	Principal Investigator	meltzer	eli	10	eli o meltzer
NCT00237068	benjamin d. gold	Principal Investigator	gold	benjamin	7	benjamin d. gold
NCT00238238	john p. leonard	Study Chair	leonard	john	8	john p. leonard
NCT00238433	richard maziarz	Study Chair	maziarz	richard	3	richard maziarz
NCT00242593	suzanne craft	Principal Investigator	craft	suzanne	4	suzanne craft
NCT00244972	david hong	Principal Investigator	hong	david	27	david hong
NCT00247624	w. vaughn mccall	Principal Investigator	mccall	w.	3	w. vaughn mccall
NCT00248287	joyce a. o'shaughnessy	Principal Investigator	o'shaughnessy	joyce	8	joyce a. o'shaughnessy
NCT00248495	grace k. dy	Principal Investigator	dy	grace	3	grace k. dy
NCT00249691	bankole johnson	Principal Investigator	johnson	bankole	57	bankole johnson
NCT00254410	william g. wierda	Principal Investigator	wierda	william	4	william g. wierda
NCT00254592	rita mehta	Principal Investigator	mehta	rita	18	rita mehta
NCT00255346	hagop m kantarjian	Principal Investigator	kantarjian	hagop	5	hagop m kantarjian
NCT00255801	david j. straus	Principal Investigator	straus	david	2	david j. straus
NCT00255801	steven m. horwitz	Principal Investigator	horwitz	steven	11	steven m. horwitz
NCT00256308	ignatius ou	Principal Investigator	ou	ignatius	6	ignatius ou
NCT00258687	f. stephen hodi	Principal Investigator	hodi	f.	5	f. stephen hodi
NCT00262067	leonardo faoro	Study Director	faoro	leonardo	2	leonardo faoro
NCT00265278	reese jones	Principal Investigator	jones	reese	55	reese jones
NCT00265759	matthew j. ellis	Study Chair	ellis	matthew	14	matthew j. ellis
NCT00265798	hedy kindler	Principal Investigator	kindler	hedy	4	hedy kindler
NCT00265850	alan venook	Study Chair	venook	alan	2	alan venook
NCT00265941	david rosenthal	Principal Investigator	rosenthal	david	13	david rosenthal
NCT00268385	patrick wen	Principal Investigator	wen	patrick	5	patrick wen
NCT00270959	douglas f. zatzick	Principal Investigator	zatzick	douglas	2	douglas f. zatzick
NCT00271505	william n. william jr.	Principal Investigator	jr.	william	10	william n. william jr.
NCT00274924	lode j. swinnen	Study Chair	swinnen	lode	4	lode j. swinnen
NCT00274937	carlos rodriguez-galindo	Principal Investigator	rodriguez-galindo	carlos	2	carlos rodriguez-galindo
NCT00274950	juliet hale	Principal Investigator	hale	juliet	6	juliet hale
NCT00275067	jeffrey raizer	Principal Investigator	raizer	jeffrey	4	jeffrey raizer
NCT00276783	jeffrey j. raizer	Study Chair	raizer	jeffrey	4	jeffrey j. raizer
NCT00278148	nathan pennell	Study Chair	pennell	nathan	2	nathan pennell
NCT00278538	richard burt	Principal Investigator	burt	richard	5	richard burt
NCT00282100	alex chang	Principal Investigator	chang	alex	62	alex chang
NCT00287924	martin w. english	Study Chair	english	martin	2	martin w. english
NCT00288015	mark agulnik	Principal Investigator	agulnik	mark	3	mark agulnik
NCT00288080	howard m. sandler	Principal Investigator	sandler	howard	8	howard m. sandler
NCT00288080	leonard g. gomella	Study Chair	gomella	leonard	2	leonard g. gomella
NCT00288080	seth rosenthal	Study Chair	rosenthal	seth	13	seth rosenthal
NCT00288093	tanios bekaii-saab	Principal Investigator	bekaii-saab	tanios	2	tanios bekaii-saab
NCT00288873	emily m stein	Principal Investigator	stein	emily	43	emily m stein
NCT00290498	luis e. fayad	Principal Investigator	fayad	luis	2	luis e. fayad
NCT00294658	gary cutter	Principal Investigator	cutter	gary	3	gary cutter
NCT00294658	gil wolfe	Principal Investigator	wolfe	gil	8	gil wolfe
NCT00295373	michael g flynn	Study Director	flynn	michael	7	michael g flynn
NCT00295841	bayard l. powell	Study Chair	powell	bayard	12	bayard l. powell
NCT00295893	george somlo	Principal Investigator	somlo	george	5	george somlo
NCT00295932	john f. gerecitano	Study Chair	gerecitano	john	3	john f. gerecitano
NCT00298155	peter s. nelson	Principal Investigator	nelson	peter	24	peter s. nelson
NCT00298155	r. bruce montgomery	Principal Investigator	montgomery	r.	15	r. bruce montgomery
NCT00299962	daniel h. sterman	Principal Investigator	sterman	daniel	2	daniel h. sterman
NCT00300807	john andrews	Study Director	andrews	john	8	john andrews
NCT00301067	timothy m. kuzel	Study Chair	kuzel	timothy	4	timothy m. kuzel
NCT00301093	martha wadleigh	Principal Investigator	wadleigh	martha	2	martha wadleigh
NCT00301925	david cameron	Study Chair	cameron	david	6	david cameron
NCT00302003	frank keller	Principal Investigator	keller	frank	9	frank keller
NCT00304031	mark r. gilbert	Principal Investigator	gilbert	mark	12	mark r. gilbert
NCT00304031	minesh p. mehta	Study Chair	mehta	minesh	18	minesh p. mehta
NCT00307151	paul palumbo	Study Chair	palumbo	paul	4	paul palumbo
NCT00309985	christopher sweeney	Study Chair	sweeney	christopher	5	christopher sweeney
NCT00310037	lawrence d. kaplan	Study Chair	kaplan	lawrence	23	lawrence d. kaplan
NCT00310180	joseph sparano	Principal Investigator	sparano	joseph	5	joseph sparano
NCT00311805	douglas w. losordo	Principal Investigator	losordo	douglas	2	douglas w. losordo
NCT00313586	steven gore	Principal Investigator	gore	steven	10	steven gore
NCT00314925	rudin charles	Study Chair	charles	rudin	7	rudin charles
NCT00315341	andrew saxon	Principal Investigator	saxon	andrew	4	andrew saxon
NCT00315341	walter ling	Principal Investigator	ling	walter	3	walter ling
NCT00315627	rodolfo alejandro	Principal Investigator	alejandro	rodolfo	2	rodolfo alejandro
NCT00316862	david h. ilson	Study Chair	ilson	david	2	david h. ilson
NCT00316888	joseph a. sparano	Study Chair	sparano	joseph	5	joseph a. sparano
NCT00316888	madhur k. garg	Study Chair	garg	madhur	12	madhur k. garg
NCT00317603	beth overmoyer	Principal Investigator	overmoyer	beth	3	beth overmoyer
NCT00319839	s.-h. ignatius ou	Principal Investigator	ou	s.-h.	6	s.-h. ignatius ou
NCT00321685	jerome landry	Principal Investigator	landry	jerome	5	jerome landry
NCT00322023	daniel c. javitt	Principal Investigator	javitt	daniel	3	daniel c. javitt
NCT00323063	deborah r. toppmeyer	Principal Investigator	toppmeyer	deborah	3	deborah r. toppmeyer
NCT00324805	heather wakelee	Principal Investigator	wakelee	heather	4	heather wakelee
NCT00325286	sriram ramaswamy	Principal Investigator	ramaswamy	sriram	5	sriram ramaswamy
NCT00329043	amado zurita	Principal Investigator	zurita	amado	2	amado zurita
NCT00329719	kurt jaeckle	Principal Investigator	jaeckle	kurt	2	kurt jaeckle
NCT00331630	virginia g. kaklamani	Principal Investigator	kaklamani	virginia	2	virginia g. kaklamani
NCT00331760	anuja jhingran	Study Chair	jhingran	anuja	2	anuja jhingran
NCT00334672	vasanta nanduri	Study Chair	nanduri	vasanta	2	vasanta nanduri
NCT00334737	adam rosenberg	Principal Investigator	rosenberg	adam	17	adam rosenberg
NCT00334737	robert d christensen	Principal Investigator	christensen	robert	7	robert d christensen
NCT00334737	robin k ohls	Principal Investigator	ohls	robin	2	robin k ohls
NCT00334789	thehang luu	Principal Investigator	luu	thehang	2	thehang luu
NCT00335868	ronald paquette	Study Chair	paquette	ronald	4	ronald paquette
NCT00336063	wen-son hsieh	Principal Investigator	hsieh	wen-son	7	wen-son hsieh
NCT00347828	michael b raizman	Principal Investigator	raizman	michael	2	michael b raizman
NCT00347828	sandra y cho	Study Director	cho	sandra	16	sandra y cho
NCT00348816	gregory p. swanson	Study Chair	swanson	gregory	7	gregory p. swanson
NCT00348946	judith l. ross	Principal Investigator	ross	judith	21	judith l. ross
NCT00350701	paresh dandona	Principal Investigator	dandona	paresh	4	paresh dandona
NCT00351299	gerald l weinhouse	Principal Investigator	weinhouse	gerald	3	gerald l weinhouse
NCT00352027	monika metzger	Principal Investigator	metzger	monika	4	monika metzger
NCT00352794	srdan verstovsek	Principal Investigator	verstovsek	srdan	3	srdan verstovsek
NCT00354744	brenda weigel	Study Chair	weigel	brenda	2	brenda weigel
NCT00354835	douglas hawkins	Principal Investigator	hawkins	douglas	13	douglas hawkins
NCT00357448	lupe salazar	Principal Investigator	salazar	lupe	2	lupe salazar
NCT00361244	andrew x. zhu	Principal Investigator	zhu	andrew	13	andrew x. zhu
NCT00361296	b. douglas smith	Principal Investigator	smith	b.	133	b. douglas smith
NCT00364390	bartley p griffith	Principal Investigator	griffith	bartley	4	bartley p griffith
NCT00364598	kenneth b margulies	Principal Investigator	margulies	kenneth	2	kenneth b margulies
NCT00364598	y. joseph woo	Principal Investigator	woo	y.	4	y. joseph woo
NCT00369317	jeffrey taub	Principal Investigator	taub	jeffrey	6	jeffrey taub
NCT00369707	andrew m. evens	Principal Investigator	evens	andrew	5	andrew m. evens
NCT00371033	lee nyberg	Study Director	nyberg	lee	4	lee nyberg
NCT00372515	bruce johnson	Principal Investigator	johnson	bruce	57	bruce johnson
NCT00372593	richard aplenc	Study Chair	aplenc	richard	4	richard aplenc
NCT00372619	todd cooper	Study Chair	cooper	todd	21	todd cooper
NCT00372905	jane winter	Principal Investigator	winter	jane	7	jane winter
NCT00376688	gini fleming	Principal Investigator	fleming	gini	7	gini fleming
NCT00376961	richard i. fisher	Study Chair	fisher	richard	17	richard i. fisher
NCT00376961	steven h. bernstein	Study Chair	bernstein	steven	21	steven h. bernstein
NCT00378105	paul richardson	Principal Investigator	richardson	paul	9	paul richardson
NCT00378703	keith flaherty	Principal Investigator	flaherty	keith	7	keith flaherty
NCT00379340	david dix	Principal Investigator	dix	david	2	david dix
NCT00380029	raj s. pruthi	Principal Investigator	pruthi	raj	2	raj s. pruthi
NCT00380679	daniel fishbein	Principal Investigator	fishbein	daniel	2	daniel fishbein
NCT00381641	jonas de souza	Principal Investigator	souza	jonas	11	jonas de souza
NCT00381797	sridharan gururangan	Principal Investigator	gururangan	sridharan	3	sridharan gururangan
NCT00382018	daniel f. hayes	Study Chair	hayes	daniel	6	daniel f. hayes
NCT00382018	eric p. winer	Study Chair	winer	eric	4	eric p. winer
NCT00382070	norman wolmark	Principal Investigator	wolmark	norman	2	norman wolmark
NCT00382109	michael pulsipher	Principal Investigator	pulsipher	michael	2	michael pulsipher
NCT00382200	virginia klimek	Study Chair	klimek	virginia	3	virginia klimek
NCT00383851	gilad gordon	Study Director	gordon	gilad	29	gilad gordon
NCT00383994	issa f. khouri	Principal Investigator	khouri	issa	2	issa f. khouri
NCT00384176	jane robertson	Study Director	robertson	jane	12	jane robertson
NCT00385502	michael h. silverman	Study Director	silverman	michael	29	michael h. silverman
NCT00387075	danna jennings	Principal Investigator	jennings	danna	9	danna jennings
NCT00387530	william l. read	Study Chair	read	william	7	william l. read
NCT00389038	scott w. powers	Principal Investigator	powers	scott	4	scott w. powers
NCT00389610	daniel a. laheru	Principal Investigator	laheru	daniel	3	daniel a. laheru
NCT00390000	julian molina	Principal Investigator	molina	julian	3	julian molina
NCT00390325	manisha shah	Principal Investigator	shah	manisha	54	manisha shah
NCT00390455	harold burstein	Principal Investigator	burstein	harold	4	harold burstein
NCT00390767	sam l teichman	Study Director	teichman	sam	2	sam l teichman
NCT00390793	farhad ravandi-kashani	Principal Investigator	ravandi-kashani	farhad	3	farhad ravandi-kashani
NCT00392015	cindy tamminga	Principal Investigator	tamminga	cindy	2	cindy tamminga
NCT00392054	carlos a morillo	Principal Investigator	morillo	carlos	3	carlos a morillo
NCT00392353	lewis silverman	Principal Investigator	silverman	lewis	29	lewis silverman
NCT00392951	david t. teachey	Principal Investigator	teachey	david	5	david t. teachey
NCT00392990	leo gordon	Principal Investigator	gordon	leo	29	leo gordon
NCT00394433	peter enzinger	Principal Investigator	enzinger	peter	3	peter enzinger
NCT00396019	jean tersak	Principal Investigator	tersak	jean	5	jean tersak
NCT00397579	arthur e. frankel	Principal Investigator	frankel	arthur	11	arthur e. frankel
NCT00397917	jeffrey murray	Principal Investigator	murray	jeffrey	13	jeffrey murray
NCT00398450	gregory a. daniels	Principal Investigator	daniels	gregory	6	gregory a. daniels
NCT00400374	dong shin	Principal Investigator	shin	dong	5	dong shin
NCT00400816	david m. peereboom	Study Chair	peereboom	david	2	david m. peereboom
NCT00400946	lewis b. silverman	Principal Investigator	silverman	lewis	29	lewis b. silverman
NCT00401817	john p leonard	Principal Investigator	leonard	john	8	john p leonard
NCT00402779	vassiliki papadimitrakopoulou	Principal Investigator	papadimitrakopoulou	vassiliki	8	vassiliki papadimitrakopoulou
NCT00405587	henry hsu	Study Director	hsu	henry	26	henry hsu
NCT00407381	diana do	Principal Investigator	do	diana	5	diana do
NCT00408005	stuart winter	Principal Investigator	winter	stuart	7	stuart winter
NCT00408499	david r. gandara	Study Chair	gandara	david	2	david r. gandara
NCT00409383	anna c pavlick	Principal Investigator	pavlick	anna	3	anna c pavlick
NCT00410553	rakesh goel	Principal Investigator	goel	rakesh	3	rakesh goel
NCT00410813	anne f. schott	Study Chair	schott	anne	5	anne f. schott
NCT00410813	catherine van poznak	Study Chair	poznak	catherine	2	catherine van poznak
NCT00410956	william r. jarnagin	Principal Investigator	jarnagin	william	3	william r. jarnagin
NCT00411086	nathan fowler	Principal Investigator	fowler	nathan	17	nathan fowler
NCT00411723	david mattson	Principal Investigator	mattson	david	4	david mattson
NCT00411723	sharon lynch	Principal Investigator	lynch	sharon	10	sharon lynch
NCT00411723	theodore r brown	Principal Investigator	brown	theodore	91	theodore r brown
NCT00411723	vijayshree yadav	Principal Investigator	yadav	vijayshree	2	vijayshree yadav
NCT00414076	robert coleman	Principal Investigator	coleman	robert	13	robert coleman
NCT00414648	bruce trapnell	Principal Investigator	trapnell	bruce	2	bruce trapnell
NCT00414648	frank mccormack	Principal Investigator	mccormack	frank	6	frank mccormack
NCT00416598	william blum	Principal Investigator	blum	william	11	william blum
NCT00417560	carolyn bridges	Principal Investigator	bridges	carolyn	3	carolyn bridges
NCT00417794	laura j mcguinn	Principal Investigator	mcguinn	laura	4	laura j mcguinn
NCT00418496	j. paul monk	Principal Investigator	monk	j.	9	j. paul monk
NCT00419562	jeff krischer	Principal Investigator	krischer	jeff	3	jeff krischer
NCT00422799	irene ghobrial	Principal Investigator	ghobrial	irene	5	irene ghobrial
NCT00423514	farid boulad	Principal Investigator	boulad	farid	4	farid boulad
NCT00423735	andrew lassman	Principal Investigator	lassman	andrew	4	andrew lassman
NCT00423917	winston tan	Study Chair	tan	winston	15	winston tan
NCT00425607	mark w kieran	Study Chair	kieran	mark	4	mark w kieran
NCT00425802	craig moskowitz	Principal Investigator	moskowitz	craig	5	craig moskowitz
NCT00425802	hugo r. castro-malaspina	Principal Investigator	castro-malaspina	hugo	2	hugo r. castro-malaspina
NCT00425802	juliet barker	Principal Investigator	barker	juliet	8	juliet barker
NCT00426764	kenichi takeshita	Study Director	takeshita	kenichi	2	kenichi takeshita
NCT00428298	jennifer l payne	Principal Investigator	payne	jennifer	7	jennifer l payne
NCT00428922	bhuvaneswari ramaswamy	Principal Investigator	ramaswamy	bhuvaneswari	5	bhuvaneswari ramaswamy
NCT00433511	kathy miller	Principal Investigator	miller	kathy	76	kathy miller
NCT00433550	robert mcwilliams	Study Chair	mcwilliams	robert	3	robert mcwilliams
NCT00436267	kenneth l. pennington	Study Chair	pennington	kenneth	2	kenneth l. pennington
NCT00436332	howard l. west	Study Chair	west	howard	11	howard l. west
NCT00436852	elizabeth fox	Principal Investigator	fox	elizabeth	24	elizabeth fox
NCT00438256	theodore hong	Principal Investigator	hong	theodore	27	theodore hong
NCT00438802	thomas e. witzig	Study Chair	witzig	thomas	3	thomas e. witzig
NCT00438841	william i. bensinger	Principal Investigator	bensinger	william	3	william i. bensinger
NCT00439465	kenneth meehan	Principal Investigator	meehan	kenneth	3	kenneth meehan
NCT00441142	patrick y wen	Principal Investigator	wen	patrick	5	patrick y wen
NCT00442130	catherine j. wu	Principal Investigator	wu	catherine	42	catherine j. wu
NCT00442533	ebrahim delpassand	Principal Investigator	delpassand	ebrahim	4	ebrahim delpassand
NCT00445692	leona holmberg	Principal Investigator	holmberg	leona	2	leona holmberg
NCT00445887	gus rodriguez	Study Chair	rodriguez	gus	31	gus rodriguez
NCT00448357	thomas c. shea	Principal Investigator	shea	thomas	6	thomas c. shea
NCT00449657	paul walker	Principal Investigator	walker	paul	19	paul walker
NCT00450450	stephan a. grupp	Principal Investigator	grupp	stephan	5	stephan a. grupp
NCT00450463	ravi a madan	Principal Investigator	madan	ravi	4	ravi a madan
NCT00453388	hans-peter kiem	Principal Investigator	kiem	hans-peter	2	hans-peter kiem
NCT00454168	craig s. rosenfeld	Study Chair	rosenfeld	craig	7	craig s. rosenfeld
NCT00454389	pravin dugel	Principal Investigator	dugel	pravin	2	pravin dugel
NCT00455312	jakub tolar	Principal Investigator	tolar	jakub	3	jakub tolar
NCT00455689	hadine joffe	Principal Investigator	joffe	hadine	3	hadine joffe
NCT00457639	abhimanyu garg	Principal Investigator	garg	abhimanyu	12	abhimanyu garg
NCT00457769	anna m barrett	Principal Investigator	barrett	anna	6	anna m barrett
NCT00458653	david avigan	Principal Investigator	avigan	david	5	david avigan
NCT00460031	jorge garcia	Principal Investigator	garcia	jorge	24	jorge garcia
NCT00460031	matthew m. cooney	Principal Investigator	cooney	matthew	4	matthew m. cooney
NCT00460174	william small	Study Chair	small	william	11	william small
NCT00460239	eric c strain	Principal Investigator	strain	eric	3	eric c strain
NCT00461045	steven d reich	Study Director	reich	steven	4	steven d reich
NCT00464620	scott schuetze	Principal Investigator	schuetze	scott	2	scott schuetze
NCT00464711	dan iosifescu	Principal Investigator	iosifescu	dan	4	dan iosifescu
NCT00465491	dr. hazel breitz	Study Director	breitz	dr.	2	dr. hazel breitz
NCT00466661	bryan k tolliver	Principal Investigator	tolliver	bryan	3	bryan k tolliver
NCT00466661	kathleen t brady	Study Director	brady	kathleen	4	kathleen t brady
NCT00466895	leslie andritsos	Principal Investigator	andritsos	leslie	2	leslie andritsos
NCT00468117	james f. markmann	Principal Investigator	markmann	james	4	james f. markmann
NCT00468169	everett e vokes	Principal Investigator	vokes	everett	4	everett e vokes
NCT00468715	tiffany a. traina	Principal Investigator	traina	tiffany	3	tiffany a. traina
NCT00468910	hemant roy	Principal Investigator	roy	hemant	7	hemant roy
NCT00469859	donald small	Study Chair	small	donald	11	donald small
NCT00469859	patrick a. brown	Study Chair	brown	patrick	91	patrick a. brown
NCT00470496	hassan arshad	Principal Investigator	arshad	hassan	2	hassan arshad
NCT00470704	nancy lin	Principal Investigator	lin	nancy	59	nancy lin
NCT00474929	shaji k. kumar	Principal Investigator	kumar	shaji	23	shaji k. kumar
NCT00475020	uday popat	Principal Investigator	popat	uday	3	uday popat
NCT00476190	daniel deangelo	Principal Investigator	deangelo	daniel	4	daniel deangelo
NCT00477412	michael wang	Principal Investigator	wang	michael	82	michael wang
NCT00477750	craig b. reeder	Principal Investigator	reeder	craig	5	craig b. reeder
NCT00477750	vivek roy	Study Chair	roy	vivek	7	vivek roy
NCT00477815	angela dispenzieri	Study Chair	dispenzieri	angela	2	angela dispenzieri
NCT00478465	jose g montoya	Principal Investigator	montoya	jose	2	jose g montoya
NCT00481832	wen-kai weng	Principal Investigator	weng	wen-kai	6	wen-kai weng
NCT00482092	priya raina	Study Director	raina	priya	3	priya raina
NCT00483223	steven isakoff	Principal Investigator	isakoff	steven	5	steven isakoff
NCT00483366	elizabeth c. reed	Study Chair	reed	elizabeth	17	elizabeth c. reed
NCT00483366	ralph hauke	Principal Investigator	hauke	ralph	4	ralph hauke
NCT00485264	andrew wiznia	Study Chair	wiznia	andrew	3	andrew wiznia
NCT00485264	sharon a. nachman	Study Chair	nachman	sharon	4	sharon a. nachman
NCT00486603	myrna rosenfeld	Study Chair	rosenfeld	myrna	7	myrna rosenfeld
NCT00486642	kim chi	Principal Investigator	chi	kim	8	kim chi
NCT00487305	eric jacobsen	Principal Investigator	jacobsen	eric	4	eric jacobsen
NCT00490061	quynh-thu le	Principal Investigator	le	quynh-thu	11	quynh-thu le
NCT00490529	ronald levy	Principal Investigator	levy	ronald	33	ronald levy
NCT00491816	priyanka sharma	Principal Investigator	sharma	priyanka	36	priyanka sharma
NCT00492050	sheeba thomas	Principal Investigator	thomas	sheeba	42	sheeba thomas
NCT00492167	brian h. kushner	Principal Investigator	kushner	brian	7	brian h. kushner
NCT00492167	shakeel modak	Study Chair	modak	shakeel	3	shakeel modak
NCT00492349	l. elliot hong	Principal Investigator	hong	l.	27	l. elliot hong
NCT00492999	nancy e. kemeny	Principal Investigator	kemeny	nancy	4	nancy e. kemeny
NCT00493064	michael gaynon	Principal Investigator	gaynon	michael	3	michael gaynon
NCT00493870	joanne l blum	Principal Investigator	blum	joanne	11	joanne l blum
NCT00494182	george blumenschein	Principal Investigator	blumenschein	george	2	george blumenschein
NCT00494234	andrew tutt	Principal Investigator	tutt	andrew	2	andrew tutt
NCT00494234	james carmichael	Study Director	carmichael	james	3	james carmichael
NCT00495170	joe y. chang	Principal Investigator	chang	joe	62	joe y. chang
NCT00495716	anna wald	Principal Investigator	wald	anna	3	anna wald
NCT00496366	deborah toppmeyer	Principal Investigator	toppmeyer	deborah	3	deborah toppmeyer
NCT00497952	joanne kurtzberg	Principal Investigator	kurtzberg	joanne	5	joanne kurtzberg
NCT00498316	elizabeth shpall	Principal Investigator	shpall	elizabeth	4	elizabeth shpall
NCT00499083	kenneth h. cowan	Principal Investigator	cowan	kenneth	3	kenneth h. cowan
NCT00499135	glenn liu	Principal Investigator	liu	glenn	41	glenn liu
NCT00499525	william j. gradishar	Study Chair	gradishar	william	3	william j. gradishar
NCT00499616	mary lou schmidt	Study Chair	schmidt	mary	13	mary lou schmidt
NCT00499655	karen reckamp	Principal Investigator	reckamp	karen	2	karen reckamp
NCT00500344	rajendra s. apte	Principal Investigator	apte	rajendra	2	rajendra s. apte
NCT00501410	scott kopetz	Principal Investigator	kopetz	scott	3	scott kopetz
NCT00504751	richard furman	Principal Investigator	furman	richard	9	richard furman
NCT00504894	kane pryor	Principal Investigator	pryor	kane	3	kane pryor
NCT00507728	paul cinciripini	Principal Investigator	cinciripini	paul	3	paul cinciripini
NCT00509093	anjali advani	Principal Investigator	advani	anjali	12	anjali advani
NCT00509093	brenda cooper	Principal Investigator	cooper	brenda	21	brenda cooper
NCT00511992	d. scott mcmeekin	Principal Investigator	mcmeekin	d.	2	d. scott mcmeekin
NCT00513240	dean b. andropoulos	Principal Investigator	andropoulos	dean	2	dean b. andropoulos
NCT00513383	lori j. wirth	Principal Investigator	wirth	lori	2	lori j. wirth
NCT00513695	jennifer specht	Principal Investigator	specht	jennifer	3	jennifer specht
NCT00513747	john c. byrd	Study Chair	byrd	john	6	john c. byrd
NCT00513786	david o'malley	Principal Investigator	o'malley	david	4	david o'malley
NCT00514046	brigitte c widemann	Principal Investigator	widemann	brigitte	5	brigitte c widemann
NCT00514072	james l. gulley	Principal Investigator	gulley	james	4	james l. gulley
NCT00514449	konasale prasad	Principal Investigator	prasad	konasale	4	konasale prasad
NCT00514774	penelope hogarth	Principal Investigator	hogarth	penelope	2	penelope hogarth
NCT00515021	james a muldowney	Principal Investigator	muldowney	james	2	james a muldowney
NCT00515281	michael d. schreiber	Principal Investigator	schreiber	michael	7	michael d. schreiber
NCT00516100	ronald b. natale	Principal Investigator	natale	ronald	6	ronald b. natale
NCT00516373	dr. johann de bono	Principal Investigator	bono	dr.	7	dr. johann de bono
NCT00516477	albert m maguire	Principal Investigator	maguire	albert	6	albert m maguire
NCT00518583	john macdonald	Study Director	macdonald	john	10	john macdonald
NCT00520130	lauren m curtis	Principal Investigator	curtis	lauren	14	lauren m curtis
NCT00520767	jeffrey a. zonder	Principal Investigator	zonder	jeffrey	5	jeffrey a. zonder
NCT00520910	brian berman	Principal Investigator	berman	brian	11	brian berman
NCT00520975	ingrid mayer	Principal Investigator	mayer	ingrid	25	ingrid mayer
NCT00524277	elizabeth a mittendorf	Principal Investigator	mittendorf	elizabeth	2	elizabeth a mittendorf
NCT00524277	george e peoples	Study Director	peoples	george	4	george e peoples
NCT00525577	walker long	Study Chair	long	walker	8	walker long
NCT00526591	jorge a. garcia	Principal Investigator	garcia	jorge	24	jorge a. garcia
NCT00527566	michael wechsler	Principal Investigator	wechsler	michael	2	michael wechsler
NCT00528580	jerry krishnan	Principal Investigator	krishnan	jerry	8	jerry krishnan
NCT00528866	mark hurwitz	Principal Investigator	hurwitz	mark	8	mark hurwitz
NCT00528866	oliver sartor	Study Chair	sartor	oliver	3	oliver sartor
NCT00528866	ying xiao	Study Chair	xiao	ying	3	ying xiao
NCT00528957	erin quirk	Study Director	quirk	erin	2	erin quirk
NCT00528983	barry skikne	Study Director	skikne	barry	2	barry skikne
NCT00529035	john koreth	Principal Investigator	koreth	john	3	john koreth
NCT00530868	andres forero	Principal Investigator	forero	andres	3	andres forero
NCT00533949	alex a. adjei	Study Chair	adjei	alex	2	alex a. adjei
NCT00533949	arthur william blackstock	Study Chair	blackstock	arthur	3	arthur william blackstock
NCT00533949	hak choy	Study Chair	choy	hak	5	hak choy
NCT00533949	jeffrey a. bogart	Study Chair	bogart	jeffrey	3	jeffrey a. bogart
NCT00533949	jeffrey bradley	Principal Investigator	bradley	jeffrey	17	jeffrey bradley
NCT00533949	mark a. socinski	Study Chair	socinski	mark	4	mark a. socinski
NCT00536341	ian w. flinn	Study Chair	flinn	ian	5	ian w. flinn
NCT00536874	eileen o'reilly	Principal Investigator	o'reilly	eileen	10	eileen o'reilly
NCT00536874	peter j. allen	Principal Investigator	allen	peter	27	peter j. allen
NCT00536991	saby george	Principal Investigator	george	saby	25	saby george
NCT00540007	todd fehniger	Principal Investigator	fehniger	todd	3	todd fehniger
NCT00540930	carol l shields	Principal Investigator	shields	carol	10	carol l shields
NCT00540995	anthony stein	Principal Investigator	stein	anthony	43	anthony stein
NCT00542451	eric winer	Principal Investigator	winer	eric	4	eric winer
NCT00543504	funda meric-bernstam	Principal Investigator	meric-bernstam	funda	2	funda meric-bernstam
NCT00544830	przemyslaw w. twardowski	Principal Investigator	twardowski	przemyslaw	3	przemyslaw w. twardowski
NCT00547066	william wegener	Study Chair	wegener	william	4	william wegener
NCT00547378	steven siegel	Study Chair	siegel	steven	21	steven siegel
NCT00550615	julie vose	Principal Investigator	vose	julie	6	julie vose
NCT00551070	john farley	Principal Investigator	farley	john	2	john farley
NCT00551460	jeffrey e. lancet	Study Chair	lancet	jeffrey	4	jeffrey e. lancet
NCT00551460	rami komrokji	Study Chair	komrokji	rami	2	rami komrokji
NCT00553098	lauri burroughs	Principal Investigator	burroughs	lauri	4	lauri burroughs
NCT00553150	jann n. sarkaria	Study Chair	sarkaria	jann	4	jann n. sarkaria
NCT00553202	stella m. davies	Study Chair	davies	stella	13	stella m. davies
NCT00553410	marco colleoni	Study Chair	colleoni	marco	2	marco colleoni
NCT00553462	rogerio lilenbaum	Study Chair	lilenbaum	rogerio	3	rogerio lilenbaum
NCT00553644	vicki morrison	Principal Investigator	morrison	vicki	11	vicki morrison
NCT00553683	andrew n. de la torre	Study Chair	torre	andrew	3	andrew n. de la torre
NCT00553800	hossein borghaei	Principal Investigator	borghaei	hossein	3	hossein borghaei
NCT00554515	allen pantuck	Principal Investigator	pantuck	allen	2	allen pantuck
NCT00554515	david f mcdermott	Study Chair	mcdermott	david	5	david f mcdermott
NCT00554515	geoffrey weiss	Principal Investigator	weiss	geoffrey	34	geoffrey weiss
NCT00554515	joseph clark	Principal Investigator	clark	joseph	25	joseph clark
NCT00554515	leonard appleman	Principal Investigator	appleman	leonard	7	leonard appleman
NCT00554515	marc ernstoff	Principal Investigator	ernstoff	marc	4	marc ernstoff
NCT00554515	michael wong	Principal Investigator	wong	michael	47	michael wong
NCT00554515	theodore logan	Principal Investigator	logan	theodore	3	theodore logan
NCT00554515	ulka vaishampayan	Principal Investigator	vaishampayan	ulka	7	ulka vaishampayan
NCT00554515	walter urba	Principal Investigator	urba	walter	5	walter urba
NCT00555399	vinay puduvalli	Study Chair	puduvalli	vinay	4	vinay puduvalli
NCT00555581	robert spiera	Principal Investigator	spiera	robert	3	robert spiera
NCT00557349	roger de la torre	Principal Investigator	torre	roger	3	roger de la torre
NCT00557492	herbert j. zeh	Principal Investigator	zeh	herbert	4	herbert j. zeh
NCT00558519	wendy stock	Study Chair	stock	wendy	4	wendy stock
NCT00558896	martha q. lacy	Study Chair	lacy	martha	10	martha q. lacy
NCT00559117	andrew brenner	Principal Investigator	brenner	andrew	7	andrew brenner
NCT00560586	leila kheirandish	Principal Investigator	kheirandish	leila	2	leila kheirandish
NCT00562640	richard j. o'reilly	Principal Investigator	o'reilly	richard	10	richard j. o'reilly
NCT00563784	ritsuko r. komaki	Principal Investigator	komaki	ritsuko	2	ritsuko r. komaki
NCT00565487	yixing jiang	Principal Investigator	jiang	yixing	11	yixing jiang
NCT00565773	antonio guasch	Principal Investigator	guasch	antonio	2	antonio guasch
NCT00566488	m. louise markert	Principal Investigator	markert	m.	6	m. louise markert
NCT00566540	enver ozer	Principal Investigator	ozer	enver	3	enver ozer
NCT00566618	stacy moulder	Principal Investigator	moulder	stacy	2	stacy moulder
NCT00566696	brandon triplett	Principal Investigator	triplett	brandon	7	brandon triplett
NCT00566852	christina a. meyers	Study Chair	meyers	christina	6	christina a. meyers
NCT00566852	paul d. brown	Principal Investigator	brown	paul	91	paul d. brown
NCT00566852	sherry fox	Study Chair	fox	sherry	24	sherry fox
NCT00567190	ru walker	Study Director	walker	ru	19	ru walker
NCT00567359	lecia v. sequist	Principal Investigator	sequist	lecia	7	lecia v. sequist
NCT00567567	julie park	Principal Investigator	park	julie	36	julie park
NCT00567580	alan pollack	Principal Investigator	pollack	alan	17	alan pollack
NCT00569127	james yao	Principal Investigator	yao	james	13	james yao
NCT00570258	issam makhoul	Principal Investigator	makhoul	issam	2	issam makhoul
NCT00572065	gail roboz	Principal Investigator	roboz	gail	3	gail roboz
NCT00572078	daniela e matei	Principal Investigator	matei	daniela	4	daniela e matei
NCT00572078	elena g chiorean	Principal Investigator	chiorean	elena	5	elena g chiorean
NCT00572169	gareth morgan	Principal Investigator	morgan	gareth	19	gareth morgan
NCT00572897	damiano rondelli	Study Chair	rondelli	damiano	3	damiano rondelli
NCT00572897	giovanni barosi	Study Chair	barosi	giovanni	2	giovanni barosi
NCT00572897	john mascarenhas	Principal Investigator	mascarenhas	john	4	john mascarenhas
NCT00574496	miguel-angel perales	Principal Investigator	perales	miguel-angel	3	miguel-angel perales
NCT00574769	mitchell e gross	Principal Investigator	gross	mitchell	18	mitchell e gross
NCT00575952	d. mcmeekin	Principal Investigator	mcmeekin	d.	2	d. mcmeekin
NCT00576225	jack w. singer	Study Director	singer	jack	11	jack w. singer
NCT00576680	jennifer chan	Principal Investigator	chan	jennifer	31	jennifer chan
NCT00576979	anthony s. stein	Study Chair	stein	anthony	43	anthony s. stein
NCT00577005	gerardo gonzalez	Principal Investigator	gonzalez	gerardo	14	gerardo gonzalez
NCT00577577	richard moxley	Study Chair	moxley	richard	2	richard moxley
NCT00577629	david rizzieri	Principal Investigator	rizzieri	david	4	david rizzieri
NCT00579280	david sheehan	Principal Investigator	sheehan	david	5	david sheehan
NCT00580333	paula d. ryan	Principal Investigator	ryan	paula	23	paula d. ryan
NCT00580645	sherry a mckee	Principal Investigator	mckee	sherry	6	sherry a mckee
NCT00580931	steven s schreiber	Principal Investigator	schreiber	steven	7	steven s schreiber
NCT00586391	carlos ramos	Principal Investigator	ramos	carlos	9	carlos ramos
NCT00588770	athanassios (ethan) argiris	Principal Investigator	argiris	athanassios	3	athanassios (ethan) argiris
NCT00589121	burton l. eisenberg	Study Chair	eisenberg	burton	7	burton l. eisenberg
NCT00589121	dian wang	Principal Investigator	wang	dian	82	dian wang
NCT00589121	john m. kane	Study Chair	kane	john	8	john m. kane
NCT00589121	scott okuno	Study Chair	okuno	scott	3	scott okuno
NCT00589186	toh han chong	Study Chair	chong	toh	3	toh han chong
NCT00590824	mark r albertini	Study Chair	albertini	mark	2	mark r albertini
NCT00591058	burt nabors	Principal Investigator	nabors	burt	4	burt nabors
NCT00591058	gerry linette	Principal Investigator	linette	gerry	4	gerry linette
NCT00591058	glenn lesser	Principal Investigator	lesser	glenn	3	glenn lesser
NCT00591058	jeremy rudnick	Principal Investigator	rudnick	jeremy	3	jeremy rudnick
NCT00591058	maceij mrugala	Principal Investigator	mrugala	maceij	2	maceij mrugala
NCT00591058	sean grimm	Principal Investigator	grimm	sean	4	sean grimm
NCT00591058	steven rosenfeld	Principal Investigator	rosenfeld	steven	7	steven rosenfeld
NCT00591292	jonathan lewis	Study Director	lewis	jonathan	25	jonathan lewis
NCT00592150	robert m carey	Principal Investigator	carey	robert	8	robert m carey
NCT00592501	annie w chan	Principal Investigator	chan	annie	31	annie w chan
NCT00593242	charles m cotten	Principal Investigator	cotten	charles	3	charles m cotten
NCT00593450	daniel f martin	Study Chair	martin	daniel	50	daniel f martin
NCT00593450	glenn jaffe	Study Director	jaffe	glenn	3	glenn jaffe
NCT00593450	maureen g maguire	Study Director	maguire	maureen	6	maureen g maguire
NCT00593450	stuart l fine	Study Chair	fine	stuart	9	stuart l fine
NCT00593554	sherif farag	Principal Investigator	farag	sherif	7	sherif farag
NCT00596011	nagi kumar	Principal Investigator	kumar	nagi	23	nagi kumar
NCT00596531	william h martin	Principal Investigator	martin	william	50	william h martin
NCT00596531	yongbing shi	Principal Investigator	shi	yongbing	12	yongbing shi
NCT00596622	amit anand	Principal Investigator	anand	amit	4	amit anand
NCT00600496	jeffrey infante	Principal Investigator	infante	jeffrey	8	jeffrey infante
NCT00600496	kevin kim	Principal Investigator	kim	kevin	88	kevin kim
NCT00600496	patricia lorusso	Principal Investigator	lorusso	patricia	6	patricia lorusso
NCT00600496	roger cohen	Principal Investigator	cohen	roger	69	roger cohen
NCT00601094	jay m. lee	Study Chair	lee	jay	134	jay m. lee
NCT00601705	david j. adelstein	Principal Investigator	adelstein	david	2	david j. adelstein
NCT00601900	maura dickler	Principal Investigator	dickler	maura	3	maura dickler
NCT00602459	john byrd	Principal Investigator	byrd	john	6	john byrd
NCT00602641	alexander stewart	Principal Investigator	stewart	alexander	26	alexander stewart
NCT00602693	claudio g. brunstein	Principal Investigator	brunstein	claudio	2	claudio g. brunstein
NCT00602693	margaret l. macmillan	Principal Investigator	macmillan	margaret	4	margaret l. macmillan
NCT00602836	han win tun	Principal Investigator	tun	han	3	han win tun
NCT00602836	jose f. leis	Principal Investigator	leis	jose	3	jose f. leis
NCT00602836	tait d. shanafelt	Study Chair	shanafelt	tait	2	tait d. shanafelt
NCT00604591	edward huey	Principal Investigator	huey	edward	2	edward huey
NCT00605696	michelle ng gong	Principal Investigator	gong	michelle	4	michelle ng gong
NCT00608075	caleb m adler	Principal Investigator	adler	caleb	12	caleb m adler
NCT00609336	andrew coveler	Principal Investigator	coveler	andrew	2	andrew coveler
NCT00610493	sarina piha-paul	Principal Investigator	piha-paul	sarina	3	sarina piha-paul
NCT00611208	arthur e frankel	Principal Investigator	frankel	arthur	11	arthur e frankel
NCT00611208	cesar rodriguez	Principal Investigator	rodriguez	cesar	31	cesar rodriguez
NCT00611208	madeleine duvic	Principal Investigator	duvic	madeleine	2	madeleine duvic
NCT00613080	adam c. berger	Study Chair	berger	adam	17	adam c. berger
NCT00613080	johanna bendell	Study Chair	bendell	johanna	5	johanna bendell
NCT00614809	wu yilong	Principal Investigator	yilong	wu	2	wu yilong
NCT00614822	michael guarino	Principal Investigator	guarino	michael	5	michael guarino
NCT00615784	donald e. tsai	Principal Investigator	tsai	donald	6	donald e. tsai
NCT00617409	scott antonia	Principal Investigator	antonia	scott	2	scott antonia
NCT00617942	william sikov	Principal Investigator	sikov	william	2	william sikov
NCT00617981	riccardo lencioni	Study Director	lencioni	riccardo	2	riccardo lencioni
NCT00617981	ronnie t poon	Study Director	poon	ronnie	3	ronnie t poon
NCT00620633	susan prockop	Principal Investigator	prockop	susan	3	susan prockop
NCT00621309	david l eaton	Principal Investigator	eaton	david	4	david l eaton
NCT00621686	evanthia galanis	Study Chair	galanis	evanthia	2	evanthia galanis
NCT00622466	barbara b. haley	Principal Investigator	haley	barbara	4	barbara b. haley
NCT00624013	mayer davidson	Study Director	davidson	mayer	16	mayer davidson
NCT00624715	deepak d'souza	Principal Investigator	d'souza	deepak	8	deepak d'souza
NCT00624923	allison b. goldfine	Principal Investigator	goldfine	allison	2	allison b. goldfine
NCT00624923	ernest schaefer	Principal Investigator	schaefer	ernest	2	ernest schaefer
NCT00624923	francine welty	Study Director	welty	francine	3	francine welty
NCT00624923	melvin clouse	Principal Investigator	clouse	melvin	2	melvin clouse
NCT00626483	gordana vlahovic	Principal Investigator	vlahovic	gordana	2	gordana vlahovic
NCT00626990	anna nowak	Study Chair	nowak	anna	6	anna nowak
NCT00626990	michael a. vogelbaum	Study Chair	vogelbaum	michael	3	michael a. vogelbaum
NCT00626990	warren p. mason	Study Chair	mason	warren	15	warren p. mason
NCT00628251	stan kaye	Principal Investigator	kaye	stan	9	stan kaye
NCT00628914	ian a cook	Principal Investigator	cook	ian	12	ian a cook
NCT00629343	robert n taub	Principal Investigator	taub	robert	6	robert n taub
NCT00629798	hugo castro-malaspina	Principal Investigator	castro-malaspina	hugo	2	hugo castro-malaspina
NCT00630097	gantt galloway	Principal Investigator	galloway	gantt	7	gantt galloway
NCT00633165	jack singer	Study Chair	singer	jack	11	jack singer
NCT00633594	ian w flinn	Study Chair	flinn	ian	5	ian w flinn
NCT00634270	brian weiss	Principal Investigator	weiss	brian	34	brian weiss
NCT00634270	bruce korf	Principal Investigator	korf	bruce	2	bruce korf
NCT00634270	roger packer	Study Director	packer	roger	7	roger packer
NCT00634634	antoinette tan	Principal Investigator	tan	antoinette	15	antoinette tan
NCT00635557	andrew p. beelen	Study Director	beelen	andrew	2	andrew p. beelen
NCT00638547	paul orchard	Principal Investigator	orchard	paul	2	paul orchard
NCT00639743	guy meyer	Principal Investigator	meyer	guy	20	guy meyer
NCT00640003	thomas o crawford	Principal Investigator	crawford	thomas	8	thomas o crawford
NCT00644228	brian g. durie	Principal Investigator	durie	brian	3	brian g. durie
NCT00644696	rajen mody	Principal Investigator	mody	rajen	5	rajen mody
NCT00645710	jeffrey wong	Principal Investigator	wong	jeffrey	47	jeffrey wong
NCT00646230	barry j. maurer	Study Chair	maurer	barry	8	barry j. maurer
NCT00651261	richard m. stone	Study Chair	stone	richard	16	richard m. stone
NCT00652574	anne s. tsao	Principal Investigator	tsao	anne	3	anne s. tsao
NCT00653068	alyssa reddy	Principal Investigator	reddy	alyssa	26	alyssa reddy
NCT00654732	michelle fanale	Principal Investigator	fanale	michelle	4	michelle fanale
NCT00655850	francisco robert	Principal Investigator	robert	francisco	5	francisco robert
NCT00656058	ronald e gress	Principal Investigator	gress	ronald	3	ronald e gress
NCT00656786	cliff perlis	Principal Investigator	perlis	cliff	6	cliff perlis
NCT00656786	madeline duvic	Principal Investigator	duvic	madeline	2	madeline duvic
NCT00658814	sucha nand	Principal Investigator	nand	sucha	6	sucha nand
NCT00658931	john l shuster	Principal Investigator	shuster	john	2	john l shuster
NCT00660283	renato v larocca	Principal Investigator	larocca	renato	3	renato v larocca
NCT00661492	mark t. fleming	Principal Investigator	fleming	mark	7	mark t. fleming
NCT00662129	donald w. northfelt	Study Chair	northfelt	donald	5	donald w. northfelt
NCT00662506	tracy batchelor	Principal Investigator	batchelor	tracy	4	tracy batchelor
NCT00663039	henry holcomb	Principal Investigator	holcomb	henry	2	henry holcomb
NCT00666562	tracy downs	Principal Investigator	downs	tracy	3	tracy downs
NCT00667342	michael bishop	Principal Investigator	bishop	michael	2	michael bishop
NCT00667615	david straus	Principal Investigator	straus	david	2	david straus
NCT00668421	ronald hoffman	Principal Investigator	hoffman	ronald	19	ronald hoffman
NCT00668850	gerald bernstein	Study Chair	bernstein	gerald	21	gerald bernstein
NCT00668850	jaime davidson	Study Director	davidson	jaime	16	jaime davidson
NCT00668850	philip raskin	Principal Investigator	raskin	philip	3	philip raskin
NCT00669162	xinglei shen	Principal Investigator	shen	xinglei	15	xinglei shen
NCT00669734	elizabeth poplin	Principal Investigator	poplin	elizabeth	2	elizabeth poplin
NCT00670748	steven a rosenberg	Principal Investigator	rosenberg	steven	17	steven a rosenberg
NCT00674297	doruk erkan	Principal Investigator	erkan	doruk	2	doruk erkan
NCT00676975	francis kl chan	Principal Investigator	chan	francis	31	francis kl chan
NCT00677092	jonathan kay	Principal Investigator	kay	jonathan	5	jonathan kay
NCT00678743	kevin c. maki	Study Director	maki	kevin	8	kevin c. maki
NCT00679029	elizabeth reed	Principal Investigator	reed	elizabeth	17	elizabeth reed
NCT00679289	john kirkwood	Study Chair	kirkwood	john	4	john kirkwood
NCT00682435	andrew chang	Principal Investigator	chang	andrew	62	andrew chang
NCT00683670	gerald p. linette	Principal Investigator	linette	gerald	4	gerald p. linette
NCT00683761	david schiff	Principal Investigator	schiff	david	5	david schiff
NCT00683761	edward pan	Principal Investigator	pan	edward	7	edward pan
NCT00683761	heather jacene	Principal Investigator	jacene	heather	2	heather jacene
NCT00683761	jan drappatz	Principal Investigator	drappatz	jan	2	jan drappatz
NCT00683761	jay-jiguang zhu	Principal Investigator	zhu	jay-jiguang	13	jay-jiguang zhu
NCT00683761	jeffrey olson	Principal Investigator	olson	jeffrey	12	jeffrey olson
NCT00683761	karen fink	Principal Investigator	fink	karen	8	karen fink
NCT00683761	maciej mrugala	Principal Investigator	mrugala	maciej	2	maciej mrugala
NCT00683761	marc chamberlain	Principal Investigator	chamberlain	marc	3	marc chamberlain
NCT00683761	mark malkin	Principal Investigator	malkin	mark	4	mark malkin
NCT00683761	richard wahl	Principal Investigator	wahl	richard	4	richard wahl
NCT00684983	tufia haddad	Principal Investigator	haddad	tufia	3	tufia haddad
NCT00685919	david robertson	Principal Investigator	robertson	david	12	david robertson
NCT00686166	cynthia g. leichman	Study Chair	leichman	cynthia	5	cynthia g. leichman
NCT00689572	nassima ait-daoud tiouririne	Principal Investigator	tiouririne	nassima	3	nassima ait-daoud tiouririne
NCT00689936	christian jacques	Study Director	jacques	christian	3	christian jacques
NCT00691015	zaid al-kadhimi	Study Chair	al-kadhimi	zaid	2	zaid al-kadhimi
NCT00693654	alan fleischer	Principal Investigator	fleischer	alan	5	alan fleischer
NCT00693693	steve feldman	Principal Investigator	feldman	steve	21	steve feldman
NCT00694915	amillal bhat	Principal Investigator	bhat	amillal	3	amillal bhat
NCT00694915	kim mammen	Principal Investigator	mammen	kim	2	kim mammen
NCT00694915	mahesh desai	Principal Investigator	desai	mahesh	13	mahesh desai
NCT00694915	n k mohanty	Principal Investigator	mohanty	n	2	n k mohanty
NCT00694915	purshottam k. puri	Principal Investigator	puri	purshottam	2	purshottam k. puri
NCT00694915	rajeev sood	Principal Investigator	sood	rajeev	8	rajeev sood
NCT00694915	shrawan k. singh	Principal Investigator	singh	shrawan	33	shrawan k. singh
NCT00694915	sushil bhatia	Principal Investigator	bhatia	sushil	15	sushil bhatia
NCT00694915	yathish kumar	Principal Investigator	kumar	yathish	23	yathish kumar
NCT00695409	amrita y. krishnan	Principal Investigator	krishnan	amrita	8	amrita y. krishnan
NCT00697463	adi cohen	Study Director	cohen	adi	69	adi cohen
NCT00697463	elizabeth shane	Principal Investigator	shane	elizabeth	3	elizabeth shane
NCT00697684	david e avigan	Principal Investigator	avigan	david	5	david e avigan
NCT00698815	rebecca heist	Principal Investigator	heist	rebecca	2	rebecca heist
NCT00699491	cynthia ma	Principal Investigator	ma	cynthia	22	cynthia ma
NCT00700076	deepak c d'souza	Principal Investigator	d'souza	deepak	8	deepak c d'souza
NCT00700596	mohini ranganathan	Principal Investigator	ranganathan	mohini	4	mohini ranganathan
NCT00702962	chandra p belani	Principal Investigator	belani	chandra	4	chandra p belani
NCT00703222	chrystal u louis	Principal Investigator	louis	chrystal	5	chrystal u louis
NCT00703625	joel picus	Principal Investigator	picus	joel	2	joel picus
NCT00703664	beata holkova	Principal Investigator	holkova	beata	2	beata holkova
NCT00705926	eric s. rosenberg	Study Chair	rosenberg	eric	17	eric s. rosenberg
NCT00705926	h.t. banks	Principal Investigator	banks	h.t.	2	h.t. banks
NCT00706147	merit cudkowicz	Principal Investigator	cudkowicz	merit	3	merit cudkowicz
NCT00707876	william strauss	Study Director	strauss	william	5	william strauss
NCT00710892	malcolm k brenner	Principal Investigator	brenner	malcolm	7	malcolm k brenner
NCT00711828	craig reeder	Principal Investigator	reeder	craig	5	craig reeder
NCT00714246	chandra p. belani	Principal Investigator	belani	chandra	4	chandra p. belani
NCT00715988	robert ward	Principal Investigator	ward	robert	13	robert ward
NCT00718484	jonathan j lewis	Study Director	lewis	jonathan	25	jonathan j lewis
NCT00720226	robert a. wise	Principal Investigator	wise	robert	6	robert a. wise
NCT00720876	robert chen	Principal Investigator	chen	robert	101	robert chen
NCT00721799	john m. buatti	Principal Investigator	buatti	john	4	john m. buatti
NCT00722865	jeremy abramson	Principal Investigator	abramson	jeremy	9	jeremy abramson
NCT00723177	sandra d comer	Principal Investigator	comer	sandra	5	sandra d comer
NCT00723229	christine johnston	Principal Investigator	johnston	christine	18	christine johnston
NCT00723255	edwin alvarez	Principal Investigator	alvarez	edwin	8	edwin alvarez
NCT00724568	moshe talpaz	Principal Investigator	talpaz	moshe	2	moshe talpaz
NCT00726596	mark stein	Principal Investigator	stein	mark	43	mark stein
NCT00727948	chris e holmes	Principal Investigator	holmes	chris	10	chris e holmes
NCT00728507	susan dorman	Principal Investigator	dorman	susan	2	susan dorman
NCT00728728	christine marx	Principal Investigator	marx	christine	7	christine marx
NCT00729118	craig c. hofmeister	Principal Investigator	hofmeister	craig	2	craig c. hofmeister
NCT00729612	gregory a. otterson	Principal Investigator	otterson	gregory	4	gregory a. otterson
NCT00729911	andrea natale	Principal Investigator	natale	andrea	6	andrea natale
NCT00731302	c m stein	Principal Investigator	stein	c	43	c m stein
NCT00731952	david r jones	Principal Investigator	jones	david	55	david r jones
NCT00732121	richard e pratley	Principal Investigator	pratley	richard	2	richard e pratley
NCT00732498	soham d puvvada	Principal Investigator	puvvada	soham	2	soham d puvvada
NCT00732654	robert wood	Principal Investigator	wood	robert	18	robert wood
NCT00736944	douglas adkins	Principal Investigator	adkins	douglas	4	douglas adkins
NCT00737529	lei zhang	Study Director	zhang	lei	29	lei zhang
NCT00740064	benjamin young	Principal Investigator	young	benjamin	30	benjamin young
NCT00740441	greg smith	Principal Investigator	smith	greg	133	greg smith
NCT00740441	harry drabkin	Principal Investigator	drabkin	harry	2	harry drabkin
NCT00741403	avi retter	Principal Investigator	retter	avi	2	avi retter
NCT00741403	karen gelmon	Principal Investigator	gelmon	karen	2	karen gelmon
NCT00742404	james r. berenson	Principal Investigator	berenson	james	6	james r. berenson
NCT00742560	louie naumovski	Study Director	naumovski	louie	2	louie naumovski
NCT00745134	sunil krishnan	Principal Investigator	krishnan	sunil	8	sunil krishnan
NCT00745420	mary horowitz	Study Director	horowitz	mary	5	mary horowitz
NCT00745615	giancarlo comi	Principal Investigator	comi	giancarlo	2	giancarlo comi
NCT00748657	jubilee brown	Principal Investigator	brown	jubilee	91	jubilee brown
NCT00749957	j timothy stout	Principal Investigator	stout	j	2	j timothy stout
NCT00752206	kristin baird	Principal Investigator	baird	kristin	3	kristin baird
NCT00755040	madan jagasia	Principal Investigator	jagasia	madan	2	madan jagasia
NCT00756600	andrew davidson	Principal Investigator	davidson	andrew	16	andrew davidson
NCT00756600	neil morton	Principal Investigator	morton	neil	2	neil morton
NCT00759291	joshua a. beckman	Principal Investigator	beckman	joshua	5	joshua a. beckman
NCT00759798	william wierda	Principal Investigator	wierda	william	4	william wierda
NCT00765921	ivana kim	Principal Investigator	kim	ivana	88	ivana kim
NCT00766753	frank lieberman	Principal Investigator	lieberman	frank	11	frank lieberman
NCT00767949	glenn stoller	Study Director	stoller	glenn	3	glenn stoller
NCT00769379	melody cobleigh	Principal Investigator	cobleigh	melody	2	melody cobleigh
NCT00769613	kenneth g. lucas	Principal Investigator	lucas	kenneth	12	kenneth g. lucas
NCT00770120	linda garland	Study Chair	garland	linda	6	linda garland
NCT00770120	sai-hong i. ou	Study Chair	ou	sai-hong	6	sai-hong i. ou
NCT00770224	jonathan w. friedberg	Study Chair	friedberg	jonathan	3	jonathan w. friedberg
NCT00770224	oliver w. press	Study Chair	press	oliver	2	oliver w. press
NCT00770809	lisa carey	Principal Investigator	carey	lisa	8	lisa carey
NCT00772486	januario castro	Principal Investigator	castro	januario	6	januario castro
NCT00776594	mary-ellen taplin	Principal Investigator	taplin	mary-ellen	6	mary-ellen taplin
NCT00777491	cheryl t. lee	Study Chair	lee	cheryl	134	cheryl t. lee
NCT00777491	chin-lee wu	Study Chair	wu	chin-lee	42	chin-lee wu
NCT00777491	philip j. saylor	Study Chair	saylor	philip	2	philip j. saylor
NCT00777673	jasgit c. sachdev	Principal Investigator	sachdev	jasgit	4	jasgit c. sachdev
NCT00777881	robert redner	Principal Investigator	redner	robert	2	robert redner
NCT00782574	judy e garber	Principal Investigator	garber	judy	2	judy e garber
NCT00783367	stephen j schuster	Principal Investigator	schuster	stephen	11	stephen j schuster
NCT00785291	hope rugo	Principal Investigator	rugo	hope	7	hope rugo
NCT00787059	amit patel	Principal Investigator	patel	amit	68	amit patel
NCT00787059	david r murray	Principal Investigator	murray	david	13	david r murray
NCT00787059	eric d adler	Principal Investigator	adler	eric	12	eric d adler
NCT00787059	h. kirk hammond	Study Director	hammond	h.	4	h. kirk hammond
NCT00787059	jay h traverse	Principal Investigator	traverse	jay	3	jay h traverse
NCT00787059	matthew w watkins	Principal Investigator	watkins	matthew	7	matthew w watkins
NCT00787059	william penny	Principal Investigator	penny	william	2	william penny
NCT00788112	laura esserman	Principal Investigator	esserman	laura	4	laura esserman
NCT00788125	judith k. sato	Principal Investigator	sato	judith	3	judith k. sato
NCT00789581	denise a yardley	Study Chair	yardley	denise	6	denise a yardley
NCT00789958	edgar ben-josef	Principal Investigator	ben-josef	edgar	3	edgar ben-josef
NCT00790335	suresh vedantham	Principal Investigator	vedantham	suresh	2	suresh vedantham
NCT00790582	robert g miller	Study Director	miller	robert	76	robert g miller
NCT00790842	joseph r. mikhael	Study Chair	mikhael	joseph	3	joseph r. mikhael
NCT00790868	david f tolin	Principal Investigator	tolin	david	2	david f tolin
NCT00790868	mark h pollack	Principal Investigator	pollack	mark	17	mark h pollack
NCT00790868	michael w otto	Study Chair	otto	michael	4	michael w otto
NCT00792142	firoozeh sahebi	Principal Investigator	sahebi	firoozeh	3	firoozeh sahebi
NCT00792701	ralph g. zinner	Study Chair	zinner	ralph	3	ralph g. zinner
NCT00793572	marco mielcarek	Principal Investigator	mielcarek	marco	3	marco mielcarek
NCT00794339	david a. mankoff	Study Chair	mankoff	david	2	david a. mankoff
NCT00794339	farrokh dehdashti	Principal Investigator	dehdashti	farrokh	3	farrokh dehdashti
NCT00796562	heather symons	Principal Investigator	symons	heather	4	heather symons
NCT00798655	robert ferris	Principal Investigator	ferris	robert	13	robert ferris
NCT00799617	peter j snyder	Principal Investigator	snyder	peter	12	peter j snyder
NCT00802412	robert m. anthenelli	Principal Investigator	anthenelli	robert	2	robert m. anthenelli
NCT00803972	jolene k berg	Principal Investigator	berg	jolene	17	jolene k berg
NCT00804336	jennifer ang chan	Principal Investigator	chan	jennifer	31	jennifer ang chan
NCT00805129	dean bajorin	Principal Investigator	bajorin	dean	4	dean bajorin
NCT00807599	hani hassoun	Principal Investigator	hassoun	hani	5	hani hassoun
NCT00807768	marcus randall	Principal Investigator	randall	marcus	3	marcus randall
NCT00807963	emanuel p denoia	Principal Investigator	denoia	emanuel	3	emanuel p denoia
NCT00808314	timothy m bateman	Principal Investigator	bateman	timothy	4	timothy m bateman
NCT00808639	toni choueiri	Principal Investigator	choueiri	toni	2	toni choueiri
NCT00810888	matthew l. flaherty	Principal Investigator	flaherty	matthew	7	matthew l. flaherty
NCT00813293	rebecca a miksad	Principal Investigator	miksad	rebecca	2	rebecca a miksad
NCT00813423	janice mehnert	Principal Investigator	mehnert	janice	5	janice mehnert
NCT00814294	len rosenberg	Study Director	rosenberg	len	17	len rosenberg
NCT00815035	wesley burks	Principal Investigator	burks	wesley	5	wesley burks
NCT00816595	jose f. francisco	Principal Investigator	francisco	jose	2	jose f. francisco
NCT00819546	richard stone	Principal Investigator	stone	richard	16	richard stone
NCT00820872	edith a. perez	Study Chair	perez	edith	13	edith a. perez
NCT00822848	christopher w. ryan	Principal Investigator	ryan	christopher	23	christopher w. ryan
NCT00823212	peter m maurer	Study Director	maurer	peter	8	peter m maurer
NCT00824200	theodore johnson ii	Principal Investigator	ii	theodore	3	theodore johnson ii
NCT00824993	huifang lu	Principal Investigator	lu	huifang	15	huifang lu
NCT00825201	mihaela cristea	Study Chair	cristea	mihaela	2	mihaela cristea
NCT00825656	martha white	Principal Investigator	white	martha	24	martha white
NCT00825942	ira wong	Study Director	wong	ira	47	ira wong
NCT00826202	daniel c javitt	Principal Investigator	javitt	daniel	3	daniel c javitt
NCT00830544	fernando cabanillas	Principal Investigator	cabanillas	fernando	5	fernando cabanillas
NCT00831766	jeffrey lancet	Principal Investigator	lancet	jeffrey	4	jeffrey lancet
NCT00834093	jochen lorch	Principal Investigator	lorch	jochen	5	jochen lorch
NCT00834665	carl h june	Study Chair	june	carl	2	carl h june
NCT00838435	suyash prasad	Study Director	prasad	suyash	4	suyash prasad
NCT00838656	christopher poole	Principal Investigator	poole	christopher	3	christopher poole
NCT00840931	javier pinilla	Principal Investigator	pinilla	javier	2	javier pinilla
NCT00841074	catherine j binkley	Principal Investigator	binkley	catherine	3	catherine j binkley
NCT00843882	alan list	Principal Investigator	list	alan	3	alan list
NCT00844831	john wo	Principal Investigator	wo	john	3	john wo
NCT00846430	albert s cornelius	Principal Investigator	cornelius	albert	4	albert s cornelius
NCT00847171	leisha a. emens	Principal Investigator	emens	leisha	2	leisha a. emens
NCT00847912	martin a. weinstock	Study Chair	weinstock	martin	2	martin a. weinstock
NCT00848328	joseph m. tuscano	Principal Investigator	tuscano	joseph	5	joseph m. tuscano
NCT00849121	douglas mcneel	Principal Investigator	mcneel	douglas	2	douglas mcneel
NCT00852787	deepak malhotra	Principal Investigator	malhotra	deepak	6	deepak malhotra
NCT00853580	jonathan payne	Study Director	payne	jonathan	7	jonathan payne
NCT00853580	maria acosta	Study Director	acosta	maria	3	maria acosta
NCT00856492	zeina nahleh	Principal Investigator	nahleh	zeina	2	zeina nahleh
NCT00857025	marianna koczywas	Principal Investigator	koczywas	marianna	2	marianna koczywas
NCT00858117	olga frankfurt	Principal Investigator	frankfurt	olga	2	olga frankfurt
NCT00859222	patrick y. wen	Principal Investigator	wen	patrick	5	patrick y. wen
NCT00859716	mohamed al-ibrahim	Principal Investigator	al-ibrahim	mohamed	3	mohamed al-ibrahim
NCT00859937	stuart wong	Principal Investigator	wong	stuart	47	stuart wong
NCT00860522	david f claxton	Principal Investigator	claxton	david	3	david f claxton
NCT00861406	wen-jen hwu	Principal Investigator	hwu	wen-jen	5	wen-jen hwu
NCT00861913	amy weise	Principal Investigator	weise	amy	5	amy weise
NCT00863369	leslie popplewell	Principal Investigator	popplewell	leslie	2	leslie popplewell
NCT00865566	magdalena sobieszczyk	Study Chair	sobieszczyk	magdalena	2	magdalena sobieszczyk
NCT00865566	michael yin	Study Chair	yin	michael	2	michael yin
NCT00865566	scott hammer	Study Chair	hammer	scott	5	scott hammer
NCT00866879	lorenzo gallon	Principal Investigator	gallon	lorenzo	3	lorenzo gallon
NCT00866918	john gregory	Principal Investigator	gregory	john	7	john gregory
NCT00867048	abdel babiker	Study Chair	babiker	abdel	2	abdel babiker
NCT00867048	jens lundgren	Study Chair	lundgren	jens	3	jens lundgren
NCT00867217	qamar j khan	Principal Investigator	khan	qamar	36	qamar j khan
NCT00867529	david maloney	Principal Investigator	maloney	david	7	david maloney
NCT00868114	emmanuel e zervos	Principal Investigator	zervos	emmanuel	4	emmanuel e zervos
NCT00869024	ganesh raveendran	Principal Investigator	raveendran	ganesh	2	ganesh raveendran
NCT00869401	nadia n. laack	Study Chair	laack	nadia	6	nadia n. laack
NCT00870779	david w roberts	Principal Investigator	roberts	david	19	david w roberts
NCT00870779	keith paulsen	Principal Investigator	paulsen	keith	3	keith paulsen
NCT00870987	judith epstein	Principal Investigator	epstein	judith	12	judith epstein
NCT00871923	james welsh	Principal Investigator	welsh	james	3	james welsh
NCT00872911	elena volpi	Principal Investigator	volpi	elena	2	elena volpi
NCT00872989	robert l. coleman	Study Chair	coleman	robert	13	robert l. coleman
NCT00873093	terzah horton	Principal Investigator	horton	terzah	4	terzah horton
NCT00873275	lily l. lai	Principal Investigator	lai	lily	9	lily l. lai
NCT00878904	pamela n. munster	Principal Investigator	munster	pamela	5	pamela n. munster
NCT00879177	william b white	Principal Investigator	white	william	24	william b white
NCT00879489	paul o. schwarzenberger	Principal Investigator	schwarzenberger	paul	2	paul o. schwarzenberger
NCT00880919	s. charles schulz	Principal Investigator	schulz	s.	5	s. charles schulz
NCT00881361	judy boughey	Study Chair	boughey	judy	2	judy boughey
NCT00883129	donald p. tashkin	Principal Investigator	tashkin	donald	2	donald p. tashkin
NCT00883129	michael d. roth	Principal Investigator	roth	michael	8	michael d. roth
NCT00884741	mark gilbert	Principal Investigator	gilbert	mark	12	mark gilbert
NCT00885326	julia l. glade-bender	Principal Investigator	glade-bender	julia	2	julia l. glade-bender
NCT00885495	carl j fichtenbaum	Principal Investigator	fichtenbaum	carl	3	carl j fichtenbaum
NCT00885703	robert a. larsen	Study Chair	larsen	robert	5	robert a. larsen
NCT00885703	umesh g. lalloo	Study Chair	lalloo	umesh	3	umesh g. lalloo
NCT00886028	elena arechaga ocampo	Study Chair	ocampo	elena	2	elena arechaga ocampo
NCT00887159	chandra belani	Principal Investigator	belani	chandra	4	chandra belani
NCT00888173	matthew powell	Principal Investigator	powell	matthew	12	matthew powell
NCT00888628	james f markmann	Principal Investigator	markmann	james	4	james f markmann
NCT00889408	verokina bachanova	Principal Investigator	bachanova	verokina	4	verokina bachanova
NCT00890825	dr pasi janne	Principal Investigator	janne	dr	3	dr pasi janne
NCT00890825	gabriella mariani	Study Director	mariani	gabriella	9	gabriella mariani
NCT00891527	kathy j jenkins	Principal Investigator	jenkins	kathy	4	kathy j jenkins
NCT00892736	shannon puhalla	Principal Investigator	puhalla	shannon	5	shannon puhalla
NCT00901069	hayslip w john	Principal Investigator	john	hayslip	6	hayslip w john
NCT00902018	james b bussel	Principal Investigator	bussel	james	7	james b bussel
NCT00903461	julie bauman	Principal Investigator	bauman	julie	10	julie bauman
NCT00904033	luke j peppone	Principal Investigator	peppone	luke	3	luke j peppone
NCT00904345	shruti jolly	Principal Investigator	jolly	shruti	6	shruti jolly
NCT00906945	geoffrey l. uy	Principal Investigator	uy	geoffrey	3	geoffrey l. uy
NCT00907166	neil senzer	Principal Investigator	senzer	neil	3	neil senzer
NCT00908791	margit m mcgowan	Principal Investigator	mcgowan	margit	7	margit m mcgowan
NCT00909090	billy r hammond	Principal Investigator	hammond	billy	4	billy r hammond
NCT00909831	ravi amaravadi	Principal Investigator	amaravadi	ravi	3	ravi amaravadi
NCT00910910	oliver kong	Study Director	kong	oliver	4	oliver kong
NCT00911820	peter c. enzinger	Principal Investigator	enzinger	peter	3	peter c. enzinger
NCT00912340	elisavet paplomata	Principal Investigator	paplomata	elisavet	2	elisavet paplomata
NCT00912691	eugene arnold	Principal Investigator	arnold	eugene	22	eugene arnold
NCT00914940	marie bleakley	Principal Investigator	bleakley	marie	2	marie bleakley
NCT00915005	zhongxing liao	Study Chair	liao	zhongxing	5	zhongxing liao
NCT00915694	jay f. dorsey	Principal Investigator	dorsey	jay	5	jay f. dorsey
NCT00916409	eric t. wong	Study Director	wong	eric	47	eric t. wong
NCT00916409	herbert h. engelhard	Study Director	engelhard	herbert	2	herbert h. engelhard
NCT00916578	wendy woodward	Study Chair	woodward	wendy	2	wendy woodward
NCT00916747	mark kieran	Principal Investigator	kieran	mark	4	mark kieran
NCT00917462	david ilson	Principal Investigator	ilson	david	2	david ilson
NCT00918333	shaji kumar	Principal Investigator	kumar	shaji	23	shaji kumar
NCT00920699	christopher a ross	Principal Investigator	ross	christopher	21	christopher a ross
NCT00920699	kevin m biglan	Principal Investigator	biglan	kevin	3	kevin m biglan
NCT00921310	maria baggstrom	Principal Investigator	baggstrom	maria	3	maria baggstrom
NCT00922883	cynthia e dunbar	Principal Investigator	dunbar	cynthia	9	cynthia e dunbar
NCT00923351	john glod	Principal Investigator	glod	john	2	john glod
NCT00923364	dennis d hickstein	Principal Investigator	hickstein	dennis	2	dennis d hickstein
NCT00923845	daniel h fowler	Principal Investigator	fowler	daniel	17	daniel h fowler
NCT00924703	celeste decker	Study Director	decker	celeste	2	celeste decker
NCT00925314	gregory daniels	Principal Investigator	daniels	gregory	6	gregory daniels
NCT00926380	benjamin z leder	Principal Investigator	leder	benjamin	3	benjamin z leder
NCT00929344	barbara j mason	Principal Investigator	mason	barbara	15	barbara j mason
NCT00930579	dawn l hershman	Principal Investigator	hershman	dawn	3	dawn l hershman
NCT00931840	richard m. goldberg	Principal Investigator	goldberg	richard	30	richard m. goldberg
NCT00932113	alice b. gottlieb	Principal Investigator	gottlieb	alice	10	alice b. gottlieb
NCT00932828	arvil w burks	Principal Investigator	burks	arvil	5	arvil w burks
NCT00934427	jeff gregory	Study Director	gregory	jeff	7	jeff gregory
NCT00934440	peter j van veldhuizen	Principal Investigator	veldhuizen	peter	2	peter j van veldhuizen
NCT00934895	deborah l. toppmeyer	Principal Investigator	toppmeyer	deborah	3	deborah l. toppmeyer
NCT00936390	alvaro a. martinez	Study Chair	martinez	alvaro	12	alvaro a. martinez
NCT00937937	christopher lao	Principal Investigator	lao	christopher	3	christopher lao
NCT00938470	steven r. alberts	Study Chair	alberts	steven	6	steven r. alberts
NCT00939770	yael p. mosse	Study Chair	mosse	yael	2	yael p. mosse
NCT00939822	cynthia m. carlsson	Principal Investigator	carlsson	cynthia	3	cynthia m. carlsson
NCT00942331	jonathan rosenberg	Principal Investigator	rosenberg	jonathan	17	jonathan rosenberg
NCT00942357	daniela matei	Principal Investigator	matei	daniela	4	daniela matei
NCT00942578	william l dahut	Principal Investigator	dahut	william	2	william l dahut
NCT00943618	paul m cinciripini	Principal Investigator	cinciripini	paul	3	paul m cinciripini
NCT00944047	qamar khan	Principal Investigator	khan	qamar	36	qamar khan
NCT00946712	roy herbst	Principal Investigator	herbst	roy	3	roy herbst
NCT00948064	guillermo garcia-manero	Principal Investigator	garcia-manero	guillermo	3	guillermo garcia-manero
NCT00948688	lawrence blaszkowsky	Principal Investigator	blaszkowsky	lawrence	2	lawrence blaszkowsky
NCT00948740	jie tang	Principal Investigator	tang	jie	13	jie tang
NCT00948753	david porter	Principal Investigator	porter	david	11	david porter
NCT00948922	melissa alsina	Principal Investigator	alsina	melissa	5	melissa alsina
NCT00949949	brian costello	Principal Investigator	costello	brian	8	brian costello
NCT00949988	thomas j kipps	Principal Investigator	kipps	thomas	5	thomas j kipps
NCT00951496	joan walker	Principal Investigator	walker	joan	19	joan walker
NCT00954278	anne m traynor	Principal Investigator	traynor	anne	2	anne m traynor
NCT00954707	daniel simon	Principal Investigator	simon	daniel	20	daniel simon
NCT00954707	david kandzari	Principal Investigator	kandzari	david	2	david kandzari
NCT00956332	sam l. teichman	Study Director	teichman	sam	2	sam l. teichman
NCT00957359	stephen ross	Principal Investigator	ross	stephen	21	stephen ross
NCT00961220	kevin cooper	Principal Investigator	cooper	kevin	21	kevin cooper
NCT00962845	janice m. mehnert	Principal Investigator	mehnert	janice	5	janice m. mehnert
NCT00963274	amy kimball	Principal Investigator	kimball	amy	8	amy kimball
NCT00963274	nishitha reddy	Principal Investigator	reddy	nishitha	26	nishitha reddy
NCT00963274	sho ma	Principal Investigator	ma	sho	22	sho ma
NCT00963274	steven grant	Study Chair	grant	steven	9	steven grant
NCT00963781	david e kandzari	Principal Investigator	kandzari	david	2	david e kandzari
NCT00963781	eric j. topol	Principal Investigator	topol	eric	2	eric j. topol
NCT00964080	jaffer a. ajani	Principal Investigator	ajani	jaffer	5	jaffer a. ajani
NCT00964353	david o meltzer	Principal Investigator	meltzer	david	10	david o meltzer
NCT00964886	joseph h atkinson	Principal Investigator	atkinson	joseph	6	joseph h atkinson
NCT00965250	giuseppe giaccone	Principal Investigator	giaccone	giuseppe	2	giuseppe giaccone
NCT00966693	jatin j. shah	Study Chair	shah	jatin	54	jatin j. shah
NCT00967005	jon e grant	Principal Investigator	grant	jon	9	jon e grant
NCT00967005	marc n potenza	Principal Investigator	potenza	marc	3	marc n potenza
NCT00967369	michelle a. fanale	Study Chair	fanale	michelle	4	michelle a. fanale
NCT00968760	partow kebriaei	Study Chair	kebriaei	partow	2	partow kebriaei
NCT00972478	daniel persky	Principal Investigator	persky	daniel	3	daniel persky
NCT00972933	ahmad tarhini	Principal Investigator	tarhini	ahmad	4	ahmad tarhini
NCT00974142	michael donahoe	Principal Investigator	donahoe	michael	2	michael donahoe
NCT00975819	denise m adams	Principal Investigator	adams	denise	17	denise m adams
NCT00976248	steven treon	Principal Investigator	treon	steven	3	steven treon
NCT00977470	lecia sequist	Principal Investigator	sequist	lecia	7	lecia sequist
NCT00977574	carol aghajanian	Principal Investigator	aghajanian	carol	2	carol aghajanian
NCT00979212	martin j. edelman	Principal Investigator	edelman	martin	11	martin j. edelman
NCT00979992	john chan	Principal Investigator	chan	john	31	john chan
NCT00987389	david jayne	Principal Investigator	jayne	david	2	david jayne
NCT00987389	michael walsh	Principal Investigator	walsh	michael	18	michael walsh
NCT00987389	peter merkel	Principal Investigator	merkel	peter	5	peter merkel
NCT00987480	faird boulad	Principal Investigator	boulad	faird	4	faird boulad
NCT00987766	laura goff	Principal Investigator	goff	laura	10	laura goff
NCT00987948	cecilia m shikuma	Principal Investigator	shikuma	cecilia	4	cecilia m shikuma
NCT00988208	debora barton	Study Director	barton	debora	7	debora barton
NCT00989651	katherine bell-mcguinn	Principal Investigator	bell-mcguinn	katherine	2	katherine bell-mcguinn
NCT00993759	ronald turner	Principal Investigator	turner	ronald	19	ronald turner
NCT00994643	matthew carabasi	Principal Investigator	carabasi	matthew	2	matthew carabasi
NCT00996073	roger brown	Study Director	brown	roger	91	roger brown
NCT00997035	nisha acharya	Principal Investigator	acharya	nisha	3	nisha acharya
NCT00997035	nv prajna	Principal Investigator	prajna	nv	2	nv prajna
NCT00997035	tom lietman	Principal Investigator	lietman	tom	3	tom lietman
NCT00997334	david jackman	Principal Investigator	jackman	david	3	david jackman
NCT00998010	albert lai	Principal Investigator	lai	albert	9	albert lai
NCT00999609	stephen r russell	Principal Investigator	russell	stephen	21	stephen r russell
NCT00999804	mothaffar rimawi	Principal Investigator	rimawi	mothaffar	5	mothaffar rimawi
NCT01000285	lee ratner	Principal Investigator	ratner	lee	5	lee ratner
NCT01001442	kenneth c. anderson	Study Director	anderson	kenneth	37	kenneth c. anderson
NCT01002547	kenneth cusi	Principal Investigator	cusi	kenneth	2	kenneth cusi
NCT01002924	siu-long yao	Study Director	yao	siu-long	13	siu-long yao
NCT01004874	annick desjardins	Principal Investigator	desjardins	annick	2	annick desjardins
NCT01004978	jean-francois (jeff) geschwind	Principal Investigator	geschwind	jean-francois	6	jean-francois (jeff) geschwind
NCT01005108	jun j mao	Principal Investigator	mao	jun	5	jun j mao
NCT01005472	bartosz chmielowski	Principal Investigator	chmielowski	bartosz	2	bartosz chmielowski
NCT01005576	shalini shenoy	Principal Investigator	shenoy	shalini	3	shalini shenoy
NCT01007630	grace s liang	Principal Investigator	liang	grace	7	grace s liang
NCT01008917	alan p venook	Principal Investigator	venook	alan	2	alan p venook
NCT01008917	robin k kelley	Principal Investigator	kelley	robin	12	robin k kelley
NCT01009437	david a. potter	Principal Investigator	potter	david	4	david a. potter
NCT01010217	stefan ciurea	Study Chair	ciurea	stefan	2	stefan ciurea
NCT01011010	hanna h. sanoff	Principal Investigator	sanoff	hanna	4	hanna h. sanoff
NCT01011439	anna petroccione	Study Director	petroccione	anna	2	anna petroccione
NCT01011439	arun rajan	Principal Investigator	rajan	arun	5	arun rajan
NCT01011439	glen weiss	Principal Investigator	weiss	glen	34	glen weiss
NCT01011439	marina c garassino	Principal Investigator	garassino	marina	2	marina c garassino
NCT01013441	chitra hosing	Principal Investigator	hosing	chitra	3	chitra hosing
NCT01013870	claudia s robertson	Principal Investigator	robertson	claudia	12	claudia s robertson
NCT01014598	chukwumere nwogu	Principal Investigator	nwogu	chukwumere	2	chukwumere nwogu
NCT01015222	filip janku	Principal Investigator	janku	filip	3	filip janku
NCT01016730	erin reid	Principal Investigator	reid	erin	9	erin reid
NCT01016769	david pfister	Principal Investigator	pfister	david	5	david pfister
NCT01019187	michael perlis	Principal Investigator	perlis	michael	6	michael perlis
NCT01020539	monica bhatia	Principal Investigator	bhatia	monica	15	monica bhatia
NCT01021241	alan kivitz	Principal Investigator	kivitz	alan	5	alan kivitz
NCT01021241	anthony s fiorino	Study Director	fiorino	anthony	2	anthony s fiorino
NCT01023477	kirsten h edmiston	Principal Investigator	edmiston	kirsten	2	kirsten h edmiston
NCT01024010	han w. tun	Principal Investigator	tun	han	3	han w. tun
NCT01024010	jose leis	Principal Investigator	leis	jose	3	jose leis
NCT01024010	tait shanafelt	Study Chair	shanafelt	tait	2	tait shanafelt
NCT01024387	matthew kulke	Principal Investigator	kulke	matthew	3	matthew kulke
NCT01025427	hiroyu hatano	Principal Investigator	hatano	hiroyu	2	hiroyu hatano
NCT01025453	eric sherman	Principal Investigator	sherman	eric	16	eric sherman
NCT01026220	kara kelly	Principal Investigator	kelly	kara	35	kara kelly
NCT01026493	h. ian robins	Principal Investigator	robins	h.	5	h. ian robins
NCT01026987	john dipersio	Principal Investigator	dipersio	john	5	john dipersio
NCT01027702	andrew gilman	Principal Investigator	gilman	andrew	3	andrew gilman
NCT01027949	kevin laliberte	Study Director	laliberte	kevin	2	kevin laliberte
NCT01034254	mark c steinhoff	Principal Investigator	steinhoff	mark	2	mark c steinhoff
NCT01034631	thomas hutson	Study Chair	hutson	thomas	4	thomas hutson
NCT01036113	joyce a o'shaughnessy	Principal Investigator	o'shaughnessy	joyce	8	joyce a o'shaughnessy
NCT01036594	charles j. ryan	Principal Investigator	ryan	charles	23	charles j. ryan
NCT01037621	mary jane burton	Principal Investigator	burton	mary	8	mary jane burton
NCT01038388	jonathan kaufman	Principal Investigator	kaufman	jonathan	24	jonathan kaufman
NCT01038583	john mcneil	Principal Investigator	mcneil	john	2	john mcneil
NCT01038583	richard grimm	Principal Investigator	grimm	richard	4	richard grimm
NCT01040000	philip m arlen	Study Director	arlen	philip	2	philip m arlen
NCT01040221	eric hollander	Principal Investigator	hollander	eric	2	eric hollander
NCT01041274	donald c goff	Principal Investigator	goff	donald	10	donald c goff
NCT01041521	christine a wanke	Principal Investigator	wanke	christine	2	christine a wanke
NCT01042158	paul hassoun	Principal Investigator	hassoun	paul	5	paul hassoun
NCT01042535	hatem soliman	Principal Investigator	soliman	hatem	5	hatem soliman
NCT01044433	corey langer	Principal Investigator	langer	corey	5	corey langer
NCT01046604	ethan j anderson	Principal Investigator	anderson	ethan	37	ethan j anderson
NCT01047319	prof. timothy vollmer	Principal Investigator	vollmer	prof.	3	prof. timothy vollmer
NCT01047722	jeffrey a klein	Principal Investigator	klein	jeffrey	23	jeffrey a klein
NCT01048827	thomas martin	Study Chair	martin	thomas	50	thomas martin
NCT01049854	mitchell s cairo	Principal Investigator	cairo	mitchell	7	mitchell s cairo
NCT01050647	yasser y el-sayed	Principal Investigator	el-sayed	yasser	3	yasser y el-sayed
NCT01050842	erik p. castle	Study Chair	castle	erik	2	erik p. castle
NCT01054079	k.c. balaji	Principal Investigator	balaji	k.c.	2	k.c. balaji
NCT01054144	rachid baz	Principal Investigator	baz	rachid	3	rachid baz
NCT01055028	kristen n. ganjoo	Principal Investigator	ganjoo	kristen	3	kristen n. ganjoo
NCT01056276	jesus berdeja	Study Chair	berdeja	jesus	3	jesus berdeja
NCT01056393	william towner	Principal Investigator	towner	william	2	william towner
NCT01056965	adam l. boxer	Principal Investigator	boxer	adam	7	adam l. boxer
NCT01058655	brian wolpin	Principal Investigator	wolpin	brian	2	brian wolpin
NCT01058941	lynne shinto	Principal Investigator	shinto	lynne	3	lynne shinto
NCT01059929	john p kress	Principal Investigator	kress	john	3	john p kress
NCT01060384	julie m vose	Principal Investigator	vose	julie	6	julie m vose
NCT01062399	prakash chinnaiyan	Principal Investigator	chinnaiyan	prakash	2	prakash chinnaiyan
NCT01062451	thomas f newton	Principal Investigator	newton	thomas	5	thomas f newton
NCT01064648	anne tsao	Principal Investigator	tsao	anne	3	anne tsao
NCT01065129	mark schroeder	Principal Investigator	schroeder	mark	11	mark schroeder
NCT01065662	susana campos	Principal Investigator	campos	susana	7	susana campos
NCT01067144	ian r carroll	Principal Investigator	carroll	ian	8	ian r carroll
NCT01067469	john degroot	Study Chair	degroot	john	2	john degroot
NCT01068327	chi lin	Principal Investigator	lin	chi	59	chi lin
NCT01068769	suzanne george	Principal Investigator	george	suzanne	25	suzanne george
NCT01074047	c l beach	Study Director	beach	c	2	c l beach
NCT01074411	don dizon	Principal Investigator	dizon	don	2	don dizon
NCT01074554	wonder p drake	Principal Investigator	drake	wonder	6	wonder p drake
NCT01074970	kathy d. miller	Study Chair	miller	kathy	76	kathy d. miller
NCT01075412	michael m graham	Study Director	graham	michael	10	michael m graham
NCT01075412	sarah mcguire	Principal Investigator	mcguire	sarah	6	sarah mcguire
NCT01076543	sonali smith	Principal Investigator	smith	sonali	133	sonali smith
NCT01078662	bella kaufman	Principal Investigator	kaufman	bella	24	bella kaufman
NCT01080391	a. keith stewart	Principal Investigator	stewart	a.	26	a. keith stewart
NCT01080391	antonio palumbo	Principal Investigator	palumbo	antonio	4	antonio palumbo
NCT01080391	philippe moreau	Principal Investigator	moreau	philippe	3	philippe moreau
NCT01080391	s. vincent rajkumar	Principal Investigator	rajkumar	s.	2	s. vincent rajkumar
NCT01082679	randy brown	Principal Investigator	brown	randy	91	randy brown
NCT01084057	yuan yuan	Principal Investigator	yuan	yuan	6	yuan yuan
NCT01086332	sudershan k. bhatia	Study Director	bhatia	sudershan	15	sudershan k. bhatia
NCT01088802	arlene forastiere	Principal Investigator	forastiere	arlene	2	arlene forastiere
NCT01088815	daniel laheru	Principal Investigator	laheru	daniel	3	daniel laheru
NCT01089101	jason fangusaro	Principal Investigator	fangusaro	jason	2	jason fangusaro
NCT01090128	hung khong	Principal Investigator	khong	hung	2	hung khong
NCT01090414	siddhartha mitra	Study Director	mitra	siddhartha	3	siddhartha mitra
NCT01091792	camilo e fadul	Principal Investigator	fadul	camilo	3	camilo e fadul
NCT01093183	jue wang	Principal Investigator	wang	jue	82	jue wang
NCT01093521	christopher h goss	Principal Investigator	goss	christopher	7	christopher h goss
NCT01095120	jaffer ajani	Study Chair	ajani	jaffer	5	jaffer ajani
NCT01095224	xia jin	Study Chair	jin	xia	3	xia jin
NCT01095822	victor serebruany	Study Director	serebruany	victor	2	victor serebruany
NCT01097642	jenny chang	Principal Investigator	chang	jenny	62	jenny chang
NCT01097694	elliot israel	Principal Investigator	israel	elliot	4	elliot israel
NCT01097694	joshua boyce	Principal Investigator	boyce	joshua	4	joshua boyce
NCT01097746	anil sood	Principal Investigator	sood	anil	8	anil sood
NCT01100775	l. e. hong	Principal Investigator	hong	l.	27	l. e. hong
NCT01101880	pamela becker	Principal Investigator	becker	pamela	13	pamela becker
NCT01102426	rubĂ©n niesvizky	Principal Investigator	niesvizky	rubĂ©n	4	rubĂ©n niesvizky
NCT01103635	robert vonderheide	Principal Investigator	vonderheide	robert	3	robert vonderheide
NCT01106027	mark stegall	Principal Investigator	stegall	mark	3	mark stegall
NCT01106157	michael j. haller	Principal Investigator	haller	michael	4	michael j. haller
NCT01106872	mohammed milhem	Principal Investigator	milhem	mohammed	3	mohammed milhem
NCT01111305	amy d klion	Principal Investigator	klion	amy	2	amy d klion
NCT01111526	lia perez	Principal Investigator	perez	lia	13	lia perez
NCT01111994	valerie callender	Principal Investigator	callender	valerie	5	valerie callender
NCT01112306	aline frey	Study Director	frey	aline	9	aline frey
NCT01112527	tracy t. batchelor	Principal Investigator	batchelor	tracy	4	tracy t. batchelor
NCT01113502	noelle frey	Principal Investigator	frey	noelle	9	noelle frey
NCT01113515	vickie r driver	Principal Investigator	driver	vickie	3	vickie r driver
NCT01113970	jonathan j. lewis	Study Director	lewis	jonathan	25	jonathan j. lewis
NCT01116648	joyce liu	Principal Investigator	liu	joyce	41	joyce liu
NCT01118052	ronald alvarez	Principal Investigator	alvarez	ronald	8	ronald alvarez
NCT01119664	andrew haas	Principal Investigator	haas	andrew	12	andrew haas
NCT01120236	evan yu	Principal Investigator	yu	evan	21	evan yu
NCT01120639	scott soltys	Principal Investigator	soltys	scott	2	scott soltys
NCT01121120	michael schuster	Principal Investigator	schuster	michael	11	michael schuster
NCT01121224	emmanouil s brilakis	Study Chair	brilakis	emmanouil	3	emmanouil s brilakis
NCT01122901	david peereboom	Principal Investigator	peereboom	david	2	david peereboom
NCT01124734	joseph j drabick	Principal Investigator	drabick	joseph	3	joseph j drabick
NCT01125046	priya kumthekar	Principal Investigator	kumthekar	priya	4	priya kumthekar
NCT01126736	harish dave	Study Director	dave	harish	2	harish dave
NCT01128296	herbert zeh	Principal Investigator	zeh	herbert	4	herbert zeh
NCT01128582	ronnie fass	Principal Investigator	fass	ronnie	4	ronnie fass
NCT01129193	craig hofmeister	Principal Investigator	hofmeister	craig	2	craig hofmeister
NCT01129453	karen l kotloff	Principal Investigator	kotloff	karen	2	karen l kotloff
NCT01133678	everett vokes	Principal Investigator	vokes	everett	4	everett vokes
NCT01134575	hagop kantarjian	Study Chair	kantarjian	hagop	5	hagop kantarjian
NCT01134614	frank hodi	Principal Investigator	hodi	frank	5	frank hodi
NCT01136356	eric strain	Principal Investigator	strain	eric	3	eric strain
NCT01136772	joseph p mcevoy	Principal Investigator	mcevoy	joseph	5	joseph p mcevoy
NCT01136772	scott stroup	Principal Investigator	stroup	scott	3	scott stroup
NCT01136928	adriana andrade	Principal Investigator	andrade	adriana	5	adriana andrade
NCT01137695	cheryl rosenfeld	Principal Investigator	rosenfeld	cheryl	7	cheryl rosenfeld
NCT01137695	jeffrey rothman	Principal Investigator	rothman	jeffrey	2	jeffrey rothman
NCT01140360	kent robertson	Principal Investigator	robertson	kent	12	kent robertson
NCT01141491	william tap	Principal Investigator	tap	william	3	william tap
NCT01142388	steven cohen	Principal Investigator	cohen	steven	69	steven cohen
NCT01143402	paul chapman	Principal Investigator	chapman	paul	16	paul chapman
NCT01145209	inhye ahn	Principal Investigator	ahn	inhye	4	inhye ahn
NCT01145495	peter martin	Principal Investigator	martin	peter	50	peter martin
NCT01146054	albert koong	Principal Investigator	koong	albert	3	albert koong
NCT01147107	thuy le	Study Director	le	thuy	11	thuy le
NCT01147107	van vinh chau nguyen	Principal Investigator	nguyen	van	12	van vinh chau nguyen
NCT01147211	chih-hsin yang	Principal Investigator	yang	chih-hsin	37	chih-hsin yang
NCT01148225	andy payne	Study Director	payne	andy	7	andy payne
NCT01148849	robert lechleider	Study Director	lechleider	robert	2	robert lechleider
NCT01149850	phioanh nghiemphu	Principal Investigator	nghiemphu	phioanh	2	phioanh nghiemphu
NCT01152541	peter hersh	Principal Investigator	hersh	peter	9	peter hersh
NCT01154816	yael mosse	Principal Investigator	mosse	yael	2	yael mosse
NCT01154920	vali papadimitrakopoulou	Study Chair	papadimitrakopoulou	vali	8	vali papadimitrakopoulou
NCT01155284	diane l hahn	Study Director	hahn	diane	10	diane l hahn
NCT01155583	ehsan malek	Principal Investigator	malek	ehsan	4	ehsan malek
NCT01155583	frederic reu	Principal Investigator	reu	frederic	3	frederic reu
NCT01155817	george chen	Principal Investigator	chen	george	101	george chen
NCT01156142	robert c. miller	Study Chair	miller	robert	76	robert c. miller
NCT01157091	sumanta pal	Principal Investigator	pal	sumanta	2	sumanta pal
NCT01157975	mario chojkier	Principal Investigator	chojkier	mario	3	mario chojkier
NCT01157975	martina buck	Principal Investigator	buck	martina	4	martina buck
NCT01158105	alan miller	Principal Investigator	miller	alan	76	alan miller
NCT01158222	brian rini	Principal Investigator	rini	brian	3	brian rini
NCT01158651	bruce r. korf	Study Chair	korf	bruce	2	bruce r. korf
NCT01159028	maro ohanian	Principal Investigator	ohanian	maro	3	maro ohanian
NCT01159522	muh-hwan su	Study Director	su	muh-hwan	14	muh-hwan su
NCT01160458	raffit hassan	Principal Investigator	hassan	raffit	7	raffit hassan
NCT01161524	haichen yang	Study Director	yang	haichen	37	haichen yang
NCT01162785	colin p. dinney	Study Chair	dinney	colin	2	colin p. dinney
NCT01163084	christopher logothetis	Principal Investigator	logothetis	christopher	2	christopher logothetis
NCT01163786	jayesh mehta	Principal Investigator	mehta	jayesh	18	jayesh mehta
NCT01163786	manu jain	Principal Investigator	jain	manu	15	manu jain
NCT01165112	ajay gopal	Principal Investigator	gopal	ajay	4	ajay gopal
NCT01167114	eunice kwak	Principal Investigator	kwak	eunice	6	eunice kwak
NCT01167192	rebecca aft	Principal Investigator	aft	rebecca	3	rebecca aft
NCT01168219	ravi vij	Principal Investigator	vij	ravi	3	ravi vij
NCT01169402	kevin m watt	Principal Investigator	watt	kevin	6	kevin m watt
NCT01169636	yasuhiro oki	Principal Investigator	oki	yasuhiro	3	yasuhiro oki
NCT01172938	douglas hough	Study Director	hough	douglas	3	douglas hough
NCT01173523	leena gandhi	Principal Investigator	gandhi	leena	13	leena gandhi
NCT01174082	muzaffar h. qazilbash	Principal Investigator	qazilbash	muzaffar	2	muzaffar h. qazilbash
NCT01174264	manish sharma	Principal Investigator	sharma	manish	36	manish sharma
NCT01175109	deric m park	Principal Investigator	park	deric	36	deric m park
NCT01175148	mehdi hamadani	Principal Investigator	hamadani	mehdi	3	mehdi hamadani
NCT01176461	nikhil i. khushalani	Principal Investigator	khushalani	nikhil	5	nikhil i. khushalani
NCT01176474	nikhil khushalani	Principal Investigator	khushalani	nikhil	5	nikhil khushalani
NCT01177397	kristen hege	Study Director	hege	kristen	2	kristen hege
NCT01178281	robert p gale	Study Director	gale	robert	4	robert p gale
NCT01178814	mark heaney	Principal Investigator	heaney	mark	3	mark heaney
NCT01180036	fernando c. fervenza	Principal Investigator	fervenza	fernando	2	fernando c. fervenza
NCT01180959	ahmed kaseb	Principal Investigator	kaseb	ahmed	2	ahmed kaseb
NCT01181271	yi-bin a chen	Principal Investigator	chen	yi-bin	101	yi-bin a chen
NCT01182350	mark w. kieran	Study Chair	kieran	mark	4	mark w. kieran
NCT01182441	david r. holmes	Principal Investigator	holmes	david	10	david r. holmes
NCT01182441	vivek y. reddy	Principal Investigator	reddy	vivek	26	vivek y. reddy
NCT01183416	brian kushner	Principal Investigator	kushner	brian	7	brian kushner
NCT01185067	scott l hummel	Principal Investigator	hummel	scott	3	scott l hummel
NCT01186562	melena bellin	Principal Investigator	bellin	melena	3	melena bellin
NCT01187199	shannon westin	Principal Investigator	westin	shannon	3	shannon westin
NCT01188421	eric c. strain	Principal Investigator	strain	eric	3	eric c. strain
NCT01189266	jack su	Principal Investigator	su	jack	14	jack su
NCT01189383	joseph fay	Principal Investigator	fay	joseph	3	joseph fay
NCT01190449	cara a. rosenbaum	Principal Investigator	rosenbaum	cara	4	cara a. rosenbaum
NCT01192555	chrystal u. louis	Principal Investigator	louis	chrystal	5	chrystal u. louis
NCT01192828	johan vanhove	Principal Investigator	vanhove	johan	3	johan vanhove
NCT01193842	juan ramos	Principal Investigator	ramos	juan	9	juan ramos
NCT01195415	mark zalupski	Principal Investigator	zalupski	mark	4	mark zalupski
NCT01196390	howard safran	Principal Investigator	safran	howard	6	howard safran
NCT01197378	craig langman	Principal Investigator	langman	craig	2	craig langman
NCT01198067	sheeba k. thomas	Principal Investigator	thomas	sheeba	42	sheeba k. thomas
NCT01198158	george philips	Principal Investigator	philips	george	3	george philips
NCT01199146	charles j ryan	Principal Investigator	ryan	charles	23	charles j ryan
NCT01199263	david cohn	Principal Investigator	cohn	david	9	david cohn
NCT01199575	danelle f james	Principal Investigator	james	danelle	9	danelle f james
NCT01200329	yago nieto	Principal Investigator	nieto	yago	4	yago nieto
NCT01204918	carlos zarate	Principal Investigator	zarate	carlos	3	carlos zarate
NCT01204918	gerard sanacora	Principal Investigator	sanacora	gerard	2	gerard sanacora
NCT01204918	maurizio fava	Principal Investigator	fava	maurizio	2	maurizio fava
NCT01207492	andrew j. wagner	Principal Investigator	wagner	andrew	25	andrew j. wagner
NCT01209325	joel palefsky	Principal Investigator	palefsky	joel	3	joel palefsky
NCT01209598	mark dickson	Principal Investigator	dickson	mark	3	mark dickson
NCT01210222	kathleen moore	Principal Investigator	moore	kathleen	36	kathleen moore
NCT01210664	jeffrey bluestone	Study Director	bluestone	jeffrey	3	jeffrey bluestone
NCT01210664	kevan herold	Principal Investigator	herold	kevan	5	kevan herold
NCT01210664	stephen e gitelman	Study Chair	gitelman	stephen	4	stephen e gitelman
NCT01211262	namir hassan	Study Director	hassan	namir	7	namir hassan
NCT01211405	michael c mithoefer	Principal Investigator	mithoefer	michael	3	michael c mithoefer
NCT01212822	barbara burtness	Principal Investigator	burtness	barbara	2	barbara burtness
NCT01212952	martha lacy	Study Chair	lacy	martha	10	martha lacy
NCT01213082	susanna s park	Principal Investigator	park	susanna	36	susanna s park
NCT01213238	apostolia m. tsimberidou	Principal Investigator	tsimberidou	apostolia	6	apostolia m. tsimberidou
NCT01214083	gihyun yoon	Principal Investigator	yoon	gihyun	7	gihyun yoon
NCT01214187	joe gn garcia	Principal Investigator	garcia	joe	24	joe gn garcia
NCT01214187	rosas o ivan	Principal Investigator	ivan	rosas	2	rosas o ivan
NCT01215136	matthew galsky	Study Chair	galsky	matthew	3	matthew galsky
NCT01215253	wojciech zareba	Principal Investigator	zareba	wojciech	2	wojciech zareba
NCT01216280	longgui wang	Study Director	wang	longgui	82	longgui wang
NCT01216982	daniel t johnston	Principal Investigator	johnston	daniel	18	daniel t johnston
NCT01217060	steven h. lin	Principal Investigator	lin	steven	59	steven h. lin
NCT01217437	adam levy	Principal Investigator	levy	adam	33	adam levy
NCT01218048	rober l ferris	Principal Investigator	ferris	rober	13	rober l ferris
NCT01218555	taofeek owonikoko	Principal Investigator	owonikoko	taofeek	3	taofeek owonikoko
NCT01220609	linda duska	Principal Investigator	duska	linda	6	linda duska
NCT01221181	gerald b appel	Principal Investigator	appel	gerald	2	gerald b appel
NCT01221792	arifulla khan	Study Director	khan	arifulla	36	arifulla khan
NCT01222260	suzanne lentzsch	Principal Investigator	lentzsch	suzanne	3	suzanne lentzsch
NCT01222689	andrew ko	Principal Investigator	ko	andrew	6	andrew ko
NCT01222754	katherine e warren	Principal Investigator	warren	katherine	6	katherine e warren
NCT01224067	gustavo d kinrys	Principal Investigator	kinrys	gustavo	2	gustavo d kinrys
NCT01224730	ed cullen	Study Director	cullen	ed	7	ed cullen
NCT01228175	kent hutchison	Principal Investigator	hutchison	kent	3	kent hutchison
NCT01229566	kevin c maki	Principal Investigator	maki	kevin	8	kevin c maki
NCT01229761	roger l shapiro	Principal Investigator	shapiro	roger	28	roger l shapiro
NCT01232738	yunxia wang	Principal Investigator	wang	yunxia	82	yunxia wang
NCT01234467	steven park	Principal Investigator	park	steven	36	steven park
NCT01234766	frederick lansigan	Principal Investigator	lansigan	frederick	2	frederick lansigan
NCT01234935	richard finn	Principal Investigator	finn	richard	7	richard finn
NCT01237067	jung-min lee	Principal Investigator	lee	jung-min	134	jung-min lee
NCT01237457	ebrahim s delpassand	Principal Investigator	delpassand	ebrahim	4	ebrahim s delpassand
NCT01238237	john boockvar	Principal Investigator	boockvar	john	4	john boockvar
NCT01239394	jeremy s. abramson	Principal Investigator	abramson	jeremy	9	jeremy s. abramson
NCT01240590	james gulley	Principal Investigator	gulley	james	4	james gulley
NCT01241734	tatyana feldman	Principal Investigator	feldman	tatyana	21	tatyana feldman
NCT01242267	scott d rowley	Principal Investigator	rowley	scott	2	scott d rowley
NCT01243944	mark jones	Study Director	jones	mark	55	mark jones
NCT01245673	aaron rapoport	Study Chair	rapoport	aaron	5	aaron rapoport
NCT01245673	ed stadtmauer	Principal Investigator	stadtmauer	ed	3	ed stadtmauer
NCT01246622	elizabeth griffiths	Principal Investigator	griffiths	elizabeth	6	elizabeth griffiths
NCT01249430	rebecca klisovic	Principal Investigator	klisovic	rebecca	4	rebecca klisovic
NCT01251861	anna ferrari	Principal Investigator	ferrari	anna	3	anna ferrari
NCT01252953	louise bowman	Principal Investigator	bowman	louise	6	louise bowman
NCT01253070	geoffrey uy	Principal Investigator	uy	geoffrey	3	geoffrey uy
NCT01253473	barry j make	Principal Investigator	make	barry	3	barry j make
NCT01253473	edwin k silverman	Principal Investigator	silverman	edwin	29	edwin k silverman
NCT01253642	tomasz beer	Principal Investigator	beer	tomasz	9	tomasz beer
NCT01254617	erin bertino	Principal Investigator	bertino	erin	2	erin bertino
NCT01256268	robert wenham	Principal Investigator	wenham	robert	4	robert wenham
NCT01256398	matthew wieduwilt	Principal Investigator	wieduwilt	matthew	6	matthew wieduwilt
NCT01258933	william g wierda	Principal Investigator	wierda	william	4	william g wierda
NCT01259089	melissa johnson	Principal Investigator	johnson	melissa	57	melissa johnson
NCT01260688	sebastien hotte	Principal Investigator	hotte	sebastien	2	sebastien hotte
NCT01261247	patrick johnston	Study Chair	johnston	patrick	18	patrick johnston
NCT01261299	chong-xian pan	Study Chair	pan	chong-xian	7	chong-xian pan
NCT01263769	christopher wood	Principal Investigator	wood	christopher	18	christopher wood
NCT01263938	ronald g collman	Principal Investigator	collman	ronald	2	ronald g collman
NCT01263951	marcia brose	Principal Investigator	brose	marcia	4	marcia brose
NCT01264432	nilofer azad	Principal Investigator	azad	nilofer	6	nilofer azad
NCT01266031	mark r gilbert	Principal Investigator	gilbert	mark	12	mark r gilbert
NCT01267240	eric chen	Principal Investigator	chen	eric	101	eric chen
NCT01268553	ronald j oudiz	Principal Investigator	oudiz	ronald	3	ronald j oudiz
NCT01269385	steven ansell	Study Chair	ansell	steven	3	steven ansell
NCT01271374	bobby v khan	Principal Investigator	khan	bobby	36	bobby v khan
NCT01271504	melissa j versola	Study Director	versola	melissa	2	melissa j versola
NCT01272830	thomas f bear	Principal Investigator	bear	thomas	2	thomas f bear
NCT01273337	james m hinson	Study Director	hinson	james	4	james m hinson
NCT01273662	ann-lii cheng	Principal Investigator	cheng	ann-lii	18	ann-lii cheng
NCT01275677	louis fehrenbacher	Principal Investigator	fehrenbacher	louis	2	louis fehrenbacher
NCT01276041	chau dang	Principal Investigator	dang	chau	5	chau dang
NCT01276704	carol fabian	Principal Investigator	fabian	carol	4	carol fabian
NCT01276730	partha s basu	Principal Investigator	basu	partha	3	partha s basu
NCT01277744	andrea hayes-jordan	Principal Investigator	hayes-jordan	andrea	2	andrea hayes-jordan
NCT01279954	eric b. suhler	Principal Investigator	suhler	eric	3	eric b. suhler
NCT01279954	james t rosenbaum	Study Director	rosenbaum	james	4	james t rosenbaum
NCT01280955	mitchell horwitz	Principal Investigator	horwitz	mitchell	11	mitchell horwitz
NCT01280955	saurabh chhabra	Principal Investigator	chhabra	saurabh	3	saurabh chhabra
NCT01281124	gregory otterson	Principal Investigator	otterson	gregory	4	gregory otterson
NCT01281488	clayton lau	Principal Investigator	lau	clayton	7	clayton lau
NCT01282242	ona wu	Principal Investigator	wu	ona	42	ona wu
NCT01282476	jeremy s abramson	Principal Investigator	abramson	jeremy	9	jeremy s abramson
NCT01283178	shiyu song	Principal Investigator	song	shiyu	12	shiyu song
NCT01286272	kristie blum	Principal Investigator	blum	kristie	11	kristie blum
NCT01286727	weizhong cai	Study Director	cai	weizhong	2	weizhong cai
NCT01286779	nirjhar chatterjee	Study Director	chatterjee	nirjhar	3	nirjhar chatterjee
NCT01287104	nirali n shah	Principal Investigator	shah	nirali	54	nirali n shah
NCT01287936	gary k steinberg	Principal Investigator	steinberg	gary	9	gary k steinberg
NCT01287936	james markert	Principal Investigator	markert	james	6	james markert
NCT01287936	lawrence r wechsler	Principal Investigator	wechsler	lawrence	2	lawrence r wechsler
NCT01287936	robert e gross	Principal Investigator	gross	robert	18	robert e gross
NCT01289353	carmen perez	Principal Investigator	perez	carmen	13	carmen perez
NCT01290263	david reardon	Principal Investigator	reardon	david	4	david reardon
NCT01290692	gary wood	Study Chair	wood	gary	18	gary wood
NCT01290783	peter gibbs	Principal Investigator	gibbs	peter	3	peter gibbs
NCT01295645	borje s. andersson	Principal Investigator	andersson	borje	3	borje s. andersson
NCT01295697	rochelle bagatell	Study Chair	bagatell	rochelle	2	rochelle bagatell
NCT01296672	javier hernandez	Principal Investigator	hernandez	javier	13	javier hernandez
NCT01297452	david hyman	Principal Investigator	hyman	david	4	david hyman
NCT01297829	ronald s chamberlain	Principal Investigator	chamberlain	ronald	3	ronald s chamberlain
NCT01297959	jerrold h levy	Principal Investigator	levy	jerrold	33	jerrold h levy
NCT01297959	robert martindale	Study Chair	martindale	robert	2	robert martindale
NCT01298570	hanna sanoff	Principal Investigator	sanoff	hanna	4	hanna sanoff
NCT01299038	jeffrey b. zwicker	Principal Investigator	zwicker	jeffrey	4	jeffrey b. zwicker
NCT01300611	uday r popat	Principal Investigator	popat	uday	3	uday r popat
NCT01301443	peter a campochiaro	Principal Investigator	campochiaro	peter	3	peter a campochiaro
NCT01302210	lance r peterson	Principal Investigator	peterson	lance	11	lance r peterson
NCT01302834	andy m. trotti	Principal Investigator	trotti	andy	3	andy m. trotti
NCT01302834	maura gillison	Principal Investigator	gillison	maura	2	maura gillison
NCT01303705	brendan d curti	Principal Investigator	curti	brendan	4	brendan d curti
NCT01304095	narendra singh	Principal Investigator	singh	narendra	33	narendra singh
NCT01305200	nathaniel treister	Principal Investigator	treister	nathaniel	3	nathaniel treister
NCT01305213	bradley monk	Principal Investigator	monk	bradley	9	bradley monk
NCT01305252	roham t. zamanian	Principal Investigator	zamanian	roham	3	roham t. zamanian
NCT01306929	karl kieburtz	Principal Investigator	kieburtz	karl	3	karl kieburtz
NCT01307618	thomas gajewski	Principal Investigator	gajewski	thomas	2	thomas gajewski
NCT01309672	thomas w. flaig	Principal Investigator	flaig	thomas	4	thomas w. flaig
NCT01309789	dana kennedy	Study Director	kennedy	dana	17	dana kennedy
NCT01309802	michael w neumeister	Principal Investigator	neumeister	michael	2	michael w neumeister
NCT01311674	ronald brown	Principal Investigator	brown	ronald	91	ronald brown
NCT01311687	mohamed zaki	Study Director	zaki	mohamed	2	mohamed zaki
NCT01315431	lee s schwartzberg	Principal Investigator	schwartzberg	lee	4	lee s schwartzberg
NCT01316757	renee mehra	Principal Investigator	mehra	renee	4	renee mehra
NCT01317199	michael a carducci	Principal Investigator	carducci	michael	3	michael a carducci
NCT01318915	james markmann	Principal Investigator	markmann	james	4	james markmann
NCT01321879	issam raad	Principal Investigator	raad	issam	3	issam raad
NCT01322048	mayur b patel	Principal Investigator	patel	mayur	68	mayur b patel
NCT01323062	juneko grilley olson	Principal Investigator	olson	juneko	12	juneko grilley olson
NCT01323751	sagar lonial	Principal Investigator	lonial	sagar	4	sagar lonial
NCT01324635	wenyin shi	Principal Investigator	shi	wenyin	12	wenyin shi
NCT01326871	hing c wong	Study Chair	wong	hing	47	hing c wong
NCT01327573	sanjay kulkarni	Principal Investigator	kulkarni	sanjay	5	sanjay kulkarni
NCT01327781	matthew goetz	Principal Investigator	goetz	matthew	11	matthew goetz
NCT01327911	weng tao	Study Chair	tao	weng	2	weng tao
NCT01329016	gary dv hankins	Principal Investigator	hankins	gary	5	gary dv hankins
NCT01329016	mary f. hebert	Principal Investigator	hebert	mary	5	mary f. hebert
NCT01329016	steve caritis	Principal Investigator	caritis	steve	3	steve caritis
NCT01330966	warren chow	Study Chair	chow	warren	11	warren chow
NCT01331135	muna qayed	Principal Investigator	qayed	muna	2	muna qayed
NCT01332630	nuhad k. ibrahim	Principal Investigator	ibrahim	nuhad	6	nuhad k. ibrahim
NCT01333033	karyn a. goodman	Study Chair	goodman	karyn	12	karyn a. goodman
NCT01335932	ajit limaye	Principal Investigator	limaye	ajit	2	ajit limaye
NCT01335971	janet t holbrook	Principal Investigator	holbrook	janet	4	janet t holbrook
NCT01336842	david gandara	Principal Investigator	gandara	david	2	david gandara
NCT01339871	siqing fu	Principal Investigator	fu	siqing	6	siqing fu
NCT01342224	todd crocenzi	Principal Investigator	crocenzi	todd	2	todd crocenzi
NCT01343368	angela smith	Principal Investigator	smith	angela	133	angela smith
NCT01343771	catherine m gordon	Principal Investigator	gordon	catherine	29	catherine m gordon
NCT01344824	thomas e. stinchcombe	Principal Investigator	stinchcombe	thomas	4	thomas e. stinchcombe
NCT01345058	jong woo lee	Principal Investigator	lee	jong	134	jong woo lee
NCT01347541	douglas zatzick	Principal Investigator	zatzick	douglas	2	douglas zatzick
NCT01349049	alexander perl	Principal Investigator	perl	alexander	4	alexander perl
NCT01349049	catherine smith	Principal Investigator	smith	catherine	133	catherine smith
NCT01349049	eunice wang	Principal Investigator	wang	eunice	82	eunice wang
NCT01349049	john pagel	Principal Investigator	pagel	john	2	john pagel
NCT01349660	john hainsworth	Study Chair	hainsworth	john	3	john hainsworth
NCT01349959	vered stearns	Principal Investigator	stearns	vered	5	vered stearns
NCT01351896	jeffrey jones	Principal Investigator	jones	jeffrey	55	jeffrey jones
NCT01352117	thomas b campbell	Study Chair	campbell	thomas	17	thomas b campbell
NCT01352312	mark weiss	Principal Investigator	weiss	mark	34	mark weiss
NCT01353599	miroslav radulovic	Principal Investigator	radulovic	miroslav	2	miroslav radulovic
NCT01355705	michaela liedtke	Principal Investigator	liedtke	michaela	5	michaela liedtke
NCT01358266	abu abraham	Study Director	abraham	abu	9	abu abraham
NCT01358734	robert gale	Study Director	gale	robert	4	robert gale
NCT01360593	dwight e heron	Principal Investigator	heron	dwight	3	dwight e heron
NCT01361113	william kim	Principal Investigator	kim	william	88	william kim
NCT01361711	shuo ma	Principal Investigator	ma	shuo	22	shuo ma
NCT01362374	premal h. patel	Study Director	patel	premal	68	premal h. patel
NCT01363206	lynn e. spitler	Principal Investigator	spitler	lynn	2	lynn e. spitler
NCT01365559	james r berenson	Principal Investigator	berenson	james	6	james r berenson
NCT01368497	ed doo	Study Chair	doo	ed	2	ed doo
NCT01368497	kathleen schwarz	Principal Investigator	schwarz	kathleen	7	kathleen schwarz
NCT01370213	sarah cooley	Principal Investigator	cooley	sarah	4	sarah cooley
NCT01370447	gregory enns	Principal Investigator	enns	gregory	4	gregory enns
NCT01372111	patrick d. maguire	Principal Investigator	maguire	patrick	6	patrick d. maguire
NCT01372202	ronan kelly	Principal Investigator	kelly	ronan	35	ronan kelly
NCT01372228	joanne k. kurtzberg	Principal Investigator	kurtzberg	joanne	5	joanne k. kurtzberg
NCT01372579	virginia kaklamani	Principal Investigator	kaklamani	virginia	2	virginia kaklamani
NCT01373294	mayer fishman	Principal Investigator	fishman	mayer	9	mayer fishman
NCT01375699	andrew s. poklepovic	Principal Investigator	poklepovic	andrew	4	andrew s. poklepovic
NCT01376349	debra barton	Principal Investigator	barton	debra	7	debra barton
NCT01377168	ann duerr	Principal Investigator	duerr	ann	3	ann duerr
NCT01377168	frederick altice	Study Director	altice	frederick	3	frederick altice
NCT01377389	ana m. aparicio	Principal Investigator	aparicio	ana	2	ana m. aparicio
NCT01379287	mrinal gounder	Principal Investigator	gounder	mrinal	2	mrinal gounder
NCT01380080	johnstone kumwenda	Study Chair	kumwenda	johnstone	2	johnstone kumwenda
NCT01380106	nikhil c munshi	Principal Investigator	munshi	nikhil	4	nikhil c munshi
NCT01380145	adam d cohen	Principal Investigator	cohen	adam	69	adam d cohen
NCT01380145	hearn j cho	Study Chair	cho	hearn	16	hearn j cho
NCT01380535	christian peters	Study Director	peters	christian	13	christian peters
NCT01381692	leonard heffner	Principal Investigator	heffner	leonard	2	leonard heffner
NCT01381718	jeffrey p. krischer	Study Chair	krischer	jeffrey	3	jeffrey p. krischer
NCT01381822	alexander starodub	Principal Investigator	starodub	alexander	2	alexander starodub
NCT01383161	gary w small	Principal Investigator	small	gary	11	gary w small
NCT01383343	joleen hubbard	Principal Investigator	hubbard	joleen	2	joleen hubbard
NCT01385228	daniel j george	Principal Investigator	george	daniel	25	daniel j george
NCT01385293	andrew armstrong	Principal Investigator	armstrong	andrew	5	andrew armstrong
NCT01386632	john h lee	Study Chair	lee	john	134	john h lee
NCT01390064	laura hutchins	Principal Investigator	hutchins	laura	4	laura hutchins
NCT01392625	joshua m hare	Principal Investigator	hare	joshua	5	joshua m hare
NCT01392989	everett meyer	Principal Investigator	meyer	everett	20	everett meyer
NCT01393405	hans herfarth	Principal Investigator	herfarth	hans	3	hans herfarth
NCT01393912	alberto broniscer	Principal Investigator	broniscer	alberto	3	alberto broniscer
[truncated: 16,332 more rows]

## Sheet: 10280
sur_name	count	first_name
[truncated: 10,280 more rows]

## Sheet: 33 problem cases
Sample size: 500/10280
[truncated: 42 more rows]

[truncated: 1 more sheets: 7440]
