# Supplementary material for: Some data quality issues at ClinicalTrials.gov
Source: Trials. 2019 Jun 24;20:378. doi: 10.1186/s13063-019-3408-2 (PMC6591874; doi:10.1186/s13063-019-3408-2)
Supplement: Supplementary file 20 — Processing of PI names to identify ambiguities—step 4. (XLSX 553 kb) [file 13063_2019_3408_MOESM20_ESM.xlsx]

## Sheet: Covering note
S18_table.xlsx. Processing of PI names to identify ambiguities – Step 4.
S18 Table.xlsx			See S18 Table_name_issue_4.py for script used to process the data.
	Extra space between first name and surname removed. Dots used after middle initials/name removed. If there are brackets between the first and last name, then the brackets and their contents removed. Any other punctuation mark between first and last name removed. This generated 1,308 duplicates, which were removed.	1308	No problem
	The 18 ‘bracket-in-name’ cases. This is a subset of 1308, above.	18
	After removal of 1,308 duplicates, 6,132 cases were taken forward.	6132	Taken forward
		7440
	There were 647 cases of unique full names, which were removed since there was no ambiguity	647
	5,485 full names were in 2,692 sets where 2 or more names might be the same person. We checked 100 out of 2,692 sets manually. 1 set included an example where 1/3 persons* was definitely a different person based on a different middle name initial. We are ignoring this for the purpose of calculations.	5485	Problem cases
	The 2,692 sets of problematic names. This is a re-organization of the 5485 cases.*	2692
		6132
	* ['jeffrey c allen' 'jeffrey allen' 'jeffrey a allen']

## Sheet: 7440
sur_name	first_name	count	full_name	Processed full_name
abboud	camille	1	camille abboud	camille abboud
		2	camille n. abboud	camille n abboud
abdelhak	tamer	1	tamer abdelhak	tamer abdelhak
		2	tamer abdelhak	tamer abdelhak
abdi	ehtesham	1	ehtesham abdi	ehtesham abdi
		2	ehtesham abdi	ehtesham abdi
aberg	judith	1	judith aberg	judith aberg
		2	judith a. aberg	judith a aberg
		3	judith a aberg	judith a aberg
abidi	muneer	1	muneer h. abidi	muneer h abidi
		2	muneer h abidi	muneer h abidi
abish	sharon	1	sharon b. abish	sharon b abish
		2	sharon b. abish	sharon b abish
abonour	rafat	1	rafat abonour	rafat abonour
		2	rafat abonour	rafat abonour
aboulafia	david	1	david m. aboulafia	david m aboulafia
		2	david m. aboulafia	david m aboulafia
		3	david aboulafia	david aboulafia
		4	david m aboulafia	david m aboulafia
		5	david aboulafia	david aboulafia
abramowitz	matthew	1	matthew c abramowitz	matthew c abramowitz
		2	matthew abramowitz	matthew abramowitz
abrams	ross	1	ross abrams	ross abrams
		2	ross a. abrams	ross a abrams
abramson	jeremy	1	jeremy abramson	jeremy abramson
		2	jeremy s. abramson	jeremy s abramson
		3	jeremy s abramson	jeremy s abramson
	vandana	1	vandana g. abramson	vandana g abramson
		2	vandana abramson	vandana abramson
		3	vandana g abramson	vandana g abramson
acoba	jared	1	jared d acoba	jared d acoba
		2	jared acoba	jared acoba
adams	andrew	1	andrew b adams	andrew b adams
		2	andrew b. adams	andrew b adams
	james	1	james b adams	james b adams
		2	james b. adams	james b adams
	michael	1	michael r adams	michael r adams
		2	michael adams	michael adams
adelman	daniel	1	daniel adelman	daniel adelman
		2	daniel c. adelman	daniel c adelman
adelstein	david	1	david j. adelstein	david j adelstein
		2	david adelstein	david adelstein
adeoye	opeolu	1	opeolu m adeoye	opeolu m adeoye
		2	opeolu adeoye	opeolu adeoye
adesunloye	bamidele	1	bamidele a. adesunloye	bamidele a adesunloye
		2	bamidele adesunloye	bamidele adesunloye
adir	yochai	1	yochai adir	yochai adir
		2	yochai adir	yochai adir
adjei	alex	1	alex a. adjei	alex a adjei
		2	alex adjei	alex adjei
adkins	douglas	1	douglas adkins	douglas adkins
		2	douglas r. adkins	douglas r adkins
adler	lenard	1	lenard adler	lenard adler
		2	lenard a adler	lenard a adler
	stuart	1	stuart p adler	stuart p adler
		2	stuart adler	stuart adler
advani	anjali	1	anjali advani	anjali advani
		2	anjali s. advani	anjali s advani
		3	anjali advani	anjali advani
		4	anjali s. advani	anjali s advani
	ranjana	1	ranjana advani	ranjana advani
		2	ranjana hira advani	ranjana hira advani
		3	ranjana h. advani	ranjana h advani
afdhal	nezam	1	nezam h. afdhal	nezam h afdhal
		2	nezam afdhal	nezam afdhal
agarwal	neeraj	1	neeraj agarwal	neeraj agarwal
		2	neeraj agarwal	neeraj agarwal
aggarwal	charu	1	charu aggarwal	charu aggarwal
		2	charu aggarwal	charu aggarwal
	neelum	1	neelum aggarwal	neelum aggarwal
		2	neelum aggarwal	neelum aggarwal
	sanjay	1	sanjay aggarwal	sanjay aggarwal
		2	sanjay k aggarwal	sanjay k aggarwal
agha	mounzer	1	mounzer agha	mounzer agha
		2	mounzer e agha	mounzer e agha
agura	edward	1	edward b. agura	edward b agura
		2	edward agura	edward agura
ahmad	syed	1	syed a. ahmad	syed a ahmad
		2	syed a ahmad	syed a ahmad
ahmed	nabil	1	nabil m. ahmed	nabil m ahmed
		2	nabil m ahmed	nabil m ahmed
aitken	moira	1	moira aitken	moira aitken
		2	moira l aitken	moira l aitken
ajani	jaffer	1	jaffer a. ajani	jaffer a ajani
		2	jaffer ajani	jaffer ajani
		3	jaffer a ajani	jaffer a ajani
akerley	wallace	1	wallace l. akerley	wallace l akerley
		2	wallace akerley	wallace akerley
akinbi	henry	1	henry akinbi	henry akinbi
		2	henry t akinbi	henry t akinbi
al-ibrahim	mohamed	1	mohamed al-ibrahim	mohamed al-ibrahim
		2	mohamed s al-ibrahim	mohamed s al-ibrahim
al-kali	aref	1	aref al-kali	aref al-kali
		2	aref al-kali	aref al-kali
al-khafaji	ali	1	ali al-khafaji	ali al-khafaji
		2	ali h al-khafaji	ali h al-khafaji
albain	kathy	1	kathy s. albain	kathy s albain
		2	kathy albain	kathy albain
albertini	mark	1	mark r albertini	mark r albertini
		2	mark r. albertini	mark r albertini
alberts	david	1	david s alberts	david s alberts
		2	david alberts	david alberts
		3	david s. alberts	david s alberts
	steven	1	steven r. alberts	steven r alberts
		2	steven alberts	steven alberts
alcorn	harry	1	harry alcorn	harry alcorn
		2	harry w alcorn	harry w alcorn
aldwinckle	tim	1	tim j aldwinckle	tim j aldwinckle
		2	tim j. aldwinckle	tim j aldwinckle
		3	tim aldwinckle	tim aldwinckle
ales	kathy	1	kathy l. ales	kathy l ales
		2	kathy l ales	kathy l ales
alessi	sheila	1	sheila m alessi	sheila m alessi
		2	sheila alessi	sheila alessi
alexander	brian	1	brian alexander	brian alexander
		2	brian m. alexander	brian m alexander
	john	1	john h alexander	john h alexander
		2	john alexander	john alexander
	robert	1	robert c. alexander	robert c alexander
		2	robert c alexander	robert c alexander
	sarah	1	sarah w. alexander	sarah w alexander
		2	sarah alexander	sarah alexander
alistar	angela	1	angela alistar	angela alistar
		2	angela t. alistar	angela t alistar
allan	lauren	1	lauren d allan	lauren d allan
		2	lauren dp allan	lauren dp allan
allen	carl	1	carl allen	carl allen
		2	carl e. allen	carl e allen
	jason	1	jason allen	jason allen
		2	jason d allen	jason d allen
	jeffrey	1	jeffrey c. allen	jeffrey c allen
		2	jeffrey allen	jeffrey allen
		3	jeffrey a. allen	jeffrey a allen
		4	jeffrey c. allen	jeffrey c allen
	peter	1	peter j. allen	peter j allen
		2	peter allen	peter allen
allison	mark	1	mark j. allison	mark j allison
		2	mark j allison	mark j allison
		3	mark allison	mark allison
alloway	rita	1	rita alloway	rita alloway
		2	rita r alloway	rita r alloway
alnuaimat	hassan	1	hassan alnuaimat	hassan alnuaimat
		2	hassan alnuaimat	hassan alnuaimat
alousi	amin	1	amin alousi	amin alousi
		2	amin m. alousi	amin m alousi
altes	talissa	1	talissa altes	talissa altes
		2	talissa a altes	talissa a altes
altice	frederick	1	frederick altice	frederick altice
		2	frederick l altice	frederick l altice
altorki	nasser	1	nasser k altorki	nasser k altorki
		2	nasser altorki	nasser altorki
alva	ajjai	1	ajjai s. alva	ajjai s alva
		2	ajjai s. alva	ajjai s alva
alvarez	ofelia	1	ofelia alvarez	ofelia alvarez
		2	ofelia a alvarez	ofelia a alvarez
	ronald	1	ronald alvarez	ronald alvarez
		2	ronald d alvarez	ronald d alvarez
		3	ronald d. alvarez	ronald d alvarez
aman	michael	1	michael g. aman	michael g aman
		2	michael aman	michael aman
amaria	rodabe	1	rodabe n. amaria	rodabe n amaria
		2	rodabe n amaria	rodabe n amaria
amato	robert	1	robert j amato	robert j amato
		2	robert j. amato	robert j amato
		3	robert amato	robert amato
amory	john	1	john k amory	john k amory
		2	john amory	john amory
amsterdam	jay	1	jay d. amsterdam	jay d amsterdam
		2	jay d amsterdam	jay d amsterdam
amundsen	cindy	1	cindy amundsen	cindy amundsen
		2	cindy l amundsen	cindy l amundsen
ancell	kristin	1	kristin k. ancell	kristin k ancell
		2	kristin k. ancell	kristin k ancell
anders	carey	1	carey k anders	carey k anders
		2	carey anders	carey anders
anderson	bethany	1	bethany m anderson	bethany m anderson
		2	bethany m. anderson	bethany m anderson
	daniel	1	daniel m. anderson	daniel m anderson
		2	daniel m anderson	daniel m anderson
	kenneth	1	kenneth c. anderson	kenneth c anderson
		2	kenneth c anderson	kenneth c anderson
	larry	1	larry d. anderson	larry d anderson
		2	larry anderson	larry anderson
	peter	1	peter l. anderson	peter l anderson
		2	peter l anderson	peter l anderson
	richard	1	richard rox anderson	richard rox anderson
		2	richard anderson	richard anderson
	thomas	1	thomas c. anderson	thomas c anderson
		2	thomas anderson	thomas anderson
andreadis	charalambos	1	charalambos andreadis	charalambos andreadis
		2	charalambos i. andreadis	charalambos i andreadis
andreeff	michael	1	michael andreeff	michael andreeff
		2	michael andreeff	michael andreeff
andropoulos	dean	1	dean b. andropoulos	dean b andropoulos
		2	dean b andropoulos	dean b andropoulos
andtbacka	robert	1	robert andtbacka	robert andtbacka
		2	robert h andtbacka	robert h andtbacka
		3	robert hi andtbacka	robert hi andtbacka
angiolillo	anne	1	anne angiolillo	anne angiolillo
		2	anne l. angiolillo	anne l angiolillo
	dominick	1	dominick j angiolillo	dominick j angiolillo
		2	dominick angiolillo	dominick angiolillo
anholm	james	1	james d anholm	james d anholm
		2	james d. anholm	james d anholm
anker	john	1	john n. van den anker	john n van den anker
		2	john n van den anker	john n van den anker
		3	john van den anker	john van den anker
anne	pramila	1	pramila r. anne	pramila r anne
		2	pramila rani anne	pramila rani anne
ansell	stephen	1	stephen ansell	stephen ansell
		2	stephen m. ansell	stephen m ansell
anthenelli	robert	1	robert m. anthenelli	robert m anthenelli
		2	robert m anthenelli	robert m anthenelli
anton	raymond	1	raymond f anton	raymond f anton
		2	raymond f. anton	raymond f anton
		3	raymond anton	raymond anton
	stephen	1	stephen d anton	stephen d anton
		2	stephen anton	stephen anton
antun	ana	1	ana antun	ana antun
		2	ana g. antun	ana g antun
aparicio	ana	1	ana m. aparicio	ana m aparicio
		2	ana aparicio	ana aparicio
aplenc	richard	1	richard aplenc	richard aplenc
		2	richard aplenc	richard aplenc
appleman	leonard	1	leonard appleman	leonard appleman
		2	leonard j appleman	leonard j appleman
		3	leonard j. appleman	leonard j appleman
		4	leonard appleman	leonard appleman
		5	leonard j. appleman	leonard j appleman
apter	jeffrey	1	jeffrey apter	jeffrey apter
		2	jeffrey t apter	jeffrey t apter
aqua	keith	1	keith a aqua	keith a aqua
		2	keith aqua	keith aqua
aquino	victor	1	victor aquino	victor aquino
		2	victor m aquino	victor m aquino
archer	david	1	david f archer	david f archer
		2	david archer	david archer
arciniegas	david	1	david arciniegas	david arciniegas
		2	david b arciniegas	david b arciniegas
ardman	blair	1	blair ardman	blair ardman
		2	blair ardman	blair ardman
arduino	roberto	1	roberto c arduino	roberto c arduino
		2	roberto c. arduino	roberto c arduino
arellano	martha	1	martha arellano	martha arellano
		2	martha l. arellano	martha l arellano
argenta	peter	1	peter argenta	peter argenta
		2	peter a. argenta	peter a argenta
		2	athanassios argiris	athanassios argiris
		3	athanassios e argiris	athanassios e argiris
argoff	charles	1	charles e argoff	charles e argoff
		2	charles e. argoff	charles e argoff
arias	albert	1	albert j. arias	albert j arias
		2	albert j arias	albert j arias
		3	albert arias	albert arias
armstrong	andrew	1	andrew armstrong	andrew armstrong
		2	andrew j armstrong	andrew j armstrong
arnason	jon	1	jon e arnason	jon e arnason
		2	jon arnason	jon arnason
arndt	carola	1	carola a. arndt	carola a arndt
		2	carola a arndt	carola a arndt
arnold	lesley	1	lesley m arnold	lesley m arnold
		2	lesley arnold	lesley arnold
	susanne	1	susanne m. arnold	susanne m arnold
		2	susanne arnold	susanne arnold
		3	susanne m arnold	susanne m arnold
		4	susanne m. arnold	susanne m arnold
	william	1	william d arnold	william d arnold
		2	william d. arnold	william d arnold
aronstein	william	1	william s aronstein	william s aronstein
		2	william aronstein	william aronstein
arya	lily	1	lily arya	lily arya
		2	lily a arya	lily a arya
asbell	penny	1	penny asbell	penny asbell
		2	penny a asbell	penny a asbell
ascheim	deborah	1	deborah ascheim	deborah ascheim
		2	deborah d. ascheim	deborah d ascheim
asher	gary	1	gary asher	gary asher
		2	gary n asher	gary n asher
askanase	anca	1	anca d askanase	anca d askanase
		2	anca askanase	anca askanase
asmuth	david	1	david asmuth	david asmuth
		2	david m. asmuth	david m asmuth
		3	david m asmuth	david m asmuth
assmann	susan	1	susan f. assmann	susan f assmann
		2	susan f assmann	susan f assmann
atallah	ehab	1	ehab atallah	ehab atallah
		2	ehab l atallah	ehab l atallah
		3	ehab l. atallah	ehab l atallah
aten	edward	1	edward aten	edward aten
		2	edward m aten	edward m aten
atkins	james	1	james atkins	james atkins
		2	james n atkins	james n atkins
	michael	1	michael b. atkins	michael b atkins
		2	michael b atkins	michael b atkins
	robert	1	robert c atkins	robert c atkins
		2	robert atkins	robert atkins
attalla	ashraf	1	ashraf attalla	ashraf attalla
		2	ashraf attalla	ashraf attalla
auchus	richard	1	richard auchus	richard auchus
		2	richard auchus	richard auchus
aurora	sheena	1	sheena aurora	sheena aurora
		2	sheena k aurora	sheena k aurora
austin	eric	1	eric austin	eric austin
		2	eric austin	eric austin
avidan	michael	1	michael s avidan	michael s avidan
		2	michael avidan	michael avidan
avigan	david	1	david avigan	david avigan
		2	david e avigan	david e avigan
aweeka	francesca	1	francesca aweeka	francesca aweeka
		2	francesca t aweeka	francesca t aweeka
aylesworth	cheryl	1	cheryl a. aylesworth	cheryl a aylesworth
		2	cheryl aylesworth	cheryl aylesworth
azzoli	christopher	1	christopher g. azzoli	christopher g azzoli
		2	christopher azzoli	christopher azzoli
baar	joseph	1	joseph baar	joseph baar
		2	joseph baar	joseph baar
bader	ted	1	ted bader	ted bader
		2	ted f bader	ted f bader
badesch	david	1	david b badesch	david b badesch
		2	david b. badesch	david b badesch
		3	david badesch	david badesch
badiavas	evangelos	1	evangelos v badiavas	evangelos v badiavas
		2	evangelos v. badiavas	evangelos v badiavas
badin	firas	1	firas b. badin	firas b badin
		2	firas badin	firas badin
badros	ashraf	1	ashraf badros	ashraf badros
		2	ashraf z badros	ashraf z badros
baer	maria	1	maria r. baer	maria r baer
		2	maria baer	maria baer
baeten	jared	1	jared m baeten	jared m baeten
		2	jared baeten	jared baeten
baez-diaz	luis	1	luis baez-diaz	luis baez-diaz
		2	luis baez-diaz	luis baez-diaz
baggstrom	maria	1	maria baggstrom	maria baggstrom
		2	maria q. baggstrom	maria q baggstrom
baik	christina	1	christina baik	christina baik
		2	christina s. baik	christina s baik
baiocchi	robert	1	robert a. baiocchi	robert a baiocchi
		2	robert baiocchi	robert baiocchi
bajaj	jasmohan	1	jasmohan s bajaj	jasmohan s bajaj
		2	jasmohan bajaj	jasmohan bajaj
bajorin	dean	1	dean bajorin	dean bajorin
		2	dean f. bajorin	dean f bajorin
		3	dean f bajorin	dean f bajorin
baker	jason	1	jason v baker	jason v baker
		2	jason baker	jason baker
ball	edward	1	edward d ball	edward d ball
		2	edward ball	edward ball
ballen	karen	1	karen k ballen	karen k ballen
		2	karen ballen	karen ballen
		3	karen k. ballen	karen k ballen
		4	karen kuhn ballen	karen kuhn ballen
baloh	robert	1	robert w baloh	robert w baloh
		2	robert w. baloh	robert w baloh
balske	ana	1	ana balske	ana balske
		2	ana m balske	ana m balske
balzer-haas	naomi	1	naomi balzer-haas	naomi balzer-haas
		2	naomi s. balzer-haas	naomi s balzer-haas
bank	bruce	1	bruce bank	bruce bank
		2	bruce b. bank	bruce b bank
banzett	robert	1	robert b banzett	robert b banzett
		2	robert banzett	robert banzett
baranda	joaquina	1	joaquina c. baranda	joaquina c baranda
		2	joaquina baranda	joaquina baranda
barber	kimberly	1	kimberly r barber	kimberly r barber
		2	kimberly barber	kimberly barber
	matthew	1	matthew barber	matthew barber
		2	matthew d barber	matthew d barber
bardia	aditya	1	aditya bardia	aditya bardia
		2	aditya bardia	aditya bardia
barish	charles	1	charles f barish	charles f barish
		2	charles barish	charles barish
barnhart	kurt	1	kurt barnhart	kurt barnhart
		2	kurt t barnhart	kurt t barnhart
barohn	richard	1	richard barohn	richard barohn
		2	richard j. barohn	richard j barohn
baron	ari	1	ari d baron	ari d baron
		2	ari baron	ari baron
baroody	fuad	1	fuad m baroody	fuad m baroody
		2	fuad baroody	fuad baroody
barr	paul	1	paul m barr	paul m barr
		2	paul barr	paul barr
barredo	julio	1	julio barredo	julio barredo
		2	julio m. barredo	julio m barredo
barreto	andrew	1	andrew d barreto	andrew d barreto
		2	andrew barreto	andrew barreto
barrett	kevin	1	kevin m barrett	kevin m barrett
		2	kevin barrett	kevin barrett
barry	clifton	1	clifton e barry	clifton e barry
		2	clifton barry	clifton barry
barta	stefan	1	stefan k. barta	stefan k barta
		2	stefan barta	stefan barta
bartlett	david	1	david l. bartlett	david l bartlett
		2	david l bartlett	david l bartlett
barton	kevin	1	kevin barton	kevin barton
		2	kevin p. barton	kevin p barton
barve	minal	1	minal barve	minal barve
		2	minal barve	minal barve
barzi	afsaneh	1	afsaneh barzi	afsaneh barzi
		2	afsaneh barzi	afsaneh barzi
baschnagel	andrew	1	andrew m. baschnagel	andrew m baschnagel
		2	andrew m. baschnagel	andrew m baschnagel
bass	anne	1	anne bass	anne bass
		2	anne r bass	anne r bass
batchelor	tracy	1	tracy batchelor	tracy batchelor
		2	tracy t. batchelor	tracy t batchelor
batki	steven	1	steven l batki	steven l batki
		2	steven l. batki	steven l batki
battini	ramakrishna	1	ramakrishna battini	ramakrishna battini
		2	ramakrishna battini	ramakrishna battini
battiwalla	minocher	1	minocher m battiwalla	minocher m battiwalla
		2	minocher battiwalla	minocher battiwalla
baughman	robert	1	robert p baughman	robert p baughman
		2	robert p. baughman	robert p baughman
		3	robert baughman	robert baughman
bauman	julie	1	julie bauman	julie bauman
		2	julie e bauman	julie e bauman
	william	1	william bauman	william bauman
		2	william a bauman	william a bauman
		3	william a. bauman	william a bauman
bavry	anthony	1	anthony a bavry	anthony a bavry
		2	anthony bavry	anthony bavry
bays	harold	1	harold bays	harold bays
		2	harold e bays	harold e bays
bazhenova	lyudmila	1	lyudmila bazhenova	lyudmila bazhenova
		2	lyudmila a. bazhenova	lyudmila a bazhenova
bearden	carrie	1	carrie e bearden	carrie e bearden
		2	carrie bearden	carrie bearden
bearman	scott	1	scott i bearman	scott i bearman
		2	scott bearman	scott bearman
beaven	anne	1	anne beaven	anne beaven
		2	anne w. beaven	anne w beaven
beaver	thomas	1	thomas beaver	thomas beaver
		2	thomas m beaver	thomas m beaver
becerra	carlos	1	carlos h. becerra	carlos h becerra
		2	carlos becerra	carlos becerra
		3	carlos h becerra	carlos h becerra
		4	carlos h.r. becerra	carlos hr becerra
beck	joseph	1	joseph thaddeus beck	joseph thaddeus beck
		2	joseph beck	joseph beck
		3	joseph t. beck	joseph t beck
becker	pamela	1	pamela becker	pamela becker
		2	pamela becker	pamela becker
		3	pamela s. becker	pamela s becker
beckman	joshua	1	joshua a. beckman	joshua a beckman
		2	joshua a beckman	joshua a beckman
		3	joshua beckman	joshua beckman
bedikian	agop	1	agop bedikian	agop bedikian
		2	agop y. bedikian	agop y bedikian
		3	agop y bedikian	agop y bedikian
beebe	katherine	1	katherine beebe	katherine beebe
		2	katherine l. beebe	katherine l beebe
beelen	andrew	1	andrew p. beelen	andrew p beelen
		2	andrew beelen	andrew beelen
beer	tomasz	1	tomasz beer	tomasz beer
		2	tomasz m. beer	tomasz m beer
		3	tomasz m beer	tomasz m beer
beg	muhammad	1	muhammad beg	muhammad beg
		2	muhammad s beg	muhammad s beg
behbakht	kian	1	kian behbakht	kian behbakht
		2	kian behbakht	kian behbakht
behler	caroline	1	caroline behler	caroline behler
		2	caroline behler	caroline behler
behrens	robert	1	robert j. behrens	robert j behrens
		2	robert j behrens	robert j behrens
beitler	jonathan	1	jonathan j. beitler	jonathan j beitler
		2	jonathan beitler	jonathan beitler
belani	chandra	1	chandra p belani	chandra p belani
		2	chandra p. belani	chandra p belani
		3	chandra belani	chandra belani
bell	edward	1	edward f. bell	edward f bell
		2	edward f bell	edward f bell
	karen	1	karen bell	karen bell
		2	karen bell	karen bell
belle	steven	1	steven belle	steven belle
		2	steven h. belle	steven h belle
bellon	jennifer	1	jennifer r bellon	jennifer r bellon
		2	jennifer bellon	jennifer bellon
belsito	donald	1	donald v. belsito	donald v belsito
		2	donald v belsito	donald v belsito
bendell	johanna	1	johanna bendell	johanna bendell
		2	johanna c bendell	johanna c bendell
benedict	ralph	1	ralph benedict	ralph benedict
		2	ralph hb benedict	ralph hb benedict
benjamin	daniel	1	daniel k benjamin	daniel k benjamin
		2	daniel benjamin	daniel benjamin
bennett	jason	1	jason w bennett	jason w bennett
		2	jason bennett	jason bennett
bensinger	william	1	william i. bensinger	william i bensinger
		2	william bensinger	william bensinger
benson	al	1	al benson	al benson
		2	al b. benson	al b benson
	constance	1	constance a benson	constance a benson
		2	constance a. benson	constance a benson
		3	constance benson	constance benson
bepler	gerold	1	gerold bepler	gerold bepler
		2	gerold bepler	gerold bepler
bercz	peter	1	peter a bercz	peter a bercz
		2	peter bercz	peter bercz
berdeja	jesus	1	jesus berdeja	jesus berdeja
		2	jesus g. berdeja	jesus g berdeja
berek	jonathan	1	jonathan berek	jonathan berek
		2	jonathan s berek	jonathan s berek
berenson	james	1	james r. berenson	james r berenson
		2	james r berenson	james r berenson
		3	james berenson	james berenson
berg	daniel	1	daniel j. berg	daniel j berg
		2	daniel berg	daniel berg
	jolene	1	jolene k berg	jolene k berg
		2	jolene k. berg	jolene k berg
		3	jolene berg	jolene berg
	katherine	1	katherine berg	katherine berg
		2	katherine m berg	katherine m berg
	saul	1	saul r berg	saul r berg
		2	saul r. berg	saul r berg
bergenstal	richard	1	richard bergenstal	richard bergenstal
		2	richard m bergenstal	richard m bergenstal
berger	adam	1	adam c. berger	adam c berger
		2	adam berger	adam berger
bergese	sergio	1	sergio d bergese	sergio d bergese
		2	sergio bergese	sergio bergese
bergsagel	peter	1	peter bergsagel	peter bergsagel
		2	peter l. bergsagel	peter l bergsagel
bergsland	emily	1	emily k. bergsland	emily k bergsland
		2	emily bergsland	emily bergsland
berk	john	1	john l berk	john l berk
		2	john l. berk	john l berk
	lawrence	1	lawrence b. berk	lawrence b berk
		2	lawrence berk	lawrence berk
berkman	neville	1	neville berkman	neville berkman
		2	neville berkman	neville berkman
berlin	jordan	1	jordan berlin	jordan berlin
		2	jordan d. berlin	jordan d berlin
berman	brian	1	brian berman	brian berman
		2	brian m. berman	brian m berman
bernard	gordon	1	gordon bernard	gordon bernard
		2	gordon r bernard	gordon r bernard
bernstein	david	1	david i bernstein	david i bernstein
		2	david bernstein	david bernstein
	elana	1	elana j. bernstein	elana j bernstein
		2	elana bernstein	elana bernstein
	jonathan	1	jonathan a bernstein	jonathan a bernstein
		2	jonathan a. bernstein	jonathan a bernstein
		3	jonathan bernstein	jonathan bernstein
	steven	1	steven h. bernstein	steven h bernstein
		2	steven bernstein	steven bernstein
		3	steven l bernstein	steven l bernstein
berry-kravis	elizabeth	1	elizabeth berry-kravis	elizabeth berry-kravis
		2	elizabeth m berry-kravis	elizabeth m berry-kravis
beumer	jan	1	jan h beumer	jan h beumer
		2	jan h. beumer	jan h beumer
bharucha	adil	1	adil e bharucha	adil e bharucha
		2	adil e. bharucha	adil e bharucha
		3	adil bharucha	adil bharucha
bhatia	sudershan	1	sudershan k. bhatia	sudershan k bhatia
		2	sudershan k bhatia	sudershan k bhatia
bhatt	deepak	1	deepak l bhatt	deepak l bhatt
		2	deepak l. bhatt	deepak l bhatt
		3	deepak bhatt	deepak bhatt
biagi	james	1	james j. biagi	james j biagi
		2	james biagi	james biagi
bieberdorf	frederick	1	frederick a. bieberdorf	frederick a bieberdorf
		2	frederick a bieberdorf	frederick a bieberdorf
bierman	philip	1	philip j. bierman	philip j bierman
		2	philip j bierman	philip j bierman
biglan	kevin	1	kevin m biglan	kevin m biglan
		2	kevin m. biglan	kevin m biglan
		3	kevin biglan	kevin biglan
biller	beverly	1	beverly mk biller	beverly mk biller
		2	beverly biller	beverly biller
bisognano	john	1	john d. bisognano	john d bisognano
		2	john d bisognano	john d bisognano
bissler	john	1	john j. bissler	john j bissler
		2	john bissler	john bissler
bivalacqua	trinity	1	trinity j. bivalacqua	trinity j bivalacqua
		2	trinity bivalacqua	trinity bivalacqua
black	dennis	1	dennis m black	dennis m black
		2	dennis m. black	dennis m black
		3	dennis d black	dennis d black
	donald	1	donald w black	donald w black
		2	donald black	donald black
blackstock	arthur	1	arthur william blackstock	arthur william blackstock
		2	arthur blackstock	arthur blackstock
blackwell	kimberly	1	kimberly blackwell	kimberly blackwell
		2	kimberly l. blackwell	kimberly l blackwell
		3	kimberly l blackwell	kimberly l blackwell
blakeley	jaishri	1	jaishri o. blakeley	jaishri o blakeley
		2	jaishri blakeley	jaishri blakeley
		3	jaishri o blakeley	jaishri o blakeley
blakely	johnetta	1	johnetta l blakely	johnetta l blakely
		2	johnetta blakely	johnetta blakely
blaney	susan	1	susan m. blaney	susan m blaney
		2	susan blaney	susan blaney
blank	stephanie	1	stephanie v blank	stephanie v blank
		2	stephanie blank	stephanie blank
	stephen	1	stephen c blank	stephen c blank
		2	stephen c. blank	stephen c blank
blanke	charles	1	charles blanke	charles blanke
		2	charles d. blanke	charles d blanke
blaszkowsky	lawrence	1	lawrence blaszkowsky	lawrence blaszkowsky
		2	lawrence s. blaszkowsky	lawrence s blaszkowsky
blight	andrew	1	andrew blight	andrew blight
		2	andrew r. blight	andrew r blight
blinder	kevin	1	kevin j blinder	kevin j blinder
		2	kevin j. blinder	kevin j blinder
bloch	michael	1	michael h. bloch	michael h bloch
		2	michael h bloch	michael h bloch
block	caroline	1	caroline block	caroline block
		2	caroline c. block	caroline c block
	geoffrey	1	geoffrey block	geoffrey block
		2	geoffrey a block	geoffrey a block
	robert	1	robert c block	robert c block
		2	robert block	robert block
bloom	barry	1	barry t bloom	barry t bloom
		2	barry bloom	barry bloom
bluestone	jeffrey	1	jeffrey bluestone	jeffrey bluestone
		2	jeffrey a bluestone	jeffrey a bluestone
blum	joanne	1	joanne l blum	joanne l blum
		2	joanne l. blum	joanne l blum
	kristie	1	kristie blum	kristie blum
		2	kristie a. blum	kristie a blum
		3	kristie a. blum	kristie a blum
	william	1	william blum	william blum
		2	william g. blum	william g blum
blume-peytavi	ulrike	1	ulrike blume-peytavi	ulrike blume-peytavi
		2	ulrike blume-peytavi	ulrike blume-peytavi
blumer	jeffrey	1	jeffrey l blumer	jeffrey l blumer
		2	jeffrey l. blumer	jeffrey l blumer
		3	jeffrey blumer	jeffrey blumer
boeve	bradley	1	bradley f boeve	bradley f boeve
		2	bradley boeve	bradley boeve
bogart	jeffrey	1	jeffrey a. bogart	jeffrey a bogart
		2	jeffrey bogart	jeffrey bogart
bogenschutz	michael	1	michael p bogenschutz	michael p bogenschutz
		2	michael p. bogenschutz	michael p bogenschutz
		3	michael bogenschutz	michael bogenschutz
boklan	jessica	1	jessica boklan	jessica boklan
		2	jessica boklan	jessica boklan
bollard	catherine	1	catherine m bollard	catherine m bollard
		2	catherine bollard	catherine bollard
bonanni	bernardo	1	bernardo bonanni	bernardo bonanni
		2	bernardo bonanni	bernardo bonanni
bondarenko	igor	1	igor bondarenko	igor bondarenko
		2	igor m bondarenko	igor m bondarenko
boniface	graeme	1	graeme boniface	graeme boniface
		2	graeme r boniface	graeme r boniface
bono	johann	1	johann s de bono	johann s de bono
		2	johann de bono	johann de bono
boockvar	john	1	john boockvar	john boockvar
		2	john a boockvar	john a boockvar
borad	mitesh	1	mitesh borad	mitesh borad
		2	mitesh j borad	mitesh j borad
		3	mitesh j. borad	mitesh j borad
borchmann	peter	1	peter borchmann	peter borchmann
		2	peter borchmann	peter borchmann
bortman	guillermo	1	guillermo bortman	guillermo bortman
		2	guillermo bortman	guillermo bortman
bosch	marnix	1	marnix l. bosch	marnix l bosch
		2	marnix bosch	marnix bosch
boss	anders	1	anders boss	anders boss
		2	anders h. boss	anders h boss
boster	aaron	1	aaron l boster	aaron l boster
		2	aaron boster	aaron boster
bouffet	eric	1	eric bouffet	eric bouffet
		2	eric bouffet	eric bouffet
boughey	judy	1	judy boughey	judy boughey
		2	judy c boughey	judy c boughey
boumber	yanis	1	yanis boumber	yanis boumber
		2	yanis boumber	yanis boumber
bourge	robert	1	robert c bourge	robert c bourge
		2	robert bourge	robert bourge
boushey	homer	1	homer a. boushey	homer a boushey
		2	homer boushey	homer boushey
		3	homer a boushey	homer a boushey
bowden	charles	1	charles l. bowden	charles l bowden
		2	charles l bowden	charles l bowden
		3	charles bowden	charles bowden
bowen	james	1	james d. bowen	james d bowen
		2	james bowen	james bowen
bowers	daniel	1	daniel c bowers	daniel c bowers
		2	daniel bowers	daniel bowers
bowlus	christopher	1	christopher l bowlus	christopher l bowlus
		2	christopher bowlus	christopher bowlus
boxer	adam	1	adam l. boxer	adam l boxer
		2	adam boxer	adam boxer
		3	adam l boxer	adam l boxer
boyer	david	1	david boyer	david boyer
		2	david s boyer	david s boyer
	leslie	1	leslie boyer	leslie boyer
		2	leslie v. boyer	leslie v boyer
	michael	1	michael boyer	michael boyer
		2	michael joseph boyer	michael joseph boyer
brachman	david	1	david g. brachman	david g brachman
		2	david brachman	david brachman
bradley	jeffrey	1	jeffrey bradley	jeffrey bradley
		2	jeffrey d. bradley	jeffrey d bradley
	kristin	1	kristin bradley	kristin bradley
		2	kristin a. bradley	kristin a bradley
	william	1	william h. bradley	william h bradley
		2	william h. bradley	william h bradley
brady	kathleen	1	kathleen t brady	kathleen t brady
		2	kathleen t. brady	kathleen t brady
		3	kathleen brady	kathleen brady
brahmer	julie	1	julie brahmer	julie brahmer
		2	julie r brahmer	julie r brahmer
brandt	fredric	1	fredric brandt	fredric brandt
		2	fredric s. brandt	fredric s brandt
	lawrence	1	lawrence j brandt	lawrence j brandt
		2	lawrence brandt	lawrence brandt
brandwein	joseph	1	joseph brandwein	joseph brandwein
		2	joseph brandwein	joseph brandwein
brantly	mark	1	mark l brantly	mark l brantly
		2	mark brantly	mark brantly
braunschweig	ira	1	ira braunschweig	ira braunschweig
		2	ira braunschweig	ira braunschweig
bremner	william	1	william j bremner	william j bremner
		2	william bremner	william bremner
brennan	brian	1	brian p. brennan	brian p brennan
		2	brian p brennan	brian p brennan
brenner	malcolm	1	malcolm k brenner	malcolm k brenner
		2	malcolm brenner	malcolm brenner
bressler	neil	1	neil m. bressler	neil m bressler
		2	neil bressler	neil bressler
briccetti	frederick	1	frederick m. briccetti	frederick m briccetti
		2	frederick briccetti	frederick briccetti
brimhall	darin	1	darin b. brimhall	darin b brimhall
		2	darin b brimhall	darin b brimhall
		3	darin brimhall	darin brimhall
brinkmann	debra	1	debra brinkmann	debra brinkmann
		2	debra h brinkmann	debra h brinkmann
britten	carolyn	1	carolyn d. britten	carolyn d britten
		2	carolyn britten	carolyn britten
brochstein	joel	1	joel brochstein	joel brochstein
		2	joel a brochstein	joel a brochstein
brose	marcia	1	marcia brose	marcia brose
		2	marcia s brose	marcia s brose
brouwer	kim	1	kim lr brouwer	kim lr brouwer
		2	kim brouwer	kim brouwer
brown	david	1	david m brown	david m brown
		2	david m. brown	david m brown
		3	david brown	david brown
		4	david j brown	david j brown
	gail	1	gail brown	gail brown
		2	gail l. brown	gail l brown
		3	gail l brown	gail l brown
	jennifer	1	jennifer r brown	jennifer r brown
		2	jennifer brown	jennifer brown
		3	jennifer r. brown	jennifer r brown
	jubilee	1	jubilee brown	jubilee brown
		2	jubilee brown	jubilee brown
	mark	1	mark s. brown	mark s brown
		2	mark brown	mark brown
	michael	1	michael d brown	michael d brown
		2	michael brown	michael brown
		3	michael e brown	michael e brown
		4	michael j. brown	michael j brown
	nancy	1	nancy j. brown	nancy j brown
		2	nancy j brown	nancy j brown
	patrick	1	patrick a. brown	patrick a brown
		2	patrick brown	patrick brown
		3	patrick a. brown	patrick a brown
		4	patrick brown	patrick brown
	peter	1	peter brown	peter brown
		2	peter de nully brown	peter de nully brown
	powel	1	powel brown	powel brown
		2	powel h. brown	powel h brown
		3	powel h. brown	powel h brown
	robert	1	robert brown	robert brown
		2	robert h brown	robert h brown
	ronald	1	ronald brown	ronald brown
		2	ronald t brown	ronald t brown
	ted	1	ted brown	ted brown
		2	ted r brown	ted r brown
bruce	justine	1	justine y bruce	justine y bruce
		2	justine bruce	justine bruce
brum	jose	1	jose m brum	jose m brum
		2	jose brum	jose brum
brunvand	mark	1	mark w brunvand	mark w brunvand
		2	mark brunvand	mark brunvand
bseiso	ali	1	ali bseiso	ali bseiso
		2	ali w. bseiso	ali w bseiso
buadi	francis	1	francis buadi	francis buadi
		2	francis k. buadi	francis k buadi
buatti	john	1	john m. buatti	john m buatti
		2	john m buatti	john m buatti
		3	john buatti	john buatti
bucci	frank	1	frank bucci	frank bucci
		2	frank a bucci	frank a bucci
		3	frank a. bucci	frank a bucci
buchanan	robert	1	robert w buchanan	robert w buchanan
		2	robert buchanan	robert buchanan
		3	robert w. buchanan	robert w buchanan
buck	tondre	1	tondre t. buck	tondre t buck
		2	tondre buck	tondre buck
buckingham	bruce	1	bruce a buckingham	bruce a buckingham
		2	bruce a. buckingham	bruce a buckingham
bucko	alicia	1	alicia bucko	alicia bucko
		2	alicia d bucko	alicia d bucko
buckstein	rena	1	rena buckstein	rena buckstein
		2	rena j buckstein	rena j buckstein
budde	lihua	1	lihua budde	lihua budde
		2	lihua elizabeth budde	lihua elizabeth budde
bui	lynne	1	lynne a. bui	lynne a bui
		2	lynne bui	lynne bui
bunin	nancy	1	nancy j bunin	nancy j bunin
		2	nancy bunin	nancy bunin
burger	jan	1	jan a. burger	jan a burger
		2	jan burger	jan burger
burgess	melissa	1	melissa a. burgess	melissa a burgess
		2	melissa burgess	melissa burgess
burgio	kathryn	1	kathryn l burgio	kathryn l burgio
		2	kathryn l. burgio	kathryn l burgio
burke	carol	1	carol burke	carol burke
		2	carol a. burke	carol a burke
		3	carol a burke	carol a burke
	george	1	george w burke	george w burke
		2	george w. burke	george w burke
	james	1	james burke	james burke
		2	james r burke	james r burke
		3	james j. burke	james j burke
	michael	1	michael j. burke	michael j burke
		2	michael burke	michael burke
		3	michael j. burke	michael j burke
		4	michael burke	michael burke
		5	michael j burke	michael j burke
	william	1	william j. burke	william j burke
		2	william burke	william burke
burnett	arthur	1	arthur l. burnett	arthur l burnett
		2	arthur l burnett	arthur l burnett
		3	arthur burnett	arthur burnett
burnette	william	1	william b burnette	william b burnette
		2	william burnette	william burnette
burns	linda	1	linda j. burns	linda j burns
		2	linda burns	linda burns
	tammy	1	tammy burns	tammy burns
		2	tammy l burns	tammy l burns
	ted	1	ted m burns	ted m burns
		2	ted burns	ted burns
burris	howard	1	howard a. burris	howard a burris
		2	howard a burris	howard a burris
		3	howard burris	howard burris
burroughs	lauri	1	lauri burroughs	lauri burroughs
		2	lauri burroughs	lauri burroughs
		3	lauri m. burroughs	lauri m burroughs
		4	lauri m. burroughs	lauri m burroughs
burstein	harold	1	harold burstein	harold burstein
		2	harold j. burstein	harold j burstein
burt	randall	1	randall burt	randall burt
		2	randall w burt	randall w burt
burton	mary	1	mary jane burton	mary jane burton
		2	mary j burton	mary j burton
bushunow	peter	1	peter bushunow	peter bushunow
		2	peter w. bushunow	peter w bushunow
busse	william	1	william busse	william busse
		2	william w. busse	william w busse
		3	william b busse	william b busse
bussel	james	1	james b bussel	james b bussel
		2	james bussel	james bussel
butowski	nicholas	1	nicholas butowski	nicholas butowski
		2	nicholas a. butowski	nicholas a butowski
buyon	jill	1	jill p. buyon	jill p buyon
		2	jill p buyon	jill p buyon
byrd	john	1	john c. byrd	john c byrd
		2	john byrd	john byrd
		3	john c byrd	john c byrd
byrne	barry	1	barry j byrne	barry j byrne
		2	barry byrne	barry byrne
byun	timothy	1	timothy e. byun	timothy e byun
		2	timothy e byun	timothy e byun
cabanillas	maria	1	maria e. cabanillas	maria e cabanillas
		2	maria e cabanillas	maria e cabanillas
cady	roger	1	roger k cady	roger k cady
		2	roger cady	roger cady
		3	roger k. cady	roger k cady
caimi	paolo	1	paolo caimi	paolo caimi
		2	paolo f. caimi	paolo f caimi
		3	paolo caimi	paolo caimi
		4	paolo f caimi	paolo f caimi
		5	paolo f. caimi	paolo f caimi
cairo	mitchell	1	mitchell s cairo	mitchell s cairo
		2	mitchell cairo	mitchell cairo
		3	mitchell s. cairo	mitchell s cairo
calfa	carmen	1	carmen j. calfa	carmen j calfa
		2	carmen j calfa	carmen j calfa
calhoun	david	1	david a calhoun	david a calhoun
		2	david calhoun	david calhoun
callanan	david	1	david callanan	david callanan
		2	david g callanan	david g callanan
callander	natalie	1	natalie s. callander	natalie s callander
		2	natalie callander	natalie callander
callans	david	1	david j callans	david j callans
		2	david callans	david callans
callender	valerie	1	valerie callender	valerie callender
		2	valerie d callender	valerie d callender
camidge	david	1	david r camidge	david r camidge
		2	david camidge	david camidge
		3	david camidge	david camidge
		4	david r. camidge	david r camidge
	ross	1	ross d camidge	ross d camidge
		2	ross camidge	ross camidge
camilleri	michael	1	michael camilleri	michael camilleri
		2	michael l. camilleri	michael l camilleri
cammarata	sue	1	sue k. cammarata	sue k cammarata
		2	sue k cammarata	sue k cammarata
		3	sue cammarata	sue cammarata
campbell	andrew	1	andrew campbell	andrew campbell
		2	andrew l campbell	andrew l campbell
		3	andrew campbell	andrew campbell
	kathleen	1	kathleen cm campbell	kathleen cm campbell
		2	kathleen campbell	kathleen campbell
	thomas	1	thomas b campbell	thomas b campbell
		2	thomas b. campbell	thomas b campbell
campochiaro	peter	1	peter a campochiaro	peter a campochiaro
		2	peter campochiaro	peter campochiaro
camporesi	enrico	1	enrico m camporesi	enrico m camporesi
		2	enrico camporesi	enrico camporesi
campos	michael	1	michael campos	michael campos
		2	michael a campos	michael a campos
	susana	1	susana campos	susana campos
		2	susana m. campos	susana m campos
canafax	daniel	1	daniel m canafax	daniel m canafax
		2	daniel m. canafax	daniel m canafax
canales	miguel	1	miguel albendea canales	miguel albendea canales
		2	miguel angel canales	miguel angel canales
canas	shannon	1	shannon m canas	shannon m canas
		2	shannon canas	shannon canas
cancelas-perez	jose	1	jose a cancelas-perez	jose a cancelas-perez
		2	jose cancelas-perez	jose cancelas-perez
canfield	vikki	1	vikki a. canfield	vikki a canfield
		2	vikki canfield	vikki canfield
capicchioni	john	1	john l capicchioni	john l capicchioni
		2	john capicchioni	john capicchioni
cappola	anne	1	anne r. cappola	anne r cappola
		2	anne r cappola	anne r cappola
		3	anne cappola	anne cappola
caramelli	kim	1	kim caramelli	kim caramelli
		2	kim e caramelli	kim e caramelli
cardin	dana	1	dana cardin	dana cardin
		2	dana b. cardin	dana b cardin
carducci	michael	1	michael a carducci	michael a carducci
		2	michael carducci	michael carducci
carey	lisa	1	lisa a. carey	lisa a carey
		2	lisa carey	lisa carey
		3	lisa a carey	lisa a carey
caritis	steve	1	steve caritis	steve caritis
		2	steve n. caritis	steve n caritis
carlo	waldemar	1	waldemar a. carlo	waldemar a carlo
		2	waldemar carlo	waldemar carlo
		3	waldemar a carlo	waldemar a carlo
carlson	glenn	1	glenn carlson	glenn carlson
		2	glenn f. carlson	glenn f carlson
	james	1	james d carlson	james d carlson
		2	james carlson	james carlson
		3	james d. carlson	james d carlson
	marilyn	1	marilyn r. carlson	marilyn r carlson
		2	marilyn r carlson	marilyn r carlson
carlsson	cynthia	1	cynthia m. carlsson	cynthia m carlsson
		2	cynthia carlsson	cynthia carlsson
carmody	ian	1	ian carmody	ian carmody
		2	ian carmody	ian carmody
carney	robert	1	robert m. carney	robert m carney
		2	robert carney	robert carney
		3	robert m carney	robert m carney
carroll	kathleen	1	kathleen m. carroll	kathleen m carroll
		2	kathleen m carroll	kathleen m carroll
carter	corey	1	corey a. carter	corey a carter
		2	corey carter	corey carter
	john	1	john d. carter	john d carter
		2	john d carter	john d carter
carthon	bradley	1	bradley carthon	bradley carthon
		2	bradley c. carthon	bradley c carthon
carvajal	richard	1	richard carvajal	richard carvajal
		2	richard carvajal	richard carvajal
		3	richard d. carvajal	richard d carvajal
casale	thomas	1	thomas b casale	thomas b casale
		2	thomas b. casale	thomas b casale
casey	brian	1	brian casey	brian casey
		2	brian m casey	brian m casey
cashen	amanda	1	amanda cashen	amanda cashen
		2	amanda f. cashen	amanda f cashen
castro-malaspina	hugo	1	hugo r. castro-malaspina	hugo r castro-malaspina
		2	hugo castro-malaspina	hugo castro-malaspina
catenacci	daniel	1	daniel catenacci	daniel catenacci
		2	daniel v. catenacci	daniel v catenacci
cavallone	laura	1	laura cavallone	laura cavallone
		2	laura f cavallone	laura f cavallone
caywood	emi	1	emi h. caywood	emi h caywood
		2	emi caywood	emi caywood
cedars	marcelle	1	marcelle i cedars	marcelle i cedars
		2	marcelle cedars	marcelle cedars
celli	bartolome	1	bartolome r celli	bartolome r celli
		2	bartolome r. celli	bartolome r celli
chaft	jamie	1	jamie chaft	jamie chaft
		2	jamie e. chaft	jamie e chaft
chaisson	richard	1	richard e. chaisson	richard e chaisson
		2	richard e chaisson	richard e chaisson
chakravarthy	anuradha	1	anuradha b. chakravarthy	anuradha b chakravarthy
		2	anuradha chakravarthy	anuradha chakravarthy
chakravarty	eliza	1	eliza chakravarty	eliza chakravarty
		2	eliza farmer chakravarty	eliza farmer chakravarty
chalasani	naga	1	naga p. chalasani	naga p chalasani
		2	naga chalasani	naga chalasani
	pavani	1	pavani chalasani	pavani chalasani
		2	pavani chalasani	pavani chalasani
chambers	mara	1	mara chambers	mara chambers
		2	mara d. chambers	mara d chambers
	setsuko	1	setsuko k. chambers	setsuko k chambers
		2	setsuko k chambers	setsuko k chambers
		3	setsuko k. chambers	setsuko k chambers
		4	setsuko chambers	setsuko chambers
chan	annie	1	annie w chan	annie w chan
		2	annie chan	annie chan
	anthony	1	anthony chan	anthony chan
		2	anthony t. chan	anthony t chan
	jean	1	jean chan	jean chan
		2	jean l. chan	jean l chan
	jennifer	1	jennifer chan	jennifer chan
		2	jennifer ang chan	jennifer ang chan
		3	jennifer a. chan	jennifer a chan
	john	1	john chan	john chan
		2	john k. chan	john k chan
		3	john k. chan	john k chan
	michael	1	michael chan	michael chan
		2	michael d. chan	michael d chan
chanan-khan	asher	1	asher alban akmal chanan-khan	asher alban akmal chanan-khan
		2	asher chanan-khan	asher chanan-khan
		3	asher a. chanan-khan	asher a chanan-khan
		4	asher chanan-khan	asher chanan-khan
		5	asher a. chanan-khan	asher a chanan-khan
chandraker	anil	1	anil chandraker	anil chandraker
		2	anil k chandraker	anil k chandraker
chang	alice	1	alice chang	alice chang
		2	alice y chang	alice y chang
	andrew	1	andrew chang	andrew chang
		2	andrew k chang	andrew k chang
	eugenia	1	eugenia chang	eugenia chang
		2	eugenia chang	eugenia chang
	jenny	1	jenny chang	jenny chang
		2	jenny c chang	jenny c chang
		3	jenny cn chang	jenny cn chang
	susan	1	susan m. chang	susan m chang
		2	susan chang	susan chang
		3	susan s chang	susan s chang
chapman	julia	1	julia chapman	julia chapman
		2	julia a. chapman	julia a chapman
	kenneth	1	kenneth r. chapman	kenneth r chapman
		2	kenneth chapman	kenneth chapman
	paul	1	paul chapman	paul chapman
		2	paul b. chapman	paul b chapman
		3	paul b. chapman	paul b chapman
charles	william	1	william j. charles	william j charles
		2	william charles	william charles
charney	dennis	1	dennis s charney	dennis s charney
		2	dennis charney	dennis charney
chaudhary	uzair	1	uzair b. chaudhary	uzair b chaudhary
		2	uzair b. chaudhary	uzair b chaudhary
chaves	jorge	1	jorge chaves	jorge chaves
		2	jorge m. chaves	jorge m chaves
chawla	lakhmir	1	lakhmir s chawla	lakhmir s chawla
		2	lakhmir chawla	lakhmir chawla
	sant	1	sant chawla	sant chawla
		2	sant p. chawla	sant p chawla
		3	sant p chawla	sant p chawla
chay	christopher	1	christopher h. chay	christopher h chay
		2	christopher h chay	christopher h chay
cheang	kai	1	kai i cheang	kai i cheang
		2	kai cheang	kai cheang
chen	alice	1	alice p chen	alice p chen
		2	alice chen	alice chen
	allen	1	allen chen	allen chen
		2	allen m. chen	allen m chen
		3	allen r. chen	allen r chen
	beatrice	1	beatrice a chen	beatrice a chen
		2	beatrice a. chen	beatrice a chen
		2	chien-shing chen	chien-shing chen
	delphine	1	delphine l chen	delphine l chen
		2	delphine l. chen	delphine l chen
		3	delphine chen	delphine chen
	eric	1	eric chen	eric chen
		2	eric x. chen	eric x chen
		3	eric y. chen	eric y chen
		4	eric y. chen	eric y chen
	hongbin	1	hongbin chen	hongbin chen
		2	hongbin chen	hongbin chen
	horng	1	horng h. chen	horng h chen
		2	horng h chen	horng h chen
		3	horng chen	horng chen
	hubert	1	hubert chen	hubert chen
		2	hubert c chen	hubert c chen
	robert	1	robert chen	robert chen
		2	robert chen	robert chen
		3	robert w. chen	robert w chen
		2	xueyu chen	xueyu chen
	yi-bin	1	yi-bin a chen	yi-bin a chen
		2	yi-bin chen	yi-bin chen
		3	yi-bin a. chen	yi-bin a chen
		4	yi-bin a. chen	yi-bin a chen
	yuhchyau	1	yuhchyau chen	yuhchyau chen
		2	yuhchyau chen	yuhchyau chen
cheng	haiying	1	haiying cheng	haiying cheng
		2	haiying cheng	haiying cheng
cherniack	reuben	1	reuben m cherniack	reuben m cherniack
		2	reuben m. cherniack	reuben m cherniack
cherry	mohamad	1	mohamad cherry	mohamad cherry
		2	mohamad cherry	mohamad cherry
		3	mohamad a. cherry	mohamad a cherry
chesney	jason	1	jason chesney	jason chesney
		2	jason a chesney	jason a chesney
cheson	bruce	1	bruce d cheson	bruce d cheson
		2	bruce cheson	bruce cheson
chew	emily	1	emily y chew	emily y chew
		2	emily chew	emily chew
	helen	1	helen k. chew	helen k chew
		2	helen chew	helen chew
chez	michael	1	michael g chez	michael g chez
		2	michael chez	michael chez
chi	kim	1	kim chi	kim chi
		2	kim n chi	kim n chi
		3	kim n. chi	kim n chi
chiao	judy	1	judy h chiao	judy h chiao
		2	judy h. chiao	judy h chiao
childs	richard	1	richard w childs	richard w childs
		2	richard childs	richard childs
chilkoti	dr	1	dr deepak c chilkoti	dr deepak c chilkoti
		2	dr deepak c chilkoti	dr deepak c chilkoti
chintagumpala	murali	1	murali chintagumpala	murali chintagumpala
		2	murali m. chintagumpala	murali m chintagumpala
chiorean	elena	1	elena g chiorean	elena g chiorean
		2	elena gabriela chiorean	elena gabriela chiorean
		3	elena g. chiorean	elena g chiorean
chirenje	zvavahera	1	zvavahera michael chirenje	zvavahera michael chirenje
		2	zvavahera m. chirenje	zvavahera m chirenje
chmura	steven	1	steven j. chmura	steven j chmura
		2	steven chmura	steven chmura
cho	steve	1	steve cho	steve cho
		2	steve y. cho	steve y cho
		3	steve y cho	steve y cho
chochinov	ronald	1	ronald h. chochinov	ronald h chochinov
		2	ronald chochinov	ronald chochinov
choi	brian	1	brian choi	brian choi
		2	brian choi	brian choi
	clara	1	clara choi	clara choi
		2	clara choi	clara choi
	minsig	1	minsig choi	minsig choi
		2	minsig choi	minsig choi
	sung	1	sung choi	sung choi
		2	sung won choi	sung won choi
choquet	sylvain	1	sylvain choquet	sylvain choquet
		2	sylvain choquet	sylvain choquet
choueiri	toni	1	toni choueiri	toni choueiri
		2	toni k choueiri	toni k choueiri
chow	warren	1	warren chow	warren chow
		2	warren a. chow	warren a chow
		3	warren a chow	warren a chow
chowdhary	sajeel	1	sajeel a. chowdhary	sajeel a chowdhary
		2	sajeel chowdhary	sajeel chowdhary
christensen	steven	1	steven e christensen	steven e christensen
		2	steven christensen	steven christensen
christie	jennifer	1	jennifer a christie	jennifer a christie
		2	jennifer christie	jennifer christie
christman	gregory	1	gregory m christman	gregory m christman
		2	gregory christman	gregory christman
chu	christina	1	christina s chu	christina s chu
		2	christina chu	christina chu
	dr	1	dr larry fu-nien chu	dr larry fu-nien chu
		2	dr larry fu-nien chu	dr larry fu-nien chu
chung	eugene	1	eugene s chung	eugene s chung
		2	eugene i. chung	eugene i chung
	lorinda	1	lorinda s chung	lorinda s chung
		2	lorinda chung	lorinda chung
	raymond	1	raymond t chung	raymond t chung
		2	raymond chung	raymond chung
	vincent	1	vincent chung	vincent chung
		2	vincent chung	vincent chung
chuy	jennifer	1	jennifer chuy	jennifer chuy
		2	jennifer w. chuy	jennifer w chuy
ciceri	fabio	1	fabio ciceri	fabio ciceri
		2	fabio ciceri	fabio ciceri
cinciripini	paul	1	paul cinciripini	paul cinciripini
		2	paul m cinciripini	paul m cinciripini
ciulla	thomas	1	thomas a. ciulla	thomas a ciulla
		2	thomas ciulla	thomas ciulla
clack	glen	1	glen clack	glen clack
		2	glen clack	glen clack
clark	joseph	1	joseph clark	joseph clark
		2	joseph i. clark	joseph i clark
		3	joseph i. clark	joseph i clark
	william	1	william l. clark	william l clark
		2	william r clark	william r clark
clauw	daniel	1	daniel clauw	daniel clauw
		2	daniel j. clauw	daniel j clauw
clavell	luis	1	luis a. clavell	luis a clavell
		2	luis a. clavell	luis a clavell
claxton	david	1	david f claxton	david f claxton
		2	david f. claxton	david f claxton
		3	david claxton	david claxton
cleary	james	1	james cleary	james cleary
		2	james f cleary	james f cleary
clifford	david	1	david b. clifford	david b clifford
		2	david clifford	david clifford
cloughesy	timothy	1	timothy f. cloughesy	timothy f cloughesy
		2	timothy f. cloughesy	timothy f cloughesy
cloyd	james	1	james c cloyd	james c cloyd
		2	james cloyd	james cloyd
clump	david	1	david a. clump	david a clump
		2	david a clump	david a clump
coates	allan	1	allan g coates	allan g coates
		2	allan coates	allan coates
	thomas	1	thomas coates	thomas coates
		2	thomas d. coates	thomas d coates
coffey	christopher	1	christopher s. coffey	christopher s coffey
		2	christopher coffey	christopher coffey
coffin	phillip	1	phillip o coffin	phillip o coffin
		2	phillip coffin	phillip coffin
cohen	adam	1	adam d cohen	adam d cohen
		2	adam cohen	adam cohen
		3	adam d. cohen	adam d cohen
	bruce	1	bruce cohen	bruce cohen
		2	bruce h. cohen	bruce h cohen
	craig	1	craig cohen	craig cohen
		2	craig r cohen	craig r cohen
	daniel	1	daniel e cohen	daniel e cohen
		2	daniel cohen	daniel cohen
	eric	1	eric cohen	eric cohen
		2	eric phin cohen	eric phin cohen
	ezra	1	ezra cohen	ezra cohen
		2	ezra w cohen	ezra w cohen
		3	ezra ew cohen	ezra ew cohen
	joel	1	joel l cohen	joel l cohen
		2	joel cohen	joel cohen
	kenneth	1	kenneth c cohen	kenneth c cohen
		2	kenneth j. cohen	kenneth j cohen
	roger	1	roger cohen	roger cohen
		2	roger b cohen	roger b cohen
		3	roger cohen	roger cohen
	seth	1	seth cohen	seth cohen
		2	seth d. cohen	seth d cohen
	stanley	1	stanley cohen	stanley cohen
		2	stanley a. cohen	stanley a cohen
	steven	1	steven cohen	steven cohen
		2	steven p cohen	steven p cohen
		3	steven j. cohen	steven j cohen
		4	steven j. cohen	steven j cohen
		5	steven cohen	steven cohen
cohn	allen	1	allen cohn	allen cohn
		2	allen lee cohn	allen lee cohn
		3	allen cohn	allen cohn
	susan	1	susan e cohn	susan e cohn
		2	susan l. cohn	susan l cohn
colca	jerry	1	jerry r colca	jerry r colca
		2	jerry colca	jerry colca
cole	brian	1	brian j cole	brian j cole
		2	brian cole	brian cole
		3	brian j. cole	brian j cole
	john	1	john t. cole	john t cole
		2	john cole	john cole
	kristina	1	kristina cole	kristina cole
		2	kristina a. cole	kristina a cole
	peter	1	peter cole	peter cole
		2	peter d. cole	peter d cole
coleman	morton	1	morton coleman	morton coleman
		2	morton coleman	morton coleman
	robert	1	robert coleman	robert coleman
		2	robert l. coleman	robert l coleman
		3	robert coleman	robert coleman
		4	robert l. coleman	robert l coleman
colevas	alexander	1	alexander colevas	alexander colevas
		2	alexander d. colevas	alexander d colevas
colfax	grant	1	grant colfax	grant colfax
		2	grant n colfax	grant n colfax
collier	ann	1	ann c collier	ann c collier
		2	ann c. collier	ann c collier
colman	howard	1	howard colman	howard colman
		2	howard colman	howard colman
comenzo	raymond	1	raymond l. comenzo	raymond l comenzo
		2	raymond comenzo	raymond comenzo
comer	grant	1	grant m comer	grant m comer
		2	grant comer	grant comer
	sandra	1	sandra d comer	sandra d comer
		2	sandra d. comer	sandra d comer
		3	sandra comer	sandra comer
compton	peggy	1	peggy compton	peggy compton
		2	peggy a compton	peggy a compton
comstock	timothy	1	timothy comstock	timothy comstock
		2	timothy l comstock	timothy l comstock
conlin	alison	1	alison k. conlin	alison k conlin
		2	alison conlin	alison conlin
conner	edward	1	edward conner	edward conner
		2	edward r. conner	edward r conner
connolly	roisin	1	roisin connolly	roisin connolly
		2	roisin m. connolly	roisin m connolly
		3	roisin connolly	roisin connolly
	sandra	1	sandra connolly	sandra connolly
		2	sandra m connolly	sandra m connolly
conrad	carol	1	carol k. conrad	carol k conrad
		2	carol conrad	carol conrad
	charles	1	charles a. conrad	charles a conrad
		2	charles conrad	charles conrad
cook	ian	1	ian a cook	ian a cook
		2	ian cook	ian cook
		3	ian a. cook	ian a cook
cooney	damon	1	damon s cooney	damon s cooney
		2	damon cooney	damon cooney
	matthew	1	matthew m. cooney	matthew m cooney
		2	matthew cooney	matthew cooney
cooper	brenda	1	brenda cooper	brenda cooper
		2	brenda w. cooper	brenda w cooper
		3	brenda wimpfheimer cooper	brenda wimpfheimer cooper
	matthew	1	matthew cooper	matthew cooper
		2	matthew cooper	matthew cooper
	robert	1	robert i. cooper	robert i cooper
		2	robert cooper	robert cooper
		3	robert m. cooper	robert m cooper
cooper-dehoff	rhonda	1	rhonda m. cooper-dehoff	rhonda m cooper-dehoff
		2	rhonda m cooper-dehoff	rhonda m cooper-dehoff
copa	alan	1	alan k copa	alan k copa
		2	alan k. copa	alan k copa
		3	alan copa	alan copa
copeland	larry	1	larry copeland	larry copeland
		2	larry j. copeland	larry j copeland
copur	mehmet	1	mehmet s. copur	mehmet s copur
		2	mehmet copur	mehmet copur
corboy	john	1	john corboy	john corboy
		2	john r corboy	john r corboy
corman	john	1	john m corman	john m corman
		2	john corman	john corman
cornelius	albert	1	albert s cornelius	albert s cornelius
		2	albert cornelius	albert cornelius
correll	christoph	1	christoph correll	christoph correll
		2	christoph u correll	christoph u correll
cortes	jorge	1	jorge cortes	jorge cortes
		2	jorge e. cortes	jorge e cortes
		3	jorge e cortes	jorge e cortes
costa	alberto	1	alberto costa	alberto costa
		2	alberto c costa	alberto c costa
costello	brian	1	brian costello	brian costello
		2	brian a. costello	brian a costello
		3	brian costello	brian costello
		4	brian a. costello	brian a costello
	caitlin	1	caitlin costello	caitlin costello
		2	caitlin costello	caitlin costello
couriel	daniel	1	daniel m couriel	daniel m couriel
		2	daniel couriel	daniel couriel
coutre	steven	1	steven e. coutre	steven e coutre
		2	steven e. coutre	steven e coutre
cox	charles	1	charles e cox	charles e cox
		2	charles s cox	charles s cox
		3	charles s. cox	charles s cox
	kenneth	1	kenneth cox	kenneth cox
		2	kenneth l cox	kenneth l cox
craft	suzanne	1	suzanne craft	suzanne craft
		2	suzanne craft	suzanne craft
cramer	steven	1	steven c. cramer	steven c cramer
		2	steven c cramer	steven c cramer
crandall	jill	1	jill crandall	jill crandall
		2	jill crandall	jill crandall
crane	christopher	1	christopher h. crane	christopher h crane
		2	christopher crane	christopher crane
creager	mark	1	mark creager	mark creager
		2	mark a creager	mark a creager
		3	mark a. creager	mark a creager
creasy	george	1	george w creasy	george w creasy
		2	george w. creasy	george w creasy
creinin	mitchell	1	mitchell d creinin	mitchell d creinin
		2	mitchell creinin	mitchell creinin
crew	katherine	1	katherine d crew	katherine d crew
		2	katherine crew	katherine crew
criner	gerard	1	gerard criner	gerard criner
		2	gerard j criner	gerard j criner
crittenden	marka	1	marka crittenden	marka crittenden
		2	marka r crittenden	marka r crittenden
cryer	byron	1	byron cryer	byron cryer
		2	byron l cryer	byron l cryer
csaky	karl	1	karl g. csaky	karl g csaky
		2	karl csaky	karl csaky
		3	karl g csaky	karl g csaky
csernansky	john	1	john g csernansky	john g csernansky
		2	john csernansky	john csernansky
cudkowicz	merit	1	merit cudkowicz	merit cudkowicz
		2	merit e. cudkowicz	merit e cudkowicz
		3	merit e cudkowicz	merit e cudkowicz
cullen	joseph	1	joseph j cullen	joseph j cullen
		2	joseph j. cullen	joseph j cullen
cummings	james	1	james f. cummings	james f cummings
		2	james f cummings	james f cummings
		3	james cummings	james cummings
cunningham	glenn	1	glenn cunningham	glenn cunningham
		2	glenn r cunningham	glenn r cunningham
currier	judith	1	judith currier	judith currier
		2	judith s. currier	judith s currier
		3	judith silverstein currier	judith silverstein currier
curt	gregory	1	gregory a curt	gregory a curt
		2	gregory curt	gregory curt
curti	brendan	1	brendan d curti	brendan d curti
		2	brendan curti	brendan curti
curtis	craig	1	craig t. curtis	craig t curtis
		2	craig curtis	craig curtis
		3	craig t curtis	craig t curtis
		4	craig curtis	craig curtis
	jeffrey	1	jeffrey curtis	jeffrey curtis
		2	jeffrey r curtis	jeffrey r curtis
cutler	andrew	1	andrew . j cutler	andrew j cutler
		2	andrew j. cutler	andrew j cutler
		3	andrew j cutler	andrew j cutler
		4	andrew cutler	andrew cutler
cuttino	laurie	1	laurie w. cuttino	laurie w cuttino
		2	laurie cuttino	laurie cuttino
czerlanis	cheryl	1	cheryl m. czerlanis	cheryl m czerlanis
		2	cheryl czerlanis	cheryl czerlanis
czerniecki	brian	1	brian czerniecki	brian czerniecki
		2	brian j. czerniecki	brian j czerniecki
		3	brian j czerniecki	brian j czerniecki
czuczman	myron	1	myron s. czuczman	myron s czuczman
		2	myron czuczman	myron czuczman
d'angio	carl	1	carl t d'angio	carl t d'angio
		2	carl t. d'angio	carl t d'angio
d'astoli	patricia	1	patricia d'astoli	patricia d'astoli
		2	patricia m d'astoli	patricia m d'astoli
d'souza	deepak	1	deepak d'souza	deepak d'souza
		2	deepak c d'souza	deepak c d'souza
		3	deepak c. d'souza	deepak c d'souza
dahlberg	ann	1	ann dahlberg	ann dahlberg
		2	ann dahlberg	ann dahlberg
daifotis	anastasia	1	anastasia g daifotis	anastasia g daifotis
		2	anastasia daifotis	anastasia daifotis
dakhil	shaker	1	shaker r. dakhil	shaker r dakhil
		2	shaker dakhil	shaker dakhil
		3	shaker dakhil	shaker dakhil
		4	shaker r dakhil	shaker r dakhil
danciu	oana	1	oana c. danciu	oana c danciu
		2	oana c danciu	oana c danciu
dang	chau	1	chau dang	chau dang
		2	chau t. dang	chau t dang
daniel	shanthini	1	shanthini daniel	shanthini daniel
		2	shanthini a. daniel	shanthini a daniel
daniels	gregory	1	gregory a. daniels	gregory a daniels
		2	gregory daniels	gregory daniels
		3	gregory a daniels	gregory a daniels
	stephen	1	stephen e daniels	stephen e daniels
		2	stephen daniels	stephen daniels
danila	daniel	1	daniel c. danila	daniel c danila
		2	daniel danila	daniel danila
darnell	robert	1	robert b darnell	robert b darnell
		2	robert darnell	robert darnell
darouiche	rabih	1	rabih o. darouiche	rabih o darouiche
		2	rabih o darouiche	rabih o darouiche
dasenbrook	elliott	1	elliott c dasenbrook	elliott c dasenbrook
		2	elliott dasenbrook	elliott dasenbrook
dauber	ira	1	ira dauber	ira dauber
		2	ira dauber	ira dauber
daud	adil	1	adil daud	adil daud
		2	adil daud	adil daud
		3	adil i. daud	adil i daud
davey	richard	1	richard t davey	richard t davey
		2	richard davey	richard davey
davids	matthew	1	matthew davids	matthew davids
		2	matthew davids	matthew davids
		3	matthew s. davids	matthew s davids
davidson	mayer	1	mayer davidson	mayer davidson
		2	mayer b davidson	mayer b davidson
	michael	1	michael davidson	michael davidson
		2	michael h davidson	michael h davidson
		3	michael d davidson	michael d davidson
davies	michael	1	michael davies	michael davies
		2	michael a. davies	michael a davies
	stella	1	stella m. davies	stella m davies
		2	stella davies	stella davies
davis	carla	1	carla m davis	carla m davis
		2	carla m. davis	carla m davis
	john	1	john c. davis	john c davis
		2	john davis	john davis
		3	john a. davis	john a davis
	lori	1	lori l davis	lori l davis
		2	lori l. davis	lori l davis
		3	lori davis	lori davis
	matthew	1	matthew w davis	matthew w davis
		2	matthew davis	matthew davis
	steven	1	steven a davis	steven a davis
		2	steven davis	steven davis
	thomas	1	thomas davis	thomas davis
		2	thomas h. davis	thomas h davis
		3	thomas h davis	thomas h davis
davy	kevin	1	kevin p. davy	kevin p davy
		2	kevin p davy	kevin p davy
dawes	kenneth	1	kenneth dawes	kenneth dawes
		2	kenneth w. dawes	kenneth w dawes
dawson	laura	1	laura dawson	laura dawson
		2	laura a. dawson	laura a dawson
	nancy	1	nancy a dawson	nancy a dawson
		2	nancy a. dawson	nancy a dawson
		3	nancy dawson	nancy dawson
dayan	peter	1	peter dayan	peter dayan
		2	peter s dayan	peter s dayan
	steven	1	steven h dayan	steven h dayan
		2	steven dayan	steven dayan
dean	james	1	james dean	james dean
		2	james p dean	james p dean
deangelo	daniel	1	daniel deangelo	daniel deangelo
		2	daniel j deangelo	daniel j deangelo
deans	lynne	1	lynne m deans	lynne m deans
		2	lynne m. deans	lynne m deans
debaun	michael	1	michael r. debaun	michael r debaun
		2	michael r debaun	michael r debaun
debono	johann	1	johann debono	johann debono
		2	johann s debono	johann s debono
deconti	ronald	1	ronald c. deconti	ronald c deconti
		2	ronald deconti	ronald deconti
deeken	john	1	john deeken	john deeken
		2	john f deeken	john f deeken
deeks	steven	1	steven g deeks	steven g deeks
		2	steven deeks	steven deeks
dees	elizabeth	1	elizabeth c. dees	elizabeth c dees
		2	elizabeth c dees	elizabeth c dees
defronzo	ralph	1	ralph a defronzo	ralph a defronzo
		2	ralph defronzo	ralph defronzo
degar	barbara	1	barbara degar	barbara degar
		2	barbara a degar	barbara a degar
deininger	michael	1	michael deininger	michael deininger
		2	michael w. deininger	michael w deininger
deitcher	steven	1	steven r deitcher	steven r deitcher
		2	steven deitcher	steven deitcher
delbello	melissa	1	melissa delbello	melissa delbello
		2	melissa p delbello	melissa p delbello
delgado	john	1	john p. delgado	john p delgado
		2	john p delgado	john p delgado
deliyannides	deborah	1	deborah deliyannides	deborah deliyannides
		2	deborah a deliyannides	deborah a deliyannides
delobel	pierre	1	pierre delobel	pierre delobel
		2	pierre delobel	pierre delobel
delpassand	ebrahim	1	ebrahim delpassand	ebrahim delpassand
		2	ebrahim s delpassand	ebrahim s delpassand
demeter	judit	1	judit demeter	judit demeter
		2	judit demeter	judit demeter
demetri	george	1	george d. demetri	george d demetri
		2	george d demetri	george d demetri
		3	george demetri	george demetri
demicco	michael	1	michael p. demicco	michael p demicco
		2	michael demicco	michael demicco
demichele	angela	1	angela demichele	angela demichele
		2	angela m demichele	angela m demichele
demmy	todd	1	todd l. demmy	todd l demmy
		2	todd demmy	todd demmy
denning	jill	1	jill denning	jill denning
		2	jill m. denning	jill m denning
denoia	emanuel	1	emanuel p denoia	emanuel p denoia
		2	emanuel denoia	emanuel denoia
desai	dhaval	1	dhaval desai	dhaval desai
		2	dhaval a desai	dhaval a desai
desantes	kenneth	1	kenneth b. desantes	kenneth b desantes
		2	kenneth desantes	kenneth desantes
deschamps	benoit	1	benoit deschamps	benoit deschamps
		2	benoit j deschamps	benoit j deschamps
deshpande	hari	1	hari deshpande	hari deshpande
		2	hari a deshpande	hari a deshpande
desouza	christopher	1	christopher a desouza	christopher a desouza
		2	christopher desouza	christopher desouza
deveras	ruby	1	ruby anne e. deveras	ruby anne e deveras
		2	ruby anne deveras	ruby anne deveras
devine	steven	1	steven m. devine	steven m devine
		2	steven devine	steven devine
dhar	patricia	1	patricia j dhar	patricia j dhar
		2	patricia dhar	patricia dhar
dhodapkar	madhav	1	madhav v. dhodapkar	madhav v dhodapkar
		2	madhav dhodapkar	madhav dhodapkar
diacon	andreas	1	andreas diacon	andreas diacon
		2	andreas h diacon	andreas h diacon
diaz	elizabeth	1	elizabeth diaz	elizabeth diaz
		2	elizabeth g diaz	elizabeth g diaz
diaz-arrastia	ramon	1	ramon r. diaz-arrastia	ramon r diaz-arrastia
		2	ramon diaz-arrastia	ramon diaz-arrastia
dibella	edward	1	edward vr dibella	edward vr dibella
		2	edward dibella	edward dibella
dichter	gabriel	1	gabriel s dichter	gabriel s dichter
		2	gabriel dichter	gabriel dichter
dicker	adam	1	adam p. dicker	adam p dicker
		2	adam dicker	adam dicker
		3	adam p dicker	adam p dicker
diefenbach	catherine	1	catherine diefenbach	catherine diefenbach
		2	catherine s. diefenbach	catherine s diefenbach
		3	catherine diefenbach	catherine diefenbach
diemert	david	1	david diemert	david diemert
		2	david j diemert	david j diemert
dillman	robert	1	robert o. dillman	robert o dillman
		2	robert o dillman	robert o dillman
dillon	patrick	1	patrick dillon	patrick dillon
		2	patrick m dillon	patrick m dillon
dimango	emily	1	emily dimango	emily dimango
		2	emily a. dimango	emily a dimango
dinney	colin	1	colin p. dinney	colin p dinney
		2	colin dinney	colin dinney
dipaola	robert	1	robert dipaola	robert dipaola
		2	robert s. dipaola	robert s dipaola
dipersio	john	1	john dipersio	john dipersio
		2	john f dipersio	john f dipersio
		3	john f. dipersio	john f dipersio
diringer	michael	1	michael diringer	michael diringer
		2	michael n diringer	michael n diringer
disilvestro	paul	1	paul disilvestro	paul disilvestro
		2	paul a disilvestro	paul a disilvestro
divgi	chaitanya	1	chaitanya divgi	chaitanya divgi
		2	chaitanya r divgi	chaitanya r divgi
dixon	anne	1	anne e. dixon	anne e dixon
		2	anne dixon	anne dixon
		3	anne e dixon	anne e dixon
dizerega	gere	1	gere s dizerega	gere s dizerega
		2	gere dizerega	gere dizerega
dizon	don	1	don dizon	don dizon
		2	don s dizon	don s dizon
do	diana	1	diana do	diana do
		2	diana v. do	diana v do
		3	diana v do	diana v do
dodick	david	1	david dodick	david dodick
		2	david w. dodick	david w dodick
doherty	james	1	james p. doherty	james p doherty
		2	james p doherty	james p doherty
dome	jeffrey	1	jeffrey s. dome	jeffrey s dome
		2	jeffrey dome	jeffrey dome
donaldson	scott	1	scott h donaldson	scott h donaldson
		2	scott donaldson	scott donaldson
donikyan	mardik	1	mardik donikyan	mardik donikyan
		2	mardik donikyan	mardik donikyan
donnenfeld	eric	1	eric donnenfeld	eric donnenfeld
		2	eric d donnenfeld	eric d donnenfeld
donnino	michael	1	michael w donnino	michael w donnino
		2	michael donnino	michael donnino
dooley	kelly	1	kelly dooley	kelly dooley
		2	kelly e. dooley	kelly e dooley
	william	1	william c. dooley	william c dooley
		2	william c dooley	william c dooley
dopp	john	1	john dopp	john dopp
		2	john m dopp	john m dopp
dorff	tanya	1	tanya b. dorff	tanya b dorff
		2	tanya dorff	tanya dorff
dorigo	oliver	1	oliver dorigo	oliver dorigo
		2	oliver dorigo	oliver dorigo
dorman	susan	1	susan dorman	susan dorman
		2	susan e dorman	susan e dorman
dosik	jonathan	1	jonathan s dosik	jonathan s dosik
		2	jonathan dosik	jonathan dosik
dowdy	sean	1	sean c dowdy	sean c dowdy
		2	sean c. dowdy	sean c dowdy
dowell	jonathan	1	jonathan dowell	jonathan dowell
		2	jonathan e dowell	jonathan e dowell
downey	laurence	1	laurence downey	laurence downey
		2	laurence j downey	laurence j downey
downs	tracy	1	tracy downs	tracy downs
		2	tracy m. downs	tracy m downs
drabick	joseph	1	joseph j drabick	joseph j drabick
		2	joseph j. drabick	joseph j drabick
		3	joseph drabick	joseph drabick
drabkin	harry	1	harry drabkin	harry drabkin
		2	harry a. drabkin	harry a drabkin
draelos	zoe	1	zoe d draelos	zoe d draelos
		2	zoe draelos	zoe draelos
dragnev	konstantin	1	konstantin dragnev	konstantin dragnev
		2	konstantin h. dragnev	konstantin h dragnev
dragovich	tomislav	1	tomislav dragovich	tomislav dragovich
		2	tomislav dragovich	tomislav dragovich
drake	wonder	1	wonder p drake	wonder p drake
		2	wonder drake	wonder drake
dreosti	lydia	1	lydia dreosti	lydia dreosti
		2	lydia m. dreosti	lydia m dreosti
drisko	jeanne	1	jeanne drisko	jeanne drisko
		2	jeanne a drisko	jeanne a drisko
driver	vickie	1	vickie r driver	vickie r driver
		2	vickie driver	vickie driver
drobyski	william	1	william r drobyski	william r drobyski
		2	william drobyski	william drobyski
dromer	claire	1	claire dromer	claire dromer
		2	claire dromer	claire dromer
drover	david	1	david r. drover	david r drover
		2	david r drover	david r drover
dubinett	steven	1	steven dubinett	steven dubinett
		2	steven m. dubinett	steven m dubinett
dubois	steven	1	steven dubois	steven dubois
		2	steven g dubois	steven g dubois
dudek	arkadiusz	1	arkadiusz z. dudek	arkadiusz z dudek
		2	arkadiusz dudek	arkadiusz dudek
		3	arkadiusz z dudek	arkadiusz z dudek
duffy	austin	1	austin g duffy	austin g duffy
		2	austin duffy	austin duffy
dugel	pravin	1	pravin dugel	pravin dugel
		2	pravin u dugel	pravin u dugel
duic	j.	1	j. paul duic	j paul duic
		2	j. p. duic	j p duic
dunbar	erin	1	erin dunbar	erin dunbar
		2	erin m. dunbar	erin m dunbar
		3	erin m dunbar	erin m dunbar
dunkel	ira	1	ira j. dunkel	ira j dunkel
		2	ira dunkel	ira dunkel
dunlap	neal	1	neal dunlap	neal dunlap
		2	neal e dunlap	neal e dunlap
dunlop	boadie	1	boadie w dunlop	boadie w dunlop
		2	boadie dunlop	boadie dunlop
dunton	alan	1	alan dunton	alan dunton
		2	alan w dunton	alan w dunton
dupont	herbert	1	herbert l dupont	herbert l dupont
		2	herbert dupont	herbert dupont
		3	herbert l. dupont	herbert l dupont
durden	donald	1	donald l durden	donald l durden
		2	donald durden	donald durden
durie	brian	1	brian g. durie	brian g durie
		2	brian gm durie	brian gm durie
durkalski	valerie	1	valerie l durkalski	valerie l durkalski
		2	valerie durkalski	valerie durkalski
duska	linda	1	linda duska	linda duska
		2	linda r duska	linda r duska
		3	linda r. duska	linda r duska
dvorak	christopher	1	christopher dvorak	christopher dvorak
		2	christopher c dvorak	christopher c dvorak
dworkin	robert	1	robert h dworkin	robert h dworkin
		2	robert h. dworkin	robert h dworkin
		3	robert dworkin	robert dworkin
dy	grace	1	grace k. dy	grace k dy
		2	grace dy	grace dy
dychter	samuel	1	samuel dychter	samuel dychter
		2	samuel s dychter	samuel s dychter
dyck	christopher	1	christopher van dyck	christopher van dyck
		2	christopher h van dyck	christopher h van dyck
dyson-hudson	trevor	1	trevor a. dyson-hudson	trevor a dyson-hudson
		2	trevor dyson-hudson	trevor dyson-hudson
ebbert	jon	1	jon o. ebbert	jon o ebbert
		2	jon o ebbert	jon o ebbert
economou	james	1	james s. economou	james s economou
		2	james s economou	james s economou
edelman	martin	1	martin j. edelman	martin j edelman
		2	martin j edelman	martin j edelman
		3	martin edelman	martin edelman
edenfield	william	1	william j edenfield	william j edenfield
		2	william j. edenfield	william j edenfield
edmiston	kirsten	1	kirsten h edmiston	kirsten h edmiston
		2	kirsten edmiston	kirsten edmiston
edraki	babak	1	babak edraki	babak edraki
		2	babak edraki	babak edraki
edwards	keith	1	keith r edwards	keith r edwards
		2	keith edwards	keith edwards
	robert	1	robert p edwards	robert p edwards
		2	robert edwards	robert edwards
		3	robert r edwards	robert r edwards
efebera	yvonne	1	yvonne efebera	yvonne efebera
		2	yvonne a. efebera	yvonne a efebera
eggert	michael	1	michael eggert	michael eggert
		2	michael eggert	michael eggert
egner	james	1	james r. egner	james r egner
		2	james egner	james egner
egyed	miklĂ³s	1	miklĂ³s egyed	miklĂ³s egyed
		2	miklĂ³s egyed	miklĂ³s egyed
eichenfield	lawrence	1	lawrence f. eichenfield	lawrence f eichenfield
		2	lawrence eichenfield	lawrence eichenfield
		3	lawrence f eichenfield	lawrence f eichenfield
eichler	florian	1	florian s eichler	florian s eichler
		2	florian eichler	florian eichler
einhorn	lawrence	1	lawrence einhorn	lawrence einhorn
		2	lawrence h einhorn	lawrence h einhorn
		3	lawrence einhorn	lawrence einhorn
einstein	mark	1	mark h. einstein	mark h einstein
		2	mark h einstein	mark h einstein
		3	mark einstein	mark einstein
eisenach	james	1	james c eisenach	james c eisenach
		2	james c. eisenach	james c eisenach
eisenberg	peter	1	peter eisenberg	peter eisenberg
		2	peter d eisenberg	peter d eisenberg
eisenberger	mario	1	mario a eisenberger	mario a eisenberger
		2	mario eisenberger	mario eisenberger
	naomi	1	naomi eisenberger	naomi eisenberger
		2	naomi i eisenberger	naomi i eisenberger
el-khayat	waleed	1	waleed m el-khayat	waleed m el-khayat
		2	waleed el-khayat	waleed el-khayat
el-khoueiry	anthony	1	anthony el-khoueiry	anthony el-khoueiry
		2	anthony el-khoueiry	anthony el-khoueiry
el-sayed	yasser	1	yasser y el-sayed	yasser y el-sayed
		2	yasser el-sayed	yasser el-sayed
elewski	boni	1	boni e elewski	boni e elewski
		2	boni elewski	boni elewski
elinzano	heinrich	1	heinrich elinzano	heinrich elinzano
		2	heinrich elinzano	heinrich elinzano
elkind	mitchell	1	mitchell s elkind	mitchell s elkind
		2	mitchell elkind	mitchell elkind
elkind-hirsch	karen	1	karen elkind-hirsch	karen elkind-hirsch
		2	karen e elkind-hirsch	karen e elkind-hirsch
ellard	susan	1	susan l. ellard	susan l ellard
		2	susan ellard	susan ellard
ellenbogen	aaron	1	aaron ellenbogen	aaron ellenbogen
		2	aaron l ellenbogen	aaron l ellenbogen
ellerton	john	1	john a. ellerton	john a ellerton
		2	john ellerton	john ellerton
ellis	matthew	1	matthew j. ellis	matthew j ellis
		2	matthew ellis	matthew ellis
		3	matthew jc ellis	matthew jc ellis
elman	michael	1	michael j. elman	michael j elman
		2	michael elman	michael elman
elquza	emad	1	emad elquza	emad elquza
		2	emad elquza	emad elquza
emens	leisha	1	leisha a. emens	leisha a emens
		2	leisha a emens	leisha a emens
emer	jason	1	jason j emer	jason j emer
		2	jason emer	jason emer
emmons	robert	1	robert v. emmons	robert v emmons
		2	robert emmons	robert emmons
eng	paul	1	paul f.c. eng	paul fc eng
		2	paul eng	paul eng
englund	janet	1	janet a englund	janet a englund
		2	janet englund	janet englund
enns	gregory	1	gregory enns	gregory enns
		2	gregory m enns	gregory m enns
enzinger	peter	1	peter enzinger	peter enzinger
		2	peter c. enzinger	peter c enzinger
epstein	judith	1	judith epstein	judith epstein
		2	judith e epstein	judith e epstein
erickson	craig	1	craig a. erickson	craig a erickson
		2	craig erickson	craig erickson
		3	craig a erickson	craig a erickson
eriksson	hans	1	hans a. eriksson	hans a eriksson
		2	hans eriksson	hans eriksson
		3	hans a eriksson	hans a eriksson
ernstoff	marc	1	marc ernstoff	marc ernstoff
		2	marc s ernstoff	marc s ernstoff
		3	marc s. ernstoff	marc s ernstoff
escolar	diana	1	diana escolar	diana escolar
		2	diana m escolar	diana m escolar
eskens	ferry	1	ferry eskens	ferry eskens
		2	ferry alm eskens	ferry alm eskens
eslin	don	1	don eslin	don eslin
		2	don e. eslin	don e eslin
esserman	laura	1	laura esserman	laura esserman
		2	laura j. esserman	laura j esserman
essner	richard	1	richard essner	richard essner
		2	richard essner	richard essner
esteva	francisco	1	francisco esteva	francisco esteva
		2	francisco j. esteva	francisco j esteva
evans	douglas	1	douglas evans	douglas evans
		2	douglas b. evans	douglas b evans
		3	douglas b evans	douglas b evans
	robert	1	robert evans	robert evans
		2	robert j evans	robert j evans
evens	andrew	1	andrew m. evens	andrew m evens
		2	andrew evens	andrew evens
		3	andrew m evens	andrew m evens
evins	eden	1	eden evins	eden evins
		2	eden a evins	eden a evins
fabian	carol	1	carol fabian	carol fabian
		2	carol j fabian	carol j fabian
fadul	camilo	1	camilo e fadul	camilo e fadul
		2	camilo e. fadul	camilo e fadul
		3	camilo fadul	camilo fadul
fagbemi	seth	1	seth o. fagbemi	seth o fagbemi
		2	seth o. fagbemi	seth o fagbemi
fagundes	marcio	1	marcio a. fagundes	marcio a fagundes
		2	marcio fagundes	marcio fagundes
fairley	janet	1	janet fairley	janet fairley
		2	janet a fairley	janet a fairley
falkson	carla	1	carla i. falkson	carla i falkson
		2	carla falkson	carla falkson
fallon	brian	1	brian fallon	brian fallon
		2	brian a fallon	brian a fallon
	michael	1	michael b. fallon	michael b fallon
		2	michael b fallon	michael b fallon
		3	michael fallon	michael fallon
fanale	michelle	1	michelle fanale	michelle fanale
		2	michelle a. fanale	michelle a fanale
farag	sherif	1	sherif farag	sherif farag
		2	sherif s. farag	sherif s farag
		3	sherif s farag	sherif s farag
farber	harrison	1	harrison farber	harrison farber
		2	harrison w. farber	harrison w farber
farmer	frank	1	frank h farmer	frank h farmer
		2	frank farmer	frank farmer
faubion	william	1	william faubion	william faubion
		2	william a faubion	william a faubion
fay	joseph	1	joseph fay	joseph fay
		2	joseph w. fay	joseph w fay
fayad	luis	1	luis e. fayad	luis e fayad
		2	luis fayad	luis fayad
fecher	leslie	1	leslie a. fecher	leslie a fecher
		2	leslie fecher	leslie fecher
federico	sara	1	sara m. federico	sara m federico
		2	sara federico	sara federico
fehlings	michael	1	michael j. fehlings	michael j fehlings
		2	michael fehlings	michael fehlings
fehniger	todd	1	todd fehniger	todd fehniger
		2	todd a fehniger	todd a fehniger
feinberg	stephen	1	stephen feinberg	stephen feinberg
		2	stephen e feinberg	stephen e feinberg
feldman	robert	1	robert feldman	robert feldman
		2	robert a feldman	robert a feldman
		3	robert feldman	robert feldman
	sheldon	1	sheldon feldman	sheldon feldman
		2	sheldon m feldman	sheldon m feldman
	steve	1	steve feldman	steve feldman
		2	steve r feldman	steve r feldman
	steven	1	steven feldman	steven feldman
		2	steven r feldman	steven r feldman
fenske	timothy	1	timothy s fenske	timothy s fenske
		2	timothy s. fenske	timothy s fenske
ferguson	william	1	william s. ferguson	william s ferguson
		2	william ferguson	william ferguson
fernandez	conrad	1	conrad fernandez	conrad fernandez
		2	conrad v. fernandez	conrad v fernandez
	hugo	1	hugo fernandez	hugo fernandez
		2	hugo fernandez	hugo fernandez
	karen	1	karen s. fernandez	karen s fernandez
		2	karen s. fernandez	karen s fernandez
ferrari	anna	1	anna ferrari	anna ferrari
		2	anna c. ferrari	anna c ferrari
ferris	laura	1	laura k ferris	laura k ferris
		2	laura ferris	laura ferris
	robert	1	robert ferris	robert ferris
		2	robert l. ferris	robert l ferris
		3	robert l ferris	robert l ferris
		4	robert ferris	robert ferris
		5	robert l. ferris	robert l ferris
fertig	joanne	1	joanne fertig	joanne fertig
		2	joanne e fertig	joanne e fertig
fervenza	fernando	1	fernando c. fervenza	fernando c fervenza
		2	fernando c fervenza	fernando c fervenza
feun	lynn	1	lynn g. feun	lynn g feun
		2	lynn feun	lynn feun
fichtenbaum	carl	1	carl j fichtenbaum	carl j fichtenbaum
		2	carl fichtenbaum	carl fichtenbaum
fidias	panos	1	panos fidias	panos fidias
		2	panos fidias	panos fidias
fiechtner	justus	1	justus j fiechtner	justus j fiechtner
		2	justus j. fiechtner	justus j fiechtner
filipovich	alexandra	1	alexandra h filipovich	alexandra h filipovich
		2	alexandra filipovich	alexandra filipovich
findling	robert	1	robert findling	robert findling
		2	robert l findling	robert l findling
		3	robert l. findling	robert l findling
fine	howard	1	howard fine	howard fine
		2	howard a. fine	howard a fine
		3	howard a fine	howard a fine
	robert	1	robert l fine	robert l fine
		2	robert fine	robert fine
finer	neil	1	neil n. finer	neil n finer
		2	neil finer	neil finer
finger	paul	1	paul t. finger	paul t finger
		2	paul t finger	paul t finger
fink	david	1	david j fink	david j fink
		2	david fink	david fink
finn	richard	1	richard finn	richard finn
		2	richard s. finn	richard s finn
fiore	michael	1	michael c fiore	michael c fiore
		2	michael c. fiore	michael c fiore
fiorica	james	1	james v. fiorica	james v fiorica
		2	james v. fiorica	james v fiorica
fischbeck	kenneth	1	kenneth h fischbeck	kenneth h fischbeck
		2	kenneth fischbeck	kenneth fischbeck
fischl	margaret	1	margaret a fischl	margaret a fischl
		2	margaret fischl	margaret fischl
		3	margaret a. fischl	margaret a fischl
fisher	michael	1	michael j fisher	michael j fisher
		2	michael j. fisher	michael j fisher
		3	michael fisher	michael fisher
		4	michael j. fisher	michael j fisher
	paul	1	paul graham fisher	paul graham fisher
		2	paul g. fisher	paul g fisher
	william	1	william d. fisher	william d fisher
		2	william b. fisher	william b fisher
fishman	robert	1	robert s fishman	robert s fishman
		2	robert fishman	robert fishman
fiveash	john	1	john b. fiveash	john b fiveash
		2	john fiveash	john fiveash
fixler	jason	1	jason m. fixler	jason m fixler
		2	jason fixler	jason fixler
flach	stephen	1	stephen d flach	stephen d flach
		2	stephen flach	stephen flach
flaherty	john	1	john flaherty	john flaherty
		2	john f flaherty	john f flaherty
flaig	thomas	1	thomas w. flaig	thomas w flaig
		2	thomas w flaig	thomas w flaig
		3	thomas flaig	thomas flaig
flamm	steven	1	steven l flamm	steven l flamm
		2	steven flamm	steven flamm
fleischer	alan	1	alan fleischer	alan fleischer
		2	alan b fleischer	alan b fleischer
		3	alan b. fleischer	alan b fleischer
	david	1	david fleischer	david fleischer
		2	david m. fleischer	david m fleischer
fleming	mark	1	mark t. fleming	mark t fleming
		2	mark fleming	mark fleming
fleseriu	maria	1	maria fleseriu	maria fleseriu
		2	maria fleseriu	maria fleseriu
fleshman	james	1	james w. fleshman	james w fleshman
		2	james fleshman	james fleshman
flinn	ian	1	ian w. flinn	ian w flinn
		2	ian w flinn	ian w flinn
		3	ian flinn	ian flinn
florman	sander	1	sander florman	sander florman
		2	sander florman	sander florman
flowers	christopher	1	christopher flowers	christopher flowers
		2	christopher r. flowers	christopher r flowers
fluchel	mark	1	mark fluchel	mark fluchel
		2	mark n fluchel	mark n fluchel
flume	patrick	1	patrick flume	patrick flume
		2	patrick a flume	patrick a flume
fogel	ronald	1	ronald fogel	ronald fogel
		2	ronald p. fogel	ronald p fogel
fojo	antonio	1	antonio t. fojo	antonio t fojo
		2	antonio t fojo	antonio t fojo
[truncated: 5,441 more rows]

## Sheet: 1308
full_name	Processed full_name
tamer abdelhak	tamer abdelhak
ehtesham abdi	ehtesham abdi
judith a aberg	judith a aberg
muneer h abidi	muneer h abidi
sharon b. abish	sharon b abish
rafat abonour	rafat abonour
david m. aboulafia	david m aboulafia
david m aboulafia	david m aboulafia
david aboulafia	david aboulafia
jeremy s abramson	jeremy s abramson
vandana g abramson	vandana g abramson
andrew b. adams	andrew b adams
james b. adams	james b adams
yochai adir	yochai adir
anjali advani	anjali advani
anjali s. advani	anjali s advani
neeraj agarwal	neeraj agarwal
charu aggarwal	charu aggarwal
neelum aggarwal	neelum aggarwal
syed a ahmad	syed a ahmad
nabil m ahmed	nabil m ahmed
jaffer a ajani	jaffer a ajani
aref al-kali	aref al-kali
mark r. albertini	mark r albertini
david s. alberts	david s alberts
tim j. aldwinckle	tim j aldwinckle
kathy l ales	kathy l ales
robert c alexander	robert c alexander
jeffrey c. allen	jeffrey c allen
mark j allison	mark j allison
hassan alnuaimat	hassan alnuaimat
ajjai s. alva	ajjai s alva
ronald d. alvarez	ronald d alvarez
rodabe n amaria	rodabe n amaria
robert j. amato	robert j amato
jay d amsterdam	jay d amsterdam
kristin k. ancell	kristin k ancell
bethany m. anderson	bethany m anderson
daniel m anderson	daniel m anderson
kenneth c anderson	kenneth c anderson
peter l anderson	peter l anderson
michael andreeff	michael andreeff
dean b andropoulos	dean b andropoulos
james d. anholm	james d anholm
john n van den anker	john n van den anker
robert m anthenelli	robert m anthenelli
raymond f. anton	raymond f anton
richard aplenc	richard aplenc
leonard j. appleman	leonard j appleman
leonard appleman	leonard appleman
leonard j. appleman	leonard j appleman
blair ardman	blair ardman
roberto c. arduino	roberto c arduino
charles e. argoff	charles e argoff
albert j arias	albert j arias
carola a arndt	carola a arndt
susanne m arnold	susanne m arnold
susanne m. arnold	susanne m arnold
william d. arnold	william d arnold
david m asmuth	david m asmuth
susan f assmann	susan f assmann
ehab l. atallah	ehab l atallah
michael b atkins	michael b atkins
ashraf attalla	ashraf attalla
richard auchus	richard auchus
eric austin	eric austin
joseph baar	joseph baar
david b. badesch	david b badesch
evangelos v. badiavas	evangelos v badiavas
luis baez-diaz	luis baez-diaz
dean f bajorin	dean f bajorin
karen k. ballen	karen k ballen
robert w. baloh	robert w baloh
aditya bardia	aditya bardia
david l bartlett	david l bartlett
minal barve	minal barve
afsaneh barzi	afsaneh barzi
andrew m. baschnagel	andrew m baschnagel
steven l. batki	steven l batki
ramakrishna battini	ramakrishna battini
robert p. baughman	robert p baughman
william a. bauman	william a bauman
carlos h becerra	carlos h becerra
pamela becker	pamela becker
joshua a beckman	joshua a beckman
agop y bedikian	agop y bedikian
tomasz m beer	tomasz m beer
kian behbakht	kian behbakht
caroline behler	caroline behler
robert j behrens	robert j behrens
chandra p. belani	chandra p belani
edward f bell	edward f bell
karen bell	karen bell
donald v belsito	donald v belsito
constance a. benson	constance a benson
gerold bepler	gerold bepler
james r berenson	james r berenson
jolene k. berg	jolene k berg
saul r. berg	saul r berg
john l. berk	john l berk
neville berkman	neville berkman
jonathan a. bernstein	jonathan a bernstein
jan h. beumer	jan h beumer
adil e. bharucha	adil e bharucha
sudershan k bhatia	sudershan k bhatia
deepak l. bhatt	deepak l bhatt
frederick a bieberdorf	frederick a bieberdorf
philip j bierman	philip j bierman
kevin m. biglan	kevin m biglan
john d bisognano	john d bisognano
dennis m. black	dennis m black
kimberly l blackwell	kimberly l blackwell
jaishri o blakeley	jaishri o blakeley
stephen c. blank	stephen c blank
kevin j. blinder	kevin j blinder
michael h bloch	michael h bloch
joanne l. blum	joanne l blum
kristie a. blum	kristie a blum
ulrike blume-peytavi	ulrike blume-peytavi
jeffrey l. blumer	jeffrey l blumer
michael p. bogenschutz	michael p bogenschutz
jessica boklan	jessica boklan
bernardo bonanni	bernardo bonanni
mitesh j. borad	mitesh j borad
peter borchmann	peter borchmann
guillermo bortman	guillermo bortman
eric bouffet	eric bouffet
yanis boumber	yanis boumber
homer a boushey	homer a boushey
charles l bowden	charles l bowden
adam l boxer	adam l boxer
william h. bradley	william h bradley
kathleen t. brady	kathleen t brady
joseph brandwein	joseph brandwein
ira braunschweig	ira braunschweig
brian p brennan	brian p brennan
darin b brimhall	darin b brimhall
david m. brown	david m brown
gail l brown	gail l brown
jennifer r. brown	jennifer r brown
jubilee brown	jubilee brown
nancy j brown	nancy j brown
patrick a. brown	patrick a brown
patrick brown	patrick brown
powel h. brown	powel h brown
john m buatti	john m buatti
frank a. bucci	frank a bucci
robert w. buchanan	robert w buchanan
bruce a. buckingham	bruce a buckingham
kathryn l. burgio	kathryn l burgio
carol a burke	carol a burke
george w. burke	george w burke
michael j. burke	michael j burke
michael burke	michael burke
michael j burke	michael j burke
arthur l burnett	arthur l burnett
howard a burris	howard a burris
lauri burroughs	lauri burroughs
lauri m. burroughs	lauri m burroughs
jill p buyon	jill p buyon
john c byrd	john c byrd
timothy e byun	timothy e byun
maria e cabanillas	maria e cabanillas
roger k. cady	roger k cady
paolo caimi	paolo caimi
paolo f caimi	paolo f caimi
paolo f. caimi	paolo f caimi
mitchell s. cairo	mitchell s cairo
carmen j calfa	carmen j calfa
david camidge	david camidge
david r. camidge	david r camidge
sue k cammarata	sue k cammarata
andrew campbell	andrew campbell
thomas b. campbell	thomas b campbell
daniel m. canafax	daniel m canafax
anne r cappola	anne r cappola
lisa a carey	lisa a carey
waldemar a carlo	waldemar a carlo
james d. carlson	james d carlson
marilyn r carlson	marilyn r carlson
ian carmody	ian carmody
robert m carney	robert m carney
kathleen m carroll	kathleen m carroll
john d carter	john d carter
richard carvajal	richard carvajal
thomas b. casale	thomas b casale
bartolome r. celli	bartolome r celli
richard e chaisson	richard e chaisson
pavani chalasani	pavani chalasani
setsuko k chambers	setsuko k chambers
setsuko k. chambers	setsuko k chambers
john k. chan	john k chan
asher chanan-khan	asher chanan-khan
asher a. chanan-khan	asher a chanan-khan
eugenia chang	eugenia chang
paul b. chapman	paul b chapman
uzair b. chaudhary	uzair b chaudhary
sant p chawla	sant p chawla
christopher h chay	christopher h chay
beatrice a. chen	beatrice a chen
delphine l. chen	delphine l chen
eric y. chen	eric y chen
hongbin chen	hongbin chen
horng h chen	horng h chen
robert chen	robert chen
yi-bin a. chen	yi-bin a chen
yi-bin a. chen	yi-bin a chen
yuhchyau chen	yuhchyau chen
haiying cheng	haiying cheng
reuben m. cherniack	reuben m cherniack
mohamad cherry	mohamad cherry
kim n. chi	kim n chi
judy h. chiao	judy h chiao
dr deepak c chilkoti	dr deepak c chilkoti
elena g. chiorean	elena g chiorean
steve y cho	steve y cho
brian choi	brian choi
clara choi	clara choi
minsig choi	minsig choi
sylvain choquet	sylvain choquet
warren a chow	warren a chow
dr larry fu-nien chu	dr larry fu-nien chu
vincent chung	vincent chung
fabio ciceri	fabio ciceri
glen clack	glen clack
joseph i. clark	joseph i clark
luis a. clavell	luis a clavell
david f. claxton	david f claxton
timothy f. cloughesy	timothy f cloughesy
david a clump	david a clump
adam d. cohen	adam d cohen
roger cohen	roger cohen
steven j. cohen	steven j cohen
steven cohen	steven cohen
allen cohn	allen cohn
brian j. cole	brian j cole
morton coleman	morton coleman
robert coleman	robert coleman
robert l. coleman	robert l coleman
ann c. collier	ann c collier
howard colman	howard colman
sandra d. comer	sandra d comer
roisin connolly	roisin connolly
ian a. cook	ian a cook
matthew cooper	matthew cooper
rhonda m cooper-dehoff	rhonda m cooper-dehoff
alan k. copa	alan k copa
jorge e cortes	jorge e cortes
brian costello	brian costello
brian a. costello	brian a costello
caitlin costello	caitlin costello
steven e. coutre	steven e coutre
charles s. cox	charles s cox
suzanne craft	suzanne craft
steven c cramer	steven c cramer
jill crandall	jill crandall
mark a. creager	mark a creager
george w. creasy	george w creasy
karl g csaky	karl g csaky
merit e cudkowicz	merit e cudkowicz
joseph j. cullen	joseph j cullen
james f cummings	james f cummings
craig t curtis	craig t curtis
craig curtis	craig curtis
andrew j cutler	andrew j cutler
brian j czerniecki	brian j czerniecki
carl t. d'angio	carl t d'angio
deepak c. d'souza	deepak c d'souza
ann dahlberg	ann dahlberg
shaker dakhil	shaker dakhil
shaker r dakhil	shaker r dakhil
oana c danciu	oana c danciu
gregory a daniels	gregory a daniels
rabih o darouiche	rabih o darouiche
ira dauber	ira dauber
adil daud	adil daud
matthew davids	matthew davids
carla m. davis	carla m davis
lori l. davis	lori l davis
thomas h davis	thomas h davis
kevin p davy	kevin p davy
nancy a. dawson	nancy a dawson
lynne m. deans	lynne m deans
michael r debaun	michael r debaun
elizabeth c dees	elizabeth c dees
john p delgado	john p delgado
pierre delobel	pierre delobel
judit demeter	judit demeter
george d demetri	george d demetri
adam p dicker	adam p dicker
catherine diefenbach	catherine diefenbach
robert o dillman	robert o dillman
john f. dipersio	john f dipersio
anne e dixon	anne e dixon
diana v do	diana v do
james p doherty	james p doherty
mardik donikyan	mardik donikyan
william c dooley	william c dooley
oliver dorigo	oliver dorigo
sean c. dowdy	sean c dowdy
joseph j. drabick	joseph j drabick
tomislav dragovich	tomislav dragovich
claire dromer	claire dromer
david r drover	david r drover
arkadiusz z dudek	arkadiusz z dudek
erin m dunbar	erin m dunbar
herbert l. dupont	herbert l dupont
linda r. duska	linda r duska
robert h. dworkin	robert h dworkin
jon o ebbert	jon o ebbert
james s economou	james s economou
martin j edelman	martin j edelman
william j. edenfield	william j edenfield
babak edraki	babak edraki
michael eggert	michael eggert
miklĂ³s egyed	miklĂ³s egyed
lawrence f eichenfield	lawrence f eichenfield
lawrence einhorn	lawrence einhorn
mark h einstein	mark h einstein
james c. eisenach	james c eisenach
anthony el-khoueiry	anthony el-khoueiry
heinrich elinzano	heinrich elinzano
emad elquza	emad elquza
leisha a emens	leisha a emens
craig a erickson	craig a erickson
hans a eriksson	hans a eriksson
marc s. ernstoff	marc s ernstoff
richard essner	richard essner
douglas b evans	douglas b evans
andrew m evens	andrew m evens
camilo e. fadul	camilo e fadul
seth o. fagbemi	seth o fagbemi
michael b fallon	michael b fallon
sherif s farag	sherif s farag
robert feldman	robert feldman
timothy s. fenske	timothy s fenske
hugo fernandez	hugo fernandez
karen s. fernandez	karen s fernandez
robert l ferris	robert l ferris
robert ferris	robert ferris
robert l. ferris	robert l ferris
fernando c fervenza	fernando c fervenza
panos fidias	panos fidias
justus j. fiechtner	justus j fiechtner
robert l. findling	robert l findling
howard a fine	howard a fine
paul t finger	paul t finger
michael c. fiore	michael c fiore
james v. fiorica	james v fiorica
margaret a. fischl	margaret a fischl
michael j. fisher	michael j fisher
michael j. fisher	michael j fisher
thomas w flaig	thomas w flaig
alan b. fleischer	alan b fleischer
maria fleseriu	maria fleseriu
ian w flinn	ian w flinn
sander florman	sander florman
antonio t fojo	antonio t fojo
lawrence fong	lawrence fong
james foran	james foran
james m. foran	james m foran
james m foran	james m foran
hubert j. ford	hubert j ford
maryam fouladi	maryam fouladi
elizabeth fox	elizabeth fox
jonathan c fox	jonathan c fox
laura l. frakey	laura l frakey
charles w. francis	charles w francis
peter j. francis	peter j francis
arthur e frankel	arthur e frankel
pamela u freda	pamela u freda
lewis m fredane	lewis m fredane
almena l. free	almena l free
mason w freeman	mason w freeman
david l fried	david l fried
benjamin w friedman	benjamin w friedman
tanya e froehlich	tanya e froehlich
john p. fruehauf	john p fruehauf
wayne l furman	wayne l furman
nashat y gabrail	nashat y gabrail
shirish gadgeel	shirish gadgeel
shirish m. gadgeel	shirish m gadgeel
beatriz llamosas gallardo	beatriz llamosas gallardo
ron p. gallemore	ron p gallemore
chris galloway	chris galloway
matthew d. galsky	matthew d galsky
daniel r ganger	daniel r ganger
siddhartha ganguly	siddhartha ganguly
william e. gannon	william e gannon
marina c. garassino	marina c garassino
agustin garcia	agustin garcia
agustin a. garcia	agustin a garcia
jose m garcia	jose m garcia
sharon l. gardner	sharon l gardner
madhur k. garg	madhur k garg
robert a. gasser	robert a gasser
mark c. genovese	mark c genovese
daniel j. george	daniel j george
saby george	saby george
thomas j george	thomas j george
george georges	george georges
george e. georges	george e georges
david e. gerber	david e gerber
david e. gerber	david e gerber
david gershenson	david gershenson
prafull ghatage	prafull ghatage
krzysztof giannopoulos	krzysztof giannopoulos
patricia j giardina	patricia j giardina
jeffrey k. giguere	jeffrey k giguere
mark r gilbert	mark r gilbert
peter r. gilbert	peter r gilbert
francis j giles	francis j giles
vincent f. giusti	vincent f giusti
john a glaspy	john a glaspy
marshall j. glesby	marshall j glesby
andrew w goddard	andrew w goddard
matthew p. goetz	matthew p goetz
matthew goetz	matthew goetz
donald c. goff	donald c goff
robin goland	robin goland
ronald n goldberg	ronald n goldberg
jonathan goldman	jonathan goldman
stewart goldman	stewart goldman
julia a. golier	julia a golier
vinai gondi	vinai gondi
victor h gonzalez	victor h gonzalez
karyn a. goodman	karyn a goodman
ajay gopal	ajay gopal
jessica gordon	jessica gordon
leo i. gordon	leo i gordon
elizabeth m. gore	elizabeth m gore
steven gore	steven gore
charles w gorodetzky	charles w gorodetzky
mark h gotfried	mark h gotfried
alice b gottlieb	alice b gottlieb
ronald w. gottschalk	ronald w gottschalk
steven le gouill	steven le gouill
ramaswamy govindan	ramaswamy govindan
rangaswamy govindarajan	rangaswamy govindarajan
william j gradishar	william j gradishar
david y. graham	david y graham
jhanelle gray	jhanelle gray
alan i green	alan i green
peter l greenberg	peter l greenberg
stephanie a gregory	stephanie a gregory
carlos m. grilo	carlos m grilo
mitchell gross	mitchell gross
mitchell e. gross	mitchell e gross
mitchell e. gross	mitchell e gross
stuart a grossman	stuart a grossman
steven m grunberg	steven m grunberg
michael f grunebaum	michael f grunebaum
stephan a grupp	stephan a grupp
james l gulley	james l gulley
gary b. gunn	gary b gunn
samir k gupta	samir k gupta
shilpa gupta	shilpa gupta
paul a gurbel	paul a gurbel
ronit gurion	ronit gurion
ramiro l gutierrez	ramiro l gutierrez
carin a hagberg	carin a hagberg
antoine hage	antoine hage
john d hainsworth	john d hainsworth
corinne haioun	corinne haioun
michael j haller	michael j haller
ayad hamdan	ayad hamdan
nicola a hanania	nicola a hanania
stephen b. hanauer	stephen b hanauer
wael harb	wael harb
dana s. hardin	dana s hardin
paul d. harker-murray	paul d harker-murray
robert a. harrington	robert a harrington
stephen a. harrison	stephen a harrison
lauren c. harshman	lauren c harshman
lauren harshman	lauren harshman
richard h. haubrich	richard h haubrich
ralph hauke	ralph hauke
diane v. havlir	diane v havlir
morey w. haymond	morey w haymond
elisabeth i. heath	elisabeth i heath
elisabeth heath	elisabeth heath
adelaide a. hebert	adelaide a hebert
richard e hedrick	richard e hedrick
peter s heeger	peter s heeger
karen w. hegland	karen w hegland
jeffrey s. heier	jeffrey s heier
david j hellerstein	david j hellerstein
david c henderson	david c henderson
robert l. hendren	robert l hendren
craig w hendrix	craig w hendrix
elizabeth henry	elizabeth henry
norah l henry	norah l henry
robert henry	robert henry
francisco hernandez-ilizaliturri	francisco hernandez-ilizaliturri
francisco j. hernandez-ilizaliturri	francisco j hernandez-ilizaliturri
antonio c. herraez	antonio c herraez
steven m hersch	steven m hersch
dawn l. hershman	dawn l hershman
james e. heubi	james e heubi
kenneth m. heym	kenneth m heym
patricia l. hibberd	patricia l hibberd
brian hill	brian hill
john m hill	john m hill
john hill	john hill
kevin p. hill	kevin p hill
michael d hill	michael d hill
sharon l hillier	sharon l hillier
russel hirsch	russel hirsch
alan ho	alan ho
carolyn y. ho	carolyn y ho
timothy j hobday	timothy j hobday
john a hoekstra	john a hoekstra
daniel d von hoff	daniel d von hoff
jean hoffman-censits	jean hoffman-censits
marie c. hogan	marie c hogan
david s. hong	david s hong
theodore s. hong	theodore s hong
judith o hopkins	judith o hopkins
bradford s hoppe	bradford s hoppe
richard t hoppe	richard t hoppe
patrick t. horn	patrick t horn
mara j horwitz	mara j horwitz
steven horwitz	steven horwitz
christopher s hourigan	christopher s hourigan
dianna s. howard	dianna s howard
jack w. hsu	jack w hsu
jack w. hsu	jack w hsu
chung-tsen hsueh	chung-tsen hsueh
chao h. huang	chao h huang
chao h. huang	chao h huang
clifford a hudis	clifford a hudis
marybeth s hughes	marybeth s hughes
warner k. huh	warner k huh
steven g. hull	steven g hull
gerwin huls	gerwin huls
theresa human-murphy	theresa human-murphy
abhinav humar	abhinav humar
peter w hunt	peter w hunt
sylvan j hurewitz	sylvan j hurewitz
herbert i. hurwitz	herbert i hurwitz
robert h hyland	robert h hyland
nuhad k ibrahim	nuhad k ibrahim
david j. inwards	david j inwards
dan v iosifescu	dan v iosifescu
roohi ismail-khan	roohi ismail-khan
renuka iyer	renuka iyer
renuka v. iyer	renuka v iyer
jeffrey m jacobson	jeffrey m jacobson
david p jacobus	david p jacobus
sarika jain	sarika jain
andrzej jakubowiak	andrzej jakubowiak
andrzej j. jakubowiak	andrzej j jakubowiak
andrzej j. jakubowiak	andrzej j jakubowiak
judith a james	judith a james
walter jaoko	walter jaoko
william r jarnagin	william r jarnagin
david jarrard	david jarrard
michael t. jarratt	michael t jarratt
donald r jasinski	donald r jasinski
daniel c javitt	daniel c javitt
wieslaw jedrzejczak	wieslaw jedrzejczak
william p. jennings	william p jennings
bankole a johnson	bankole a johnson
melissa johnson	melissa johnson
laura johnston	laura johnston
shruti jolly	shruti jolly
trevor a. jolly	trevor a jolly
trevor a jolly	trevor a jolly
james b. jones	james b jones
jeffrey jones	jeffrey jones
stacie m. jones	stacie m jones
mojca jongen-lavrencic	mojca jongen-lavrencic
stanley c jordan	stanley c jordan
ricardo e jorge	ricardo e jorge
alcee j jumonville	alcee j jumonville
wojciech jurczak	wojciech jurczak
donald j jurgens	donald j jurgens
dejan juric	dejan juric
lisa a. kachnic	lisa a kachnic
thomas kaley	thomas kaley
kevin kalinsky	kevin kalinsky
kevin m. kalinsky	kevin m kalinsky
kyle m kampman	kyle m kampman
john m kane	john m kane
hagop m. kantarjian	hagop m kantarjian
chatchada karanes	chatchada karanes
brian j karlovits	brian j karlovits
jordan f. karp	jordan f karp
yvette l kasamon	yvette l kasamon
john jp kastelein	john jp kastelein
tomoaki kato	tomoaki kato
peter a kaufman	peter a kaufman
john a. keech	john a keech
aaron s. kelly	aaron s kelly
deanna l kelly	deanna l kelly
karen kelly	karen kelly
michael e. kelly	michael e kelly
michael e. kelly	michael e kelly
stephan kendall	stephan kendall
kathleen a kennedy	kathleen a kennedy
francisco a. kerdel	francisco a kerdel
nadia khan	nadia khan
shakila p. khan	shakila p khan
shakila p khan	shakila p khan
ganessan kichenadasse	ganessan kichenadasse
mark w. kieran	mark w kieran
lindsay b kilburn	lindsay b kilburn
shawn kile	shawn kile
edward s kim	edward s kim
edward kim	edward kim
kevin b. kim	kevin b kim
kevin b. kim	kevin b kim
kevin kim	kevin kim
youn h kim	youn h kim
alexandra b kimball	alexandra b kimball
hedy kindler	hedy kindler
jennifer r. king	jennifer r king
thomas j. kipps	thomas j kipps
leon h. kircik	leon h kircik
ivan i kirov	ivan i kirov
ronnie j. kirschling	ronnie j kirschling
jeffrey j. kirshner	jeffrey j kirshner
jeffrey j kirshner	jeffrey j kirshner
john w. kitchens	john w kitchens
dalane w kitzman	dalane w kitzman
alan j. kivitz	alan j kivitz
andreas k. klein	andreas k klein
andreas klein	andreas klein
merieme klobocista	merieme klobocista
goetz h. kloecker	goetz h kloecker
goetz kloecker	goetz kloecker
hans klose	hans klose
harriet m. kluger	harriet m kluger
wanda knopinska-posluszny	wanda knopinska-posluszny
david knopman	david knopman
susan j. knox	susan j knox
andrew h. ko	andrew h ko
stephen c. koehler	stephen c koehler
donald b kohn	donald b kohn
gregg t kokame	gregg t kokame
tatjana kolevska	tatjana kolevska
stavros konstantinides	stavros konstantinides
mark a korsten	mark a korsten
thomas r kosten	thomas r kosten
vamsi kota	vamsi kota
karen l. kotloff	karen l kotloff
jonathan krakoff	jonathan krakoff
lynn d kramer	lynn d kramer
henry r. kranzler	henry r kranzler
susan e krown	susan e krown
shaji kumar	shaji kumar
priya kumthekar	priya kumthekar
dennis kuo	dennis kuo
karen a kurdziel	karen a kurdziel
john kuruvilla	john kuruvilla
charles s kuzma	charles s kuzma
nadia n. laack	nadia n laack
nadia n laack	nadia n laack
brian e lacy	brian e lacy
alan s lader	alan s lader
zanetta lamar	zanetta lamar
zanetta s. lamar	zanetta s lamar
colleen k lambertz	colleen k lambertz
jeffrey e lancet	jeffrey e lancet
raphael j. landovitz	raphael j landovitz
scott d. lane	scott d lane
jason e lang	jason e lang
carol a langford	carol a langford
abbot r laptook	abbot r laptook
primo n lara	primo n lara
renato v. larocca	renato v larocca
robert a larsen	robert a larsen
gabriel p lasala	gabriel p lasala
kenneth c lasseter	kenneth c lasseter
andrew b. lassman	andrew b lassman
christian lattermann	christian lattermann
matthew m. laughon	matthew m laughon
benjamin e. lawler	benjamin e lawler
william lawler	william lawler
andreas lazar	andreas lazar
samuel n lederman	samuel n lederman
carrie lee	carrie lee
joshua d. lee	joshua d lee
kerry l lee	kerry l lee
nancy lee	nancy lee
sylvia lee	sylvia lee
philip t. leese	philip t leese
lawrence p. leichman	lawrence p leichman
jose f leis	jose f leis
shashikant b. lele	shashikant b lele
robert f lemanske	robert f lemanske
eric j lenze	eric j lenze
john p leonard	john p leonard
alan lerner	alan lerner
myron j. levin	myron j levin
ronald levy	ronald levy
edmund j. lewis	edmund j lewis
jonathan j. lewis	jonathan j lewis
julia b. lewis	julia b lewis
stanley t lewis	stanley t lewis
james j leyden	james j leyden
steven k. libutti	steven k libutti
jeffrey a lieberman	jeffrey a lieberman
michael r. liebowitz	michael r liebowitz
michaela liedtke	michaela liedtke
joshua a lile	joshua a lile
chi lin	chi lin
nancy u. lin	nancy u lin
steven h. lin	steven h lin
steven e. linberg	steven e linberg
hannah linden	hannah linden
hannah m. linden	hannah m linden
gerald p linette	gerald p linette
steven m lipkin	steven m lipkin
evan j lipson	evan j lipson
john lister	john lister
raye z litten	raye z litten
hien k. liu	hien k liu
hongtao liu	hongtao liu
minetta c liu	minetta c liu
franco locatelli	franco locatelli
albert c. lockhart	albert c lockhart
david m loeb	david m loeb
thomas w loew	thomas w loew
yuri a saito loftus	yuri a saito loftus
sagar lonial	sagar lonial
oscar lopez	oscar lopez
patricia m lorusso	patricia m lorusso
patricia lorusso	patricia lorusso
patricia m. lorusso	patricia m lorusso
izidore s lossos	izidore s lossos
chrystal u. louis	chrystal u louis
erik k. st. louis	erik k st louis
phillip a. low	phillip a low
bo lu	bo lu
kenneth g lucas	kenneth g lucas
joseph a lucci	joseph a lucci
john a lust	john a lust
alan p lyss	alan p lyss
patrick c ma	patrick c ma
margaret l macmillan	margaret l macmillan
lauren maeda	lauren maeda
daruka mahadevan	daruka mahadevan
ali mahdavi	ali mahdavi
lisa a maier	lisa a maier
kevin c maki	kevin c maki
david maloney	david maloney
lisa a mandl	lisa a mandl
jun j. mao	jun j mao
upendra k marathi	upendra k marathi
thomas c. marbury	thomas c marbury
benjamin t. marchello	benjamin t marchello
dennis m marcus	dennis m marcus
stephen r. marder	stephen r marder
kenneth l marek	kenneth l marek
david m. margolis	david m margolis
john j. mariani	john j mariani
alan s. marion	alan s marion
james f markmann	james f markmann
lainie martin	lainie martin
lainie p. martin	lainie p martin
paul martin	paul martin
peter martin	peter martin
fernando d martinez	fernando d martinez
fernando j martinez	fernando j martinez
barbara j. mason	barbara j mason
gregory a. masters	gregory a masters
daniela e. matei	daniela e matei
sanjay j mathew	sanjay j mathew
christopher j. mathias	christopher j mathias
michael a. mathier	michael a mathier
michael a. matthay	michael a matthay
christine k. mauck	christine k mauck
david t mauger	david t mauger
barry j maurer	barry j maurer
brian t. maurer	brian t maurer
peter m. maurer	peter m maurer
ingrid mayer	ingrid mayer
kenneth h mayer	kenneth h mayer
tina mayer	tina mayer
mary s. mccarthy	mary s mccarthy
grace a mccomsey	grace a mccomsey
geoffrey b. mccowage	geoffrey b mccowage
arthur j mccullough	arthur j mccullough
peter a mccullough	peter a mccullough
anne mccune	anne mccune
christopher j mcdougle	christopher j mcdougle
susan l. mcelroy	susan l mcelroy
joseph p. mcevoy	joseph p mcevoy
james j mcgough	james j mcgough
lisa m. mcgregor	lisa m mcgregor
james r mckay	james r mckay
mark d. mckee	mark d mckee
peter mcsweeney	peter mcsweeney
peter a mcsweeney	peter a mcsweeney
janice mehnert	janice mehnert
janice m. mehnert	janice m mehnert
minesh p. mehta	minesh p mehta
javier araujo melendez	javier araujo melendez
jerry r. mendell	jerry r mendell
peter a merkel	peter a merkel
ruben a mesa	ruben a mesa
edward m. messing	edward m messing
richard a. messmann	richard a messmann
krisa p van meurs	krisa p van meurs
everett meyer	everett meyer
jonathan m meyer	jonathan m meyer
evangelos michelakis	evangelos michelakis
bruno michon	bruno michon
david miklos	david miklos
filippo milano	filippo milano
david s. miller	david s miller
david s. miller	david s miller
donald m miller	donald m miller
jeffrey s. miller	jeffrey s miller
kathy d. miller	kathy d miller
kathy d miller	kathy d miller
robert g. miller	robert g miller
james r miner	james r miner
michael j. minzenberg	michael j minzenberg
bharat b. mittal	bharat b mittal
elizabeth a. mittendorf	elizabeth a mittendorf
rajen mody	rajen mody
ardis a. moe	ardis a moe
mahsa mohebtash	mahsa mohebtash
bradley monk	bradley monk
bradley j. monk	bradley j monk
j. p. monk	j p monk
paul g. montgomery	paul g montgomery
robert montgomery	robert montgomery
robert b montgomery	robert b montgomery
ernest e. moore	ernest e moore
kathleen moore	kathleen moore
kathleen n moore	kathleen n moore
carlos a. morillo	carlos a morillo
lawrence e morris	lawrence e morris
michael j morris	michael j morris
leslie a. morrison	leslie a morrison
michael a morse	michael a morse
mary mulcahy	mary mulcahy
nikhil c. munshi	nikhil c munshi
pamela n munster	pamela n munster
barbara a. murphy	barbara a murphy
glenn s. murphy	glenn s murphy
john v. murray	john v murray
derek d muse	derek d muse
david g. mutch	david g mutch
ranveer nand	ranveer nand
sucha nand	sucha nand
rita nanda	rita nanda
richard a. nash	richard a nash
lucien a. nedzi	lucien a nedzi
anita l nelson	anita l nelson
caleb p. nelson	caleb p nelson
eric van den neste	eric van den neste
mark s nestor	mark s nestor
ellis j neufeld	ellis j neufeld
edward a. neuwelt	edward a neuwelt
edward a. neuwelt	edward a neuwelt
antonia s new	antonia s new
paul nghiem	paul nghiem
paul nguyen	paul nguyen
andrew a nierenberg	andrew a nierenberg
nadim f nimeh	nadim f nimeh
michael j noonan	michael j noonan
donald w northfelt	donald w northfelt
robert j noveck	robert j noveck
yelena novik	yelena novik
grzegorz s. nowakowski	grzegorz s nowakowski
ariela noy	ariela noy
keith h nuechterlein	keith h nuechterlein
john g nutt	john g nutt
owen a. o'connor	owen a o'connor
robert t. o'donnell	robert t o'donnell
peter j. o'dwyer	peter j o'dwyer
bert h o'neil	bert h o'neil
eileen o'reilly	eileen o'reilly
eileen m. o'reilly	eileen m o'reilly
terry e o'reilly	terry e o'reilly
joyce a o'shaughnessy	joyce a o'shaughnessy
thomas obisesan	thomas obisesan
peter odwyer	peter odwyer
jeffrey j. olson	jeffrey j olson
adedayo a. onitilo	adedayo a onitilo
richard orlowski	richard orlowski
thomas l ortel	thomas l ortel
brian ott	brian ott
patrick ott	patrick ott
michael w. otto	michael w otto
ronald j. oudiz	ronald j oudiz
prasad r padala	prasad r padala
paul paik	paul paik
pamela p. palmer	pamela p palmer
edward pan	edward pan
aditya pandey	aditya pandey
aileen l pangan	aileen l pangan
vassiliki a. papadimitrakopoulou	vassiliki a papadimitrakopoulou
vassiliki papadimitrakopoulou	vassiliki papadimitrakopoulou
vassiliki a. papadimitrakopoulou	vassiliki a papadimitrakopoulou
alberto pappo	alberto pappo
scott d parker	scott d parker
terri l. parker	terri l parker
henry p. parkman	henry p parkman
edwin l. parsley	edwin l parsley
jyoti d patel	jyoti d patel
jyoti d. patel	jyoti d patel
manish patel	manish patel
meenakshi patel	meenakshi patel
priti patel	priti patel
kristine b. patterson	kristine b patterson
tobias peikert	tobias peikert
david m. penetar	david m penetar
alice p. pentland	alice p pentland
luke j. peppone	luke j peppone
roman perez-soler	roman perez-soler
elaine peskind	elaine peskind
antonio pezzutto	antonio pezzutto
david g pfister	david g pfister
george albert fisher m.d. ph.d.	george albert fisher md phd
dale l phelps	dale l phelps
antonio r pizarro	antonio r pizarro
elizabeth plimack	elizabeth plimack
ruth plummer	ruth plummer
brenda b poindexter	brenda b poindexter
mark h. pollack	mark h pollack
daniel pollyea	daniel pollyea
daniel a pollyea	daniel a pollyea
rodica pop-busui	rodica pop-busui
carol portwine	carol portwine
marc n. potenza	marc n potenza
john d powderly	john d powderly
bayard l. powell	bayard l powell
matthew a. powell	matthew a powell
michael d prados	michael d prados
antoinette a pragalos	antoinette a pragalos
richard e. pratley	richard e pratley
oliver w press	oliver w press
richard a. preston	richard a preston
michael d privitera	michael d privitera
vinay k puduvalli	vinay k puduvalli
shannon puhalla	shannon puhalla
shannon l. puhalla	shannon l puhalla
kathleen a. puntillo	kathleen a puntillo
adnan i qureshi	adnan i qureshi
david raben	david raben
judith g. rabkin	judith g rabkin
john radford	john radford
margaret v. ragni	margaret v ragni
ramesh k ramanathan	ramesh k ramanathan
bhuvaneswari ramaswamy	bhuvaneswari ramaswamy
nithya ramnath	nithya ramnath
neda rasouli	neda rasouli
john a rathmacher	john a rathmacher
richard l. rauck	richard l rauck
bassem i. razzouk	bassem i razzouk
william read	william read
david a reardon	david a reardon
peter d. reaven	peter d reaven
cathy j. reback	cathy j reback
nishitha reddy	nishitha reddy
rebecca a. redman	rebecca a redman
elizabeth reed	elizabeth reed
elizabeth c reed	elizabeth c reed
craig b reeder	craig b reeder
ramesh rengan	ramesh rengan
michael x repka	michael x repka
antoni ribas	antoni ribas
donald a richards	donald a richards
paul g richardson	paul g richardson
mark s riddle	mark s riddle
sharon a. riddler	sharon a riddler
gregory j. riely	gregory j riely
robert m rifkin	robert m rifkin
betty s. riggs	betty s riggs
john d roache	john d roache
francisco robert	francisco robert
andre robidoux	andre robidoux
angel a. rodriguez	angel a rodriguez
luisa m. rodriguez	luisa m rodriguez
vilmarie rodriguez	vilmarie rodriguez
keith a rodvold	keith a rodvold
joseph a roscoe	joseph a roscoe
richard b rosen	richard b rosen
david p. rosenbaum	david p rosenbaum
paul b rosenberg	paul b rosenberg
steven a. rosenberg	steven a rosenberg
joel s. ross	joel s ross
robert ross	robert ross
michael rossen	michael rossen
marc e. rothenberg	marc e rothenberg
brad h. rovin	brad h rovin
vivek roy	vivek roy
melanie royce	melanie royce
todd d rozen	todd d rozen
hope s rugo	hope s rugo
craig r rush	craig r rush
david russell	david russell
jeffery s. russell	jeffery s russell
charles j ryan	charles j ryan
christopher ryan	christopher ryan
christopher w. ryan	christopher w ryan
henry s sacks	henry s sacks
evgeny sadikov	evgeny sadikov
rifaat safadi	rifaat safadi
sarbjit s saini	sarbjit s saini
robert a. salata	robert a salata
ravi salgia	ravi salgia
gilles salles	gilles salles
roberto salvatori	roberto salvatori
frederick f samaha	frederick f samaha
hugh a. sampson	hugh a sampson
yvan samson	yvan samson
rachel e sanborn	rachel e sanborn
pablo j sanchez	pablo j sanchez
vaishali sanchorawala	vaishali sanchorawala
william j. sandborn	william j sandborn
robert a. sandhaus	robert a sandhaus
brenda sandmaier	brenda sandmaier
brenda m. sandmaier	brenda m sandmaier
brenda m sandmaier	brenda m sandmaier
rafael santana-davila	rafael santana-davila
arun j sanyal	arun j sanyal
jann sarkaria	jann sarkaria
jann n. sarkaria	jann n sarkaria
andrew j. saxon	andrew j saxon
eric schafer	eric schafer
desmond a. schatz	desmond a schatz
ronald scheff	ronald scheff
howard i. scher	howard i scher
michael h. schiff	michael h schiff
joy m schmitz	joy m schmitz
robert a schnoll	robert a schnoll
robert e. schoen	robert e schoen
anne f. schott	anne f schott
eckart schott	eckart schott
michael d schreiber	michael d schreiber
stephen j. schuster	stephen j schuster
ralph a. schutz	ralph a schutz
gary n. schwartz	gary n schwartz
gary k. schwartz	gary k schwartz
thomas l schwartz	thomas l schwartz
lee s. schwartzberg	lee s schwartzberg
bart scott	bart scott
ingrid u. scott	ingrid u scott
michael segel	michael segel
david j. seiden	david j seiden
larry s seidman	larry s seidman
stephanie b seminara	stephanie b seminara
lasika seneviratne	lasika seneviratne
lecia v sequist	lecia v sequist
rahul seth	rahul seth
geoffrey shapiro	geoffrey shapiro
manish sharma	manish sharma
neelesh sharma	neelesh sharma
priyanka sharma	priyanka sharma
robert s sheldon	robert s sheldon
richard c shelton	richard c shelton
magdy l. shenouda	magdy l shenouda
eric sherman	eric sherman
eric j. sherman	eric j sherman
kenneth e sherman	kenneth e sherman
kirti shetty	kirti shetty
jiong shi	jiong shi
wenyin shi	wenyin shi
anthony f. shields	anthony f shields
mitchell l shiffman	mitchell l shiffman
neal d. shore	neal d shore
elizabeth j shpall	elizabeth j shpall
alan r shuldiner	alan r shuldiner
david s siegel	david s siegel
larry j siever	larry j siever
stephen d silberstein	stephen d silberstein
garis silega	garis silega
bernard l silverman	bernard l silverman
michael h silverman	michael h silverman
paula silverman	paula silverman
naomi m. simon	naomi m simon
michael s singer	michael s singer
arun singh	arun singh
herbert b. slade	herbert b slade
craig l slingluff	craig l slingluff
andrew e. sloan	andrew e sloan
william small	william small
amy a. smith	amy a smith
barry h. smith	barry h smith
christopher p smith	christopher p smith
david c. smith	david c smith
david a. smith	david a smith
david a smith	david a smith
jill p smith	jill p smith
mark c. smith	mark c smith
matthew r smith	matthew r smith
pamela smith	pamela smith
phillip b. smith	phillip b smith
robert c. smith	robert c smith
scott smith	scott smith
sonali smith	sonali smith
sonali m smith	sonali m smith
william b. smith	william b smith
jasper a smits	jasper a smits
peter j. snyder	peter j snyder
peter j. snyder	peter j snyder
mark a socinski	mark a socinski
david g. soergel	david g soergel
james a. solomon	james a solomon
scott r solomon	scott r solomon
george somlo	george somlo
shiyu song	shiyu song
jonas de souza	jonas de souza
rogĂ©rio de souza	rogĂ©rio de souza
joseph a. sparano	joseph a sparano
joseph sparano	joseph sparano
andrew spencer	andrew spencer
egilius lh spierings	egilius lh spierings
david r. spigel	david r spigel
michele d spring	michele d spring
dr. sandy srinivas	dr sandy srinivas
mark d stegall	mark d stegall
anthony stein	anthony stein
anthony s stein	anthony s stein
mark a. stein	mark a stein
murray b. stein	murray b stein
peter g. steinherz	peter g steinherz
jonathan w stewart	jonathan w stewart
julian m. stewart	julian m stewart
dwight r stickney	dwight r stickney
patrick j stiff	patrick j stiff
kimberly a stigler	kimberly a stigler
thomas e stinchcombe	thomas e stinchcombe
barbara j stoll	barbara j stoll
randall r. stoltz	randall r stoltz
john h stone	john h stone
john storring	john storring
caron strahlendorf	caron strahlendorf
eric c. strain	eric c strain
robert j straka	robert j straka
robert k. stuart	robert k stuart
eric b suhler	eric b suhler
ryan j. sullivan	ryan j sullivan
ryan j. sullivan	ryan j sullivan
ryan sullivan	ryan sullivan
john s. sundy	john s sundy
gregory p. sutton	gregory p sutton
robert s. svatek	robert s svatek
petar svorcan	petar svorcan
christopher sweeney	christopher sweeney
nadera j sweiss	nadera j sweiss
neal r. swerdlow	neal r swerdlow
robert m. swift	robert m swift
kathryn j. swoboda	kathryn j swoboda
isaac tafur	isaac tafur
scott t. tagawa	scott t tagawa
scott t tagawa	scott t tagawa
kawsar r talaat	kawsar r talaat
nicholas j. talley	nicholas j talley
paul y tam	paul y tam
jonathan e. tammela	jonathan e tammela
sudeesh k tantry	sudeesh k tantry
ahmad a tarhini	ahmad a tarhini
david t. teachey	david t teachey
david teachey	david teachey
sam l. teichman	sam l teichman
jean m. tersak	jean m tersak
premal thaker	premal thaker
sachdev p. thomas	sachdev p thomas
sachdev p thomas	sachdev p thomas
patrick a. thompson	patrick a thompson
todd d tillmanns	todd d tillmanns
herve tilly	herve tilly
sara tolaney	sara tolaney
anthony w tolcher	anthony w tolcher
bryan k. tolliver	bryan k tolliver
james e tomblin	james e tomblin
phillip p toskes	phillip p toskes
john j treanor	john j treanor
jonathan s. treisman	jonathan s treisman
nathaniel s. treister	nathaniel s treister
adriana h tremoulet	adriana h tremoulet
steven p. treon	steven p treon
guido j. tricot	guido j tricot
madhukar h. trivedi	madhukar h trivedi
james a tumlin	james a tumlin
douglas s tyler	douglas s tyler
katri v. typpo	katri v typpo
chaitra ujjani	chaitra ujjani
walter j. urba	walter j urba
james j. urbanic	james j urbanic
victor c. urrutia	victor c urrutia
saad usmani	saad usmani
ulka n. vaishampayan	ulka n vaishampayan
ulka vaishampayan	ulka vaishampayan
pablo andres sepulveda varela	pablo andres sepulveda varela
anna varghese	anna varghese
johannes d veldhuis	johannes d veldhuis
peter j. van veldhuizen	peter j van veldhuizen
alejandra ramirez venegas	alejandra ramirez venegas
amit verma	amit verma
amit k. verma	amit k verma
stephen a. villano	stephen a villano
bradley d. vince	bradley d vince
michael a vogelbaum	michael a vogelbaum
julie vose	julie vose
julie m. vose	julie m vose
william wachsman	william wachsman
carol l. wagner	carol l wagner
lars m. wagner	lars m wagner
zev a wainberg	zev a wainberg
heather a wakelee	heather a wakelee
jan walewski	jan walewski
mark s wallace	mark s wallace
james k. walsh	james k walsh
michele c walsh	michele c walsh
william v walsh	william v walsh
roland walter	roland walter
dian wang	dian wang
ding wang	ding wang
eunice wang	eunice wang
richard l wasserman	richard l wasserman
david waterhouse	david waterhouse
kristi l watterberg	kristi l watterberg
jill m wecht	jill m wecht
douglas j weckstein	douglas j weckstein
raymond wee	raymond wee
amy m weise	amy m weise
amy m weise	amy m weise
aaron r weiss	aaron r weiss
brian weiss	brian weiss
patrick y. wen	patrick y wen
wen-kai weng	wen-kai weng
william b. white	william b white
ellen m whyte	ellen m whyte
brigitte c. widemann	brigitte c widemann
matthew wieduwilt	matthew wieduwilt
matthew j wieduwilt	matthew j wieduwilt
william g wierda	william g wierda
harold c wiesenfeld	harold c wiesenfeld
russell h wiesner	russell h wiesner
sharon b. wigal	sharon b wigal
mary j. wilkinson	mary j wilkinson
craig d williams	craig d williams
michael e. williams	michael e williams
terence m. williams	terence m williams
william v. williams	william v williams
stephen k. williamson	stephen k williamson
stephen k williamson	stephen k williamson
maurice willis	maurice willis
sandra k. willsie	sandra k willsie
david c. wilson	david c wilson
wyndham h. wilson	wyndham h wilson
robert a wise	robert a wise
kari b. wisinski	kari b wisinski
mathias witzens-harig	mathias witzens-harig
david a. wohl	david a wohl
dean f. wong	dean f wong
dean wong	dean wong
lucas wong	lucas wong
stuart j. wong	stuart j wong
wai t wong	wai t wong
yu-ning wong	yu-ning wong
robert a. wood	robert a wood
pamela k woodard	pamela k woodard
ann e woolfrey	ann e woolfrey
francis p. worden	francis p worden
antoinette j. wozniak	antoinette j wozniak
hillary h. wu	hillary h wu
jay yang	jay yang
rochelle a. yanofsky	rochelle a yanofsky
james yao	james yao
min yao	min yao
denise a. yardley	denise a yardley
christopher yasenchak	christopher yasenchak
dina ben yehuda	dina ben yehuda
richard c. yocum	richard c yocum
sue yom	sue yom
joel l young	joel l young
evan y. yu	evan y yu
peter p yu	peter p yu
furhan yunus	furhan yunus
mĂ³nica zagolin	mĂ³nica zagolin
jasmine zain	jasmine zain
peter a zedler	peter a zedler
claudia o. zein	claudia o zein
jamie m zeitzer	jamie m zeitzer
michael j. zelefsky	michael j zelefsky
stefan zeuzem	stefan zeuzem
jun zhang	jun zhang
yujie zhao	yujie zhao
andrew x. zhu	andrew x zhu
andrew zhu	andrew zhu
jay-jiguang zhu	jay-jiguang zhu
allison m zibelli	allison m zibelli
robin t zon	robin t zon
jeffrey a. zonder	jeffrey a zonder
jeffrey zonder	jeffrey zonder
athanassios (ethan) argiris	athanassios argiris
chien-shing ( chen	chien-shing chen
xueyu (eric) chen	xueyu chen
alpha (berry) fowler	alpha fowler
giraldo (gerry) kato	giraldo kato
hyong (nick) kim	hyong kim
tianhong ( li	tianhong li
yousif (joe) h matloub	yousif matloub
phioanh (leia) nghiemphu	phioanh nghiemphu
ikenna (ike) ogbaa	ikenna ogbaa
edgar (turner) overton	edgar overton
baldassarre ( stea	baldassarre stea
howard (jack) west	howard west
xaralambos (bobby) zervos	xaralambos zervos

## Sheet: 18 bracket-in-name cases
sur_name	first_name	full_name	Removed periods
argiris	athanassios	athanassios (ethan) argiris	athanassios (ethan) argiris
chen	chien-shing	chien-shing (. chen	chien-shing ( chen
chen	xueyu	xueyu (eric) chen	xueyu (eric) chen
fowler	alpha	alpha (berry) fowler	alpha (berry) fowler
hay	christine	christine (mhorag) hay	christine (mhorag) hay
kato	giraldo	giraldo (gerry) kato	giraldo (gerry) kato
kim	hyong	hyong (nick) kim	hyong (nick) kim
li	tianhong	tianhong (. li	tianhong ( li
lin	feng-ying	feng-ying (kimi) lin	feng-ying (kimi) lin
matloub	yousif	yousif (joe) h matloub	yousif (joe) h matloub
nghiemphu	phioanh	phioanh (leia) nghiemphu	phioanh (leia) nghiemphu
ogbaa	ikenna	ikenna (ike) ogbaa	ikenna (ike) ogbaa
overton	edgar	edgar (turner) overton	edgar (turner) overton
peoples	col	col (ret.) george e. peoples	col (ret) george e peoples
stea	baldassarre	baldassarre (. stea	baldassarre ( stea
west	howard	howard (jack) west	howard (jack) west
zervos	xaralambos	xaralambos (bobby) zervos	xaralambos (bobby) zervos
zhen	weining	weining (. zhen	weining ( zhen

## Sheet: 6132
sur_name	first_name	full_name	Processed full_name
abboud	camille	camille abboud	camille abboud
abboud		camille n. abboud	camille n abboud
abdelhak	tamer	tamer abdelhak	tamer abdelhak
abdi	ehtesham	ehtesham abdi	ehtesham abdi
aberg	judith	judith aberg	judith aberg
aberg		judith a. aberg	judith a aberg
abidi	muneer	muneer h. abidi	muneer h abidi
abish	sharon	sharon b. abish	sharon b abish
abonour	rafat	rafat abonour	rafat abonour
aboulafia	david	david m. aboulafia	david m aboulafia
aboulafia		david aboulafia	david aboulafia
abramowitz	matthew	matthew c abramowitz	matthew c abramowitz
abramowitz		matthew abramowitz	matthew abramowitz
abrams	ross	ross abrams	ross abrams
abrams		ross a. abrams	ross a abrams
abramson	jeremy	jeremy abramson	jeremy abramson
abramson		jeremy s. abramson	jeremy s abramson
abramson	vandana	vandana g. abramson	vandana g abramson
abramson		vandana abramson	vandana abramson
acoba	jared	jared d acoba	jared d acoba
acoba		jared acoba	jared acoba
adams	andrew	andrew b adams	andrew b adams
adams	james	james b adams	james b adams
adams	michael	michael r adams	michael r adams
adams		michael adams	michael adams
adelman	daniel	daniel adelman	daniel adelman
adelman		daniel c. adelman	daniel c adelman
adelstein	david	david j. adelstein	david j adelstein
adelstein		david adelstein	david adelstein
adeoye	opeolu	opeolu m adeoye	opeolu m adeoye
adeoye		opeolu adeoye	opeolu adeoye
adesunloye	bamidele	bamidele a. adesunloye	bamidele a adesunloye
adesunloye		bamidele adesunloye	bamidele adesunloye
adir	yochai	yochai adir	yochai adir
adjei	alex	alex a. adjei	alex a adjei
adjei		alex adjei	alex adjei
adkins	douglas	douglas adkins	douglas adkins
adkins		douglas r. adkins	douglas r adkins
adler	lenard	lenard adler	lenard adler
adler		lenard a adler	lenard a adler
adler	stuart	stuart p adler	stuart p adler
adler		stuart adler	stuart adler
advani	anjali	anjali advani	anjali advani
advani		anjali s. advani	anjali s advani
advani	ranjana	ranjana advani	ranjana advani
advani		ranjana hira advani	ranjana hira advani
advani		ranjana h. advani	ranjana h advani
afdhal	nezam	nezam h. afdhal	nezam h afdhal
afdhal		nezam afdhal	nezam afdhal
agarwal	neeraj	neeraj agarwal	neeraj agarwal
aggarwal	charu	charu aggarwal	charu aggarwal
aggarwal	neelum	neelum aggarwal	neelum aggarwal
aggarwal	sanjay	sanjay aggarwal	sanjay aggarwal
aggarwal		sanjay k aggarwal	sanjay k aggarwal
agha	mounzer	mounzer agha	mounzer agha
agha		mounzer e agha	mounzer e agha
agura	edward	edward b. agura	edward b agura
agura		edward agura	edward agura
ahmad	syed	syed a. ahmad	syed a ahmad
ahmed	nabil	nabil m. ahmed	nabil m ahmed
aitken	moira	moira aitken	moira aitken
aitken		moira l aitken	moira l aitken
ajani	jaffer	jaffer a. ajani	jaffer a ajani
ajani		jaffer ajani	jaffer ajani
akerley	wallace	wallace l. akerley	wallace l akerley
akerley		wallace akerley	wallace akerley
akinbi	henry	henry akinbi	henry akinbi
akinbi		henry t akinbi	henry t akinbi
al-ibrahim	mohamed	mohamed al-ibrahim	mohamed al-ibrahim
al-ibrahim		mohamed s al-ibrahim	mohamed s al-ibrahim
al-kali	aref	aref al-kali	aref al-kali
al-khafaji	ali	ali al-khafaji	ali al-khafaji
al-khafaji		ali h al-khafaji	ali h al-khafaji
albain	kathy	kathy s. albain	kathy s albain
albain		kathy albain	kathy albain
albertini	mark	mark r albertini	mark r albertini
alberts	david	david s alberts	david s alberts
alberts		david alberts	david alberts
alberts	steven	steven r. alberts	steven r alberts
alberts		steven alberts	steven alberts
alcorn	harry	harry alcorn	harry alcorn
alcorn		harry w alcorn	harry w alcorn
aldwinckle	tim	tim j aldwinckle	tim j aldwinckle
aldwinckle		tim aldwinckle	tim aldwinckle
ales	kathy	kathy l. ales	kathy l ales
alessi	sheila	sheila m alessi	sheila m alessi
alessi		sheila alessi	sheila alessi
alexander	brian	brian alexander	brian alexander
alexander		brian m. alexander	brian m alexander
alexander	john	john h alexander	john h alexander
alexander		john alexander	john alexander
alexander	robert	robert c. alexander	robert c alexander
alexander	sarah	sarah w. alexander	sarah w alexander
alexander		sarah alexander	sarah alexander
alistar	angela	angela alistar	angela alistar
alistar		angela t. alistar	angela t alistar
allan	lauren	lauren d allan	lauren d allan
allan		lauren dp allan	lauren dp allan
allen	carl	carl allen	carl allen
allen		carl e. allen	carl e allen
allen	jason	jason allen	jason allen
allen		jason d allen	jason d allen
allen	jeffrey	jeffrey c. allen	jeffrey c allen
allen		jeffrey allen	jeffrey allen
allen		jeffrey a. allen	jeffrey a allen
allen	peter	peter j. allen	peter j allen
allen		peter allen	peter allen
allison	mark	mark j. allison	mark j allison
allison		mark allison	mark allison
alloway	rita	rita alloway	rita alloway
alloway		rita r alloway	rita r alloway
alnuaimat	hassan	hassan alnuaimat	hassan alnuaimat
alousi	amin	amin alousi	amin alousi
alousi		amin m. alousi	amin m alousi
altes	talissa	talissa altes	talissa altes
altes		talissa a altes	talissa a altes
altice	frederick	frederick altice	frederick altice
altice		frederick l altice	frederick l altice
altorki	nasser	nasser k altorki	nasser k altorki
altorki		nasser altorki	nasser altorki
alva	ajjai	ajjai s. alva	ajjai s alva
alvarez	ofelia	ofelia alvarez	ofelia alvarez
alvarez		ofelia a alvarez	ofelia a alvarez
alvarez	ronald	ronald alvarez	ronald alvarez
alvarez		ronald d alvarez	ronald d alvarez
aman	michael	michael g. aman	michael g aman
aman		michael aman	michael aman
amaria	rodabe	rodabe n. amaria	rodabe n amaria
amato	robert	robert j amato	robert j amato
amato		robert amato	robert amato
amory	john	john k amory	john k amory
amory		john amory	john amory
amsterdam	jay	jay d. amsterdam	jay d amsterdam
amundsen	cindy	cindy amundsen	cindy amundsen
amundsen		cindy l amundsen	cindy l amundsen
ancell	kristin	kristin k. ancell	kristin k ancell
anders	carey	carey k anders	carey k anders
anders		carey anders	carey anders
anderson	bethany	bethany m anderson	bethany m anderson
anderson	daniel	daniel m. anderson	daniel m anderson
anderson	kenneth	kenneth c. anderson	kenneth c anderson
anderson	larry	larry d. anderson	larry d anderson
anderson		larry anderson	larry anderson
anderson	peter	peter l. anderson	peter l anderson
anderson	richard	richard rox anderson	richard rox anderson
anderson		richard anderson	richard anderson
anderson	thomas	thomas c. anderson	thomas c anderson
anderson		thomas anderson	thomas anderson
andreadis	charalambos	charalambos andreadis	charalambos andreadis
andreadis		charalambos i. andreadis	charalambos i andreadis
andreeff	michael	michael andreeff	michael andreeff
andropoulos	dean	dean b. andropoulos	dean b andropoulos
andtbacka	robert	robert andtbacka	robert andtbacka
andtbacka		robert h andtbacka	robert h andtbacka
andtbacka		robert hi andtbacka	robert hi andtbacka
angiolillo	anne	anne angiolillo	anne angiolillo
angiolillo		anne l. angiolillo	anne l angiolillo
angiolillo	dominick	dominick j angiolillo	dominick j angiolillo
angiolillo		dominick angiolillo	dominick angiolillo
anholm	james	james d anholm	james d anholm
anker	john	john n. van den anker	john n van den anker
anker		john van den anker	john van den anker
anne	pramila	pramila r. anne	pramila r anne
anne		pramila rani anne	pramila rani anne
ansell	stephen	stephen ansell	stephen ansell
ansell		stephen m. ansell	stephen m ansell
anthenelli	robert	robert m. anthenelli	robert m anthenelli
anton	raymond	raymond f anton	raymond f anton
anton		raymond anton	raymond anton
anton	stephen	stephen d anton	stephen d anton
anton		stephen anton	stephen anton
antun	ana	ana antun	ana antun
antun		ana g. antun	ana g antun
aparicio	ana	ana m. aparicio	ana m aparicio
aparicio		ana aparicio	ana aparicio
aplenc	richard	richard aplenc	richard aplenc
appleman	leonard	leonard appleman	leonard appleman
appleman		leonard j appleman	leonard j appleman
apter	jeffrey	jeffrey apter	jeffrey apter
apter		jeffrey t apter	jeffrey t apter
aqua	keith	keith a aqua	keith a aqua
aqua		keith aqua	keith aqua
aquino	victor	victor aquino	victor aquino
aquino		victor m aquino	victor m aquino
archer	david	david f archer	david f archer
archer		david archer	david archer
arciniegas	david	david arciniegas	david arciniegas
arciniegas		david b arciniegas	david b arciniegas
ardman	blair	blair ardman	blair ardman
arduino	roberto	roberto c arduino	roberto c arduino
arellano	martha	martha arellano	martha arellano
arellano		martha l. arellano	martha l arellano
argenta	peter	peter argenta	peter argenta
argenta		peter a. argenta	peter a argenta
argiris		athanassios argiris	athanassios argiris
argiris		athanassios e argiris	athanassios e argiris
argoff	charles	charles e argoff	charles e argoff
arias	albert	albert j. arias	albert j arias
arias		albert arias	albert arias
armstrong	andrew	andrew armstrong	andrew armstrong
armstrong		andrew j armstrong	andrew j armstrong
arnason	jon	jon e arnason	jon e arnason
arnason		jon arnason	jon arnason
arndt	carola	carola a. arndt	carola a arndt
arnold	lesley	lesley m arnold	lesley m arnold
arnold		lesley arnold	lesley arnold
arnold	susanne	susanne m. arnold	susanne m arnold
arnold		susanne arnold	susanne arnold
arnold	william	william d arnold	william d arnold
aronstein	william	william s aronstein	william s aronstein
aronstein		william aronstein	william aronstein
arya	lily	lily arya	lily arya
arya		lily a arya	lily a arya
asbell	penny	penny asbell	penny asbell
asbell		penny a asbell	penny a asbell
ascheim	deborah	deborah ascheim	deborah ascheim
ascheim		deborah d. ascheim	deborah d ascheim
asher	gary	gary asher	gary asher
asher		gary n asher	gary n asher
askanase	anca	anca d askanase	anca d askanase
askanase		anca askanase	anca askanase
asmuth	david	david asmuth	david asmuth
asmuth		david m. asmuth	david m asmuth
assmann	susan	susan f. assmann	susan f assmann
atallah	ehab	ehab atallah	ehab atallah
atallah		ehab l atallah	ehab l atallah
aten	edward	edward aten	edward aten
aten		edward m aten	edward m aten
atkins	james	james atkins	james atkins
atkins		james n atkins	james n atkins
atkins	michael	michael b. atkins	michael b atkins
atkins	robert	robert c atkins	robert c atkins
atkins		robert atkins	robert atkins
attalla	ashraf	ashraf attalla	ashraf attalla
auchus	richard	richard auchus	richard auchus
aurora	sheena	sheena aurora	sheena aurora
aurora		sheena k aurora	sheena k aurora
austin	eric	eric austin	eric austin
avidan	michael	michael s avidan	michael s avidan
avidan		michael avidan	michael avidan
avigan	david	david avigan	david avigan
avigan		david e avigan	david e avigan
aweeka	francesca	francesca aweeka	francesca aweeka
aweeka		francesca t aweeka	francesca t aweeka
aylesworth	cheryl	cheryl a. aylesworth	cheryl a aylesworth
aylesworth		cheryl aylesworth	cheryl aylesworth
azzoli	christopher	christopher g. azzoli	christopher g azzoli
azzoli		christopher azzoli	christopher azzoli
baar	joseph	joseph baar	joseph baar
bader	ted	ted bader	ted bader
bader		ted f bader	ted f bader
badesch	david	david b badesch	david b badesch
badesch		david badesch	david badesch
badiavas	evangelos	evangelos v badiavas	evangelos v badiavas
badin	firas	firas b. badin	firas b badin
badin		firas badin	firas badin
badros	ashraf	ashraf badros	ashraf badros
badros		ashraf z badros	ashraf z badros
baer	maria	maria r. baer	maria r baer
baer		maria baer	maria baer
baeten	jared	jared m baeten	jared m baeten
baeten		jared baeten	jared baeten
baez-diaz	luis	luis baez-diaz	luis baez-diaz
baggstrom	maria	maria baggstrom	maria baggstrom
baggstrom		maria q. baggstrom	maria q baggstrom
baik	christina	christina baik	christina baik
baik		christina s. baik	christina s baik
baiocchi	robert	robert a. baiocchi	robert a baiocchi
baiocchi		robert baiocchi	robert baiocchi
bajaj	jasmohan	jasmohan s bajaj	jasmohan s bajaj
bajaj		jasmohan bajaj	jasmohan bajaj
bajorin	dean	dean bajorin	dean bajorin
bajorin		dean f. bajorin	dean f bajorin
baker	jason	jason v baker	jason v baker
baker		jason baker	jason baker
ball	edward	edward d ball	edward d ball
ball		edward ball	edward ball
ballen	karen	karen k ballen	karen k ballen
ballen		karen ballen	karen ballen
ballen		karen kuhn ballen	karen kuhn ballen
baloh	robert	robert w baloh	robert w baloh
balske	ana	ana balske	ana balske
balske		ana m balske	ana m balske
balzer-haas	naomi	naomi balzer-haas	naomi balzer-haas
balzer-haas		naomi s. balzer-haas	naomi s balzer-haas
bank	bruce	bruce bank	bruce bank
bank		bruce b. bank	bruce b bank
banzett	robert	robert b banzett	robert b banzett
banzett		robert banzett	robert banzett
baranda	joaquina	joaquina c. baranda	joaquina c baranda
baranda		joaquina baranda	joaquina baranda
barber	kimberly	kimberly r barber	kimberly r barber
barber		kimberly barber	kimberly barber
barber	matthew	matthew barber	matthew barber
barber		matthew d barber	matthew d barber
bardia	aditya	aditya bardia	aditya bardia
barish	charles	charles f barish	charles f barish
barish		charles barish	charles barish
barnhart	kurt	kurt barnhart	kurt barnhart
barnhart		kurt t barnhart	kurt t barnhart
barohn	richard	richard barohn	richard barohn
barohn		richard j. barohn	richard j barohn
baron	ari	ari d baron	ari d baron
baron		ari baron	ari baron
baroody	fuad	fuad m baroody	fuad m baroody
baroody		fuad baroody	fuad baroody
barr	paul	paul m barr	paul m barr
barr		paul barr	paul barr
barredo	julio	julio barredo	julio barredo
barredo		julio m. barredo	julio m barredo
barreto	andrew	andrew d barreto	andrew d barreto
barreto		andrew barreto	andrew barreto
barrett	kevin	kevin m barrett	kevin m barrett
barrett		kevin barrett	kevin barrett
barry	clifton	clifton e barry	clifton e barry
barry		clifton barry	clifton barry
barta	stefan	stefan k. barta	stefan k barta
barta		stefan barta	stefan barta
bartlett	david	david l. bartlett	david l bartlett
barton	kevin	kevin barton	kevin barton
barton		kevin p. barton	kevin p barton
barve	minal	minal barve	minal barve
barzi	afsaneh	afsaneh barzi	afsaneh barzi
baschnagel	andrew	andrew m. baschnagel	andrew m baschnagel
bass	anne	anne bass	anne bass
bass		anne r bass	anne r bass
batchelor	tracy	tracy batchelor	tracy batchelor
batchelor		tracy t. batchelor	tracy t batchelor
batki	steven	steven l batki	steven l batki
battini	ramakrishna	ramakrishna battini	ramakrishna battini
battiwalla	minocher	minocher m battiwalla	minocher m battiwalla
battiwalla		minocher battiwalla	minocher battiwalla
baughman	robert	robert p baughman	robert p baughman
baughman		robert baughman	robert baughman
bauman	julie	julie bauman	julie bauman
bauman		julie e bauman	julie e bauman
bauman	william	william bauman	william bauman
bauman		william a bauman	william a bauman
bavry	anthony	anthony a bavry	anthony a bavry
bavry		anthony bavry	anthony bavry
bays	harold	harold bays	harold bays
bays		harold e bays	harold e bays
bazhenova	lyudmila	lyudmila bazhenova	lyudmila bazhenova
bazhenova		lyudmila a. bazhenova	lyudmila a bazhenova
bearden	carrie	carrie e bearden	carrie e bearden
bearden		carrie bearden	carrie bearden
bearman	scott	scott i bearman	scott i bearman
bearman		scott bearman	scott bearman
beaven	anne	anne beaven	anne beaven
beaven		anne w. beaven	anne w beaven
beaver	thomas	thomas beaver	thomas beaver
beaver		thomas m beaver	thomas m beaver
becerra	carlos	carlos h. becerra	carlos h becerra
becerra		carlos becerra	carlos becerra
becerra		carlos h.r. becerra	carlos hr becerra
beck	joseph	joseph thaddeus beck	joseph thaddeus beck
beck		joseph beck	joseph beck
beck		joseph t. beck	joseph t beck
becker	pamela	pamela becker	pamela becker
becker		pamela s. becker	pamela s becker
beckman	joshua	joshua a. beckman	joshua a beckman
beckman		joshua beckman	joshua beckman
bedikian	agop	agop bedikian	agop bedikian
bedikian		agop y. bedikian	agop y bedikian
beebe	katherine	katherine beebe	katherine beebe
beebe		katherine l. beebe	katherine l beebe
beelen	andrew	andrew p. beelen	andrew p beelen
beelen		andrew beelen	andrew beelen
beer	tomasz	tomasz beer	tomasz beer
beer		tomasz m. beer	tomasz m beer
beg	muhammad	muhammad beg	muhammad beg
beg		muhammad s beg	muhammad s beg
behbakht	kian	kian behbakht	kian behbakht
behler	caroline	caroline behler	caroline behler
behrens	robert	robert j. behrens	robert j behrens
beitler	jonathan	jonathan j. beitler	jonathan j beitler
beitler		jonathan beitler	jonathan beitler
belani	chandra	chandra p belani	chandra p belani
belani		chandra belani	chandra belani
bell	edward	edward f. bell	edward f bell
bell	karen	karen bell	karen bell
belle	steven	steven belle	steven belle
belle		steven h. belle	steven h belle
bellon	jennifer	jennifer r bellon	jennifer r bellon
bellon		jennifer bellon	jennifer bellon
belsito	donald	donald v. belsito	donald v belsito
bendell	johanna	johanna bendell	johanna bendell
bendell		johanna c bendell	johanna c bendell
benedict	ralph	ralph benedict	ralph benedict
benedict		ralph hb benedict	ralph hb benedict
benjamin	daniel	daniel k benjamin	daniel k benjamin
benjamin		daniel benjamin	daniel benjamin
bennett	jason	jason w bennett	jason w bennett
bennett		jason bennett	jason bennett
bensinger	william	william i. bensinger	william i bensinger
bensinger		william bensinger	william bensinger
benson	al	al benson	al benson
benson		al b. benson	al b benson
benson	constance	constance a benson	constance a benson
benson		constance benson	constance benson
bepler	gerold	gerold bepler	gerold bepler
bercz	peter	peter a bercz	peter a bercz
bercz		peter bercz	peter bercz
berdeja	jesus	jesus berdeja	jesus berdeja
berdeja		jesus g. berdeja	jesus g berdeja
berek	jonathan	jonathan berek	jonathan berek
berek		jonathan s berek	jonathan s berek
berenson	james	james r. berenson	james r berenson
berenson		james berenson	james berenson
berg	daniel	daniel j. berg	daniel j berg
berg		daniel berg	daniel berg
berg	jolene	jolene k berg	jolene k berg
berg		jolene berg	jolene berg
berg	katherine	katherine berg	katherine berg
berg		katherine m berg	katherine m berg
berg	saul	saul r berg	saul r berg
bergenstal	richard	richard bergenstal	richard bergenstal
bergenstal		richard m bergenstal	richard m bergenstal
berger	adam	adam c. berger	adam c berger
berger		adam berger	adam berger
bergese	sergio	sergio d bergese	sergio d bergese
bergese		sergio bergese	sergio bergese
bergsagel	peter	peter bergsagel	peter bergsagel
bergsagel		peter l. bergsagel	peter l bergsagel
bergsland	emily	emily k. bergsland	emily k bergsland
bergsland		emily bergsland	emily bergsland
berk	john	john l berk	john l berk
berk	lawrence	lawrence b. berk	lawrence b berk
berk		lawrence berk	lawrence berk
berkman	neville	neville berkman	neville berkman
berlin	jordan	jordan berlin	jordan berlin
berlin		jordan d. berlin	jordan d berlin
berman	brian	brian berman	brian berman
berman		brian m. berman	brian m berman
bernard	gordon	gordon bernard	gordon bernard
bernard		gordon r bernard	gordon r bernard
bernstein	david	david i bernstein	david i bernstein
bernstein		david bernstein	david bernstein
bernstein	elana	elana j. bernstein	elana j bernstein
bernstein		elana bernstein	elana bernstein
bernstein	jonathan	jonathan a bernstein	jonathan a bernstein
bernstein		jonathan bernstein	jonathan bernstein
bernstein	steven	steven h. bernstein	steven h bernstein
bernstein		steven bernstein	steven bernstein
bernstein		steven l bernstein	steven l bernstein
berry-kravis	elizabeth	elizabeth berry-kravis	elizabeth berry-kravis
berry-kravis		elizabeth m berry-kravis	elizabeth m berry-kravis
beumer	jan	jan h beumer	jan h beumer
bharucha	adil	adil e bharucha	adil e bharucha
bharucha		adil bharucha	adil bharucha
bhatia	sudershan	sudershan k. bhatia	sudershan k bhatia
bhatt	deepak	deepak l bhatt	deepak l bhatt
bhatt		deepak bhatt	deepak bhatt
biagi	james	james j. biagi	james j biagi
biagi		james biagi	james biagi
bieberdorf	frederick	frederick a. bieberdorf	frederick a bieberdorf
bierman	philip	philip j. bierman	philip j bierman
biglan	kevin	kevin m biglan	kevin m biglan
biglan		kevin biglan	kevin biglan
biller	beverly	beverly mk biller	beverly mk biller
biller		beverly biller	beverly biller
bisognano	john	john d. bisognano	john d bisognano
bissler	john	john j. bissler	john j bissler
bissler		john bissler	john bissler
bivalacqua	trinity	trinity j. bivalacqua	trinity j bivalacqua
bivalacqua		trinity bivalacqua	trinity bivalacqua
black	dennis	dennis m black	dennis m black
black		dennis d black	dennis d black
black	donald	donald w black	donald w black
black		donald black	donald black
blackstock	arthur	arthur william blackstock	arthur william blackstock
blackstock		arthur blackstock	arthur blackstock
blackwell	kimberly	kimberly blackwell	kimberly blackwell
blackwell		kimberly l. blackwell	kimberly l blackwell
blakeley	jaishri	jaishri o. blakeley	jaishri o blakeley
blakeley		jaishri blakeley	jaishri blakeley
blakely	johnetta	johnetta l blakely	johnetta l blakely
blakely		johnetta blakely	johnetta blakely
blaney	susan	susan m. blaney	susan m blaney
blaney		susan blaney	susan blaney
blank	stephanie	stephanie v blank	stephanie v blank
blank		stephanie blank	stephanie blank
blank	stephen	stephen c blank	stephen c blank
blanke	charles	charles blanke	charles blanke
blanke		charles d. blanke	charles d blanke
blaszkowsky	lawrence	lawrence blaszkowsky	lawrence blaszkowsky
blaszkowsky		lawrence s. blaszkowsky	lawrence s blaszkowsky
blight	andrew	andrew blight	andrew blight
blight		andrew r. blight	andrew r blight
blinder	kevin	kevin j blinder	kevin j blinder
bloch	michael	michael h. bloch	michael h bloch
block	caroline	caroline block	caroline block
block		caroline c. block	caroline c block
block	geoffrey	geoffrey block	geoffrey block
block		geoffrey a block	geoffrey a block
block	robert	robert c block	robert c block
block		robert block	robert block
bloom	barry	barry t bloom	barry t bloom
bloom		barry bloom	barry bloom
bluestone	jeffrey	jeffrey bluestone	jeffrey bluestone
bluestone		jeffrey a bluestone	jeffrey a bluestone
blum	joanne	joanne l blum	joanne l blum
blum	kristie	kristie blum	kristie blum
blum		kristie a. blum	kristie a blum
blum	william	william blum	william blum
blum		william g. blum	william g blum
blume-peytavi	ulrike	ulrike blume-peytavi	ulrike blume-peytavi
blumer	jeffrey	jeffrey l blumer	jeffrey l blumer
blumer		jeffrey blumer	jeffrey blumer
boeve	bradley	bradley f boeve	bradley f boeve
boeve		bradley boeve	bradley boeve
bogart	jeffrey	jeffrey a. bogart	jeffrey a bogart
bogart		jeffrey bogart	jeffrey bogart
bogenschutz	michael	michael p bogenschutz	michael p bogenschutz
bogenschutz		michael bogenschutz	michael bogenschutz
boklan	jessica	jessica boklan	jessica boklan
bollard	catherine	catherine m bollard	catherine m bollard
bollard		catherine bollard	catherine bollard
bonanni	bernardo	bernardo bonanni	bernardo bonanni
bondarenko	igor	igor bondarenko	igor bondarenko
bondarenko		igor m bondarenko	igor m bondarenko
boniface	graeme	graeme boniface	graeme boniface
boniface		graeme r boniface	graeme r boniface
bono	johann	johann s de bono	johann s de bono
bono		johann de bono	johann de bono
boockvar	john	john boockvar	john boockvar
boockvar		john a boockvar	john a boockvar
borad	mitesh	mitesh borad	mitesh borad
borad		mitesh j borad	mitesh j borad
borchmann	peter	peter borchmann	peter borchmann
bortman	guillermo	guillermo bortman	guillermo bortman
bosch	marnix	marnix l. bosch	marnix l bosch
bosch		marnix bosch	marnix bosch
boss	anders	anders boss	anders boss
boss		anders h. boss	anders h boss
boster	aaron	aaron l boster	aaron l boster
boster		aaron boster	aaron boster
bouffet	eric	eric bouffet	eric bouffet
boughey	judy	judy boughey	judy boughey
boughey		judy c boughey	judy c boughey
boumber	yanis	yanis boumber	yanis boumber
bourge	robert	robert c bourge	robert c bourge
bourge		robert bourge	robert bourge
boushey	homer	homer a. boushey	homer a boushey
boushey		homer boushey	homer boushey
bowden	charles	charles l. bowden	charles l bowden
bowden		charles bowden	charles bowden
bowen	james	james d. bowen	james d bowen
bowen		james bowen	james bowen
bowers	daniel	daniel c bowers	daniel c bowers
bowers		daniel bowers	daniel bowers
bowlus	christopher	christopher l bowlus	christopher l bowlus
bowlus		christopher bowlus	christopher bowlus
boxer	adam	adam l. boxer	adam l boxer
boxer		adam boxer	adam boxer
boyer	david	david boyer	david boyer
boyer		david s boyer	david s boyer
boyer	leslie	leslie boyer	leslie boyer
boyer		leslie v. boyer	leslie v boyer
boyer	michael	michael boyer	michael boyer
boyer		michael joseph boyer	michael joseph boyer
brachman	david	david g. brachman	david g brachman
brachman		david brachman	david brachman
bradley	jeffrey	jeffrey bradley	jeffrey bradley
bradley		jeffrey d. bradley	jeffrey d bradley
bradley	kristin	kristin bradley	kristin bradley
bradley		kristin a. bradley	kristin a bradley
bradley	william	william h. bradley	william h bradley
brady	kathleen	kathleen t brady	kathleen t brady
brady		kathleen brady	kathleen brady
brahmer	julie	julie brahmer	julie brahmer
brahmer		julie r brahmer	julie r brahmer
brandt	fredric	fredric brandt	fredric brandt
brandt		fredric s. brandt	fredric s brandt
brandt	lawrence	lawrence j brandt	lawrence j brandt
brandt		lawrence brandt	lawrence brandt
brandwein	joseph	joseph brandwein	joseph brandwein
brantly	mark	mark l brantly	mark l brantly
brantly		mark brantly	mark brantly
braunschweig	ira	ira braunschweig	ira braunschweig
bremner	william	william j bremner	william j bremner
bremner		william bremner	william bremner
brennan	brian	brian p. brennan	brian p brennan
brenner	malcolm	malcolm k brenner	malcolm k brenner
brenner		malcolm brenner	malcolm brenner
bressler	neil	neil m. bressler	neil m bressler
bressler		neil bressler	neil bressler
briccetti	frederick	frederick m. briccetti	frederick m briccetti
briccetti		frederick briccetti	frederick briccetti
brimhall	darin	darin b. brimhall	darin b brimhall
brimhall		darin brimhall	darin brimhall
brinkmann	debra	debra brinkmann	debra brinkmann
brinkmann		debra h brinkmann	debra h brinkmann
britten	carolyn	carolyn d. britten	carolyn d britten
britten		carolyn britten	carolyn britten
brochstein	joel	joel brochstein	joel brochstein
brochstein		joel a brochstein	joel a brochstein
brose	marcia	marcia brose	marcia brose
brose		marcia s brose	marcia s brose
brouwer	kim	kim lr brouwer	kim lr brouwer
brouwer		kim brouwer	kim brouwer
brown	david	david m brown	david m brown
brown		david brown	david brown
brown		david j brown	david j brown
brown	gail	gail brown	gail brown
brown		gail l. brown	gail l brown
brown	jennifer	jennifer r brown	jennifer r brown
brown		jennifer brown	jennifer brown
brown	jubilee	jubilee brown	jubilee brown
brown	mark	mark s. brown	mark s brown
brown		mark brown	mark brown
brown	michael	michael d brown	michael d brown
brown		michael brown	michael brown
brown		michael e brown	michael e brown
brown		michael j. brown	michael j brown
brown	nancy	nancy j. brown	nancy j brown
brown	patrick	patrick a. brown	patrick a brown
brown		patrick brown	patrick brown
brown	peter	peter brown	peter brown
brown		peter de nully brown	peter de nully brown
brown	powel	powel brown	powel brown
brown		powel h. brown	powel h brown
brown	robert	robert brown	robert brown
brown		robert h brown	robert h brown
brown	ronald	ronald brown	ronald brown
brown		ronald t brown	ronald t brown
brown	ted	ted brown	ted brown
brown		ted r brown	ted r brown
bruce	justine	justine y bruce	justine y bruce
bruce		justine bruce	justine bruce
brum	jose	jose m brum	jose m brum
brum		jose brum	jose brum
brunvand	mark	mark w brunvand	mark w brunvand
brunvand		mark brunvand	mark brunvand
bseiso	ali	ali bseiso	ali bseiso
bseiso		ali w. bseiso	ali w bseiso
buadi	francis	francis buadi	francis buadi
buadi		francis k. buadi	francis k buadi
buatti	john	john m. buatti	john m buatti
buatti		john buatti	john buatti
bucci	frank	frank bucci	frank bucci
bucci		frank a bucci	frank a bucci
buchanan	robert	robert w buchanan	robert w buchanan
buchanan		robert buchanan	robert buchanan
buck	tondre	tondre t. buck	tondre t buck
buck		tondre buck	tondre buck
buckingham	bruce	bruce a buckingham	bruce a buckingham
bucko	alicia	alicia bucko	alicia bucko
bucko		alicia d bucko	alicia d bucko
buckstein	rena	rena buckstein	rena buckstein
buckstein		rena j buckstein	rena j buckstein
budde	lihua	lihua budde	lihua budde
budde		lihua elizabeth budde	lihua elizabeth budde
bui	lynne	lynne a. bui	lynne a bui
bui		lynne bui	lynne bui
bunin	nancy	nancy j bunin	nancy j bunin
bunin		nancy bunin	nancy bunin
burger	jan	jan a. burger	jan a burger
burger		jan burger	jan burger
burgess	melissa	melissa a. burgess	melissa a burgess
burgess		melissa burgess	melissa burgess
burgio	kathryn	kathryn l burgio	kathryn l burgio
burke	carol	carol burke	carol burke
burke		carol a. burke	carol a burke
burke	george	george w burke	george w burke
burke	james	james burke	james burke
burke		james r burke	james r burke
burke		james j. burke	james j burke
burke	michael	michael j. burke	michael j burke
burke		michael burke	michael burke
burke	william	william j. burke	william j burke
burke		william burke	william burke
burnett	arthur	arthur l. burnett	arthur l burnett
burnett		arthur burnett	arthur burnett
burnette	william	william b burnette	william b burnette
burnette		william burnette	william burnette
burns	linda	linda j. burns	linda j burns
burns		linda burns	linda burns
burns	tammy	tammy burns	tammy burns
burns		tammy l burns	tammy l burns
burns	ted	ted m burns	ted m burns
burns		ted burns	ted burns
burris	howard	howard a. burris	howard a burris
burris		howard burris	howard burris
burroughs	lauri	lauri burroughs	lauri burroughs
burroughs		lauri m. burroughs	lauri m burroughs
burstein	harold	harold burstein	harold burstein
burstein		harold j. burstein	harold j burstein
burt	randall	randall burt	randall burt
burt		randall w burt	randall w burt
burton	mary	mary jane burton	mary jane burton
burton		mary j burton	mary j burton
bushunow	peter	peter bushunow	peter bushunow
bushunow		peter w. bushunow	peter w bushunow
busse	william	william busse	william busse
busse		william w. busse	william w busse
busse		william b busse	william b busse
bussel	james	james b bussel	james b bussel
bussel		james bussel	james bussel
butowski	nicholas	nicholas butowski	nicholas butowski
butowski		nicholas a. butowski	nicholas a butowski
buyon	jill	jill p. buyon	jill p buyon
byrd	john	john c. byrd	john c byrd
byrd		john byrd	john byrd
byrne	barry	barry j byrne	barry j byrne
byrne		barry byrne	barry byrne
byun	timothy	timothy e. byun	timothy e byun
cabanillas	maria	maria e. cabanillas	maria e cabanillas
cady	roger	roger k cady	roger k cady
cady		roger cady	roger cady
caimi	paolo	paolo caimi	paolo caimi
caimi		paolo f. caimi	paolo f caimi
cairo	mitchell	mitchell s cairo	mitchell s cairo
cairo		mitchell cairo	mitchell cairo
calfa	carmen	carmen j. calfa	carmen j calfa
calhoun	david	david a calhoun	david a calhoun
calhoun		david calhoun	david calhoun
callanan	david	david callanan	david callanan
callanan		david g callanan	david g callanan
callander	natalie	natalie s. callander	natalie s callander
callander		natalie callander	natalie callander
callans	david	david j callans	david j callans
callans		david callans	david callans
callender	valerie	valerie callender	valerie callender
callender		valerie d callender	valerie d callender
camidge	david	david r camidge	david r camidge
camidge		david camidge	david camidge
camidge	ross	ross d camidge	ross d camidge
camidge		ross camidge	ross camidge
camilleri	michael	michael camilleri	michael camilleri
camilleri		michael l. camilleri	michael l camilleri
cammarata	sue	sue k. cammarata	sue k cammarata
cammarata		sue cammarata	sue cammarata
campbell	andrew	andrew campbell	andrew campbell
campbell		andrew l campbell	andrew l campbell
campbell	kathleen	kathleen cm campbell	kathleen cm campbell
campbell		kathleen campbell	kathleen campbell
campbell	thomas	thomas b campbell	thomas b campbell
campochiaro	peter	peter a campochiaro	peter a campochiaro
campochiaro		peter campochiaro	peter campochiaro
camporesi	enrico	enrico m camporesi	enrico m camporesi
camporesi		enrico camporesi	enrico camporesi
campos	michael	michael campos	michael campos
campos		michael a campos	michael a campos
campos	susana	susana campos	susana campos
campos		susana m. campos	susana m campos
canafax	daniel	daniel m canafax	daniel m canafax
canales	miguel	miguel albendea canales	miguel albendea canales
canales		miguel angel canales	miguel angel canales
canas	shannon	shannon m canas	shannon m canas
canas		shannon canas	shannon canas
cancelas-perez	jose	jose a cancelas-perez	jose a cancelas-perez
cancelas-perez		jose cancelas-perez	jose cancelas-perez
canfield	vikki	vikki a. canfield	vikki a canfield
canfield		vikki canfield	vikki canfield
capicchioni	john	john l capicchioni	john l capicchioni
capicchioni		john capicchioni	john capicchioni
cappola	anne	anne r. cappola	anne r cappola
cappola		anne cappola	anne cappola
caramelli	kim	kim caramelli	kim caramelli
caramelli		kim e caramelli	kim e caramelli
cardin	dana	dana cardin	dana cardin
cardin		dana b. cardin	dana b cardin
carducci	michael	michael a carducci	michael a carducci
carducci		michael carducci	michael carducci
carey	lisa	lisa a. carey	lisa a carey
carey		lisa carey	lisa carey
caritis	steve	steve caritis	steve caritis
caritis		steve n. caritis	steve n caritis
carlo	waldemar	waldemar a. carlo	waldemar a carlo
carlo		waldemar carlo	waldemar carlo
carlson	glenn	glenn carlson	glenn carlson
carlson		glenn f. carlson	glenn f carlson
carlson	james	james d carlson	james d carlson
carlson		james carlson	james carlson
carlson	marilyn	marilyn r. carlson	marilyn r carlson
carlsson	cynthia	cynthia m. carlsson	cynthia m carlsson
carlsson		cynthia carlsson	cynthia carlsson
carmody	ian	ian carmody	ian carmody
carney	robert	robert m. carney	robert m carney
carney		robert carney	robert carney
carroll	kathleen	kathleen m. carroll	kathleen m carroll
carter	corey	corey a. carter	corey a carter
carter		corey carter	corey carter
carter	john	john d. carter	john d carter
carthon	bradley	bradley carthon	bradley carthon
carthon		bradley c. carthon	bradley c carthon
carvajal	richard	richard carvajal	richard carvajal
carvajal		richard d. carvajal	richard d carvajal
casale	thomas	thomas b casale	thomas b casale
casey	brian	brian casey	brian casey
casey		brian m casey	brian m casey
cashen	amanda	amanda cashen	amanda cashen
cashen		amanda f. cashen	amanda f cashen
castro-malaspina	hugo	hugo r. castro-malaspina	hugo r castro-malaspina
castro-malaspina		hugo castro-malaspina	hugo castro-malaspina
catenacci	daniel	daniel catenacci	daniel catenacci
catenacci		daniel v. catenacci	daniel v catenacci
cavallone	laura	laura cavallone	laura cavallone
cavallone		laura f cavallone	laura f cavallone
caywood	emi	emi h. caywood	emi h caywood
caywood		emi caywood	emi caywood
cedars	marcelle	marcelle i cedars	marcelle i cedars
cedars		marcelle cedars	marcelle cedars
celli	bartolome	bartolome r celli	bartolome r celli
chaft	jamie	jamie chaft	jamie chaft
chaft		jamie e. chaft	jamie e chaft
chaisson	richard	richard e. chaisson	richard e chaisson
chakravarthy	anuradha	anuradha b. chakravarthy	anuradha b chakravarthy
chakravarthy		anuradha chakravarthy	anuradha chakravarthy
chakravarty	eliza	eliza chakravarty	eliza chakravarty
chakravarty		eliza farmer chakravarty	eliza farmer chakravarty
chalasani	naga	naga p. chalasani	naga p chalasani
chalasani		naga chalasani	naga chalasani
chalasani	pavani	pavani chalasani	pavani chalasani
chambers	mara	mara chambers	mara chambers
chambers		mara d. chambers	mara d chambers
chambers	setsuko	setsuko k. chambers	setsuko k chambers
chambers		setsuko chambers	setsuko chambers
chan	annie	annie w chan	annie w chan
chan		annie chan	annie chan
chan	anthony	anthony chan	anthony chan
chan		anthony t. chan	anthony t chan
chan	jean	jean chan	jean chan
chan		jean l. chan	jean l chan
chan	jennifer	jennifer chan	jennifer chan
chan		jennifer ang chan	jennifer ang chan
chan		jennifer a. chan	jennifer a chan
chan	john	john chan	john chan
chan		john k. chan	john k chan
chan	michael	michael chan	michael chan
chan		michael d. chan	michael d chan
chanan-khan	asher	asher alban akmal chanan-khan	asher alban akmal chanan-khan
chanan-khan		asher chanan-khan	asher chanan-khan
chanan-khan		asher a. chanan-khan	asher a chanan-khan
chandraker	anil	anil chandraker	anil chandraker
chandraker		anil k chandraker	anil k chandraker
chang	alice	alice chang	alice chang
chang		alice y chang	alice y chang
chang	andrew	andrew chang	andrew chang
chang		andrew k chang	andrew k chang
chang	eugenia	eugenia chang	eugenia chang
chang	jenny	jenny chang	jenny chang
chang		jenny c chang	jenny c chang
chang		jenny cn chang	jenny cn chang
chang	susan	susan m. chang	susan m chang
chang		susan chang	susan chang
chang		susan s chang	susan s chang
chapman	julia	julia chapman	julia chapman
chapman		julia a. chapman	julia a chapman
chapman	kenneth	kenneth r. chapman	kenneth r chapman
chapman		kenneth chapman	kenneth chapman
chapman	paul	paul chapman	paul chapman
chapman		paul b. chapman	paul b chapman
charles	william	william j. charles	william j charles
charles		william charles	william charles
charney	dennis	dennis s charney	dennis s charney
charney		dennis charney	dennis charney
chaudhary	uzair	uzair b. chaudhary	uzair b chaudhary
chaves	jorge	jorge chaves	jorge chaves
chaves		jorge m. chaves	jorge m chaves
chawla	lakhmir	lakhmir s chawla	lakhmir s chawla
chawla		lakhmir chawla	lakhmir chawla
chawla	sant	sant chawla	sant chawla
chawla		sant p. chawla	sant p chawla
chay	christopher	christopher h. chay	christopher h chay
cheang	kai	kai i cheang	kai i cheang
cheang		kai cheang	kai cheang
chen	alice	alice p chen	alice p chen
chen		alice chen	alice chen
chen	allen	allen chen	allen chen
chen		allen m. chen	allen m chen
chen		allen r. chen	allen r chen
chen	beatrice	beatrice a chen	beatrice a chen
chen		chien-shing chen	chien-shing chen
chen	delphine	delphine l chen	delphine l chen
chen		delphine chen	delphine chen
chen	eric	eric chen	eric chen
chen		eric x. chen	eric x chen
chen		eric y. chen	eric y chen
chen	hongbin	hongbin chen	hongbin chen
chen	horng	horng h. chen	horng h chen
chen		horng chen	horng chen
chen	hubert	hubert chen	hubert chen
chen		hubert c chen	hubert c chen
chen	robert	robert chen	robert chen
chen		robert w. chen	robert w chen
chen		xueyu chen	xueyu chen
chen	yi-bin	yi-bin a chen	yi-bin a chen
chen		yi-bin chen	yi-bin chen
chen	yuhchyau	yuhchyau chen	yuhchyau chen
cheng	haiying	haiying cheng	haiying cheng
cherniack	reuben	reuben m cherniack	reuben m cherniack
cherry	mohamad	mohamad cherry	mohamad cherry
cherry		mohamad a. cherry	mohamad a cherry
chesney	jason	jason chesney	jason chesney
chesney		jason a chesney	jason a chesney
cheson	bruce	bruce d cheson	bruce d cheson
cheson		bruce cheson	bruce cheson
chew	emily	emily y chew	emily y chew
chew		emily chew	emily chew
chew	helen	helen k. chew	helen k chew
chew		helen chew	helen chew
chez	michael	michael g chez	michael g chez
chez		michael chez	michael chez
chi	kim	kim chi	kim chi
chi		kim n chi	kim n chi
chiao	judy	judy h chiao	judy h chiao
childs	richard	richard w childs	richard w childs
childs		richard childs	richard childs
chilkoti	dr	dr deepak c chilkoti	dr deepak c chilkoti
chintagumpala	murali	murali chintagumpala	murali chintagumpala
chintagumpala		murali m. chintagumpala	murali m chintagumpala
chiorean	elena	elena g chiorean	elena g chiorean
chiorean		elena gabriela chiorean	elena gabriela chiorean
chirenje	zvavahera	zvavahera michael chirenje	zvavahera michael chirenje
chirenje		zvavahera m. chirenje	zvavahera m chirenje
chmura	steven	steven j. chmura	steven j chmura
chmura		steven chmura	steven chmura
cho	steve	steve cho	steve cho
cho		steve y. cho	steve y cho
chochinov	ronald	ronald h. chochinov	ronald h chochinov
chochinov		ronald chochinov	ronald chochinov
choi	brian	brian choi	brian choi
choi	clara	clara choi	clara choi
choi	minsig	minsig choi	minsig choi
choi	sung	sung choi	sung choi
choi		sung won choi	sung won choi
choquet	sylvain	sylvain choquet	sylvain choquet
choueiri	toni	toni choueiri	toni choueiri
choueiri		toni k choueiri	toni k choueiri
chow	warren	warren chow	warren chow
chow		warren a. chow	warren a chow
chowdhary	sajeel	sajeel a. chowdhary	sajeel a chowdhary
chowdhary		sajeel chowdhary	sajeel chowdhary
christensen	steven	steven e christensen	steven e christensen
christensen		steven christensen	steven christensen
christie	jennifer	jennifer a christie	jennifer a christie
christie		jennifer christie	jennifer christie
christman	gregory	gregory m christman	gregory m christman
christman		gregory christman	gregory christman
chu	christina	christina s chu	christina s chu
chu		christina chu	christina chu
chu	dr	dr larry fu-nien chu	dr larry fu-nien chu
chung	eugene	eugene s chung	eugene s chung
chung		eugene i. chung	eugene i chung
chung	lorinda	lorinda s chung	lorinda s chung
chung		lorinda chung	lorinda chung
chung	raymond	raymond t chung	raymond t chung
chung		raymond chung	raymond chung
chung	vincent	vincent chung	vincent chung
chuy	jennifer	jennifer chuy	jennifer chuy
chuy		jennifer w. chuy	jennifer w chuy
ciceri	fabio	fabio ciceri	fabio ciceri
cinciripini	paul	paul cinciripini	paul cinciripini
cinciripini		paul m cinciripini	paul m cinciripini
ciulla	thomas	thomas a. ciulla	thomas a ciulla
ciulla		thomas ciulla	thomas ciulla
clack	glen	glen clack	glen clack
clark	joseph	joseph clark	joseph clark
clark		joseph i. clark	joseph i clark
clark	william	william l. clark	william l clark
clark		william r clark	william r clark
clauw	daniel	daniel clauw	daniel clauw
clauw		daniel j. clauw	daniel j clauw
clavell	luis	luis a. clavell	luis a clavell
claxton	david	david f claxton	david f claxton
claxton		david claxton	david claxton
cleary	james	james cleary	james cleary
cleary		james f cleary	james f cleary
clifford	david	david b. clifford	david b clifford
clifford		david clifford	david clifford
cloughesy	timothy	timothy f. cloughesy	timothy f cloughesy
cloyd	james	james c cloyd	james c cloyd
cloyd		james cloyd	james cloyd
clump	david	david a. clump	david a clump
coates	allan	allan g coates	allan g coates
coates		allan coates	allan coates
coates	thomas	thomas coates	thomas coates
coates		thomas d. coates	thomas d coates
coffey	christopher	christopher s. coffey	christopher s coffey
coffey		christopher coffey	christopher coffey
coffin	phillip	phillip o coffin	phillip o coffin
coffin		phillip coffin	phillip coffin
cohen	adam	adam d cohen	adam d cohen
cohen		adam cohen	adam cohen
cohen	bruce	bruce cohen	bruce cohen
cohen		bruce h. cohen	bruce h cohen
cohen	craig	craig cohen	craig cohen
cohen		craig r cohen	craig r cohen
cohen	daniel	daniel e cohen	daniel e cohen
cohen		daniel cohen	daniel cohen
cohen	eric	eric cohen	eric cohen
cohen		eric phin cohen	eric phin cohen
cohen	ezra	ezra cohen	ezra cohen
cohen		ezra w cohen	ezra w cohen
cohen		ezra ew cohen	ezra ew cohen
cohen	joel	joel l cohen	joel l cohen
cohen		joel cohen	joel cohen
cohen	kenneth	kenneth c cohen	kenneth c cohen
cohen		kenneth j. cohen	kenneth j cohen
cohen	roger	roger cohen	roger cohen
cohen		roger b cohen	roger b cohen
cohen	seth	seth cohen	seth cohen
cohen		seth d. cohen	seth d cohen
cohen	stanley	stanley cohen	stanley cohen
cohen		stanley a. cohen	stanley a cohen
cohen	steven	steven cohen	steven cohen
cohen		steven p cohen	steven p cohen
cohen		steven j. cohen	steven j cohen
cohn	allen	allen cohn	allen cohn
cohn		allen lee cohn	allen lee cohn
cohn	susan	susan e cohn	susan e cohn
cohn		susan l. cohn	susan l cohn
colca	jerry	jerry r colca	jerry r colca
colca		jerry colca	jerry colca
cole	brian	brian j cole	brian j cole
cole		brian cole	brian cole
cole	john	john t. cole	john t cole
cole		john cole	john cole
cole	kristina	kristina cole	kristina cole
cole		kristina a. cole	kristina a cole
cole	peter	peter cole	peter cole
cole		peter d. cole	peter d cole
coleman	morton	morton coleman	morton coleman
coleman	robert	robert coleman	robert coleman
coleman		robert l. coleman	robert l coleman
colevas	alexander	alexander colevas	alexander colevas
colevas		alexander d. colevas	alexander d colevas
colfax	grant	grant colfax	grant colfax
colfax		grant n colfax	grant n colfax
collier	ann	ann c collier	ann c collier
colman	howard	howard colman	howard colman
comenzo	raymond	raymond l. comenzo	raymond l comenzo
comenzo		raymond comenzo	raymond comenzo
comer	grant	grant m comer	grant m comer
comer		grant comer	grant comer
comer	sandra	sandra d comer	sandra d comer
comer		sandra comer	sandra comer
compton	peggy	peggy compton	peggy compton
compton		peggy a compton	peggy a compton
comstock	timothy	timothy comstock	timothy comstock
comstock		timothy l comstock	timothy l comstock
conlin	alison	alison k. conlin	alison k conlin
conlin		alison conlin	alison conlin
conner	edward	edward conner	edward conner
conner		edward r. conner	edward r conner
connolly	roisin	roisin connolly	roisin connolly
connolly		roisin m. connolly	roisin m connolly
connolly	sandra	sandra connolly	sandra connolly
connolly		sandra m connolly	sandra m connolly
conrad	carol	carol k. conrad	carol k conrad
conrad		carol conrad	carol conrad
conrad	charles	charles a. conrad	charles a conrad
conrad		charles conrad	charles conrad
cook	ian	ian a cook	ian a cook
cook		ian cook	ian cook
cooney	damon	damon s cooney	damon s cooney
cooney		damon cooney	damon cooney
cooney	matthew	matthew m. cooney	matthew m cooney
cooney		matthew cooney	matthew cooney
cooper	brenda	brenda cooper	brenda cooper
cooper		brenda w. cooper	brenda w cooper
cooper		brenda wimpfheimer cooper	brenda wimpfheimer cooper
cooper	matthew	matthew cooper	matthew cooper
cooper	robert	robert i. cooper	robert i cooper
cooper		robert cooper	robert cooper
cooper		robert m. cooper	robert m cooper
cooper-dehoff	rhonda	rhonda m. cooper-dehoff	rhonda m cooper-dehoff
copa	alan	alan k copa	alan k copa
copa		alan copa	alan copa
copeland	larry	larry copeland	larry copeland
copeland		larry j. copeland	larry j copeland
copur	mehmet	mehmet s. copur	mehmet s copur
copur		mehmet copur	mehmet copur
corboy	john	john corboy	john corboy
corboy		john r corboy	john r corboy
corman	john	john m corman	john m corman
corman		john corman	john corman
cornelius	albert	albert s cornelius	albert s cornelius
cornelius		albert cornelius	albert cornelius
correll	christoph	christoph correll	christoph correll
correll		christoph u correll	christoph u correll
cortes	jorge	jorge cortes	jorge cortes
cortes		jorge e. cortes	jorge e cortes
costa	alberto	alberto costa	alberto costa
costa		alberto c costa	alberto c costa
costello	brian	brian costello	brian costello
costello		brian a. costello	brian a costello
costello	caitlin	caitlin costello	caitlin costello
couriel	daniel	daniel m couriel	daniel m couriel
couriel		daniel couriel	daniel couriel
coutre	steven	steven e. coutre	steven e coutre
cox	charles	charles e cox	charles e cox
cox		charles s cox	charles s cox
cox	kenneth	kenneth cox	kenneth cox
cox		kenneth l cox	kenneth l cox
craft	suzanne	suzanne craft	suzanne craft
cramer	steven	steven c. cramer	steven c cramer
crandall	jill	jill crandall	jill crandall
crane	christopher	christopher h. crane	christopher h crane
crane		christopher crane	christopher crane
creager	mark	mark creager	mark creager
creager		mark a creager	mark a creager
creasy	george	george w creasy	george w creasy
creinin	mitchell	mitchell d creinin	mitchell d creinin
creinin		mitchell creinin	mitchell creinin
crew	katherine	katherine d crew	katherine d crew
crew		katherine crew	katherine crew
criner	gerard	gerard criner	gerard criner
criner		gerard j criner	gerard j criner
crittenden	marka	marka crittenden	marka crittenden
crittenden		marka r crittenden	marka r crittenden
cryer	byron	byron cryer	byron cryer
cryer		byron l cryer	byron l cryer
csaky	karl	karl g. csaky	karl g csaky
csaky		karl csaky	karl csaky
csernansky	john	john g csernansky	john g csernansky
csernansky		john csernansky	john csernansky
cudkowicz	merit	merit cudkowicz	merit cudkowicz
cudkowicz		merit e. cudkowicz	merit e cudkowicz
cullen	joseph	joseph j cullen	joseph j cullen
cummings	james	james f. cummings	james f cummings
cummings		james cummings	james cummings
cunningham	glenn	glenn cunningham	glenn cunningham
cunningham		glenn r cunningham	glenn r cunningham
currier	judith	judith currier	judith currier
currier		judith s. currier	judith s currier
currier		judith silverstein currier	judith silverstein currier
curt	gregory	gregory a curt	gregory a curt
curt		gregory curt	gregory curt
curti	brendan	brendan d curti	brendan d curti
curti		brendan curti	brendan curti
curtis	craig	craig t. curtis	craig t curtis
curtis		craig curtis	craig curtis
curtis	jeffrey	jeffrey curtis	jeffrey curtis
curtis		jeffrey r curtis	jeffrey r curtis
cutler	andrew	andrew . j cutler	andrew j cutler
cutler		andrew j. cutler	andrew j cutler
cutler		andrew cutler	andrew cutler
cuttino	laurie	laurie w. cuttino	laurie w cuttino
cuttino		laurie cuttino	laurie cuttino
czerlanis	cheryl	cheryl m. czerlanis	cheryl m czerlanis
czerlanis		cheryl czerlanis	cheryl czerlanis
czerniecki	brian	brian czerniecki	brian czerniecki
czerniecki		brian j. czerniecki	brian j czerniecki
czuczman	myron	myron s. czuczman	myron s czuczman
czuczman		myron czuczman	myron czuczman
d'angio	carl	carl t d'angio	carl t d'angio
d'astoli	patricia	patricia d'astoli	patricia d'astoli
d'astoli		patricia m d'astoli	patricia m d'astoli
d'souza	deepak	deepak d'souza	deepak d'souza
d'souza		deepak c d'souza	deepak c d'souza
dahlberg	ann	ann dahlberg	ann dahlberg
daifotis	anastasia	anastasia g daifotis	anastasia g daifotis
daifotis		anastasia daifotis	anastasia daifotis
dakhil	shaker	shaker r. dakhil	shaker r dakhil
dakhil		shaker dakhil	shaker dakhil
danciu	oana	oana c. danciu	oana c danciu
dang	chau	chau dang	chau dang
dang		chau t. dang	chau t dang
daniel	shanthini	shanthini daniel	shanthini daniel
daniel		shanthini a. daniel	shanthini a daniel
daniels	gregory	gregory a. daniels	gregory a daniels
daniels		gregory daniels	gregory daniels
daniels	stephen	stephen e daniels	stephen e daniels
daniels		stephen daniels	stephen daniels
danila	daniel	daniel c. danila	daniel c danila
danila		daniel danila	daniel danila
darnell	robert	robert b darnell	robert b darnell
darnell		robert darnell	robert darnell
darouiche	rabih	rabih o. darouiche	rabih o darouiche
dasenbrook	elliott	elliott c dasenbrook	elliott c dasenbrook
dasenbrook		elliott dasenbrook	elliott dasenbrook
dauber	ira	ira dauber	ira dauber
daud	adil	adil daud	adil daud
daud		adil i. daud	adil i daud
davey	richard	richard t davey	richard t davey
davey		richard davey	richard davey
davids	matthew	matthew davids	matthew davids
davids		matthew s. davids	matthew s davids
davidson	mayer	mayer davidson	mayer davidson
davidson		mayer b davidson	mayer b davidson
davidson	michael	michael davidson	michael davidson
davidson		michael h davidson	michael h davidson
davidson		michael d davidson	michael d davidson
davies	michael	michael davies	michael davies
davies		michael a. davies	michael a davies
davies	stella	stella m. davies	stella m davies
davies		stella davies	stella davies
davis	carla	carla m davis	carla m davis
davis	john	john c. davis	john c davis
davis		john davis	john davis
davis		john a. davis	john a davis
davis	lori	lori l davis	lori l davis
davis		lori davis	lori davis
davis	matthew	matthew w davis	matthew w davis
davis		matthew davis	matthew davis
davis	steven	steven a davis	steven a davis
davis		steven davis	steven davis
davis	thomas	thomas davis	thomas davis
davis		thomas h. davis	thomas h davis
davy	kevin	kevin p. davy	kevin p davy
dawes	kenneth	kenneth dawes	kenneth dawes
dawes		kenneth w. dawes	kenneth w dawes
dawson	laura	laura dawson	laura dawson
dawson		laura a. dawson	laura a dawson
dawson	nancy	nancy a dawson	nancy a dawson
dawson		nancy dawson	nancy dawson
dayan	peter	peter dayan	peter dayan
dayan		peter s dayan	peter s dayan
dayan	steven	steven h dayan	steven h dayan
dayan		steven dayan	steven dayan
dean	james	james dean	james dean
dean		james p dean	james p dean
deangelo	daniel	daniel deangelo	daniel deangelo
deangelo		daniel j deangelo	daniel j deangelo
deans	lynne	lynne m deans	lynne m deans
debaun	michael	michael r. debaun	michael r debaun
debono	johann	johann debono	johann debono
debono		johann s debono	johann s debono
deconti	ronald	ronald c. deconti	ronald c deconti
deconti		ronald deconti	ronald deconti
deeken	john	john deeken	john deeken
deeken		john f deeken	john f deeken
deeks	steven	steven g deeks	steven g deeks
deeks		steven deeks	steven deeks
dees	elizabeth	elizabeth c. dees	elizabeth c dees
defronzo	ralph	ralph a defronzo	ralph a defronzo
defronzo		ralph defronzo	ralph defronzo
degar	barbara	barbara degar	barbara degar
degar		barbara a degar	barbara a degar
deininger	michael	michael deininger	michael deininger
deininger		michael w. deininger	michael w deininger
deitcher	steven	steven r deitcher	steven r deitcher
deitcher		steven deitcher	steven deitcher
delbello	melissa	melissa delbello	melissa delbello
delbello		melissa p delbello	melissa p delbello
delgado	john	john p. delgado	john p delgado
deliyannides	deborah	deborah deliyannides	deborah deliyannides
deliyannides		deborah a deliyannides	deborah a deliyannides
delobel	pierre	pierre delobel	pierre delobel
delpassand	ebrahim	ebrahim delpassand	ebrahim delpassand
delpassand		ebrahim s delpassand	ebrahim s delpassand
demeter	judit	judit demeter	judit demeter
demetri	george	george d. demetri	george d demetri
demetri		george demetri	george demetri
demicco	michael	michael p. demicco	michael p demicco
demicco		michael demicco	michael demicco
demichele	angela	angela demichele	angela demichele
demichele		angela m demichele	angela m demichele
demmy	todd	todd l. demmy	todd l demmy
demmy		todd demmy	todd demmy
denning	jill	jill denning	jill denning
denning		jill m. denning	jill m denning
denoia	emanuel	emanuel p denoia	emanuel p denoia
denoia		emanuel denoia	emanuel denoia
desai	dhaval	dhaval desai	dhaval desai
desai		dhaval a desai	dhaval a desai
desantes	kenneth	kenneth b. desantes	kenneth b desantes
desantes		kenneth desantes	kenneth desantes
deschamps	benoit	benoit deschamps	benoit deschamps
deschamps		benoit j deschamps	benoit j deschamps
deshpande	hari	hari deshpande	hari deshpande
deshpande		hari a deshpande	hari a deshpande
desouza	christopher	christopher a desouza	christopher a desouza
desouza		christopher desouza	christopher desouza
deveras	ruby	ruby anne e. deveras	ruby anne e deveras
deveras		ruby anne deveras	ruby anne deveras
devine	steven	steven m. devine	steven m devine
devine		steven devine	steven devine
dhar	patricia	patricia j dhar	patricia j dhar
dhar		patricia dhar	patricia dhar
dhodapkar	madhav	madhav v. dhodapkar	madhav v dhodapkar
dhodapkar		madhav dhodapkar	madhav dhodapkar
diacon	andreas	andreas diacon	andreas diacon
diacon		andreas h diacon	andreas h diacon
diaz	elizabeth	elizabeth diaz	elizabeth diaz
diaz		elizabeth g diaz	elizabeth g diaz
diaz-arrastia	ramon	ramon r. diaz-arrastia	ramon r diaz-arrastia
diaz-arrastia		ramon diaz-arrastia	ramon diaz-arrastia
dibella	edward	edward vr dibella	edward vr dibella
dibella		edward dibella	edward dibella
dichter	gabriel	gabriel s dichter	gabriel s dichter
dichter		gabriel dichter	gabriel dichter
dicker	adam	adam p. dicker	adam p dicker
dicker		adam dicker	adam dicker
diefenbach	catherine	catherine diefenbach	catherine diefenbach
diefenbach		catherine s. diefenbach	catherine s diefenbach
diemert	david	david diemert	david diemert
diemert		david j diemert	david j diemert
dillman	robert	robert o. dillman	robert o dillman
dillon	patrick	patrick dillon	patrick dillon
dillon		patrick m dillon	patrick m dillon
dimango	emily	emily dimango	emily dimango
dimango		emily a. dimango	emily a dimango
dinney	colin	colin p. dinney	colin p dinney
dinney		colin dinney	colin dinney
dipaola	robert	robert dipaola	robert dipaola
dipaola		robert s. dipaola	robert s dipaola
dipersio	john	john dipersio	john dipersio
dipersio		john f dipersio	john f dipersio
diringer	michael	michael diringer	michael diringer
diringer		michael n diringer	michael n diringer
disilvestro	paul	paul disilvestro	paul disilvestro
disilvestro		paul a disilvestro	paul a disilvestro
divgi	chaitanya	chaitanya divgi	chaitanya divgi
divgi		chaitanya r divgi	chaitanya r divgi
dixon	anne	anne e. dixon	anne e dixon
dixon		anne dixon	anne dixon
dizerega	gere	gere s dizerega	gere s dizerega
dizerega		gere dizerega	gere dizerega
dizon	don	don dizon	don dizon
dizon		don s dizon	don s dizon
do	diana	diana do	diana do
do		diana v. do	diana v do
dodick	david	david dodick	david dodick
dodick		david w. dodick	david w dodick
doherty	james	james p. doherty	james p doherty
dome	jeffrey	jeffrey s. dome	jeffrey s dome
dome		jeffrey dome	jeffrey dome
donaldson	scott	scott h donaldson	scott h donaldson
donaldson		scott donaldson	scott donaldson
donikyan	mardik	mardik donikyan	mardik donikyan
donnenfeld	eric	eric donnenfeld	eric donnenfeld
donnenfeld		eric d donnenfeld	eric d donnenfeld
donnino	michael	michael w donnino	michael w donnino
donnino		michael donnino	michael donnino
dooley	kelly	kelly dooley	kelly dooley
dooley		kelly e. dooley	kelly e dooley
dooley	william	william c. dooley	william c dooley
dopp	john	john dopp	john dopp
dopp		john m dopp	john m dopp
dorff	tanya	tanya b. dorff	tanya b dorff
dorff		tanya dorff	tanya dorff
dorigo	oliver	oliver dorigo	oliver dorigo
dorman	susan	susan dorman	susan dorman
dorman		susan e dorman	susan e dorman
dosik	jonathan	jonathan s dosik	jonathan s dosik
dosik		jonathan dosik	jonathan dosik
dowdy	sean	sean c dowdy	sean c dowdy
dowell	jonathan	jonathan dowell	jonathan dowell
dowell		jonathan e dowell	jonathan e dowell
downey	laurence	laurence downey	laurence downey
downey		laurence j downey	laurence j downey
downs	tracy	tracy downs	tracy downs
downs		tracy m. downs	tracy m downs
drabick	joseph	joseph j drabick	joseph j drabick
drabick		joseph drabick	joseph drabick
drabkin	harry	harry drabkin	harry drabkin
drabkin		harry a. drabkin	harry a drabkin
draelos	zoe	zoe d draelos	zoe d draelos
draelos		zoe draelos	zoe draelos
dragnev	konstantin	konstantin dragnev	konstantin dragnev
dragnev		konstantin h. dragnev	konstantin h dragnev
dragovich	tomislav	tomislav dragovich	tomislav dragovich
drake	wonder	wonder p drake	wonder p drake
drake		wonder drake	wonder drake
dreosti	lydia	lydia dreosti	lydia dreosti
dreosti		lydia m. dreosti	lydia m dreosti
drisko	jeanne	jeanne drisko	jeanne drisko
drisko		jeanne a drisko	jeanne a drisko
driver	vickie	vickie r driver	vickie r driver
driver		vickie driver	vickie driver
drobyski	william	william r drobyski	william r drobyski
drobyski		william drobyski	william drobyski
dromer	claire	claire dromer	claire dromer
drover	david	david r. drover	david r drover
dubinett	steven	steven dubinett	steven dubinett
dubinett		steven m. dubinett	steven m dubinett
dubois	steven	steven dubois	steven dubois
dubois		steven g dubois	steven g dubois
dudek	arkadiusz	arkadiusz z. dudek	arkadiusz z dudek
dudek		arkadiusz dudek	arkadiusz dudek
duffy	austin	austin g duffy	austin g duffy
duffy		austin duffy	austin duffy
dugel	pravin	pravin dugel	pravin dugel
dugel		pravin u dugel	pravin u dugel
duic	j.	j. paul duic	j paul duic
duic		j. p. duic	j p duic
dunbar	erin	erin dunbar	erin dunbar
dunbar		erin m. dunbar	erin m dunbar
dunkel	ira	ira j. dunkel	ira j dunkel
dunkel		ira dunkel	ira dunkel
dunlap	neal	neal dunlap	neal dunlap
dunlap		neal e dunlap	neal e dunlap
dunlop	boadie	boadie w dunlop	boadie w dunlop
dunlop		boadie dunlop	boadie dunlop
dunton	alan	alan dunton	alan dunton
dunton		alan w dunton	alan w dunton
dupont	herbert	herbert l dupont	herbert l dupont
dupont		herbert dupont	herbert dupont
durden	donald	donald l durden	donald l durden
durden		donald durden	donald durden
durie	brian	brian g. durie	brian g durie
durie		brian gm durie	brian gm durie
durkalski	valerie	valerie l durkalski	valerie l durkalski
durkalski		valerie durkalski	valerie durkalski
duska	linda	linda duska	linda duska
duska		linda r duska	linda r duska
dvorak	christopher	christopher dvorak	christopher dvorak
dvorak		christopher c dvorak	christopher c dvorak
dworkin	robert	robert h dworkin	robert h dworkin
dworkin		robert dworkin	robert dworkin
dy	grace	grace k. dy	grace k dy
dy		grace dy	grace dy
dychter	samuel	samuel dychter	samuel dychter
dychter		samuel s dychter	samuel s dychter
dyck	christopher	christopher van dyck	christopher van dyck
dyck		christopher h van dyck	christopher h van dyck
dyson-hudson	trevor	trevor a. dyson-hudson	trevor a dyson-hudson
dyson-hudson		trevor dyson-hudson	trevor dyson-hudson
ebbert	jon	jon o. ebbert	jon o ebbert
economou	james	james s. economou	james s economou
edelman	martin	martin j. edelman	martin j edelman
edelman		martin edelman	martin edelman
edenfield	william	william j edenfield	william j edenfield
edmiston	kirsten	kirsten h edmiston	kirsten h edmiston
edmiston		kirsten edmiston	kirsten edmiston
edraki	babak	babak edraki	babak edraki
edwards	keith	keith r edwards	keith r edwards
edwards		keith edwards	keith edwards
edwards	robert	robert p edwards	robert p edwards
edwards		robert edwards	robert edwards
edwards		robert r edwards	robert r edwards
efebera	yvonne	yvonne efebera	yvonne efebera
efebera		yvonne a. efebera	yvonne a efebera
eggert	michael	michael eggert	michael eggert
egner	james	james r. egner	james r egner
egner		james egner	james egner
egyed	miklĂ³s	miklĂ³s egyed	miklĂ³s egyed
eichenfield	lawrence	lawrence f. eichenfield	lawrence f eichenfield
eichenfield		lawrence eichenfield	lawrence eichenfield
eichler	florian	florian s eichler	florian s eichler
eichler		florian eichler	florian eichler
einhorn	lawrence	lawrence einhorn	lawrence einhorn
einhorn		lawrence h einhorn	lawrence h einhorn
einstein	mark	mark h. einstein	mark h einstein
einstein		mark einstein	mark einstein
eisenach	james	james c eisenach	james c eisenach
eisenberg	peter	peter eisenberg	peter eisenberg
eisenberg		peter d eisenberg	peter d eisenberg
eisenberger	mario	mario a eisenberger	mario a eisenberger
eisenberger		mario eisenberger	mario eisenberger
eisenberger	naomi	naomi eisenberger	naomi eisenberger
eisenberger		naomi i eisenberger	naomi i eisenberger
el-khayat	waleed	waleed m el-khayat	waleed m el-khayat
el-khayat		waleed el-khayat	waleed el-khayat
el-khoueiry	anthony	anthony el-khoueiry	anthony el-khoueiry
el-sayed	yasser	yasser y el-sayed	yasser y el-sayed
el-sayed		yasser el-sayed	yasser el-sayed
elewski	boni	boni e elewski	boni e elewski
elewski		boni elewski	boni elewski
elinzano	heinrich	heinrich elinzano	heinrich elinzano
elkind	mitchell	mitchell s elkind	mitchell s elkind
elkind		mitchell elkind	mitchell elkind
elkind-hirsch	karen	karen elkind-hirsch	karen elkind-hirsch
elkind-hirsch		karen e elkind-hirsch	karen e elkind-hirsch
ellard	susan	susan l. ellard	susan l ellard
ellard		susan ellard	susan ellard
ellenbogen	aaron	aaron ellenbogen	aaron ellenbogen
ellenbogen		aaron l ellenbogen	aaron l ellenbogen
ellerton	john	john a. ellerton	john a ellerton
ellerton		john ellerton	john ellerton
ellis	matthew	matthew j. ellis	matthew j ellis
ellis		matthew ellis	matthew ellis
ellis		matthew jc ellis	matthew jc ellis
elman	michael	michael j. elman	michael j elman
elman		michael elman	michael elman
elquza	emad	emad elquza	emad elquza
emens	leisha	leisha a. emens	leisha a emens
emer	jason	jason j emer	jason j emer
emer		jason emer	jason emer
emmons	robert	robert v. emmons	robert v emmons
emmons		robert emmons	robert emmons
eng	paul	paul f.c. eng	paul fc eng
eng		paul eng	paul eng
englund	janet	janet a englund	janet a englund
englund		janet englund	janet englund
enns	gregory	gregory enns	gregory enns
enns		gregory m enns	gregory m enns
enzinger	peter	peter enzinger	peter enzinger
enzinger		peter c. enzinger	peter c enzinger
epstein	judith	judith epstein	judith epstein
epstein		judith e epstein	judith e epstein
erickson	craig	craig a. erickson	craig a erickson
erickson		craig erickson	craig erickson
eriksson	hans	hans a. eriksson	hans a eriksson
eriksson		hans eriksson	hans eriksson
ernstoff	marc	marc ernstoff	marc ernstoff
ernstoff		marc s ernstoff	marc s ernstoff
escolar	diana	diana escolar	diana escolar
escolar		diana m escolar	diana m escolar
eskens	ferry	ferry eskens	ferry eskens
eskens		ferry alm eskens	ferry alm eskens
eslin	don	don eslin	don eslin
eslin		don e. eslin	don e eslin
esserman	laura	laura esserman	laura esserman
esserman		laura j. esserman	laura j esserman
essner	richard	richard essner	richard essner
esteva	francisco	francisco esteva	francisco esteva
esteva		francisco j. esteva	francisco j esteva
evans	douglas	douglas evans	douglas evans
evans		douglas b. evans	douglas b evans
evans	robert	robert evans	robert evans
evans		robert j evans	robert j evans
evens	andrew	andrew m. evens	andrew m evens
evens		andrew evens	andrew evens
evins	eden	eden evins	eden evins
evins		eden a evins	eden a evins
fabian	carol	carol fabian	carol fabian
fabian		carol j fabian	carol j fabian
fadul	camilo	camilo e fadul	camilo e fadul
fadul		camilo fadul	camilo fadul
fagbemi	seth	seth o. fagbemi	seth o fagbemi
fagundes	marcio	marcio a. fagundes	marcio a fagundes
fagundes		marcio fagundes	marcio fagundes
fairley	janet	janet fairley	janet fairley
fairley		janet a fairley	janet a fairley
falkson	carla	carla i. falkson	carla i falkson
falkson		carla falkson	carla falkson
fallon	brian	brian fallon	brian fallon
fallon		brian a fallon	brian a fallon
fallon	michael	michael b. fallon	michael b fallon
fallon		michael fallon	michael fallon
fanale	michelle	michelle fanale	michelle fanale
fanale		michelle a. fanale	michelle a fanale
farag	sherif	sherif farag	sherif farag
farag		sherif s. farag	sherif s farag
farber	harrison	harrison farber	harrison farber
farber		harrison w. farber	harrison w farber
farmer	frank	frank h farmer	frank h farmer
farmer		frank farmer	frank farmer
faubion	william	william faubion	william faubion
faubion		william a faubion	william a faubion
fay	joseph	joseph fay	joseph fay
fay		joseph w. fay	joseph w fay
fayad	luis	luis e. fayad	luis e fayad
fayad		luis fayad	luis fayad
fecher	leslie	leslie a. fecher	leslie a fecher
fecher		leslie fecher	leslie fecher
federico	sara	sara m. federico	sara m federico
federico		sara federico	sara federico
fehlings	michael	michael j. fehlings	michael j fehlings
fehlings		michael fehlings	michael fehlings
fehniger	todd	todd fehniger	todd fehniger
fehniger		todd a fehniger	todd a fehniger
feinberg	stephen	stephen feinberg	stephen feinberg
feinberg		stephen e feinberg	stephen e feinberg
feldman	robert	robert feldman	robert feldman
feldman		robert a feldman	robert a feldman
feldman	sheldon	sheldon feldman	sheldon feldman
feldman		sheldon m feldman	sheldon m feldman
feldman	steve	steve feldman	steve feldman
feldman		steve r feldman	steve r feldman
feldman	steven	steven feldman	steven feldman
feldman		steven r feldman	steven r feldman
fenske	timothy	timothy s fenske	timothy s fenske
ferguson	william	william s. ferguson	william s ferguson
ferguson		william ferguson	william ferguson
fernandez	conrad	conrad fernandez	conrad fernandez
fernandez		conrad v. fernandez	conrad v fernandez
fernandez	hugo	hugo fernandez	hugo fernandez
fernandez	karen	karen s. fernandez	karen s fernandez
ferrari	anna	anna ferrari	anna ferrari
ferrari		anna c. ferrari	anna c ferrari
ferris	laura	laura k ferris	laura k ferris
ferris		laura ferris	laura ferris
ferris	robert	robert ferris	robert ferris
ferris		robert l. ferris	robert l ferris
fertig	joanne	joanne fertig	joanne fertig
fertig		joanne e fertig	joanne e fertig
fervenza	fernando	fernando c. fervenza	fernando c fervenza
feun	lynn	lynn g. feun	lynn g feun
feun		lynn feun	lynn feun
fichtenbaum	carl	carl j fichtenbaum	carl j fichtenbaum
fichtenbaum		carl fichtenbaum	carl fichtenbaum
fidias	panos	panos fidias	panos fidias
fiechtner	justus	justus j fiechtner	justus j fiechtner
filipovich	alexandra	alexandra h filipovich	alexandra h filipovich
filipovich		alexandra filipovich	alexandra filipovich
findling	robert	robert findling	robert findling
findling		robert l findling	robert l findling
fine	howard	howard fine	howard fine
fine		howard a. fine	howard a fine
fine	robert	robert l fine	robert l fine
fine		robert fine	robert fine
finer	neil	neil n. finer	neil n finer
finer		neil finer	neil finer
finger	paul	paul t. finger	paul t finger
fink	david	david j fink	david j fink
fink		david fink	david fink
finn	richard	richard finn	richard finn
finn		richard s. finn	richard s finn
fiore	michael	michael c fiore	michael c fiore
fiorica	james	james v. fiorica	james v fiorica
fischbeck	kenneth	kenneth h fischbeck	kenneth h fischbeck
fischbeck		kenneth fischbeck	kenneth fischbeck
fischl	margaret	margaret a fischl	margaret a fischl
fischl		margaret fischl	margaret fischl
fisher	michael	michael j fisher	michael j fisher
fisher		michael fisher	michael fisher
fisher	paul	paul graham fisher	paul graham fisher
fisher		paul g. fisher	paul g fisher
fisher	william	william d. fisher	william d fisher
fisher		william b. fisher	william b fisher
fishman	robert	robert s fishman	robert s fishman
fishman		robert fishman	robert fishman
fiveash	john	john b. fiveash	john b fiveash
fiveash		john fiveash	john fiveash
fixler	jason	jason m. fixler	jason m fixler
fixler		jason fixler	jason fixler
flach	stephen	stephen d flach	stephen d flach
flach		stephen flach	stephen flach
flaherty	john	john flaherty	john flaherty
flaherty		john f flaherty	john f flaherty
flaig	thomas	thomas w. flaig	thomas w flaig
flaig		thomas flaig	thomas flaig
flamm	steven	steven l flamm	steven l flamm
flamm		steven flamm	steven flamm
fleischer	alan	alan fleischer	alan fleischer
fleischer		alan b fleischer	alan b fleischer
fleischer	david	david fleischer	david fleischer
fleischer		david m. fleischer	david m fleischer
fleming	mark	mark t. fleming	mark t fleming
fleming		mark fleming	mark fleming
fleseriu	maria	maria fleseriu	maria fleseriu
fleshman	james	james w. fleshman	james w fleshman
fleshman		james fleshman	james fleshman
flinn	ian	ian w. flinn	ian w flinn
flinn		ian flinn	ian flinn
florman	sander	sander florman	sander florman
flowers	christopher	christopher flowers	christopher flowers
flowers		christopher r. flowers	christopher r flowers
fluchel	mark	mark fluchel	mark fluchel
fluchel		mark n fluchel	mark n fluchel
flume	patrick	patrick flume	patrick flume
flume		patrick a flume	patrick a flume
fogel	ronald	ronald fogel	ronald fogel
fogel		ronald p. fogel	ronald p fogel
fojo	antonio	antonio t. fojo	antonio t fojo
foley	john	john f foley	john f foley
foley		john foley	john foley
fong	lawrence	lawrence fong	lawrence fong
fontana	joseph	joseph r fontana	joseph r fontana
fontana		joseph fontana	joseph fontana
foote	robert	robert l. foote	robert l foote
foote		robert foote	robert foote
foran	james	james foran	james foran
foran		james m. foran	james m foran
forastiere	arlene	arlene forastiere	arlene forastiere
forastiere		arlene a. forastiere	arlene a forastiere
ford	hubert	hubert j ford	hubert j ford
ford	james	james ford	james ford
ford		james m ford	james m ford
formenti	silvia	silvia formenti	silvia formenti
formenti		silvia c. formenti	silvia c formenti
foss	francine	francine foss	francine foss
foss		francine m. foss	francine m foss
fouladi	maryam	maryam fouladi	maryam fouladi
fowler	alpha	alpha fowler	alpha fowler
fowler		alpha b. fowler	alpha b fowler
fowler	joseph	joseph fowler	joseph fowler
fowler		joseph f fowler	joseph f fowler
fowler	kathryn	kathryn j. fowler	kathryn j fowler
fowler		kathryn fowler	kathryn fowler
fowler	nathan	nathan fowler	nathan fowler
fowler		nathan h fowler	nathan h fowler
fox	elizabeth	elizabeth fox	elizabeth fox
fox	jonathan	jonathan c. fox	jonathan c fox
frakey	laura	laura l frakey	laura l frakey
francis	charles	charles w francis	charles w francis
francis	peter	peter j francis	peter j francis
frangoul	haydar	haydar a. frangoul	haydar a frangoul
frangoul		haydar frangoul	haydar frangoul
frankel	arthur	arthur e. frankel	arthur e frankel
frankel		arthur frankel	arthur frankel
franklin	anna	anna franklin	anna franklin
franklin		anna r franklin	anna r franklin
franklin	teresa	teresa franklin	teresa franklin
franklin		teresa r franklin	teresa r franklin
frantz	ivan	ivan d. frantz	ivan d frantz
frantz		ivan frantz	ivan frantz
fraser	joanne	joanne fraser	joanne fraser
fraser		joanne m fraser	joanne m fraser
frazier	jean	jean a frazier	jean a frazier
frazier		jean frazier	jean frazier
freda	pamela	pamela u. freda	pamela u freda
fredane	lewis	lewis m. fredane	lewis m fredane
free	almena	almena l free	almena l free
free		almena free	almena free
freeman	mason	mason w. freeman	mason w freeman
freeman	william	william r. freeman	william r freeman
freeman		william freeman	william freeman
freilich	bradley	bradley l. freilich	bradley l freilich
freilich		bradley freilich	bradley freilich
freiman	joel	joel p. freiman	joel p freiman
freiman		joel freiman	joel freiman
freitag	fred	fred freitag	fred freitag
freitag		fred g freitag	fred g freitag
friday	bret	bret e. friday	bret e friday
friday		bret e b friday	bret e b friday
fried	david	david l. fried	david l fried
fried		david fried	david fried
fried	michael	michael fried	michael fried
fried		michael w fried	michael w fried
friedberg	jonathan	jonathan w. friedberg	jonathan w friedberg
friedberg		jonathan friedberg	jonathan friedberg
friedlander	philip	philip friedlander	philip friedlander
friedlander		philip a. friedlander	philip a friedlander
friedlander	terence	terence friedlander	terence friedlander
friedlander		terence w. friedlander	terence w friedlander
friedman	benjamin	benjamin w. friedman	benjamin w friedman
friedman	david	david friedman	david friedman
friedman		david b friedman	david b friedman
friedman	debra	debra friedman	debra friedman
friedman		debra l. friedman	debra l friedman
friedman	joseph	joseph i friedman	joseph i friedman
friedman		joseph friedman	joseph friedman
friedmann	peter	peter friedmann	peter friedmann
friedmann		peter d friedmann	peter d friedmann
froehlich	tanya	tanya e. froehlich	tanya e froehlich
frohman	elliot	elliot m frohman	elliot m frohman
frohman		elliot frohman	elliot frohman
frost	adaani	adaani frost	adaani frost
frost		adaani e frost	adaani e frost
fruehauf	john	john p fruehauf	john p fruehauf
fruehauf		john fruehauf	john fruehauf
fucito	lisa	lisa m fucito	lisa m fucito
fucito		lisa fucito	lisa fucito
furman	wayne	wayne l. furman	wayne l furman
furman		wayne furman	wayne furman
furst	daniel	daniel furst	daniel furst
furst		daniel e. furst	daniel e furst
fury	matthew	matthew g. fury	matthew g fury
fury		matthew fury	matthew fury
gabrail	nashat	nashat gabrail	nashat gabrail
gabrail		nashat y. gabrail	nashat y gabrail
gadgeel	shirish	shirish m. gadgeel	shirish m gadgeel
gadgeel		shirish gadgeel	shirish gadgeel
gadi	vijayakrishna	vijayakrishna k. gadi	vijayakrishna k gadi
gadi		vijayakrishna gadi	vijayakrishna gadi
gaglio	paul	paul gaglio	paul gaglio
gaglio		paul j gaglio	paul j gaglio
gale	robert	robert p gale	robert p gale
gale		robert gale	robert gale
gale		robert peter gale	robert peter gale
gallardo	beatriz	beatriz llamosas gallardo	beatriz llamosas gallardo
gallemore	ron	ron p gallemore	ron p gallemore
gallemore		ron gallemore	ron gallemore
galloway	chris	chris galloway	chris galloway
galloway	thomas	thomas j. galloway	thomas j galloway
galloway		thomas galloway	thomas galloway
galsky	matthew	matthew galsky	matthew galsky
galsky		matthew d galsky	matthew d galsky
gandara	david	david r. gandara	david r gandara
gandara		david gandara	david gandara
gandhi	dr.	dr. i.s gandhi	dr is gandhi
gandhi		dr. nirav gandhi	dr nirav gandhi
gandhi	rajesh	rajesh t gandhi	rajesh t gandhi
gandhi		rajesh gandhi	rajesh gandhi
ganger	daniel	daniel r. ganger	daniel r ganger
ganguly	siddhartha	siddhartha ganguly	siddhartha ganguly
ganjoo	kristen	kristen n. ganjoo	kristen n ganjoo
ganjoo		kristen ganjoo	kristen ganjoo
gannon	william	william gannon	william gannon
gannon		william e gannon	william e gannon
ganti	apar	apar ganti	apar ganti
ganti		apar k. ganti	apar k ganti
garassino	marina	marina c garassino	marina c garassino
garber	judy	judy e garber	judy e garber
garber		judy garber	judy garber
garbutt	jane	jane garbutt	jane garbutt
garbutt		jane m garbutt	jane m garbutt
garcia	agustin	agustin garcia	agustin garcia
garcia		agustin a. garcia	agustin a garcia
garcia	jorge	jorge garcia	jorge garcia
garcia		jorge a. garcia	jorge a garcia
garcia	jose	jose m. garcia	jose m garcia
garcia	mark	mark garcia	mark garcia
garcia		mark j garcia	mark j garcia
garcia-marco	jose	jose angel garcia-marco	jose angel garcia-marco
garcia-marco		jose garcia-marco	jose garcia-marco
gardner	sharon	sharon l gardner	sharon l gardner
gardner		sharon gardner	sharon gardner
gardner	timothy	timothy b gardner	timothy b gardner
gardner		timothy gardner	timothy gardner
garg	madhur	madhur k. garg	madhur k garg
garland	linda	linda garland	linda garland
garland		linda l. garland	linda l garland
garrington	timothy	timothy p. garrington	timothy p garrington
garrington		timothy garrington	timothy garrington
gartrell	benjamin	benjamin a. gartrell	benjamin a gartrell
gartrell		benjamin gartrell	benjamin gartrell
gasser	robert	robert a gasser	robert a gasser
gauvain	karen	karen m. gauvain	karen m gauvain
gauvain		karen gauvain	karen gauvain
gaynon	paul	paul gaynon	paul gaynon
gaynon		paul s gaynon	paul s gaynon
geer	eliza	eliza b. geer	eliza b geer
geer		eliza geer	eliza geer
geisberg	harry	harry geisberg	harry geisberg
geisberg		harry i. geisberg	harry i geisberg
gelfand	joel	joel gelfand	joel gelfand
gelfand		joel m gelfand	joel m gelfand
geller	melissa	melissa a. geller	melissa a geller
geller		melissa geller	melissa geller
gelmann	edward	edward p. gelmann	edward p gelmann
gelmann		edward gelmann	edward gelmann
gelmon	karen	karen gelmon	karen gelmon
gelmon		karen a. gelmon	karen a gelmon
gelotte	cathy	cathy m gelotte	cathy m gelotte
gelotte		cathy gelotte	cathy gelotte
genovese	mark	mark c genovese	mark c genovese
genovese		mark genovese	mark genovese
gentile	deborah	deborah a gentile	deborah a gentile
gentile		deborah gentile	deborah gentile
gentile	nina	nina t gentile	nina t gentile
gentile		nina gentile	nina gentile
gentry	william	william b gentry	william b gentry
gentry		william brooks gentry	william brooks gentry
geohas	jeffrey	jeffrey geohas	jeffrey geohas
geohas		jeffrey g geohas	jeffrey g geohas
george	daniel	daniel j george	daniel j george
george		daniel george	daniel george
george	saby	saby george	saby george
george	thomas	thomas george	thomas george
george		thomas j. george	thomas j george
georges	george	george georges	george georges
georges		george e. georges	george e georges
gerard	david	david p gerard	david p gerard
gerard		david gerard	david gerard
gerber	david	david e gerber	david e gerber
gerber		david gerber	david gerber
gerecitano	john	john f. gerecitano	john f gerecitano
gerecitano		john gerecitano	john gerecitano
gernsheimer	terry	terry b gernsheimer	terry b gernsheimer
gernsheimer		terry gernsheimer	terry gernsheimer
gershenson	david	david gershenson	david gershenson
gerson	william	william gerson	william gerson
gerson		william a. gerson	william a gerson
gertsik	lev	lev gertsik	lev gertsik
gertsik		lev g gertsik	lev g gertsik
ghamande	sharad	sharad a. ghamande	sharad a ghamande
ghamande		sharad ghamande	sharad ghamande
gharibo	mecide	mecide m. gharibo	mecide m gharibo
gharibo		mecide gharibo	mecide gharibo
ghatage	prafull	prafull ghatage	prafull ghatage
ghobrial	irene	irene ghobrial	irene ghobrial
ghobrial		irene m ghobrial	irene m ghobrial
giacomini	kathleen	kathleen giacomini	kathleen giacomini
giacomini		kathleen m giacomini	kathleen m giacomini
giangrande	paul	paul leofrancis giangrande	paul leofrancis giangrande
giangrande		paul giangrande	paul giangrande
giannobile	william	william v giannobile	william v giannobile
giannobile		william giannobile	william giannobile
giannopoulos	krzysztof	krzysztof giannopoulos	krzysztof giannopoulos
giardina	patricia	patricia giardina	patricia giardina
giardina		patricia j. giardina	patricia j giardina
gibbons	don	don gibbons	don gibbons
gibbons		don l. gibbons	don l gibbons
gibson	c.	c. michael gibson	c michael gibson
gibson		c. m. gibson	c m gibson
gibson	michael	michael k. gibson	michael k gibson
gibson		michael gibson	michael gibson
giguere	jeffrey	jeffrey k. giguere	jeffrey k giguere
gilbert	mark	mark r. gilbert	mark r gilbert
gilbert		mark gilbert	mark gilbert
gilbert	peter	peter r gilbert	peter r gilbert
giles	francis	francis j. giles	francis j giles
giles		francis giles	francis giles
gill	jonathan	jonathan b. gill	jonathan b gill
gill		jonathan gill	jonathan gill
gitelman	stephen	stephen e gitelman	stephen e gitelman
gitelman		stephen gitelman	stephen gitelman
giusti	vincent	vincent f. giusti	vincent f giusti
glade-bender	julia	julia l. glade-bender	julia l glade-bender
glade-bender		julia glade-bender	julia glade-bender
gladwin	mark	mark t gladwin	mark t gladwin
gladwin		mark gladwin	mark gladwin
glaspy	john	john a. glaspy	john a glaspy
glaspy		john glaspy	john glaspy
glassberg	marilyn	marilyn k. glassberg	marilyn k glassberg
glassberg		marilyn glassberg	marilyn glassberg
glassman	adam	adam r. glassman	adam r glassman
glassman		adam glassman	adam glassman
glesby	marshall	marshall j glesby	marshall j glesby
glesby		marshall glesby	marshall glesby
goddard	andrew	andrew w. goddard	andrew w goddard
goepfert	paul	paul goepfert	paul goepfert
goepfert		paul a goepfert	paul a goepfert
goetz	matthew	matthew goetz	matthew goetz
goetz		matthew p. goetz	matthew p goetz
goff	donald	donald c goff	donald c goff
goff		donald goff	donald goff
goff	laura	laura goff	laura goff
goff		laura w. goff	laura w goff
goffe	bernard	bernard s goffe	bernard s goffe
goffe		bernard goffe	bernard goffe
goland	robin	robin goland	robin goland
gold	michael	michael gold	michael gold
gold		michael a gold	michael a gold
goldberg	jeffrey	jeffrey l goldberg	jeffrey l goldberg
goldberg		jeffrey goldberg	jeffrey goldberg
goldberg	mark	mark j goldberg	mark j goldberg
goldberg		mark goldberg	mark goldberg
goldberg	richard	richard m. goldberg	richard m goldberg
goldberg		richard goldberg	richard goldberg
goldberg	ronald	ronald n. goldberg	ronald n goldberg
goldberg		ronald goldberg	ronald goldberg
goldenberg	gary	gary goldenberg	gary goldenberg
goldenberg		gary s goldenberg	gary s goldenberg
goldfarb	paul	paul goldfarb	paul goldfarb
goldfarb		paul m goldfarb	paul m goldfarb
goldman	jonathan	jonathan goldman	jonathan goldman
goldman	stanton	stanton c. goldman	stanton c goldman
goldman		stanton goldman	stanton goldman
goldman	stewart	stewart goldman	stewart goldman
goldsby	robert	robert e. goldsby	robert e goldsby
goldsby		robert goldsby	robert goldsby
goldsmith	stanley	stanley goldsmith	stanley goldsmith
goldsmith		stanley j goldsmith	stanley j goldsmith
goldstein	david	david s goldstein	david s goldstein
goldstein		david goldstein	david goldstein
goldstein	lori	lori goldstein	lori goldstein
goldstein		lori j. goldstein	lori j goldstein
golier	julia	julia a golier	julia a golier
gomella	leonard	leonard g. gomella	leonard g gomella
gomella		leonard gomella	leonard gomella
gondi	vinai	vinai gondi	vinai gondi
gonzalez	victor	victor h. gonzalez	victor h gonzalez
gonzalez		victor gonzalez	victor gonzalez
goodhead	melissa	melissa goodhead	melissa goodhead
goodhead		melissa l goodhead	melissa l goodhead
goodman	andrew	andrew goodman	andrew goodman
goodman		andrew d goodman	andrew d goodman
goodman	john	john j goodman	john j goodman
goodman		john goodman	john goodman
goodman	karyn	karyn a. goodman	karyn a goodman
googe	joseph	joseph googe	joseph googe
googe		joseph m. googe	joseph m googe
gopal	ajay	ajay gopal	ajay gopal
gopal		ajay k. gopal	ajay k gopal
gordeuk	victor	victor r gordeuk	victor r gordeuk
gordeuk		victor gordeuk	victor gordeuk
gordon	jessica	jessica gordon	jessica gordon
gordon	leo	leo gordon	leo gordon
gordon		leo i gordon	leo i gordon
gordon	michael	michael gordon	michael gordon
gordon		michael s gordon	michael s gordon
gordon	murray	murray gordon	murray gordon
gordon		murray b. gordon	murray b gordon
gordon	paul	paul h gordon	paul h gordon
gordon		paul gordon	paul gordon
gore	elizabeth	elizabeth m. gore	elizabeth m gore
gore	steven	steven gore	steven gore
gore		steven d. gore	steven d gore
gorodetzky	charles	charles w. gorodetzky	charles w gorodetzky
gorodetzky		charles gorodetzky	charles gorodetzky
goss	glenwood	glenwood goss	glenwood goss
goss		glenwood d. goss	glenwood d goss
gossage	james	james gossage	james gossage
gossage		james r gossage	james r gossage
gotfried	mark	mark gotfried	mark gotfried
gotfried		mark h. gotfried	mark h gotfried
gotlib	jason	jason robert gotlib	jason robert gotlib
gotlib		jason gotlib	jason gotlib
gottlieb	alice	alice b. gottlieb	alice b gottlieb
gottschalk	ronald	ronald w gottschalk	ronald w gottschalk
gottschalk		ronald gottschalk	ronald gottschalk
gouill	steven	steven le gouill	steven le gouill
govindan	ramaswamy	ramaswamy govindan	ramaswamy govindan
govindarajan	rangaswamy	rangaswamy govindarajan	rangaswamy govindarajan
goytizolo	enrique	enrique a goytizolo	enrique a goytizolo
goytizolo		enrique goytizolo	enrique goytizolo
gradishar	william	william j. gradishar	william j gradishar
gradishar		william gradishar	william gradishar
graff	julie	julie n. graff	julie n graff
graff		julie graff	julie graff
graham	barney	barney s graham	barney s graham
graham		barney graham	barney graham
graham	david	david y graham	david y graham
grandis	jennifer	jennifer grandis	jennifer grandis
grandis		jennifer r grandis	jennifer r grandis
grant	jon	jon e grant	jon e grant
grant		jon grant	jon grant
gray	heidi	heidi gray	heidi gray
gray		heidi j. gray	heidi j gray
gray	jhanelle	jhanelle gray	jhanelle gray
gray		jhanelle e. gray	jhanelle e gray
gray	kevin	kevin m gray	kevin m gray
gray		kevin gray	kevin gray
graze	peter	peter r. graze	peter r graze
graze		peter graze	peter graze
grazia	todd	todd grazia	todd grazia
grazia		todd j grazia	todd j grazia
green	alan	alan i. green	alan i green
green	damian	damian green	damian green
green		damian j. green	damian j green
[truncated: 4,133 more rows]

## Sheet: 647
count	first_name	full_name	sur_name	Processed full_name
1	tamer	tamer abdelhak	abdelhak	tamer abdelhak
1	ehtesham	ehtesham abdi	abdi	ehtesham abdi
1	muneer	muneer h. abidi	abidi	muneer h abidi
1	sharon	sharon b. abish	abish	sharon b abish
1	rafat	rafat abonour	abonour	rafat abonour
1	yochai	yochai adir	adir	yochai adir
1	neeraj	neeraj agarwal	agarwal	neeraj agarwal
1	syed	syed a. ahmad	ahmad	syed a ahmad
1	nabil	nabil m. ahmed	ahmed	nabil m ahmed
1	aref	aref al-kali	al-kali	aref al-kali
1	mark	mark r albertini	albertini	mark r albertini
1	kathy	kathy l. ales	ales	kathy l ales
1	hassan	hassan alnuaimat	alnuaimat	hassan alnuaimat
1	ajjai	ajjai s. alva	alva	ajjai s alva
1	rodabe	rodabe n. amaria	amaria	rodabe n amaria
1	jay	jay d. amsterdam	amsterdam	jay d amsterdam
1	kristin	kristin k. ancell	ancell	kristin k ancell
1	michael	michael andreeff	andreeff	michael andreeff
1	dean	dean b. andropoulos	andropoulos	dean b andropoulos
1	james	james d anholm	anholm	james d anholm
1	robert	robert m. anthenelli	anthenelli	robert m anthenelli
1	richard	richard aplenc	aplenc	richard aplenc
1	blair	blair ardman	ardman	blair ardman
1	roberto	roberto c arduino	arduino	roberto c arduino
1	charles	charles e argoff	argoff	charles e argoff
1	carola	carola a. arndt	arndt	carola a arndt
1	susan	susan f. assmann	assmann	susan f assmann
1	ashraf	ashraf attalla	attalla	ashraf attalla
1	richard	richard auchus	auchus	richard auchus
1	eric	eric austin	austin	eric austin
1	joseph	joseph baar	baar	joseph baar
1	evangelos	evangelos v badiavas	badiavas	evangelos v badiavas
1	luis	luis baez-diaz	baez-diaz	luis baez-diaz
1	robert	robert w baloh	baloh	robert w baloh
1	aditya	aditya bardia	bardia	aditya bardia
1	david	david l. bartlett	bartlett	david l bartlett
1	minal	minal barve	barve	minal barve
1	afsaneh	afsaneh barzi	barzi	afsaneh barzi
1	andrew	andrew m. baschnagel	baschnagel	andrew m baschnagel
1	steven	steven l batki	batki	steven l batki
1	ramakrishna	ramakrishna battini	battini	ramakrishna battini
1	kian	kian behbakht	behbakht	kian behbakht
1	caroline	caroline behler	behler	caroline behler
1	robert	robert j. behrens	behrens	robert j behrens
1	donald	donald v. belsito	belsito	donald v belsito
1	gerold	gerold bepler	bepler	gerold bepler
1	neville	neville berkman	berkman	neville berkman
1	jan	jan h beumer	beumer	jan h beumer
1	sudershan	sudershan k. bhatia	bhatia	sudershan k bhatia
1	frederick	frederick a. bieberdorf	bieberdorf	frederick a bieberdorf
1	philip	philip j. bierman	bierman	philip j bierman
1	john	john d. bisognano	bisognano	john d bisognano
1	kevin	kevin j blinder	blinder	kevin j blinder
1	michael	michael h. bloch	bloch	michael h bloch
1	ulrike	ulrike blume-peytavi	blume-peytavi	ulrike blume-peytavi
1	jessica	jessica boklan	boklan	jessica boklan
1	bernardo	bernardo bonanni	bonanni	bernardo bonanni
1	peter	peter borchmann	borchmann	peter borchmann
1	guillermo	guillermo bortman	bortman	guillermo bortman
1	eric	eric bouffet	bouffet	eric bouffet
1	yanis	yanis boumber	boumber	yanis boumber
1	joseph	joseph brandwein	brandwein	joseph brandwein
1	ira	ira braunschweig	braunschweig	ira braunschweig
1	brian	brian p. brennan	brennan	brian p brennan
1	bruce	bruce a buckingham	buckingham	bruce a buckingham
1	kathryn	kathryn l burgio	burgio	kathryn l burgio
1	jill	jill p. buyon	buyon	jill p buyon
1	timothy	timothy e. byun	byun	timothy e byun
1	maria	maria e. cabanillas	cabanillas	maria e cabanillas
1	carmen	carmen j. calfa	calfa	carmen j calfa
1	daniel	daniel m canafax	canafax	daniel m canafax
1	ian	ian carmody	carmody	ian carmody
1	kathleen	kathleen m. carroll	carroll	kathleen m carroll
1	thomas	thomas b casale	casale	thomas b casale
1	bartolome	bartolome r celli	celli	bartolome r celli
1	richard	richard e. chaisson	chaisson	richard e chaisson
1	uzair	uzair b. chaudhary	chaudhary	uzair b chaudhary
1	christopher	christopher h. chay	chay	christopher h chay
1	haiying	haiying cheng	cheng	haiying cheng
1	reuben	reuben m cherniack	cherniack	reuben m cherniack
1	judy	judy h chiao	chiao	judy h chiao
1	dr	dr deepak c chilkoti	chilkoti	dr deepak c chilkoti
1	sylvain	sylvain choquet	choquet	sylvain choquet
1	fabio	fabio ciceri	ciceri	fabio ciceri
1	glen	glen clack	clack	glen clack
1	luis	luis a. clavell	clavell	luis a clavell
1	timothy	timothy f. cloughesy	cloughesy	timothy f cloughesy
1	david	david a. clump	clump	david a clump
1	ann	ann c collier	collier	ann c collier
1	howard	howard colman	colman	howard colman
1	rhonda	rhonda m. cooper-dehoff	cooper-dehoff	rhonda m cooper-dehoff
1	steven	steven e. coutre	coutre	steven e coutre
1	suzanne	suzanne craft	craft	suzanne craft
1	steven	steven c. cramer	cramer	steven c cramer
1	jill	jill crandall	crandall	jill crandall
1	george	george w creasy	creasy	george w creasy
1	joseph	joseph j cullen	cullen	joseph j cullen
1	carl	carl t d'angio	d'angio	carl t d'angio
1	ann	ann dahlberg	dahlberg	ann dahlberg
1	oana	oana c. danciu	danciu	oana c danciu
1	rabih	rabih o. darouiche	darouiche	rabih o darouiche
1	ira	ira dauber	dauber	ira dauber
1	kevin	kevin p. davy	davy	kevin p davy
1	lynne	lynne m deans	deans	lynne m deans
1	michael	michael r. debaun	debaun	michael r debaun
1	elizabeth	elizabeth c. dees	dees	elizabeth c dees
1	john	john p. delgado	delgado	john p delgado
1	pierre	pierre delobel	delobel	pierre delobel
1	judit	judit demeter	demeter	judit demeter
1	robert	robert o. dillman	dillman	robert o dillman
1	james	james p. doherty	doherty	james p doherty
1	mardik	mardik donikyan	donikyan	mardik donikyan
1	oliver	oliver dorigo	dorigo	oliver dorigo
1	sean	sean c dowdy	dowdy	sean c dowdy
1	tomislav	tomislav dragovich	dragovich	tomislav dragovich
1	claire	claire dromer	dromer	claire dromer
1	david	david r. drover	drover	david r drover
1	jon	jon o. ebbert	ebbert	jon o ebbert
1	james	james s. economou	economou	james s economou
1	william	william j edenfield	edenfield	william j edenfield
1	babak	babak edraki	edraki	babak edraki
1	michael	michael eggert	eggert	michael eggert
1	miklĂ³s	miklĂ³s egyed	egyed	miklĂ³s egyed
1	james	james c eisenach	eisenach	james c eisenach
1	anthony	anthony el-khoueiry	el-khoueiry	anthony el-khoueiry
1	heinrich	heinrich elinzano	elinzano	heinrich elinzano
1	emad	emad elquza	elquza	emad elquza
1	leisha	leisha a. emens	emens	leisha a emens
1	richard	richard essner	essner	richard essner
1	seth	seth o. fagbemi	fagbemi	seth o fagbemi
1	timothy	timothy s fenske	fenske	timothy s fenske
1	fernando	fernando c. fervenza	fervenza	fernando c fervenza
1	panos	panos fidias	fidias	panos fidias
1	justus	justus j fiechtner	fiechtner	justus j fiechtner
1	paul	paul t. finger	finger	paul t finger
1	michael	michael c fiore	fiore	michael c fiore
1	james	james v. fiorica	fiorica	james v fiorica
1	maria	maria fleseriu	fleseriu	maria fleseriu
1	sander	sander florman	florman	sander florman
1	antonio	antonio t. fojo	fojo	antonio t fojo
1	lawrence	lawrence fong	fong	lawrence fong
1	maryam	maryam fouladi	fouladi	maryam fouladi
1	laura	laura l frakey	frakey	laura l frakey
1	pamela	pamela u. freda	freda	pamela u freda
1	lewis	lewis m. fredane	fredane	lewis m fredane
1	tanya	tanya e. froehlich	froehlich	tanya e froehlich
1	beatriz	beatriz llamosas gallardo	gallardo	beatriz llamosas gallardo
1	daniel	daniel r. ganger	ganger	daniel r ganger
1	siddhartha	siddhartha ganguly	ganguly	siddhartha ganguly
1	marina	marina c garassino	garassino	marina c garassino
1	madhur	madhur k. garg	garg	madhur k garg
1	robert	robert a gasser	gasser	robert a gasser
1	david	david gershenson	gershenson	david gershenson
1	prafull	prafull ghatage	ghatage	prafull ghatage
1	krzysztof	krzysztof giannopoulos	giannopoulos	krzysztof giannopoulos
1	jeffrey	jeffrey k. giguere	giguere	jeffrey k giguere
1	vincent	vincent f. giusti	giusti	vincent f giusti
1	andrew	andrew w. goddard	goddard	andrew w goddard
1	robin	robin goland	goland	robin goland
1	julia	julia a golier	golier	julia a golier
1	vinai	vinai gondi	gondi	vinai gondi
1	alice	alice b. gottlieb	gottlieb	alice b gottlieb
1	steven	steven le gouill	gouill	steven le gouill
1	ramaswamy	ramaswamy govindan	govindan	ramaswamy govindan
1	rangaswamy	rangaswamy govindarajan	govindarajan	rangaswamy govindarajan
1	stephanie	stephanie a. gregory	gregory	stephanie a gregory
1	carlos	carlos m grilo	grilo	carlos m grilo
1	steven	steven m. grunberg	grunberg	steven m grunberg
1	michael	michael f. grunebaum	grunebaum	michael f grunebaum
1	gary	gary b. gunn	gunn	gary b gunn
1	ronit	ronit gurion	gurion	ronit gurion
1	carin	carin a. hagberg	hagberg	carin a hagberg
1	antoine	antoine hage	hage	antoine hage
1	corinne	corinne haioun	haioun	corinne haioun
1	michael	michael j. haller	haller	michael j haller
1	ayad	ayad hamdan	hamdan	ayad hamdan
1	nicola	nicola a. hanania	hanania	nicola a hanania
1	dana	dana s hardin	hardin	dana s hardin
1	paul	paul d. harker-murray	harker-murray	paul d harker-murray
1	richard	richard h haubrich	haubrich	richard h haubrich
1	morey	morey w haymond	haymond	morey w haymond
1	richard	richard e. hedrick	hedrick	richard e hedrick
1	karen	karen w hegland	hegland	karen w hegland
1	jeffrey	jeffrey s heier	heier	jeffrey s heier
1	david	david j. hellerstein	hellerstein	david j hellerstein
1	robert	robert l hendren	hendren	robert l hendren
1	antonio	antonio c. herraez	herraez	antonio c herraez
1	steven	steven m. hersch	hersch	steven m hersch
1	james	james e heubi	heubi	james e heubi
1	kenneth	kenneth m. heym	heym	kenneth m heym
1	patricia	patricia l hibberd	hibberd	patricia l hibberd
1	sharon	sharon l. hillier	hillier	sharon l hillier
1	marie	marie c hogan	hogan	marie c hogan
1	christopher	christopher s. hourigan	hourigan	christopher s hourigan
1	dianna	dianna s. howard	howard	dianna s howard
1	jack	jack w hsu	hsu	jack w hsu
1	chung-tsen	chung-tsen hsueh	hsueh	chung-tsen hsueh
1	gerwin	gerwin huls	huls	gerwin huls
1	theresa	theresa human-murphy	human-murphy	theresa human-murphy
1	abhinav	abhinav humar	humar	abhinav humar
1	david	david j. inwards	inwards	david j inwards
1	roohi	roohi ismail-khan	ismail-khan	roohi ismail-khan
1	david	david p. jacobus	jacobus	david p jacobus
1	sarika	sarika jain	jain	sarika jain
1	walter	walter jaoko	jaoko	walter jaoko
1	david	david jarrard	jarrard	david jarrard
1	daniel	daniel c. javitt	javitt	daniel c javitt
1	wieslaw	wieslaw jedrzejczak	jedrzejczak	wieslaw jedrzejczak
1	mojca	mojca jongen-lavrencic	jongen-lavrencic	mojca jongen-lavrencic
1	alcee	alcee j. jumonville	jumonville	alcee j jumonville
1	wojciech	wojciech jurczak	jurczak	wojciech jurczak
1	donald	donald j. jurgens	jurgens	donald j jurgens
1	dejan	dejan juric	juric	dejan juric
1	lisa	lisa a. kachnic	kachnic	lisa a kachnic
1	thomas	thomas kaley	kaley	thomas kaley
1	chatchada	chatchada karanes	karanes	chatchada karanes
1	brian	brian j. karlovits	karlovits	brian j karlovits
1	john	john a. keech	keech	john a keech
1	ganessan	ganessan kichenadasse	kichenadasse	ganessan kichenadasse
1	shawn	shawn kile	kile	shawn kile
1	ivan	ivan i. kirov	kirov	ivan i kirov
1	ronnie	ronnie j. kirschling	kirschling	ronnie j kirschling
1	jeffrey	jeffrey j. kirshner	kirshner	jeffrey j kirshner
1	dalane	dalane w. kitzman	kitzman	dalane w kitzman
1	merieme	merieme klobocista	klobocista	merieme klobocista
1	hans	hans klose	klose	hans klose
1	wanda	wanda knopinska-posluszny	knopinska-posluszny	wanda knopinska-posluszny
1	david	david knopman	knopman	david knopman
1	susan	susan j knox	knox	susan j knox
1	stephen	stephen c. koehler	koehler	stephen c koehler
1	donald	donald b. kohn	kohn	donald b kohn
1	gregg	gregg t. kokame	kokame	gregg t kokame
1	tatjana	tatjana kolevska	kolevska	tatjana kolevska
1	stavros	stavros konstantinides	konstantinides	stavros konstantinides
1	mark	mark a. korsten	korsten	mark a korsten
1	vamsi	vamsi kota	kota	vamsi kota
1	karen	karen l kotloff	kotloff	karen l kotloff
1	jonathan	jonathan krakoff	krakoff	jonathan krakoff
1	henry	henry r kranzler	kranzler	henry r kranzler
1	susan	susan e. krown	krown	susan e krown
1	karen	karen a. kurdziel	kurdziel	karen a kurdziel
1	john	john kuruvilla	kuruvilla	john kuruvilla
1	charles	charles s. kuzma	kuzma	charles s kuzma
1	alan	alan s. lader	lader	alan s lader
1	colleen	colleen k. lambertz	lambertz	colleen k lambertz
1	carol	carol a. langford	langford	carol a langford
1	abbot	abbot r. laptook	laptook	abbot r laptook
1	renato	renato v larocca	larocca	renato v larocca
1	gabriel	gabriel p. lasala	lasala	gabriel p lasala
1	christian	christian lattermann	lattermann	christian lattermann
1	andreas	andreas lazar	lazar	andreas lazar
1	shashikant	shashikant b. lele	lele	shashikant b lele
1	robert	robert f. lemanske	lemanske	robert f lemanske
2		tianhong li	li	tianhong li
1	steven	steven k libutti	libutti	steven k libutti
1	michaela	michaela liedtke	liedtke	michaela liedtke
1	joshua	joshua a. lile	lile	joshua a lile
1	steven	steven e linberg	linberg	steven e linberg
1	steven	steven m. lipkin	lipkin	steven m lipkin
1	evan	evan j. lipson	lipson	evan j lipson
1	john	john lister	lister	john lister
1	franco	franco locatelli	locatelli	franco locatelli
1	albert	albert c. lockhart	lockhart	albert c lockhart
1	thomas	thomas w. loew	loew	thomas w loew
1	yuri	yuri a. saito loftus	loftus	yuri a saito loftus
1	sagar	sagar lonial	lonial	sagar lonial
1	oscar	oscar lopez	lopez	oscar lopez
1	izidore	izidore s. lossos	lossos	izidore s lossos
1	bo	bo lu	lu	bo lu
1	joseph	joseph a. lucci	lucci	joseph a lucci
1	john	john a. lust	lust	john a lust
1	alan	alan p. lyss	lyss	alan p lyss
1	lauren	lauren maeda	maeda	lauren maeda
1	daruka	daruka mahadevan	mahadevan	daruka mahadevan
1	ali	ali mahdavi	mahdavi	ali mahdavi
1	lisa	lisa a. mandl	mandl	lisa a mandl
1	jun	jun j mao	mao	jun j mao
1	upendra	upendra k. marathi	marathi	upendra k marathi
1	benjamin	benjamin t. marchello	marchello	benjamin t marchello
1	gregory	gregory a. masters	masters	gregory a masters
1	christopher	christopher j mathias	mathias	christopher j mathias
2		yousif matloub	matloub	yousif matloub
1	christine	christine k mauck	mauck	christine k mauck
1	david	david t. mauger	mauger	david t mauger
1	geoffrey	geoffrey b. mccowage	mccowage	geoffrey b mccowage
1	anne	anne mccune	mccune	anne mccune
1	james	james j. mcgough	mcgough	james j mcgough
1	james	james r. mckay	mckay	james r mckay
1	javier	javier araujo melendez	melendez	javier araujo melendez
1	jerry	jerry r mendell	mendell	jerry r mendell
1	edward	edward m. messing	messing	edward m messing
1	richard	richard a messmann	messmann	richard a messmann
1	evangelos	evangelos michelakis	michelakis	evangelos michelakis
1	bruno	bruno michon	michon	bruno michon
1	david	david miklos	miklos	david miklos
1	filippo	filippo milano	milano	filippo milano
1	michael	michael j minzenberg	minzenberg	michael j minzenberg
1	bharat	bharat b. mittal	mittal	bharat b mittal
1	elizabeth	elizabeth a mittendorf	mittendorf	elizabeth a mittendorf
1	rajen	rajen mody	mody	rajen mody
1	ardis	ardis a moe	moe	ardis a moe
1	mahsa	mahsa mohebtash	mohebtash	mahsa mohebtash
1	mary	mary mulcahy	mulcahy	mary mulcahy
1	david	david g mutch	mutch	david g mutch
1	rita	rita nanda	nanda	rita nanda
1	lucien	lucien a. nedzi	nedzi	lucien a nedzi
1	eric	eric van den neste	neste	eric van den neste
1	mark	mark s. nestor	nestor	mark s nestor
1	paul	paul nghiem	nghiem	paul nghiem
1	phioanh	phioanh nghiemphu	nghiemphu	phioanh nghiemphu
1	paul	paul nguyen	nguyen	paul nguyen
1	andrew	andrew a. nierenberg	nierenberg	andrew a nierenberg
1	nadim	nadim f. nimeh	nimeh	nadim f nimeh
1	michael	michael j. noonan	noonan	michael j noonan
1	yelena	yelena novik	novik	yelena novik
1	ariela	ariela noy	noy	ariela noy
1	thomas	thomas obisesan	obisesan	thomas obisesan
1	peter	peter odwyer	odwyer	peter odwyer
1	ikenna	ikenna ogbaa	ogbaa	ikenna ogbaa
1	adedayo	adedayo a. onitilo	onitilo	adedayo a onitilo
1	michael	michael w otto	otto	michael w otto
1	prasad	prasad r. padala	padala	prasad r padala
1	paul	paul paik	paik	paul paik
1	edward	edward pan	pan	edward pan
1	aileen	aileen l. pangan	pangan	aileen l pangan
1	alberto	alberto pappo	pappo	alberto pappo
1	edwin	edwin l parsley	parsley	edwin l parsley
1	tobias	tobias peikert	peikert	tobias peikert
1	david	david m penetar	penetar	david m penetar
1	alice	alice p pentland	pentland	alice p pentland
1	luke	luke j peppone	peppone	luke j peppone
1	roman	roman perez-soler	perez-soler	roman perez-soler
1	elaine	elaine peskind	peskind	elaine peskind
1	antonio	antonio pezzutto	pezzutto	antonio pezzutto
1	george	george albert fisher m.d. ph.d.	phd	george albert fisher md phd
1	dale	dale l. phelps	phelps	dale l phelps
1	antonio	antonio r. pizarro	pizarro	antonio r pizarro
1	elizabeth	elizabeth plimack	plimack	elizabeth plimack
1	ruth	ruth plummer	plummer	ruth plummer
1	rodica	rodica pop-busui	pop-busui	rodica pop-busui
1	carol	carol portwine	portwine	carol portwine
1	antoinette	antoinette a. pragalos	pragalos	antoinette a pragalos
1	richard	richard e pratley	pratley	richard e pratley
1	oliver	oliver w. press	press	oliver w press
1	richard	richard a preston	preston	richard a preston
1	kathleen	kathleen a puntillo	puntillo	kathleen a puntillo
1	adnan	adnan i. qureshi	qureshi	adnan i qureshi
1	david	david raben	raben	david raben
1	judith	judith g rabkin	rabkin	judith g rabkin
1	john	john radford	radford	john radford
1	bhuvaneswari	bhuvaneswari ramaswamy	ramaswamy	bhuvaneswari ramaswamy
1	nithya	nithya ramnath	ramnath	nithya ramnath
1	neda	neda rasouli	rasouli	neda rasouli
1	john	john a. rathmacher	rathmacher	john a rathmacher
1	bassem	bassem i. razzouk	razzouk	bassem i razzouk
1	cathy	cathy j reback	reback	cathy j reback
1	ramesh	ramesh rengan	rengan	ramesh rengan
1	michael	michael x. repka	repka	michael x repka
1	antoni	antoni ribas	ribas	antoni ribas
1	sharon	sharon a riddler	riddler	sharon a riddler
1	robert	robert m. rifkin	rifkin	robert m rifkin
1	john	john d. roache	roache	john d roache
1	francisco	francisco robert	robert	francisco robert
1	andre	andre robidoux	robidoux	andre robidoux
1	keith	keith a. rodvold	rodvold	keith a rodvold
1	joseph	joseph a. roscoe	roscoe	joseph a roscoe
1	david	david p rosenbaum	rosenbaum	david p rosenbaum
1	michael	michael rossen	rossen	michael rossen
1	marc	marc e rothenberg	rothenberg	marc e rothenberg
1	vivek	vivek roy	roy	vivek roy
1	craig	craig r. rush	rush	craig r rush
1	evgeny	evgeny sadikov	sadikov	evgeny sadikov
1	rifaat	rifaat safadi	safadi	rifaat safadi
1	robert	robert a salata	salata	robert a salata
1	ravi	ravi salgia	salgia	ravi salgia
1	gilles	gilles salles	salles	gilles salles
1	roberto	roberto salvatori	salvatori	roberto salvatori
1	frederick	frederick f. samaha	samaha	frederick f samaha
1	yvan	yvan samson	samson	yvan samson
1	vaishali	vaishali sanchorawala	sanchorawala	vaishali sanchorawala
1	william	william j sandborn	sandborn	william j sandborn
1	robert	robert a sandhaus	sandhaus	robert a sandhaus
1	rafael	rafael santana-davila	santana-davila	rafael santana-davila
1	ronald	ronald scheff	scheff	ronald scheff
1	howard	howard i scher	scher	howard i scher
1	michael	michael segel	segel	michael segel
1	david	david j seiden	seiden	david j seiden
1	stephanie	stephanie b. seminara	seminara	stephanie b seminara
1	lasika	lasika seneviratne	seneviratne	lasika seneviratne
1	rahul	rahul seth	seth	rahul seth
1	robert	robert s. sheldon	sheldon	robert s sheldon
1	richard	richard c. shelton	shelton	richard c shelton
1	magdy	magdy l shenouda	shenouda	magdy l shenouda
1	kirti	kirti shetty	shetty	kirti shetty
1	garis	garis silega	silega	garis silega
1	george	george somlo	somlo	george somlo
1	shiyu	shiyu song	song	shiyu song
2		baldassarre stea	stea	baldassarre stea
1	peter	peter g. steinherz	steinherz	peter g steinherz
1	kimberly	kimberly a. stigler	stigler	kimberly a stigler
1	john	john storring	storring	john storring
1	caron	caron strahlendorf	strahlendorf	caron strahlendorf
1	robert	robert j. straka	straka	robert j straka
1	gregory	gregory p. sutton	sutton	gregory p sutton
1	robert	robert s svatek	svatek	robert s svatek
1	petar	petar svorcan	svorcan	petar svorcan
1	christopher	christopher sweeney	sweeney	christopher sweeney
1	nadera	nadera j. sweiss	sweiss	nadera j sweiss
1	neal	neal r swerdlow	swerdlow	neal r swerdlow
1	isaac	isaac tafur	tafur	isaac tafur
1	nicholas	nicholas j talley	talley	nicholas j talley
1	paul	paul y. tam	tam	paul y tam
1	jonathan	jonathan e. tammela	tammela	jonathan e tammela
1	sam	sam l teichman	teichman	sam l teichman
1	premal	premal thaker	thaker	premal thaker
1	todd	todd d. tillmanns	tillmanns	todd d tillmanns
1	herve	herve tilly	tilly	herve tilly
1	bryan	bryan k tolliver	tolliver	bryan k tolliver
1	james	james e. tomblin	tomblin	james e tomblin
1	phillip	phillip p. toskes	toskes	phillip p toskes
1	jonathan	jonathan s. treisman	treisman	jonathan s treisman
1	adriana	adriana h. tremoulet	tremoulet	adriana h tremoulet
1	katri	katri v typpo	typpo	katri v typpo
1	james	james j. urbanic	urbanic	james j urbanic
1	victor	victor c urrutia	urrutia	victor c urrutia
1	pablo	pablo andres sepulveda varela	varela	pablo andres sepulveda varela
1	anna	anna varghese	varghese	anna varghese
1	peter	peter j van veldhuizen	veldhuizen	peter j van veldhuizen
1	alejandra	alejandra ramirez venegas	venegas	alejandra ramirez venegas
1	stephen	stephen a villano	villano	stephen a villano
1	william	william wachsman	wachsman	william wachsman
1	jan	jan walewski	walewski	jan walewski
1	richard	richard l. wasserman	wasserman	richard l wasserman
1	david	david waterhouse	waterhouse	david waterhouse
1	kristi	kristi l. watterberg	watterberg	kristi l watterberg
1	raymond	raymond wee	wee	raymond wee
1	wen-kai	wen-kai weng	weng	wen-kai weng
1	harold	harold c. wiesenfeld	wiesenfeld	harold c wiesenfeld
1	russell	russell h. wiesner	wiesner	russell h wiesner
1	mary	mary j wilkinson	wilkinson	mary j wilkinson
1	maurice	maurice willis	willis	maurice willis
1	mathias	mathias witzens-harig	witzens-harig	mathias witzens-harig
1	david	david a wohl	wohl	david a wohl
1	pamela	pamela k. woodard	woodard	pamela k woodard
1	antoinette	antoinette j. wozniak	wozniak	antoinette j wozniak
1	jay	jay yang	yang	jay yang
1	rochelle	rochelle a. yanofsky	yanofsky	rochelle a yanofsky
1	christopher	christopher yasenchak	yasenchak	christopher yasenchak
1	dina	dina ben yehuda	yehuda	dina ben yehuda
1	furhan	furhan yunus	yunus	furhan yunus
1	mĂ³nica	mĂ³nica zagolin	zagolin	mĂ³nica zagolin
1	jasmine	jasmine zain	zain	jasmine zain
1	peter	peter a. zedler	zedler	peter a zedler
1	claudia	claudia o zein	zein	claudia o zein
1	jamie	jamie m. zeitzer	zeitzer	jamie m zeitzer
1	michael	michael j zelefsky	zelefsky	michael j zelefsky
2		xaralambos zervos	zervos	xaralambos zervos
1	stefan	stefan zeuzem	zeuzem	stefan zeuzem
1	jun	jun zhang	zhang	jun zhang
1	yujie	yujie zhao	zhao	yujie zhao
1	allison	allison m. zibelli	zibelli	allison m zibelli
1	robin	robin t. zon	zon	robin t zon
1	andrew	andrew b adams	adams	andrew b adams
1	james	james b adams	adams	james b adams
1	charu	charu aggarwal	aggarwal	charu aggarwal
1	neelum	neelum aggarwal	aggarwal	neelum aggarwal
1	robert	robert c. alexander	alexander	robert c alexander
1	bethany	bethany m anderson	anderson	bethany m anderson
1	daniel	daniel m. anderson	anderson	daniel m anderson
1	kenneth	kenneth c. anderson	anderson	kenneth c anderson
1	peter	peter l. anderson	anderson	peter l anderson
1	william	william d arnold	arnold	william d arnold
1	michael	michael b. atkins	atkins	michael b atkins
1	edward	edward f. bell	bell	edward f bell
1	karen	karen bell	bell	karen bell
1	saul	saul r berg	berg	saul r berg
1	john	john l berk	berk	john l berk
1	stephen	stephen c blank	blank	stephen c blank
1	joanne	joanne l blum	blum	joanne l blum
1	william	william h. bradley	bradley	william h bradley
1	jubilee	jubilee brown	brown	jubilee brown
1	nancy	nancy j. brown	brown	nancy j brown
1	george	george w burke	burke	george w burke
1	thomas	thomas b campbell	campbell	thomas b campbell
1	marilyn	marilyn r. carlson	carlson	marilyn r carlson
1	john	john d. carter	carter	john d carter
1	pavani	pavani chalasani	chalasani	pavani chalasani
1	eugenia	eugenia chang	chang	eugenia chang
1	beatrice	beatrice a chen	chen	beatrice a chen
2	chien-shing	chien-shing chen	chen	chien-shing chen
1	hongbin	hongbin chen	chen	hongbin chen
2	xueyu	xueyu chen	chen	xueyu chen
1	yuhchyau	yuhchyau chen	chen	yuhchyau chen
1	brian	brian choi	choi	brian choi
1	clara	clara choi	choi	clara choi
1	minsig	minsig choi	choi	minsig choi
1	dr	dr larry fu-nien chu	chu	dr larry fu-nien chu
1	vincent	vincent chung	chung	vincent chung
1	morton	morton coleman	coleman	morton coleman
1	matthew	matthew cooper	cooper	matthew cooper
1	caitlin	caitlin costello	costello	caitlin costello
1	carla	carla m davis	davis	carla m davis
1	william	william c. dooley	dooley	william c dooley
1	hugo	hugo fernandez	fernandez	hugo fernandez
1	karen	karen s. fernandez	fernandez	karen s fernandez
1	hubert	hubert j ford	ford	hubert j ford
1	elizabeth	elizabeth fox	fox	elizabeth fox
1	jonathan	jonathan c. fox	fox	jonathan c fox
1	charles	charles w francis	francis	charles w francis
1	peter	peter j francis	francis	peter j francis
1	mason	mason w. freeman	freeman	mason w freeman
1	benjamin	benjamin w. friedman	friedman	benjamin w friedman
1	chris	chris galloway	galloway	chris galloway
1	jose	jose m. garcia	garcia	jose m garcia
1	saby	saby george	george	saby george
1	peter	peter r gilbert	gilbert	peter r gilbert
1	jonathan	jonathan goldman	goldman	jonathan goldman
1	stewart	stewart goldman	goldman	stewart goldman
1	karyn	karyn a. goodman	goodman	karyn a goodman
1	jessica	jessica gordon	gordon	jessica gordon
1	elizabeth	elizabeth m. gore	gore	elizabeth m gore
1	david	david y graham	graham	david y graham
1	alan	alan i. green	green	alan i green
1	peter	peter l. greenberg	greenberg	peter l greenberg
1	samir	samir k. gupta	gupta	samir k gupta
1	shilpa	shilpa gupta	gupta	shilpa gupta
1	wael	wael harb	harb	wael harb
1	david	david c. henderson	henderson	david c henderson
1	elizabeth	elizabeth henry	henry	elizabeth henry
1	norah	norah l. henry	henry	norah l henry
1	russel	russel hirsch	hirsch	russel hirsch
1	judith	judith o. hopkins	hopkins	judith o hopkins
1	bradford	bradford s. hoppe	hoppe	bradford s hoppe
1	richard	richard t. hoppe	hoppe	richard t hoppe
1	mara	mara j. horwitz	horwitz	mara j horwitz
1	marybeth	marybeth s. hughes	hughes	marybeth s hughes
1	peter	peter w. hunt	hunt	peter w hunt
1	judith	judith a. james	james	judith a james
1	melissa	melissa johnson	johnson	melissa johnson
1	shruti	shruti jolly	jolly	shruti jolly
1	trevor	trevor a. jolly	jolly	trevor a jolly
1	john	john m. kane	kane	john m kane
1	giraldo	giraldo kato	kato	giraldo kato
1	tomoaki	tomoaki kato	kato	tomoaki kato
1	aaron	aaron s kelly	kelly	aaron s kelly
1	deanna	deanna l. kelly	kelly	deanna l kelly
1	kathleen	kathleen a. kennedy	kennedy	kathleen a kennedy
1	nadia	nadia khan	khan	nadia khan
1	shakila	shakila p. khan	khan	shakila p khan
2	hyong	hyong kim	kim	hyong kim
1	lynn	lynn d. kramer	kramer	lynn d kramer
1	brian	brian e. lacy	lacy	brian e lacy
1	jason	jason e. lang	lang	jason e lang
1	robert	robert a. larsen	larsen	robert a larsen
1	benjamin	benjamin e. lawler	lawler	benjamin e lawler
1	samuel	samuel n. lederman	lederman	samuel n lederman
1	carrie	carrie lee	lee	carrie lee
1	joshua	joshua d lee	lee	joshua d lee
1	kerry	kerry l. lee	lee	kerry l lee
1	ronald	ronald levy	levy	ronald levy
1	edmund	edmund j lewis	lewis	edmund j lewis
1	stanley	stanley t. lewis	lewis	stanley t lewis
1	chi	chi lin	lin	chi lin
1	hien	hien k liu	liu	hien k liu
1	hongtao	hongtao liu	liu	hongtao liu
1	erik	erik k st. louis	louis	erik k st louis
1	patrick	patrick c. ma	ma	patrick c ma
1	kevin	kevin c. maki	maki	kevin c maki
1	paul	paul martin	martin	paul martin
1	peter	peter martin	martin	peter martin
1	barbara	barbara j mason	mason	barbara j mason
1	barry	barry j. maurer	maurer	barry j maurer
1	brian	brian t maurer	maurer	brian t maurer
1	peter	peter m maurer	maurer	peter m maurer
1	tina	tina mayer	mayer	tina mayer
1	mary	mary s mccarthy	mccarthy	mary s mccarthy
1	arthur	arthur j. mccullough	mccullough	arthur j mccullough
1	peter	peter a. mccullough	mccullough	peter a mccullough
1	everett	everett meyer	meyer	everett meyer
1	jonathan	jonathan m. meyer	meyer	jonathan m meyer
1	donald	donald m. miller	miller	donald m miller
1	paul	paul g montgomery	montgomery	paul g montgomery
1	ernest	ernest e moore	moore	ernest e moore
1	lawrence	lawrence e. morris	morris	lawrence e morris
1	leslie	leslie a morrison	morrison	leslie a morrison
1	glenn	glenn s murphy	murphy	glenn s murphy
1	ranveer	ranveer nand	nand	ranveer nand
1	sucha	sucha nand	nand	sucha nand
1	anita	anita l. nelson	nelson	anita l nelson
1	caleb	caleb p nelson	nelson	caleb p nelson
1	richard	richard orlowski	orlowski	richard orlowski
1	brian	brian ott	ott	brian ott
1	terri	terri l parker	parker	terri l parker
1	jyoti	jyoti d. patel	patel	jyoti d patel
1	meenakshi	meenakshi patel	patel	meenakshi patel
1	priti	priti patel	patel	priti patel
1	bayard	bayard l. powell	powell	bayard l powell
1	nishitha	nishitha reddy	reddy	nishitha reddy
1	betty	betty s riggs	riggs	betty s riggs
1	vilmarie	vilmarie rodriguez	rodriguez	vilmarie rodriguez
1	richard	richard b. rosen	rosen	richard b rosen
1	joel	joel s ross	ross	joel s ross
1	robert	robert ross	ross	robert ross
1	david	david russell	russell	david russell
1	michael	michael h schiff	schiff	michael h schiff
1	eckart	eckart schott	schott	eckart schott
1	michael	michael d. schreiber	schreiber	michael d schreiber
1	thomas	thomas l. schwartz	schwartz	thomas l schwartz
1	ingrid	ingrid u scott	scott	ingrid u scott
1	larry	larry s. seidman	seidman	larry s seidman
1	neelesh	neelesh sharma	sharma	neelesh sharma
1	priyanka	priyanka sharma	sharma	priyanka sharma
1	jiong	jiong shi	shi	jiong shi
1	wenyin	wenyin shi	shi	wenyin shi
1	bernard	bernard l. silverman	silverman	bernard l silverman
1	paula	paula silverman	silverman	paula silverman
1	naomi	naomi m simon	simon	naomi m simon
1	arun	arun singh	singh	arun singh
1	william	william small	small	william small
1	barry	barry h smith	smith	barry h smith
1	matthew	matthew r. smith	smith	matthew r smith
1	pamela	pamela smith	smith	pamela smith
1	phillip	phillip b smith	smith	phillip b smith
1	robert	robert c smith	smith	robert c smith
1	james	james a solomon	solomon	james a solomon
1	jonas	jonas de souza	souza	jonas de souza
1	rogĂ©rio	rogĂ©rio de souza	souza	rogĂ©rio de souza
1	andrew	andrew spencer	spencer	andrew spencer
1	jonathan	jonathan w. stewart	stewart	jonathan w stewart
1	julian	julian m stewart	stewart	julian m stewart
1	barbara	barbara j. stoll	stoll	barbara j stoll
1	john	john h. stone	stone	john h stone
1	sachdev	sachdev p. thomas	thomas	sachdev p thomas
1	patrick	patrick a. thompson	thompson	patrick a thompson
1	carol	carol l wagner	wagner	carol l wagner
1	james	james k walsh	walsh	james k walsh
1	michele	michele c. walsh	walsh	michele c walsh
1	dian	dian wang	wang	dian wang
1	ding	ding wang	wang	ding wang
1	craig	craig d williams	williams	craig d williams
1	michael	michael e. williams	williams	michael e williams
1	lucas	lucas wong	wong	lucas wong
1	yu-ning	yu-ning wong	wong	yu-ning wong
1	min	min yao	yao	min yao
1	joel	joel l. young	young	joel l young
1	peter	peter p. yu	yu	peter p yu
1	jay-jiguang	jay-jiguang zhu	zhu	jay-jiguang zhu

## Sheet: 5485
sur_name	first_name	full_name	Processed full_name
abboud	camille	camille abboud	camille abboud
abboud	camille	camille n. abboud	camille n abboud
aberg	judith	judith aberg	judith aberg
aberg	judith	judith a. aberg	judith a aberg
aboulafia	david	david m. aboulafia	david m aboulafia
aboulafia	david	david aboulafia	david aboulafia
abramowitz	matthew	matthew c abramowitz	matthew c abramowitz
abramowitz	matthew	matthew abramowitz	matthew abramowitz
abrams	ross	ross abrams	ross abrams
abrams	ross	ross a. abrams	ross a abrams
abramson	jeremy	jeremy abramson	jeremy abramson
abramson	jeremy	jeremy s. abramson	jeremy s abramson
abramson	vandana	vandana g. abramson	vandana g abramson
abramson	vandana	vandana abramson	vandana abramson
acoba	jared	jared d acoba	jared d acoba
acoba	jared	jared acoba	jared acoba
adams	michael	michael r adams	michael r adams
adams	michael	michael adams	michael adams
adelman	daniel	daniel adelman	daniel adelman
adelman	daniel	daniel c. adelman	daniel c adelman
adelstein	david	david j. adelstein	david j adelstein
adelstein	david	david adelstein	david adelstein
adeoye	opeolu	opeolu m adeoye	opeolu m adeoye
adeoye	opeolu	opeolu adeoye	opeolu adeoye
adesunloye	bamidele	bamidele a. adesunloye	bamidele a adesunloye
adesunloye	bamidele	bamidele adesunloye	bamidele adesunloye
adjei	alex	alex a. adjei	alex a adjei
adjei	alex	alex adjei	alex adjei
adkins	douglas	douglas adkins	douglas adkins
adkins	douglas	douglas r. adkins	douglas r adkins
adler	lenard	lenard adler	lenard adler
adler	lenard	lenard a adler	lenard a adler
adler	stuart	stuart p adler	stuart p adler
adler	stuart	stuart adler	stuart adler
advani	anjali	anjali advani	anjali advani
advani	anjali	anjali s. advani	anjali s advani
advani	ranjana	ranjana advani	ranjana advani
advani	ranjana	ranjana hira advani	ranjana hira advani
advani	ranjana	ranjana h. advani	ranjana h advani
afdhal	nezam	nezam h. afdhal	nezam h afdhal
afdhal	nezam	nezam afdhal	nezam afdhal
aggarwal	sanjay	sanjay aggarwal	sanjay aggarwal
aggarwal	sanjay	sanjay k aggarwal	sanjay k aggarwal
agha	mounzer	mounzer agha	mounzer agha
agha	mounzer	mounzer e agha	mounzer e agha
agura	edward	edward b. agura	edward b agura
agura	edward	edward agura	edward agura
aitken	moira	moira aitken	moira aitken
aitken	moira	moira l aitken	moira l aitken
ajani	jaffer	jaffer a. ajani	jaffer a ajani
ajani	jaffer	jaffer ajani	jaffer ajani
akerley	wallace	wallace l. akerley	wallace l akerley
akerley	wallace	wallace akerley	wallace akerley
akinbi	henry	henry akinbi	henry akinbi
akinbi	henry	henry t akinbi	henry t akinbi
al-ibrahim	mohamed	mohamed al-ibrahim	mohamed al-ibrahim
al-ibrahim	mohamed	mohamed s al-ibrahim	mohamed s al-ibrahim
al-khafaji	ali	ali al-khafaji	ali al-khafaji
al-khafaji	ali	ali h al-khafaji	ali h al-khafaji
albain	kathy	kathy s. albain	kathy s albain
albain	kathy	kathy albain	kathy albain
alberts	david	david s alberts	david s alberts
alberts	david	david alberts	david alberts
alberts	steven	steven r. alberts	steven r alberts
alberts	steven	steven alberts	steven alberts
alcorn	harry	harry alcorn	harry alcorn
alcorn	harry	harry w alcorn	harry w alcorn
aldwinckle	tim	tim j aldwinckle	tim j aldwinckle
aldwinckle	tim	tim aldwinckle	tim aldwinckle
alessi	sheila	sheila m alessi	sheila m alessi
alessi	sheila	sheila alessi	sheila alessi
alexander	brian	brian alexander	brian alexander
alexander	brian	brian m. alexander	brian m alexander
alexander	john	john h alexander	john h alexander
alexander	john	john alexander	john alexander
alexander	sarah	sarah w. alexander	sarah w alexander
alexander	sarah	sarah alexander	sarah alexander
alistar	angela	angela alistar	angela alistar
alistar	angela	angela t. alistar	angela t alistar
allan	lauren	lauren d allan	lauren d allan
allan	lauren	lauren dp allan	lauren dp allan
allen	carl	carl allen	carl allen
allen	carl	carl e. allen	carl e allen
allen	jason	jason allen	jason allen
allen	jason	jason d allen	jason d allen
allen	jeffrey	jeffrey c. allen	jeffrey c allen
allen	jeffrey	jeffrey allen	jeffrey allen
allen	jeffrey	jeffrey a. allen	jeffrey a allen
allen	peter	peter j. allen	peter j allen
allen	peter	peter allen	peter allen
allison	mark	mark j. allison	mark j allison
allison	mark	mark allison	mark allison
alloway	rita	rita alloway	rita alloway
alloway	rita	rita r alloway	rita r alloway
alousi	amin	amin alousi	amin alousi
alousi	amin	amin m. alousi	amin m alousi
altes	talissa	talissa altes	talissa altes
altes	talissa	talissa a altes	talissa a altes
altice	frederick	frederick altice	frederick altice
altice	frederick	frederick l altice	frederick l altice
altorki	nasser	nasser k altorki	nasser k altorki
altorki	nasser	nasser altorki	nasser altorki
alvarez	ofelia	ofelia alvarez	ofelia alvarez
alvarez	ofelia	ofelia a alvarez	ofelia a alvarez
alvarez	ronald	ronald alvarez	ronald alvarez
alvarez	ronald	ronald d alvarez	ronald d alvarez
aman	michael	michael g. aman	michael g aman
aman	michael	michael aman	michael aman
amato	robert	robert j amato	robert j amato
amato	robert	robert amato	robert amato
amory	john	john k amory	john k amory
amory	john	john amory	john amory
amundsen	cindy	cindy amundsen	cindy amundsen
amundsen	cindy	cindy l amundsen	cindy l amundsen
anders	carey	carey k anders	carey k anders
anders	carey	carey anders	carey anders
anderson	larry	larry d. anderson	larry d anderson
anderson	larry	larry anderson	larry anderson
anderson	richard	richard rox anderson	richard rox anderson
anderson	richard	richard anderson	richard anderson
anderson	thomas	thomas c. anderson	thomas c anderson
anderson	thomas	thomas anderson	thomas anderson
andreadis	charalambos	charalambos andreadis	charalambos andreadis
andreadis	charalambos	charalambos i. andreadis	charalambos i andreadis
andtbacka	robert	robert andtbacka	robert andtbacka
andtbacka	robert	robert h andtbacka	robert h andtbacka
andtbacka	robert	robert hi andtbacka	robert hi andtbacka
angiolillo	anne	anne angiolillo	anne angiolillo
angiolillo	anne	anne l. angiolillo	anne l angiolillo
angiolillo	dominick	dominick j angiolillo	dominick j angiolillo
angiolillo	dominick	dominick angiolillo	dominick angiolillo
anker	john	john n. van den anker	john n van den anker
anker	john	john van den anker	john van den anker
anne	pramila	pramila r. anne	pramila r anne
anne	pramila	pramila rani anne	pramila rani anne
ansell	stephen	stephen ansell	stephen ansell
ansell	stephen	stephen m. ansell	stephen m ansell
anton	raymond	raymond f anton	raymond f anton
anton	raymond	raymond anton	raymond anton
anton	stephen	stephen d anton	stephen d anton
anton	stephen	stephen anton	stephen anton
antun	ana	ana antun	ana antun
antun	ana	ana g. antun	ana g antun
aparicio	ana	ana m. aparicio	ana m aparicio
aparicio	ana	ana aparicio	ana aparicio
appleman	leonard	leonard appleman	leonard appleman
appleman	leonard	leonard j appleman	leonard j appleman
apter	jeffrey	jeffrey apter	jeffrey apter
apter	jeffrey	jeffrey t apter	jeffrey t apter
aqua	keith	keith a aqua	keith a aqua
aqua	keith	keith aqua	keith aqua
aquino	victor	victor aquino	victor aquino
aquino	victor	victor m aquino	victor m aquino
archer	david	david f archer	david f archer
archer	david	david archer	david archer
arciniegas	david	david arciniegas	david arciniegas
arciniegas	david	david b arciniegas	david b arciniegas
arellano	martha	martha arellano	martha arellano
arellano	martha	martha l. arellano	martha l arellano
argenta	peter	peter argenta	peter argenta
argenta	peter	peter a. argenta	peter a argenta
argiris	athanassios	athanassios argiris	athanassios argiris
argiris	athanassios	athanassios e argiris	athanassios e argiris
arias	albert	albert j. arias	albert j arias
arias	albert	albert arias	albert arias
armstrong	andrew	andrew armstrong	andrew armstrong
armstrong	andrew	andrew j armstrong	andrew j armstrong
arnason	jon	jon e arnason	jon e arnason
arnason	jon	jon arnason	jon arnason
arnold	lesley	lesley m arnold	lesley m arnold
arnold	lesley	lesley arnold	lesley arnold
arnold	susanne	susanne m. arnold	susanne m arnold
arnold	susanne	susanne arnold	susanne arnold
aronstein	william	william s aronstein	william s aronstein
aronstein	william	william aronstein	william aronstein
arya	lily	lily arya	lily arya
arya	lily	lily a arya	lily a arya
asbell	penny	penny asbell	penny asbell
asbell	penny	penny a asbell	penny a asbell
ascheim	deborah	deborah ascheim	deborah ascheim
ascheim	deborah	deborah d. ascheim	deborah d ascheim
asher	gary	gary asher	gary asher
asher	gary	gary n asher	gary n asher
askanase	anca	anca d askanase	anca d askanase
askanase	anca	anca askanase	anca askanase
asmuth	david	david asmuth	david asmuth
asmuth	david	david m. asmuth	david m asmuth
atallah	ehab	ehab atallah	ehab atallah
atallah	ehab	ehab l atallah	ehab l atallah
aten	edward	edward aten	edward aten
aten	edward	edward m aten	edward m aten
atkins	james	james atkins	james atkins
atkins	james	james n atkins	james n atkins
atkins	robert	robert c atkins	robert c atkins
atkins	robert	robert atkins	robert atkins
aurora	sheena	sheena aurora	sheena aurora
aurora	sheena	sheena k aurora	sheena k aurora
avidan	michael	michael s avidan	michael s avidan
avidan	michael	michael avidan	michael avidan
avigan	david	david avigan	david avigan
avigan	david	david e avigan	david e avigan
aweeka	francesca	francesca aweeka	francesca aweeka
aweeka	francesca	francesca t aweeka	francesca t aweeka
aylesworth	cheryl	cheryl a. aylesworth	cheryl a aylesworth
aylesworth	cheryl	cheryl aylesworth	cheryl aylesworth
azzoli	christopher	christopher g. azzoli	christopher g azzoli
azzoli	christopher	christopher azzoli	christopher azzoli
bader	ted	ted bader	ted bader
bader	ted	ted f bader	ted f bader
badesch	david	david b badesch	david b badesch
badesch	david	david badesch	david badesch
badin	firas	firas b. badin	firas b badin
badin	firas	firas badin	firas badin
badros	ashraf	ashraf badros	ashraf badros
badros	ashraf	ashraf z badros	ashraf z badros
baer	maria	maria r. baer	maria r baer
baer	maria	maria baer	maria baer
baeten	jared	jared m baeten	jared m baeten
baeten	jared	jared baeten	jared baeten
baggstrom	maria	maria baggstrom	maria baggstrom
baggstrom	maria	maria q. baggstrom	maria q baggstrom
baik	christina	christina baik	christina baik
baik	christina	christina s. baik	christina s baik
baiocchi	robert	robert a. baiocchi	robert a baiocchi
baiocchi	robert	robert baiocchi	robert baiocchi
bajaj	jasmohan	jasmohan s bajaj	jasmohan s bajaj
bajaj	jasmohan	jasmohan bajaj	jasmohan bajaj
bajorin	dean	dean bajorin	dean bajorin
bajorin	dean	dean f. bajorin	dean f bajorin
baker	jason	jason v baker	jason v baker
baker	jason	jason baker	jason baker
ball	edward	edward d ball	edward d ball
ball	edward	edward ball	edward ball
ballen	karen	karen k ballen	karen k ballen
ballen	karen	karen ballen	karen ballen
ballen	karen	karen kuhn ballen	karen kuhn ballen
balske	ana	ana balske	ana balske
balske	ana	ana m balske	ana m balske
balzer-haas	naomi	naomi balzer-haas	naomi balzer-haas
balzer-haas	naomi	naomi s. balzer-haas	naomi s balzer-haas
bank	bruce	bruce bank	bruce bank
bank	bruce	bruce b. bank	bruce b bank
banzett	robert	robert b banzett	robert b banzett
banzett	robert	robert banzett	robert banzett
baranda	joaquina	joaquina c. baranda	joaquina c baranda
baranda	joaquina	joaquina baranda	joaquina baranda
barber	kimberly	kimberly r barber	kimberly r barber
barber	kimberly	kimberly barber	kimberly barber
barber	matthew	matthew barber	matthew barber
barber	matthew	matthew d barber	matthew d barber
barish	charles	charles f barish	charles f barish
barish	charles	charles barish	charles barish
barnhart	kurt	kurt barnhart	kurt barnhart
barnhart	kurt	kurt t barnhart	kurt t barnhart
barohn	richard	richard barohn	richard barohn
barohn	richard	richard j. barohn	richard j barohn
baron	ari	ari d baron	ari d baron
baron	ari	ari baron	ari baron
baroody	fuad	fuad m baroody	fuad m baroody
baroody	fuad	fuad baroody	fuad baroody
barr	paul	paul m barr	paul m barr
barr	paul	paul barr	paul barr
barredo	julio	julio barredo	julio barredo
barredo	julio	julio m. barredo	julio m barredo
barreto	andrew	andrew d barreto	andrew d barreto
barreto	andrew	andrew barreto	andrew barreto
barrett	kevin	kevin m barrett	kevin m barrett
barrett	kevin	kevin barrett	kevin barrett
barry	clifton	clifton e barry	clifton e barry
barry	clifton	clifton barry	clifton barry
barta	stefan	stefan k. barta	stefan k barta
barta	stefan	stefan barta	stefan barta
barton	kevin	kevin barton	kevin barton
barton	kevin	kevin p. barton	kevin p barton
bass	anne	anne bass	anne bass
bass	anne	anne r bass	anne r bass
batchelor	tracy	tracy batchelor	tracy batchelor
batchelor	tracy	tracy t. batchelor	tracy t batchelor
battiwalla	minocher	minocher m battiwalla	minocher m battiwalla
battiwalla	minocher	minocher battiwalla	minocher battiwalla
baughman	robert	robert p baughman	robert p baughman
baughman	robert	robert baughman	robert baughman
bauman	julie	julie bauman	julie bauman
bauman	julie	julie e bauman	julie e bauman
bauman	william	william bauman	william bauman
bauman	william	william a bauman	william a bauman
bavry	anthony	anthony a bavry	anthony a bavry
bavry	anthony	anthony bavry	anthony bavry
bays	harold	harold bays	harold bays
bays	harold	harold e bays	harold e bays
bazhenova	lyudmila	lyudmila bazhenova	lyudmila bazhenova
bazhenova	lyudmila	lyudmila a. bazhenova	lyudmila a bazhenova
bearden	carrie	carrie e bearden	carrie e bearden
bearden	carrie	carrie bearden	carrie bearden
bearman	scott	scott i bearman	scott i bearman
bearman	scott	scott bearman	scott bearman
beaven	anne	anne beaven	anne beaven
beaven	anne	anne w. beaven	anne w beaven
beaver	thomas	thomas beaver	thomas beaver
beaver	thomas	thomas m beaver	thomas m beaver
becerra	carlos	carlos h. becerra	carlos h becerra
becerra	carlos	carlos becerra	carlos becerra
becerra	carlos	carlos h.r. becerra	carlos hr becerra
beck	joseph	joseph thaddeus beck	joseph thaddeus beck
beck	joseph	joseph beck	joseph beck
beck	joseph	joseph t. beck	joseph t beck
becker	pamela	pamela becker	pamela becker
becker	pamela	pamela s. becker	pamela s becker
beckman	joshua	joshua a. beckman	joshua a beckman
beckman	joshua	joshua beckman	joshua beckman
bedikian	agop	agop bedikian	agop bedikian
bedikian	agop	agop y. bedikian	agop y bedikian
beebe	katherine	katherine beebe	katherine beebe
beebe	katherine	katherine l. beebe	katherine l beebe
beelen	andrew	andrew p. beelen	andrew p beelen
beelen	andrew	andrew beelen	andrew beelen
beer	tomasz	tomasz beer	tomasz beer
beer	tomasz	tomasz m. beer	tomasz m beer
beg	muhammad	muhammad beg	muhammad beg
beg	muhammad	muhammad s beg	muhammad s beg
beitler	jonathan	jonathan j. beitler	jonathan j beitler
beitler	jonathan	jonathan beitler	jonathan beitler
belani	chandra	chandra p belani	chandra p belani
belani	chandra	chandra belani	chandra belani
belle	steven	steven belle	steven belle
belle	steven	steven h. belle	steven h belle
bellon	jennifer	jennifer r bellon	jennifer r bellon
bellon	jennifer	jennifer bellon	jennifer bellon
bendell	johanna	johanna bendell	johanna bendell
bendell	johanna	johanna c bendell	johanna c bendell
benedict	ralph	ralph benedict	ralph benedict
benedict	ralph	ralph hb benedict	ralph hb benedict
benjamin	daniel	daniel k benjamin	daniel k benjamin
benjamin	daniel	daniel benjamin	daniel benjamin
bennett	jason	jason w bennett	jason w bennett
bennett	jason	jason bennett	jason bennett
bensinger	william	william i. bensinger	william i bensinger
bensinger	william	william bensinger	william bensinger
benson	al	al benson	al benson
benson	al	al b. benson	al b benson
benson	constance	constance a benson	constance a benson
benson	constance	constance benson	constance benson
bercz	peter	peter a bercz	peter a bercz
bercz	peter	peter bercz	peter bercz
berdeja	jesus	jesus berdeja	jesus berdeja
berdeja	jesus	jesus g. berdeja	jesus g berdeja
berek	jonathan	jonathan berek	jonathan berek
berek	jonathan	jonathan s berek	jonathan s berek
berenson	james	james r. berenson	james r berenson
berenson	james	james berenson	james berenson
berg	daniel	daniel j. berg	daniel j berg
berg	daniel	daniel berg	daniel berg
berg	jolene	jolene k berg	jolene k berg
berg	jolene	jolene berg	jolene berg
berg	katherine	katherine berg	katherine berg
berg	katherine	katherine m berg	katherine m berg
bergenstal	richard	richard bergenstal	richard bergenstal
bergenstal	richard	richard m bergenstal	richard m bergenstal
berger	adam	adam c. berger	adam c berger
berger	adam	adam berger	adam berger
bergese	sergio	sergio d bergese	sergio d bergese
bergese	sergio	sergio bergese	sergio bergese
bergsagel	peter	peter bergsagel	peter bergsagel
bergsagel	peter	peter l. bergsagel	peter l bergsagel
bergsland	emily	emily k. bergsland	emily k bergsland
bergsland	emily	emily bergsland	emily bergsland
berk	lawrence	lawrence b. berk	lawrence b berk
berk	lawrence	lawrence berk	lawrence berk
berlin	jordan	jordan berlin	jordan berlin
berlin	jordan	jordan d. berlin	jordan d berlin
berman	brian	brian berman	brian berman
berman	brian	brian m. berman	brian m berman
bernard	gordon	gordon bernard	gordon bernard
bernard	gordon	gordon r bernard	gordon r bernard
bernstein	david	david i bernstein	david i bernstein
bernstein	david	david bernstein	david bernstein
bernstein	elana	elana j. bernstein	elana j bernstein
bernstein	elana	elana bernstein	elana bernstein
bernstein	jonathan	jonathan a bernstein	jonathan a bernstein
bernstein	jonathan	jonathan bernstein	jonathan bernstein
bernstein	steven	steven h. bernstein	steven h bernstein
bernstein	steven	steven bernstein	steven bernstein
bernstein	steven	steven l bernstein	steven l bernstein
berry-kravis	elizabeth	elizabeth berry-kravis	elizabeth berry-kravis
berry-kravis	elizabeth	elizabeth m berry-kravis	elizabeth m berry-kravis
bharucha	adil	adil e bharucha	adil e bharucha
bharucha	adil	adil bharucha	adil bharucha
bhatt	deepak	deepak l bhatt	deepak l bhatt
bhatt	deepak	deepak bhatt	deepak bhatt
biagi	james	james j. biagi	james j biagi
biagi	james	james biagi	james biagi
biglan	kevin	kevin m biglan	kevin m biglan
biglan	kevin	kevin biglan	kevin biglan
biller	beverly	beverly mk biller	beverly mk biller
biller	beverly	beverly biller	beverly biller
bissler	john	john j. bissler	john j bissler
bissler	john	john bissler	john bissler
bivalacqua	trinity	trinity j. bivalacqua	trinity j bivalacqua
bivalacqua	trinity	trinity bivalacqua	trinity bivalacqua
black	dennis	dennis m black	dennis m black
black	dennis	dennis d black	dennis d black
black	donald	donald w black	donald w black
black	donald	donald black	donald black
blackstock	arthur	arthur william blackstock	arthur william blackstock
blackstock	arthur	arthur blackstock	arthur blackstock
blackwell	kimberly	kimberly blackwell	kimberly blackwell
blackwell	kimberly	kimberly l. blackwell	kimberly l blackwell
blakeley	jaishri	jaishri o. blakeley	jaishri o blakeley
blakeley	jaishri	jaishri blakeley	jaishri blakeley
blakely	johnetta	johnetta l blakely	johnetta l blakely
blakely	johnetta	johnetta blakely	johnetta blakely
blaney	susan	susan m. blaney	susan m blaney
blaney	susan	susan blaney	susan blaney
blank	stephanie	stephanie v blank	stephanie v blank
blank	stephanie	stephanie blank	stephanie blank
blanke	charles	charles blanke	charles blanke
blanke	charles	charles d. blanke	charles d blanke
blaszkowsky	lawrence	lawrence blaszkowsky	lawrence blaszkowsky
blaszkowsky	lawrence	lawrence s. blaszkowsky	lawrence s blaszkowsky
blight	andrew	andrew blight	andrew blight
blight	andrew	andrew r. blight	andrew r blight
block	caroline	caroline block	caroline block
block	caroline	caroline c. block	caroline c block
block	geoffrey	geoffrey block	geoffrey block
block	geoffrey	geoffrey a block	geoffrey a block
block	robert	robert c block	robert c block
block	robert	robert block	robert block
bloom	barry	barry t bloom	barry t bloom
bloom	barry	barry bloom	barry bloom
bluestone	jeffrey	jeffrey bluestone	jeffrey bluestone
bluestone	jeffrey	jeffrey a bluestone	jeffrey a bluestone
blum	kristie	kristie blum	kristie blum
blum	kristie	kristie a. blum	kristie a blum
blum	william	william blum	william blum
blum	william	william g. blum	william g blum
blumer	jeffrey	jeffrey l blumer	jeffrey l blumer
blumer	jeffrey	jeffrey blumer	jeffrey blumer
boeve	bradley	bradley f boeve	bradley f boeve
boeve	bradley	bradley boeve	bradley boeve
bogart	jeffrey	jeffrey a. bogart	jeffrey a bogart
bogart	jeffrey	jeffrey bogart	jeffrey bogart
bogenschutz	michael	michael p bogenschutz	michael p bogenschutz
bogenschutz	michael	michael bogenschutz	michael bogenschutz
bollard	catherine	catherine m bollard	catherine m bollard
bollard	catherine	catherine bollard	catherine bollard
bondarenko	igor	igor bondarenko	igor bondarenko
bondarenko	igor	igor m bondarenko	igor m bondarenko
boniface	graeme	graeme boniface	graeme boniface
boniface	graeme	graeme r boniface	graeme r boniface
bono	johann	johann s de bono	johann s de bono
bono	johann	johann de bono	johann de bono
boockvar	john	john boockvar	john boockvar
boockvar	john	john a boockvar	john a boockvar
borad	mitesh	mitesh borad	mitesh borad
borad	mitesh	mitesh j borad	mitesh j borad
bosch	marnix	marnix l. bosch	marnix l bosch
bosch	marnix	marnix bosch	marnix bosch
boss	anders	anders boss	anders boss
boss	anders	anders h. boss	anders h boss
boster	aaron	aaron l boster	aaron l boster
boster	aaron	aaron boster	aaron boster
boughey	judy	judy boughey	judy boughey
boughey	judy	judy c boughey	judy c boughey
bourge	robert	robert c bourge	robert c bourge
bourge	robert	robert bourge	robert bourge
boushey	homer	homer a. boushey	homer a boushey
boushey	homer	homer boushey	homer boushey
bowden	charles	charles l. bowden	charles l bowden
bowden	charles	charles bowden	charles bowden
bowen	james	james d. bowen	james d bowen
bowen	james	james bowen	james bowen
bowers	daniel	daniel c bowers	daniel c bowers
bowers	daniel	daniel bowers	daniel bowers
bowlus	christopher	christopher l bowlus	christopher l bowlus
bowlus	christopher	christopher bowlus	christopher bowlus
boxer	adam	adam l. boxer	adam l boxer
boxer	adam	adam boxer	adam boxer
boyer	david	david boyer	david boyer
boyer	david	david s boyer	david s boyer
boyer	leslie	leslie boyer	leslie boyer
boyer	leslie	leslie v. boyer	leslie v boyer
boyer	michael	michael boyer	michael boyer
boyer	michael	michael joseph boyer	michael joseph boyer
brachman	david	david g. brachman	david g brachman
brachman	david	david brachman	david brachman
bradley	jeffrey	jeffrey bradley	jeffrey bradley
bradley	jeffrey	jeffrey d. bradley	jeffrey d bradley
bradley	kristin	kristin bradley	kristin bradley
bradley	kristin	kristin a. bradley	kristin a bradley
brady	kathleen	kathleen t brady	kathleen t brady
brady	kathleen	kathleen brady	kathleen brady
brahmer	julie	julie brahmer	julie brahmer
brahmer	julie	julie r brahmer	julie r brahmer
brandt	fredric	fredric brandt	fredric brandt
brandt	fredric	fredric s. brandt	fredric s brandt
brandt	lawrence	lawrence j brandt	lawrence j brandt
brandt	lawrence	lawrence brandt	lawrence brandt
brantly	mark	mark l brantly	mark l brantly
brantly	mark	mark brantly	mark brantly
bremner	william	william j bremner	william j bremner
bremner	william	william bremner	william bremner
brenner	malcolm	malcolm k brenner	malcolm k brenner
brenner	malcolm	malcolm brenner	malcolm brenner
bressler	neil	neil m. bressler	neil m bressler
bressler	neil	neil bressler	neil bressler
briccetti	frederick	frederick m. briccetti	frederick m briccetti
briccetti	frederick	frederick briccetti	frederick briccetti
brimhall	darin	darin b. brimhall	darin b brimhall
brimhall	darin	darin brimhall	darin brimhall
brinkmann	debra	debra brinkmann	debra brinkmann
brinkmann	debra	debra h brinkmann	debra h brinkmann
britten	carolyn	carolyn d. britten	carolyn d britten
britten	carolyn	carolyn britten	carolyn britten
brochstein	joel	joel brochstein	joel brochstein
brochstein	joel	joel a brochstein	joel a brochstein
brose	marcia	marcia brose	marcia brose
brose	marcia	marcia s brose	marcia s brose
brouwer	kim	kim lr brouwer	kim lr brouwer
brouwer	kim	kim brouwer	kim brouwer
brown	david	david m brown	david m brown
brown	david	david brown	david brown
brown	david	david j brown	david j brown
brown	gail	gail brown	gail brown
brown	gail	gail l. brown	gail l brown
brown	jennifer	jennifer r brown	jennifer r brown
brown	jennifer	jennifer brown	jennifer brown
brown	mark	mark s. brown	mark s brown
brown	mark	mark brown	mark brown
brown	michael	michael d brown	michael d brown
brown	michael	michael brown	michael brown
brown	michael	michael e brown	michael e brown
brown	michael	michael j. brown	michael j brown
brown	patrick	patrick a. brown	patrick a brown
brown	patrick	patrick brown	patrick brown
brown	peter	peter brown	peter brown
brown	peter	peter de nully brown	peter de nully brown
brown	powel	powel brown	powel brown
brown	powel	powel h. brown	powel h brown
brown	robert	robert brown	robert brown
brown	robert	robert h brown	robert h brown
brown	ronald	ronald brown	ronald brown
brown	ronald	ronald t brown	ronald t brown
brown	ted	ted brown	ted brown
brown	ted	ted r brown	ted r brown
bruce	justine	justine y bruce	justine y bruce
bruce	justine	justine bruce	justine bruce
brum	jose	jose m brum	jose m brum
brum	jose	jose brum	jose brum
brunvand	mark	mark w brunvand	mark w brunvand
brunvand	mark	mark brunvand	mark brunvand
bseiso	ali	ali bseiso	ali bseiso
bseiso	ali	ali w. bseiso	ali w bseiso
buadi	francis	francis buadi	francis buadi
buadi	francis	francis k. buadi	francis k buadi
buatti	john	john m. buatti	john m buatti
buatti	john	john buatti	john buatti
bucci	frank	frank bucci	frank bucci
bucci	frank	frank a bucci	frank a bucci
buchanan	robert	robert w buchanan	robert w buchanan
buchanan	robert	robert buchanan	robert buchanan
buck	tondre	tondre t. buck	tondre t buck
buck	tondre	tondre buck	tondre buck
bucko	alicia	alicia bucko	alicia bucko
bucko	alicia	alicia d bucko	alicia d bucko
buckstein	rena	rena buckstein	rena buckstein
buckstein	rena	rena j buckstein	rena j buckstein
budde	lihua	lihua budde	lihua budde
budde	lihua	lihua elizabeth budde	lihua elizabeth budde
bui	lynne	lynne a. bui	lynne a bui
bui	lynne	lynne bui	lynne bui
bunin	nancy	nancy j bunin	nancy j bunin
bunin	nancy	nancy bunin	nancy bunin
burger	jan	jan a. burger	jan a burger
burger	jan	jan burger	jan burger
burgess	melissa	melissa a. burgess	melissa a burgess
burgess	melissa	melissa burgess	melissa burgess
burke	carol	carol burke	carol burke
burke	carol	carol a. burke	carol a burke
burke	james	james burke	james burke
burke	james	james r burke	james r burke
burke	james	james j. burke	james j burke
burke	michael	michael j. burke	michael j burke
burke	michael	michael burke	michael burke
burke	william	william j. burke	william j burke
burke	william	william burke	william burke
burnett	arthur	arthur l. burnett	arthur l burnett
burnett	arthur	arthur burnett	arthur burnett
burnette	william	william b burnette	william b burnette
burnette	william	william burnette	william burnette
burns	linda	linda j. burns	linda j burns
burns	linda	linda burns	linda burns
burns	tammy	tammy burns	tammy burns
burns	tammy	tammy l burns	tammy l burns
burns	ted	ted m burns	ted m burns
burns	ted	ted burns	ted burns
burris	howard	howard a. burris	howard a burris
burris	howard	howard burris	howard burris
burroughs	lauri	lauri burroughs	lauri burroughs
burroughs	lauri	lauri m. burroughs	lauri m burroughs
burstein	harold	harold burstein	harold burstein
burstein	harold	harold j. burstein	harold j burstein
burt	randall	randall burt	randall burt
burt	randall	randall w burt	randall w burt
burton	mary	mary jane burton	mary jane burton
burton	mary	mary j burton	mary j burton
bushunow	peter	peter bushunow	peter bushunow
bushunow	peter	peter w. bushunow	peter w bushunow
busse	william	william busse	william busse
busse	william	william w. busse	william w busse
busse	william	william b busse	william b busse
bussel	james	james b bussel	james b bussel
bussel	james	james bussel	james bussel
butowski	nicholas	nicholas butowski	nicholas butowski
butowski	nicholas	nicholas a. butowski	nicholas a butowski
byrd	john	john c. byrd	john c byrd
byrd	john	john byrd	john byrd
byrne	barry	barry j byrne	barry j byrne
byrne	barry	barry byrne	barry byrne
cady	roger	roger k cady	roger k cady
cady	roger	roger cady	roger cady
caimi	paolo	paolo caimi	paolo caimi
caimi	paolo	paolo f. caimi	paolo f caimi
cairo	mitchell	mitchell s cairo	mitchell s cairo
cairo	mitchell	mitchell cairo	mitchell cairo
calhoun	david	david a calhoun	david a calhoun
calhoun	david	david calhoun	david calhoun
callanan	david	david callanan	david callanan
callanan	david	david g callanan	david g callanan
callander	natalie	natalie s. callander	natalie s callander
callander	natalie	natalie callander	natalie callander
callans	david	david j callans	david j callans
callans	david	david callans	david callans
callender	valerie	valerie callender	valerie callender
callender	valerie	valerie d callender	valerie d callender
camidge	david	david r camidge	david r camidge
camidge	david	david camidge	david camidge
camidge	ross	ross d camidge	ross d camidge
camidge	ross	ross camidge	ross camidge
camilleri	michael	michael camilleri	michael camilleri
camilleri	michael	michael l. camilleri	michael l camilleri
cammarata	sue	sue k. cammarata	sue k cammarata
cammarata	sue	sue cammarata	sue cammarata
campbell	andrew	andrew campbell	andrew campbell
campbell	andrew	andrew l campbell	andrew l campbell
campbell	kathleen	kathleen cm campbell	kathleen cm campbell
campbell	kathleen	kathleen campbell	kathleen campbell
campochiaro	peter	peter a campochiaro	peter a campochiaro
campochiaro	peter	peter campochiaro	peter campochiaro
camporesi	enrico	enrico m camporesi	enrico m camporesi
camporesi	enrico	enrico camporesi	enrico camporesi
campos	michael	michael campos	michael campos
campos	michael	michael a campos	michael a campos
campos	susana	susana campos	susana campos
campos	susana	susana m. campos	susana m campos
canales	miguel	miguel albendea canales	miguel albendea canales
canales	miguel	miguel angel canales	miguel angel canales
canas	shannon	shannon m canas	shannon m canas
canas	shannon	shannon canas	shannon canas
cancelas-perez	jose	jose a cancelas-perez	jose a cancelas-perez
cancelas-perez	jose	jose cancelas-perez	jose cancelas-perez
canfield	vikki	vikki a. canfield	vikki a canfield
canfield	vikki	vikki canfield	vikki canfield
capicchioni	john	john l capicchioni	john l capicchioni
capicchioni	john	john capicchioni	john capicchioni
cappola	anne	anne r. cappola	anne r cappola
cappola	anne	anne cappola	anne cappola
caramelli	kim	kim caramelli	kim caramelli
caramelli	kim	kim e caramelli	kim e caramelli
cardin	dana	dana cardin	dana cardin
cardin	dana	dana b. cardin	dana b cardin
carducci	michael	michael a carducci	michael a carducci
carducci	michael	michael carducci	michael carducci
carey	lisa	lisa a. carey	lisa a carey
carey	lisa	lisa carey	lisa carey
caritis	steve	steve caritis	steve caritis
caritis	steve	steve n. caritis	steve n caritis
carlo	waldemar	waldemar a. carlo	waldemar a carlo
carlo	waldemar	waldemar carlo	waldemar carlo
carlson	glenn	glenn carlson	glenn carlson
carlson	glenn	glenn f. carlson	glenn f carlson
carlson	james	james d carlson	james d carlson
carlson	james	james carlson	james carlson
carlsson	cynthia	cynthia m. carlsson	cynthia m carlsson
carlsson	cynthia	cynthia carlsson	cynthia carlsson
carney	robert	robert m. carney	robert m carney
carney	robert	robert carney	robert carney
carter	corey	corey a. carter	corey a carter
carter	corey	corey carter	corey carter
carthon	bradley	bradley carthon	bradley carthon
carthon	bradley	bradley c. carthon	bradley c carthon
carvajal	richard	richard carvajal	richard carvajal
carvajal	richard	richard d. carvajal	richard d carvajal
casey	brian	brian casey	brian casey
casey	brian	brian m casey	brian m casey
cashen	amanda	amanda cashen	amanda cashen
cashen	amanda	amanda f. cashen	amanda f cashen
castro-malaspina	hugo	hugo r. castro-malaspina	hugo r castro-malaspina
castro-malaspina	hugo	hugo castro-malaspina	hugo castro-malaspina
catenacci	daniel	daniel catenacci	daniel catenacci
catenacci	daniel	daniel v. catenacci	daniel v catenacci
cavallone	laura	laura cavallone	laura cavallone
cavallone	laura	laura f cavallone	laura f cavallone
caywood	emi	emi h. caywood	emi h caywood
caywood	emi	emi caywood	emi caywood
cedars	marcelle	marcelle i cedars	marcelle i cedars
cedars	marcelle	marcelle cedars	marcelle cedars
chaft	jamie	jamie chaft	jamie chaft
chaft	jamie	jamie e. chaft	jamie e chaft
chakravarthy	anuradha	anuradha b. chakravarthy	anuradha b chakravarthy
chakravarthy	anuradha	anuradha chakravarthy	anuradha chakravarthy
chakravarty	eliza	eliza chakravarty	eliza chakravarty
chakravarty	eliza	eliza farmer chakravarty	eliza farmer chakravarty
chalasani	naga	naga p. chalasani	naga p chalasani
chalasani	naga	naga chalasani	naga chalasani
chambers	mara	mara chambers	mara chambers
chambers	mara	mara d. chambers	mara d chambers
chambers	setsuko	setsuko k. chambers	setsuko k chambers
chambers	setsuko	setsuko chambers	setsuko chambers
chan	annie	annie w chan	annie w chan
chan	annie	annie chan	annie chan
chan	anthony	anthony chan	anthony chan
chan	anthony	anthony t. chan	anthony t chan
chan	jean	jean chan	jean chan
chan	jean	jean l. chan	jean l chan
chan	jennifer	jennifer chan	jennifer chan
chan	jennifer	jennifer ang chan	jennifer ang chan
chan	jennifer	jennifer a. chan	jennifer a chan
chan	john	john chan	john chan
chan	john	john k. chan	john k chan
chan	michael	michael chan	michael chan
chan	michael	michael d. chan	michael d chan
chanan-khan	asher	asher alban akmal chanan-khan	asher alban akmal chanan-khan
chanan-khan	asher	asher chanan-khan	asher chanan-khan
chanan-khan	asher	asher a. chanan-khan	asher a chanan-khan
chandraker	anil	anil chandraker	anil chandraker
chandraker	anil	anil k chandraker	anil k chandraker
chang	alice	alice chang	alice chang
chang	alice	alice y chang	alice y chang
chang	andrew	andrew chang	andrew chang
chang	andrew	andrew k chang	andrew k chang
chang	jenny	jenny chang	jenny chang
chang	jenny	jenny c chang	jenny c chang
chang	jenny	jenny cn chang	jenny cn chang
chang	susan	susan m. chang	susan m chang
chang	susan	susan chang	susan chang
chang	susan	susan s chang	susan s chang
chapman	julia	julia chapman	julia chapman
chapman	julia	julia a. chapman	julia a chapman
chapman	kenneth	kenneth r. chapman	kenneth r chapman
chapman	kenneth	kenneth chapman	kenneth chapman
chapman	paul	paul chapman	paul chapman
chapman	paul	paul b. chapman	paul b chapman
charles	william	william j. charles	william j charles
charles	william	william charles	william charles
charney	dennis	dennis s charney	dennis s charney
charney	dennis	dennis charney	dennis charney
chaves	jorge	jorge chaves	jorge chaves
chaves	jorge	jorge m. chaves	jorge m chaves
chawla	lakhmir	lakhmir s chawla	lakhmir s chawla
chawla	lakhmir	lakhmir chawla	lakhmir chawla
chawla	sant	sant chawla	sant chawla
chawla	sant	sant p. chawla	sant p chawla
cheang	kai	kai i cheang	kai i cheang
cheang	kai	kai cheang	kai cheang
chen	alice	alice p chen	alice p chen
chen	alice	alice chen	alice chen
chen	allen	allen chen	allen chen
chen	allen	allen m. chen	allen m chen
chen	allen	allen r. chen	allen r chen
chen	delphine	delphine l chen	delphine l chen
chen	delphine	delphine chen	delphine chen
chen	eric	eric chen	eric chen
chen	eric	eric x. chen	eric x chen
chen	eric	eric y. chen	eric y chen
chen	horng	horng h. chen	horng h chen
chen	horng	horng chen	horng chen
chen	hubert	hubert chen	hubert chen
chen	hubert	hubert c chen	hubert c chen
chen	robert	robert chen	robert chen
chen	robert	robert w. chen	robert w chen
chen	yi-bin	yi-bin a chen	yi-bin a chen
chen	yi-bin	yi-bin chen	yi-bin chen
cherry	mohamad	mohamad cherry	mohamad cherry
cherry	mohamad	mohamad a. cherry	mohamad a cherry
chesney	jason	jason chesney	jason chesney
chesney	jason	jason a chesney	jason a chesney
cheson	bruce	bruce d cheson	bruce d cheson
cheson	bruce	bruce cheson	bruce cheson
chew	emily	emily y chew	emily y chew
chew	emily	emily chew	emily chew
chew	helen	helen k. chew	helen k chew
chew	helen	helen chew	helen chew
chez	michael	michael g chez	michael g chez
chez	michael	michael chez	michael chez
chi	kim	kim chi	kim chi
chi	kim	kim n chi	kim n chi
childs	richard	richard w childs	richard w childs
childs	richard	richard childs	richard childs
chintagumpala	murali	murali chintagumpala	murali chintagumpala
chintagumpala	murali	murali m. chintagumpala	murali m chintagumpala
chiorean	elena	elena g chiorean	elena g chiorean
chiorean	elena	elena gabriela chiorean	elena gabriela chiorean
chirenje	zvavahera	zvavahera michael chirenje	zvavahera michael chirenje
chirenje	zvavahera	zvavahera m. chirenje	zvavahera m chirenje
chmura	steven	steven j. chmura	steven j chmura
chmura	steven	steven chmura	steven chmura
cho	steve	steve cho	steve cho
cho	steve	steve y. cho	steve y cho
chochinov	ronald	ronald h. chochinov	ronald h chochinov
chochinov	ronald	ronald chochinov	ronald chochinov
choi	sung	sung choi	sung choi
choi	sung	sung won choi	sung won choi
choueiri	toni	toni choueiri	toni choueiri
choueiri	toni	toni k choueiri	toni k choueiri
chow	warren	warren chow	warren chow
chow	warren	warren a. chow	warren a chow
chowdhary	sajeel	sajeel a. chowdhary	sajeel a chowdhary
chowdhary	sajeel	sajeel chowdhary	sajeel chowdhary
christensen	steven	steven e christensen	steven e christensen
christensen	steven	steven christensen	steven christensen
christie	jennifer	jennifer a christie	jennifer a christie
christie	jennifer	jennifer christie	jennifer christie
christman	gregory	gregory m christman	gregory m christman
christman	gregory	gregory christman	gregory christman
chu	christina	christina s chu	christina s chu
chu	christina	christina chu	christina chu
chung	eugene	eugene s chung	eugene s chung
chung	eugene	eugene i. chung	eugene i chung
chung	lorinda	lorinda s chung	lorinda s chung
chung	lorinda	lorinda chung	lorinda chung
chung	raymond	raymond t chung	raymond t chung
chung	raymond	raymond chung	raymond chung
chuy	jennifer	jennifer chuy	jennifer chuy
chuy	jennifer	jennifer w. chuy	jennifer w chuy
cinciripini	paul	paul cinciripini	paul cinciripini
cinciripini	paul	paul m cinciripini	paul m cinciripini
ciulla	thomas	thomas a. ciulla	thomas a ciulla
ciulla	thomas	thomas ciulla	thomas ciulla
clark	joseph	joseph clark	joseph clark
clark	joseph	joseph i. clark	joseph i clark
clark	william	william l. clark	william l clark
clark	william	william r clark	william r clark
clauw	daniel	daniel clauw	daniel clauw
clauw	daniel	daniel j. clauw	daniel j clauw
claxton	david	david f claxton	david f claxton
claxton	david	david claxton	david claxton
cleary	james	james cleary	james cleary
cleary	james	james f cleary	james f cleary
clifford	david	david b. clifford	david b clifford
clifford	david	david clifford	david clifford
cloyd	james	james c cloyd	james c cloyd
cloyd	james	james cloyd	james cloyd
coates	allan	allan g coates	allan g coates
coates	allan	allan coates	allan coates
coates	thomas	thomas coates	thomas coates
coates	thomas	thomas d. coates	thomas d coates
coffey	christopher	christopher s. coffey	christopher s coffey
coffey	christopher	christopher coffey	christopher coffey
coffin	phillip	phillip o coffin	phillip o coffin
coffin	phillip	phillip coffin	phillip coffin
cohen	adam	adam d cohen	adam d cohen
cohen	adam	adam cohen	adam cohen
cohen	bruce	bruce cohen	bruce cohen
cohen	bruce	bruce h. cohen	bruce h cohen
cohen	craig	craig cohen	craig cohen
cohen	craig	craig r cohen	craig r cohen
cohen	daniel	daniel e cohen	daniel e cohen
cohen	daniel	daniel cohen	daniel cohen
cohen	eric	eric cohen	eric cohen
cohen	eric	eric phin cohen	eric phin cohen
cohen	ezra	ezra cohen	ezra cohen
cohen	ezra	ezra w cohen	ezra w cohen
cohen	ezra	ezra ew cohen	ezra ew cohen
cohen	joel	joel l cohen	joel l cohen
cohen	joel	joel cohen	joel cohen
cohen	kenneth	kenneth c cohen	kenneth c cohen
cohen	kenneth	kenneth j. cohen	kenneth j cohen
cohen	roger	roger cohen	roger cohen
cohen	roger	roger b cohen	roger b cohen
cohen	seth	seth cohen	seth cohen
cohen	seth	seth d. cohen	seth d cohen
cohen	stanley	stanley cohen	stanley cohen
cohen	stanley	stanley a. cohen	stanley a cohen
cohen	steven	steven cohen	steven cohen
cohen	steven	steven p cohen	steven p cohen
cohen	steven	steven j. cohen	steven j cohen
cohn	allen	allen cohn	allen cohn
cohn	allen	allen lee cohn	allen lee cohn
cohn	susan	susan e cohn	susan e cohn
cohn	susan	susan l. cohn	susan l cohn
colca	jerry	jerry r colca	jerry r colca
colca	jerry	jerry colca	jerry colca
cole	brian	brian j cole	brian j cole
cole	brian	brian cole	brian cole
cole	john	john t. cole	john t cole
cole	john	john cole	john cole
cole	kristina	kristina cole	kristina cole
cole	kristina	kristina a. cole	kristina a cole
cole	peter	peter cole	peter cole
cole	peter	peter d. cole	peter d cole
coleman	robert	robert coleman	robert coleman
coleman	robert	robert l. coleman	robert l coleman
colevas	alexander	alexander colevas	alexander colevas
colevas	alexander	alexander d. colevas	alexander d colevas
colfax	grant	grant colfax	grant colfax
colfax	grant	grant n colfax	grant n colfax
comenzo	raymond	raymond l. comenzo	raymond l comenzo
comenzo	raymond	raymond comenzo	raymond comenzo
comer	grant	grant m comer	grant m comer
comer	grant	grant comer	grant comer
comer	sandra	sandra d comer	sandra d comer
comer	sandra	sandra comer	sandra comer
compton	peggy	peggy compton	peggy compton
compton	peggy	peggy a compton	peggy a compton
comstock	timothy	timothy comstock	timothy comstock
comstock	timothy	timothy l comstock	timothy l comstock
conlin	alison	alison k. conlin	alison k conlin
conlin	alison	alison conlin	alison conlin
conner	edward	edward conner	edward conner
conner	edward	edward r. conner	edward r conner
connolly	roisin	roisin connolly	roisin connolly
connolly	roisin	roisin m. connolly	roisin m connolly
connolly	sandra	sandra connolly	sandra connolly
connolly	sandra	sandra m connolly	sandra m connolly
conrad	carol	carol k. conrad	carol k conrad
conrad	carol	carol conrad	carol conrad
conrad	charles	charles a. conrad	charles a conrad
conrad	charles	charles conrad	charles conrad
cook	ian	ian a cook	ian a cook
cook	ian	ian cook	ian cook
cooney	damon	damon s cooney	damon s cooney
cooney	damon	damon cooney	damon cooney
cooney	matthew	matthew m. cooney	matthew m cooney
cooney	matthew	matthew cooney	matthew cooney
cooper	brenda	brenda cooper	brenda cooper
cooper	brenda	brenda w. cooper	brenda w cooper
cooper	brenda	brenda wimpfheimer cooper	brenda wimpfheimer cooper
cooper	robert	robert i. cooper	robert i cooper
cooper	robert	robert cooper	robert cooper
cooper	robert	robert m. cooper	robert m cooper
copa	alan	alan k copa	alan k copa
copa	alan	alan copa	alan copa
copeland	larry	larry copeland	larry copeland
copeland	larry	larry j. copeland	larry j copeland
copur	mehmet	mehmet s. copur	mehmet s copur
copur	mehmet	mehmet copur	mehmet copur
corboy	john	john corboy	john corboy
corboy	john	john r corboy	john r corboy
corman	john	john m corman	john m corman
corman	john	john corman	john corman
cornelius	albert	albert s cornelius	albert s cornelius
cornelius	albert	albert cornelius	albert cornelius
correll	christoph	christoph correll	christoph correll
correll	christoph	christoph u correll	christoph u correll
cortes	jorge	jorge cortes	jorge cortes
cortes	jorge	jorge e. cortes	jorge e cortes
costa	alberto	alberto costa	alberto costa
costa	alberto	alberto c costa	alberto c costa
costello	brian	brian costello	brian costello
costello	brian	brian a. costello	brian a costello
couriel	daniel	daniel m couriel	daniel m couriel
couriel	daniel	daniel couriel	daniel couriel
cox	charles	charles e cox	charles e cox
cox	charles	charles s cox	charles s cox
cox	kenneth	kenneth cox	kenneth cox
cox	kenneth	kenneth l cox	kenneth l cox
crane	christopher	christopher h. crane	christopher h crane
crane	christopher	christopher crane	christopher crane
creager	mark	mark creager	mark creager
creager	mark	mark a creager	mark a creager
creinin	mitchell	mitchell d creinin	mitchell d creinin
creinin	mitchell	mitchell creinin	mitchell creinin
crew	katherine	katherine d crew	katherine d crew
crew	katherine	katherine crew	katherine crew
criner	gerard	gerard criner	gerard criner
criner	gerard	gerard j criner	gerard j criner
crittenden	marka	marka crittenden	marka crittenden
crittenden	marka	marka r crittenden	marka r crittenden
cryer	byron	byron cryer	byron cryer
cryer	byron	byron l cryer	byron l cryer
csaky	karl	karl g. csaky	karl g csaky
csaky	karl	karl csaky	karl csaky
csernansky	john	john g csernansky	john g csernansky
csernansky	john	john csernansky	john csernansky
cudkowicz	merit	merit cudkowicz	merit cudkowicz
cudkowicz	merit	merit e. cudkowicz	merit e cudkowicz
cummings	james	james f. cummings	james f cummings
cummings	james	james cummings	james cummings
cunningham	glenn	glenn cunningham	glenn cunningham
cunningham	glenn	glenn r cunningham	glenn r cunningham
currier	judith	judith currier	judith currier
currier	judith	judith s. currier	judith s currier
currier	judith	judith silverstein currier	judith silverstein currier
curt	gregory	gregory a curt	gregory a curt
curt	gregory	gregory curt	gregory curt
curti	brendan	brendan d curti	brendan d curti
curti	brendan	brendan curti	brendan curti
curtis	craig	craig t. curtis	craig t curtis
curtis	craig	craig curtis	craig curtis
curtis	jeffrey	jeffrey curtis	jeffrey curtis
curtis	jeffrey	jeffrey r curtis	jeffrey r curtis
cutler	andrew	andrew . j cutler	andrew j cutler
cutler	andrew	andrew j. cutler	andrew j cutler
cutler	andrew	andrew cutler	andrew cutler
cuttino	laurie	laurie w. cuttino	laurie w cuttino
cuttino	laurie	laurie cuttino	laurie cuttino
czerlanis	cheryl	cheryl m. czerlanis	cheryl m czerlanis
czerlanis	cheryl	cheryl czerlanis	cheryl czerlanis
czerniecki	brian	brian czerniecki	brian czerniecki
czerniecki	brian	brian j. czerniecki	brian j czerniecki
czuczman	myron	myron s. czuczman	myron s czuczman
czuczman	myron	myron czuczman	myron czuczman
d'astoli	patricia	patricia d'astoli	patricia d'astoli
d'astoli	patricia	patricia m d'astoli	patricia m d'astoli
d'souza	deepak	deepak d'souza	deepak d'souza
d'souza	deepak	deepak c d'souza	deepak c d'souza
daifotis	anastasia	anastasia g daifotis	anastasia g daifotis
daifotis	anastasia	anastasia daifotis	anastasia daifotis
dakhil	shaker	shaker r. dakhil	shaker r dakhil
dakhil	shaker	shaker dakhil	shaker dakhil
dang	chau	chau dang	chau dang
dang	chau	chau t. dang	chau t dang
daniel	shanthini	shanthini daniel	shanthini daniel
daniel	shanthini	shanthini a. daniel	shanthini a daniel
daniels	gregory	gregory a. daniels	gregory a daniels
daniels	gregory	gregory daniels	gregory daniels
daniels	stephen	stephen e daniels	stephen e daniels
daniels	stephen	stephen daniels	stephen daniels
danila	daniel	daniel c. danila	daniel c danila
danila	daniel	daniel danila	daniel danila
darnell	robert	robert b darnell	robert b darnell
darnell	robert	robert darnell	robert darnell
dasenbrook	elliott	elliott c dasenbrook	elliott c dasenbrook
dasenbrook	elliott	elliott dasenbrook	elliott dasenbrook
daud	adil	adil daud	adil daud
daud	adil	adil i. daud	adil i daud
davey	richard	richard t davey	richard t davey
davey	richard	richard davey	richard davey
davids	matthew	matthew davids	matthew davids
davids	matthew	matthew s. davids	matthew s davids
davidson	mayer	mayer davidson	mayer davidson
davidson	mayer	mayer b davidson	mayer b davidson
davidson	michael	michael davidson	michael davidson
davidson	michael	michael h davidson	michael h davidson
davidson	michael	michael d davidson	michael d davidson
davies	michael	michael davies	michael davies
davies	michael	michael a. davies	michael a davies
davies	stella	stella m. davies	stella m davies
davies	stella	stella davies	stella davies
davis	john	john c. davis	john c davis
davis	john	john davis	john davis
davis	john	john a. davis	john a davis
davis	lori	lori l davis	lori l davis
davis	lori	lori davis	lori davis
davis	matthew	matthew w davis	matthew w davis
davis	matthew	matthew davis	matthew davis
davis	steven	steven a davis	steven a davis
davis	steven	steven davis	steven davis
davis	thomas	thomas davis	thomas davis
davis	thomas	thomas h. davis	thomas h davis
dawes	kenneth	kenneth dawes	kenneth dawes
dawes	kenneth	kenneth w. dawes	kenneth w dawes
dawson	laura	laura dawson	laura dawson
dawson	laura	laura a. dawson	laura a dawson
dawson	nancy	nancy a dawson	nancy a dawson
dawson	nancy	nancy dawson	nancy dawson
dayan	peter	peter dayan	peter dayan
dayan	peter	peter s dayan	peter s dayan
dayan	steven	steven h dayan	steven h dayan
dayan	steven	steven dayan	steven dayan
dean	james	james dean	james dean
dean	james	james p dean	james p dean
deangelo	daniel	daniel deangelo	daniel deangelo
deangelo	daniel	daniel j deangelo	daniel j deangelo
debono	johann	johann debono	johann debono
debono	johann	johann s debono	johann s debono
deconti	ronald	ronald c. deconti	ronald c deconti
deconti	ronald	ronald deconti	ronald deconti
deeken	john	john deeken	john deeken
deeken	john	john f deeken	john f deeken
deeks	steven	steven g deeks	steven g deeks
deeks	steven	steven deeks	steven deeks
defronzo	ralph	ralph a defronzo	ralph a defronzo
defronzo	ralph	ralph defronzo	ralph defronzo
degar	barbara	barbara degar	barbara degar
degar	barbara	barbara a degar	barbara a degar
deininger	michael	michael deininger	michael deininger
deininger	michael	michael w. deininger	michael w deininger
deitcher	steven	steven r deitcher	steven r deitcher
deitcher	steven	steven deitcher	steven deitcher
delbello	melissa	melissa delbello	melissa delbello
delbello	melissa	melissa p delbello	melissa p delbello
deliyannides	deborah	deborah deliyannides	deborah deliyannides
deliyannides	deborah	deborah a deliyannides	deborah a deliyannides
delpassand	ebrahim	ebrahim delpassand	ebrahim delpassand
delpassand	ebrahim	ebrahim s delpassand	ebrahim s delpassand
demetri	george	george d. demetri	george d demetri
demetri	george	george demetri	george demetri
demicco	michael	michael p. demicco	michael p demicco
demicco	michael	michael demicco	michael demicco
demichele	angela	angela demichele	angela demichele
demichele	angela	angela m demichele	angela m demichele
demmy	todd	todd l. demmy	todd l demmy
demmy	todd	todd demmy	todd demmy
denning	jill	jill denning	jill denning
denning	jill	jill m. denning	jill m denning
denoia	emanuel	emanuel p denoia	emanuel p denoia
denoia	emanuel	emanuel denoia	emanuel denoia
desai	dhaval	dhaval desai	dhaval desai
desai	dhaval	dhaval a desai	dhaval a desai
desantes	kenneth	kenneth b. desantes	kenneth b desantes
desantes	kenneth	kenneth desantes	kenneth desantes
deschamps	benoit	benoit deschamps	benoit deschamps
deschamps	benoit	benoit j deschamps	benoit j deschamps
deshpande	hari	hari deshpande	hari deshpande
deshpande	hari	hari a deshpande	hari a deshpande
desouza	christopher	christopher a desouza	christopher a desouza
desouza	christopher	christopher desouza	christopher desouza
deveras	ruby	ruby anne e. deveras	ruby anne e deveras
deveras	ruby	ruby anne deveras	ruby anne deveras
devine	steven	steven m. devine	steven m devine
devine	steven	steven devine	steven devine
dhar	patricia	patricia j dhar	patricia j dhar
dhar	patricia	patricia dhar	patricia dhar
dhodapkar	madhav	madhav v. dhodapkar	madhav v dhodapkar
dhodapkar	madhav	madhav dhodapkar	madhav dhodapkar
diacon	andreas	andreas diacon	andreas diacon
diacon	andreas	andreas h diacon	andreas h diacon
diaz	elizabeth	elizabeth diaz	elizabeth diaz
diaz	elizabeth	elizabeth g diaz	elizabeth g diaz
diaz-arrastia	ramon	ramon r. diaz-arrastia	ramon r diaz-arrastia
diaz-arrastia	ramon	ramon diaz-arrastia	ramon diaz-arrastia
dibella	edward	edward vr dibella	edward vr dibella
dibella	edward	edward dibella	edward dibella
dichter	gabriel	gabriel s dichter	gabriel s dichter
dichter	gabriel	gabriel dichter	gabriel dichter
dicker	adam	adam p. dicker	adam p dicker
dicker	adam	adam dicker	adam dicker
diefenbach	catherine	catherine diefenbach	catherine diefenbach
diefenbach	catherine	catherine s. diefenbach	catherine s diefenbach
diemert	david	david diemert	david diemert
diemert	david	david j diemert	david j diemert
dillon	patrick	patrick dillon	patrick dillon
dillon	patrick	patrick m dillon	patrick m dillon
dimango	emily	emily dimango	emily dimango
dimango	emily	emily a. dimango	emily a dimango
dinney	colin	colin p. dinney	colin p dinney
dinney	colin	colin dinney	colin dinney
dipaola	robert	robert dipaola	robert dipaola
dipaola	robert	robert s. dipaola	robert s dipaola
dipersio	john	john dipersio	john dipersio
dipersio	john	john f dipersio	john f dipersio
diringer	michael	michael diringer	michael diringer
diringer	michael	michael n diringer	michael n diringer
disilvestro	paul	paul disilvestro	paul disilvestro
disilvestro	paul	paul a disilvestro	paul a disilvestro
divgi	chaitanya	chaitanya divgi	chaitanya divgi
divgi	chaitanya	chaitanya r divgi	chaitanya r divgi
dixon	anne	anne e. dixon	anne e dixon
dixon	anne	anne dixon	anne dixon
dizerega	gere	gere s dizerega	gere s dizerega
dizerega	gere	gere dizerega	gere dizerega
dizon	don	don dizon	don dizon
dizon	don	don s dizon	don s dizon
do	diana	diana do	diana do
do	diana	diana v. do	diana v do
dodick	david	david dodick	david dodick
dodick	david	david w. dodick	david w dodick
dome	jeffrey	jeffrey s. dome	jeffrey s dome
dome	jeffrey	jeffrey dome	jeffrey dome
donaldson	scott	scott h donaldson	scott h donaldson
donaldson	scott	scott donaldson	scott donaldson
donnenfeld	eric	eric donnenfeld	eric donnenfeld
donnenfeld	eric	eric d donnenfeld	eric d donnenfeld
donnino	michael	michael w donnino	michael w donnino
donnino	michael	michael donnino	michael donnino
dooley	kelly	kelly dooley	kelly dooley
dooley	kelly	kelly e. dooley	kelly e dooley
dopp	john	john dopp	john dopp
dopp	john	john m dopp	john m dopp
dorff	tanya	tanya b. dorff	tanya b dorff
dorff	tanya	tanya dorff	tanya dorff
dorman	susan	susan dorman	susan dorman
dorman	susan	susan e dorman	susan e dorman
dosik	jonathan	jonathan s dosik	jonathan s dosik
dosik	jonathan	jonathan dosik	jonathan dosik
dowell	jonathan	jonathan dowell	jonathan dowell
dowell	jonathan	jonathan e dowell	jonathan e dowell
downey	laurence	laurence downey	laurence downey
downey	laurence	laurence j downey	laurence j downey
downs	tracy	tracy downs	tracy downs
downs	tracy	tracy m. downs	tracy m downs
drabick	joseph	joseph j drabick	joseph j drabick
drabick	joseph	joseph drabick	joseph drabick
drabkin	harry	harry drabkin	harry drabkin
drabkin	harry	harry a. drabkin	harry a drabkin
draelos	zoe	zoe d draelos	zoe d draelos
draelos	zoe	zoe draelos	zoe draelos
dragnev	konstantin	konstantin dragnev	konstantin dragnev
dragnev	konstantin	konstantin h. dragnev	konstantin h dragnev
drake	wonder	wonder p drake	wonder p drake
drake	wonder	wonder drake	wonder drake
dreosti	lydia	lydia dreosti	lydia dreosti
dreosti	lydia	lydia m. dreosti	lydia m dreosti
drisko	jeanne	jeanne drisko	jeanne drisko
drisko	jeanne	jeanne a drisko	jeanne a drisko
driver	vickie	vickie r driver	vickie r driver
driver	vickie	vickie driver	vickie driver
drobyski	william	william r drobyski	william r drobyski
drobyski	william	william drobyski	william drobyski
dubinett	steven	steven dubinett	steven dubinett
dubinett	steven	steven m. dubinett	steven m dubinett
dubois	steven	steven dubois	steven dubois
dubois	steven	steven g dubois	steven g dubois
dudek	arkadiusz	arkadiusz z. dudek	arkadiusz z dudek
dudek	arkadiusz	arkadiusz dudek	arkadiusz dudek
duffy	austin	austin g duffy	austin g duffy
duffy	austin	austin duffy	austin duffy
dugel	pravin	pravin dugel	pravin dugel
dugel	pravin	pravin u dugel	pravin u dugel
duic	j	j. paul duic	j paul duic
duic	j	j. p. duic	j p duic
dunbar	erin	erin dunbar	erin dunbar
dunbar	erin	erin m. dunbar	erin m dunbar
dunkel	ira	ira j. dunkel	ira j dunkel
dunkel	ira	ira dunkel	ira dunkel
dunlap	neal	neal dunlap	neal dunlap
dunlap	neal	neal e dunlap	neal e dunlap
dunlop	boadie	boadie w dunlop	boadie w dunlop
dunlop	boadie	boadie dunlop	boadie dunlop
dunton	alan	alan dunton	alan dunton
dunton	alan	alan w dunton	alan w dunton
dupont	herbert	herbert l dupont	herbert l dupont
dupont	herbert	herbert dupont	herbert dupont
durden	donald	donald l durden	donald l durden
durden	donald	donald durden	donald durden
durie	brian	brian g. durie	brian g durie
durie	brian	brian gm durie	brian gm durie
durkalski	valerie	valerie l durkalski	valerie l durkalski
durkalski	valerie	valerie durkalski	valerie durkalski
duska	linda	linda duska	linda duska
duska	linda	linda r duska	linda r duska
dvorak	christopher	christopher dvorak	christopher dvorak
dvorak	christopher	christopher c dvorak	christopher c dvorak
dworkin	robert	robert h dworkin	robert h dworkin
dworkin	robert	robert dworkin	robert dworkin
dy	grace	grace k. dy	grace k dy
dy	grace	grace dy	grace dy
dychter	samuel	samuel dychter	samuel dychter
dychter	samuel	samuel s dychter	samuel s dychter
dyck	christopher	christopher van dyck	christopher van dyck
dyck	christopher	christopher h van dyck	christopher h van dyck
dyson-hudson	trevor	trevor a. dyson-hudson	trevor a dyson-hudson
dyson-hudson	trevor	trevor dyson-hudson	trevor dyson-hudson
edelman	martin	martin j. edelman	martin j edelman
edelman	martin	martin edelman	martin edelman
edmiston	kirsten	kirsten h edmiston	kirsten h edmiston
edmiston	kirsten	kirsten edmiston	kirsten edmiston
edwards	keith	keith r edwards	keith r edwards
edwards	keith	keith edwards	keith edwards
edwards	robert	robert p edwards	robert p edwards
edwards	robert	robert edwards	robert edwards
edwards	robert	robert r edwards	robert r edwards
efebera	yvonne	yvonne efebera	yvonne efebera
efebera	yvonne	yvonne a. efebera	yvonne a efebera
egner	james	james r. egner	james r egner
egner	james	james egner	james egner
eichenfield	lawrence	lawrence f. eichenfield	lawrence f eichenfield
eichenfield	lawrence	lawrence eichenfield	lawrence eichenfield
eichler	florian	florian s eichler	florian s eichler
eichler	florian	florian eichler	florian eichler
einhorn	lawrence	lawrence einhorn	lawrence einhorn
einhorn	lawrence	lawrence h einhorn	lawrence h einhorn
einstein	mark	mark h. einstein	mark h einstein
einstein	mark	mark einstein	mark einstein
eisenberg	peter	peter eisenberg	peter eisenberg
eisenberg	peter	peter d eisenberg	peter d eisenberg
eisenberger	mario	mario a eisenberger	mario a eisenberger
eisenberger	mario	mario eisenberger	mario eisenberger
eisenberger	naomi	naomi eisenberger	naomi eisenberger
eisenberger	naomi	naomi i eisenberger	naomi i eisenberger
el-khayat	waleed	waleed m el-khayat	waleed m el-khayat
el-khayat	waleed	waleed el-khayat	waleed el-khayat
el-sayed	yasser	yasser y el-sayed	yasser y el-sayed
el-sayed	yasser	yasser el-sayed	yasser el-sayed
elewski	boni	boni e elewski	boni e elewski
elewski	boni	boni elewski	boni elewski
elkind	mitchell	mitchell s elkind	mitchell s elkind
elkind	mitchell	mitchell elkind	mitchell elkind
elkind-hirsch	karen	karen elkind-hirsch	karen elkind-hirsch
elkind-hirsch	karen	karen e elkind-hirsch	karen e elkind-hirsch
ellard	susan	susan l. ellard	susan l ellard
ellard	susan	susan ellard	susan ellard
ellenbogen	aaron	aaron ellenbogen	aaron ellenbogen
ellenbogen	aaron	aaron l ellenbogen	aaron l ellenbogen
ellerton	john	john a. ellerton	john a ellerton
ellerton	john	john ellerton	john ellerton
ellis	matthew	matthew j. ellis	matthew j ellis
ellis	matthew	matthew ellis	matthew ellis
ellis	matthew	matthew jc ellis	matthew jc ellis
elman	michael	michael j. elman	michael j elman
elman	michael	michael elman	michael elman
emer	jason	jason j emer	jason j emer
emer	jason	jason emer	jason emer
emmons	robert	robert v. emmons	robert v emmons
emmons	robert	robert emmons	robert emmons
eng	paul	paul f.c. eng	paul fc eng
eng	paul	paul eng	paul eng
englund	janet	janet a englund	janet a englund
englund	janet	janet englund	janet englund
enns	gregory	gregory enns	gregory enns
enns	gregory	gregory m enns	gregory m enns
enzinger	peter	peter enzinger	peter enzinger
enzinger	peter	peter c. enzinger	peter c enzinger
epstein	judith	judith epstein	judith epstein
epstein	judith	judith e epstein	judith e epstein
erickson	craig	craig a. erickson	craig a erickson
erickson	craig	craig erickson	craig erickson
eriksson	hans	hans a. eriksson	hans a eriksson
eriksson	hans	hans eriksson	hans eriksson
ernstoff	marc	marc ernstoff	marc ernstoff
ernstoff	marc	marc s ernstoff	marc s ernstoff
escolar	diana	diana escolar	diana escolar
escolar	diana	diana m escolar	diana m escolar
eskens	ferry	ferry eskens	ferry eskens
eskens	ferry	ferry alm eskens	ferry alm eskens
eslin	don	don eslin	don eslin
eslin	don	don e. eslin	don e eslin
esserman	laura	laura esserman	laura esserman
esserman	laura	laura j. esserman	laura j esserman
esteva	francisco	francisco esteva	francisco esteva
esteva	francisco	francisco j. esteva	francisco j esteva
evans	douglas	douglas evans	douglas evans
evans	douglas	douglas b. evans	douglas b evans
evans	robert	robert evans	robert evans
evans	robert	robert j evans	robert j evans
evens	andrew	andrew m. evens	andrew m evens
evens	andrew	andrew evens	andrew evens
evins	eden	eden evins	eden evins
evins	eden	eden a evins	eden a evins
fabian	carol	carol fabian	carol fabian
fabian	carol	carol j fabian	carol j fabian
fadul	camilo	camilo e fadul	camilo e fadul
fadul	camilo	camilo fadul	camilo fadul
fagundes	marcio	marcio a. fagundes	marcio a fagundes
fagundes	marcio	marcio fagundes	marcio fagundes
fairley	janet	janet fairley	janet fairley
fairley	janet	janet a fairley	janet a fairley
falkson	carla	carla i. falkson	carla i falkson
falkson	carla	carla falkson	carla falkson
fallon	brian	brian fallon	brian fallon
fallon	brian	brian a fallon	brian a fallon
fallon	michael	michael b. fallon	michael b fallon
fallon	michael	michael fallon	michael fallon
fanale	michelle	michelle fanale	michelle fanale
fanale	michelle	michelle a. fanale	michelle a fanale
farag	sherif	sherif farag	sherif farag
farag	sherif	sherif s. farag	sherif s farag
farber	harrison	harrison farber	harrison farber
farber	harrison	harrison w. farber	harrison w farber
farmer	frank	frank h farmer	frank h farmer
farmer	frank	frank farmer	frank farmer
faubion	william	william faubion	william faubion
faubion	william	william a faubion	william a faubion
fay	joseph	joseph fay	joseph fay
fay	joseph	joseph w. fay	joseph w fay
fayad	luis	luis e. fayad	luis e fayad
fayad	luis	luis fayad	luis fayad
fecher	leslie	leslie a. fecher	leslie a fecher
fecher	leslie	leslie fecher	leslie fecher
federico	sara	sara m. federico	sara m federico
federico	sara	sara federico	sara federico
fehlings	michael	michael j. fehlings	michael j fehlings
fehlings	michael	michael fehlings	michael fehlings
fehniger	todd	todd fehniger	todd fehniger
fehniger	todd	todd a fehniger	todd a fehniger
feinberg	stephen	stephen feinberg	stephen feinberg
feinberg	stephen	stephen e feinberg	stephen e feinberg
feldman	robert	robert feldman	robert feldman
feldman	robert	robert a feldman	robert a feldman
feldman	sheldon	sheldon feldman	sheldon feldman
feldman	sheldon	sheldon m feldman	sheldon m feldman
feldman	steve	steve feldman	steve feldman
feldman	steve	steve r feldman	steve r feldman
feldman	steven	steven feldman	steven feldman
feldman	steven	steven r feldman	steven r feldman
ferguson	william	william s. ferguson	william s ferguson
ferguson	william	william ferguson	william ferguson
fernandez	conrad	conrad fernandez	conrad fernandez
fernandez	conrad	conrad v. fernandez	conrad v fernandez
ferrari	anna	anna ferrari	anna ferrari
ferrari	anna	anna c. ferrari	anna c ferrari
ferris	laura	laura k ferris	laura k ferris
ferris	laura	laura ferris	laura ferris
ferris	robert	robert ferris	robert ferris
ferris	robert	robert l. ferris	robert l ferris
fertig	joanne	joanne fertig	joanne fertig
fertig	joanne	joanne e fertig	joanne e fertig
feun	lynn	lynn g. feun	lynn g feun
feun	lynn	lynn feun	lynn feun
fichtenbaum	carl	carl j fichtenbaum	carl j fichtenbaum
fichtenbaum	carl	carl fichtenbaum	carl fichtenbaum
filipovich	alexandra	alexandra h filipovich	alexandra h filipovich
filipovich	alexandra	alexandra filipovich	alexandra filipovich
findling	robert	robert findling	robert findling
findling	robert	robert l findling	robert l findling
fine	howard	howard fine	howard fine
fine	howard	howard a. fine	howard a fine
fine	robert	robert l fine	robert l fine
fine	robert	robert fine	robert fine
finer	neil	neil n. finer	neil n finer
finer	neil	neil finer	neil finer
fink	david	david j fink	david j fink
fink	david	david fink	david fink
finn	richard	richard finn	richard finn
finn	richard	richard s. finn	richard s finn
fischbeck	kenneth	kenneth h fischbeck	kenneth h fischbeck
fischbeck	kenneth	kenneth fischbeck	kenneth fischbeck
fischl	margaret	margaret a fischl	margaret a fischl
fischl	margaret	margaret fischl	margaret fischl
fisher	michael	michael j fisher	michael j fisher
fisher	michael	michael fisher	michael fisher
fisher	paul	paul graham fisher	paul graham fisher
fisher	paul	paul g. fisher	paul g fisher
fisher	william	william d. fisher	william d fisher
fisher	william	william b. fisher	william b fisher
fishman	robert	robert s fishman	robert s fishman
fishman	robert	robert fishman	robert fishman
fiveash	john	john b. fiveash	john b fiveash
fiveash	john	john fiveash	john fiveash
fixler	jason	jason m. fixler	jason m fixler
fixler	jason	jason fixler	jason fixler
flach	stephen	stephen d flach	stephen d flach
flach	stephen	stephen flach	stephen flach
flaherty	john	john flaherty	john flaherty
flaherty	john	john f flaherty	john f flaherty
flaig	thomas	thomas w. flaig	thomas w flaig
flaig	thomas	thomas flaig	thomas flaig
flamm	steven	steven l flamm	steven l flamm
flamm	steven	steven flamm	steven flamm
fleischer	alan	alan fleischer	alan fleischer
fleischer	alan	alan b fleischer	alan b fleischer
fleischer	david	david fleischer	david fleischer
fleischer	david	david m. fleischer	david m fleischer
fleming	mark	mark t. fleming	mark t fleming
fleming	mark	mark fleming	mark fleming
fleshman	james	james w. fleshman	james w fleshman
fleshman	james	james fleshman	james fleshman
flinn	ian	ian w. flinn	ian w flinn
flinn	ian	ian flinn	ian flinn
flowers	christopher	christopher flowers	christopher flowers
flowers	christopher	christopher r. flowers	christopher r flowers
fluchel	mark	mark fluchel	mark fluchel
fluchel	mark	mark n fluchel	mark n fluchel
flume	patrick	patrick flume	patrick flume
flume	patrick	patrick a flume	patrick a flume
fogel	ronald	ronald fogel	ronald fogel
fogel	ronald	ronald p. fogel	ronald p fogel
foley	john	john f foley	john f foley
foley	john	john foley	john foley
fontana	joseph	joseph r fontana	joseph r fontana
fontana	joseph	joseph fontana	joseph fontana
foote	robert	robert l. foote	robert l foote
foote	robert	robert foote	robert foote
foran	james	james foran	james foran
foran	james	james m. foran	james m foran
forastiere	arlene	arlene forastiere	arlene forastiere
forastiere	arlene	arlene a. forastiere	arlene a forastiere
ford	james	james ford	james ford
ford	james	james m ford	james m ford
formenti	silvia	silvia formenti	silvia formenti
formenti	silvia	silvia c. formenti	silvia c formenti
foss	francine	francine foss	francine foss
foss	francine	francine m. foss	francine m foss
fowler	alpha	alpha fowler	alpha fowler
fowler	alpha	alpha b. fowler	alpha b fowler
fowler	joseph	joseph fowler	joseph fowler
fowler	joseph	joseph f fowler	joseph f fowler
fowler	kathryn	kathryn j. fowler	kathryn j fowler
fowler	kathryn	kathryn fowler	kathryn fowler
fowler	nathan	nathan fowler	nathan fowler
fowler	nathan	nathan h fowler	nathan h fowler
frangoul	haydar	haydar a. frangoul	haydar a frangoul
frangoul	haydar	haydar frangoul	haydar frangoul
frankel	arthur	arthur e. frankel	arthur e frankel
frankel	arthur	arthur frankel	arthur frankel
franklin	anna	anna franklin	anna franklin
franklin	anna	anna r franklin	anna r franklin
franklin	teresa	teresa franklin	teresa franklin
franklin	teresa	teresa r franklin	teresa r franklin
frantz	ivan	ivan d. frantz	ivan d frantz
frantz	ivan	ivan frantz	ivan frantz
fraser	joanne	joanne fraser	joanne fraser
fraser	joanne	joanne m fraser	joanne m fraser
frazier	jean	jean a frazier	jean a frazier
frazier	jean	jean frazier	jean frazier
free	almena	almena l free	almena l free
free	almena	almena free	almena free
freeman	william	william r. freeman	william r freeman
freeman	william	william freeman	william freeman
freilich	bradley	bradley l. freilich	bradley l freilich
freilich	bradley	bradley freilich	bradley freilich
freiman	joel	joel p. freiman	joel p freiman
freiman	joel	joel freiman	joel freiman
freitag	fred	fred freitag	fred freitag
freitag	fred	fred g freitag	fred g freitag
friday	bret	bret e. friday	bret e friday
friday	bret	bret e b friday	bret e b friday
fried	david	david l. fried	david l fried
fried	david	david fried	david fried
fried	michael	michael fried	michael fried
fried	michael	michael w fried	michael w fried
friedberg	jonathan	jonathan w. friedberg	jonathan w friedberg
friedberg	jonathan	jonathan friedberg	jonathan friedberg
friedlander	philip	philip friedlander	philip friedlander
friedlander	philip	philip a. friedlander	philip a friedlander
friedlander	terence	terence friedlander	terence friedlander
friedlander	terence	terence w. friedlander	terence w friedlander
friedman	david	david friedman	david friedman
friedman	david	david b friedman	david b friedman
friedman	debra	debra friedman	debra friedman
friedman	debra	debra l. friedman	debra l friedman
friedman	joseph	joseph i friedman	joseph i friedman
friedman	joseph	joseph friedman	joseph friedman
friedmann	peter	peter friedmann	peter friedmann
friedmann	peter	peter d friedmann	peter d friedmann
frohman	elliot	elliot m frohman	elliot m frohman
frohman	elliot	elliot frohman	elliot frohman
frost	adaani	adaani frost	adaani frost
frost	adaani	adaani e frost	adaani e frost
fruehauf	john	john p fruehauf	john p fruehauf
fruehauf	john	john fruehauf	john fruehauf
fucito	lisa	lisa m fucito	lisa m fucito
fucito	lisa	lisa fucito	lisa fucito
furman	wayne	wayne l. furman	wayne l furman
furman	wayne	wayne furman	wayne furman
furst	daniel	daniel furst	daniel furst
furst	daniel	daniel e. furst	daniel e furst
fury	matthew	matthew g. fury	matthew g fury
fury	matthew	matthew fury	matthew fury
gabrail	nashat	nashat gabrail	nashat gabrail
gabrail	nashat	nashat y. gabrail	nashat y gabrail
gadgeel	shirish	shirish m. gadgeel	shirish m gadgeel
gadgeel	shirish	shirish gadgeel	shirish gadgeel
gadi	vijayakrishna	vijayakrishna k. gadi	vijayakrishna k gadi
gadi	vijayakrishna	vijayakrishna gadi	vijayakrishna gadi
gaglio	paul	paul gaglio	paul gaglio
gaglio	paul	paul j gaglio	paul j gaglio
gale	robert	robert p gale	robert p gale
gale	robert	robert gale	robert gale
gale	robert	robert peter gale	robert peter gale
gallemore	ron	ron p gallemore	ron p gallemore
gallemore	ron	ron gallemore	ron gallemore
galloway	thomas	thomas j. galloway	thomas j galloway
galloway	thomas	thomas galloway	thomas galloway
galsky	matthew	matthew galsky	matthew galsky
galsky	matthew	matthew d galsky	matthew d galsky
gandara	david	david r. gandara	david r gandara
gandara	david	david gandara	david gandara
gandhi	dr	dr. i.s gandhi	dr is gandhi
gandhi	dr	dr. nirav gandhi	dr nirav gandhi
gandhi	rajesh	rajesh t gandhi	rajesh t gandhi
gandhi	rajesh	rajesh gandhi	rajesh gandhi
ganjoo	kristen	kristen n. ganjoo	kristen n ganjoo
ganjoo	kristen	kristen ganjoo	kristen ganjoo
gannon	william	william gannon	william gannon
gannon	william	william e gannon	william e gannon
ganti	apar	apar ganti	apar ganti
ganti	apar	apar k. ganti	apar k ganti
garber	judy	judy e garber	judy e garber
garber	judy	judy garber	judy garber
garbutt	jane	jane garbutt	jane garbutt
garbutt	jane	jane m garbutt	jane m garbutt
garcia	agustin	agustin garcia	agustin garcia
garcia	agustin	agustin a. garcia	agustin a garcia
garcia	jorge	jorge garcia	jorge garcia
garcia	jorge	jorge a. garcia	jorge a garcia
garcia	mark	mark garcia	mark garcia
garcia	mark	mark j garcia	mark j garcia
garcia-marco	jose	jose angel garcia-marco	jose angel garcia-marco
garcia-marco	jose	jose garcia-marco	jose garcia-marco
gardner	sharon	sharon l gardner	sharon l gardner
gardner	sharon	sharon gardner	sharon gardner
gardner	timothy	timothy b gardner	timothy b gardner
gardner	timothy	timothy gardner	timothy gardner
garland	linda	linda garland	linda garland
garland	linda	linda l. garland	linda l garland
garrington	timothy	timothy p. garrington	timothy p garrington
garrington	timothy	timothy garrington	timothy garrington
gartrell	benjamin	benjamin a. gartrell	benjamin a gartrell
gartrell	benjamin	benjamin gartrell	benjamin gartrell
gauvain	karen	karen m. gauvain	karen m gauvain
gauvain	karen	karen gauvain	karen gauvain
gaynon	paul	paul gaynon	paul gaynon
gaynon	paul	paul s gaynon	paul s gaynon
geer	eliza	eliza b. geer	eliza b geer
geer	eliza	eliza geer	eliza geer
geisberg	harry	harry geisberg	harry geisberg
geisberg	harry	harry i. geisberg	harry i geisberg
gelfand	joel	joel gelfand	joel gelfand
gelfand	joel	joel m gelfand	joel m gelfand
geller	melissa	melissa a. geller	melissa a geller
geller	melissa	melissa geller	melissa geller
gelmann	edward	edward p. gelmann	edward p gelmann
gelmann	edward	edward gelmann	edward gelmann
gelmon	karen	karen gelmon	karen gelmon
gelmon	karen	karen a. gelmon	karen a gelmon
gelotte	cathy	cathy m gelotte	cathy m gelotte
gelotte	cathy	cathy gelotte	cathy gelotte
genovese	mark	mark c genovese	mark c genovese
genovese	mark	mark genovese	mark genovese
gentile	deborah	deborah a gentile	deborah a gentile
gentile	deborah	deborah gentile	deborah gentile
gentile	nina	nina t gentile	nina t gentile
gentile	nina	nina gentile	nina gentile
gentry	william	william b gentry	william b gentry
gentry	william	william brooks gentry	william brooks gentry
geohas	jeffrey	jeffrey geohas	jeffrey geohas
geohas	jeffrey	jeffrey g geohas	jeffrey g geohas
george	daniel	daniel j george	daniel j george
george	daniel	daniel george	daniel george
george	thomas	thomas george	thomas george
george	thomas	thomas j. george	thomas j george
georges	george	george georges	george georges
georges	george	george e. georges	george e georges
gerard	david	david p gerard	david p gerard
gerard	david	david gerard	david gerard
gerber	david	david e gerber	david e gerber
gerber	david	david gerber	david gerber
gerecitano	john	john f. gerecitano	john f gerecitano
gerecitano	john	john gerecitano	john gerecitano
gernsheimer	terry	terry b gernsheimer	terry b gernsheimer
gernsheimer	terry	terry gernsheimer	terry gernsheimer
gerson	william	william gerson	william gerson
gerson	william	william a. gerson	william a gerson
gertsik	lev	lev gertsik	lev gertsik
gertsik	lev	lev g gertsik	lev g gertsik
ghamande	sharad	sharad a. ghamande	sharad a ghamande
ghamande	sharad	sharad ghamande	sharad ghamande
gharibo	mecide	mecide m. gharibo	mecide m gharibo
gharibo	mecide	mecide gharibo	mecide gharibo
ghobrial	irene	irene ghobrial	irene ghobrial
ghobrial	irene	irene m ghobrial	irene m ghobrial
giacomini	kathleen	kathleen giacomini	kathleen giacomini
giacomini	kathleen	kathleen m giacomini	kathleen m giacomini
giangrande	paul	paul leofrancis giangrande	paul leofrancis giangrande
giangrande	paul	paul giangrande	paul giangrande
giannobile	william	william v giannobile	william v giannobile
giannobile	william	william giannobile	william giannobile
giardina	patricia	patricia giardina	patricia giardina
giardina	patricia	patricia j. giardina	patricia j giardina
gibbons	don	don gibbons	don gibbons
gibbons	don	don l. gibbons	don l gibbons
gibson	c	c. michael gibson	c michael gibson
gibson	c	c. m. gibson	c m gibson
gibson	michael	michael k. gibson	michael k gibson
gibson	michael	michael gibson	michael gibson
gilbert	mark	mark r. gilbert	mark r gilbert
gilbert	mark	mark gilbert	mark gilbert
giles	francis	francis j. giles	francis j giles
giles	francis	francis giles	francis giles
gill	jonathan	jonathan b. gill	jonathan b gill
gill	jonathan	jonathan gill	jonathan gill
gitelman	stephen	stephen e gitelman	stephen e gitelman
gitelman	stephen	stephen gitelman	stephen gitelman
glade-bender	julia	julia l. glade-bender	julia l glade-bender
glade-bender	julia	julia glade-bender	julia glade-bender
gladwin	mark	mark t gladwin	mark t gladwin
gladwin	mark	mark gladwin	mark gladwin
glaspy	john	john a. glaspy	john a glaspy
glaspy	john	john glaspy	john glaspy
glassberg	marilyn	marilyn k. glassberg	marilyn k glassberg
glassberg	marilyn	marilyn glassberg	marilyn glassberg
glassman	adam	adam r. glassman	adam r glassman
glassman	adam	adam glassman	adam glassman
glesby	marshall	marshall j glesby	marshall j glesby
glesby	marshall	marshall glesby	marshall glesby
goepfert	paul	paul goepfert	paul goepfert
goepfert	paul	paul a goepfert	paul a goepfert
goetz	matthew	matthew goetz	matthew goetz
goetz	matthew	matthew p. goetz	matthew p goetz
goff	donald	donald c goff	donald c goff
goff	donald	donald goff	donald goff
goff	laura	laura goff	laura goff
goff	laura	laura w. goff	laura w goff
goffe	bernard	bernard s goffe	bernard s goffe
goffe	bernard	bernard goffe	bernard goffe
gold	michael	michael gold	michael gold
gold	michael	michael a gold	michael a gold
goldberg	jeffrey	jeffrey l goldberg	jeffrey l goldberg
goldberg	jeffrey	jeffrey goldberg	jeffrey goldberg
goldberg	mark	mark j goldberg	mark j goldberg
goldberg	mark	mark goldberg	mark goldberg
goldberg	richard	richard m. goldberg	richard m goldberg
goldberg	richard	richard goldberg	richard goldberg
goldberg	ronald	ronald n. goldberg	ronald n goldberg
goldberg	ronald	ronald goldberg	ronald goldberg
goldenberg	gary	gary goldenberg	gary goldenberg
goldenberg	gary	gary s goldenberg	gary s goldenberg
goldfarb	paul	paul goldfarb	paul goldfarb
goldfarb	paul	paul m goldfarb	paul m goldfarb
goldman	stanton	stanton c. goldman	stanton c goldman
goldman	stanton	stanton goldman	stanton goldman
goldsby	robert	robert e. goldsby	robert e goldsby
goldsby	robert	robert goldsby	robert goldsby
goldsmith	stanley	stanley goldsmith	stanley goldsmith
goldsmith	stanley	stanley j goldsmith	stanley j goldsmith
goldstein	david	david s goldstein	david s goldstein
goldstein	david	david goldstein	david goldstein
goldstein	lori	lori goldstein	lori goldstein
goldstein	lori	lori j. goldstein	lori j goldstein
gomella	leonard	leonard g. gomella	leonard g gomella
gomella	leonard	leonard gomella	leonard gomella
gonzalez	victor	victor h. gonzalez	victor h gonzalez
gonzalez	victor	victor gonzalez	victor gonzalez
goodhead	melissa	melissa goodhead	melissa goodhead
goodhead	melissa	melissa l goodhead	melissa l goodhead
goodman	andrew	andrew goodman	andrew goodman
goodman	andrew	andrew d goodman	andrew d goodman
goodman	john	john j goodman	john j goodman
goodman	john	john goodman	john goodman
googe	joseph	joseph googe	joseph googe
googe	joseph	joseph m. googe	joseph m googe
gopal	ajay	ajay gopal	ajay gopal
gopal	ajay	ajay k. gopal	ajay k gopal
gordeuk	victor	victor r gordeuk	victor r gordeuk
gordeuk	victor	victor gordeuk	victor gordeuk
gordon	leo	leo gordon	leo gordon
gordon	leo	leo i gordon	leo i gordon
gordon	michael	michael gordon	michael gordon
gordon	michael	michael s gordon	michael s gordon
gordon	murray	murray gordon	murray gordon
gordon	murray	murray b. gordon	murray b gordon
gordon	paul	paul h gordon	paul h gordon
gordon	paul	paul gordon	paul gordon
gore	steven	steven gore	steven gore
gore	steven	steven d. gore	steven d gore
gorodetzky	charles	charles w. gorodetzky	charles w gorodetzky
gorodetzky	charles	charles gorodetzky	charles gorodetzky
goss	glenwood	glenwood goss	glenwood goss
goss	glenwood	glenwood d. goss	glenwood d goss
gossage	james	james gossage	james gossage
gossage	james	james r gossage	james r gossage
gotfried	mark	mark gotfried	mark gotfried
gotfried	mark	mark h. gotfried	mark h gotfried
gotlib	jason	jason robert gotlib	jason robert gotlib
gotlib	jason	jason gotlib	jason gotlib
gottschalk	ronald	ronald w gottschalk	ronald w gottschalk
gottschalk	ronald	ronald gottschalk	ronald gottschalk
goytizolo	enrique	enrique a goytizolo	enrique a goytizolo
goytizolo	enrique	enrique goytizolo	enrique goytizolo
gradishar	william	william j. gradishar	william j gradishar
gradishar	william	william gradishar	william gradishar
graff	julie	julie n. graff	julie n graff
graff	julie	julie graff	julie graff
graham	barney	barney s graham	barney s graham
graham	barney	barney graham	barney graham
grandis	jennifer	jennifer grandis	jennifer grandis
grandis	jennifer	jennifer r grandis	jennifer r grandis
grant	jon	jon e grant	jon e grant
grant	jon	jon grant	jon grant
gray	heidi	heidi gray	heidi gray
gray	heidi	heidi j. gray	heidi j gray
gray	jhanelle	jhanelle gray	jhanelle gray
gray	jhanelle	jhanelle e. gray	jhanelle e gray
gray	kevin	kevin m gray	kevin m gray
gray	kevin	kevin gray	kevin gray
graze	peter	peter r. graze	peter r graze
graze	peter	peter graze	peter graze
grazia	todd	todd grazia	todd grazia
grazia	todd	todd j grazia	todd j grazia
green	damian	damian green	damian green
green	damian	damian j. green	damian j green
greenbaum	carla	carla greenbaum	carla greenbaum
greenbaum	carla	carla j greenbaum	carla j greenbaum
greenbaum	larry	larry a greenbaum	larry a greenbaum
greenbaum	larry	larry greenbaum	larry greenbaum
greenberg	richard	richard greenberg	richard greenberg
greenberg	richard	richard n greenberg	richard n greenberg
greenberg	steven	steven j. greenberg	steven j greenberg
greenberg	steven	steven greenberg	steven greenberg
greenberger	paul	paul a greenberger	paul a greenberger
greenberger	paul	paul greenberger	paul greenberger
greengard	emily	emily g. greengard	emily g greengard
greengard	emily	emily greengard	emily greengard
greenhill	laurence	laurence l greenhill	laurence l greenhill
greenhill	laurence	laurence greenhill	laurence greenhill
greeno	edward	edward w. greeno	edward w greeno
greeno	edward	edward greeno	edward greeno
greenway	frank	frank greenway	frank greenway
greenway	frank	frank l. greenway	frank l greenway
grendell	james	james grendell	james grendell
grendell	james	james h grendell	james h grendell
griffin	gregory	gregory c. griffin	gregory c griffin
griffin	gregory	gregory griffin	gregory griffin
griffin	patricia	patricia griffin	patricia griffin
griffin	patricia	patricia c. griffin	patricia c griffin
griffiths	roland	roland r griffiths	roland r griffiths
griffiths	roland	roland griffiths	roland griffiths
grigsby	perry	perry w grigsby	perry w grigsby
grigsby	perry	perry grigsby	perry grigsby
grimm	sean	sean grimm	sean grimm
grimm	sean	sean a. grimm	sean a grimm
grinnan	daniel	daniel c grinnan	daniel c grinnan
grinnan	daniel	daniel grinnan	daniel grinnan
grinspoon	steven	steven grinspoon	steven grinspoon
grinspoon	steven	steven k. grinspoon	steven k grinspoon
gross	mitchell	mitchell e gross	mitchell e gross
gross	mitchell	mitchell gross	mitchell gross
gross	paul	paul k gross	paul k gross
gross	paul	paul gross	paul gross
grossman	hillel	hillel grossman	hillel grossman
grossman	hillel	hillel t grossman	hillel t grossman
grossman	stuart	stuart a. grossman	stuart a grossman
grossman	stuart	stuart grossman	stuart grossman
groves	morris	morris d. groves	morris d groves
groves	morris	morris groves	morris groves
grubbs	stephen	stephen s. grubbs	stephen s grubbs
grubbs	stephen	stephen grubbs	stephen grubbs
gruner	barbara	barbara a. gruner	barbara a gruner
gruner	barbara	barbara gruner	barbara gruner
grupp	stephan	stephan a. grupp	stephan a grupp
grupp	stephan	stephan grupp	stephan grupp
grupp	stephen	stephen a grupp	stephen a grupp
grupp	stephen	stephen grupp	stephen grupp
guarino	michael	michael guarino	michael guarino
guarino	michael	michael j guarino	michael j guarino
guest	james	james guest	james guest
guest	james	james d guest	james d guest
guinan	eva	eva guinan	eva guinan
guinan	eva	eva c guinan	eva c guinan
gulley	james	james l. gulley	james l gulley
gulley	james	james gulley	james gulley
gulliver	wayne	wayne gulliver	wayne gulliver
gulliver	wayne	wayne gulliver gulliver	wayne gulliver gulliver
gunderson	erik	erik w gunderson	erik w gunderson
gunderson	erik	erik gunderson	erik gunderson
guntupalli	kalpalatha	kalpalatha k guntupalli	kalpalatha k guntupalli
guntupalli	kalpalatha	kalpalatha guntupalli	kalpalatha guntupalli
guo	jason	jason zhixin guo	jason zhixin guo
guo	jason	jason guo	jason guo
gur	raquel	raquel gur	raquel gur
gur	raquel	raquel p. gur	raquel p gur
gurbel	paul	paul gurbel	paul gurbel
gurbel	paul	paul a. gurbel	paul a gurbel
gutierrez	maria	maria gutierrez	maria gutierrez
gutierrez	maria	maria j gutierrez	maria j gutierrez
gutierrez	ramiro	ramiro l. gutierrez	ramiro l gutierrez
gutierrez	ramiro	ramiro gutierrez	ramiro gutierrez
haas	naomi	naomi m haas	naomi m haas
haas	naomi	naomi haas	naomi haas
haas	richard	richard haas	richard haas
haas	richard	richard h haas	richard h haas
haddad	robert	robert i haddad	robert i haddad
haddad	robert	robert haddad	robert haddad
hager	steven	steven hager	steven hager
hager	steven	steven j hager	steven j hager
hagerman	randi	randi j hagerman	randi j hagerman
hagerman	randi	randi hagerman	randi hagerman
haglund	nicholas	nicholas a haglund	nicholas a haglund
haglund	nicholas	nicholas haglund	nicholas haglund
hahn	stephen	stephen michael hahn	stephen michael hahn
hahn	stephen	stephen hahn	stephen hahn
haight	ann	ann e. haight	ann e haight
haight	ann	ann haight	ann haight
hainsworth	john	john hainsworth	john hainsworth
hainsworth	john	john d. hainsworth	john d hainsworth
hakim	james	james hakim	james hakim
hakim	james	james g hakim	james g hakim
hale	christine	christine l hale	christine l hale
hale	christine	christine hale	christine hale
haley	barbara	barbara b. haley	barbara b haley
haley	barbara	barbara haley	barbara haley
hall	ronald	ronald hall	ronald hall
hall	ronald	ronald g hall	ronald g hall
hall	russell	russell p. hall	russell p hall
hall	russell	russell hall	russell hall
halperin	larry	larry s. halperin	larry s halperin
halperin	larry	larry halperin	larry halperin
halperin	scott	scott halperin	scott halperin
halperin	scott	scott a. halperin	scott a halperin
hamilos	daniel	daniel l hamilos	daniel l hamilos
hamilos	daniel	daniel hamilos	daniel hamilos
hammer	gregory	gregory hammer	gregory hammer
hammer	gregory	gregory b. hammer	gregory b hammer
hamner	mark	mark b hamner	mark b hamner
hamner	mark	mark hamner	mark hamner
hanauer	stephen	stephen b hanauer	stephen b hanauer
hanauer	stephen	stephen hanauer	stephen hanauer
hankins	gary	gary dv hankins	gary dv hankins
hankins	gary	gary hankins	gary hankins
hankins	gary	gary d. hankins	gary d hankins
hanna	nasser	nasser h. hanna	nasser h hanna
hanna	nasser	nasser hanna	nasser hanna
hanson	john	john hanson	john hanson
hanson	john	john p. hanson	john p hanson
harb	george	george e harb	george e harb
harb	george	george harb	george harb
hardan	antonio	antonio hardan	antonio hardan
hardan	antonio	antonio y hardan	antonio y hardan
harding	james	james harding	james harding
harding	james	james j harding	james j harding
hare	joshua	joshua m hare	joshua m hare
hare	joshua	joshua hare	joshua hare
hargreaves	kenneth	kenneth m hargreaves	kenneth m hargreaves
hargreaves	kenneth	kenneth hargreaves	kenneth hargreaves
harmon	william	william harmon	william harmon
harmon	william	william h. harmon	william h harmon
harrington	robert	robert harrington	robert harrington
harrington	robert	robert a harrington	robert a harrington
harris	ronald	ronald harris	ronald harris
harris	ronald	ronald p. harris	ronald p harris
harris	ryan	ryan harris	ryan harris
harris	ryan	ryan a harris	ryan a harris
harrison	stephen	stephen a harrison	stephen a harrison
harrison	stephen	stephen harrison	stephen harrison
harro	clayton	clayton harro	clayton harro
harro	clayton	clayton d harro	clayton d harro
harshman	lauren	lauren c. harshman	lauren c harshman
harshman	lauren	lauren christine harshman	lauren christine harshman
harshman	lauren	lauren harshman	lauren harshman
hart	marquis	marquis e hart	marquis e hart
hart	marquis	marquis hart	marquis hart
hartnick	christopher	christopher j hartnick	christopher j hartnick
hartnick	christopher	christopher hartnick	christopher hartnick
hassanein	tarek	tarek hassanein	tarek hassanein
hassanein	tarek	tarek i hassanein	tarek i hassanein
hassman	david	david r hassman	david r hassman
hassman	david	david hassman	david hassman
haugen	gregory	gregory m haugen	gregory m haugen
haugen	gregory	gregory haugen	gregory haugen
hauke	ralph	ralph hauke	ralph hauke
hauke	ralph	ralph j. hauke	ralph j hauke
haura	eric	eric b. haura	eric b haura
haura	eric	eric haura	eric haura
hausman	diana	diana f hausman	diana f hausman
hausman	diana	diana hausman	diana hausman
havlir	diane	diane v havlir	diane v havlir
havlir	diane	diane havlir	diane havlir
hawes	robert	robert hawes	robert hawes
hawes	robert	robert hawes hawes	robert hawes hawes
hawkins	douglas	douglas hawkins	douglas hawkins
hawkins	douglas	douglas s. hawkins	douglas s hawkins
hawkins	william	william g. hawkins	william g hawkins
hawkins	william	william hawkins	william hawkins
hay	christine	christine mhorag hay	christine mhorag hay
hayashi	robert	robert j. hayashi	robert j hayashi
hayashi	robert	robert hayashi	robert hayashi
hayes-lattin	brandon	brandon m. hayes-lattin	brandon m hayes-lattin
hayes-lattin	brandon	brandon hayes-lattin	brandon hayes-lattin
he	aiwu	aiwu ruth he	aiwu ruth he
he	aiwu	aiwu r he	aiwu r he
healy	sara	sara a healy	sara a healy
healy	sara	sara healy	sara healy
heath	elisabeth	elisabeth i heath	elisabeth i heath
heath	elisabeth	elisabeth heath	elisabeth heath
hebert	adelaide	adelaide a hebert	adelaide a hebert
hebert	adelaide	adelaide hebert	adelaide hebert
heeger	peter	peter s. heeger	peter s heeger
heeger	peter	peter heeger	peter heeger
heffner	leonard	leonard heffner	leonard heffner
heffner	leonard	leonard t heffner	leonard t heffner
heinrich	michael	michael j. heinrich	michael j heinrich
heinrich	michael	michael c heinrich	michael c heinrich
heinzerling	keith	keith g heinzerling	keith g heinzerling
heinzerling	keith	keith heinzerling	keith heinzerling
henderson	samuel	samuel t henderson	samuel t henderson
henderson	samuel	samuel henderson	samuel henderson
hendifar	andrew	andrew e hendifar	andrew e hendifar
hendifar	andrew	andrew hendifar	andrew hendifar
hendrickson	andrea	andrea wahner hendrickson	andrea wahner hendrickson
hendrickson	andrea	andrea e. wahner hendrickson	andrea e wahner hendrickson
hendrix	craig	craig w. hendrix	craig w hendrix
hendrix	craig	craig hendrix	craig hendrix
henney	herbert	herbert r henney	herbert r henney
henney	herbert	herbert henney	herbert henney
henry	michael	michael e henry	michael e henry
henry	michael	michael henry	michael henry
henry	robert	robert r henry	robert r henry
henry	robert	robert henry	robert henry
henry	timothy	timothy henry	timothy henry
henry	timothy	timothy d henry	timothy d henry
hensley	martee	martee hensley	martee hensley
hensley	martee	martee l. hensley	martee l hensley
heptulla	rubina	rubina heptulla	rubina heptulla
heptulla	rubina	rubina a heptulla	rubina a heptulla
herfarth	hans	hans herfarth	hans herfarth
herfarth	hans	hans h herfarth	hans h herfarth
hering	bernhard	bernhard j. hering	bernhard j hering
hering	bernhard	bernhard hering	bernhard hering
hermiston	michelle	michelle l. hermiston	michelle l hermiston
hermiston	michelle	michelle hermiston	michelle hermiston
hernandez-ilizaliturri	francisco	francisco hernandez-ilizaliturri	francisco hernandez-ilizaliturri
hernandez-ilizaliturri	francisco	francisco j. hernandez-ilizaliturri	francisco j hernandez-ilizaliturri
herndon	david	david n herndon	david n herndon
herndon	david	david herndon	david herndon
herold	kevan	kevan herold	kevan herold
herold	kevan	kevan c herold	kevan c herold
hersh	elliot	elliot v hersh	elliot v hersh
[truncated: 3,486 more rows]

## Sheet: 2692
sur_name	first_name	Processed full_name
abboud	camille	['camille abboud' 'camille n abboud']
aberg	judith	['judith aberg' 'judith a aberg']
aboulafia	david	['david m aboulafia' 'david aboulafia']
abramowitz	matthew	['matthew c abramowitz' 'matthew abramowitz']
abrams	ross	['ross abrams' 'ross a abrams']
abramson	jeremy	['jeremy abramson' 'jeremy s abramson']
	vandana	['vandana g abramson' 'vandana abramson']
acoba	jared	['jared d acoba' 'jared acoba']
adams	michael	['michael r adams' 'michael adams']
adelman	daniel	['daniel adelman' 'daniel c adelman']
adelstein	david	['david j adelstein' 'david adelstein']
adeoye	opeolu	['opeolu m adeoye' 'opeolu adeoye']
adesunloye	bamidele	['bamidele a adesunloye' 'bamidele adesunloye']
adjei	alex	['alex a adjei' 'alex adjei']
adkins	douglas	['douglas adkins' 'douglas r adkins']
adler	lenard	['lenard adler' 'lenard a adler']
	stuart	['stuart p adler' 'stuart adler']
advani	anjali	['anjali advani' 'anjali s advani']
	ranjana	['ranjana advani' 'ranjana hira advani' 'ranjana h advani']
afdhal	nezam	['nezam h afdhal' 'nezam afdhal']
aggarwal	sanjay	['sanjay aggarwal' 'sanjay k aggarwal']
agha	mounzer	['mounzer agha' 'mounzer e agha']
agura	edward	['edward b agura' 'edward agura']
aitken	moira	['moira aitken' 'moira l aitken']
ajani	jaffer	['jaffer a ajani' 'jaffer ajani']
akerley	wallace	['wallace l akerley' 'wallace akerley']
akinbi	henry	['henry akinbi' 'henry t akinbi']
al-ibrahim	mohamed	['mohamed al-ibrahim' 'mohamed s al-ibrahim']
al-khafaji	ali	['ali al-khafaji' 'ali h al-khafaji']
albain	kathy	['kathy s albain' 'kathy albain']
alberts	david	['david s alberts' 'david alberts']
	steven	['steven r alberts' 'steven alberts']
alcorn	harry	['harry alcorn' 'harry w alcorn']
aldwinckle	tim	['tim j aldwinckle' 'tim aldwinckle']
alessi	sheila	['sheila m alessi' 'sheila alessi']
alexander	brian	['brian alexander' 'brian m alexander']
	john	['john h alexander' 'john alexander']
	sarah	['sarah w alexander' 'sarah alexander']
alistar	angela	['angela alistar' 'angela t alistar']
allan	lauren	['lauren d allan' 'lauren dp allan']
allen	carl	['carl allen' 'carl e allen']
	jason	['jason allen' 'jason d allen']
	jeffrey	['jeffrey c allen' 'jeffrey allen' 'jeffrey a allen']
	peter	['peter j allen' 'peter allen']
allison	mark	['mark j allison' 'mark allison']
alloway	rita	['rita alloway' 'rita r alloway']
alousi	amin	['amin alousi' 'amin m alousi']
altes	talissa	['talissa altes' 'talissa a altes']
altice	frederick	['frederick altice' 'frederick l altice']
altorki	nasser	['nasser k altorki' 'nasser altorki']
alvarez	ofelia	['ofelia alvarez' 'ofelia a alvarez']
	ronald	['ronald alvarez' 'ronald d alvarez']
aman	michael	['michael g aman' 'michael aman']
amato	robert	['robert j amato' 'robert amato']
amory	john	['john k amory' 'john amory']
amundsen	cindy	['cindy amundsen' 'cindy l amundsen']
anders	carey	['carey k anders' 'carey anders']
anderson	larry	['larry d anderson' 'larry anderson']
	richard	['richard rox anderson' 'richard anderson']
	thomas	['thomas c anderson' 'thomas anderson']
andreadis	charalambos	['charalambos andreadis' 'charalambos i andreadis']
andtbacka	robert	['robert andtbacka' 'robert h andtbacka' 'robert hi andtbacka']
angiolillo	anne	['anne angiolillo' 'anne l angiolillo']
	dominick	['dominick j angiolillo' 'dominick angiolillo']
anker	john	['john n van den anker' 'john van den anker']
anne	pramila	['pramila r anne' 'pramila rani anne']
ansell	stephen	['stephen ansell' 'stephen m ansell']
anton	raymond	['raymond f anton' 'raymond anton']
	stephen	['stephen d anton' 'stephen anton']
antun	ana	['ana antun' 'ana g antun']
aparicio	ana	['ana m aparicio' 'ana aparicio']
appleman	leonard	['leonard appleman' 'leonard j appleman']
apter	jeffrey	['jeffrey apter' 'jeffrey t apter']
aqua	keith	['keith a aqua' 'keith aqua']
aquino	victor	['victor aquino' 'victor m aquino']
archer	david	['david f archer' 'david archer']
arciniegas	david	['david arciniegas' 'david b arciniegas']
arellano	martha	['martha arellano' 'martha l arellano']
argenta	peter	['peter argenta' 'peter a argenta']
argiris	athanassios	['athanassios argiris' 'athanassios e argiris']
arias	albert	['albert j arias' 'albert arias']
armstrong	andrew	['andrew armstrong' 'andrew j armstrong']
arnason	jon	['jon e arnason' 'jon arnason']
arnold	lesley	['lesley m arnold' 'lesley arnold']
	susanne	['susanne m arnold' 'susanne arnold']
aronstein	william	['william s aronstein' 'william aronstein']
arya	lily	['lily arya' 'lily a arya']
asbell	penny	['penny asbell' 'penny a asbell']
ascheim	deborah	['deborah ascheim' 'deborah d ascheim']
asher	gary	['gary asher' 'gary n asher']
askanase	anca	['anca d askanase' 'anca askanase']
asmuth	david	['david asmuth' 'david m asmuth']
atallah	ehab	['ehab atallah' 'ehab l atallah']
aten	edward	['edward aten' 'edward m aten']
atkins	james	['james atkins' 'james n atkins']
	robert	['robert c atkins' 'robert atkins']
aurora	sheena	['sheena aurora' 'sheena k aurora']
avidan	michael	['michael s avidan' 'michael avidan']
avigan	david	['david avigan' 'david e avigan']
aweeka	francesca	['francesca aweeka' 'francesca t aweeka']
aylesworth	cheryl	['cheryl a aylesworth' 'cheryl aylesworth']
azzoli	christopher	['christopher g azzoli' 'christopher azzoli']
bader	ted	['ted bader' 'ted f bader']
badesch	david	['david b badesch' 'david badesch']
badin	firas	['firas b badin' 'firas badin']
badros	ashraf	['ashraf badros' 'ashraf z badros']
baer	maria	['maria r baer' 'maria baer']
baeten	jared	['jared m baeten' 'jared baeten']
baggstrom	maria	['maria baggstrom' 'maria q baggstrom']
baik	christina	['christina baik' 'christina s baik']
baiocchi	robert	['robert a baiocchi' 'robert baiocchi']
bajaj	jasmohan	['jasmohan s bajaj' 'jasmohan bajaj']
bajorin	dean	['dean bajorin' 'dean f bajorin']
baker	jason	['jason v baker' 'jason baker']
ball	edward	['edward d ball' 'edward ball']
ballen	karen	['karen k ballen' 'karen ballen' 'karen kuhn ballen']
balske	ana	['ana balske' 'ana m balske']
balzer-haas	naomi	['naomi balzer-haas' 'naomi s balzer-haas']
bank	bruce	['bruce bank' 'bruce b bank']
banzett	robert	['robert b banzett' 'robert banzett']
baranda	joaquina	['joaquina c baranda' 'joaquina baranda']
barber	kimberly	['kimberly r barber' 'kimberly barber']
	matthew	['matthew barber' 'matthew d barber']
barish	charles	['charles f barish' 'charles barish']
barnhart	kurt	['kurt barnhart' 'kurt t barnhart']
barohn	richard	['richard barohn' 'richard j barohn']
baron	ari	['ari d baron' 'ari baron']
baroody	fuad	['fuad m baroody' 'fuad baroody']
barr	paul	['paul m barr' 'paul barr']
barredo	julio	['julio barredo' 'julio m barredo']
barreto	andrew	['andrew d barreto' 'andrew barreto']
barrett	kevin	['kevin m barrett' 'kevin barrett']
barry	clifton	['clifton e barry' 'clifton barry']
barta	stefan	['stefan k barta' 'stefan barta']
barton	kevin	['kevin barton' 'kevin p barton']
bass	anne	['anne bass' 'anne r bass']
batchelor	tracy	['tracy batchelor' 'tracy t batchelor']
battiwalla	minocher	['minocher m battiwalla' 'minocher battiwalla']
baughman	robert	['robert p baughman' 'robert baughman']
bauman	julie	['julie bauman' 'julie e bauman']
	william	['william bauman' 'william a bauman']
bavry	anthony	['anthony a bavry' 'anthony bavry']
bays	harold	['harold bays' 'harold e bays']
bazhenova	lyudmila	['lyudmila bazhenova' 'lyudmila a bazhenova']
bearden	carrie	['carrie e bearden' 'carrie bearden']
bearman	scott	['scott i bearman' 'scott bearman']
beaven	anne	['anne beaven' 'anne w beaven']
beaver	thomas	['thomas beaver' 'thomas m beaver']
becerra	carlos	['carlos h becerra' 'carlos becerra' 'carlos hr becerra']
beck	joseph	['joseph thaddeus beck' 'joseph beck' 'joseph t beck']
becker	pamela	['pamela becker' 'pamela s becker']
beckman	joshua	['joshua a beckman' 'joshua beckman']
bedikian	agop	['agop bedikian' 'agop y bedikian']
beebe	katherine	['katherine beebe' 'katherine l beebe']
beelen	andrew	['andrew p beelen' 'andrew beelen']
beer	tomasz	['tomasz beer' 'tomasz m beer']
beg	muhammad	['muhammad beg' 'muhammad s beg']
beitler	jonathan	['jonathan j beitler' 'jonathan beitler']
belani	chandra	['chandra p belani' 'chandra belani']
belle	steven	['steven belle' 'steven h belle']
bellon	jennifer	['jennifer r bellon' 'jennifer bellon']
bendell	johanna	['johanna bendell' 'johanna c bendell']
benedict	ralph	['ralph benedict' 'ralph hb benedict']
benjamin	daniel	['daniel k benjamin' 'daniel benjamin']
bennett	jason	['jason w bennett' 'jason bennett']
bensinger	william	['william i bensinger' 'william bensinger']
benson	al	['al benson' 'al b benson']
	constance	['constance a benson' 'constance benson']
bercz	peter	['peter a bercz' 'peter bercz']
berdeja	jesus	['jesus berdeja' 'jesus g berdeja']
berek	jonathan	['jonathan berek' 'jonathan s berek']
berenson	james	['james r berenson' 'james berenson']
berg	daniel	['daniel j berg' 'daniel berg']
	jolene	['jolene k berg' 'jolene berg']
	katherine	['katherine berg' 'katherine m berg']
bergenstal	richard	['richard bergenstal' 'richard m bergenstal']
berger	adam	['adam c berger' 'adam berger']
bergese	sergio	['sergio d bergese' 'sergio bergese']
bergsagel	peter	['peter bergsagel' 'peter l bergsagel']
bergsland	emily	['emily k bergsland' 'emily bergsland']
berk	lawrence	['lawrence b berk' 'lawrence berk']
berlin	jordan	['jordan berlin' 'jordan d berlin']
berman	brian	['brian berman' 'brian m berman']
bernard	gordon	['gordon bernard' 'gordon r bernard']
bernstein	david	['david i bernstein' 'david bernstein']
	elana	['elana j bernstein' 'elana bernstein']
	jonathan	['jonathan a bernstein' 'jonathan bernstein']
	steven	['steven h bernstein' 'steven bernstein' 'steven l bernstein']
berry-kravis	elizabeth	['elizabeth berry-kravis' 'elizabeth m berry-kravis']
bharucha	adil	['adil e bharucha' 'adil bharucha']
bhatt	deepak	['deepak l bhatt' 'deepak bhatt']
biagi	james	['james j biagi' 'james biagi']
biglan	kevin	['kevin m biglan' 'kevin biglan']
biller	beverly	['beverly mk biller' 'beverly biller']
bissler	john	['john j bissler' 'john bissler']
bivalacqua	trinity	['trinity j bivalacqua' 'trinity bivalacqua']
black	dennis	['dennis m black' 'dennis d black']
	donald	['donald w black' 'donald black']
blackstock	arthur	['arthur william blackstock' 'arthur blackstock']
blackwell	kimberly	['kimberly blackwell' 'kimberly l blackwell']
blakeley	jaishri	['jaishri o blakeley' 'jaishri blakeley']
blakely	johnetta	['johnetta l blakely' 'johnetta blakely']
blaney	susan	['susan m blaney' 'susan blaney']
blank	stephanie	['stephanie v blank' 'stephanie blank']
blanke	charles	['charles blanke' 'charles d blanke']
blaszkowsky	lawrence	['lawrence blaszkowsky' 'lawrence s blaszkowsky']
blight	andrew	['andrew blight' 'andrew r blight']
block	caroline	['caroline block' 'caroline c block']
	geoffrey	['geoffrey block' 'geoffrey a block']
	robert	['robert c block' 'robert block']
bloom	barry	['barry t bloom' 'barry bloom']
bluestone	jeffrey	['jeffrey bluestone' 'jeffrey a bluestone']
blum	kristie	['kristie blum' 'kristie a blum']
	william	['william blum' 'william g blum']
blumer	jeffrey	['jeffrey l blumer' 'jeffrey blumer']
boeve	bradley	['bradley f boeve' 'bradley boeve']
bogart	jeffrey	['jeffrey a bogart' 'jeffrey bogart']
bogenschutz	michael	['michael p bogenschutz' 'michael bogenschutz']
bollard	catherine	['catherine m bollard' 'catherine bollard']
bondarenko	igor	['igor bondarenko' 'igor m bondarenko']
boniface	graeme	['graeme boniface' 'graeme r boniface']
bono	johann	['johann s de bono' 'johann de bono']
boockvar	john	['john boockvar' 'john a boockvar']
borad	mitesh	['mitesh borad' 'mitesh j borad']
bosch	marnix	['marnix l bosch' 'marnix bosch']
boss	anders	['anders boss' 'anders h boss']
boster	aaron	['aaron l boster' 'aaron boster']
boughey	judy	['judy boughey' 'judy c boughey']
bourge	robert	['robert c bourge' 'robert bourge']
boushey	homer	['homer a boushey' 'homer boushey']
bowden	charles	['charles l bowden' 'charles bowden']
bowen	james	['james d bowen' 'james bowen']
bowers	daniel	['daniel c bowers' 'daniel bowers']
bowlus	christopher	['christopher l bowlus' 'christopher bowlus']
boxer	adam	['adam l boxer' 'adam boxer']
boyer	david	['david boyer' 'david s boyer']
	leslie	['leslie boyer' 'leslie v boyer']
	michael	['michael boyer' 'michael joseph boyer']
brachman	david	['david g brachman' 'david brachman']
bradley	jeffrey	['jeffrey bradley' 'jeffrey d bradley']
	kristin	['kristin bradley' 'kristin a bradley']
brady	kathleen	['kathleen t brady' 'kathleen brady']
brahmer	julie	['julie brahmer' 'julie r brahmer']
brandt	fredric	['fredric brandt' 'fredric s brandt']
	lawrence	['lawrence j brandt' 'lawrence brandt']
brantly	mark	['mark l brantly' 'mark brantly']
bremner	william	['william j bremner' 'william bremner']
brenner	malcolm	['malcolm k brenner' 'malcolm brenner']
bressler	neil	['neil m bressler' 'neil bressler']
briccetti	frederick	['frederick m briccetti' 'frederick briccetti']
brimhall	darin	['darin b brimhall' 'darin brimhall']
brinkmann	debra	['debra brinkmann' 'debra h brinkmann']
britten	carolyn	['carolyn d britten' 'carolyn britten']
brochstein	joel	['joel brochstein' 'joel a brochstein']
brose	marcia	['marcia brose' 'marcia s brose']
brouwer	kim	['kim lr brouwer' 'kim brouwer']
brown	david	['david m brown' 'david brown' 'david j brown']
	gail	['gail brown' 'gail l brown']
	jennifer	['jennifer r brown' 'jennifer brown']
	mark	['mark s brown' 'mark brown']
	michael	['michael d brown' 'michael brown' 'michael e brown' 'michael j brown']
	patrick	['patrick a brown' 'patrick brown']
	peter	['peter brown' 'peter de nully brown']
	powel	['powel brown' 'powel h brown']
	robert	['robert brown' 'robert h brown']
	ronald	['ronald brown' 'ronald t brown']
	ted	['ted brown' 'ted r brown']
bruce	justine	['justine y bruce' 'justine bruce']
brum	jose	['jose m brum' 'jose brum']
brunvand	mark	['mark w brunvand' 'mark brunvand']
bseiso	ali	['ali bseiso' 'ali w bseiso']
buadi	francis	['francis buadi' 'francis k buadi']
buatti	john	['john m buatti' 'john buatti']
bucci	frank	['frank bucci' 'frank a bucci']
buchanan	robert	['robert w buchanan' 'robert buchanan']
buck	tondre	['tondre t buck' 'tondre buck']
bucko	alicia	['alicia bucko' 'alicia d bucko']
buckstein	rena	['rena buckstein' 'rena j buckstein']
budde	lihua	['lihua budde' 'lihua elizabeth budde']
bui	lynne	['lynne a bui' 'lynne bui']
bunin	nancy	['nancy j bunin' 'nancy bunin']
burger	jan	['jan a burger' 'jan burger']
burgess	melissa	['melissa a burgess' 'melissa burgess']
burke	carol	['carol burke' 'carol a burke']
	james	['james burke' 'james r burke' 'james j burke']
	michael	['michael j burke' 'michael burke']
	william	['william j burke' 'william burke']
burnett	arthur	['arthur l burnett' 'arthur burnett']
burnette	william	['william b burnette' 'william burnette']
burns	linda	['linda j burns' 'linda burns']
	tammy	['tammy burns' 'tammy l burns']
	ted	['ted m burns' 'ted burns']
burris	howard	['howard a burris' 'howard burris']
burroughs	lauri	['lauri burroughs' 'lauri m burroughs']
burstein	harold	['harold burstein' 'harold j burstein']
burt	randall	['randall burt' 'randall w burt']
burton	mary	['mary jane burton' 'mary j burton']
bushunow	peter	['peter bushunow' 'peter w bushunow']
busse	william	['william busse' 'william w busse' 'william b busse']
bussel	james	['james b bussel' 'james bussel']
butowski	nicholas	['nicholas butowski' 'nicholas a butowski']
byrd	john	['john c byrd' 'john byrd']
byrne	barry	['barry j byrne' 'barry byrne']
cady	roger	['roger k cady' 'roger cady']
caimi	paolo	['paolo caimi' 'paolo f caimi']
cairo	mitchell	['mitchell s cairo' 'mitchell cairo']
calhoun	david	['david a calhoun' 'david calhoun']
callanan	david	['david callanan' 'david g callanan']
callander	natalie	['natalie s callander' 'natalie callander']
callans	david	['david j callans' 'david callans']
callender	valerie	['valerie callender' 'valerie d callender']
camidge	david	['david r camidge' 'david camidge']
	ross	['ross d camidge' 'ross camidge']
camilleri	michael	['michael camilleri' 'michael l camilleri']
cammarata	sue	['sue k cammarata' 'sue cammarata']
campbell	andrew	['andrew campbell' 'andrew l campbell']
	kathleen	['kathleen cm campbell' 'kathleen campbell']
campochiaro	peter	['peter a campochiaro' 'peter campochiaro']
camporesi	enrico	['enrico m camporesi' 'enrico camporesi']
campos	michael	['michael campos' 'michael a campos']
	susana	['susana campos' 'susana m campos']
canales	miguel	['miguel albendea canales' 'miguel angel canales']
canas	shannon	['shannon m canas' 'shannon canas']
cancelas-perez	jose	['jose a cancelas-perez' 'jose cancelas-perez']
canfield	vikki	['vikki a canfield' 'vikki canfield']
capicchioni	john	['john l capicchioni' 'john capicchioni']
cappola	anne	['anne r cappola' 'anne cappola']
caramelli	kim	['kim caramelli' 'kim e caramelli']
cardin	dana	['dana cardin' 'dana b cardin']
carducci	michael	['michael a carducci' 'michael carducci']
carey	lisa	['lisa a carey' 'lisa carey']
caritis	steve	['steve caritis' 'steve n caritis']
carlo	waldemar	['waldemar a carlo' 'waldemar carlo']
carlson	glenn	['glenn carlson' 'glenn f carlson']
	james	['james d carlson' 'james carlson']
carlsson	cynthia	['cynthia m carlsson' 'cynthia carlsson']
carney	robert	['robert m carney' 'robert carney']
carter	corey	['corey a carter' 'corey carter']
carthon	bradley	['bradley carthon' 'bradley c carthon']
carvajal	richard	['richard carvajal' 'richard d carvajal']
casey	brian	['brian casey' 'brian m casey']
cashen	amanda	['amanda cashen' 'amanda f cashen']
castro-malaspina	hugo	['hugo r castro-malaspina' 'hugo castro-malaspina']
catenacci	daniel	['daniel catenacci' 'daniel v catenacci']
cavallone	laura	['laura cavallone' 'laura f cavallone']
caywood	emi	['emi h caywood' 'emi caywood']
cedars	marcelle	['marcelle i cedars' 'marcelle cedars']
chaft	jamie	['jamie chaft' 'jamie e chaft']
chakravarthy	anuradha	['anuradha b chakravarthy' 'anuradha chakravarthy']
chakravarty	eliza	['eliza chakravarty' 'eliza farmer chakravarty']
chalasani	naga	['naga p chalasani' 'naga chalasani']
chambers	mara	['mara chambers' 'mara d chambers']
	setsuko	['setsuko k chambers' 'setsuko chambers']
chan	annie	['annie w chan' 'annie chan']
	anthony	['anthony chan' 'anthony t chan']
	jean	['jean chan' 'jean l chan']
	jennifer	['jennifer chan' 'jennifer ang chan' 'jennifer a chan']
	john	['john chan' 'john k chan']
	michael	['michael chan' 'michael d chan']
chanan-khan	asher	['asher alban akmal chanan-khan' 'asher chanan-khan' 'asher a chanan-khan']
chandraker	anil	['anil chandraker' 'anil k chandraker']
chang	alice	['alice chang' 'alice y chang']
	andrew	['andrew chang' 'andrew k chang']
	jenny	['jenny chang' 'jenny c chang' 'jenny cn chang']
	susan	['susan m chang' 'susan chang' 'susan s chang']
chapman	julia	['julia chapman' 'julia a chapman']
	kenneth	['kenneth r chapman' 'kenneth chapman']
	paul	['paul chapman' 'paul b chapman']
charles	william	['william j charles' 'william charles']
charney	dennis	['dennis s charney' 'dennis charney']
chaves	jorge	['jorge chaves' 'jorge m chaves']
chawla	lakhmir	['lakhmir s chawla' 'lakhmir chawla']
	sant	['sant chawla' 'sant p chawla']
cheang	kai	['kai i cheang' 'kai cheang']
chen	alice	['alice p chen' 'alice chen']
	allen	['allen chen' 'allen m chen' 'allen r chen']
	delphine	['delphine l chen' 'delphine chen']
	eric	['eric chen' 'eric x chen' 'eric y chen']
	horng	['horng h chen' 'horng chen']
	hubert	['hubert chen' 'hubert c chen']
	robert	['robert chen' 'robert w chen']
	yi-bin	['yi-bin a chen' 'yi-bin chen']
cherry	mohamad	['mohamad cherry' 'mohamad a cherry']
chesney	jason	['jason chesney' 'jason a chesney']
cheson	bruce	['bruce d cheson' 'bruce cheson']
chew	emily	['emily y chew' 'emily chew']
	helen	['helen k chew' 'helen chew']
chez	michael	['michael g chez' 'michael chez']
chi	kim	['kim chi' 'kim n chi']
childs	richard	['richard w childs' 'richard childs']
chintagumpala	murali	['murali chintagumpala' 'murali m chintagumpala']
chiorean	elena	['elena g chiorean' 'elena gabriela chiorean']
chirenje	zvavahera	['zvavahera michael chirenje' 'zvavahera m chirenje']
chmura	steven	['steven j chmura' 'steven chmura']
cho	steve	['steve cho' 'steve y cho']
chochinov	ronald	['ronald h chochinov' 'ronald chochinov']
choi	sung	['sung choi' 'sung won choi']
choueiri	toni	['toni choueiri' 'toni k choueiri']
chow	warren	['warren chow' 'warren a chow']
chowdhary	sajeel	['sajeel a chowdhary' 'sajeel chowdhary']
christensen	steven	['steven e christensen' 'steven christensen']
christie	jennifer	['jennifer a christie' 'jennifer christie']
christman	gregory	['gregory m christman' 'gregory christman']
chu	christina	['christina s chu' 'christina chu']
chung	eugene	['eugene s chung' 'eugene i chung']
	lorinda	['lorinda s chung' 'lorinda chung']
	raymond	['raymond t chung' 'raymond chung']
chuy	jennifer	['jennifer chuy' 'jennifer w chuy']
cinciripini	paul	['paul cinciripini' 'paul m cinciripini']
ciulla	thomas	['thomas a ciulla' 'thomas ciulla']
clark	joseph	['joseph clark' 'joseph i clark']
	william	['william l clark' 'william r clark']
clauw	daniel	['daniel clauw' 'daniel j clauw']
claxton	david	['david f claxton' 'david claxton']
cleary	james	['james cleary' 'james f cleary']
clifford	david	['david b clifford' 'david clifford']
cloyd	james	['james c cloyd' 'james cloyd']
coates	allan	['allan g coates' 'allan coates']
	thomas	['thomas coates' 'thomas d coates']
coffey	christopher	['christopher s coffey' 'christopher coffey']
coffin	phillip	['phillip o coffin' 'phillip coffin']
cohen	adam	['adam d cohen' 'adam cohen']
	bruce	['bruce cohen' 'bruce h cohen']
	craig	['craig cohen' 'craig r cohen']
	daniel	['daniel e cohen' 'daniel cohen']
	eric	['eric cohen' 'eric phin cohen']
	ezra	['ezra cohen' 'ezra w cohen' 'ezra ew cohen']
	joel	['joel l cohen' 'joel cohen']
	kenneth	['kenneth c cohen' 'kenneth j cohen']
	roger	['roger cohen' 'roger b cohen']
	seth	['seth cohen' 'seth d cohen']
	stanley	['stanley cohen' 'stanley a cohen']
	steven	['steven cohen' 'steven p cohen' 'steven j cohen']
cohn	allen	['allen cohn' 'allen lee cohn']
	susan	['susan e cohn' 'susan l cohn']
colca	jerry	['jerry r colca' 'jerry colca']
cole	brian	['brian j cole' 'brian cole']
	john	['john t cole' 'john cole']
	kristina	['kristina cole' 'kristina a cole']
	peter	['peter cole' 'peter d cole']
coleman	robert	['robert coleman' 'robert l coleman']
colevas	alexander	['alexander colevas' 'alexander d colevas']
colfax	grant	['grant colfax' 'grant n colfax']
comenzo	raymond	['raymond l comenzo' 'raymond comenzo']
comer	grant	['grant m comer' 'grant comer']
	sandra	['sandra d comer' 'sandra comer']
compton	peggy	['peggy compton' 'peggy a compton']
comstock	timothy	['timothy comstock' 'timothy l comstock']
conlin	alison	['alison k conlin' 'alison conlin']
conner	edward	['edward conner' 'edward r conner']
connolly	roisin	['roisin connolly' 'roisin m connolly']
	sandra	['sandra connolly' 'sandra m connolly']
conrad	carol	['carol k conrad' 'carol conrad']
	charles	['charles a conrad' 'charles conrad']
cook	ian	['ian a cook' 'ian cook']
cooney	damon	['damon s cooney' 'damon cooney']
	matthew	['matthew m cooney' 'matthew cooney']
cooper	brenda	['brenda cooper' 'brenda w cooper' 'brenda wimpfheimer cooper']
	robert	['robert i cooper' 'robert cooper' 'robert m cooper']
copa	alan	['alan k copa' 'alan copa']
copeland	larry	['larry copeland' 'larry j copeland']
copur	mehmet	['mehmet s copur' 'mehmet copur']
corboy	john	['john corboy' 'john r corboy']
corman	john	['john m corman' 'john corman']
cornelius	albert	['albert s cornelius' 'albert cornelius']
correll	christoph	['christoph correll' 'christoph u correll']
cortes	jorge	['jorge cortes' 'jorge e cortes']
costa	alberto	['alberto costa' 'alberto c costa']
costello	brian	['brian costello' 'brian a costello']
couriel	daniel	['daniel m couriel' 'daniel couriel']
cox	charles	['charles e cox' 'charles s cox']
	kenneth	['kenneth cox' 'kenneth l cox']
crane	christopher	['christopher h crane' 'christopher crane']
creager	mark	['mark creager' 'mark a creager']
creinin	mitchell	['mitchell d creinin' 'mitchell creinin']
crew	katherine	['katherine d crew' 'katherine crew']
criner	gerard	['gerard criner' 'gerard j criner']
crittenden	marka	['marka crittenden' 'marka r crittenden']
cryer	byron	['byron cryer' 'byron l cryer']
csaky	karl	['karl g csaky' 'karl csaky']
csernansky	john	['john g csernansky' 'john csernansky']
cudkowicz	merit	['merit cudkowicz' 'merit e cudkowicz']
cummings	james	['james f cummings' 'james cummings']
cunningham	glenn	['glenn cunningham' 'glenn r cunningham']
currier	judith	['judith currier' 'judith s currier' 'judith silverstein currier']
curt	gregory	['gregory a curt' 'gregory curt']
curti	brendan	['brendan d curti' 'brendan curti']
curtis	craig	['craig t curtis' 'craig curtis']
	jeffrey	['jeffrey curtis' 'jeffrey r curtis']
cutler	andrew	['andrew j cutler' 'andrew j cutler' 'andrew cutler']
cuttino	laurie	['laurie w cuttino' 'laurie cuttino']
czerlanis	cheryl	['cheryl m czerlanis' 'cheryl czerlanis']
czerniecki	brian	['brian czerniecki' 'brian j czerniecki']
czuczman	myron	['myron s czuczman' 'myron czuczman']
d'astoli	patricia	["patricia d'astoli" "patricia m d'astoli"]
d'souza	deepak	["deepak d'souza" "deepak c d'souza"]
daifotis	anastasia	['anastasia g daifotis' 'anastasia daifotis']
dakhil	shaker	['shaker r dakhil' 'shaker dakhil']
dang	chau	['chau dang' 'chau t dang']
daniel	shanthini	['shanthini daniel' 'shanthini a daniel']
daniels	gregory	['gregory a daniels' 'gregory daniels']
	stephen	['stephen e daniels' 'stephen daniels']
danila	daniel	['daniel c danila' 'daniel danila']
darnell	robert	['robert b darnell' 'robert darnell']
dasenbrook	elliott	['elliott c dasenbrook' 'elliott dasenbrook']
daud	adil	['adil daud' 'adil i daud']
davey	richard	['richard t davey' 'richard davey']
davids	matthew	['matthew davids' 'matthew s davids']
davidson	mayer	['mayer davidson' 'mayer b davidson']
	michael	['michael davidson' 'michael h davidson' 'michael d davidson']
davies	michael	['michael davies' 'michael a davies']
	stella	['stella m davies' 'stella davies']
davis	john	['john c davis' 'john davis' 'john a davis']
	lori	['lori l davis' 'lori davis']
	matthew	['matthew w davis' 'matthew davis']
	steven	['steven a davis' 'steven davis']
	thomas	['thomas davis' 'thomas h davis']
dawes	kenneth	['kenneth dawes' 'kenneth w dawes']
dawson	laura	['laura dawson' 'laura a dawson']
	nancy	['nancy a dawson' 'nancy dawson']
dayan	peter	['peter dayan' 'peter s dayan']
	steven	['steven h dayan' 'steven dayan']
dean	james	['james dean' 'james p dean']
deangelo	daniel	['daniel deangelo' 'daniel j deangelo']
debono	johann	['johann debono' 'johann s debono']
deconti	ronald	['ronald c deconti' 'ronald deconti']
deeken	john	['john deeken' 'john f deeken']
deeks	steven	['steven g deeks' 'steven deeks']
defronzo	ralph	['ralph a defronzo' 'ralph defronzo']
degar	barbara	['barbara degar' 'barbara a degar']
deininger	michael	['michael deininger' 'michael w deininger']
deitcher	steven	['steven r deitcher' 'steven deitcher']
delbello	melissa	['melissa delbello' 'melissa p delbello']
deliyannides	deborah	['deborah deliyannides' 'deborah a deliyannides']
delpassand	ebrahim	['ebrahim delpassand' 'ebrahim s delpassand']
demetri	george	['george d demetri' 'george demetri']
demicco	michael	['michael p demicco' 'michael demicco']
demichele	angela	['angela demichele' 'angela m demichele']
demmy	todd	['todd l demmy' 'todd demmy']
denning	jill	['jill denning' 'jill m denning']
denoia	emanuel	['emanuel p denoia' 'emanuel denoia']
desai	dhaval	['dhaval desai' 'dhaval a desai']
desantes	kenneth	['kenneth b desantes' 'kenneth desantes']
deschamps	benoit	['benoit deschamps' 'benoit j deschamps']
deshpande	hari	['hari deshpande' 'hari a deshpande']
desouza	christopher	['christopher a desouza' 'christopher desouza']
deveras	ruby	['ruby anne e deveras' 'ruby anne deveras']
devine	steven	['steven m devine' 'steven devine']
dhar	patricia	['patricia j dhar' 'patricia dhar']
dhodapkar	madhav	['madhav v dhodapkar' 'madhav dhodapkar']
diacon	andreas	['andreas diacon' 'andreas h diacon']
diaz	elizabeth	['elizabeth diaz' 'elizabeth g diaz']
diaz-arrastia	ramon	['ramon r diaz-arrastia' 'ramon diaz-arrastia']
dibella	edward	['edward vr dibella' 'edward dibella']
dichter	gabriel	['gabriel s dichter' 'gabriel dichter']
dicker	adam	['adam p dicker' 'adam dicker']
diefenbach	catherine	['catherine diefenbach' 'catherine s diefenbach']
diemert	david	['david diemert' 'david j diemert']
dillon	patrick	['patrick dillon' 'patrick m dillon']
dimango	emily	['emily dimango' 'emily a dimango']
dinney	colin	['colin p dinney' 'colin dinney']
dipaola	robert	['robert dipaola' 'robert s dipaola']
dipersio	john	['john dipersio' 'john f dipersio']
diringer	michael	['michael diringer' 'michael n diringer']
disilvestro	paul	['paul disilvestro' 'paul a disilvestro']
divgi	chaitanya	['chaitanya divgi' 'chaitanya r divgi']
dixon	anne	['anne e dixon' 'anne dixon']
dizerega	gere	['gere s dizerega' 'gere dizerega']
dizon	don	['don dizon' 'don s dizon']
do	diana	['diana do' 'diana v do']
dodick	david	['david dodick' 'david w dodick']
dome	jeffrey	['jeffrey s dome' 'jeffrey dome']
donaldson	scott	['scott h donaldson' 'scott donaldson']
donnenfeld	eric	['eric donnenfeld' 'eric d donnenfeld']
donnino	michael	['michael w donnino' 'michael donnino']
dooley	kelly	['kelly dooley' 'kelly e dooley']
dopp	john	['john dopp' 'john m dopp']
dorff	tanya	['tanya b dorff' 'tanya dorff']
dorman	susan	['susan dorman' 'susan e dorman']
dosik	jonathan	['jonathan s dosik' 'jonathan dosik']
dowell	jonathan	['jonathan dowell' 'jonathan e dowell']
downey	laurence	['laurence downey' 'laurence j downey']
downs	tracy	['tracy downs' 'tracy m downs']
drabick	joseph	['joseph j drabick' 'joseph drabick']
drabkin	harry	['harry drabkin' 'harry a drabkin']
draelos	zoe	['zoe d draelos' 'zoe draelos']
dragnev	konstantin	['konstantin dragnev' 'konstantin h dragnev']
drake	wonder	['wonder p drake' 'wonder drake']
dreosti	lydia	['lydia dreosti' 'lydia m dreosti']
drisko	jeanne	['jeanne drisko' 'jeanne a drisko']
driver	vickie	['vickie r driver' 'vickie driver']
drobyski	william	['william r drobyski' 'william drobyski']
dubinett	steven	['steven dubinett' 'steven m dubinett']
dubois	steven	['steven dubois' 'steven g dubois']
dudek	arkadiusz	['arkadiusz z dudek' 'arkadiusz dudek']
duffy	austin	['austin g duffy' 'austin duffy']
dugel	pravin	['pravin dugel' 'pravin u dugel']
duic	j	['j paul duic' 'j p duic']
dunbar	erin	['erin dunbar' 'erin m dunbar']
dunkel	ira	['ira j dunkel' 'ira dunkel']
dunlap	neal	['neal dunlap' 'neal e dunlap']
dunlop	boadie	['boadie w dunlop' 'boadie dunlop']
dunton	alan	['alan dunton' 'alan w dunton']
dupont	herbert	['herbert l dupont' 'herbert dupont']
durden	donald	['donald l durden' 'donald durden']
durie	brian	['brian g durie' 'brian gm durie']
durkalski	valerie	['valerie l durkalski' 'valerie durkalski']
duska	linda	['linda duska' 'linda r duska']
dvorak	christopher	['christopher dvorak' 'christopher c dvorak']
dworkin	robert	['robert h dworkin' 'robert dworkin']
dy	grace	['grace k dy' 'grace dy']
dychter	samuel	['samuel dychter' 'samuel s dychter']
dyck	christopher	['christopher van dyck' 'christopher h van dyck']
dyson-hudson	trevor	['trevor a dyson-hudson' 'trevor dyson-hudson']
edelman	martin	['martin j edelman' 'martin edelman']
edmiston	kirsten	['kirsten h edmiston' 'kirsten edmiston']
edwards	keith	['keith r edwards' 'keith edwards']
	robert	['robert p edwards' 'robert edwards' 'robert r edwards']
efebera	yvonne	['yvonne efebera' 'yvonne a efebera']
egner	james	['james r egner' 'james egner']
eichenfield	lawrence	['lawrence f eichenfield' 'lawrence eichenfield']
eichler	florian	['florian s eichler' 'florian eichler']
einhorn	lawrence	['lawrence einhorn' 'lawrence h einhorn']
einstein	mark	['mark h einstein' 'mark einstein']
eisenberg	peter	['peter eisenberg' 'peter d eisenberg']
eisenberger	mario	['mario a eisenberger' 'mario eisenberger']
	naomi	['naomi eisenberger' 'naomi i eisenberger']
el-khayat	waleed	['waleed m el-khayat' 'waleed el-khayat']
el-sayed	yasser	['yasser y el-sayed' 'yasser el-sayed']
elewski	boni	['boni e elewski' 'boni elewski']
elkind	mitchell	['mitchell s elkind' 'mitchell elkind']
elkind-hirsch	karen	['karen elkind-hirsch' 'karen e elkind-hirsch']
ellard	susan	['susan l ellard' 'susan ellard']
ellenbogen	aaron	['aaron ellenbogen' 'aaron l ellenbogen']
ellerton	john	['john a ellerton' 'john ellerton']
ellis	matthew	['matthew j ellis' 'matthew ellis' 'matthew jc ellis']
elman	michael	['michael j elman' 'michael elman']
emer	jason	['jason j emer' 'jason emer']
emmons	robert	['robert v emmons' 'robert emmons']
eng	paul	['paul fc eng' 'paul eng']
englund	janet	['janet a englund' 'janet englund']
enns	gregory	['gregory enns' 'gregory m enns']
enzinger	peter	['peter enzinger' 'peter c enzinger']
epstein	judith	['judith epstein' 'judith e epstein']
erickson	craig	['craig a erickson' 'craig erickson']
eriksson	hans	['hans a eriksson' 'hans eriksson']
ernstoff	marc	['marc ernstoff' 'marc s ernstoff']
escolar	diana	['diana escolar' 'diana m escolar']
eskens	ferry	['ferry eskens' 'ferry alm eskens']
eslin	don	['don eslin' 'don e eslin']
esserman	laura	['laura esserman' 'laura j esserman']
esteva	francisco	['francisco esteva' 'francisco j esteva']
evans	douglas	['douglas evans' 'douglas b evans']
	robert	['robert evans' 'robert j evans']
evens	andrew	['andrew m evens' 'andrew evens']
evins	eden	['eden evins' 'eden a evins']
fabian	carol	['carol fabian' 'carol j fabian']
fadul	camilo	['camilo e fadul' 'camilo fadul']
fagundes	marcio	['marcio a fagundes' 'marcio fagundes']
fairley	janet	['janet fairley' 'janet a fairley']
falkson	carla	['carla i falkson' 'carla falkson']
fallon	brian	['brian fallon' 'brian a fallon']
	michael	['michael b fallon' 'michael fallon']
fanale	michelle	['michelle fanale' 'michelle a fanale']
farag	sherif	['sherif farag' 'sherif s farag']
farber	harrison	['harrison farber' 'harrison w farber']
farmer	frank	['frank h farmer' 'frank farmer']
faubion	william	['william faubion' 'william a faubion']
fay	joseph	['joseph fay' 'joseph w fay']
fayad	luis	['luis e fayad' 'luis fayad']
fecher	leslie	['leslie a fecher' 'leslie fecher']
federico	sara	['sara m federico' 'sara federico']
fehlings	michael	['michael j fehlings' 'michael fehlings']
fehniger	todd	['todd fehniger' 'todd a fehniger']
feinberg	stephen	['stephen feinberg' 'stephen e feinberg']
feldman	robert	['robert feldman' 'robert a feldman']
	sheldon	['sheldon feldman' 'sheldon m feldman']
	steve	['steve feldman' 'steve r feldman']
	steven	['steven feldman' 'steven r feldman']
ferguson	william	['william s ferguson' 'william ferguson']
fernandez	conrad	['conrad fernandez' 'conrad v fernandez']
ferrari	anna	['anna ferrari' 'anna c ferrari']
ferris	laura	['laura k ferris' 'laura ferris']
	robert	['robert ferris' 'robert l ferris']
fertig	joanne	['joanne fertig' 'joanne e fertig']
feun	lynn	['lynn g feun' 'lynn feun']
fichtenbaum	carl	['carl j fichtenbaum' 'carl fichtenbaum']
filipovich	alexandra	['alexandra h filipovich' 'alexandra filipovich']
findling	robert	['robert findling' 'robert l findling']
fine	howard	['howard fine' 'howard a fine']
	robert	['robert l fine' 'robert fine']
finer	neil	['neil n finer' 'neil finer']
fink	david	['david j fink' 'david fink']
finn	richard	['richard finn' 'richard s finn']
fischbeck	kenneth	['kenneth h fischbeck' 'kenneth fischbeck']
fischl	margaret	['margaret a fischl' 'margaret fischl']
fisher	michael	['michael j fisher' 'michael fisher']
	paul	['paul graham fisher' 'paul g fisher']
	william	['william d fisher' 'william b fisher']
fishman	robert	['robert s fishman' 'robert fishman']
fiveash	john	['john b fiveash' 'john fiveash']
fixler	jason	['jason m fixler' 'jason fixler']
flach	stephen	['stephen d flach' 'stephen flach']
flaherty	john	['john flaherty' 'john f flaherty']
flaig	thomas	['thomas w flaig' 'thomas flaig']
flamm	steven	['steven l flamm' 'steven flamm']
fleischer	alan	['alan fleischer' 'alan b fleischer']
	david	['david fleischer' 'david m fleischer']
fleming	mark	['mark t fleming' 'mark fleming']
fleshman	james	['james w fleshman' 'james fleshman']
flinn	ian	['ian w flinn' 'ian flinn']
flowers	christopher	['christopher flowers' 'christopher r flowers']
fluchel	mark	['mark fluchel' 'mark n fluchel']
flume	patrick	['patrick flume' 'patrick a flume']
fogel	ronald	['ronald fogel' 'ronald p fogel']
foley	john	['john f foley' 'john foley']
fontana	joseph	['joseph r fontana' 'joseph fontana']
foote	robert	['robert l foote' 'robert foote']
foran	james	['james foran' 'james m foran']
forastiere	arlene	['arlene forastiere' 'arlene a forastiere']
ford	james	['james ford' 'james m ford']
formenti	silvia	['silvia formenti' 'silvia c formenti']
foss	francine	['francine foss' 'francine m foss']
fowler	alpha	['alpha fowler' 'alpha b fowler']
	joseph	['joseph fowler' 'joseph f fowler']
	kathryn	['kathryn j fowler' 'kathryn fowler']
	nathan	['nathan fowler' 'nathan h fowler']
frangoul	haydar	['haydar a frangoul' 'haydar frangoul']
frankel	arthur	['arthur e frankel' 'arthur frankel']
franklin	anna	['anna franklin' 'anna r franklin']
	teresa	['teresa franklin' 'teresa r franklin']
frantz	ivan	['ivan d frantz' 'ivan frantz']
fraser	joanne	['joanne fraser' 'joanne m fraser']
frazier	jean	['jean a frazier' 'jean frazier']
free	almena	['almena l free' 'almena free']
freeman	william	['william r freeman' 'william freeman']
freilich	bradley	['bradley l freilich' 'bradley freilich']
freiman	joel	['joel p freiman' 'joel freiman']
freitag	fred	['fred freitag' 'fred g freitag']
friday	bret	['bret e friday' 'bret e b friday']
fried	david	['david l fried' 'david fried']
	michael	['michael fried' 'michael w fried']
friedberg	jonathan	['jonathan w friedberg' 'jonathan friedberg']
friedlander	philip	['philip friedlander' 'philip a friedlander']
	terence	['terence friedlander' 'terence w friedlander']
friedman	david	['david friedman' 'david b friedman']
	debra	['debra friedman' 'debra l friedman']
	joseph	['joseph i friedman' 'joseph friedman']
friedmann	peter	['peter friedmann' 'peter d friedmann']
frohman	elliot	['elliot m frohman' 'elliot frohman']
frost	adaani	['adaani frost' 'adaani e frost']
fruehauf	john	['john p fruehauf' 'john fruehauf']
fucito	lisa	['lisa m fucito' 'lisa fucito']
furman	wayne	['wayne l furman' 'wayne furman']
furst	daniel	['daniel furst' 'daniel e furst']
fury	matthew	['matthew g fury' 'matthew fury']
gabrail	nashat	['nashat gabrail' 'nashat y gabrail']
gadgeel	shirish	['shirish m gadgeel' 'shirish gadgeel']
gadi	vijayakrishna	['vijayakrishna k gadi' 'vijayakrishna gadi']
gaglio	paul	['paul gaglio' 'paul j gaglio']
gale	robert	['robert p gale' 'robert gale' 'robert peter gale']
gallemore	ron	['ron p gallemore' 'ron gallemore']
galloway	thomas	['thomas j galloway' 'thomas galloway']
galsky	matthew	['matthew galsky' 'matthew d galsky']
gandara	david	['david r gandara' 'david gandara']
gandhi	dr	['dr is gandhi' 'dr nirav gandhi']
	rajesh	['rajesh t gandhi' 'rajesh gandhi']
ganjoo	kristen	['kristen n ganjoo' 'kristen ganjoo']
gannon	william	['william gannon' 'william e gannon']
ganti	apar	['apar ganti' 'apar k ganti']
garber	judy	['judy e garber' 'judy garber']
garbutt	jane	['jane garbutt' 'jane m garbutt']
garcia	agustin	['agustin garcia' 'agustin a garcia']
	jorge	['jorge garcia' 'jorge a garcia']
	mark	['mark garcia' 'mark j garcia']
garcia-marco	jose	['jose angel garcia-marco' 'jose garcia-marco']
gardner	sharon	['sharon l gardner' 'sharon gardner']
	timothy	['timothy b gardner' 'timothy gardner']
garland	linda	['linda garland' 'linda l garland']
garrington	timothy	['timothy p garrington' 'timothy garrington']
gartrell	benjamin	['benjamin a gartrell' 'benjamin gartrell']
gauvain	karen	['karen m gauvain' 'karen gauvain']
gaynon	paul	['paul gaynon' 'paul s gaynon']
geer	eliza	['eliza b geer' 'eliza geer']
geisberg	harry	['harry geisberg' 'harry i geisberg']
gelfand	joel	['joel gelfand' 'joel m gelfand']
geller	melissa	['melissa a geller' 'melissa geller']
gelmann	edward	['edward p gelmann' 'edward gelmann']
gelmon	karen	['karen gelmon' 'karen a gelmon']
gelotte	cathy	['cathy m gelotte' 'cathy gelotte']
genovese	mark	['mark c genovese' 'mark genovese']
gentile	deborah	['deborah a gentile' 'deborah gentile']
	nina	['nina t gentile' 'nina gentile']
gentry	william	['william b gentry' 'william brooks gentry']
geohas	jeffrey	['jeffrey geohas' 'jeffrey g geohas']
george	daniel	['daniel j george' 'daniel george']
	thomas	['thomas george' 'thomas j george']
georges	george	['george georges' 'george e georges']
gerard	david	['david p gerard' 'david gerard']
gerber	david	['david e gerber' 'david gerber']
gerecitano	john	['john f gerecitano' 'john gerecitano']
gernsheimer	terry	['terry b gernsheimer' 'terry gernsheimer']
gerson	william	['william gerson' 'william a gerson']
gertsik	lev	['lev gertsik' 'lev g gertsik']
ghamande	sharad	['sharad a ghamande' 'sharad ghamande']
gharibo	mecide	['mecide m gharibo' 'mecide gharibo']
ghobrial	irene	['irene ghobrial' 'irene m ghobrial']
giacomini	kathleen	['kathleen giacomini' 'kathleen m giacomini']
giangrande	paul	['paul leofrancis giangrande' 'paul giangrande']
giannobile	william	['william v giannobile' 'william giannobile']
giardina	patricia	['patricia giardina' 'patricia j giardina']
gibbons	don	['don gibbons' 'don l gibbons']
gibson	c	['c michael gibson' 'c m gibson']
	michael	['michael k gibson' 'michael gibson']
gilbert	mark	['mark r gilbert' 'mark gilbert']
giles	francis	['francis j giles' 'francis giles']
gill	jonathan	['jonathan b gill' 'jonathan gill']
gitelman	stephen	['stephen e gitelman' 'stephen gitelman']
glade-bender	julia	['julia l glade-bender' 'julia glade-bender']
gladwin	mark	['mark t gladwin' 'mark gladwin']
glaspy	john	['john a glaspy' 'john glaspy']
glassberg	marilyn	['marilyn k glassberg' 'marilyn glassberg']
glassman	adam	['adam r glassman' 'adam glassman']
glesby	marshall	['marshall j glesby' 'marshall glesby']
goepfert	paul	['paul goepfert' 'paul a goepfert']
goetz	matthew	['matthew goetz' 'matthew p goetz']
goff	donald	['donald c goff' 'donald goff']
	laura	['laura goff' 'laura w goff']
goffe	bernard	['bernard s goffe' 'bernard goffe']
gold	michael	['michael gold' 'michael a gold']
goldberg	jeffrey	['jeffrey l goldberg' 'jeffrey goldberg']
	mark	['mark j goldberg' 'mark goldberg']
	richard	['richard m goldberg' 'richard goldberg']
	ronald	['ronald n goldberg' 'ronald goldberg']
goldenberg	gary	['gary goldenberg' 'gary s goldenberg']
goldfarb	paul	['paul goldfarb' 'paul m goldfarb']
goldman	stanton	['stanton c goldman' 'stanton goldman']
goldsby	robert	['robert e goldsby' 'robert goldsby']
goldsmith	stanley	['stanley goldsmith' 'stanley j goldsmith']
goldstein	david	['david s goldstein' 'david goldstein']
	lori	['lori goldstein' 'lori j goldstein']
gomella	leonard	['leonard g gomella' 'leonard gomella']
gonzalez	victor	['victor h gonzalez' 'victor gonzalez']
goodhead	melissa	['melissa goodhead' 'melissa l goodhead']
goodman	andrew	['andrew goodman' 'andrew d goodman']
	john	['john j goodman' 'john goodman']
googe	joseph	['joseph googe' 'joseph m googe']
gopal	ajay	['ajay gopal' 'ajay k gopal']
gordeuk	victor	['victor r gordeuk' 'victor gordeuk']
gordon	leo	['leo gordon' 'leo i gordon']
	michael	['michael gordon' 'michael s gordon']
	murray	['murray gordon' 'murray b gordon']
	paul	['paul h gordon' 'paul gordon']
gore	steven	['steven gore' 'steven d gore']
gorodetzky	charles	['charles w gorodetzky' 'charles gorodetzky']
goss	glenwood	['glenwood goss' 'glenwood d goss']
gossage	james	['james gossage' 'james r gossage']
gotfried	mark	['mark gotfried' 'mark h gotfried']
gotlib	jason	['jason robert gotlib' 'jason gotlib']
gottschalk	ronald	['ronald w gottschalk' 'ronald gottschalk']
goytizolo	enrique	['enrique a goytizolo' 'enrique goytizolo']
gradishar	william	['william j gradishar' 'william gradishar']
graff	julie	['julie n graff' 'julie graff']
graham	barney	['barney s graham' 'barney graham']
grandis	jennifer	['jennifer grandis' 'jennifer r grandis']
grant	jon	['jon e grant' 'jon grant']
gray	heidi	['heidi gray' 'heidi j gray']
	jhanelle	['jhanelle gray' 'jhanelle e gray']
	kevin	['kevin m gray' 'kevin gray']
graze	peter	['peter r graze' 'peter graze']
grazia	todd	['todd grazia' 'todd j grazia']
green	damian	['damian green' 'damian j green']
greenbaum	carla	['carla greenbaum' 'carla j greenbaum']
	larry	['larry a greenbaum' 'larry greenbaum']
greenberg	richard	['richard greenberg' 'richard n greenberg']
	steven	['steven j greenberg' 'steven greenberg']
greenberger	paul	['paul a greenberger' 'paul greenberger']
greengard	emily	['emily g greengard' 'emily greengard']
greenhill	laurence	['laurence l greenhill' 'laurence greenhill']
greeno	edward	['edward w greeno' 'edward greeno']
greenway	frank	['frank greenway' 'frank l greenway']
grendell	james	['james grendell' 'james h grendell']
griffin	gregory	['gregory c griffin' 'gregory griffin']
	patricia	['patricia griffin' 'patricia c griffin']
griffiths	roland	['roland r griffiths' 'roland griffiths']
grigsby	perry	['perry w grigsby' 'perry grigsby']
grimm	sean	['sean grimm' 'sean a grimm']
grinnan	daniel	['daniel c grinnan' 'daniel grinnan']
grinspoon	steven	['steven grinspoon' 'steven k grinspoon']
gross	mitchell	['mitchell e gross' 'mitchell gross']
	paul	['paul k gross' 'paul gross']
grossman	hillel	['hillel grossman' 'hillel t grossman']
	stuart	['stuart a grossman' 'stuart grossman']
groves	morris	['morris d groves' 'morris groves']
grubbs	stephen	['stephen s grubbs' 'stephen grubbs']
gruner	barbara	['barbara a gruner' 'barbara gruner']
grupp	stephan	['stephan a grupp' 'stephan grupp']
	stephen	['stephen a grupp' 'stephen grupp']
guarino	michael	['michael guarino' 'michael j guarino']
guest	james	['james guest' 'james d guest']
guinan	eva	['eva guinan' 'eva c guinan']
gulley	james	['james l gulley' 'james gulley']
gulliver	wayne	['wayne gulliver' 'wayne gulliver gulliver']
gunderson	erik	['erik w gunderson' 'erik gunderson']
guntupalli	kalpalatha	['kalpalatha k guntupalli' 'kalpalatha guntupalli']
guo	jason	['jason zhixin guo' 'jason guo']
gur	raquel	['raquel gur' 'raquel p gur']
gurbel	paul	['paul gurbel' 'paul a gurbel']
gutierrez	maria	['maria gutierrez' 'maria j gutierrez']
	ramiro	['ramiro l gutierrez' 'ramiro gutierrez']
haas	naomi	['naomi m haas' 'naomi haas']
	richard	['richard haas' 'richard h haas']
haddad	robert	['robert i haddad' 'robert haddad']
hager	steven	['steven hager' 'steven j hager']
hagerman	randi	['randi j hagerman' 'randi hagerman']
haglund	nicholas	['nicholas a haglund' 'nicholas haglund']
hahn	stephen	['stephen michael hahn' 'stephen hahn']
haight	ann	['ann e haight' 'ann haight']
hainsworth	john	['john hainsworth' 'john d hainsworth']
hakim	james	['james hakim' 'james g hakim']
hale	christine	['christine l hale' 'christine hale']
haley	barbara	['barbara b haley' 'barbara haley']
hall	ronald	['ronald hall' 'ronald g hall']
	russell	['russell p hall' 'russell hall']
halperin	larry	['larry s halperin' 'larry halperin']
	scott	['scott halperin' 'scott a halperin']
hamilos	daniel	['daniel l hamilos' 'daniel hamilos']
hammer	gregory	['gregory hammer' 'gregory b hammer']
hamner	mark	['mark b hamner' 'mark hamner']
hanauer	stephen	['stephen b hanauer' 'stephen hanauer']
hankins	gary	['gary dv hankins' 'gary hankins' 'gary d hankins']
hanna	nasser	['nasser h hanna' 'nasser hanna']
hanson	john	['john hanson' 'john p hanson']
harb	george	['george e harb' 'george harb']
hardan	antonio	['antonio hardan' 'antonio y hardan']
harding	james	['james harding' 'james j harding']
hare	joshua	['joshua m hare' 'joshua hare']
hargreaves	kenneth	['kenneth m hargreaves' 'kenneth hargreaves']
harmon	william	['william harmon' 'william h harmon']
harrington	robert	['robert harrington' 'robert a harrington']
harris	ronald	['ronald harris' 'ronald p harris']
	ryan	['ryan harris' 'ryan a harris']
harrison	stephen	['stephen a harrison' 'stephen harrison']
harro	clayton	['clayton harro' 'clayton d harro']
harshman	lauren	['lauren c harshman' 'lauren christine harshman' 'lauren harshman']
hart	marquis	['marquis e hart' 'marquis hart']
hartnick	christopher	['christopher j hartnick' 'christopher hartnick']
hassanein	tarek	['tarek hassanein' 'tarek i hassanein']
hassman	david	['david r hassman' 'david hassman']
haugen	gregory	['gregory m haugen' 'gregory haugen']
hauke	ralph	['ralph hauke' 'ralph j hauke']
haura	eric	['eric b haura' 'eric haura']
hausman	diana	['diana f hausman' 'diana hausman']
havlir	diane	['diane v havlir' 'diane havlir']
hawes	robert	['robert hawes' 'robert hawes hawes']
hawkins	douglas	['douglas hawkins' 'douglas s hawkins']
	william	['william g hawkins' 'william hawkins']
hay	christine	['christine mhorag hay' 'christine hay']
hayashi	robert	['robert j hayashi' 'robert hayashi']
hayes-lattin	brandon	['brandon m hayes-lattin' 'brandon hayes-lattin']
he	aiwu	['aiwu ruth he' 'aiwu r he']
healy	sara	['sara a healy' 'sara healy']
heath	elisabeth	['elisabeth i heath' 'elisabeth heath']
hebert	adelaide	['adelaide a hebert' 'adelaide hebert']
heeger	peter	['peter s heeger' 'peter heeger']
heffner	leonard	['leonard heffner' 'leonard t heffner']
heinrich	michael	['michael j heinrich' 'michael c heinrich']
heinzerling	keith	['keith g heinzerling' 'keith heinzerling']
henderson	samuel	['samuel t henderson' 'samuel henderson']
hendifar	andrew	['andrew e hendifar' 'andrew hendifar']
hendrickson	andrea	['andrea wahner hendrickson' 'andrea e wahner hendrickson']
hendrix	craig	['craig w hendrix' 'craig hendrix']
henney	herbert	['herbert r henney' 'herbert henney']
henry	michael	['michael e henry' 'michael henry']
	robert	['robert r henry' 'robert henry']
	timothy	['timothy henry' 'timothy d henry']
hensley	martee	['martee hensley' 'martee l hensley']
heptulla	rubina	['rubina heptulla' 'rubina a heptulla']
herfarth	hans	['hans herfarth' 'hans h herfarth']
hering	bernhard	['bernhard j hering' 'bernhard hering']
hermiston	michelle	['michelle l hermiston' 'michelle hermiston']
hernandez-ilizaliturri	francisco	['francisco hernandez-ilizaliturri' 'francisco j hernandez-ilizaliturri']
herndon	david	['david n herndon' 'david herndon']
herold	kevan	['kevan herold' 'kevan c herold']
hersh	elliot	['elliot v hersh' 'elliot hersh']
	peter	['peter hersh' 'peter s hersh']
hershey	andrew	['andrew hershey' 'andrew d hershey']
hershman	dawn	['dawn l hershman' 'dawn hershman']
herzog	cynthia	['cynthia e herzog' 'cynthia herzog']
heslop	helen	['helen e heslop' 'helen heslop']
hess	david	['david c hess' 'david hess']
hiatt	william	['william r hiatt' 'william hiatt']
higgins	kristin	['kristin higgins' 'kristin a higgins']
hill	brian	['brian hill' 'brian t hill']
	john	['john m hill' 'john hill' 'john r hill']
	kevin	['kevin d hill' 'kevin p hill']
	lawrence	['lawrence hill' 'lawrence a hill']
	michael	['michael hill' 'michael d hill']
	nicholas	['nicholas s hill' 'nicholas hill']
hinson	james	['james m hinson' 'james hinson']
	vanessa	['vanessa k hinson' 'vanessa hinson']
hirsch	alan	['alan hirsch' 'alan t hirsch']
	robert	['robert hirsch' 'robert a hirsch']
hirschowitz	edward	['edward a hirschowitz' 'edward hirschowitz']
hirshfield	kim	['kim hirshfield' 'kim m hirshfield']
hirte	holger	['holger w hirte' 'holger hirte']
ho	alan	['alan ho' 'alan l ho']
	carolyn	['carolyn y ho' 'carolyn ho']
	thai	['thai h ho' 'thai ho']
hobday	timothy	['timothy hobday' 'timothy j hobday']
hochster	howard	['howard hochster' 'howard s hochster']
hodges	michael	['michael hodges' 'michael e hodges']
hoeger	kathleen	['kathleen hoeger' 'kathleen m hoeger']
hoekstra	john	['john a hoekstra' 'john hoekstra']
hoesley	craig	['craig j hoesley' 'craig hoesley']
hoff	daniel	['daniel d von hoff' 'daniel von hoff']
hoffman	james	['james s hoffman' 'james hoffman']
	kent	['kent s hoffman' 'kent hoffman']
hoffman-censits	jean	['jean hoffman-censits' 'jean h hoffman-censits']
hofmann	stefan	['stefan g hofmann' 'stefan hofmann']
hofmeister	craig	['craig c hofmeister' 'craig hofmeister']
hohmann	elizabeth	['elizabeth l hohmann' 'elizabeth hohmann']
holbrook	eric	['eric h holbrook' 'eric holbrook']
	janet	['janet t holbrook' 'janet holbrook']
holcombe	randall	['randall holcombe' 'randall f holcombe']
holen	kyle	['kyle holen' 'kyle d holen']
holida	myrl	['myrl d holida' 'myrl holida']
holmberg	leona	['leona holmberg' 'leona a holmberg']
holmes	david	['david r holmes' 'david holmes']
	jarrod	['jarrod p holmes' 'jarrod holmes']
	robert	['robert j holmes' 'robert holmes']
holtan	shernan	['shernan holtan' 'shernan g holtan']
hompesch	marcus	['marcus hompesch' 'marcus dr marcus hompesch']
hong	david	['david hong' 'david s hong']
	l	['l elliot hong' 'l e hong']
	theodore	['theodore hong' 'theodore s hong']
hopkins	robert	['robert j hopkins' 'robert hopkins']
hoppe	carolyn	['carolyn c hoppe' 'carolyn hoppe']
hordinsky	maria	['maria k hordinsky' 'maria hordinsky']
horn	patrick	['patrick horn' 'patrick t horn']
horning	sandra	['sandra horning' 'sandra jeane horning']
horowitz	neil	['neil s horowitz' 'neil horowitz']
horwitz	steven	['steven m horwitz' 'steven horwitz']
hosing	chitra	['chitra hosing' 'chitra m hosing']
hossain	akm	['akm mosharraf hossain' 'akm hossain']
hotte	sebastien	['sebastien hotte' 'sebastien j hotte']
houghton	baerin	['baerin b houghton' 'baerin houghton']
	william	['william c houghton' 'william houghton']
hsia	stanley	['stanley hsia' 'stanley h hsia']
hu	james	['james s hu' 'james hu']
	mimi	['mimi i hu' 'mimi hu']
huang	chao	['chao h huang' 'chao huang']
hudis	clifford	['clifford a hudis' 'clifford hudis']
hudson	henry	['henry l hudson' 'henry hudson']
huff	carol	['carol ann huff' 'carol huff' 'carol a huff']
hughes	john	['john hughes' 'john r hughes']
huh	warner	['warner k huh' 'warner huh']
hull	christopher	['christopher hull' 'christopher m hull']
	steven	['steven g hull' 'steven hull']
hundley	william	['william g hundley' 'william hundley']
hunt	thomas	['thomas l hunt' 'thomas hunt']
hunter	david	['david g hunter' 'david hunter']
	samuel	['samuel f hunter' 'samuel hunter']
hurewitz	sylvan	['sylvan j hurewitz' 'sylvan hurewitz']
hurwitz	herbert	['herbert i hurwitz' 'herbert hurwitz']
hussain	maha	['maha hadi a hussain' 'maha hussain' 'maha h hussain']
hussein	mohamad	['mohamad hussein' 'mohamad a hussein']
hutchins	laura	['laura hutchins' 'laura f hutchins']
hutson	paul	['paul r hutson' 'paul hutson']
	thomas	['thomas hutson' 'thomas e hutson']
hutton	george	['george j hutton' 'george hutton']
hwang	eugene	['eugene hwang' 'eugene i hwang']
	jimmy	['jimmy hwang' 'jimmy j hwang']
hyland	robert	['robert h hyland' 'robert hyland']
iannaccone	susan	['susan iannaccone' 'susan t iannaccone']
ibrahim	nuhad	['nuhad k ibrahim' 'nuhad ibrahim']
illei	gabor	['gabor illei' 'gabor g illei']
ilson	david	['david h ilson' 'david ilson']
im	annie	['annie im' 'annie p im']
indelicato	daniel	['daniel indelicato' 'daniel j indelicato']
infante	jeffrey	['jeffrey infante' 'jeffrey r infante']
inman	brant	['brant a inman' 'brant inman']
inrig	jula	['jula inrig' 'jula k inrig']
iosifescu	dan	['dan iosifescu' 'dan v iosifescu']
irvin	william	['william j irvin' 'william irvin']
irwin	michael	['michael irwin' 'michael r irwin']
isaacson	stuart	['stuart h isaacson' 'stuart isaacson']
isakoff	steven	['steven isakoff' 'steven j isakoff']
isernhagen	rick	['rick d isernhagen' 'rick isernhagen']
ismail	alaa	['alaa m ismail' 'alaa mm ismail']
isola	luis	['luis isola' 'luis m isola']
israel	robert	['robert israel' 'robert j israel']
iyer	renuka	['renuka iyer' 'renuka v iyer']
jacene	heather	['heather jacene' 'heather a jacene']
jacob	gary	['gary jacob' 'gary s jacob']
jacobsohn	david	['david a jacobsohn' 'david jacobsohn']
jacobson	jeffrey	['jeffrey m jacobson' 'jeffrey jacobson']
jaeblon	todd	['todd d jaeblon' 'todd jaeblon']
jaffe	glenn	['glenn jaffe' 'glenn j jaffe']
jakacki	regina	['regina i jakacki' 'regina jakacki']
jakubowiak	andrzej	['andrzej jakubowiak' 'andrzej j jakubowiak']
jalal	shadia	['shadia jalal' 'shadia i jalal']
james	danelle	['danelle f james' 'danelle james']
janelsins	michelle	['michelle c janelsins' 'michelle janelsins']
janicak	philip	['philip g janicak' 'philip janicak']
janne	pasi	['pasi janne' 'pasi a janne']
jarnagin	william	['william r jarnagin' 'william jarnagin']
jarratt	michael	['michael jarratt' 'michael t jarratt']
jasinski	donald	['donald jasinski' 'donald r jasinski']
jaslowski	anthony	['anthony jaslowski' 'anthony j jaslowski']
jennings	danna	['danna jennings' 'danna l jennings']
	william	['william jennings' 'william p jennings']
jett	james	['james r jett' 'james jett']
jhangiani	haresh	['haresh s jhangiani' 'haresh jhangiani']
jicha	gregory	['gregory jicha' 'gregory a jicha']
jillella	anand	['anand jillella' 'anand p jillella']
john-stewart	grace	['grace john-stewart' 'grace c john-stewart']
johnson	bankole	['bankole johnson' 'bankole a johnson']
	bruce	['bruce johnson' 'bruce d johnson' 'bruce a johnson']
	casey	['casey johnson' 'casey t johnson']
	david	['david a johnson' 'david johnson']
	douglas	['douglas johnson' 'douglas b johnson']
	faye	['faye johnson' 'faye m johnson']
	gary	['gary johnson' 'gary a johnson']
	sandy	['sandy m johnson' 'sandy johnson']
johnston	j	['j m johnston' 'j martin johnston']
	karen	['karen johnston' 'karen c johnston']
	laura	['laura johnston' 'laura j johnston']
	patrick	['patrick johnston' 'patrick b johnston']
jones	alan	['alan e jones' 'alan jones']
	christopher	['christopher u jones' 'christopher jones']
	clyde	['clyde michael jones' 'clyde jones']
	david	['david r jones' 'david jones']
	dennie	['dennie jones' 'dennie v jones']
	james	['james jones' 'james b jones']
	jeffrey	['jeffrey jones' 'jeffrey a jones']
	michael	['michael jones' 'michael w jones']
	robert	['robert s jones' 'robert jones']
	stacie	['stacie m jones' 'stacie jones']
	terry	['terry jones' 'terry m jones']
jordan	stanley	['stanley c jordan' 'stanley jordan']
jorge	ricardo	['ricardo jorge' 'ricardo e jorge']
jr	joseph	['joseph j eron jr' 'joseph eron jr']
jubelirer	steven	['steven j jubelirer' 'steven jubelirer']
juckett	mark	['mark juckett' 'mark b juckett']
june	carl	['carl h june' 'carl june']
jurcic	joseph	['joseph jurcic' 'joseph g jurcic']
kabbinavar	fairooz	['fairooz kabbinavar' 'fairooz f kabbinavar']
kadan-lottick	nina	['nina s kadan-lottick' 'nina kadan-lottick']
kadia	tapan	['tapan m kadia' 'tapan kadia']
kahl	brad	['brad kahl' 'brad s kahl']
kahn	steven	['steven e kahn' 'steven kahn']
kaiser	peter	['peter k kaiser' 'peter kaiser']
kaklamani	virginia	['virginia g kaklamani' 'virginia kaklamani']
kalemkerian	gregory	['gregory p kalemkerian' 'gregory kalemkerian']
kalinsky	kevin	['kevin kalinsky' 'kevin m kalinsky' 'kevin 1 kalinsky']
kamble	rammurti	['rammurti t kamble' 'rammurti kamble']
kamen	diane	['diane l kamen' 'diane kamen']
kampman	kyle	['kyle m kampman' 'kyle kampman']
kamya	moses	['moses kamya' 'moses r kamya']
kanate	abraham	['abraham s kanate' 'abraham kanate']
kandzari	david	['david kandzari' 'david e kandzari']
kane	sunanda	['sunanda kane' 'sunanda v kane']
kantarjian	hagop	['hagop m kantarjian' 'hagop kantarjian']
kaplan	david	['david l kaplan' 'david kaplan']
	lawrence	['lawrence d kaplan' 'lawrence kaplan']
	robert	['robert d kaplan' 'robert kaplan']
karajannis	matthias	['matthias a karajannis' 'matthias karajannis']
karp	daniel	['daniel karp' 'daniel d karp']
	jordan	['jordan f karp' 'jordan karp']
	judith	['judith karp' 'judith e karp']
karron	ruth	['ruth a karron' 'ruth karron']
kasamon	yvette	['yvette l kasamon' 'yvette kasamon']
kashuba	angela	['angela dm kashuba' 'angela kashuba']
kastelein	john	['john jp kastelein' 'john j kastelein']
katz	stuart	['stuart d katz' 'stuart katz']
katzenstein	howard	['howard katzenstein' 'howard m katzenstein']
kaufman	david	['david a kaufman' 'david kaufman']
	gregory	['gregory j kaufman' 'gregory kaufman']
	peter	['peter kaufman' 'peter a kaufman']
kaufmann	horacio	['horacio kaufmann' 'horacio kaufmann kaufmann' 'horacio c kaufmann']
kavanaugh	arthur	['arthur kavanaugh' 'arthur a kavanaugh']
kay	neil	['neil e kay' 'neil kay']
kaye	edward	['edward kaye' 'edward m kaye']
	keith	['keith kaye' 'keith s kaye']
kaysen	george	['george kaysen' 'george a kaysen']
kean	leslie	['leslie kean' 'leslie s kean']
keiser	paul	['paul b keiser' 'paul keiser']
keller	frank	['frank keller' 'frank g keller']
kelley	david	['david e kelley' 'david kelley']
	mark	['mark kelley' 'mark c kelley']
	robin	['robin k kelley' 'robin kelley']
kelly	karen	['karen kelly' 'karen l kelly']
	michael	['michael e kelly' 'michael kelly' 'michael j kelly' 'michael p kelly']
	ronan	['ronan kelly' 'ronan j kelly']
	susan	['susan s kelly' 'susan kelly']
	william	['william kelly' 'william kevin kelly']
kemeny	nancy	['nancy e kemeny' 'nancy kemeny']
kemmer	kathleen	['kathleen kemmer' 'kathleen y kemmer']
kemp	david	['david e kemp' 'david kemp']
kempers	steven	['steven kempers' 'steven e kempers']
kendall	stephan	['stephan kendall' 'stephan d kendall']
kendra	kari	['kari kendra' 'kari l kendra']
kennealey	gerard	['gerard t kennealey' 'gerard kennealey']
kennedy	robert	['robert kennedy' 'robert m kennedy']
	shirley	['shirley a kennedy' 'shirley ann kennedy']
	william	['william r kennedy' 'william kennedy']
keohan	mary	['mary l keohan' 'mary louise keohan']
kerdel	francisco	['francisco kerdel' 'francisco a kerdel']
keresztes	roger	['roger s keresztes' 'roger keresztes']
ketter	terence	['terence arthur ketter' 'terence ketter']
khalil	samia	['samia khalil' 'samia n khalil']
khan	qamar	['qamar j khan' 'qamar khan']
	saad	['saad a khan' 'saad khan']
khanani	arshad	['arshad m khanani' 'arshad khanani']
khayrallah	moise	['moise a khayrallah' 'moise khayrallah']
khleif	samir	['samir n khleif' 'samir khleif']
khong	hung	['hung khong' 'hung t khong']
khurana	rahul	['rahul n khurana' 'rahul khurana']
khushalani	nikhil	['nikhil i khushalani' 'nikhil khushalani']
kieburtz	karl	['karl kieburtz' 'karl d kieburtz']
kieran	mark	['mark w kieran' 'mark kieran']
kilburn	lindsay	['lindsay kilburn' 'lindsay b kilburn']
kim	christopher	['christopher mh kim' 'christopher m h kim']
	edward	['edward s kim' 'edward kim' 'edward j kim']
	george	['george kim' 'george p kim']
	harold	['harold e kim' 'harold kim']
	in	['in kim' 'in a kim']
	jae	['jae w kim' 'jae kim' 'jae h kim']
	jin	['jin seok kim' 'jin soo kim']
	kevin	['kevin kim' 'kevin b kim']
	paul	['paul kim' 'paul j kim']
[truncated: 1,460 more rows]
