# Supplementary material for: Some data quality issues at ClinicalTrials.gov
Source: Trials. 2019 Jun 24;20:378. doi: 10.1186/s13063-019-3408-2 (PMC6591874; doi:10.1186/s13063-019-3408-2)
Supplement: Supplementary file 21 — Whether PI information is available from Responsible Party. (XLSX 1495 kb) [file 13063_2019_3408_MOESM21_ESM.xlsx]

## Sheet: Covering note
	S19 Table. Whether PI information is available from Responsible Party.
	Please note:
	Responsible party is referred to as RP.
	The RP is usually listed both at the top of the NCT ID record ('top RP’) and at the bottom (‘bottom RP’)
	Part (A)
	Description	Number	Sheet name
	All S8 NCT IDs	35121	(In S8 Table)
	The selected S8 NCT IDs, with both investigator’s name and role	31392	(In S8 Table)
	The rejected S8 NCT IDs, with investigator’s name or role missing	3729	(In S8 Table)
	Either top RP or bottom RP present	33900	33900
	Neither top RP nor bottom RP present	1221	1221
		35121
	The NCT IDs of 1,221 which are part of 3,729	247	247
	Part (B)
	In a sample of 500 records which had the Responsible Party tag, 138 records listed an individual by name. All 138 cases are included in the S8 Table’s non-null records. Thus, looking at the RP field did not yield any additional PI information.
	Sample of 500 NCT IDs from	500	500 sample
	138 of the 500 NCT IDs which provide PI information	138	138 out of 500 sample

## Sheet: 33900
nct_id	responsible_party_top	sponsor_top	urllist	responsible_party_bottom
NCT00678379	[u'Jonathan R. Moss, Vanderbilt University Medical Center']	[u'Vanderbilt University Medical Center']	https://clinicaltrials.gov/ct2/show/NCT00678379	['Jonathan R. Moss, Resident Physician, Vanderbilt University Medical Center']
NCT00678392	[u'Pfizer']	[u'Pfizer']	https://clinicaltrials.gov/ct2/show/NCT00678392	['Pfizer']
NCT00678418	[u'Alkermes, Inc.']	[u'Alkermes, Inc.']	https://clinicaltrials.gov/ct2/show/NCT00678418	['Alkermes, Inc.']
NCT00678457	[]	[u'University of Virginia']	https://clinicaltrials.gov/ct2/show/NCT00678457	['Bankole Johnson, DSc, M.D., Ph.D., University of Virginia']
NCT00678561	[]	[u'Pfizer']	https://clinicaltrials.gov/ct2/show/NCT00678561	['Director, Clinical Trial Disclosure Group, Pfizer, Inc.']
NCT00678652	[u'U.S. Army Medical Research and Materiel Command']	[u'U.S. Army Medical Research and Materiel Command']	https://clinicaltrials.gov/ct2/show/NCT00678652	['U.S. Army Medical Research and Materiel Command']
NCT00678769	[u'National Cancer Institute (NCI)']	[u'National Cancer Institute (NCI)']	https://clinicaltrials.gov/ct2/show/NCT00678769	['National Cancer Institute (NCI)']
NCT00678886	[u'GlaxoSmithKline']	[u'GlaxoSmithKline']	https://clinicaltrials.gov/ct2/show/NCT00678886	['GlaxoSmithKline']
NCT00678977	[u'GlaxoSmithKline']	[u'GlaxoSmithKline']	https://clinicaltrials.gov/ct2/show/NCT00678977	['GlaxoSmithKline']
NCT00679094	[u'National Cancer Institute (NCI)']	[u'National Cancer Institute (NCI)']	https://clinicaltrials.gov/ct2/show/NCT00679094	['National Cancer Institute (NCI)']
NCT00679133	[u'Mirati Therapeutics Inc.']	[u'Mirati Therapeutics Inc.']	https://clinicaltrials.gov/ct2/show/NCT00679133	['Mirati Therapeutics Inc.']
NCT00679172	[u'Emergent BioSolutions']	[u'Emergent BioSolutions']	https://clinicaltrials.gov/ct2/show/NCT00679172	['Emergent BioSolutions']
NCT00679211	[u'Genentech, Inc.']	[u'Genentech, Inc.']	https://clinicaltrials.gov/ct2/show/NCT00679211	['Genentech, Inc.']
NCT00679263	[u'MediciNova']	[u'MediciNova']	https://clinicaltrials.gov/ct2/show/NCT00679263	['MediciNova']
NCT00679302	[u'St. Louis University']	[u'St. Louis University']	https://clinicaltrials.gov/ct2/show/NCT00679302	['St. Louis University']
NCT00679341	[u'Hoffmann-La Roche']	[u'Hoffmann-La Roche']	https://clinicaltrials.gov/ct2/show/NCT00679341	['Hoffmann-La Roche']
NCT00679354	[u'National Cancer Institute (NCI)']	[u'National Cancer Institute (NCI)']	https://clinicaltrials.gov/ct2/show/NCT00679354	['National Cancer Institute (NCI)']
NCT00679367	[u'Vaishali Sanchorawala, Boston Medical Center']	[u'Boston Medical Center']	https://clinicaltrials.gov/ct2/show/NCT00679367	['Vaishali Sanchorawala, Principal Investigator, Boston Medical Center']
NCT00679380	[u'Valeant Pharmaceuticals International, Inc.']	[u'Valeant Pharmaceuticals International, Inc.']	https://clinicaltrials.gov/ct2/show/NCT00679380	['Valeant Pharmaceuticals International, Inc.']
NCT00679432	[u'Valeant Pharmaceuticals International, Inc.']	[u'Valeant Pharmaceuticals International, Inc.']	https://clinicaltrials.gov/ct2/show/NCT00679432	['Valeant Pharmaceuticals International, Inc.']
NCT00679523	[]	[u'Pfizer']	https://clinicaltrials.gov/ct2/show/NCT00679523	['Karl Beutner, MD, PhD, Anacor Pharmaceuticals, Inc.']
NCT00679588	[u'Sanofi']	[u'Sanofi']	https://clinicaltrials.gov/ct2/show/NCT00679588	['Sanofi']
NCT00679731	[u'AbbVie ( AbbVie (prior sponsor, Abbott) )']	[u'AbbVie (prior sponsor, Abbott)']	https://clinicaltrials.gov/ct2/show/NCT00679731	['AbbVie (prior sponsor, Abbott)']
NCT00679770	[u'Pfizer']	[u'Pfizer']	https://clinicaltrials.gov/ct2/show/NCT00679770	['Pfizer']
NCT00679939	[u'GlaxoSmithKline']	[u'GlaxoSmithKline']	https://clinicaltrials.gov/ct2/show/NCT00679939	['GlaxoSmithKline']
NCT00679965	[u'Pfizer']	[u'Pfizer']	https://clinicaltrials.gov/ct2/show/NCT00679965	['Pfizer']
NCT00680017	[u'AstraZeneca']	[u'AstraZeneca']	https://clinicaltrials.gov/ct2/show/NCT00680017	['AstraZeneca']
NCT00680043	[u'Affymax']	[u'Affymax']	https://clinicaltrials.gov/ct2/show/NCT00680043	['Affymax']
NCT00680095	[u'Pfizer']	[u'Pfizer']	https://clinicaltrials.gov/ct2/show/NCT00680095	['Pfizer']
NCT00680121	[u'Ann Manzardo, PhD, University of Kansas']	[u'University of Kansas']	https://clinicaltrials.gov/ct2/show/NCT00680121	['Ann Manzardo, PhD, Assistant Professor, University of Kansas']
NCT00680134	[u'Pfizer']	[u'Pfizer']	https://clinicaltrials.gov/ct2/show/NCT00680134	['Pfizer']
NCT00680186	[u'Boehringer Ingelheim']	[u'Boehringer Ingelheim']	https://clinicaltrials.gov/ct2/show/NCT00680186	['Boehringer Ingelheim']
NCT00680342	[u'National Center for Complementary and Integrative Health (NCCIH)']	[u'National Center for Complementary and Integrative Health (NCCIH)']	https://clinicaltrials.gov/ct2/show/NCT00680342	['National Center for Complementary and Integrative Health (NCCIH)']
NCT00680407	[u'Madaus Inc']	[u'Madaus Inc']	https://clinicaltrials.gov/ct2/show/NCT00680407	['Madaus Inc']
NCT00680472	[u'Hisamitsu Pharmaceutical Co., Inc.']	[u'Hisamitsu Pharmaceutical Co., Inc.']	https://clinicaltrials.gov/ct2/show/NCT00680472	['Hisamitsu Pharmaceutical Co., Inc.']
NCT00680498	[u'Illinois Retina Associates']	[u'Illinois Retina Associates']	https://clinicaltrials.gov/ct2/show/NCT00680498	['Illinois Retina Associates']
NCT00680589	[]	[u'Memorial Sloan Kettering Cancer Center']	https://clinicaltrials.gov/ct2/show/NCT00680589	['Jedd Wolchok, MD, Memorial Sloan-Kettering Cancer Center']
NCT00680667	[u'Masonic Cancer Center, University of Minnesota']	[u'Masonic Cancer Center, University of Minnesota']	https://clinicaltrials.gov/ct2/show/NCT00680667	['Masonic Cancer Center, University of Minnesota']
NCT00680706	[u'Howard Smithline, Baystate Medical Center']	[u'Baystate Medical Center']	https://clinicaltrials.gov/ct2/show/NCT00680706	['Howard Smithline, Chief, Emergency Medicine Research, Baystate Medical Center']
NCT00680758	[u'Ingrid Mayer, MD, Vanderbilt-Ingram Cancer Center']	[u'Vanderbilt-Ingram Cancer Center']	https://clinicaltrials.gov/ct2/show/NCT00680758	['Ingrid Mayer, MD, Assistant Professor of Medicine; Clinical Director, Breast Cancer Program; Medical Oncologist, Vanderbilt-Ingram Cancer Center']
NCT00680784	[u'Hisamitsu Pharmaceutical Co., Inc.']	[u'Hisamitsu Pharmaceutical Co., Inc.']	https://clinicaltrials.gov/ct2/show/NCT00680784	['Hisamitsu Pharmaceutical Co., Inc.']
NCT00680940	[u'Cadila Pharnmaceuticals']	[u'Cadila Pharnmaceuticals']	https://clinicaltrials.gov/ct2/show/NCT00680940	['Cadila Pharnmaceuticals']
NCT00681109	[u'Reza Dana, MD, Massachusetts Eye and Ear Infirmary']	[u'Reza Dana, MD']	https://clinicaltrials.gov/ct2/show/NCT00681109	['Reza Dana, MD, Principal Investigator, Massachusetts Eye and Ear Infirmary']
NCT00681317	[]	[u'AstraZeneca']	https://clinicaltrials.gov/ct2/show/NCT00681317	['Mark A. Smith, MD, PhD, Medical Science Sr.Director, AstraZeneca Pharmaceuticals']
NCT00681356	[]	[u'Anesiva, Inc.']	https://clinicaltrials.gov/ct2/show/NCT00681356	['Lisa Renick, CRA, Anesiva, Inc,']
NCT00681395	[u'AstraZeneca']	[u'AstraZeneca']	https://clinicaltrials.gov/ct2/show/NCT00681395	['AstraZeneca']
NCT00681408	[u'Stephen Caldwell, MD, University of Virginia']	[u'University of Virginia']	https://clinicaltrials.gov/ct2/show/NCT00681408	['Stephen Caldwell, MD, Professor, Department of Gastroenterology, University of Virginia']
NCT00681824	[u'Baxter Healthcare Corporation']	[u'Baxter Healthcare Corporation']	https://clinicaltrials.gov/ct2/show/NCT00681824	['Baxter Healthcare Corporation']
NCT00681889	[u'Reza Dana, MD, Massachusetts Eye and Ear Infirmary']	[u'Reza Dana, MD']	https://clinicaltrials.gov/ct2/show/NCT00681889	['Reza Dana, MD, Professor of Ophthalmology, Massachusetts Eye and Ear Infirmary']
NCT00681915	[]	[u'AstraZeneca']	https://clinicaltrials.gov/ct2/show/NCT00681915	['Mark A. Smith, MD, PhD Medical Science Sr. Director, AstraZeneca Pharmaceuticals']
NCT00682097	[u'Hoffmann-La Roche']	[u'Hoffmann-La Roche']	https://clinicaltrials.gov/ct2/show/NCT00682097	['Hoffmann-La Roche']
NCT00682448	[u'Jeffrey Rado, MD, Rush University Medical Center']	[u'Rush University Medical Center']	https://clinicaltrials.gov/ct2/show/NCT00682448	['Jeffrey Rado, MD, MD, Rush University Medical Center']
NCT00682461	[u'GlaxoSmithKline']	[u'GlaxoSmithKline']	https://clinicaltrials.gov/ct2/show/NCT00682461	['GlaxoSmithKline']
NCT00682643	[u'GlaxoSmithKline']	[u'GlaxoSmithKline']	https://clinicaltrials.gov/ct2/show/NCT00682643	['GlaxoSmithKline']
NCT00682734	[u'Benjamin W. Friedman, MD, Montefiore Medical Center']	[u'Montefiore Medical Center']	https://clinicaltrials.gov/ct2/show/NCT00682734	['Benjamin W. Friedman, MD, Associate professor, Montefiore Medical Center']
NCT00682981	[u'Teva Pharmaceutical Industries ( Gemin X )']	[u'Gemin X']	https://clinicaltrials.gov/ct2/show/NCT00682981	['Gemin X']
NCT00683163	[u'University of California, San Francisco']	[u'University of California, San Francisco']	https://clinicaltrials.gov/ct2/show/NCT00683163	['University of California, San Francisco']
NCT00683241	[u'Abramson Cancer Center of the University of Pennsylvania']	[u'Abramson Cancer Center of the University of Pennsylvania']	https://clinicaltrials.gov/ct2/show/NCT00683241	['Abramson Cancer Center of the University of Pennsylvania']
NCT00683280	[u'UConn Health']	[u'UConn Health']	https://clinicaltrials.gov/ct2/show/NCT00683280	['UConn Health']
NCT00683423	[]	[u'Bristol-Myers Squibb']	https://clinicaltrials.gov/ct2/show/NCT00683423	['Study Director, Bristol-Myers Squibb']
NCT00683475	[u'Eli Lilly and Company']	[u'Eli Lilly and Company']	https://clinicaltrials.gov/ct2/show/NCT00683475	['Eli Lilly and Company']
NCT00683592	[]	[u'Forest Laboratories']	https://clinicaltrials.gov/ct2/show/NCT00683592	['Carol R. Reed, MD, PGxHealth, LLC']
NCT00683657	[u'AstraZeneca']	[u'AstraZeneca']	https://clinicaltrials.gov/ct2/show/NCT00683657	['AstraZeneca']
NCT00683800	[]	[u'Pfizer']	https://clinicaltrials.gov/ct2/show/NCT00683800	['Director, Clinical Trial Disclosure Group, Pfizer, Inc']
NCT00683852	[u'Maurizio Fava, MD, Massachusetts General Hospital']	[u'Massachusetts General Hospital']	https://clinicaltrials.gov/ct2/show/NCT00683852	['Maurizio Fava, MD, Executive Vice Chair, Department of Psychiatry; Executive Director, Clinical Trials Network and Institute (CTNI); Director, Depression Clinical and Research Program (DCRP), Massachusetts General Hospital']
NCT00683878	[u'AstraZeneca']	[u'AstraZeneca']	https://clinicaltrials.gov/ct2/show/NCT00683878	['AstraZeneca']
NCT00683956	[u'Stanford University']	[u'Stanford University']	https://clinicaltrials.gov/ct2/show/NCT00683956	['Stanford University']
NCT00684008	[]	[u'Cytheris, Inc.']	https://clinicaltrials.gov/ct2/show/NCT00684008	['Marcel R.M. van den Brink, M.D., Ph.D., Memorial Sloan-Kettering Cancer Center']
NCT00684021	[u'Dr Lemuel A Moye III, The University of Texas Health Science Center, Houston']	[u'The University of Texas Health Science Center, Houston']	https://clinicaltrials.gov/ct2/show/NCT00684021	['Dr Lemuel A Moye III, Professor - School of Public Health, The University of Texas Health Science Center, Houston']
NCT00684060	[u'Dr Lemuel A Moye III, The University of Texas Health Science Center, Houston']	[u'The University of Texas Health Science Center, Houston']	https://clinicaltrials.gov/ct2/show/NCT00684060	['Dr Lemuel A Moye III, Professor - School of Public Health, The University of Texas Health Science Center, Houston']
NCT00684177	[u'GlaxoSmithKline']	[u'GlaxoSmithKline']	https://clinicaltrials.gov/ct2/show/NCT00684177	['GlaxoSmithKline']
NCT00684554	[u'Frances R Levin, New York State Psychiatric Institute']	[u'New York State Psychiatric Institute']	https://clinicaltrials.gov/ct2/show/NCT00684554	['Frances R Levin, Director of Substance Use Disorder, New York State Psychiatric Institute']
NCT00684918	[u'Teva Pharmaceutical Industries ( Gemin X )']	[u'Gemin X']	https://clinicaltrials.gov/ct2/show/NCT00684918	['Gemin X']
NCT00685113	[u'Teva Pharmaceutical Industries ( Duramed Research )']	[u'Duramed Research']	https://clinicaltrials.gov/ct2/show/NCT00685113	['Duramed Research']
NCT00685178	[u'Johns Hopkins University']	[u'Johns Hopkins University']	https://clinicaltrials.gov/ct2/show/NCT00685178	['Johns Hopkins University']
NCT00685360	[u'Otsuka Pharmaceutical Development & Commercialization, Inc.']	[u'Otsuka Pharmaceutical Development & Commercialization, Inc.']	https://clinicaltrials.gov/ct2/show/NCT00685360	['Otsuka Pharmaceutical Development & Commercialization, Inc.']
NCT00685399	[u'Novartis ( Novartis Pharmaceuticals )']	[u'Novartis Pharmaceuticals']	https://clinicaltrials.gov/ct2/show/NCT00685399	['Novartis Pharmaceuticals']
NCT00685412	[u'Inovio Pharmaceuticals']	[u'Inovio Pharmaceuticals']	https://clinicaltrials.gov/ct2/show/NCT00685412	['Inovio Pharmaceuticals']
NCT00685698	[u'TaiGen Biotechnology Co., Ltd.']	[u'TaiGen Biotechnology Co., Ltd.']	https://clinicaltrials.gov/ct2/show/NCT00685698	['TaiGen Biotechnology Co., Ltd.']
NCT00685737	[]	[u'Pharmena North America']	https://clinicaltrials.gov/ct2/show/NCT00685737	['Charles Ballow, Pharm D. FACCP, Buffalo Clinical Research Center']
NCT00685815	[u'American Regent, Inc.']	[u'American Regent, Inc.']	https://clinicaltrials.gov/ct2/show/NCT00685815	['American Regent, Inc.']
NCT00685906	[]	[u'AstraZeneca']	https://clinicaltrials.gov/ct2/show/NCT00685906	['Jay Horrow, MD, Medical Science Director, AZD6140, AstraZeneca Pharmaceuticals']
NCT00686075	[u'MedImmune LLC']	[u'MedImmune LLC']	https://clinicaltrials.gov/ct2/show/NCT00686075	['MedImmune LLC']
NCT00686218	[u'City of Hope Medical Center']	[u'City of Hope Medical Center']	https://clinicaltrials.gov/ct2/show/NCT00686218	['City of Hope Medical Center']
NCT00686634	[u'Charles Drew University of Medicine and Science']	[u'Charles Drew University of Medicine and Science']	https://clinicaltrials.gov/ct2/show/NCT00686634	['Charles Drew University of Medicine and Science']
NCT00686803	[u'Palatin Technologies']	[u'Palatin Technologies']	https://clinicaltrials.gov/ct2/show/NCT00686803	['Palatin Technologies']
NCT00686855	[u'Nathaniel S. Treister, DMD, DMSc, Dana-Farber Cancer Institute']	[u"Brigham and Women's Hospital"]	https://clinicaltrials.gov/ct2/show/NCT00686855	['Nathaniel S. Treister, DMD, DMSc, Principal Investigator, Dana-Farber Cancer Institute']
NCT00686868	[u'GlaxoSmithKline']	[u'GlaxoSmithKline']	https://clinicaltrials.gov/ct2/show/NCT00686868	['GlaxoSmithKline']
NCT00686933	[u'AbbVie ( AbbVie (prior sponsor, Abbott) )']	[u'AbbVie (prior sponsor, Abbott)']	https://clinicaltrials.gov/ct2/show/NCT00686933	['AbbVie (prior sponsor, Abbott)']
NCT00686959	[u'Eli Lilly and Company']	[u'Eli Lilly and Company']	https://clinicaltrials.gov/ct2/show/NCT00686959	['Eli Lilly and Company']
NCT00686998	[u'AstraZeneca']	[u'AstraZeneca']	https://clinicaltrials.gov/ct2/show/NCT00686998	['AstraZeneca']
NCT00687167	[]	[u'Mutual Pharmaceutical Company, Inc.']	https://clinicaltrials.gov/ct2/show/NCT00687167	['Kristin Arnold, Vice President R&D, Mutual Pharmaceutical Company, Inc.']
NCT00687245	[]	[u'AstraZeneca']	https://clinicaltrials.gov/ct2/show/NCT00687245	['Tore Lind, MD, Medical Science Director Nexium and GI Established Brands, AstraZeneca Pharmaceuticals']
NCT00687271	[u'Merck Sharp & Dohme Corp.']	[u'Merck Sharp & Dohme Corp.']	https://clinicaltrials.gov/ct2/show/NCT00687271	['Merck Sharp & Dohme Corp.']
NCT00687297	[u'PrECOG, LLC.']	[u'PrECOG, LLC.']	https://clinicaltrials.gov/ct2/show/NCT00687297	['PrECOG, LLC.']
NCT00687622	[u'GlaxoSmithKline']	[u'GlaxoSmithKline']	https://clinicaltrials.gov/ct2/show/NCT00687622	['GlaxoSmithKline']
NCT00687687	[u'Sanofi']	[u'Sanofi']	https://clinicaltrials.gov/ct2/show/NCT00687687	['Sanofi']
NCT00687739	[u'University of Colorado, Denver']	[u'University of Colorado, Denver']	https://clinicaltrials.gov/ct2/show/NCT00687739	['University of Colorado, Denver']
NCT00687765	[u'Sanofi']	[u'Sanofi']	https://clinicaltrials.gov/ct2/show/NCT00687765	['Sanofi']
NCT00687830	[u'The Cleveland Clinic ( Cleveland Clinic Florida )']	[u'Cleveland Clinic Florida']	https://clinicaltrials.gov/ct2/show/NCT00687830	['Cleveland Clinic Florida']
NCT00687908	[]	[u'Galderma']	https://clinicaltrials.gov/ct2/show/NCT00687908	['Jean-Charles DHUIN Clinical Trial Manager, Galderma']
NCT00688064	[]	[u'Galderma']	https://clinicaltrials.gov/ct2/show/NCT00688064	['Jean-Charles DHUIN Clinical Trial Manager, Galderma']
NCT00688272	[u'GlaxoSmithKline']	[u'GlaxoSmithKline']	https://clinicaltrials.gov/ct2/show/NCT00688272	['GlaxoSmithKline']
NCT00688324	[u'Robert W. Buchanan, University of Maryland']	[u'University of Maryland']	https://clinicaltrials.gov/ct2/show/NCT00688324	['Robert W. Buchanan, Chief, Maryland Psychiatric Research Center, Outpatient Research Program, University of Maryland']
NCT00688376	[]	[u'Eisai Inc.']	https://clinicaltrials.gov/ct2/show/NCT00688376	['Margaret Moline, PhD, Eisai Medical Research Inc.']
NCT00688428	[]	[u'AstraZeneca']	https://clinicaltrials.gov/ct2/show/NCT00688428	['Tore Lind, MD, Medical Science Director NEXIUM and GI Established Brands, AstraZeneca Pharmaceuticals']
NCT00688441	[]	[u'Capnia, Inc.']	https://clinicaltrials.gov/ct2/show/NCT00688441	['Kristen Yen, Associate Director, Clinical, Capnia, Inc.']
NCT00688493	[u'AstraZeneca']	[u'AstraZeneca']	https://clinicaltrials.gov/ct2/show/NCT00688493	['AstraZeneca']
NCT00688519	[u'GlaxoSmithKline ( Stiefel, a GSK Company )']	[u'Stiefel, a GSK Company']	https://clinicaltrials.gov/ct2/show/NCT00688519	['Stiefel, a GSK Company']
NCT00688636	[u'Miguel Regueiro, University of Pittsburgh']	[u'University of Pittsburgh']	https://clinicaltrials.gov/ct2/show/NCT00688636	['Miguel Regueiro, Professor of Medicine, University of Pittsburgh']
NCT00688688	[u'Astellas Pharma Inc']	[u'Astellas Pharma Inc']	https://clinicaltrials.gov/ct2/show/NCT00688688	['Astellas Pharma Inc']
NCT00688701	[u'Sanofi']	[u'Sanofi']	https://clinicaltrials.gov/ct2/show/NCT00688701	['Sanofi']
NCT00688753	[u'Novartis ( Novartis Pharmaceuticals )']	[u'Novartis Pharmaceuticals']	https://clinicaltrials.gov/ct2/show/NCT00688753	['Novartis Pharmaceuticals']
NCT00688831	[]	[u'AstraZeneca']	https://clinicaltrials.gov/ct2/show/NCT00688831	['Helen Lunde, MD, Medical Science Director, Emerging Arrythmias & Lipids, AstraZeneca']
NCT00688857	[]	[u'Essentialis, Inc.']	https://clinicaltrials.gov/ct2/show/NCT00688857	['Neil M Cowen, PhD/Chief Scientific Officer, Essentialis, Inc']
NCT00688909	[u'Novartis ( Novartis Pharmaceuticals )']	[u'Novartis Pharmaceuticals']	https://clinicaltrials.gov/ct2/show/NCT00688909	['Novartis Pharmaceuticals']
NCT00689078	[u'ORA, Inc.']	[u'ORA, Inc.']	https://clinicaltrials.gov/ct2/show/NCT00689078	['ORA, Inc.']
NCT00689104	[u'Astellas Pharma Inc']	[u'Astellas Pharma Inc']	https://clinicaltrials.gov/ct2/show/NCT00689104	['Astellas Pharma Inc']
NCT00689117	[u'GlaxoSmithKline ( Stiefel, a GSK Company )']	[u'Stiefel, a GSK Company']	https://clinicaltrials.gov/ct2/show/NCT00689117	['Stiefel, a GSK Company']
NCT00689221	[u'EMD Serono']	[u'EMD Serono']	https://clinicaltrials.gov/ct2/show/NCT00689221	['EMD Serono']
NCT00689273	[u'Pfizer']	[u'Pfizer']	https://clinicaltrials.gov/ct2/show/NCT00689273	['Pfizer']
NCT00689299	[u'Antigen Laboratories, Inc.']	[u'Antigen Laboratories, Inc.']	https://clinicaltrials.gov/ct2/show/NCT00689299	['Antigen Laboratories, Inc.']
NCT00689481	[u'GlaxoSmithKline ( Stiefel, a GSK Company )']	[u'Stiefel, a GSK Company']	https://clinicaltrials.gov/ct2/show/NCT00689481	['Stiefel, a GSK Company']
NCT00689507	[u'Applied Molecular Evolution']	[u'Applied Molecular Evolution']	https://clinicaltrials.gov/ct2/show/NCT00689507	['Applied Molecular Evolution']
NCT00689728	[u'Eli Lilly and Company']	[u'Eli Lilly and Company']	https://clinicaltrials.gov/ct2/show/NCT00689728	['Eli Lilly and Company']
NCT00690092	[]	[u'Nielsen BioSciences, Inc.']	https://clinicaltrials.gov/ct2/show/NCT00690092	['Harry S. Nielsen, Ph.D., Allermed Laboratories, Inc.']
NCT00690235	[u'Carol A. Tamminga, University of Texas Southwestern Medical Center']	[u'University of Texas Southwestern Medical Center']	https://clinicaltrials.gov/ct2/show/NCT00690235	['Carol A. Tamminga, Principal Investigator, University of Texas Southwestern Medical Center']
NCT00690378	[u'Pfizer']	[u'Pfizer']	https://clinicaltrials.gov/ct2/show/NCT00690378	['Pfizer']
NCT00690404	[]	[u'AstraZeneca']	https://clinicaltrials.gov/ct2/show/NCT00690404	['Rolf Karlsten, M.D., Medical Science Director, Emerging Neuroscience, AstraZeneca Pharmaceuticals']
NCT00690430	[u'Novartis ( Novartis Pharmaceuticals )']	[u'Novartis Pharmaceuticals']	https://clinicaltrials.gov/ct2/show/NCT00690430	['Novartis Pharmaceuticals']
NCT00690443	[u'Aegerion Pharmaceuticals, Inc.']	[u'Aegerion Pharmaceuticals, Inc.']	https://clinicaltrials.gov/ct2/show/NCT00690443	['Aegerion Pharmaceuticals, Inc.']
NCT00690612	[]	[u'AstraZeneca']	https://clinicaltrials.gov/ct2/show/NCT00690612	['James Hainer, MD, Sr. Director - Medical Research, Study Team Physician, AstraZeneca, LP']
NCT00690625	[]	[u'University of Washington']	https://clinicaltrials.gov/ct2/show/NCT00690625	['Ashwini Khante, University Of Washington']
NCT00690716	[u'Capnia, Inc.']	[u'Capnia, Inc.']	https://clinicaltrials.gov/ct2/show/NCT00690716	['Capnia, Inc.']
NCT00690807	[]	[u'Provectus Pharmaceuticals']	https://clinicaltrials.gov/ct2/show/NCT00690807	['Eric Wachter, Vice President, Provectus Pharmaceuticals, Inc.']
NCT00690820	[]	[u'Solvay Pharmaceuticals']	https://clinicaltrials.gov/ct2/show/NCT00690820	['Djenane Bennett, Solvay Pharmaceuticals']
NCT00690833	[u'Wake Forest University Health Sciences ( Wake Forest University )']	[u'Wake Forest University']	https://clinicaltrials.gov/ct2/show/NCT00690833	['Wake Forest University']
NCT00691054	[u'University of Miami']	[u'University of Miami']	https://clinicaltrials.gov/ct2/show/NCT00691054	['University of Miami']
NCT00691210	[u"Owen A. O'Connor, Columbia University"]	[u'Columbia University']	https://clinicaltrials.gov/ct2/show/NCT00691210	["Owen A. O'Connor, Professor of Medicine and Experimental Therapeutics; Director, Center for Lymphoid Malignancies, Columbia University"]
NCT00691301	[u'Gynecologic Oncology Group']	[u'Gynecologic Oncology Group']	https://clinicaltrials.gov/ct2/show/NCT00691301	['Gynecologic Oncology Group']
NCT00691392	[u'Centers for Disease Control and Prevention']	[u'Centers for Disease Control and Prevention']	https://clinicaltrials.gov/ct2/show/NCT00691392	['Centers for Disease Control and Prevention']
NCT00691483	[]	[u'Pfizer']	https://clinicaltrials.gov/ct2/show/NCT00691483	['Director, Clinical Trial Disclosure Group, Pfizer, Inc.']
NCT00691678	[u'Dawn L. Hershman, Columbia University']	[u'Dawn L. Hershman']	https://clinicaltrials.gov/ct2/show/NCT00691678	['Dawn L. Hershman, Associate Professor of Medicine & Epidemiology, Columbia University']
NCT00691704	[u'Cristina Gasparetto, Duke University']	[u'Cristina Gasparetto']	https://clinicaltrials.gov/ct2/show/NCT00691704	['Cristina Gasparetto, Associate Professor of Medicine, Duke University']
NCT00691873	[]	[u'University of Mississippi Medical Center']	https://clinicaltrials.gov/ct2/show/NCT00691873	['Gailen D. Marshall, MD, PhD, University of Mississippi Medical Center']
NCT00691938	[u'Washington University School of Medicine']	[u'Washington University School of Medicine']	https://clinicaltrials.gov/ct2/show/NCT00691938	['Washington University School of Medicine']
NCT00691964	[u'AbbVie ( AbbVie (prior sponsor, Abbott) )']	[u'AbbVie (prior sponsor, Abbott)']	https://clinicaltrials.gov/ct2/show/NCT00691964	['AbbVie (prior sponsor, Abbott)']
NCT00692016	[]	[u'Bayer']	https://clinicaltrials.gov/ct2/show/NCT00692016	['Therapeutic Area Head, Bayer Consumer Care Inc.']
NCT00692159	[]	[u'Tracon Pharmaceuticals Inc.']	https://clinicaltrials.gov/ct2/show/NCT00692159	['Bryan Leigh, MD, Medical Monitor, TRACON Pharmaceuticals Inc.']
NCT00692185	[u'New York State Psychiatric Institute']	[u'New York State Psychiatric Institute']	https://clinicaltrials.gov/ct2/show/NCT00692185	['New York State Psychiatric Institute']
NCT00692341	[u'Pfizer']	[u'Pfizer']	https://clinicaltrials.gov/ct2/show/NCT00692341	['Pfizer']
NCT00692445	[u'Targacept Inc.']	[u'Targacept Inc.']	https://clinicaltrials.gov/ct2/show/NCT00692445	['Targacept Inc.']
NCT00692484	[u'CareFusion']	[u'CareFusion']	https://clinicaltrials.gov/ct2/show/NCT00692484	['CareFusion']
NCT00692640	[u'Sanofi']	[u'Sanofi']	https://clinicaltrials.gov/ct2/show/NCT00692640	['Sanofi']
NCT00692770	[u'Bayer']	[u'Bayer']	https://clinicaltrials.gov/ct2/show/NCT00692770	['Bayer']
NCT00692900	[u'Robert Edwards, University of Pittsburgh']	[u'University of Pittsburgh']	https://clinicaltrials.gov/ct2/show/NCT00692900	['Robert Edwards, Principal Investigator, University of Pittsburgh']
NCT00692913	[u'Merck Sharp & Dohme Corp.']	[u'Merck Sharp & Dohme Corp.']	https://clinicaltrials.gov/ct2/show/NCT00692913	['Merck Sharp & Dohme Corp.']
NCT00692926	[u'Joanne Kurtzberg, MD, Duke University']	[u'Joanne Kurtzberg, MD']	https://clinicaltrials.gov/ct2/show/NCT00692926	['Joanne Kurtzberg, MD, Professor of Pediatrics, Duke University']
NCT00693056	[]	[u'Rexahn Pharmaceuticals, Inc.']	https://clinicaltrials.gov/ct2/show/NCT00693056	['Hyungjoo Lee / Associate Director, Product Development Management, Rexahn Pharmaceuticals, Inc.']
NCT00693095	[u'John Sampson, Duke University']	[u'John Sampson']	https://clinicaltrials.gov/ct2/show/NCT00693095	['John Sampson, Professor Neurosurgery, Duke University']
NCT00693225	[u'Yvonne Romero, Mayo Clinic']	[u'Yvonne Romero']	https://clinicaltrials.gov/ct2/show/NCT00693225	['Yvonne Romero, Yvonne Romero, MD, Mayo Clinic']
NCT00693420	[]	[u'Allergan']	https://clinicaltrials.gov/ct2/show/NCT00693420	['Therapeutic Area Head, Allergan, Inc.']
NCT00693433	[u'National Cancer Institute (NCI)']	[u'National Cancer Institute (NCI)']	https://clinicaltrials.gov/ct2/show/NCT00693433	['National Cancer Institute (NCI)']
NCT00693485	[u'Allergan']	[u'Allergan']	https://clinicaltrials.gov/ct2/show/NCT00693485	['Allergan']
NCT00693602	[u"St. Jude Children's Research Hospital"]	[u"St. Jude Children's Research Hospital"]	https://clinicaltrials.gov/ct2/show/NCT00693602	["St. Jude Children's Research Hospital"]
NCT00693667	[u'PhytoHealth Corporation']	[u'PhytoHealth Corporation']	https://clinicaltrials.gov/ct2/show/NCT00693667	['PhytoHealth Corporation']
NCT00693706	[u'GlaxoSmithKline']	[u'GlaxoSmithKline']	https://clinicaltrials.gov/ct2/show/NCT00693706	['GlaxoSmithKline']
NCT00693719	[u'University of Arizona']	[u'University of Arizona']	https://clinicaltrials.gov/ct2/show/NCT00693719	['University of Arizona']
NCT00693992	[u'National Cancer Institute (NCI)']	[u'National Cancer Institute (NCI)']	https://clinicaltrials.gov/ct2/show/NCT00693992	['National Cancer Institute (NCI)']
NCT00694044	[]	[u'Pfizer']	https://clinicaltrials.gov/ct2/show/NCT00694044	['Director, Clinical Trial Disclosure Group, Pfizer, Inc.']
NCT00694057	[]	[u'Harbor Therapeutics']	https://clinicaltrials.gov/ct2/show/NCT00694057	['Dwight Stickney, MD - Chief Medical Officer, Hollis-Eden Pharmaceuticals']
NCT00694096	[u'University of Utah']	[u'University of Utah']	https://clinicaltrials.gov/ct2/show/NCT00694096	['University of Utah']
NCT00694109	[u'Kastle Therapeutics, LLC']	[u'Kastle Therapeutics, LLC']	https://clinicaltrials.gov/ct2/show/NCT00694109	['Kastle Therapeutics, LLC']
NCT00694122	[u'David M. Nathan, MD, Massachusetts General Hospital']	[u'Massachusetts General Hospital']	https://clinicaltrials.gov/ct2/show/NCT00694122	['David M. Nathan, MD, Director, Diabetes Center, Massachusetts General Hospital']
NCT00694135	[]	[u'Eyegate Pharmaceuticals, Inc.']	https://clinicaltrials.gov/ct2/show/NCT00694135	['Stephen From, President and Chief Executive Officer, Eyegate Pharmaceuticals, Inc.']
NCT00694161	[u'Pfizer']	[u'Pfizer']	https://clinicaltrials.gov/ct2/show/NCT00694161	['Pfizer']
NCT00694174	[]	[u"Children's Hospital of Michigan"]	https://clinicaltrials.gov/ct2/show/NCT00694174	["Victoria Tutag Lehr, Pharm.D., Children's Hospital of Michigan, The Detroit Medical Center"]
NCT00694213	[]	[u'Vical']	https://clinicaltrials.gov/ct2/show/NCT00694213	['Don Guterwill, BS, MT, Senior Clinical Project Manager, Vical Incorporated']
NCT00694369	[u'Merck Sharp & Dohme Corp.']	[u'Merck Sharp & Dohme Corp.']	https://clinicaltrials.gov/ct2/show/NCT00694369	['Merck Sharp & Dohme Corp.']
NCT00694382	[u'Sanofi']	[u'Sanofi']	https://clinicaltrials.gov/ct2/show/NCT00694382	['Sanofi']
NCT00694590	[u'Sanofi ( Genzyme, a Sanofi Company )']	[u'Genzyme, a Sanofi Company']	https://clinicaltrials.gov/ct2/show/NCT00694590	['Genzyme, a Sanofi Company']
NCT00694629	[u'Centers for Disease Control and Prevention']	[u'Centers for Disease Control and Prevention']	https://clinicaltrials.gov/ct2/show/NCT00694629	['Centers for Disease Control and Prevention']
NCT00694707	[u'Forest Laboratories']	[u'Forest Laboratories']	https://clinicaltrials.gov/ct2/show/NCT00694707	['Forest Laboratories']
NCT00694798	[u'Cadila Pharnmaceuticals']	[u'Cadila Pharnmaceuticals']	https://clinicaltrials.gov/ct2/show/NCT00694798	['Cadila Pharnmaceuticals']
NCT00694928	[u'Lumara Health, Inc.']	[u'Lumara Health, Inc.']	https://clinicaltrials.gov/ct2/show/NCT00694928	['Lumara Health, Inc.']
NCT00694980	[u'Genentech, Inc.']	[u'Genentech, Inc.']	https://clinicaltrials.gov/ct2/show/NCT00694980	['Genentech, Inc.']
NCT00695071	[u'GlaxoSmithKline ( Stiefel, a GSK Company )']	[u'Stiefel, a GSK Company']	https://clinicaltrials.gov/ct2/show/NCT00695071	['Stiefel, a GSK Company']
NCT00695110	[]	[u'Clarus Therapeutics, Inc.']	https://clinicaltrials.gov/ct2/show/NCT00695110	['Robert E. Dudley, PhD, President and CEO, Clarus Therapeutics, Inc., Clarus Therapeutics, Inc.']
NCT00695292	[u'SCRI Development Innovations, LLC']	[u'SCRI Development Innovations, LLC']	https://clinicaltrials.gov/ct2/show/NCT00695292	['SCRI Development Innovations, LLC']
NCT00695305	[u'GlaxoSmithKline']	[u'GlaxoSmithKline']	https://clinicaltrials.gov/ct2/show/NCT00695305	['GlaxoSmithKline']
NCT00695500	[u'Vijay Ramchandani, Ph.D., National Institute on Alcohol Abuse and Alcoholism (NIAAA)']	[u'Vijay Ramchandani, Ph.D.']	https://clinicaltrials.gov/ct2/show/NCT00695500	['Vijay Ramchandani, Ph.D., Clinical Investigator and Chief, Section on Human Psychopharmacology, National Institute on Alcohol Abuse and Alcoholism (NIAAA)']
NCT00695578	[u'Wake Forest University Health Sciences ( Wake Forest University )']	[u'Wake Forest University']	https://clinicaltrials.gov/ct2/show/NCT00695578	['Wake Forest University']
NCT00695604	[u'University of Chicago']	[u'University of Chicago']	https://clinicaltrials.gov/ct2/show/NCT00695604	['University of Chicago']
NCT00695630	[]	[u'University of Washington']	https://clinicaltrials.gov/ct2/show/NCT00695630	['Peter Milgrom/Professor of Dental Public Health Sciences, University of Washington']
NCT00695669	[u'GlaxoSmithKline']	[u'GlaxoSmithKline']	https://clinicaltrials.gov/ct2/show/NCT00695669	['GlaxoSmithKline']
NCT00695851	[]	[u'Memorial Sloan Kettering Cancer Center']	https://clinicaltrials.gov/ct2/show/NCT00695851	['Susan Slovin, MD, Memorial Sloan-Kettering Cancer Center']
NCT00695955	[]	[u'Takeda']	https://clinicaltrials.gov/ct2/show/NCT00695955	['Sr. VP, Clinical Science, Takeda Global Research & Development Center, Inc.']
NCT00696020	[u'Boehringer Ingelheim']	[u'Boehringer Ingelheim']	https://clinicaltrials.gov/ct2/show/NCT00696020	['Boehringer Ingelheim']
NCT00696072	[u'Bristol-Myers Squibb']	[u'Bristol-Myers Squibb']	https://clinicaltrials.gov/ct2/show/NCT00696072	['Bristol-Myers Squibb']
NCT00696137	[u'BioDelivery Sciences International']	[u'BioDelivery Sciences International']	https://clinicaltrials.gov/ct2/show/NCT00696137	['BioDelivery Sciences International']
NCT00696176	[u'University of Pittsburgh']	[u'University of Pittsburgh']	https://clinicaltrials.gov/ct2/show/NCT00696176	['University of Pittsburgh']
NCT00696241	[]	[u'Takeda']	https://clinicaltrials.gov/ct2/show/NCT00696241	['Sr. VP, Clinical Science, Takeda Global Research & Development Center, Inc.']
NCT00696293	[u'Jordan F. Karp, University of Pittsburgh']	[u'University of Pittsburgh']	https://clinicaltrials.gov/ct2/show/NCT00696293	['Jordan F. Karp, Associate professor, University of Pittsburgh']
NCT00696384	[u'Takeda']	[u'Takeda']	https://clinicaltrials.gov/ct2/show/NCT00696384	['Takeda']
NCT00696410	[u'Jennifer Cowger , MD, MS, University of Michigan']	[u'University of Michigan']	https://clinicaltrials.gov/ct2/show/NCT00696410	['Jennifer Cowger , MD, MS, Assistant Professor, study Coinvestigator, University of Michigan']
NCT00696436	[]	[u'Takeda']	https://clinicaltrials.gov/ct2/show/NCT00696436	['Sr. VP, Clinical Science, Takeda Global Research & Development Center, Inc.']
NCT00696475	[]	[u'Essentialis, Inc.']	https://clinicaltrials.gov/ct2/show/NCT00696475	['Neil M Cowen, PhD/Chief Scientific Officer, Essentialis']
NCT00696488	[u'Wake Forest University Health Sciences ( Wake Forest University )']	[u'Wake Forest University']	https://clinicaltrials.gov/ct2/show/NCT00696488	['Wake Forest University']
NCT00696696	[u'New York University School of Medicine']	[u'New York University School of Medicine']	https://clinicaltrials.gov/ct2/show/NCT00696696	['New York University School of Medicine']
NCT00696709	[u'Merck Sharp & Dohme Corp.']	[u'Merck Sharp & Dohme Corp.']	https://clinicaltrials.gov/ct2/show/NCT00696709	['Merck Sharp & Dohme Corp.']
NCT00696800	[u'Merck Sharp & Dohme Corp.']	[u'Merck Sharp & Dohme Corp.']	https://clinicaltrials.gov/ct2/show/NCT00696800	['Merck Sharp & Dohme Corp.']
NCT00696878	[u'Merck Sharp & Dohme Corp.']	[u'Merck Sharp & Dohme Corp.']	https://clinicaltrials.gov/ct2/show/NCT00696878	['Merck Sharp & Dohme Corp.']
NCT00697073	[u'Santhera Pharmaceuticals']	[u'Santhera Pharmaceuticals']	https://clinicaltrials.gov/ct2/show/NCT00697073	['Santhera Pharmaceuticals']
NCT00697099	[u'Sanofi']	[u'Sanofi']	https://clinicaltrials.gov/ct2/show/NCT00697099	['Sanofi']
NCT00697138	[u'Craig Rush, University of Kentucky']	[u'University of Kentucky']	https://clinicaltrials.gov/ct2/show/NCT00697138	['Craig Rush, Princpal Investigator, University of Kentucky']
NCT00697203	[u'Hoffmann-La Roche']	[u'Hoffmann-La Roche']	https://clinicaltrials.gov/ct2/show/NCT00697203	['Hoffmann-La Roche']
NCT00697515	[u'Shire']	[u'Shire']	https://clinicaltrials.gov/ct2/show/NCT00697515	['Shire']
NCT00697541	[u'Galderma']	[u'Galderma']	https://clinicaltrials.gov/ct2/show/NCT00697541	['Galderma']
NCT00697671	[u"St. Jude Children's Research Hospital"]	[u"St. Jude Children's Research Hospital"]	https://clinicaltrials.gov/ct2/show/NCT00697671	["St. Jude Children's Research Hospital"]
NCT00697710	[u'Shionogi Inc. ( Shionogi )']	[u'Shionogi']	https://clinicaltrials.gov/ct2/show/NCT00697710	['Shionogi']
NCT00697788	[u'Erik S. Shank, MD, Massachusetts General Hospital']	[u'Massachusetts General Hospital']	https://clinicaltrials.gov/ct2/show/NCT00697788	['Erik S. Shank, MD, Pediatric Anesthesiologist, Massachusetts General Hospital']
NCT00697801	[u'Allergan']	[u'Allergan']	https://clinicaltrials.gov/ct2/show/NCT00697801	['Allergan']
NCT00697892	[u'Fran Aweeka, University of California, San Francisco']	[u'Fran Aweeka']	https://clinicaltrials.gov/ct2/show/NCT00697892	['Fran Aweeka, Sponsor-Investigator, University of California, San Francisco']
NCT00698022	[u'Corcept Therapeutics']	[u'Corcept Therapeutics']	https://clinicaltrials.gov/ct2/show/NCT00698022	['Corcept Therapeutics']
NCT00698035	[u'University of California, San Francisco']	[u'University of California, San Francisco']	https://clinicaltrials.gov/ct2/show/NCT00698035	['University of California, San Francisco']
NCT00698230	[u'Incyte Corporation']	[u'Incyte Corporation']	https://clinicaltrials.gov/ct2/show/NCT00698230	['Incyte Corporation']
NCT00698243	[u'Astellas Pharma Inc']	[u'Astellas Pharma Inc']	https://clinicaltrials.gov/ct2/show/NCT00698243	['Astellas Pharma Inc']
NCT00698451	[u'Johnson & Johnson Pharmaceutical Research & Development, L.L.C.']	[u'Johnson & Johnson Pharmaceutical Research & Development, L.L.C.']	https://clinicaltrials.gov/ct2/show/NCT00698451	['Johnson & Johnson Pharmaceutical Research & Development, L.L.C.']
NCT00698464	[u'Novartis ( Novartis Pharmaceuticals )']	[u'Novartis Pharmaceuticals']	https://clinicaltrials.gov/ct2/show/NCT00698464	['Novartis Pharmaceuticals']
NCT00698516	[u'GlaxoSmithKline']	[u'GlaxoSmithKline']	https://clinicaltrials.gov/ct2/show/NCT00698516	['GlaxoSmithKline']
NCT00698724	[]	[u'Bp Consulting, Inc']	https://clinicaltrials.gov/ct2/show/NCT00698724	["Dr. Gills, St. Luke's Cataract and Laser Institute"]
NCT00698763	[]	[u'Orion Corporation, Orion Pharma']	https://clinicaltrials.gov/ct2/show/NCT00698763	['Juha Ellmen, Clinical Program Leader, Orion Pharma']
NCT00698776	[u'Yale University']	[u'Yale University']	https://clinicaltrials.gov/ct2/show/NCT00698776	['Yale University']
NCT00698841	[u'Eli Lilly and Company']	[u'Eli Lilly and Company']	https://clinicaltrials.gov/ct2/show/NCT00698841	['Eli Lilly and Company']
NCT00698945	[]	[u'Bp Consulting, Inc']	https://clinicaltrials.gov/ct2/show/NCT00698945	['Dr. Bacharach, North Bay Eye Associates, Inc.']
NCT00699010	[u'Acura Pharmaceuticals Inc.']	[u'Acura Pharmaceuticals Inc.']	https://clinicaltrials.gov/ct2/show/NCT00699010	['Acura Pharmaceuticals Inc.']
NCT00699153	[u'Bausch & Lomb Incorporated']	[u'Bausch & Lomb Incorporated']	https://clinicaltrials.gov/ct2/show/NCT00699153	['Bausch & Lomb Incorporated']
NCT00699517	[u'Sanofi']	[u'Sanofi']	https://clinicaltrials.gov/ct2/show/NCT00699517	['Sanofi']
NCT00699582	[u'Eisai Inc.']	[u'Eisai Inc.']	https://clinicaltrials.gov/ct2/show/NCT00699582	['Eisai Inc.']
NCT00699751	[u'Bayer']	[u'Bayer']	https://clinicaltrials.gov/ct2/show/NCT00699751	['Bayer']
NCT00699777	[u'Warner Chilcott']	[u'Warner Chilcott']	https://clinicaltrials.gov/ct2/show/NCT00699777	['Warner Chilcott']
NCT00699803	[u'Bausch & Lomb Incorporated']	[u'Bausch & Lomb Incorporated']	https://clinicaltrials.gov/ct2/show/NCT00699803	['Bausch & Lomb Incorporated']
NCT00699907	[u'University of Arizona']	[u'University of Arizona']	https://clinicaltrials.gov/ct2/show/NCT00699907	['University of Arizona']
NCT00699972	[u'Eisai Inc.']	[u'Eisai Inc.']	https://clinicaltrials.gov/ct2/show/NCT00699972	['Eisai Inc.']
NCT00699998	[u'Eli Lilly and Company']	[u'Eli Lilly and Company']	https://clinicaltrials.gov/ct2/show/NCT00699998	['Eli Lilly and Company']
NCT00700115	[u'Ighovwerha Ofotokun, Emory University']	[u'Emory University']	https://clinicaltrials.gov/ct2/show/NCT00700115	['Ighovwerha Ofotokun, Associate Professor of Medicine, Emory University']
NCT00700206	[u'Telik']	[u'Telik']	https://clinicaltrials.gov/ct2/show/NCT00700206	['Telik']
NCT00700310	[u'Eisai Inc.']	[u'Eisai Inc.']	https://clinicaltrials.gov/ct2/show/NCT00700310	['Eisai Inc.']
NCT00700375	[]	[u'Osaka General Medical Center']	https://clinicaltrials.gov/ct2/show/NCT00700375	['Hiromichi Ueda, Osaka General Medical Center']
NCT00700427	[u'Eli Lilly and Company']	[u'Eli Lilly and Company']	https://clinicaltrials.gov/ct2/show/NCT00700427	['Eli Lilly and Company']
NCT00700479	[]	[u'Yale University']	https://clinicaltrials.gov/ct2/show/NCT00700479	['Stuart Katz, Yale School of Medicine']
NCT00700635	[u'Sanofi ( Sanofi Pasteur, a Sanofi Company )']	[u'Sanofi Pasteur, a Sanofi Company']	https://clinicaltrials.gov/ct2/show/NCT00700635	['Sanofi Pasteur, a Sanofi Company']
NCT00700713	[u'Sanofi ( Sanofi Pasteur, a Sanofi Company )']	[u'Sanofi Pasteur, a Sanofi Company']	https://clinicaltrials.gov/ct2/show/NCT00700713	['Sanofi Pasteur, a Sanofi Company']
NCT00700817	[u'Novo Nordisk A/S']	[u'Novo Nordisk A/S']	https://clinicaltrials.gov/ct2/show/NCT00700817	['Novo Nordisk A/S']
NCT00700921	[u'E Rand Sutherland, National Jewish Health']	[u'National Jewish Health']	https://clinicaltrials.gov/ct2/show/NCT00700921	['E Rand Sutherland, Chair of Pulmonary Medicine, National Jewish Health']
NCT00700999	[u'VA Office of Research and Development ( US Department of Veterans Affairs )']	[u'US Department of Veterans Affairs']	https://clinicaltrials.gov/ct2/show/NCT00700999	['US Department of Veterans Affairs']
NCT00701129	[u'Sanofi ( Genzyme, a Sanofi Company )']	[u'Genzyme, a Sanofi Company']	https://clinicaltrials.gov/ct2/show/NCT00701129	['Genzyme, a Sanofi Company']
NCT00701220	[]	[u'Ohio State University']	https://clinicaltrials.gov/ct2/show/NCT00701220	['Philip Binkley, MD, MPH, The Ohio State University/ Division of Cardiovascular Medicine']
NCT00701311	[u'Kenneth Peters, MD, William Beaumont Hospitals']	[u'Kenneth Peters, MD']	https://clinicaltrials.gov/ct2/show/NCT00701311	['Kenneth Peters, MD, Principal Investigator, William Beaumont Hospitals']
NCT00701389	[u'Merck Sharp & Dohme Corp.']	[u'Merck Sharp & Dohme Corp.']	https://clinicaltrials.gov/ct2/show/NCT00701389	['Merck Sharp & Dohme Corp.']
NCT00701415	[u'Sanofi ( Genzyme, a Sanofi Company )']	[u'Genzyme, a Sanofi Company']	https://clinicaltrials.gov/ct2/show/NCT00701415	['Genzyme, a Sanofi Company']
NCT00701636	[u'Los Angeles Biomedical Research Institute']	[u'Los Angeles Biomedical Research Institute']	https://clinicaltrials.gov/ct2/show/NCT00701636	['Los Angeles Biomedical Research Institute']
NCT00701675	[u'VA Office of Research and Development']	[u'VA Office of Research and Development']	https://clinicaltrials.gov/ct2/show/NCT00701675	['VA Office of Research and Development']
NCT00701688	[u"St. Jude Children's Research Hospital"]	[u"St. Jude Children's Research Hospital"]	https://clinicaltrials.gov/ct2/show/NCT00701688	["St. Jude Children's Research Hospital"]
NCT00701727	[]	[u'Radiant Research']	https://clinicaltrials.gov/ct2/show/NCT00701727	['Michael H. Davidson, MD, FACC, Radiant Research']
NCT00701779	[u'Paul F. Siami, MD, Siami, Paul F., M.D.']	[u'Siami, Paul F., M.D.']	https://clinicaltrials.gov/ct2/show/NCT00701779	['Paul F. Siami, MD, Medical Director, Research Institute of Deaconess Clinic, Siami, Paul F., M.D.']
NCT00701857	[u'University of Arizona']	[u'University of Arizona']	https://clinicaltrials.gov/ct2/show/NCT00701857	['University of Arizona']
NCT00701883	[u'CymaBay Therapeutics, Inc.']	[u'CymaBay Therapeutics, Inc.']	https://clinicaltrials.gov/ct2/show/NCT00701883	['CymaBay Therapeutics, Inc.']
NCT00701909	[u'University of California, San Francisco']	[u'University of California, San Francisco']	https://clinicaltrials.gov/ct2/show/NCT00701909	['University of California, San Francisco']
NCT00702052	[u'Novartis ( Novartis Pharmaceuticals )']	[u'Novartis Pharmaceuticals']	https://clinicaltrials.gov/ct2/show/NCT00702052	['Novartis Pharmaceuticals']
NCT00702143	[u'Avid Radiopharmaceuticals']	[u'Avid Radiopharmaceuticals']	https://clinicaltrials.gov/ct2/show/NCT00702143	['Avid Radiopharmaceuticals']
NCT00702299	[u'University of Arizona']	[u'University of Arizona']	https://clinicaltrials.gov/ct2/show/NCT00702299	['University of Arizona']
NCT00702325	[u'AstraZeneca']	[u'AstraZeneca']	https://clinicaltrials.gov/ct2/show/NCT00702325	['AstraZeneca']
NCT00702403	[u'Paul Carpenter, Fred Hutchinson Cancer Research Center']	[u'Fred Hutchinson Cancer Research Center']	https://clinicaltrials.gov/ct2/show/NCT00702403	['Paul Carpenter, Principal Investigator, Fred Hutchinson Cancer Research Center']
NCT00702507	[u'GlaxoSmithKline ( Stiefel, a GSK Company )']	[u'Stiefel, a GSK Company']	https://clinicaltrials.gov/ct2/show/NCT00702507	['Stiefel, a GSK Company']
NCT00702650	[]	[u'Eli Lilly and Company']	https://clinicaltrials.gov/ct2/show/NCT00702650	['Chief Medical Officer, Eli Lilly']
NCT00702676	[]	[u'AstraZeneca']	https://clinicaltrials.gov/ct2/show/NCT00702676	['Hans A Eriksson, MD, Medical Science Director, AstraZeneca Pharmaceuticals']
NCT00702689	[u'Edward Cowen, M.D., National Institutes of Health Clinical Center (CC)']	[u'National Cancer Institute (NCI)']	https://clinicaltrials.gov/ct2/show/NCT00702689	['Edward Cowen, M.D., Principal Investigator, National Institutes of Health Clinical Center (CC)']
NCT00702884	[u'Tony Bekaii-Saab, Ohio State University Comprehensive Cancer Center']	[u'Tony Bekaii-Saab']	https://clinicaltrials.gov/ct2/show/NCT00702884	['Tony Bekaii-Saab, Principal Investigator, Ohio State University Comprehensive Cancer Center']
NCT00702949	[u'Alliance for Clinical Trials in Oncology']	[u'Alliance for Clinical Trials in Oncology']	https://clinicaltrials.gov/ct2/show/NCT00702949	['Alliance for Clinical Trials in Oncology']
NCT00703118	[u'Tibotec BVBA']	[u'Tibotec BVBA']	https://clinicaltrials.gov/ct2/show/NCT00703118	['Tibotec BVBA']
NCT00703170	[u'Washington University School of Medicine']	[u'Washington University School of Medicine']	https://clinicaltrials.gov/ct2/show/NCT00703170	['Washington University School of Medicine']
NCT00703183	[u'Acucela Inc.']	[u'Acucela Inc.']	https://clinicaltrials.gov/ct2/show/NCT00703183	['Acucela Inc.']
NCT00703261	[u'Merck Sharp & Dohme Corp.']	[u'Merck Sharp & Dohme Corp.']	https://clinicaltrials.gov/ct2/show/NCT00703261	['Merck Sharp & Dohme Corp.']
NCT00703300	[u'National Cancer Institute (NCI)']	[u'National Cancer Institute (NCI)']	https://clinicaltrials.gov/ct2/show/NCT00703300	['National Cancer Institute (NCI)']
NCT00703391	[u'AstraZeneca']	[u'AstraZeneca']	https://clinicaltrials.gov/ct2/show/NCT00703391	['AstraZeneca']
NCT00703469	[]	[u'Bristol-Myers Squibb']	https://clinicaltrials.gov/ct2/show/NCT00703469	['Study Director, Bristol-Myers Squibb']
NCT00703534	[]	[u'AstraZeneca']	https://clinicaltrials.gov/ct2/show/NCT00703534	['Debra Silberg, MD, Director of Clinical Research, AstraZeneca Pharmaceuticals']
NCT00703573	[u'Shionogi Inc. ( Shionogi )']	[u'Shionogi']	https://clinicaltrials.gov/ct2/show/NCT00703573	['Shionogi']
NCT00703586	[u'Rockefeller University']	[u'Rockefeller University']	https://clinicaltrials.gov/ct2/show/NCT00703586	['Rockefeller University']
NCT00703638	[u'Masonic Cancer Center, University of Minnesota']	[u'Masonic Cancer Center, University of Minnesota']	https://clinicaltrials.gov/ct2/show/NCT00703638	['Masonic Cancer Center, University of Minnesota']
NCT00703677	[u'Westat']	[u'Westat']	https://clinicaltrials.gov/ct2/show/NCT00703677	['Westat']
NCT00703703	[u'Novartis']	[u'Novartis']	https://clinicaltrials.gov/ct2/show/NCT00703703	['Novartis']
NCT00703807	[u'Maysa Abu-Khalaf, Yale University']	[u'Yale University']	https://clinicaltrials.gov/ct2/show/NCT00703807	['Maysa Abu-Khalaf, Principal Investigator, Yale University']
NCT00703846	[u'GlaxoSmithKline ( Stiefel, a GSK Company )']	[u'Stiefel, a GSK Company']	https://clinicaltrials.gov/ct2/show/NCT00703846	['Stiefel, a GSK Company']
NCT00703885	[u'Murray B. Stein, University of California, San Diego']	[u'University of California, San Diego']	https://clinicaltrials.gov/ct2/show/NCT00703885	['Murray B. Stein, Professor, University of California, San Diego']
NCT00703976	[u'University of Pittsburgh']	[u'University of Pittsburgh']	https://clinicaltrials.gov/ct2/show/NCT00703976	['University of Pittsburgh']
NCT00704054	[u'Merck Sharp & Dohme Corp.']	[u'Merck Sharp & Dohme Corp.']	https://clinicaltrials.gov/ct2/show/NCT00704054	['Merck Sharp & Dohme Corp.']
NCT00704080	[u'Sanofi']	[u'Sanofi']	https://clinicaltrials.gov/ct2/show/NCT00704080	['Sanofi']
NCT00704184	[u'Merck Sharp & Dohme Corp.']	[u'Merck Sharp & Dohme Corp.']	https://clinicaltrials.gov/ct2/show/NCT00704184	['Merck Sharp & Dohme Corp.']
NCT00704262	[u'LEO Pharma']	[u'LEO Pharma']	https://clinicaltrials.gov/ct2/show/NCT00704262	['LEO Pharma']
NCT00704379	[u'Ricardo Jorge, MD, Baylor College of Medicine']	[u'Baylor College of Medicine']	https://clinicaltrials.gov/ct2/show/NCT00704379	['Ricardo Jorge, MD, Professor, Baylor College of Medicine']
NCT00704405	[u'Merck Sharp & Dohme Corp.']	[u'Merck Sharp & Dohme Corp.']	https://clinicaltrials.gov/ct2/show/NCT00704405	['Merck Sharp & Dohme Corp.']
NCT00704431	[u'GlaxoSmithKline']	[u'GlaxoSmithKline']	https://clinicaltrials.gov/ct2/show/NCT00704431	['GlaxoSmithKline']
NCT00704483	[u'Novartis ( Novartis Pharmaceuticals )']	[u'Novartis Pharmaceuticals']	https://clinicaltrials.gov/ct2/show/NCT00704483	['Novartis Pharmaceuticals']
NCT00704912	[u'Richard S. Legro, M.D., Milton S. Hershey Medical Center']	[u'Milton S. Hershey Medical Center']	https://clinicaltrials.gov/ct2/show/NCT00704912	['Richard S. Legro, M.D., Professor, Obstetrics and Gynecology and Public Health Sciences, Milton S. Hershey Medical Center']
NCT00705003	[u'Maurizio Fava, MD, Massachusetts General Hospital']	[u'Massachusetts General Hospital']	https://clinicaltrials.gov/ct2/show/NCT00705003	['Maurizio Fava, MD, Fava, Maurizio MD., Massachusetts General Hospital']
NCT00705250	[u'Memorial Sloan Kettering Cancer Center']	[u'Memorial Sloan Kettering Cancer Center']	https://clinicaltrials.gov/ct2/show/NCT00705250	['Memorial Sloan Kettering Cancer Center']
NCT00705341	[u'Janet Holbrook, Johns Hopkins Bloomberg School of Public Health']	[u'Johns Hopkins Bloomberg School of Public Health']	https://clinicaltrials.gov/ct2/show/NCT00705341	['Janet Holbrook, Associate Professor, Johns Hopkins Bloomberg School of Public Health']
NCT00705523	[u'Jennifer Plebani, National Institute on Drug Abuse (NIDA)']	[u'University of Pennsylvania']	https://clinicaltrials.gov/ct2/show/NCT00705523	['Jennifer Plebani, Principal Investigator, National Institute on Drug Abuse (NIDA)']
NCT00705536	[u'Halozyme Therapeutics']	[u'Halozyme Therapeutics']	https://clinicaltrials.gov/ct2/show/NCT00705536	['Halozyme Therapeutics']
NCT00705653	[u'Progen Pharmaceuticals']	[u'Progen Pharmaceuticals']	https://clinicaltrials.gov/ct2/show/NCT00705653	['Progen Pharmaceuticals']
NCT00705679	[u'National Institute of Allergy and Infectious Diseases (NIAID)']	[u'National Institute of Allergy and Infectious Diseases (NIAID)']	https://clinicaltrials.gov/ct2/show/NCT00705679	['National Institute of Allergy and Infectious Diseases (NIAID)']
NCT00705757	[u'Deepak P. Edward, Summa Health System']	[u'Summa Health System']	https://clinicaltrials.gov/ct2/show/NCT00705757	['Deepak P. Edward, PI, Summa Health System']
NCT00705783	[u'Otsuka Pharmaceutical Development & Commercialization, Inc.']	[u'Otsuka Pharmaceutical Development & Commercialization, Inc.']	https://clinicaltrials.gov/ct2/show/NCT00705783	['Otsuka Pharmaceutical Development & Commercialization, Inc.']
NCT00705874	[u'Progen Pharmaceuticals']	[u'Progen Pharmaceuticals']	https://clinicaltrials.gov/ct2/show/NCT00705874	['Progen Pharmaceuticals']
NCT00705939	[u'Pfizer']	[u'Pfizer']	https://clinicaltrials.gov/ct2/show/NCT00705939	['Pfizer']
NCT00706121	[u'Southwest Oncology Group']	[u'Southwest Oncology Group']	https://clinicaltrials.gov/ct2/show/NCT00706121	['Southwest Oncology Group']
NCT00706225	[]	[u'Wyeth is now a wholly owned subsidiary of Pfizer']	https://clinicaltrials.gov/ct2/show/NCT00706225	['Director, Clinical Trial Disclosure Group, Pfizer, Inc']
NCT00706342	[u'Rigel Pharmaceuticals']	[u'Rigel Pharmaceuticals']	https://clinicaltrials.gov/ct2/show/NCT00706342	['Rigel Pharmaceuticals']
NCT00706433	[u'DUSA Pharmaceuticals, Inc.']	[u'DUSA Pharmaceuticals, Inc.']	https://clinicaltrials.gov/ct2/show/NCT00706433	['DUSA Pharmaceuticals, Inc.']
NCT00706537	[]	[u'Pfizer']	https://clinicaltrials.gov/ct2/show/NCT00706537	['Director, Clinical Trial Disclosure Group, Pfizer, Inc.']
NCT00706654	[u'Otsuka Pharmaceutical Development & Commercialization, Inc.']	[u'Otsuka Pharmaceutical Development & Commercialization, Inc.']	https://clinicaltrials.gov/ct2/show/NCT00706654	['Otsuka Pharmaceutical Development & Commercialization, Inc.']
NCT00706719	[u'Repros Therapeutics Inc.']	[u'Repros Therapeutics Inc.']	https://clinicaltrials.gov/ct2/show/NCT00706719	['Repros Therapeutics Inc.']
NCT00706732	[u'AlphaVax, Inc.']	[u'AlphaVax, Inc.']	https://clinicaltrials.gov/ct2/show/NCT00706732	['AlphaVax, Inc.']
NCT00706810	[u'University of Utah']	[u'University of Utah']	https://clinicaltrials.gov/ct2/show/NCT00706810	['University of Utah']
NCT00706836	[u'Murray B. Stein, University of California, San Diego']	[u'University of California, San Diego']	https://clinicaltrials.gov/ct2/show/NCT00706836	['Murray B. Stein, Professor, University of California, San Diego']
NCT00706849	[u'Kastle Therapeutics, LLC']	[u'Kastle Therapeutics, LLC']	https://clinicaltrials.gov/ct2/show/NCT00706849	['Kastle Therapeutics, LLC']
NCT00706914	[u'AstraZeneca']	[u'AstraZeneca']	https://clinicaltrials.gov/ct2/show/NCT00706914	['AstraZeneca']
NCT00707031	[u'Sanofi']	[u'Sanofi']	https://clinicaltrials.gov/ct2/show/NCT00707031	['Sanofi']
NCT00707057	[]	[u'SCOLR Pharma, Inc.']	https://clinicaltrials.gov/ct2/show/NCT00707057	['Stephen Turner, President & CEO, SCOLR Pharma, Inc.']
NCT00707278	[u'University of Utah']	[u'University of Utah']	https://clinicaltrials.gov/ct2/show/NCT00707278	['University of Utah']
NCT00707499	[u'Lantheus Medical Imaging']	[u'Lantheus Medical Imaging']	https://clinicaltrials.gov/ct2/show/NCT00707499	['Lantheus Medical Imaging']
NCT00707538	[]	[u'Lantheus Medical Imaging']	https://clinicaltrials.gov/ct2/show/NCT00707538	['Dana Washburn, MD, Lantheus Medical Imaging']
NCT00707642	[]	[u'Hawaii Biotech, Inc.']	https://clinicaltrials.gov/ct2/show/NCT00707642	['Beth-Ann Coller, Ph.D., Hawaii Biotech']
NCT00707863	[u'Indiana University ( Indiana University School of Medicine )']	[u'Indiana University School of Medicine']	https://clinicaltrials.gov/ct2/show/NCT00707863	['Indiana University School of Medicine']
NCT00707889	[u'AbbVie ( AbbVie (prior sponsor, Abbott) )']	[u'AbbVie (prior sponsor, Abbott)']	https://clinicaltrials.gov/ct2/show/NCT00707889	['AbbVie (prior sponsor, Abbott)']
NCT00707980	[u'Takeda']	[u'Takeda']	https://clinicaltrials.gov/ct2/show/NCT00707980	['Takeda']
NCT00707993	[u'Takeda']	[u'Takeda']	https://clinicaltrials.gov/ct2/show/NCT00707993	['Takeda']
NCT00708006	[u'Human Genome Sciences Inc.']	[u'Human Genome Sciences Inc.']	https://clinicaltrials.gov/ct2/show/NCT00708006	['Human Genome Sciences Inc.']
NCT00708071	[u'Baxter Healthcare Corporation']	[u'Baxter Healthcare Corporation']	https://clinicaltrials.gov/ct2/show/NCT00708071	['Baxter Healthcare Corporation']
NCT00708084	[u'Crucell Holland BV']	[u'Crucell Holland BV']	https://clinicaltrials.gov/ct2/show/NCT00708084	['Crucell Holland BV']
NCT00708097	[u'GlaxoSmithKline']	[u'GlaxoSmithKline']	https://clinicaltrials.gov/ct2/show/NCT00708097	['GlaxoSmithKline']
NCT00708110	[u'ViiV Healthcare']	[u'ViiV Healthcare']	https://clinicaltrials.gov/ct2/show/NCT00708110	['ViiV Healthcare']
NCT00708123	[u'GlaxoSmithKline']	[u'GlaxoSmithKline']	https://clinicaltrials.gov/ct2/show/NCT00708123	['GlaxoSmithKline']
NCT00708149	[u'Far Eastern Memorial Hospital']	[u'Far Eastern Memorial Hospital']	https://clinicaltrials.gov/ct2/show/NCT00708149	['Far Eastern Memorial Hospital']
NCT00708162	[u'Gilead Sciences']	[u'Gilead Sciences']	https://clinicaltrials.gov/ct2/show/NCT00708162	['Gilead Sciences']
NCT00708175	[u'Takeda']	[u'Takeda']	https://clinicaltrials.gov/ct2/show/NCT00708175	['Takeda']
NCT00708201	[u'Cubist Pharmaceuticals LLC']	[u'Cubist Pharmaceuticals LLC']	https://clinicaltrials.gov/ct2/show/NCT00708201	['Cubist Pharmaceuticals LLC']
NCT00708227	[u"Kathryn Blake, PharmD, Nemours Children's Clinic"]	[u"Nemours Children's Clinic"]	https://clinicaltrials.gov/ct2/show/NCT00708227	["Kathryn Blake, PharmD, Senior Research Scientist, Nemours Children's Clinic"]
NCT00708292	[u'Novartis ( Novartis Pharmaceuticals )']	[u'Novartis Pharmaceuticals']	https://clinicaltrials.gov/ct2/show/NCT00708292	['Novartis Pharmaceuticals']
NCT00708305	[u'GlaxoSmithKline']	[u'GlaxoSmithKline']	https://clinicaltrials.gov/ct2/show/NCT00708305	['GlaxoSmithKline']
NCT00708422	[u'Alcon Research']	[u'Alcon Research']	https://clinicaltrials.gov/ct2/show/NCT00708422	['Alcon Research']
NCT00708435	[u'CSL Behring']	[u'CSL Behring']	https://clinicaltrials.gov/ct2/show/NCT00708435	['CSL Behring']
NCT00708604	[u'City of Hope Medical Center']	[u'City of Hope Medical Center']	https://clinicaltrials.gov/ct2/show/NCT00708604	['City of Hope Medical Center']
NCT00708682	[u'Wyeth is now a wholly owned subsidiary of Pfizer']	[u'Wyeth is now a wholly owned subsidiary of Pfizer']	https://clinicaltrials.gov/ct2/show/NCT00708682	['Wyeth is now a wholly owned subsidiary of Pfizer']
NCT00708721	[u'University of Utah']	[u'University of Utah']	https://clinicaltrials.gov/ct2/show/NCT00708721	['University of Utah']
NCT00708903	[u'Puma Biotechnology, Inc.']	[u'Puma Biotechnology, Inc.']	https://clinicaltrials.gov/ct2/show/NCT00708903	['Puma Biotechnology, Inc.']
NCT00708916	[u'Elizabeth Camacho, New York University School of Medicine']	[u'New York University School of Medicine']	https://clinicaltrials.gov/ct2/show/NCT00708916	['Elizabeth Camacho, PRS, New York University School of Medicine']
NCT00709020	[u'City of Hope Medical Center']	[u'City of Hope Medical Center']	https://clinicaltrials.gov/ct2/show/NCT00709020	['City of Hope Medical Center']
NCT00709098	[u'Actelion']	[u'Actelion']	https://clinicaltrials.gov/ct2/show/NCT00709098	['Actelion']
NCT00709371	[u'Orexigen Therapeutics, Inc']	[u'Orexigen Therapeutics, Inc']	https://clinicaltrials.gov/ct2/show/NCT00709371	['Orexigen Therapeutics, Inc']
NCT00709436	[u'Hospira, now a wholly owned subsidiary of Pfizer']	[u'Hospira, now a wholly owned subsidiary of Pfizer']	https://clinicaltrials.gov/ct2/show/NCT00709436	['Hospira, now a wholly owned subsidiary of Pfizer']
NCT00709488	[u'Light Sciences Oncology']	[u'Light Sciences Oncology']	https://clinicaltrials.gov/ct2/show/NCT00709488	['Light Sciences Oncology']
NCT00709514	[u'Oneness Biotech Co., Ltd.']	[u'Oneness Biotech Co., Ltd.']	https://clinicaltrials.gov/ct2/show/NCT00709514	['Oneness Biotech Co., Ltd.']
NCT00709540	[]	[u'Acceleron Pharma, Inc.']	https://clinicaltrials.gov/ct2/show/NCT00709540	['Matthew L Sherman MD, Acceleron Pharma Inc.']
NCT00709800	[]	[u'Vical']	https://clinicaltrials.gov/ct2/show/NCT00709800	['Don Guterwill, BS, MT, Senior Clinical Project Manager, Vical Incorporated']
NCT00709826	[u'Tragara Pharmaceuticals, Inc.']	[u'Tragara Pharmaceuticals, Inc.']	https://clinicaltrials.gov/ct2/show/NCT00709826	['Tragara Pharmaceuticals, Inc.']
NCT00709852	[u'Bayer']	[u'Bayer']	https://clinicaltrials.gov/ct2/show/NCT00709852	['Bayer']
NCT00709865	[u'Biogen']	[u'Biogen']	https://clinicaltrials.gov/ct2/show/NCT00709865	['Biogen']
NCT00709904	[u'Sanofi']	[u'Sanofi']	https://clinicaltrials.gov/ct2/show/NCT00709904	['Sanofi']
NCT00709956	[u'Actelion']	[u'Actelion']	https://clinicaltrials.gov/ct2/show/NCT00709956	['Actelion']
NCT00710021	[u'National Institute of Allergy and Infectious Diseases (NIAID)']	[u'National Institute of Allergy and Infectious Diseases (NIAID)']	https://clinicaltrials.gov/ct2/show/NCT00710021	['National Institute of Allergy and Infectious Diseases (NIAID)']
NCT00710034	[u'University of Minnesota - Clinical and Translational Science Institute']	[u'University of Minnesota - Clinical and Translational Science Institute']	https://clinicaltrials.gov/ct2/show/NCT00710034	['University of Minnesota - Clinical and Translational Science Institute']
NCT00710125	[u'Gem Pharmaceuticals']	[u'Gem Pharmaceuticals']	https://clinicaltrials.gov/ct2/show/NCT00710125	['Gem Pharmaceuticals']
NCT00710333	[]	[u'Renovo']	https://clinicaltrials.gov/ct2/show/NCT00710333	['Amanda Hilton Senior Clinical Research Manager, Renovo Ltd']
NCT00710385	[u'New York State Psychiatric Institute']	[u'New York State Psychiatric Institute']	https://clinicaltrials.gov/ct2/show/NCT00710385	['New York State Psychiatric Institute']
NCT00710580	[u'AbbVie ( AbbVie (prior sponsor, Abbott) )']	[u'AbbVie (prior sponsor, Abbott)']	https://clinicaltrials.gov/ct2/show/NCT00710580	['AbbVie (prior sponsor, Abbott)']
NCT00710593	[u'University of North Carolina, Chapel Hill']	[u'University of North Carolina, Chapel Hill']	https://clinicaltrials.gov/ct2/show/NCT00710593	['University of North Carolina, Chapel Hill']
NCT00710684	[u'GlaxoSmithKline']	[u'GlaxoSmithKline']	https://clinicaltrials.gov/ct2/show/NCT00710684	['GlaxoSmithKline']
NCT00710710	[]	[u'Boehringer Ingelheim']	https://clinicaltrials.gov/ct2/show/NCT00710710	['Boehringer Ingelheim, Study Chair, Boehringer Ingelheim']
NCT00710814	[u'Judith Korner, Columbia University']	[u'Columbia University']	https://clinicaltrials.gov/ct2/show/NCT00710814	['Judith Korner, Associate Professor of Medicine, Columbia University']
NCT00710970	[u'Seth Lerner, Baylor College of Medicine']	[u'Seth Lerner']	https://clinicaltrials.gov/ct2/show/NCT00710970	['Seth Lerner, Professor, Baylor College of Medicine']
NCT00711009	[u'Abbott']	[u'Abbott']	https://clinicaltrials.gov/ct2/show/NCT00711009	['Abbott']
NCT00711035	[u'Helen Heslop, Baylor College of Medicine']	[u'Baylor College of Medicine']	https://clinicaltrials.gov/ct2/show/NCT00711035	['Helen Heslop, Principal Investigator, Baylor College of Medicine']
NCT00711165	[]	[u'Creighton University']	https://clinicaltrials.gov/ct2/show/NCT00711165	['Thomas B. Casale, MD, Creighton University']
NCT00711191	[u'Hoffmann-La Roche']	[u'Hoffmann-La Roche']	https://clinicaltrials.gov/ct2/show/NCT00711191	['Hoffmann-La Roche']
NCT00711386	[u'GlaxoSmithKline']	[u'GlaxoSmithKline']	https://clinicaltrials.gov/ct2/show/NCT00711386	['GlaxoSmithKline']
NCT00711464	[u'Michael Minzenberg, MD, University of California, Davis']	[u'University of California, Los Angeles']	https://clinicaltrials.gov/ct2/show/NCT00711464	['Michael Minzenberg, MD, Associate Professor of Clinical Psychiatry, University of California, Davis']
NCT00711477	[u'Orexigen Therapeutics, Inc']	[u'Orexigen Therapeutics, Inc']	https://clinicaltrials.gov/ct2/show/NCT00711477	['Orexigen Therapeutics, Inc']
NCT00711490	[u'National Institutes of Health Clinical Center (CC) ( National Eye Institute (NEI) )']	[u'National Eye Institute (NEI)']	https://clinicaltrials.gov/ct2/show/NCT00711490	['National Eye Institute (NEI)']
NCT00711516	[u'Teva Pharmaceutical Industries ( Cephalon )']	[u'Cephalon']	https://clinicaltrials.gov/ct2/show/NCT00711516	['Cephalon']
NCT00711529	[u'Shannon MacLaughlan, Women and Infants Hospital of Rhode Island']	[u'Women and Infants Hospital of Rhode Island']	https://clinicaltrials.gov/ct2/show/NCT00711529	['Shannon MacLaughlan, Shannon MacLaughlan, M.D., Women and Infants Hospital of Rhode Island']
NCT00711802	[u'Cubist Pharmaceuticals LLC']	[u'Cubist Pharmaceuticals LLC']	https://clinicaltrials.gov/ct2/show/NCT00711802	['Cubist Pharmaceuticals LLC']
NCT00711971	[u'Ellen Mozurkewich, University of Michigan']	[u'University of Michigan']	https://clinicaltrials.gov/ct2/show/NCT00711971	['Ellen Mozurkewich, Adjunct Assistant Professor, University of Michigan']
NCT00712114	[]	[u'Harbor Therapeutics']	https://clinicaltrials.gov/ct2/show/NCT00712114	['Nanette Onizuka-Handa/Sr. Vice President, Regulatory Affairs and Quality, Hollis-Eden Pharmaceuticals']
NCT00712166	[]	[u'Gilead Sciences']	https://clinicaltrials.gov/ct2/show/NCT00712166	['Mark Bresnik, MD, Director, Clinical Research, Gilead Sciences, Inc.']
NCT00712348	[u'Pfizer']	[u'Pfizer']	https://clinicaltrials.gov/ct2/show/NCT00712348	['Pfizer']
NCT00712439	[]	[u'Depomed']	https://clinicaltrials.gov/ct2/show/NCT00712439	['Lynne Rowe, Depomed']
NCT00712465	[]	[u'AstraZeneca']	https://clinicaltrials.gov/ct2/show/NCT00712465	['Helen Lunde, MD, Medical Science Director, Emerging Arrhythmia and Lipids, AstraZeneca']
NCT00712673	[u'Sanofi']	[u'Sanofi']	https://clinicaltrials.gov/ct2/show/NCT00712673	['Sanofi']
NCT00712725	[u'Merck Sharp & Dohme Corp.']	[u'Merck Sharp & Dohme Corp.']	https://clinicaltrials.gov/ct2/show/NCT00712725	['Merck Sharp & Dohme Corp.']
NCT00712803	[u'National Institute of Allergy and Infectious Diseases (NIAID)']	[u'National Institute of Allergy and Infectious Diseases (NIAID)']	https://clinicaltrials.gov/ct2/show/NCT00712803	['National Institute of Allergy and Infectious Diseases (NIAID)']
NCT00712855	[u'GlaxoSmithKline ( Human Genome Sciences Inc., a GSK Company )']	[u'Human Genome Sciences Inc., a GSK Company']	https://clinicaltrials.gov/ct2/show/NCT00712855	['Human Genome Sciences Inc., a GSK Company']
NCT00712985	[u'Allan Lipton, Milton S. Hershey Medical Center']	[u'Milton S. Hershey Medical Center']	https://clinicaltrials.gov/ct2/show/NCT00712985	['Allan Lipton, MD, Milton S. Hershey Medical Center']
NCT00713284	[u'V. Ram Peddi, California Pacific Medical Center Research Institute']	[u'California Pacific Medical Center Research Institute']	https://clinicaltrials.gov/ct2/show/NCT00713284	['V. Ram Peddi, Medical Doctor, California Pacific Medical Center Research Institute']
NCT00713310	[u'Warner Chilcott']	[u'Warner Chilcott']	https://clinicaltrials.gov/ct2/show/NCT00713310	['Warner Chilcott']
NCT00713336	[]	[u'AstraZeneca']	https://clinicaltrials.gov/ct2/show/NCT00713336	['Dr Thomas Morris, Medical Science Director, AstraZeneca, AstraZeneca Pharmaceuticals']
NCT00713349	[u'Healthpoint']	[u'Healthpoint']	https://clinicaltrials.gov/ct2/show/NCT00713349	['Healthpoint']
NCT00713479	[u'Steve Shoptaw, University of California, Los Angeles']	[u'University of California, Los Angeles']	https://clinicaltrials.gov/ct2/show/NCT00713479	['Steve Shoptaw, Professor, University of California, Los Angeles']
NCT00713518	[u'Quark Pharmaceuticals']	[u'Quark Pharmaceuticals']	https://clinicaltrials.gov/ct2/show/NCT00713518	['Quark Pharmaceuticals']
NCT00713544	[u'AstraZeneca']	[u'AstraZeneca']	https://clinicaltrials.gov/ct2/show/NCT00713544	['AstraZeneca']
NCT00713583	[u'Joy Schmitz, The University of Texas Health Science Center, Houston']	[u'The University of Texas Health Science Center, Houston']	https://clinicaltrials.gov/ct2/show/NCT00713583	['Joy Schmitz, Professor - Psychiatry, Behavioral Sciences, The University of Texas Health Science Center, Houston']
NCT00713609	[u'GlaxoSmithKline ( Stiefel, a GSK Company )']	[u'Stiefel, a GSK Company']	https://clinicaltrials.gov/ct2/show/NCT00713609	['Stiefel, a GSK Company']
NCT00713648	[u'Novo Nordisk A/S']	[u'Novo Nordisk A/S']	https://clinicaltrials.gov/ct2/show/NCT00713648	['Novo Nordisk A/S']
NCT00713791	[]	[u'AstraZeneca']	https://clinicaltrials.gov/ct2/show/NCT00713791	['Dr Thomas Morris, Medical Science Director, AstraZeneca, AstraZeneca Pharmaceuticals']
NCT00713830	[u'Sanofi']	[u'Sanofi']	https://clinicaltrials.gov/ct2/show/NCT00713830	['Sanofi']
NCT00714103	[u'M.D. Anderson Cancer Center']	[u'M.D. Anderson Cancer Center']	https://clinicaltrials.gov/ct2/show/NCT00714103	['M.D. Anderson Cancer Center']
NCT00714116	[u'Pfizer']	[u'Pfizer']	https://clinicaltrials.gov/ct2/show/NCT00714116	['Pfizer']
NCT00714181	[u'Abramson Cancer Center of the University of Pennsylvania']	[u'Abramson Cancer Center of the University of Pennsylvania']	https://clinicaltrials.gov/ct2/show/NCT00714181	['Abramson Cancer Center of the University of Pennsylvania']
NCT00714493	[u'Centocor Ortho Biotech Services, L.L.C.']	[u'Centocor Ortho Biotech Services, L.L.C.']	https://clinicaltrials.gov/ct2/show/NCT00714493	['Centocor Ortho Biotech Services, L.L.C.']
NCT00714714	[u'Valeant Pharmaceuticals International, Inc.']	[u'Valeant Pharmaceuticals International, Inc.']	https://clinicaltrials.gov/ct2/show/NCT00714714	['Valeant Pharmaceuticals International, Inc.']
NCT00715078	[u'Dendreon']	[u'Dendreon']	https://clinicaltrials.gov/ct2/show/NCT00715078	['Dendreon']
NCT00715104	[u'Dendreon']	[u'Dendreon']	https://clinicaltrials.gov/ct2/show/NCT00715104	['Dendreon']
NCT00715117	[u'Milton S. Hershey Medical Center']	[u'Milton S. Hershey Medical Center']	https://clinicaltrials.gov/ct2/show/NCT00715117	['Milton S. Hershey Medical Center']
NCT00715182	[u'Novartis ( Novartis Pharmaceuticals )']	[u'Novartis Pharmaceuticals']	https://clinicaltrials.gov/ct2/show/NCT00715182	['Novartis Pharmaceuticals']
NCT00715208	[u'Millennium Pharmaceuticals, Inc.']	[u'Millennium Pharmaceuticals, Inc.']	https://clinicaltrials.gov/ct2/show/NCT00715208	['Millennium Pharmaceuticals, Inc.']
NCT00715624	[u'Sanofi']	[u'Sanofi']	https://clinicaltrials.gov/ct2/show/NCT00715624	['Sanofi']
NCT00715676	[]	[u'Deltanoid Pharmaceuticals']	https://clinicaltrials.gov/ct2/show/NCT00715676	['Hector F. DeLuca, President and Chief Executive Officer, Deltanoid Pharmaceuticals']
NCT00715793	[u'Hussein Tawbi, University of Pittsburgh']	[u'Hussein Tawbi']	https://clinicaltrials.gov/ct2/show/NCT00715793	['Hussein Tawbi, Principal Investigator, University of Pittsburgh']
NCT00715871	[u'Smoke-Break, Inc.']	[u'Smoke-Break, Inc.']	https://clinicaltrials.gov/ct2/show/NCT00715871	['Smoke-Break, Inc.']
NCT00715910	[u'GlaxoSmithKline']	[u'GlaxoSmithKline']	https://clinicaltrials.gov/ct2/show/NCT00715910	['GlaxoSmithKline']
NCT00716014	[]	[u'Pachyonychia Congenita Project']	https://clinicaltrials.gov/ct2/show/NCT00716014	['Sancy Leachman/Principal Investigator, PC Project']
NCT00716092	[]	[u'Boehringer Ingelheim']	https://clinicaltrials.gov/ct2/show/NCT00716092	['Boehringer Ingelheim, Study Chair, Boehringer Ingelheim']
NCT00716274	[u'Eli Lilly and Company']	[u'Eli Lilly and Company']	https://clinicaltrials.gov/ct2/show/NCT00716274	['Eli Lilly and Company']
NCT00716456	[u'Memorial Sloan Kettering Cancer Center']	[u'Memorial Sloan Kettering Cancer Center']	https://clinicaltrials.gov/ct2/show/NCT00716456	['Memorial Sloan Kettering Cancer Center']
NCT00716521	[]	[u'Pfizer']	https://clinicaltrials.gov/ct2/show/NCT00716521	['Director, Clinical Trial Disclosure Group, Pfizer, Inc.']
NCT00716534	[u'AbbVie ( AbbVie (prior sponsor, Abbott) )']	[u'AbbVie (prior sponsor, Abbott)']	https://clinicaltrials.gov/ct2/show/NCT00716534	['AbbVie (prior sponsor, Abbott)']
NCT00716547	[]	[u'IDEA AG']	https://clinicaltrials.gov/ct2/show/NCT00716547	['Dr. Claudia Himly / Director of Clinical Operations, IDEA AG']
NCT00716716	[u'Bioverativ Therapeutics Inc.']	[u'Bioverativ Therapeutics Inc.']	https://clinicaltrials.gov/ct2/show/NCT00716716	['Bioverativ Therapeutics Inc.']
NCT00716859	[]	[u'Pfizer']	https://clinicaltrials.gov/ct2/show/NCT00716859	['Director, Clinical Trial Disclosure Group, Pfizer Inc']
NCT00717067	[]	[u'ViiV Healthcare']	https://clinicaltrials.gov/ct2/show/NCT00717067	['Director, Clinical Trial Disclosure Group, Pfizer, Inc.']
NCT00717197	[u'University of Florida']	[u'University of Florida']	https://clinicaltrials.gov/ct2/show/NCT00717197	['University of Florida']
NCT00717236	[u'UCB Pharma']	[u'UCB Pharma']	https://clinicaltrials.gov/ct2/show/NCT00717236	['UCB Pharma']
NCT00717262	[]	[u'HemaQuest Pharmaceuticals Inc.']	https://clinicaltrials.gov/ct2/show/NCT00717262	['Susan Perrine, MD/ Chief Scientific Officer, HemaQuest Pharmaceuticals, Inc.']
NCT00717288	[u'Kathleen Dungan, Ohio State University']	[u'Ohio State University']	https://clinicaltrials.gov/ct2/show/NCT00717288	['Kathleen Dungan, Assistant Professor of Medicine, Ohio State University']
NCT00717340	[u'AVEO Pharmaceuticals, Inc.']	[u'AVEO Pharmaceuticals, Inc.']	https://clinicaltrials.gov/ct2/show/NCT00717340	['AVEO Pharmaceuticals, Inc.']
NCT00717366	[u'Hoffmann-La Roche']	[u'Hoffmann-La Roche']	https://clinicaltrials.gov/ct2/show/NCT00717366	['Hoffmann-La Roche']
NCT00717457	[u'Hoffmann-La Roche']	[u'Hoffmann-La Roche']	https://clinicaltrials.gov/ct2/show/NCT00717457	['Hoffmann-La Roche']
NCT00717704	[u'Washington Hospital Center']	[u'Washington Hospital Center']	https://clinicaltrials.gov/ct2/show/NCT00717704	['Washington Hospital Center']
NCT00717756	[u'howard safran, Brown University']	[u'Brown University']	https://clinicaltrials.gov/ct2/show/NCT00717756	['howard safran, Principle Investigator, Brown University']
NCT00718094	[u'Gerald W. Dryden, Jr., University of Louisville']	[u'University of Louisville']	https://clinicaltrials.gov/ct2/show/NCT00718094	['Gerald W. Dryden, Jr., Principal investigator, University of Louisville']
NCT00718159	[u'Eli Lilly and Company']	[u'Eli Lilly and Company']	https://clinicaltrials.gov/ct2/show/NCT00718159	['Eli Lilly and Company']
NCT00718172	[u'National Institutes of Health Clinical Center (CC) ( National Institute of Diabetes and Digestive and Kidney Diseases (NIDDK) )']	[u'National Institute of Diabetes and Digestive and Kidney Diseases (NIDDK)']	https://clinicaltrials.gov/ct2/show/NCT00718172	['National Institute of Diabetes and Digestive and Kidney Diseases (NIDDK)']
NCT00718224	[u'Sanofi']	[u'Sanofi']	https://clinicaltrials.gov/ct2/show/NCT00718224	['Sanofi']
NCT00718419	[u'Eli Lilly and Company']	[u'Eli Lilly and Company']	https://clinicaltrials.gov/ct2/show/NCT00718419	['Eli Lilly and Company']
NCT00718601	[u'Geron Corporation']	[u'Geron Corporation']	https://clinicaltrials.gov/ct2/show/NCT00718601	['Geron Corporation']
NCT00718666	[u'GlaxoSmithKline']	[u'GlaxoSmithKline']	https://clinicaltrials.gov/ct2/show/NCT00718666	['GlaxoSmithKline']
NCT00718692	[u'Symphogen A/S']	[u'Symphogen A/S']	https://clinicaltrials.gov/ct2/show/NCT00718692	['Symphogen A/S']
NCT00718718	[u'Centocor, Inc.']	[u'Centocor, Inc.']	https://clinicaltrials.gov/ct2/show/NCT00718718	['Centocor, Inc.']
NCT00718731	[]	[u'Wyeth is now a wholly owned subsidiary of Pfizer']	https://clinicaltrials.gov/ct2/show/NCT00718731	['Director, Clinical Trial Disclosure Group, Wyeth']
NCT00718757	[u"St. Jude Children's Research Hospital"]	[u"St. Jude Children's Research Hospital"]	https://clinicaltrials.gov/ct2/show/NCT00718757	["St. Jude Children's Research Hospital"]
NCT00718770	[u'University of Colorado, Denver']	[u'University of Colorado, Denver']	https://clinicaltrials.gov/ct2/show/NCT00718770	['University of Colorado, Denver']
NCT00718861	[u'Novartis ( Novartis Pharmaceuticals )']	[u'Novartis Pharmaceuticals']	https://clinicaltrials.gov/ct2/show/NCT00718861	['Novartis Pharmaceuticals']
NCT00719043	[u'GlaxoSmithKline']	[u'GlaxoSmithKline']	https://clinicaltrials.gov/ct2/show/NCT00719043	['GlaxoSmithKline']
NCT00719095	[]	[u'University of Vermont Medical Center']	https://clinicaltrials.gov/ct2/show/NCT00719095	['Stacey C. Sigmon, Ph.D., University of Vermont']
NCT00719108	[u'Wockhardt']	[u'Wockhardt']	https://clinicaltrials.gov/ct2/show/NCT00719108	['Wockhardt']
NCT00719134	[u'Rami Burstein, Beth Israel Deaconess Medical Center']	[u'Beth Israel Deaconess Medical Center']	https://clinicaltrials.gov/ct2/show/NCT00719134	['Rami Burstein, Professor, Beth Israel Deaconess Medical Center']
NCT00719160	[u'Karl Insogna, Yale University']	[u'Yale University']	https://clinicaltrials.gov/ct2/show/NCT00719160	['Karl Insogna, Professor of Medicine, Yale University']
NCT00719186	[u'Heping Zhang, Yale University']	[u'Yale University']	https://clinicaltrials.gov/ct2/show/NCT00719186	['Heping Zhang, Principal Investigator, Yale University']
NCT00719212	[u'Translational Research in Oncology']	[u'Translational Research in Oncology']	https://clinicaltrials.gov/ct2/show/NCT00719212	['Translational Research in Oncology']
NCT00719264	[u'Novartis ( Novartis Pharmaceuticals )']	[u'Novartis Pharmaceuticals']	https://clinicaltrials.gov/ct2/show/NCT00719264	['Novartis Pharmaceuticals']
NCT00719381	[u'Paul Beringer, University of Southern California']	[u'Paul Beringer']	https://clinicaltrials.gov/ct2/show/NCT00719381	['Paul Beringer, Associate Professor, University of Southern California']
NCT00719407	[u'Yvonne Wu, University of California, San Francisco']	[u'University of California, San Francisco']	https://clinicaltrials.gov/ct2/show/NCT00719407	['Yvonne Wu, Professor of Neurology and Pediatrics, University of California, San Francisco']
NCT00719420	[]	[u'University of North Texas Health Science Center']	https://clinicaltrials.gov/ct2/show/NCT00719420	['Dr. Lori A. Fischbach, University of North Texas Health Science Center']
NCT00719472	[u'Genentech, Inc.']	[u'Genentech, Inc.']	https://clinicaltrials.gov/ct2/show/NCT00719472	['Genentech, Inc.']
NCT00719550	[u'Amgen']	[u'Amgen']	https://clinicaltrials.gov/ct2/show/NCT00719550	['Amgen']
NCT00719563	[u'Alliance for Clinical Trials in Oncology']	[u'Alliance for Clinical Trials in Oncology']	https://clinicaltrials.gov/ct2/show/NCT00719563	['Alliance for Clinical Trials in Oncology']
NCT00719602	[u'International Maternal Pediatric Adolescent AIDS Clinical Trials Group']	[u'International Maternal Pediatric Adolescent AIDS Clinical Trials Group']	https://clinicaltrials.gov/ct2/show/NCT00719602	['International Maternal Pediatric Adolescent AIDS Clinical Trials Group']
NCT00719680	[u'CSL Behring']	[u'CSL Behring']	https://clinicaltrials.gov/ct2/show/NCT00719680	['CSL Behring']
NCT00719693	[u'AstraZeneca']	[u'AstraZeneca']	https://clinicaltrials.gov/ct2/show/NCT00719693	['AstraZeneca']
NCT00719706	[u'Brian P. Brennan, MD, Mclean Hospital']	[u'Mclean Hospital']	https://clinicaltrials.gov/ct2/show/NCT00719706	['Brian P. Brennan, MD, Associate Director of Translational Neuroscience Research, Mclean Hospital']
NCT00719810	[u'Melinta Therapeutics, Inc.']	[u'Melinta Therapeutics, Inc.']	https://clinicaltrials.gov/ct2/show/NCT00719810	['Melinta Therapeutics, Inc.']
NCT00719862	[]	[u'Meda Pharmaceuticals']	https://clinicaltrials.gov/ct2/show/NCT00719862	['Harry Sacks, MD Vice President, Medical and Scientific Affairs']
NCT00720018	[u'Teva Pharmaceutical Industries ( NuPathe Inc. )']	[u'NuPathe Inc.']	https://clinicaltrials.gov/ct2/show/NCT00720018	['NuPathe Inc.']
NCT00720057	[u'Bayer']	[u'Bayer']	https://clinicaltrials.gov/ct2/show/NCT00720057	['Bayer']
NCT00720109	[u'National Cancer Institute (NCI)']	[u'National Cancer Institute (NCI)']	https://clinicaltrials.gov/ct2/show/NCT00720109	['National Cancer Institute (NCI)']
NCT00720122	[u'Madhusmita Misra, Massachusetts General Hospital']	[u'Massachusetts General Hospital']	https://clinicaltrials.gov/ct2/show/NCT00720122	['Madhusmita Misra, Asssociate Professor of Pediatrics, Massachusetts General Hospital']
NCT00720135	[u'City of Hope Medical Center']	[u'City of Hope Medical Center']	https://clinicaltrials.gov/ct2/show/NCT00720135	['City of Hope Medical Center']
NCT00720174	[u'National Cancer Institute (NCI)']	[u'National Cancer Institute (NCI)']	https://clinicaltrials.gov/ct2/show/NCT00720174	['National Cancer Institute (NCI)']
NCT00720304	[u'Case Comprehensive Cancer Center']	[u'Case Comprehensive Cancer Center']	https://clinicaltrials.gov/ct2/show/NCT00720304	['Case Comprehensive Cancer Center']
NCT00720382	[u'Meda Pharmaceuticals']	[u'Meda Pharmaceuticals']	https://clinicaltrials.gov/ct2/show/NCT00720382	['Meda Pharmaceuticals']
NCT00720434	[u'Pfizer']	[u'Pfizer']	https://clinicaltrials.gov/ct2/show/NCT00720434	['Pfizer']
NCT00720499	[u'Boehringer Ingelheim']	[u'Boehringer Ingelheim']	https://clinicaltrials.gov/ct2/show/NCT00720499	['Boehringer Ingelheim']
NCT00720564	[]	[u'City of Hope Medical Center']	https://clinicaltrials.gov/ct2/show/NCT00720564	['Jana Portnow, City of Hope Comprehensive Cancer Center']
NCT00720577	[]	[u'ev3']	https://clinicaltrials.gov/ct2/show/NCT00720577	['Neil Hattangadi M.D. , Vice President, Molecular Programs, FoxHollow Technologies ( Ev3)']
NCT00720759	[u'VA Office of Research and Development ( US Department of Veterans Affairs )']	[u'US Department of Veterans Affairs']	https://clinicaltrials.gov/ct2/show/NCT00720759	['US Department of Veterans Affairs']
NCT00720798	[u'Hoffmann-La Roche']	[u'Hoffmann-La Roche']	https://clinicaltrials.gov/ct2/show/NCT00720798	['Hoffmann-La Roche']
NCT00721006	[u'TCA Cellular Therapy']	[u'TCA Cellular Therapy']	https://clinicaltrials.gov/ct2/show/NCT00721006	['TCA Cellular Therapy']
NCT00721045	[u'Mesoblast, Ltd.']	[u'Mesoblast, Ltd.']	https://clinicaltrials.gov/ct2/show/NCT00721045	['Mesoblast, Ltd.']
NCT00721123	[u'Hoffmann-La Roche']	[u'Hoffmann-La Roche']	https://clinicaltrials.gov/ct2/show/NCT00721123	['Hoffmann-La Roche']
NCT00721162	[u'Eli Lilly and Company']	[u'Eli Lilly and Company']	https://clinicaltrials.gov/ct2/show/NCT00721162	['Eli Lilly and Company']
NCT00721214	[u'Virginia Commonwealth University']	[u'Virginia Commonwealth University']	https://clinicaltrials.gov/ct2/show/NCT00721214	['Virginia Commonwealth University']
NCT00721396	[u'Novartis ( Novartis Vaccines )']	[u'Novartis Vaccines']	https://clinicaltrials.gov/ct2/show/NCT00721396	['Novartis Vaccines']
NCT00721461	[u'Merck Sharp & Dohme Corp.']	[u'Merck Sharp & Dohme Corp.']	https://clinicaltrials.gov/ct2/show/NCT00721461	['Merck Sharp & Dohme Corp.']
NCT00721474	[]	[u'Wyeth is now a wholly owned subsidiary of Pfizer']	https://clinicaltrials.gov/ct2/show/NCT00721474	['Wyeth (Registry Contact: Clinical Trial Registry Specialist), Wyeth']
NCT00721526	[u'Michael Bogenschutz, University of New Mexico']	[u'University of New Mexico']	https://clinicaltrials.gov/ct2/show/NCT00721526	['Michael Bogenschutz, Professor of Psychiatry, University of New Mexico']
NCT00721630	[u'Memorial Sloan Kettering Cancer Center']	[u'Memorial Sloan Kettering Cancer Center']	https://clinicaltrials.gov/ct2/show/NCT00721630	['Memorial Sloan Kettering Cancer Center']
NCT00721695	[u'Omeros Corporation']	[u'Omeros Corporation']	https://clinicaltrials.gov/ct2/show/NCT00721695	['Omeros Corporation']
NCT00721734	[u'Amgen']	[u'Amgen']	https://clinicaltrials.gov/ct2/show/NCT00721734	['Amgen']
NCT00721760	[u'Sanofi']	[u'Sanofi']	https://clinicaltrials.gov/ct2/show/NCT00721760	['Sanofi']
NCT00721877	[u'National Cancer Institute (NCI)']	[u'National Cancer Institute (NCI)']	https://clinicaltrials.gov/ct2/show/NCT00721877	['National Cancer Institute (NCI)']
NCT00721955	[u'Alexza Pharmaceuticals, Inc.']	[u'Alexza Pharmaceuticals, Inc.']	https://clinicaltrials.gov/ct2/show/NCT00721955	['Alexza Pharmaceuticals, Inc.']
NCT00722046	[u'Pfizer']	[u'Pfizer']	https://clinicaltrials.gov/ct2/show/NCT00722046	['Pfizer']
NCT00722124	[]	[u'Mayo Clinic']	https://clinicaltrials.gov/ct2/show/NCT00722124	['Amit Sood, M.D., Mayo Clinic']
NCT00722176	[]	[u'BioLineRx, Ltd.']	https://clinicaltrials.gov/ct2/show/NCT00722176	['BioLineRx']
NCT00722306	[]	[u'Pfizer']	https://clinicaltrials.gov/ct2/show/NCT00722306	['Director, Clinical Trial Disclosure Group, Pfizer, Inc.']
NCT00722358	[]	[u'Bristol-Myers Squibb']	https://clinicaltrials.gov/ct2/show/NCT00722358	['Study Director, Bristol-Myers Squibb']
NCT00722488	[u'Millennium Pharmaceuticals, Inc.']	[u'Millennium Pharmaceuticals, Inc.']	https://clinicaltrials.gov/ct2/show/NCT00722488	['Millennium Pharmaceuticals, Inc.']
NCT00722501	[]	[u'Wyeth is now a wholly owned subsidiary of Pfizer']	https://clinicaltrials.gov/ct2/show/NCT00722501	['Wyeth (Registry Contact: Clinical Trial Registry Specialist), Wyeth']
NCT00722566	[u'Millennium Pharmaceuticals, Inc.']	[u'Millennium Pharmaceuticals, Inc.']	https://clinicaltrials.gov/ct2/show/NCT00722566	['Millennium Pharmaceuticals, Inc.']
NCT00722722	[u'Mark Stegall, Mayo Clinic']	[u'Mayo Clinic']	https://clinicaltrials.gov/ct2/show/NCT00722722	['Mark Stegall, PI, Mayo Clinic']
NCT00722761	[u'Alexandra Kimball, Massachusetts General Hospital']	[u'Massachusetts General Hospital']	https://clinicaltrials.gov/ct2/show/NCT00722761	['Alexandra Kimball, Director, Clinical Unit for Research Trials in Skin, Massachusetts General Hospital']
NCT00722839	[u'City of Hope Medical Center']	[u'City of Hope Medical Center']	https://clinicaltrials.gov/ct2/show/NCT00722839	['City of Hope Medical Center']
NCT00722852	[]	[u'IDEA AG']	https://clinicaltrials.gov/ct2/show/NCT00722852	['Dr. med. Matthias Rother, IDEA AG']
NCT00723021	[u'Pfizer']	[u'Pfizer']	https://clinicaltrials.gov/ct2/show/NCT00723021	['Pfizer']
NCT00723125	[u'William Sikov MD, Brown University']	[u'William Sikov MD']	https://clinicaltrials.gov/ct2/show/NCT00723125	['William Sikov MD, Principle Investigator, Brown University']
NCT00723190	[]	[u'Shionogi']	https://clinicaltrials.gov/ct2/show/NCT00723190	['Shionogi Clinical Trials Administrator, Shionogi']
NCT00723359	[u'Biotest Pharmaceuticals Corporation']	[u'Biotest Pharmaceuticals Corporation']	https://clinicaltrials.gov/ct2/show/NCT00723359	['Biotest Pharmaceuticals Corporation']
NCT00723450	[u'GlaxoSmithKline']	[u'GlaxoSmithKline']	https://clinicaltrials.gov/ct2/show/NCT00723450	['GlaxoSmithKline']
NCT00723489	[u'National Institute of Allergy and Infectious Diseases (NIAID)']	[u'National Institute of Allergy and Infectious Diseases (NIAID)']	https://clinicaltrials.gov/ct2/show/NCT00723489	['National Institute of Allergy and Infectious Diseases (NIAID)']
NCT00723775	[u'GlaxoSmithKline']	[u'GlaxoSmithKline']	https://clinicaltrials.gov/ct2/show/NCT00723775	['GlaxoSmithKline']
NCT00723801	[u"Mark Alan Creager, MD, Brigham and Women's Hospital"]	[u"Brigham and Women's Hospital"]	https://clinicaltrials.gov/ct2/show/NCT00723801	["Mark Alan Creager, MD, Principal Investigator, Brigham and Women's Hospital"]
NCT00723957	[u'R-Pharm']	[u'R-Pharm']	https://clinicaltrials.gov/ct2/show/NCT00723957	['R-Pharm']
NCT00723983	[u'Teva Pharmaceutical Industries ( NuPathe Inc. )']	[u'NuPathe Inc.']	https://clinicaltrials.gov/ct2/show/NCT00723983	['NuPathe Inc.']
NCT00724009	[u'University of Chicago']	[u'University of Chicago']	https://clinicaltrials.gov/ct2/show/NCT00724009	['University of Chicago']
NCT00724048	[u'Teva Pharmaceutical Industries']	[u'Teva Pharmaceutical Industries']	https://clinicaltrials.gov/ct2/show/NCT00724048	['Teva Pharmaceutical Industries']
NCT00724126	[u'Valeant Pharmaceuticals International, Inc.']	[u'Valeant Pharmaceuticals International, Inc.']	https://clinicaltrials.gov/ct2/show/NCT00724126	['Valeant Pharmaceuticals International, Inc.']
NCT00724282	[u'University of Chicago']	[u'University of Chicago']	https://clinicaltrials.gov/ct2/show/NCT00724282	['University of Chicago']
NCT00724334	[u'Sanofi']	[u'Sanofi']	https://clinicaltrials.gov/ct2/show/NCT00724334	['Sanofi']
NCT00724594	[u'Dorothea D. Jenkins, Medical University of South Carolina']	[u'Medical University of South Carolina']	https://clinicaltrials.gov/ct2/show/NCT00724594	['Dorothea D. Jenkins, Associate Professor, Medical University of South Carolina']
NCT00724711	[u'Gilead Sciences']	[u'Gilead Sciences']	https://clinicaltrials.gov/ct2/show/NCT00724711	['Gilead Sciences']
NCT00724815	[u'Teva Pharmaceutical Industries ( NuPathe Inc. )']	[u'NuPathe Inc.']	https://clinicaltrials.gov/ct2/show/NCT00724815	['NuPathe Inc.']
NCT00724867	[u'GlaxoSmithKline ( Human Genome Sciences Inc., a GSK Company )']	[u'Human Genome Sciences Inc., a GSK Company']	https://clinicaltrials.gov/ct2/show/NCT00724867	['Human Genome Sciences Inc., a GSK Company']
NCT00724984	[u'Pharmacyclics LLC.']	[u'Pharmacyclics LLC.']	https://clinicaltrials.gov/ct2/show/NCT00724984	['Pharmacyclics LLC.']
NCT00725283	[u'GlaxoSmithKline']	[u'GlaxoSmithKline']	https://clinicaltrials.gov/ct2/show/NCT00725283	['GlaxoSmithKline']
NCT00725361	[u'Lorinda S Chung, Stanford University']	[u'Stanford University']	https://clinicaltrials.gov/ct2/show/NCT00725361	['Lorinda S Chung, Associate Professor of Medicine, Stanford University']
NCT00725426	[]	[u'Wyeth is now a wholly owned subsidiary of Pfizer']	https://clinicaltrials.gov/ct2/show/NCT00725426	['Wyeth (Registry Contact: Clinical Trial Registry Specialist), Wyeth']
NCT00725582	[]	[u'Wyeth is now a wholly owned subsidiary of Pfizer']	https://clinicaltrials.gov/ct2/show/NCT00725582	['Wyeth (Registry Contact: Clinical Trial Registry Specialist), Wyeth']
NCT00725634	[u'AVEO Pharmaceuticals, Inc.']	[u'AVEO Pharmaceuticals, Inc.']	https://clinicaltrials.gov/ct2/show/NCT00725634	['AVEO Pharmaceuticals, Inc.']
NCT00725712	[u'GlaxoSmithKline']	[u'GlaxoSmithKline']	https://clinicaltrials.gov/ct2/show/NCT00725712	['GlaxoSmithKline']
NCT00725764	[u'GlaxoSmithKline']	[u'GlaxoSmithKline']	https://clinicaltrials.gov/ct2/show/NCT00725764	['GlaxoSmithKline']
NCT00725803	[u'Gilead Sciences']	[u'Gilead Sciences']	https://clinicaltrials.gov/ct2/show/NCT00725803	['Gilead Sciences']
NCT00725985	[u'EMD Serono']	[u'EMD Serono']	https://clinicaltrials.gov/ct2/show/NCT00725985	['EMD Serono']
NCT00726115	[]	[u'Wyeth is now a wholly owned subsidiary of Pfizer']	https://clinicaltrials.gov/ct2/show/NCT00726115	['Wyeth (Registry Contact: Clinical Trial Registry Specialist), Wyeth']
NCT00726323	[u'GlaxoSmithKline']	[u'GlaxoSmithKline']	https://clinicaltrials.gov/ct2/show/NCT00726323	['GlaxoSmithKline']
NCT00726336	[]	[u'GlaxoSmithKline']	https://clinicaltrials.gov/ct2/show/NCT00726336	['Study Director, GSK']
NCT00726375	[u'University of Michigan Rogel Cancer Center']	[u'University of Michigan Rogel Cancer Center']	https://clinicaltrials.gov/ct2/show/NCT00726375	['University of Michigan Rogel Cancer Center']
NCT00726427	[]	[u'AstraZeneca']	https://clinicaltrials.gov/ct2/show/NCT00726427	['Klas Malmberg, MD, PhD, Prof. Medical Science Director, Emerging Products, AstraZeneca Pharmaceuticals']
NCT00726726	[]	[u'Bristol-Myers Squibb']	https://clinicaltrials.gov/ct2/show/NCT00726726	['Study Director, Bristol-Myers Squibb']
NCT00726752	[u'Pfizer']	[u'Pfizer']	https://clinicaltrials.gov/ct2/show/NCT00726752	['Pfizer']
NCT00726882	[u'AbbVie ( AbbVie (prior sponsor, Abbott) )']	[u'AbbVie (prior sponsor, Abbott)']	https://clinicaltrials.gov/ct2/show/NCT00726882	['AbbVie (prior sponsor, Abbott)']
NCT00727064	[]	[u'Wyeth is now a wholly owned subsidiary of Pfizer']	https://clinicaltrials.gov/ct2/show/NCT00727064	['Wyeth (Registry Contact: Clinical Trial Registry Specialist), Wyeth']
NCT00727246	[u'Patricia M. Arenth, University of Pittsburgh']	[u'Patricia M. Arenth']	https://clinicaltrials.gov/ct2/show/NCT00727246	['Patricia M. Arenth, Assistant Professor, University of Pittsburgh']
NCT00727506	[u'Boehringer Ingelheim']	[u'Boehringer Ingelheim']	https://clinicaltrials.gov/ct2/show/NCT00727506	['Boehringer Ingelheim']
NCT00727597	[u'Princy Kumar, MD, Georgetown University']	[u'Georgetown University']	https://clinicaltrials.gov/ct2/show/NCT00727597	['Princy Kumar, MD, Principal Investigator, Georgetown University']
NCT00727649	[u'VA Office of Research and Development ( US Department of Veterans Affairs )']	[u'US Department of Veterans Affairs']	https://clinicaltrials.gov/ct2/show/NCT00727649	['US Department of Veterans Affairs']
NCT00727766	[u'Washington University School of Medicine']	[u'Washington University School of Medicine']	https://clinicaltrials.gov/ct2/show/NCT00727766	['Washington University School of Medicine']
NCT00727844	[u'Clifton E. Barry III, Ph.D., National Institute of Allergy and Infectious Diseases (NIAID)']	[u'National Institute of Allergy and Infectious Diseases (NIAID)']	https://clinicaltrials.gov/ct2/show/NCT00727844	['Clifton E. Barry III, Ph.D., Principal Investigator, Tuberculosis Research Section (TRS), National Institute of Allergy and Infectious Diseases (NIAID)']
NCT00727857	[]	[u'Takeda']	https://clinicaltrials.gov/ct2/show/NCT00727857	['Sr. VP, Clinical Science, Takeda Global Research & Development Center, Inc.']
NCT00728182	[u'NoNO Inc.']	[u'NoNO Inc.']	https://clinicaltrials.gov/ct2/show/NCT00728182	['NoNO Inc.']
NCT00728351	[u'Novartis ( Novartis Pharmaceuticals )']	[u'Novartis Pharmaceuticals']	https://clinicaltrials.gov/ct2/show/NCT00728351	['Novartis Pharmaceuticals']
NCT00728390	[u'Pfizer']	[u'Pfizer']	https://clinicaltrials.gov/ct2/show/NCT00728390	['Pfizer']
NCT00728416	[u'Merck Sharp & Dohme Corp.']	[u'Merck Sharp & Dohme Corp.']	https://clinicaltrials.gov/ct2/show/NCT00728416	['Merck Sharp & Dohme Corp.']
NCT00728468	[u'Pfizer']	[u'Pfizer']	https://clinicaltrials.gov/ct2/show/NCT00728468	['Pfizer']
NCT00728481	[u'Amy Foxx-Orenstein, Mayo Clinic']	[u'Mayo Clinic']	https://clinicaltrials.gov/ct2/show/NCT00728481	['Amy Foxx-Orenstein, Associate Professor of Medicine, Mayo Clinic']
NCT00728689	[u'SIGA Technologies']	[u'SIGA Technologies']	https://clinicaltrials.gov/ct2/show/NCT00728689	['SIGA Technologies']
NCT00728780	[u'AstraZeneca']	[u'AstraZeneca']	https://clinicaltrials.gov/ct2/show/NCT00728780	['AstraZeneca']
NCT00728910	[u'Richard Dunbar, University of Pennsylvania']	[u'University of Pennsylvania']	https://clinicaltrials.gov/ct2/show/NCT00728910	['Richard Dunbar, Assistant Professor, University of Pennsylvania']
NCT00728923	[u'New York State Psychiatric Institute']	[u'New York State Psychiatric Institute']	https://clinicaltrials.gov/ct2/show/NCT00728923	['New York State Psychiatric Institute']
NCT00728936	[u'Idera Pharmaceuticals, Inc.']	[u'Idera Pharmaceuticals, Inc.']	https://clinicaltrials.gov/ct2/show/NCT00728936	['Idera Pharmaceuticals, Inc.']
NCT00728949	[u'Eli Lilly and Company']	[u'Eli Lilly and Company']	https://clinicaltrials.gov/ct2/show/NCT00728949	['Eli Lilly and Company']
NCT00729157	[u'National Cancer Institute (NCI)']	[u'National Cancer Institute (NCI)']	https://clinicaltrials.gov/ct2/show/NCT00729157	['National Cancer Institute (NCI)']
NCT00729183	[u'Merck Sharp & Dohme Corp.']	[u'Merck Sharp & Dohme Corp.']	https://clinicaltrials.gov/ct2/show/NCT00729183	['Merck Sharp & Dohme Corp.']
NCT00729222	[u'Merck Sharp & Dohme Corp.']	[u'Merck Sharp & Dohme Corp.']	https://clinicaltrials.gov/ct2/show/NCT00729222	['Merck Sharp & Dohme Corp.']
NCT00729326	[u'AstraZeneca']	[u'AstraZeneca']	https://clinicaltrials.gov/ct2/show/NCT00729326	['AstraZeneca']
NCT00729430	[u"Raymond Y. Kwong, MD, Brigham and Women's Hospital"]	[u"Brigham and Women's Hospital"]	https://clinicaltrials.gov/ct2/show/NCT00729430	["Raymond Y. Kwong, MD, Principal Investigator, Brigham and Women's Hospital"]
NCT00729469	[u'Shionogi Inc. ( Shionogi )']	[u'Shionogi']	https://clinicaltrials.gov/ct2/show/NCT00729469	['Shionogi']
NCT00729495	[]	[u'POZEN']	https://clinicaltrials.gov/ct2/show/NCT00729495	['Mark Sostek, MD, Medical Science Director, Development Project, AstraZeneca Pharmaceuticals']
NCT00729638	[u'Noopur Raje, Massachusetts General Hospital']	[u'Massachusetts General Hospital']	https://clinicaltrials.gov/ct2/show/NCT00729638	['Noopur Raje, Director, Center for Multiple Myeloma, Massachusetts General Hospital']
NCT00729664	[u'Bristol-Myers Squibb']	[u'Bristol-Myers Squibb']	https://clinicaltrials.gov/ct2/show/NCT00729664	['Bristol-Myers Squibb']
NCT00729690	[u'Asokumar Buvanendran, Rush University Medical Center']	[u'Asokumar Buvanendran']	https://clinicaltrials.gov/ct2/show/NCT00729690	['Asokumar Buvanendran, Attending Physician, Rush University Medical Center']
NCT00729742	[u'Merck Sharp & Dohme Corp.']	[u'Merck Sharp & Dohme Corp.']	https://clinicaltrials.gov/ct2/show/NCT00729742	['Merck Sharp & Dohme Corp.']
NCT00729846	[u'Dante Pieramici, California Retina Consultants']	[u'California Retina Consultants']	https://clinicaltrials.gov/ct2/show/NCT00729846	['Dante Pieramici, Director of Research, California Retina Consultants']
NCT00729859	[u'Stephanie T. Page, University of Washington']	[u'University of Washington']	https://clinicaltrials.gov/ct2/show/NCT00729859	['Stephanie T. Page, Associate Professor, University of Washington']
NCT00729924	[u'David Haas, Vanderbilt University']	[u'Vanderbilt University']	https://clinicaltrials.gov/ct2/show/NCT00729924	['David Haas, Professor of Medicine, Vanderbilt University']
NCT00730015	[u'Ironwood Pharmaceuticals, Inc.']	[u'Ironwood Pharmaceuticals, Inc.']	https://clinicaltrials.gov/ct2/show/NCT00730015	['Ironwood Pharmaceuticals, Inc.']
NCT00730145	[]	[u'Pfizer']	https://clinicaltrials.gov/ct2/show/NCT00730145	['Director, Clinical Trial Disclosure Group, Pfizer, Inc.']
NCT00730171	[u'Ironwood Pharmaceuticals, Inc.']	[u'Ironwood Pharmaceuticals, Inc.']	https://clinicaltrials.gov/ct2/show/NCT00730171	['Ironwood Pharmaceuticals, Inc.']
NCT00730197	[]	[u'Mylan Pharmaceuticals']	https://clinicaltrials.gov/ct2/show/NCT00730197	['Will Sullvan, Global Head of Product Risk and Safety Management, Mylan Inc.']
NCT00730236	[u'Aegerion Pharmaceuticals, Inc.']	[u'Aegerion Pharmaceuticals, Inc.']	https://clinicaltrials.gov/ct2/show/NCT00730236	['Aegerion Pharmaceuticals, Inc.']
NCT00730275	[u'Merck Sharp & Dohme Corp.']	[u'Merck Sharp & Dohme Corp.']	https://clinicaltrials.gov/ct2/show/NCT00730275	['Merck Sharp & Dohme Corp.']
NCT00730353	[u'Nasser Hanna, M.D., Hoosier Cancer Research Network']	[u'Hoosier Cancer Research Network']	https://clinicaltrials.gov/ct2/show/NCT00730353	['Nasser Hanna, M.D., Professor, IU School of Medicine, Hoosier Cancer Research Network']
NCT00730379	[u'Merck Sharp & Dohme Corp.']	[u'Merck Sharp & Dohme Corp.']	https://clinicaltrials.gov/ct2/show/NCT00730379	['Merck Sharp & Dohme Corp.']
NCT00730405	[u'GlaxoSmithKline ( Stiefel, a GSK Company )']	[u'Stiefel, a GSK Company']	https://clinicaltrials.gov/ct2/show/NCT00730405	['Stiefel, a GSK Company']
NCT00730431	[u'Merck Sharp & Dohme Corp.']	[u'Merck Sharp & Dohme Corp.']	https://clinicaltrials.gov/ct2/show/NCT00730431	['Merck Sharp & Dohme Corp.']
NCT00730457	[u'VaxInnate Corporation']	[u'VaxInnate Corporation']	https://clinicaltrials.gov/ct2/show/NCT00730457	['VaxInnate Corporation']
NCT00730691	[u'Takeda']	[u'Takeda']	https://clinicaltrials.gov/ct2/show/NCT00730691	['Takeda']
NCT00730756	[u'GlaxoSmithKline']	[u'GlaxoSmithKline']	https://clinicaltrials.gov/ct2/show/NCT00730756	['GlaxoSmithKline']
NCT00730821	[]	[u'Boehringer Ingelheim']	https://clinicaltrials.gov/ct2/show/NCT00730821	['Boehringer Ingelheim, Study Chair, Boehringer Ingelheim']
NCT00730964	[u'GE Healthcare']	[u'GE Healthcare']	https://clinicaltrials.gov/ct2/show/NCT00730964	['GE Healthcare']
NCT00731042	[u'3M']	[u'3M']	https://clinicaltrials.gov/ct2/show/NCT00731042	['3M']
NCT00731055	[u'Adam Bisaga, New York State Psychiatric Institute']	[u'New York State Psychiatric Institute']	https://clinicaltrials.gov/ct2/show/NCT00731055	['Adam Bisaga, Research Psychiatrist, New York State Psychiatric Institute']
NCT00731120	[u'Takeda']	[u'Takeda']	https://clinicaltrials.gov/ct2/show/NCT00731120	['Takeda']
NCT00731133	[u'University of Arkansas']	[u'University of Arkansas']	https://clinicaltrials.gov/ct2/show/NCT00731133	['University of Arkansas']
NCT00731211	[u'SCRI Development Innovations, LLC']	[u'SCRI Development Innovations, LLC']	https://clinicaltrials.gov/ct2/show/NCT00731211	['SCRI Development Innovations, LLC']
NCT00731224	[u'Novartis ( Novartis Pharmaceuticals )']	[u'Novartis Pharmaceuticals']	https://clinicaltrials.gov/ct2/show/NCT00731224	['Novartis Pharmaceuticals']
NCT00731263	[u'AstraZeneca']	[u'AstraZeneca']	https://clinicaltrials.gov/ct2/show/NCT00731263	['AstraZeneca']
NCT00731562	[]	[u'Pfizer']	https://clinicaltrials.gov/ct2/show/NCT00731562	['Director, Clinical Trial Disclosure Group, Pfizer, Inc.']
NCT00731588	[u'University of Iowa']	[u'University of Iowa']	https://clinicaltrials.gov/ct2/show/NCT00731588	['University of Iowa']
NCT00731653	[u'Maurizio Fava, MD, Massachusetts General Hospital']	[u'Massachusetts General Hospital']	https://clinicaltrials.gov/ct2/show/NCT00731653	['Maurizio Fava, MD, Fava, Maurizio, MD, Massachusetts General Hospital']
NCT00731679	[u'Valeant Pharmaceuticals International, Inc.']	[u'Valeant Pharmaceuticals International, Inc.']	https://clinicaltrials.gov/ct2/show/NCT00731679	['Valeant Pharmaceuticals International, Inc.']
NCT00731692	[u'Novartis ( Novartis Pharmaceuticals )']	[u'Novartis Pharmaceuticals']	https://clinicaltrials.gov/ct2/show/NCT00731692	['Novartis Pharmaceuticals']
NCT00731861	[u'Indiana University ( Indiana University School of Medicine )']	[u'Indiana University School of Medicine']	https://clinicaltrials.gov/ct2/show/NCT00731861	['Indiana University School of Medicine']
NCT00732056	[u'Geron Corporation']	[u'Geron Corporation']	https://clinicaltrials.gov/ct2/show/NCT00732056	['Geron Corporation']
NCT00732069	[u'Nancy J. Brown, Vanderbilt University']	[u'Vanderbilt University']	https://clinicaltrials.gov/ct2/show/NCT00732069	['Nancy J. Brown, Professor, Vanderbilt University']
NCT00732251	[u'Itai Danovitch, Cedars-Sinai Medical Center']	[u'Cedars-Sinai Medical Center']	https://clinicaltrials.gov/ct2/show/NCT00732251	['Itai Danovitch, Chairman, Department of Psychiatry, Cedars-Sinai Medical Center']
NCT00732420	[u'GlaxoSmithKline']	[u'GlaxoSmithKline']	https://clinicaltrials.gov/ct2/show/NCT00732420	['GlaxoSmithKline']
NCT00732615	[u'Shire']	[u'Shire']	https://clinicaltrials.gov/ct2/show/NCT00732615	['Shire']
NCT00732784	[u'Jan Beumer, University of Pittsburgh']	[u'Jan Beumer']	https://clinicaltrials.gov/ct2/show/NCT00732784	['Jan Beumer, Principal Investigator, University of Pittsburgh']
NCT00732836	[u'M.D. Anderson Cancer Center']	[u'M.D. Anderson Cancer Center']	https://clinicaltrials.gov/ct2/show/NCT00732836	['M.D. Anderson Cancer Center']
NCT00732888	[u'Jan Beumer, University of Pittsburgh']	[u'Jan Beumer']	https://clinicaltrials.gov/ct2/show/NCT00732888	['Jan Beumer, Principal Investigator, University of Pittsburgh']
NCT00732901	[u'Virginia Commonwealth University']	[u'Virginia Commonwealth University']	https://clinicaltrials.gov/ct2/show/NCT00732901	['Virginia Commonwealth University']
NCT00733187	[u'AbbVie ( AbbVie (prior sponsor, Abbott) )']	[u'AbbVie (prior sponsor, Abbott)']	https://clinicaltrials.gov/ct2/show/NCT00733187	['AbbVie (prior sponsor, Abbott)']
NCT00733239	[u'University of Arkansas']	[u'University of Arkansas']	https://clinicaltrials.gov/ct2/show/NCT00733239	['University of Arkansas']
NCT00733265	[]	[u'AstraZeneca']	https://clinicaltrials.gov/ct2/show/NCT00733265	['Jay Horrow, MD, Medical Science Director, AZD6140, AstraZeneca Pharmaceuticals']
NCT00733304	[u'GlaxoSmithKline']	[u'GlaxoSmithKline']	https://clinicaltrials.gov/ct2/show/NCT00733304	['GlaxoSmithKline']
NCT00733356	[u'Kimberley Lakes, University of California, Irvine']	[u'Kimberley Lakes']	https://clinicaltrials.gov/ct2/show/NCT00733356	['Kimberley Lakes, Associate Professor, University of California, Irvine']
NCT00733460	[u'Fluoropharma, Inc.']	[u'Fluoropharma, Inc.']	https://clinicaltrials.gov/ct2/show/NCT00733460	['Fluoropharma, Inc.']
NCT00733577	[u'GlaxoSmithKline']	[u'GlaxoSmithKline']	https://clinicaltrials.gov/ct2/show/NCT00733577	['GlaxoSmithKline']
NCT00733642	[]	[u'Pfizer']	https://clinicaltrials.gov/ct2/show/NCT00733642	['Director, Clinical Trial Disclosure Group, Pfizer, Inc.']
NCT00733824	[u'Washington University School of Medicine']	[u'Washington University School of Medicine']	https://clinicaltrials.gov/ct2/show/NCT00733824	['Washington University School of Medicine']
NCT00733850	[u'KangLaiTe USA']	[u'KangLaiTe USA']	https://clinicaltrials.gov/ct2/show/NCT00733850	['KangLaiTe USA']
NCT00733876	[u'AlloCure Inc.']	[u'AlloCure Inc.']	https://clinicaltrials.gov/ct2/show/NCT00733876	['AlloCure Inc.']
NCT00733902	[]	[u'Pfizer']	https://clinicaltrials.gov/ct2/show/NCT00733902	['Director, Clinical Trial Disclosure Group, Pfizer, Inc.']
NCT00733954	[u'Galderma Laboratories, L.P.']	[u'Galderma Laboratories, L.P.']	https://clinicaltrials.gov/ct2/show/NCT00733954	['Galderma Laboratories, L.P.']
NCT00733980	[u'GlaxoSmithKline']	[u'GlaxoSmithKline']	https://clinicaltrials.gov/ct2/show/NCT00733980	['GlaxoSmithKline']
NCT00733993	[u'Frederick Gerard Moeller, Virginia Commonwealth University']	[u'Virginia Commonwealth University']	https://clinicaltrials.gov/ct2/show/NCT00733993	['Frederick Gerard Moeller, Professor - Division Chair, Addiction Psychiatry, Virginia Commonwealth University']
NCT00734071	[u'Takeda']	[u'Takeda']	https://clinicaltrials.gov/ct2/show/NCT00734071	['Takeda']
NCT00734162	[u'Gilead Sciences']	[u'Gilead Sciences']	https://clinicaltrials.gov/ct2/show/NCT00734162	['Gilead Sciences']
NCT00734175	[]	[u'National Institute of Allergy and Infectious Diseases (NIAID)']	https://clinicaltrials.gov/ct2/show/NCT00734175	['Kawsar Talaat, MD, Johns Hopkins Bloomberg School of Public Health']
NCT00734253	[u'NephroGenex, Inc.']	[u'NephroGenex, Inc.']	https://clinicaltrials.gov/ct2/show/NCT00734253	['NephroGenex, Inc.']
NCT00734305	[u'Merrimack Pharmaceuticals']	[u'Merrimack Pharmaceuticals']	https://clinicaltrials.gov/ct2/show/NCT00734305	['Merrimack Pharmaceuticals']
NCT00734461	[u'Pain Therapeutics']	[u'Pain Therapeutics']	https://clinicaltrials.gov/ct2/show/NCT00734461	['Pain Therapeutics']
NCT00734474	[u'Eli Lilly and Company']	[u'Eli Lilly and Company']	https://clinicaltrials.gov/ct2/show/NCT00734474	['Eli Lilly and Company']
NCT00734526	[u'M.D. Anderson Cancer Center']	[u'M.D. Anderson Cancer Center']	https://clinicaltrials.gov/ct2/show/NCT00734526	['M.D. Anderson Cancer Center']
NCT00734539	[u'Daniel Benjamin, Duke University']	[u'Daniel Benjamin']	https://clinicaltrials.gov/ct2/show/NCT00734539	['Daniel Benjamin, Professor of Pediatrics, Duke University']
NCT00734578	[u'Shire']	[u'Shire']	https://clinicaltrials.gov/ct2/show/NCT00734578	['Shire']
NCT00734604	[]	[u'Eli Lilly and Company']	https://clinicaltrials.gov/ct2/show/NCT00734604	['Chief Medical Officer, Eli Lilly']
NCT00734617	[u'Duke University']	[u'Duke University']	https://clinicaltrials.gov/ct2/show/NCT00734617	['Duke University']
NCT00734630	[]	[u'Forest Laboratories']	https://clinicaltrials.gov/ct2/show/NCT00734630	['Noah Rosenberg , MD, Exec. Dir, Clin Dev, Cardiovascular and Metabolism, Forest Research Institute, a Subsidairy of Forest Laboratories, Inc.']
NCT00734682	[u'Michael Prados, University of California, San Francisco']	[u'University of California, San Francisco']	https://clinicaltrials.gov/ct2/show/NCT00734682	['Michael Prados, Professor, University of California, San Francisco']
NCT00734929	[u'Duke University']	[u'Duke University']	https://clinicaltrials.gov/ct2/show/NCT00734929	['Duke University']
NCT00734968	[u'University of Missouri-Columbia']	[u'University of Missouri-Columbia']	https://clinicaltrials.gov/ct2/show/NCT00734968	['University of Missouri-Columbia']
NCT00734994	[u'Mark Dewhirst, Duke University']	[u'Mark Dewhirst']	https://clinicaltrials.gov/ct2/show/NCT00734994	['Mark Dewhirst, Professor, Duke University']
NCT00735007	[u'EMD Serono']	[u'EMD Serono']	https://clinicaltrials.gov/ct2/show/NCT00735007	['EMD Serono']
NCT00735072	[u'University of California, San Francisco']	[u'University of California, San Francisco']	https://clinicaltrials.gov/ct2/show/NCT00735072	['University of California, San Francisco']
NCT00735306	[u'Duke University']	[u'Duke University']	https://clinicaltrials.gov/ct2/show/NCT00735306	['Duke University']
NCT00735371	[]	[u'Shire']	https://clinicaltrials.gov/ct2/show/NCT00735371	['Timothy Whitaker, MD/Clinical Research & Development -VP of Global Clinical Medicine, Shire Pharmaceutical Development']
NCT00735397	[u'Eisai Inc.']	[u'Eisai Inc.']	https://clinicaltrials.gov/ct2/show/NCT00735397	['Eisai Inc.']
NCT00735449	[u'Allergan']	[u'Allergan']	https://clinicaltrials.gov/ct2/show/NCT00735449	['Allergan']
NCT00735462	[]	[u'Graceway Pharmaceuticals, LLC']	https://clinicaltrials.gov/ct2/show/NCT00735462	['Jason Wu, MD / Executive Director, Product Development, Graceway Pharmaceuticals']
NCT00735475	[u'Seqirus']	[u'Seqirus']	https://clinicaltrials.gov/ct2/show/NCT00735475	['Seqirus']
NCT00735696	[u'Eli Lilly and Company']	[u'Eli Lilly and Company']	https://clinicaltrials.gov/ct2/show/NCT00735696	['Eli Lilly and Company']
NCT00735761	[]	[u'Medivir']	https://clinicaltrials.gov/ct2/show/NCT00735761	[u'B\xf6rje Darp\xf6, MD, PhD, Development']
NCT00735787	[]	[u'Abbott']	https://clinicaltrials.gov/ct2/show/NCT00735787	['Martin Okun MD, Director, Abbott']
NCT00735891	[u'Pharmatech']	[u'Pharmatech']	https://clinicaltrials.gov/ct2/show/NCT00735891	['Pharmatech']
NCT00735904	[u'Pfizer']	[u'Pfizer']	https://clinicaltrials.gov/ct2/show/NCT00735904	['Pfizer']
NCT00735917	[u'National Cancer Institute (NCI)']	[u'National Cancer Institute (NCI)']	https://clinicaltrials.gov/ct2/show/NCT00735917	['National Cancer Institute (NCI)']
NCT00735930	[u'National Cancer Institute (NCI)']	[u'National Cancer Institute (NCI)']	https://clinicaltrials.gov/ct2/show/NCT00735930	['National Cancer Institute (NCI)']
NCT00735969	[u'Marc Ghany, M.D., National Institutes of Health Clinical Center (CC)']	[u'National Institute of Diabetes and Digestive and Kidney Diseases (NIDDK)']	https://clinicaltrials.gov/ct2/show/NCT00735969	['Marc Ghany, M.D., Principal Investigator, National Institutes of Health Clinical Center (CC)']
NCT00736099	[u'Boehringer Ingelheim']	[u'Boehringer Ingelheim']	https://clinicaltrials.gov/ct2/show/NCT00736099	['Boehringer Ingelheim']
NCT00736229	[u"Saint Luke's Health System"]	[u"Saint Luke's Health System"]	https://clinicaltrials.gov/ct2/show/NCT00736229	["Saint Luke's Health System"]
NCT00736658	[]	[u'AstraZeneca']	https://clinicaltrials.gov/ct2/show/NCT00736658	[u'Rolf Karlsten, MD, PhD, Medical Science Director Emerging Analgesia Clinical Neuroscience, AstraZeneca R&D S\xf6dert\xe4lje']
NCT00736879	[u'AstraZeneca']	[u'AstraZeneca']	https://clinicaltrials.gov/ct2/show/NCT00736879	['AstraZeneca']
NCT00736931	[u'UCB Pharma']	[u'UCB Pharma']	https://clinicaltrials.gov/ct2/show/NCT00736931	['UCB Pharma']
NCT00736996	[u'University of Colorado, Denver']	[u'University of Colorado, Denver']	https://clinicaltrials.gov/ct2/show/NCT00736996	['University of Colorado, Denver']
NCT00737100	[]	[u'Boehringer Ingelheim']	https://clinicaltrials.gov/ct2/show/NCT00737100	['Boehringer Ingelheim, Study Chair, Boehringer Ingelheim']
NCT00737204	[u'New York State Psychiatric Institute']	[u'New York State Psychiatric Institute']	https://clinicaltrials.gov/ct2/show/NCT00737204	['New York State Psychiatric Institute']
NCT00737243	[u'SCRI Development Innovations, LLC']	[u'SCRI Development Innovations, LLC']	https://clinicaltrials.gov/ct2/show/NCT00737243	['SCRI Development Innovations, LLC']
NCT00737438	[u'Memorial Sloan Kettering Cancer Center']	[u'Memorial Sloan Kettering Cancer Center']	https://clinicaltrials.gov/ct2/show/NCT00737438	['Memorial Sloan Kettering Cancer Center']
NCT00737568	[u'Gilead Sciences']	[u'Gilead Sciences']	https://clinicaltrials.gov/ct2/show/NCT00737568	['Gilead Sciences']
NCT00737737	[u'National Institutes of Health Clinical Center (CC) ( National Institute of Nursing Research (NINR) )']	[u'National Institute of Nursing Research (NINR)']	https://clinicaltrials.gov/ct2/show/NCT00737737	['National Institute of Nursing Research (NINR)']
NCT00738049	[u'K.Lance Gould, The University of Texas Health Science Center, Houston']	[u'K.Lance Gould']	https://clinicaltrials.gov/ct2/show/NCT00738049	['K.Lance Gould, Martin Bucksbaum distinguished University chair, Professor of Cardiovascualr MEdicine and Executive Director, Weatherhead P.E.T. Center for Preventing and Reversing Atherosclerosis, The University of Texas Health Science Center, Houston']
NCT00738062	[u'Chelsea Therapeutics']	[u'Chelsea Therapeutics']	https://clinicaltrials.gov/ct2/show/NCT00738062	['Chelsea Therapeutics']
NCT00738361	[u'Thomas Olencki, Ohio State University Comprehensive Cancer Center']	[u'Ohio State University Comprehensive Cancer Center']	https://clinicaltrials.gov/ct2/show/NCT00738361	['Thomas Olencki, Principal Investigator, Ohio State University Comprehensive Cancer Center']
NCT00738582	[u'Morphotek']	[u'Morphotek']	https://clinicaltrials.gov/ct2/show/NCT00738582	['Morphotek']
NCT00738621	[]	[u'Scott and White Hospital & Clinic']	https://clinicaltrials.gov/ct2/show/NCT00738621	['Richard Beswick, Scott and White Healthcare']
NCT00738751	[u'H. Lee Moffitt Cancer Center and Research Institute']	[u'H. Lee Moffitt Cancer Center and Research Institute']	https://clinicaltrials.gov/ct2/show/NCT00738751	['H. Lee Moffitt Cancer Center and Research Institute']
NCT00738764	[u'Abbott']	[u'Abbott']	https://clinicaltrials.gov/ct2/show/NCT00738764	['Abbott']
NCT00738842	[]	[u'AstraZeneca']	https://clinicaltrials.gov/ct2/show/NCT00738842	['Jay Horrow, MD, Medical Science Director, AZD6140, AstraZeneca Pharmaceuticals']
NCT00738959	[]	[u'AstraZeneca']	https://clinicaltrials.gov/ct2/show/NCT00738959	[u'Didier Meulien, MD, Medical Science Director, Emerging AD & Cognition, AstraZeneca R&D, S\xf6dert\xe4lje, Sweden']
NCT00739232	[]	[u'Wyeth is now a wholly owned subsidiary of Pfizer']	https://clinicaltrials.gov/ct2/show/NCT00739232	['Wyeth (Registry Contact: Clinical Trial Registry Specialist), Wyeth']
NCT00739297	[u'Merck Sharp & Dohme Corp.']	[u'Merck Sharp & Dohme Corp.']	https://clinicaltrials.gov/ct2/show/NCT00739297	['Merck Sharp & Dohme Corp.']
NCT00739453	[u'Astellas Pharma Inc']	[u'Astellas Pharma Inc']	https://clinicaltrials.gov/ct2/show/NCT00739453	['Astellas Pharma Inc']
NCT00739583	[u'Simon Mears, Johns Hopkins University']	[u'Johns Hopkins University']	https://clinicaltrials.gov/ct2/show/NCT00739583	['Simon Mears, Associate Professor, Johns Hopkins University']
NCT00739596	[]	[u'Novartis Pharmaceuticals']	https://clinicaltrials.gov/ct2/show/NCT00739596	['External Affairs, Novartis']
NCT00739648	[u'Horizon Pharma USA, Inc.']	[u'Horizon Pharma USA, Inc.']	https://clinicaltrials.gov/ct2/show/NCT00739648	['Horizon Pharma USA, Inc.']
NCT00739661	[u'Genentech, Inc.']	[u'Genentech, Inc.']	https://clinicaltrials.gov/ct2/show/NCT00739661	['Genentech, Inc.']
NCT00739739	[]	[u'Pfizer']	https://clinicaltrials.gov/ct2/show/NCT00739739	['Director, Clinical Trial Disclosure Group, Pfizer, Inc.']
NCT00739908	[u'CeNeRx BioPharma Inc.']	[u'CeNeRx BioPharma Inc.']	https://clinicaltrials.gov/ct2/show/NCT00739908	['CeNeRx BioPharma Inc.']
NCT00739934	[]	[u'Pfizer']	https://clinicaltrials.gov/ct2/show/NCT00739934	['Director, Clinical Trial Disclosure Group, Pfizer, Inc.']
NCT00739973	[]	[u'Novartis Pharmaceuticals']	https://clinicaltrials.gov/ct2/show/NCT00739973	['External Affairs, Novartis Pharmaceuticals']
NCT00740051	[]	[u'Boehringer Ingelheim']	https://clinicaltrials.gov/ct2/show/NCT00740051	['Boehringer Ingelheim, Study Chair, Boehringer Ingelheim']
NCT00740207	[]	[u'Bracco Diagnostics, Inc']	https://clinicaltrials.gov/ct2/show/NCT00740207	['Carmela Houston/ Sr. Manager Corporate Clinical Research, Bracco Diagnostics']
NCT00740610	[u'Gilead Sciences']	[u'Gilead Sciences']	https://clinicaltrials.gov/ct2/show/NCT00740610	['Gilead Sciences']
NCT00740623	[u'SK Life Science, Inc.']	[u'SK Life Science, Inc.']	https://clinicaltrials.gov/ct2/show/NCT00740623	['SK Life Science, Inc.']
NCT00740636	[u'Memorial Sloan Kettering Cancer Center']	[u'Memorial Sloan Kettering Cancer Center']	https://clinicaltrials.gov/ct2/show/NCT00740636	['Memorial Sloan Kettering Cancer Center']
NCT00740727	[]	[u'Massachusetts General Hospital']	https://clinicaltrials.gov/ct2/show/NCT00740727	['Stephen H. Thomas MD MPH, Massachusetts General Hospital/Harvard Medical School']
NCT00740779	[u'Watson Pharmaceuticals']	[u'Watson Pharmaceuticals']	https://clinicaltrials.gov/ct2/show/NCT00740779	['Watson Pharmaceuticals']
NCT00740792	[u'Meda Pharmaceuticals']	[u'Meda Pharmaceuticals']	https://clinicaltrials.gov/ct2/show/NCT00740792	['Meda Pharmaceuticals']
NCT00740857	[]	[u'Wyeth is now a wholly owned subsidiary of Pfizer']	https://clinicaltrials.gov/ct2/show/NCT00740857	['Wyeth (Registry Contact: Clinical Trial Registry Specialist), Wyeth']
NCT00741013	[u'Washington University School of Medicine']	[u'Washington University School of Medicine']	https://clinicaltrials.gov/ct2/show/NCT00741013	['Washington University School of Medicine']
NCT00741039	[u'Memorial Sloan Kettering Cancer Center']	[u'Memorial Sloan Kettering Cancer Center']	https://clinicaltrials.gov/ct2/show/NCT00741039	['Memorial Sloan Kettering Cancer Center']
NCT00741169	[u'Tibotec Pharmaceuticals, Ireland']	[u'Tibotec Pharmaceuticals, Ireland']	https://clinicaltrials.gov/ct2/show/NCT00741169	['Tibotec Pharmaceuticals, Ireland']
NCT00741234	[u'S*BIO']	[u'S*BIO']	https://clinicaltrials.gov/ct2/show/NCT00741234	['S*BIO']
NCT00741273	[u'Repros Therapeutics Inc.']	[u'Repros Therapeutics Inc.']	https://clinicaltrials.gov/ct2/show/NCT00741273	['Repros Therapeutics Inc.']
NCT00741338	[u'Sanofi ( Genzyme, a Sanofi Company )']	[u'Genzyme, a Sanofi Company']	https://clinicaltrials.gov/ct2/show/NCT00741338	['Genzyme, a Sanofi Company']
NCT00741377	[u'Novartis ( Novartis Pharmaceuticals )']	[u'Novartis Pharmaceuticals']	https://clinicaltrials.gov/ct2/show/NCT00741377	['Novartis Pharmaceuticals']
NCT00741468	[u'Repros Therapeutics Inc.']	[u'Repros Therapeutics Inc.']	https://clinicaltrials.gov/ct2/show/NCT00741468	['Repros Therapeutics Inc.']
NCT00741598	[u'Dan V. Iosifescu, Icahn School of Medicine at Mount Sinai']	[u'Icahn School of Medicine at Mount Sinai']	https://clinicaltrials.gov/ct2/show/NCT00741598	['Dan V. Iosifescu, M.D., M.Sc., Icahn School of Medicine at Mount Sinai']
NCT00741689	[]	[u'AstraZeneca']	https://clinicaltrials.gov/ct2/show/NCT00741689	['Klas Malmberg, MD, PhD, Prof. Medical Science Director, Emerging Products, AstraZeneca Pharmaceuticals']
NCT00741988	[u'SCRI Development Innovations, LLC']	[u'SCRI Development Innovations, LLC']	https://clinicaltrials.gov/ct2/show/NCT00741988	['SCRI Development Innovations, LLC']
NCT00742027	[u'Novartis ( Novartis Pharmaceuticals )']	[u'Novartis Pharmaceuticals']	https://clinicaltrials.gov/ct2/show/NCT00742027	['Novartis Pharmaceuticals']
NCT00742079	[u'Donald C. Goff, MD, Massachusetts General Hospital']	[u'Massachusetts General Hospital']	https://clinicaltrials.gov/ct2/show/NCT00742079	['Donald C. Goff, MD, Director of the Schizophrenia Clinical and Research Program, Massachusetts General Hospital']
NCT00742105	[u'Novartis ( Novartis Pharmaceuticals )']	[u'Novartis Pharmaceuticals']	https://clinicaltrials.gov/ct2/show/NCT00742105	['Novartis Pharmaceuticals']
NCT00742131	[u'GlaxoSmithKline']	[u'GlaxoSmithKline']	https://clinicaltrials.gov/ct2/show/NCT00742131	['GlaxoSmithKline']
NCT00742209	[u'XenoPort, Inc.']	[u'XenoPort, Inc.']	https://clinicaltrials.gov/ct2/show/NCT00742209	['XenoPort, Inc.']
NCT00742261	[u'GlaxoSmithKline']	[u'GlaxoSmithKline']	https://clinicaltrials.gov/ct2/show/NCT00742261	['GlaxoSmithKline']
NCT00742417	[u'Grifols Biologicals Inc. ( Instituto Grifols, S.A. )']	[u'Instituto Grifols, S.A.']	https://clinicaltrials.gov/ct2/show/NCT00742417	['Instituto Grifols, S.A.']
NCT00742443	[]	[u'Renovo']	https://clinicaltrials.gov/ct2/show/NCT00742443	['Julia Cook (Clinical Trial Manager), Renovo']
NCT00742625	[u'National Cancer Institute (NCI)']	[u'National Cancer Institute (NCI)']	https://clinicaltrials.gov/ct2/show/NCT00742625	['National Cancer Institute (NCI)']
NCT00742716	[u'OPKO Health, Inc. ( OPKO IP Holdings II, Inc. )']	[u'OPKO IP Holdings II, Inc.']	https://clinicaltrials.gov/ct2/show/NCT00742716	['OPKO IP Holdings II, Inc.']
NCT00742820	[]	[u'Fresenius Medical Care North America']	https://clinicaltrials.gov/ct2/show/NCT00742820	['Jonathan Greenberg, MD, Director Clinical Research, Fresenius USA Manufacturing Inc., d/b/a Fresenius Medical Care North America']
NCT00742859	[u'Portola Pharmaceuticals']	[u'Portola Pharmaceuticals']	https://clinicaltrials.gov/ct2/show/NCT00742859	['Portola Pharmaceuticals']
NCT00742911	[u'University of Utah']	[u'University of Utah']	https://clinicaltrials.gov/ct2/show/NCT00742911	['University of Utah']
NCT00742924	[u"Children's Oncology Group"]	[u"Children's Oncology Group"]	https://clinicaltrials.gov/ct2/show/NCT00742924	["Children's Oncology Group"]
NCT00742963	[u'Threshold Pharmaceuticals']	[u'Threshold Pharmaceuticals']	https://clinicaltrials.gov/ct2/show/NCT00742963	['Threshold Pharmaceuticals']
NCT00743067	[u'GlaxoSmithKline']	[u'GlaxoSmithKline']	https://clinicaltrials.gov/ct2/show/NCT00743067	['GlaxoSmithKline']
NCT00743093	[u'Kennon Heard, Denver Health and Hospital Authority']	[u'Denver Health and Hospital Authority']	https://clinicaltrials.gov/ct2/show/NCT00743093	['Kennon Heard, Fellowship Director, Denver Health and Hospital Authority']
NCT00743119	[u'New York State Psychiatric Institute']	[u'New York State Psychiatric Institute']	https://clinicaltrials.gov/ct2/show/NCT00743119	['New York State Psychiatric Institute']
NCT00743145	[u'Margaret Haney, New York State Psychiatric Institute']	[u'New York State Psychiatric Institute']	https://clinicaltrials.gov/ct2/show/NCT00743145	['Margaret Haney, Clinical Psychaitrist, New York State Psychiatric Institute']
NCT00743210	[u'Robert Powers, University of Pittsburgh']	[u'University of Pittsburgh']	https://clinicaltrials.gov/ct2/show/NCT00743210	['Robert Powers, Associate Professor, University of Pittsburgh']
NCT00743275	[u'Sanofi ( Sanofi Pasteur, a Sanofi Company )']	[u'Sanofi Pasteur, a Sanofi Company']	https://clinicaltrials.gov/ct2/show/NCT00743275	['Sanofi Pasteur, a Sanofi Company']
NCT00743288	[u'Oncotherapeutics']	[u'Oncotherapeutics']	https://clinicaltrials.gov/ct2/show/NCT00743288	['Oncotherapeutics']
NCT00743353	[]	[u'Siemens Molecular Imaging']	https://clinicaltrials.gov/ct2/show/NCT00743353	['James Zhang, MD, PhD, MBA, Senior Director, Medical Monitor, Global Head of Clinical Development']
NCT00743366	[u'New York State Psychiatric Institute']	[u'New York State Psychiatric Institute']	https://clinicaltrials.gov/ct2/show/NCT00743366	['New York State Psychiatric Institute']
NCT00743379	[u'Threshold Pharmaceuticals']	[u'Threshold Pharmaceuticals']	https://clinicaltrials.gov/ct2/show/NCT00743379	['Threshold Pharmaceuticals']
NCT00743509	[u'University of Michigan Rogel Cancer Center']	[u'University of Michigan Rogel Cancer Center']	https://clinicaltrials.gov/ct2/show/NCT00743509	['University of Michigan Rogel Cancer Center']
NCT00743652	[u'Pfizer']	[u'Pfizer']	https://clinicaltrials.gov/ct2/show/NCT00743652	['Pfizer']
NCT00743769	[u'RegeneRx Biopharmaceuticals, Inc.']	[u'RegeneRx Biopharmaceuticals, Inc.']	https://clinicaltrials.gov/ct2/show/NCT00743769	['RegeneRx Biopharmaceuticals, Inc.']
NCT00743795	[u'Gilead Sciences']	[u'Gilead Sciences']	https://clinicaltrials.gov/ct2/show/NCT00743795	['Gilead Sciences']
NCT00743860	[u'GlaxoSmithKline']	[u'GlaxoSmithKline']	https://clinicaltrials.gov/ct2/show/NCT00743860	['GlaxoSmithKline']
NCT00743912	[]	[u'Valeant Pharmaceuticals International, Inc.']	https://clinicaltrials.gov/ct2/show/NCT00743912	['Audrey Shaw, Director Clinical Development, Salix Pharmaceuticals, Inc.']
NCT00743938	[u'Bristol-Myers Squibb']	[u'Bristol-Myers Squibb']	https://clinicaltrials.gov/ct2/show/NCT00743938	['Bristol-Myers Squibb']
NCT00744055	[u'Yale University']	[u'Yale University']	https://clinicaltrials.gov/ct2/show/NCT00744055	['Yale University']
NCT00744146	[]	[u'PharmAthene, Inc.']	https://clinicaltrials.gov/ct2/show/NCT00744146	['Valerie Riddle, M.D., Vice President and Medical Director, PharmAthene, Inc.']
NCT00744237	[]	[u'Forest Laboratories']	https://clinicaltrials.gov/ct2/show/NCT00744237	['John Whalen, MD, Executive Director, Clinical Development, Cardiovascular, Forest Research Institute, a Subsidiary of Forest Laboratories Inc.']
NCT00744263	[u'Pfizer']	[u'Pfizer']	https://clinicaltrials.gov/ct2/show/NCT00744263	['Pfizer']
NCT00744276	[]	[u'FemmePharma Global Healthcare, Inc.']	https://clinicaltrials.gov/ct2/show/NCT00744276	['Peter K. Mays, Ph.D. / Vice President, Pharmaceutical Development, FemmePharma Global Healthcare, Inc.']
NCT00744367	[u'Hoffmann-La Roche']	[u'Hoffmann-La Roche']	https://clinicaltrials.gov/ct2/show/NCT00744367	['Hoffmann-La Roche']
NCT00744419	[u'Janice E. Sullivan, University of Louisville']	[u'University of Louisville']	https://clinicaltrials.gov/ct2/show/NCT00744419	['Janice E. Sullivan, Professor, University of Louisville']
NCT00744471	[]	[u'Pfizer']	https://clinicaltrials.gov/ct2/show/NCT00744471	['Director, Clinical Trial Disclosure Group, Pfizer, Inc.']
NCT00744497	[u'Bristol-Myers Squibb']	[u'Bristol-Myers Squibb']	https://clinicaltrials.gov/ct2/show/NCT00744497	['Bristol-Myers Squibb']
NCT00744536	[u'Dr. Rena Buckstein, Sunnybrook Health Sciences Centre']	[u'Sunnybrook Health Sciences Centre']	https://clinicaltrials.gov/ct2/show/NCT00744536	['Dr. Rena Buckstein, Head Hematology Site Group, Sunnybrook Health Sciences Centre']
NCT00744679	[u'Biogen']	[u'Biogen']	https://clinicaltrials.gov/ct2/show/NCT00744679	['Biogen']
NCT00744692	[u'Duke University']	[u'Duke University']	https://clinicaltrials.gov/ct2/show/NCT00744692	['Duke University']
NCT00744731	[u'SK Life Science, Inc.']	[u'SK Life Science, Inc.']	https://clinicaltrials.gov/ct2/show/NCT00744731	['SK Life Science, Inc.']
NCT00744848	[u'Pacira Pharmaceuticals, Inc']	[u'Pacira Pharmaceuticals, Inc']	https://clinicaltrials.gov/ct2/show/NCT00744848	['Pacira Pharmaceuticals, Inc']
NCT00744926	[u'Hoffmann-La Roche']	[u'Hoffmann-La Roche']	https://clinicaltrials.gov/ct2/show/NCT00744926	['Hoffmann-La Roche']
NCT00744991	[]	[u'Eli Lilly and Company']	https://clinicaltrials.gov/ct2/show/NCT00744991	['Chief Medical Officer, Eli Lilly']
NCT00745095	[u'VA Office of Research and Development ( US Department of Veterans Affairs )']	[u'US Department of Veterans Affairs']	https://clinicaltrials.gov/ct2/show/NCT00745095	['US Department of Veterans Affairs']
NCT00745173	[]	[u'Wyeth is now a wholly owned subsidiary of Pfizer']	https://clinicaltrials.gov/ct2/show/NCT00745173	['Wyeth (Registry Contact: Clinical Trial Registry Specialist), Wyeth']
NCT00745186	[u'Hospira, now a wholly owned subsidiary of Pfizer']	[u'Hospira, now a wholly owned subsidiary of Pfizer']	https://clinicaltrials.gov/ct2/show/NCT00745186	['Hospira, now a wholly owned subsidiary of Pfizer']
NCT00745251	[u'VIVUS, Inc.']	[u'VIVUS, Inc.']	https://clinicaltrials.gov/ct2/show/NCT00745251	['VIVUS, Inc.']
NCT00745277	[]	[u'Oregon Health and Science University']	https://clinicaltrials.gov/ct2/show/NCT00745277	['John Nutt, MD, Oregon Health & Science University']
NCT00745290	[u'Pacira Pharmaceuticals, Inc']	[u'Pacira Pharmaceuticals, Inc']	https://clinicaltrials.gov/ct2/show/NCT00745290	['Pacira Pharmaceuticals, Inc']
NCT00745576	[]	[u'Wyeth is now a wholly owned subsidiary of Pfizer']	https://clinicaltrials.gov/ct2/show/NCT00745576	['Wyeth (Registry Contact: Clinical Trial Registry Specialist), Wyeth']
NCT00746317	[u'Chugai Pharmaceutical']	[u'Chugai Pharmaceutical']	https://clinicaltrials.gov/ct2/show/NCT00746317	['Chugai Pharmaceutical']
NCT00746395	[u'Jack DiPalma, University of South Alabama']	[u'University of South Alabama']	https://clinicaltrials.gov/ct2/show/NCT00746395	['Jack DiPalma, Professor of Medicine, University of South Alabama']
NCT00746499	[u'University of North Carolina, Chapel Hill']	[u'University of North Carolina, Chapel Hill']	https://clinicaltrials.gov/ct2/show/NCT00746499	['University of North Carolina, Chapel Hill']
NCT00746512	[u'Merck Sharp & Dohme Corp.']	[u'Merck Sharp & Dohme Corp.']	https://clinicaltrials.gov/ct2/show/NCT00746512	['Merck Sharp & Dohme Corp.']
NCT00746733	[]	[u'Shire']	https://clinicaltrials.gov/ct2/show/NCT00746733	['Gerald Tremblay, M.D., Shire Pharmaceutical']
NCT00746798	[u'Sanofi ( Sanofi Pasteur, a Sanofi Company )']	[u'Sanofi Pasteur, a Sanofi Company']	https://clinicaltrials.gov/ct2/show/NCT00746798	['Sanofi Pasteur, a Sanofi Company']
NCT00747175	[]	[u'AstraZeneca']	https://clinicaltrials.gov/ct2/show/NCT00747175	['Klas Malmberg, MD, PhD, Prof. Medical Science Director, Emerging Products, AstraZeneca Pharmaceuticals']
NCT00747318	[]	[u'SkyePharma AG']	https://clinicaltrials.gov/ct2/show/NCT00747318	['Kirsten Kaiser, MD, SkyePharma AG']
NCT00747474	[u'Taiwan Liposome Company']	[u'Taiwan Liposome Company']	https://clinicaltrials.gov/ct2/show/NCT00747474	['Taiwan Liposome Company']
NCT00747526	[u'Janssen Research & Development, LLC']	[u'Janssen Research & Development, LLC']	https://clinicaltrials.gov/ct2/show/NCT00747526	['Janssen Research & Development, LLC']
NCT00747617	[u'Jeffrey Chang, MD, University of California, San Diego']	[u'University of California, San Diego']	https://clinicaltrials.gov/ct2/show/NCT00747617	['Jeffrey Chang, MD, Principal investigator, University of California, San Diego']
NCT00747929	[u'Shionogi Inc. ( Shionogi )']	[u'Shionogi']	https://clinicaltrials.gov/ct2/show/NCT00747929	['Shionogi']
NCT00748046	[u'Bayer']	[u'Bayer']	https://clinicaltrials.gov/ct2/show/NCT00748046	['Bayer']
NCT00748098	[u'XenoPort, Inc.']	[u'XenoPort, Inc.']	https://clinicaltrials.gov/ct2/show/NCT00748098	['XenoPort, Inc.']
NCT00748215	[u'M.D. Anderson Cancer Center']	[u'M.D. Anderson Cancer Center']	https://clinicaltrials.gov/ct2/show/NCT00748215	['M.D. Anderson Cancer Center']
NCT00748501	[u'Sangamo Therapeutics']	[u'Sangamo Therapeutics']	https://clinicaltrials.gov/ct2/show/NCT00748501	['Sangamo Therapeutics']
NCT00748553	[u'University of Utah']	[u'University of Utah']	https://clinicaltrials.gov/ct2/show/NCT00748553	['University of Utah']
NCT00748605	[u'Shionogi Inc. ( Shionogi )']	[u'Shionogi']	https://clinicaltrials.gov/ct2/show/NCT00748605	['Shionogi']
NCT00748956	[u'Dennis Charney, Icahn School of Medicine at Mount Sinai']	[u'Dennis Charney']	https://clinicaltrials.gov/ct2/show/NCT00748956	['Dennis Charney, Dean, Icahn School of Medicine at Mount Sinai']
NCT00749021	[u'Clement K. Chan, Southern California Desert Retina Consultants, MC']	[u'Clement K. Chan']	https://clinicaltrials.gov/ct2/show/NCT00749021	['Clement K. Chan, Principal Investigator, Southern California Desert Retina Consultants, MC']
NCT00749138	[]	[u'Bader, Ted, M.D.']	https://clinicaltrials.gov/ct2/show/NCT00749138	['Ted Bader, MD']
NCT00749190	[]	[u'Boehringer Ingelheim']	https://clinicaltrials.gov/ct2/show/NCT00749190	['Boehringer Ingelheim, Study Chair, Boehringer Ingelheim']
NCT00749359	[u'GlaxoSmithKline']	[u'GlaxoSmithKline']	https://clinicaltrials.gov/ct2/show/NCT00749359	['GlaxoSmithKline']
NCT00749411	[u'GlaxoSmithKline']	[u'GlaxoSmithKline']	https://clinicaltrials.gov/ct2/show/NCT00749411	['GlaxoSmithKline']
NCT00749632	[]	[u'FemmePharma Global Healthcare, Inc.']	https://clinicaltrials.gov/ct2/show/NCT00749632	['Peter K. Mays, Ph.D. / V.P. Pharmaceutical Development, FemmePharma Global Healthcare, Inc.']
NCT00749658	[u'University of Minnesota - Clinical and Translational Science Institute']	[u'University of Minnesota - Clinical and Translational Science Institute']	https://clinicaltrials.gov/ct2/show/NCT00749658	['University of Minnesota - Clinical and Translational Science Institute']
NCT00749879	[]	[u'Repros Therapeutics Inc.']	https://clinicaltrials.gov/ct2/show/NCT00749879	['Andre vanAs, MD, PhD, Repros Therapeutics, Inc.']
NCT00749944	[]	[u'Pfizer']	https://clinicaltrials.gov/ct2/show/NCT00749944	['Director, Clinical Trial Disclosure Group, Pfizer, Inc.']
NCT00750139	[u'Merz North America, Inc.']	[u'Merz North America, Inc.']	https://clinicaltrials.gov/ct2/show/NCT00750139	['Merz North America, Inc.']
NCT00750152	[u'Merz North America, Inc.']	[u'Merz North America, Inc.']	https://clinicaltrials.gov/ct2/show/NCT00750152	['Merz North America, Inc.']
NCT00750256	[u'GlaxoSmithKline']	[u'GlaxoSmithKline']	https://clinicaltrials.gov/ct2/show/NCT00750256	['GlaxoSmithKline']
NCT00750295	[u'Novartis ( Novartis Pharmaceuticals )']	[u'Novartis Pharmaceuticals']	https://clinicaltrials.gov/ct2/show/NCT00750295	['Novartis Pharmaceuticals']
NCT00750399	[u'Paul T. Finger, MD, The New York Eye Cancer Center']	[u'The New York Eye Cancer Center']	https://clinicaltrials.gov/ct2/show/NCT00750399	['Paul T. Finger, MD, Director, The New York Eye Cancer Center']
NCT00750620	[u'Astellas Pharma Inc']	[u'Astellas Pharma Inc']	https://clinicaltrials.gov/ct2/show/NCT00750620	['Astellas Pharma Inc']
NCT00750633	[u'Alcon Research']	[u'Alcon Research']	https://clinicaltrials.gov/ct2/show/NCT00750633	['Alcon Research']
NCT00750698	[]	[u'Syndax Pharmaceuticals']	https://clinicaltrials.gov/ct2/show/NCT00750698	['Jeannette Hasapidis, Executive Director of Clinical Operations, Syndax Pharmaceuticals, Inc.']
NCT00750737	[u'M.D. Anderson Cancer Center']	[u'M.D. Anderson Cancer Center']	https://clinicaltrials.gov/ct2/show/NCT00750737	['M.D. Anderson Cancer Center']
NCT00750815	[u'H. Lee Moffitt Cancer Center and Research Institute']	[u'H. Lee Moffitt Cancer Center and Research Institute']	https://clinicaltrials.gov/ct2/show/NCT00750815	['H. Lee Moffitt Cancer Center and Research Institute']
NCT00750867	[u'Peter Novak, University of Massachusetts, Worcester']	[u'University of Massachusetts, Worcester']	https://clinicaltrials.gov/ct2/show/NCT00750867	['Peter Novak, Study Principle Investigator, University of Massachusetts, Worcester']
NCT00751023	[]	[u'Medical University of South Carolina']	https://clinicaltrials.gov/ct2/show/NCT00751023	['Bryan K. Tolliver, M.D., Ph.D., MUSC Department of Psychiatry, Division of Clinical Neuroscience']
NCT00751114	[u'Sanofi']	[u'Sanofi']	https://clinicaltrials.gov/ct2/show/NCT00751114	['Sanofi']
NCT00751231	[u'Portola Pharmaceuticals']	[u'Portola Pharmaceuticals']	https://clinicaltrials.gov/ct2/show/NCT00751231	['Portola Pharmaceuticals']
NCT00751270	[u'Advantagene, Inc.']	[u'Advantagene, Inc.']	https://clinicaltrials.gov/ct2/show/NCT00751270	['Advantagene, Inc.']
NCT00751400	[u'Bayer']	[u'Bayer']	https://clinicaltrials.gov/ct2/show/NCT00751400	['Bayer']
NCT00751413	[u'Merck Sharp & Dohme Corp.']	[u'Merck Sharp & Dohme Corp.']	https://clinicaltrials.gov/ct2/show/NCT00751413	['Merck Sharp & Dohme Corp.']
NCT00751478	[u'Pfizer']	[u'Pfizer']	https://clinicaltrials.gov/ct2/show/NCT00751478	['Pfizer']
NCT00751556	[u'Bayer']	[u'Bayer']	https://clinicaltrials.gov/ct2/show/NCT00751556	['Bayer']
NCT00751699	[u'Warner Chilcott']	[u'Warner Chilcott']	https://clinicaltrials.gov/ct2/show/NCT00751699	['Warner Chilcott']
NCT00751777	[u'Intercell USA, Inc.']	[u'Intercell USA, Inc.']	https://clinicaltrials.gov/ct2/show/NCT00751777	['Intercell USA, Inc.']
NCT00751881	[u'Sanofi']	[u'Sanofi']	https://clinicaltrials.gov/ct2/show/NCT00751881	['Sanofi']
NCT00751907	[]	[u'University of Wisconsin, Madison']	https://clinicaltrials.gov/ct2/show/NCT00751907	['Cynthia M. Carlsson, MD, MS, University of Wisconsin School of Medicine and Public Health']
NCT00752011	[u'M.D. Anderson Cancer Center']	[u'M.D. Anderson Cancer Center']	https://clinicaltrials.gov/ct2/show/NCT00752011	['M.D. Anderson Cancer Center']
NCT00752037	[]	[u"Saint Michael's Medical Center"]	https://clinicaltrials.gov/ct2/show/NCT00752037	["JIhad Slim,Md, Saint Michael's Medical Center"]
NCT00752050	[u'Mentor Worldwide, LLC']	[u'Mentor Worldwide, LLC']	https://clinicaltrials.gov/ct2/show/NCT00752050	['Mentor Worldwide, LLC']
NCT00752102	[u'Joslin Diabetes Center']	[u'Joslin Diabetes Center']	https://clinicaltrials.gov/ct2/show/NCT00752102	['Joslin Diabetes Center']
NCT00752180	[u'Wockhardt']	[u'Wockhardt']	https://clinicaltrials.gov/ct2/show/NCT00752180	['Wockhardt']
NCT00752258	[u'Mentor Worldwide, LLC']	[u'Mentor Worldwide, LLC']	https://clinicaltrials.gov/ct2/show/NCT00752258	['Mentor Worldwide, LLC']
NCT00752297	[u'Mentor Worldwide, LLC']	[u'Mentor Worldwide, LLC']	https://clinicaltrials.gov/ct2/show/NCT00752297	['Mentor Worldwide, LLC']
NCT00752414	[u'Horizon Pharma USA, Inc.']	[u'Horizon Pharma USA, Inc.']	https://clinicaltrials.gov/ct2/show/NCT00752414	['Horizon Pharma USA, Inc.']
NCT00752505	[]	[u'Pfizer']	https://clinicaltrials.gov/ct2/show/NCT00752505	['Director, Clinical Trial Disclosure Group, Pfizer, Inc.']
NCT00752557	[u'Pfizer']	[u'Pfizer']	https://clinicaltrials.gov/ct2/show/NCT00752557	['Pfizer']
NCT00752570	[u'Amgen']	[u'Amgen']	https://clinicaltrials.gov/ct2/show/NCT00752570	['Amgen']
NCT00752596	[]	[u'Forest Laboratories']	https://clinicaltrials.gov/ct2/show/NCT00752596	['Stephen R Marcello, MD, Procter and Gamble Pharmaceuticals']
NCT00752609	[u'Takeda']	[u'Takeda']	https://clinicaltrials.gov/ct2/show/NCT00752609	['Takeda']
NCT00752726	[u'GlaxoSmithKline']	[u'GlaxoSmithKline']	https://clinicaltrials.gov/ct2/show/NCT00752726	['GlaxoSmithKline']
NCT00752791	[u'Takeda']	[u'Takeda']	https://clinicaltrials.gov/ct2/show/NCT00752791	['Takeda']
NCT00752843	[u'Corcept Therapeutics']	[u'Corcept Therapeutics']	https://clinicaltrials.gov/ct2/show/NCT00752843	['Corcept Therapeutics']
NCT00752869	[u'Martin M. Miner, MD, The Miriam Hospital']	[u'The Miriam Hospital']	https://clinicaltrials.gov/ct2/show/NCT00752869	['Martin M. Miner, MD, Principal Investigator, The Miriam Hospital']
NCT00753012	[u'Paul Hammerness, MD, Massachusetts General Hospital']	[u'Massachusetts General Hospital']	https://clinicaltrials.gov/ct2/show/NCT00753012	['Paul Hammerness, MD, Assistant Professor Psychiatry, Massachusetts General Hospital']
NCT00753064	[]	[u'Haffkine Bio-Pharmaceutical Corporation Ltd.']	https://clinicaltrials.gov/ct2/show/NCT00753064	['Dr. Vivek Shridhar Natu., Vijayshree hospital, Umroli, Chiplun, Ratnagiri, Maharashtra, India. 415702.']
NCT00753402	[u'Rutgers, The State University of New Jersey']	[u'Rutgers, The State University of New Jersey']	https://clinicaltrials.gov/ct2/show/NCT00753402	['Rutgers, The State University of New Jersey']
NCT00753454	[u'UCB Pharma']	[u'UCB Pharma']	https://clinicaltrials.gov/ct2/show/NCT00753454	['UCB Pharma']
NCT00753493	[u'University of Minnesota - Clinical and Translational Science Institute']	[u'University of Minnesota - Clinical and Translational Science Institute']	https://clinicaltrials.gov/ct2/show/NCT00753493	['University of Minnesota - Clinical and Translational Science Institute']
NCT00753545	[u'AstraZeneca']	[u'AstraZeneca']	https://clinicaltrials.gov/ct2/show/NCT00753545	['AstraZeneca']
NCT00753636	[u'Tanya Simuni, Northwestern University']	[u'Northwestern University']	https://clinicaltrials.gov/ct2/show/NCT00753636	['Tanya Simuni, Professor of Neurology, Northwestern University']
NCT00753688	[u'GlaxoSmithKline']	[u'GlaxoSmithKline']	https://clinicaltrials.gov/ct2/show/NCT00753688	['GlaxoSmithKline']
NCT00753896	[u'AstraZeneca']	[u'AstraZeneca']	https://clinicaltrials.gov/ct2/show/NCT00753896	['AstraZeneca']
NCT00753948	[u'VA Office of Research and Development ( US Department of Veterans Affairs )']	[u'US Department of Veterans Affairs']	https://clinicaltrials.gov/ct2/show/NCT00753948	['US Department of Veterans Affairs']
NCT00754065	[]	[u'Bayer']	https://clinicaltrials.gov/ct2/show/NCT00754065	['Therapeutic Area Head, Bayer HealthCare Pharmaceuticals Inc.']
NCT00754247	[]	[u'University of Miami']	https://clinicaltrials.gov/ct2/show/NCT00754247	['Brian Berman, M.D., Ph.D., University of Miami Miller School of Medicine']
NCT00754325	[u'Bristol-Myers Squibb']	[u'Bristol-Myers Squibb']	https://clinicaltrials.gov/ct2/show/NCT00754325	['Bristol-Myers Squibb']
NCT00754403	[]	[u'Takeda']	https://clinicaltrials.gov/ct2/show/NCT00754403	['Sr. VP, Clinical Science, Takeda Global Research & Development Center, Inc.']
NCT00754455	[u'Novavax']	[u'Novavax']	https://clinicaltrials.gov/ct2/show/NCT00754455	['Novavax']
NCT00754494	[u'National Cancer Institute (NCI)']	[u'National Cancer Institute (NCI)']	https://clinicaltrials.gov/ct2/show/NCT00754494	['National Cancer Institute (NCI)']
NCT00754546	[u'Dartmouth-Hitchcock Medical Center']	[u'Dartmouth-Hitchcock Medical Center']	https://clinicaltrials.gov/ct2/show/NCT00754546	['Dartmouth-Hitchcock Medical Center']
NCT00754832	[u'Ruth Whitham, Oregon Health and Science University']	[u'Oregon Health and Science University']	https://clinicaltrials.gov/ct2/show/NCT00754832	['Ruth Whitham, Professor of Neurology, Oregon Health and Science University']
NCT00754988	[u'Hoffmann-La Roche']	[u'Hoffmann-La Roche']	https://clinicaltrials.gov/ct2/show/NCT00754988	['Hoffmann-La Roche']
NCT00755079	[u'VA Office of Research and Development ( US Department of Veterans Affairs )']	[u'US Department of Veterans Affairs']	https://clinicaltrials.gov/ct2/show/NCT00755079	['US Department of Veterans Affairs']
NCT00755183	[u'H. Jerome Crampton, ORA, Inc.']	[u'H. Jerome Crampton']	https://clinicaltrials.gov/ct2/show/NCT00755183	['H. Jerome Crampton, Doctor, ORA, Inc.']
NCT00755196	[u'Pfizer']	[u'Pfizer']	https://clinicaltrials.gov/ct2/show/NCT00755196	['Pfizer']
NCT00755222	[u'Endo Pharmaceuticals']	[u'Endo Pharmaceuticals']	https://clinicaltrials.gov/ct2/show/NCT00755222	['Endo Pharmaceuticals']
NCT00755274	[u'Sanofi ( Sanofi Pasteur, a Sanofi Company )']	[u'Sanofi Pasteur, a Sanofi Company']	https://clinicaltrials.gov/ct2/show/NCT00755274	['Sanofi Pasteur, a Sanofi Company']
NCT00755287	[u'Hoffmann-La Roche']	[u'Hoffmann-La Roche']	https://clinicaltrials.gov/ct2/show/NCT00755287	['Hoffmann-La Roche']
NCT00755326	[u'Brian Berman, MD, University of Maryland']	[u'University of Maryland']	https://clinicaltrials.gov/ct2/show/NCT00755326	['Brian Berman, MD, Director, Center for Integrative Medicine, University of Maryland']
NCT00755378	[]	[u'AstraZeneca']	https://clinicaltrials.gov/ct2/show/NCT00755378	['Mark A. Smith, MD, AStraZeneca']
NCT00755495	[u'Takeda']	[u'Takeda']	https://clinicaltrials.gov/ct2/show/NCT00755495	['Takeda']
NCT00755508	[u'Takeda']	[u'Takeda']	https://clinicaltrials.gov/ct2/show/NCT00755508	['Takeda']
NCT00755703	[u'Altimmune, Inc.']	[u'Altimmune, Inc.']	https://clinicaltrials.gov/ct2/show/NCT00755703	['Altimmune, Inc.']
NCT00755716	[u'Cheryl Oncken, UConn Health']	[u'UConn Health']	https://clinicaltrials.gov/ct2/show/NCT00755716	['Cheryl Oncken, Professor, UConn Health']
NCT00755781	[u'APT Pharmaceuticals, Inc.']	[u'APT Pharmaceuticals, Inc.']	https://clinicaltrials.gov/ct2/show/NCT00755781	['APT Pharmaceuticals, Inc.']
NCT00755807	[u'Eli Lilly and Company']	[u'Eli Lilly and Company']	https://clinicaltrials.gov/ct2/show/NCT00755807	['Eli Lilly and Company']
NCT00755846	[u'Takeda']	[u'Takeda']	https://clinicaltrials.gov/ct2/show/NCT00755846	['Takeda']
NCT00755872	[u'Warner Chilcott']	[u'Warner Chilcott']	https://clinicaltrials.gov/ct2/show/NCT00755872	['Warner Chilcott']
NCT00755911	[u'Darnell Kaigler, University of Michigan']	[u'University of Michigan']	https://clinicaltrials.gov/ct2/show/NCT00755911	['Darnell Kaigler, Principal Investigator, University of Michigan']
NCT00756340	[u"St. Jude Children's Research Hospital"]	[u"St. Jude Children's Research Hospital"]	https://clinicaltrials.gov/ct2/show/NCT00756340	["St. Jude Children's Research Hospital"]
NCT00756444	[u'Amgen']	[u'Amgen']	https://clinicaltrials.gov/ct2/show/NCT00756444	['Amgen']
NCT00756678	[u'Allergan']	[u'Allergan']	https://clinicaltrials.gov/ct2/show/NCT00756678	['Allergan']
NCT00756730	[u'Community Research Initiative of New England']	[u'Community Research Initiative of New England']	https://clinicaltrials.gov/ct2/show/NCT00756730	['Community Research Initiative of New England']
NCT00756847	[u'Sanofi']	[u'Sanofi']	https://clinicaltrials.gov/ct2/show/NCT00756847	['Sanofi']
NCT00756860	[]	[u'Amgen Research (Munich) GmbH']	https://clinicaltrials.gov/ct2/show/NCT00756860	['Global Development Leader, Amgen Inc.']
NCT00756938	[u'Merck Sharp & Dohme Corp.']	[u'Merck Sharp & Dohme Corp.']	https://clinicaltrials.gov/ct2/show/NCT00756938	['Merck Sharp & Dohme Corp.']
NCT00756964	[u'University of Florida']	[u'University of Florida']	https://clinicaltrials.gov/ct2/show/NCT00756964	['University of Florida']
NCT00756977	[u'Braintree Laboratories']	[u'Braintree Laboratories']	https://clinicaltrials.gov/ct2/show/NCT00756977	['Braintree Laboratories']
NCT00757042	[]	[u'Amgen']	https://clinicaltrials.gov/ct2/show/NCT00757042	['Global Development Leader, Amgen Inc.']
NCT00757172	[u'Alliance for Clinical Trials in Oncology']	[u'Alliance for Clinical Trials in Oncology']	https://clinicaltrials.gov/ct2/show/NCT00757172	['Alliance for Clinical Trials in Oncology']
NCT00757185	[u'Yale University']	[u'Yale University']	https://clinicaltrials.gov/ct2/show/NCT00757185	['Yale University']
NCT00757237	[]	[u'Gilead Sciences']	https://clinicaltrials.gov/ct2/show/NCT00757237	['Mark Bresnik, MD/Medical Monitor, GSI']
NCT00757341	[]	[u'Wyeth is now a wholly owned subsidiary of Pfizer']	https://clinicaltrials.gov/ct2/show/NCT00757341	['Wyeth (Registry Contact: Clinical Trial Registry Specialist), Wyeth']
NCT00757367	[u'Mannkind Corporation']	[u'Mannkind Corporation']	https://clinicaltrials.gov/ct2/show/NCT00757367	['Mannkind Corporation']
NCT00757588	[u'AstraZeneca']	[u'AstraZeneca']	https://clinicaltrials.gov/ct2/show/NCT00757588	['AstraZeneca']
NCT00757601	[u'Merck Sharp & Dohme Corp.']	[u'Merck Sharp & Dohme Corp.']	https://clinicaltrials.gov/ct2/show/NCT00757601	['Merck Sharp & Dohme Corp.']
NCT00757783	[u'Tibotec, Inc']	[u'Tibotec, Inc']	https://clinicaltrials.gov/ct2/show/NCT00757783	['Tibotec, Inc']
NCT00757809	[u'Puma Biotechnology, Inc.']	[u'Puma Biotechnology, Inc.']	https://clinicaltrials.gov/ct2/show/NCT00757809	['Puma Biotechnology, Inc.']
NCT00758004	[]	[u'Pfizer']	https://clinicaltrials.gov/ct2/show/NCT00758004	['Director, Clinical Trial Disclosure Group, Pfizer, Inc.']
NCT00758043	[u'Vertex Pharmaceuticals Incorporated']	[u'Vertex Pharmaceuticals Incorporated']	https://clinicaltrials.gov/ct2/show/NCT00758043	['Vertex Pharmaceuticals Incorporated']
NCT00758290	[]	[u'Colgate Palmolive']	https://clinicaltrials.gov/ct2/show/NCT00758290	['William DeVizio/VP- Clinical Research, Colgate Palmolive']
NCT00758303	[u'Cortria Corporation']	[u'Cortria Corporation']	https://clinicaltrials.gov/ct2/show/NCT00758303	['Cortria Corporation']
NCT00758394	[]	[u'Colgate Palmolive']	https://clinicaltrials.gov/ct2/show/NCT00758394	['William DeVizio/VP - Clinical Research, Colgate Palmolive']
NCT00758420	[u'BTG International Inc.']	[u'BTG International Inc.']	https://clinicaltrials.gov/ct2/show/NCT00758420	['BTG International Inc.']
NCT00758433	[]	[u'Winston Laboratories']	https://clinicaltrials.gov/ct2/show/NCT00758433	['Scott B. Phillips, M.D., Study Director, Winston Laboratories, Inc.']
NCT00758498	[u'Teva Pharmaceutical Industries ( Cephalon )']	[u'Cephalon']	https://clinicaltrials.gov/ct2/show/NCT00758498	['Cephalon']
NCT00758524	[u'Novartis ( Novartis Pharmaceuticals )']	[u'Novartis Pharmaceuticals']	https://clinicaltrials.gov/ct2/show/NCT00758524	['Novartis Pharmaceuticals']
NCT00758563	[]	[u'Colgate Palmolive']	https://clinicaltrials.gov/ct2/show/NCT00758563	['William DeVizio/VP - Clinical Research, Colgate Palmolive']
NCT00758784	[u'Bausch & Lomb Incorporated']	[u'Bausch & Lomb Incorporated']	https://clinicaltrials.gov/ct2/show/NCT00758784	['Bausch & Lomb Incorporated']
NCT00758836	[u'Merck Sharp & Dohme Corp.']	[u'Merck Sharp & Dohme Corp.']	https://clinicaltrials.gov/ct2/show/NCT00758836	['Merck Sharp & Dohme Corp.']
NCT00758862	[u'LEO Pharma']	[u'LEO Pharma']	https://clinicaltrials.gov/ct2/show/NCT00758862	['LEO Pharma']
NCT00758953	[u'Lumara Health, Inc.']	[u'Lumara Health, Inc.']	https://clinicaltrials.gov/ct2/show/NCT00758953	['Lumara Health, Inc.']
NCT00759031	[u'Colgate Palmolive']	[u'Colgate Palmolive']	https://clinicaltrials.gov/ct2/show/NCT00759031	['Colgate Palmolive']
NCT00759083	[u'The Medicines Company']	[u'The Medicines Company']	https://clinicaltrials.gov/ct2/show/NCT00759083	['The Medicines Company']
NCT00759161	[u'Pfizer']	[u'Pfizer']	https://clinicaltrials.gov/ct2/show/NCT00759161	['Pfizer']
NCT00759187	[]	[u'Colgate Palmolive']	https://clinicaltrials.gov/ct2/show/NCT00759187	['William DeVizio/VP - Clinical Research, Colgate Palmolive']
NCT00759330	[u'Teikoku Pharma USA, Inc.']	[u'Teikoku Pharma USA, Inc.']	https://clinicaltrials.gov/ct2/show/NCT00759330	['Teikoku Pharma USA, Inc.']
NCT00759395	[u'AstraZeneca']	[u'AstraZeneca']	https://clinicaltrials.gov/ct2/show/NCT00759395	['AstraZeneca']
NCT00759473	[u'Kathleen Brady, MD, PhD, Medical University of South Carolina']	[u'Medical University of South Carolina']	https://clinicaltrials.gov/ct2/show/NCT00759473	['Kathleen Brady, MD, PhD, Professor, Medical University of South Carolina']
NCT00759564	[u'Pfizer']	[u'Pfizer']	https://clinicaltrials.gov/ct2/show/NCT00759564	['Pfizer']
NCT00759603	[u'M.D. Anderson Cancer Center']	[u'M.D. Anderson Cancer Center']	https://clinicaltrials.gov/ct2/show/NCT00759603	['M.D. Anderson Cancer Center']
NCT00759785	[u'Merck Sharp & Dohme Corp.']	[u'Merck Sharp & Dohme Corp.']	https://clinicaltrials.gov/ct2/show/NCT00759785	['Merck Sharp & Dohme Corp.']
NCT00759902	[]	[u'Actavis Inc.']	https://clinicaltrials.gov/ct2/show/NCT00759902	['Meena Venugopal, Director, Clinical R&D, Actavis Inc']
NCT00759915	[]	[u'Actavis Inc.']	https://clinicaltrials.gov/ct2/show/NCT00759915	['Meena Venugopal, Director, Clinical R&D, Actavis Inc']
NCT00759928	[u'SCRI Development Innovations, LLC']	[u'SCRI Development Innovations, LLC']	https://clinicaltrials.gov/ct2/show/NCT00759928	['SCRI Development Innovations, LLC']
NCT00760006	[u'Joseph Losee, University of Pittsburgh']	[u'Joseph Losee']	https://clinicaltrials.gov/ct2/show/NCT00760006	['Joseph Losee, Ross H. Musgrave Professor of Pediatric Plastic Surgery Executive Vice-Chair and Program Director Department of Plastic Surgery University of Pittsburgh Medical Center, University of Pittsburgh']
NCT00760019	[u"Joshua A. Beckman, MD, Brigham and Women's Hospital"]	[u"Brigham and Women's Hospital"]	https://clinicaltrials.gov/ct2/show/NCT00760019	["Joshua A. Beckman, MD, MD, Brigham and Women's Hospital"]
NCT00760084	[]	[u'Eisai Inc.']	https://clinicaltrials.gov/ct2/show/NCT00760084	['Eisai Medical Services, Eisai Inc.']
NCT00760344	[u'Takeda']	[u'Takeda']	https://clinicaltrials.gov/ct2/show/NCT00760344	['Takeda']
NCT00760396	[]	[u'VGX Pharmaceuticals, LLC']	https://clinicaltrials.gov/ct2/show/NCT00760396	['C. Jo White, MD, VGX Pharmaceuticals, Inc.']
NCT00760435	[u'Jane C. Burns, University of California, San Diego']	[u'University of California, San Diego']	https://clinicaltrials.gov/ct2/show/NCT00760435	['Jane C. Burns, Professor, University of California, San Diego']
NCT00760474	[u'Pfizer']	[u'Pfizer']	https://clinicaltrials.gov/ct2/show/NCT00760474	['Pfizer']
NCT00760565	[u'Hoffmann-La Roche']	[u'Hoffmann-La Roche']	https://clinicaltrials.gov/ct2/show/NCT00760565	['Hoffmann-La Roche']
NCT00760578	[u'Metabolic Solutions Development Company']	[u'Metabolic Solutions Development Company']	https://clinicaltrials.gov/ct2/show/NCT00760578	['Metabolic Solutions Development Company']
NCT00760734	[u'Paul G. Harch, M.D., Louisiana State University Health Sciences Center in New Orleans']	[u'Paul G. Harch, M.D.']	https://clinicaltrials.gov/ct2/show/NCT00760734	['Paul G. Harch, M.D., Clinical Professor of Medicine, Louisiana State University Health Sciences Center in New Orleans']
NCT00760929	[u'Hoffmann-La Roche']	[u'Hoffmann-La Roche']	https://clinicaltrials.gov/ct2/show/NCT00760929	['Hoffmann-La Roche']
NCT00760955	[u'Takeda']	[u'Takeda']	https://clinicaltrials.gov/ct2/show/NCT00760955	['Takeda']
NCT00761137	[u'NeuroHealing Pharmaceuticals Inc.']	[u'NeuroHealing Pharmaceuticals Inc.']	https://clinicaltrials.gov/ct2/show/NCT00761137	['NeuroHealing Pharmaceuticals Inc.']
NCT00761150	[u'AbbVie ( AbbVie (prior sponsor, Abbott) )']	[u'AbbVie (prior sponsor, Abbott)']	https://clinicaltrials.gov/ct2/show/NCT00761150	['AbbVie (prior sponsor, Abbott)']
NCT00761215	[u'Trius Therapeutics LLC']	[u'Trius Therapeutics LLC']	https://clinicaltrials.gov/ct2/show/NCT00761215	['Trius Therapeutics LLC']
NCT00761345	[u'Fox Chase Cancer Center']	[u'Fox Chase Cancer Center']	https://clinicaltrials.gov/ct2/show/NCT00761345	['Fox Chase Cancer Center']
NCT00761631	[u'Pfizer']	[u'Pfizer']	https://clinicaltrials.gov/ct2/show/NCT00761631	['Pfizer']
NCT00761644	[u'M.D. Anderson Cancer Center']	[u'M.D. Anderson Cancer Center']	https://clinicaltrials.gov/ct2/show/NCT00761644	['M.D. Anderson Cancer Center']
NCT00761696	[u'Infinity Pharmaceuticals, Inc.']	[u'Infinity Pharmaceuticals, Inc.']	https://clinicaltrials.gov/ct2/show/NCT00761696	['Infinity Pharmaceuticals, Inc.']
NCT00761709	[u'Alcon Research']	[u'Alcon Research']	https://clinicaltrials.gov/ct2/show/NCT00761709	['Alcon Research']
NCT00761761	[u'K.N. Roy Chengappa, University of Pittsburgh']	[u'University of Pittsburgh']	https://clinicaltrials.gov/ct2/show/NCT00761761	['K.N. Roy Chengappa, Professor of Psychiatry, University of Pittsburgh']
NCT00761930	[]	[u'Colgate Palmolive']	https://clinicaltrials.gov/ct2/show/NCT00761930	['William DeVizio/VP - Clinical Research, Colgate Palmolive']
NCT00762034	[u'Eli Lilly and Company']	[u'Eli Lilly and Company']	https://clinicaltrials.gov/ct2/show/NCT00762034	['Eli Lilly and Company']
NCT00762151	[]	[u'Pfizer']	https://clinicaltrials.gov/ct2/show/NCT00762151	['Kirk R Maples, PhD, Anacor Pharmaceuticals, Inc.']
NCT00762164	[u'Lawrence Baruch, Bronx VA Medical Center']	[u'Bronx VA Medical Center']	https://clinicaltrials.gov/ct2/show/NCT00762164	['Lawrence Baruch, Staff Physician, Bronx VA Medical Center']
NCT00762177	[]	[u'Colgate Palmolive']	https://clinicaltrials.gov/ct2/show/NCT00762177	['William DeVizio/VP - Clinical Research, Colgate Palmolive']
NCT00762255	[u'H. Lee Moffitt Cancer Center and Research Institute']	[u'H. Lee Moffitt Cancer Center and Research Institute']	https://clinicaltrials.gov/ct2/show/NCT00762255	['H. Lee Moffitt Cancer Center and Research Institute']
NCT00762411	[u'Eli Lilly and Company']	[u'Eli Lilly and Company']	https://clinicaltrials.gov/ct2/show/NCT00762411	['Eli Lilly and Company']
NCT00762450	[u'Colgate Palmolive']	[u'Colgate Palmolive']	https://clinicaltrials.gov/ct2/show/NCT00762450	['Colgate Palmolive']
NCT00762476	[u'The Dial Corporation']	[u'The Dial Corporation']	https://clinicaltrials.gov/ct2/show/NCT00762476	['The Dial Corporation']
NCT00762515	[]	[u'Colgate Palmolive']	https://clinicaltrials.gov/ct2/show/NCT00762515	['William DeVizio/VP - Clinical Research, Colgate Palmolive']
NCT00762528	[u'Colgate Palmolive']	[u'Colgate Palmolive']	https://clinicaltrials.gov/ct2/show/NCT00762528	['Colgate Palmolive']
NCT00762567	[u'Johnson & Johnson Consumer and Personal Products Worldwide']	[u'Johnson & Johnson Consumer and Personal Products Worldwide']	https://clinicaltrials.gov/ct2/show/NCT00762567	['Johnson & Johnson Consumer and Personal Products Worldwide']
NCT00762619	[]	[u'Colgate Palmolive']	https://clinicaltrials.gov/ct2/show/NCT00762619	['Willaim DeVizio/VP - Clinical Research, Colgate Palmolive']
NCT00762658	[u'Pfizer']	[u'Pfizer']	https://clinicaltrials.gov/ct2/show/NCT00762658	['Pfizer']
NCT00762749	[u'Johnson & Johnson Consumer and Personal Products Worldwide']	[u'Johnson & Johnson Consumer and Personal Products Worldwide']	https://clinicaltrials.gov/ct2/show/NCT00762749	['Johnson & Johnson Consumer and Personal Products Worldwide']
NCT00762762	[u'Colgate Palmolive']	[u'Colgate Palmolive']	https://clinicaltrials.gov/ct2/show/NCT00762762	['Colgate Palmolive']
NCT00762827	[u"Joshua A. Beckman, MD, Brigham and Women's Hospital"]	[u"Brigham and Women's Hospital"]	https://clinicaltrials.gov/ct2/show/NCT00762827	["Joshua A. Beckman, MD, MD, Brigham and Women's Hospital"]
NCT00762853	[]	[u'Colgate Palmolive']	https://clinicaltrials.gov/ct2/show/NCT00762853	['William DeVizio/VP - Clinical Research, Colgate Palmolive']
NCT00762892	[u'Tanvir K. Bell, MD, The University of Texas Health Science Center, Houston']	[u'The University of Texas Health Science Center, Houston']	https://clinicaltrials.gov/ct2/show/NCT00762892	['Tanvir K. Bell, MD, Associate Professor, The University of Texas Health Science Center, Houston']
NCT00763048	[]	[u'Colgate Palmolive']	https://clinicaltrials.gov/ct2/show/NCT00763048	['William DeVizio/VP - Clinical Research, Colgate Palmolive']
NCT00763178	[u'Yale University']	[u'Yale University']	https://clinicaltrials.gov/ct2/show/NCT00763178	['Yale University']
NCT00763204	[u'Pfizer']	[u'Pfizer']	https://clinicaltrials.gov/ct2/show/NCT00763204	['Pfizer']
NCT00763256	[u'Colgate Palmolive']	[u'Colgate Palmolive']	https://clinicaltrials.gov/ct2/show/NCT00763256	['Colgate Palmolive']
NCT00763269	[u'Colgate Palmolive']	[u'Colgate Palmolive']	https://clinicaltrials.gov/ct2/show/NCT00763269	['Colgate Palmolive']
NCT00763321	[u'AbbVie ( AbbVie (prior sponsor, Abbott) )']	[u'AbbVie (prior sponsor, Abbott)']	https://clinicaltrials.gov/ct2/show/NCT00763321	['AbbVie (prior sponsor, Abbott)']
NCT00763451	[u'Sanofi']	[u'Sanofi']	https://clinicaltrials.gov/ct2/show/NCT00763451	['Sanofi']
NCT00763490	[u'University of Michigan Rogel Cancer Center']	[u'University of Michigan Rogel Cancer Center']	https://clinicaltrials.gov/ct2/show/NCT00763490	['University of Michigan Rogel Cancer Center']
NCT00763750	[u'howard safran, Brown University']	[u'howard safran']	https://clinicaltrials.gov/ct2/show/NCT00763750	['howard safran, Principle Investigator, Brown University']
NCT00763815	[u'Sanofi']	[u'Sanofi']	https://clinicaltrials.gov/ct2/show/NCT00763815	['Sanofi']
NCT00763867	[u'Duke University']	[u'Duke University']	https://clinicaltrials.gov/ct2/show/NCT00763867	['Duke University']
NCT00764309	[u'Bristol-Myers Squibb']	[u'Bristol-Myers Squibb']	https://clinicaltrials.gov/ct2/show/NCT00764309	['Bristol-Myers Squibb']
NCT00764361	[u'NanoSHIFT LLC']	[u'NanoSHIFT LLC']	https://clinicaltrials.gov/ct2/show/NCT00764361	['NanoSHIFT LLC']
NCT00764465	[u'Garden State Infectious Disease Associates, PA']	[u'Garden State Infectious Disease Associates, PA']	https://clinicaltrials.gov/ct2/show/NCT00764465	['Garden State Infectious Disease Associates, PA']
NCT00764478	[u'Merck Sharp & Dohme Corp.']	[u'Merck Sharp & Dohme Corp.']	https://clinicaltrials.gov/ct2/show/NCT00764478	['Merck Sharp & Dohme Corp.']
NCT00764634	[u'DynPort Vaccine Company LLC, A GDIT Company']	[u'DynPort Vaccine Company LLC, A GDIT Company']	https://clinicaltrials.gov/ct2/show/NCT00764634	['DynPort Vaccine Company LLC, A GDIT Company']
NCT00764790	[u'GlaxoSmithKline']	[u'GlaxoSmithKline']	https://clinicaltrials.gov/ct2/show/NCT00764790	['GlaxoSmithKline']
NCT00764868	[u'Shire']	[u'Shire']	https://clinicaltrials.gov/ct2/show/NCT00764868	['Shire']
NCT00764946	[u'Merck Sharp & Dohme Corp.']	[u'Merck Sharp & Dohme Corp.']	https://clinicaltrials.gov/ct2/show/NCT00764946	['Merck Sharp & Dohme Corp.']
NCT00765076	[u'GlaxoSmithKline']	[u'GlaxoSmithKline']	https://clinicaltrials.gov/ct2/show/NCT00765076	['GlaxoSmithKline']
NCT00765115	[]	[u'Eli Lilly and Company']	https://clinicaltrials.gov/ct2/show/NCT00765115	['Chief Medical Office, Eli Lilly']
NCT00765128	[]	[u'Mayo Clinic']	https://clinicaltrials.gov/ct2/show/NCT00765128	['Mitchell R. Humphreys, M.D., Mayo Clinic']
NCT00765167	[]	[u'Colgate Palmolive']	https://clinicaltrials.gov/ct2/show/NCT00765167	['William DeVizio/VP - Clinical Research, Colgate Palmolive']
NCT00765232	[]	[u'Mayo Clinic']	https://clinicaltrials.gov/ct2/show/NCT00765232	['Mitchell R. Humphreys, M.D., Mayo Clinic']
NCT00765245	[u'Nishitha Reddy, MD, Vanderbilt-Ingram Cancer Center']	[u'Vanderbilt-Ingram Cancer Center']	https://clinicaltrials.gov/ct2/show/NCT00765245	['Nishitha Reddy, MD, Assistant Professor of Medicine; Hematologist/Oncologist, Vanderbilt-Ingram Cancer Center']
NCT00765336	[u'Medicis Pharmaceutical Corporation']	[u'Medicis Pharmaceutical Corporation']	https://clinicaltrials.gov/ct2/show/NCT00765336	['Medicis Pharmaceutical Corporation']
NCT00765492	[]	[u'AstraZeneca']	https://clinicaltrials.gov/ct2/show/NCT00765492	['Mark A. Smith, MD; Medical Science Director, AstraZeneca']
NCT00765518	[u'Vericel Corporation']	[u'Vericel Corporation']	https://clinicaltrials.gov/ct2/show/NCT00765518	['Vericel Corporation']
NCT00765583	[u'Medicis Aesthetics, Inc.']	[u'Medicis Aesthetics, Inc.']	https://clinicaltrials.gov/ct2/show/NCT00765583	['Medicis Aesthetics, Inc.']
NCT00765648	[u'The Cleveland Clinic']	[u'The Cleveland Clinic']	https://clinicaltrials.gov/ct2/show/NCT00765648	['The Cleveland Clinic']
NCT00765661	[u'Veloxis Pharmaceuticals']	[u'Veloxis Pharmaceuticals']	https://clinicaltrials.gov/ct2/show/NCT00765661	['Veloxis Pharmaceuticals']
NCT00765700	[u'Imprimis Pharmaceuticals, Inc.']	[u'Imprimis Pharmaceuticals, Inc.']	https://clinicaltrials.gov/ct2/show/NCT00765700	['Imprimis Pharmaceuticals, Inc.']
NCT00765804	[]	[u'Eyegate Pharmaceuticals, Inc.']	https://clinicaltrials.gov/ct2/show/NCT00765804	['Stephen From/Chief Executive Officer, Eyegate Pharmaceuticals, Inc.']
NCT00765817	[u'AstraZeneca']	[u'AstraZeneca']	https://clinicaltrials.gov/ct2/show/NCT00765817	['AstraZeneca']
NCT00765882	[u'Forest Laboratories']	[u'Forest Laboratories']	https://clinicaltrials.gov/ct2/show/NCT00765882	['Forest Laboratories']
NCT00765895	[u'National Institute of Diabetes and Digestive and Kidney Diseases (NIDDK)']	[u'National Institute of Diabetes and Digestive and Kidney Diseases (NIDDK)']	https://clinicaltrials.gov/ct2/show/NCT00765895	['National Institute of Diabetes and Digestive and Kidney Diseases (NIDDK)']
NCT00765999	[u'Forest Laboratories']	[u'Forest Laboratories']	https://clinicaltrials.gov/ct2/show/NCT00765999	['Forest Laboratories']
NCT00766038	[u'Ramon Diaz-Arrastia, University of Texas Southwestern Medical Center']	[u'University of Texas Southwestern Medical Center']	https://clinicaltrials.gov/ct2/show/NCT00766038	['Ramon Diaz-Arrastia, Professor of Neurology, University of Texas Southwestern Medical Center']
NCT00766090	[u'GlaxoSmithKline']	[u'GlaxoSmithKline']	https://clinicaltrials.gov/ct2/show/NCT00766090	['GlaxoSmithKline']
NCT00766116	[u'Edward Ball, University of California, San Diego']	[u'University of California, San Diego']	https://clinicaltrials.gov/ct2/show/NCT00766116	['Edward Ball, Professor of medicine, University of California, San Diego']
NCT00766155	[u'European Organisation for Research and Treatment of Cancer - EORTC']	[u'European Organisation for Research and Treatment of Cancer - EORTC']	https://clinicaltrials.gov/ct2/show/NCT00766155	['European Organisation for Research and Treatment of Cancer - EORTC']
NCT00766363	[u'FORUM Pharmaceuticals Inc']	[u'FORUM Pharmaceuticals Inc']	https://clinicaltrials.gov/ct2/show/NCT00766363	['FORUM Pharmaceuticals Inc']
NCT00766467	[u"Eudocia Quant Lee, MD, Dana-Farber/Brigham and Women's Cancer Center"]	[u'Eudocia Quant Lee, MD']	https://clinicaltrials.gov/ct2/show/NCT00766467	["Eudocia Quant Lee, MD, Center for Neuro-Oncology, Dana-Farber/Brigham and Women's Cancer Center"]
NCT00766532	[u'University of Wisconsin, Madison']	[u'University of Wisconsin, Madison']	https://clinicaltrials.gov/ct2/show/NCT00766532	['University of Wisconsin, Madison']
NCT00766597	[u'National Institute of Allergy and Infectious Diseases (NIAID)']	[u'National Institute of Allergy and Infectious Diseases (NIAID)']	https://clinicaltrials.gov/ct2/show/NCT00766597	['National Institute of Allergy and Infectious Diseases (NIAID)']
NCT00766649	[u'National Institutes of Health Clinical Center (CC) ( National Eye Institute (NEI) )']	[u'National Eye Institute (NEI)']	https://clinicaltrials.gov/ct2/show/NCT00766649	['National Eye Institute (NEI)']
NCT00766818	[]	[u'University of North Carolina, Chapel Hill']	https://clinicaltrials.gov/ct2/show/NCT00766818	['Angela Kashuba, PharmD, University of North Carolina']
NCT00767364	[u"Eric McGrath, Children's Hospital of Michigan"]	[u"Children's Hospital of Michigan"]	https://clinicaltrials.gov/ct2/show/NCT00767364	["Eric McGrath, Principle Investigator, Children's Hospital of Michigan"]
NCT00767416	[u'MedImmune LLC']	[u'MedImmune LLC']	https://clinicaltrials.gov/ct2/show/NCT00767416	['MedImmune LLC']
NCT00767507	[u'The Medicines Company']	[u'The Medicines Company']	https://clinicaltrials.gov/ct2/show/NCT00767507	['The Medicines Company']
NCT00767520	[u'Bristol-Myers Squibb']	[u'Bristol-Myers Squibb']	https://clinicaltrials.gov/ct2/show/NCT00767520	['Bristol-Myers Squibb']
NCT00767793	[u'Merck Sharp & Dohme Corp.']	[u'Merck Sharp & Dohme Corp.']	https://clinicaltrials.gov/ct2/show/NCT00767793	['Merck Sharp & Dohme Corp.']
NCT00767806	[]	[u'Eli Lilly and Company']	https://clinicaltrials.gov/ct2/show/NCT00767806	['Chief Medical Officer, Eli Lilly']
NCT00768066	[u'Joshua M Hare, University of Miami']	[u'University of Miami']	https://clinicaltrials.gov/ct2/show/NCT00768066	['Joshua M Hare, Director, Interdisciplinary Stem Cell Institute, University of Miami']
NCT00768079	[u'MedImmune LLC']	[u'MedImmune LLC']	https://clinicaltrials.gov/ct2/show/NCT00768079	['MedImmune LLC']
NCT00768105	[]	[u'AstraZeneca']	https://clinicaltrials.gov/ct2/show/NCT00768105	['Klas Malmberg, MD, PhD, Prof. Medical Science Director, Emerging Products, AstraZeneca Pharmaceuticals']
NCT00768144	[u'Susana M. Campos, MD, Dana-Farber Cancer Institute']	[u'Dana-Farber Cancer Institute']	https://clinicaltrials.gov/ct2/show/NCT00768144	['Susana M. Campos, MD, Medical Oncologist, Dana-Farber Cancer Institute']
NCT00768209	[]	[u'VIVUS, Inc.']	https://clinicaltrials.gov/ct2/show/NCT00768209	['Wesley Day, VP Clinical, Vivus, Inc.']
NCT00768274	[u'Resverlogix Corp']	[u'Resverlogix Corp']	https://clinicaltrials.gov/ct2/show/NCT00768274	['Resverlogix Corp']
NCT00768391	[]	[u'ImClone LLC']	https://clinicaltrials.gov/ct2/show/NCT00768391	['Chief Medical Officer, ImClone LLC']
NCT00768404	[]	[u'VIVUS, Inc.']	https://clinicaltrials.gov/ct2/show/NCT00768404	['Wesley Day, VP Clinical, Vivus, Inc.']
NCT00768430	[u'Sanjay Johan Mathew, Baylor College of Medicine']	[u'Baylor College of Medicine']	https://clinicaltrials.gov/ct2/show/NCT00768430	['Sanjay Johan Mathew, MD, Baylor College of Medicine']
NCT00768508	[u'Bankole Johnson, University of Virginia']	[u'Bankole Johnson']	https://clinicaltrials.gov/ct2/show/NCT00768508	['Bankole Johnson, Chair of Psychiatry and NB Sciences, University of Virginia']
NCT00768521	[u'Merck Sharp & Dohme Corp.']	[u'Merck Sharp & Dohme Corp.']	https://clinicaltrials.gov/ct2/show/NCT00768521	['Merck Sharp & Dohme Corp.']
NCT00768664	[u'Pfizer']	[u'Pfizer']	https://clinicaltrials.gov/ct2/show/NCT00768664	['Pfizer']
NCT00768729	[u'National Institute of Allergy and Infectious Diseases (NIAID)']	[u'National Institute of Allergy and Infectious Diseases (NIAID)']	https://clinicaltrials.gov/ct2/show/NCT00768729	['National Institute of Allergy and Infectious Diseases (NIAID)']
NCT00768755	[u'Pfizer']	[u'Pfizer']	https://clinicaltrials.gov/ct2/show/NCT00768755	['Pfizer']
NCT00768963	[u'Sonia Yoo, University of Miami']	[u'University of Miami']	https://clinicaltrials.gov/ct2/show/NCT00768963	['Sonia Yoo, Professor, University of Miami']
NCT00769041	[]	[u'VIVUS, Inc.']	https://clinicaltrials.gov/ct2/show/NCT00769041	['Wesley Day, VP Clinical, VIvus, Inc.']
NCT00769067	[u'Pfizer']	[u'Pfizer']	https://clinicaltrials.gov/ct2/show/NCT00769067	['Pfizer']
NCT00769132	[u'Merck Sharp & Dohme Corp.']	[u'Merck Sharp & Dohme Corp.']	https://clinicaltrials.gov/ct2/show/NCT00769132	['Merck Sharp & Dohme Corp.']
NCT00769145	[u'Sonia Yoo, University of Miami']	[u'University of Miami']	https://clinicaltrials.gov/ct2/show/NCT00769145	['Sonia Yoo, Professor, University of Miami']
NCT00769158	[u'Bankole Johnson, University of Virginia']	[u'Bankole Johnson']	https://clinicaltrials.gov/ct2/show/NCT00769158	['Bankole Johnson, Chair of Psychiatry and Neurobehavioral Sciences, University of Virginia']
NCT00769210	[u'mark munger, University of Utah']	[u'University of Utah']	https://clinicaltrials.gov/ct2/show/NCT00769210	['mark munger, Professor, University of Utah']
NCT00769288	[u'National Cancer Institute (NCI)']	[u'National Cancer Institute (NCI)']	https://clinicaltrials.gov/ct2/show/NCT00769288	['National Cancer Institute (NCI)']
NCT00769470	[u'Translational Oncology Research International']	[u'Translational Oncology Research International']	https://clinicaltrials.gov/ct2/show/NCT00769470	['Translational Oncology Research International']
NCT00769704	[u'BioVex Limited']	[u'BioVex Limited']	https://clinicaltrials.gov/ct2/show/NCT00769704	['BioVex Limited']
NCT00769795	[u'Bruce Montgomery, Fred Hutchinson Cancer Research Center']	[u'University of Washington']	https://clinicaltrials.gov/ct2/show/NCT00769795	['Bruce Montgomery, Principal Investigator, Fred Hutchinson Cancer Research Center']
NCT00769899	[]	[u'AstraZeneca']	https://clinicaltrials.gov/ct2/show/NCT00769899	['Mark A. Smith, MD, PhD Senior Medical Science Director, AstraZeneca LP']
NCT00770029	[u'Merz Pharmaceuticals GmbH']	[u'Merz Pharmaceuticals GmbH']	https://clinicaltrials.gov/ct2/show/NCT00770029	['Merz Pharmaceuticals GmbH']
NCT00770042	[]	[u'VIVUS, Inc.']	https://clinicaltrials.gov/ct2/show/NCT00770042	['Wesley Day, VP Clinical, Vivus, Inc.']
NCT00770081	[u'Novartis']	[u'Novartis']	https://clinicaltrials.gov/ct2/show/NCT00770081	['Novartis']
NCT00770133	[u'Bausch & Lomb Incorporated']	[u'Bausch & Lomb Incorporated']	https://clinicaltrials.gov/ct2/show/NCT00770133	['Bausch & Lomb Incorporated']
NCT00770146	[u'Kastle Therapeutics, LLC']	[u'Kastle Therapeutics, LLC']	https://clinicaltrials.gov/ct2/show/NCT00770146	['Kastle Therapeutics, LLC']
NCT00770211	[u'Merz Pharmaceuticals GmbH']	[u'Merz Pharmaceuticals GmbH']	https://clinicaltrials.gov/ct2/show/NCT00770211	['Merz Pharmaceuticals GmbH']
NCT00770263	[u'Washington University School of Medicine']	[u'Washington University School of Medicine']	https://clinicaltrials.gov/ct2/show/NCT00770263	['Washington University School of Medicine']
NCT00770367	[u'Medical University of South Carolina']	[u'Medical University of South Carolina']	https://clinicaltrials.gov/ct2/show/NCT00770367	['Medical University of South Carolina']
NCT00770471	[u'Sidney Kimmel Comprehensive Cancer Center at Johns Hopkins']	[u'Sidney Kimmel Comprehensive Cancer Center at Johns Hopkins']	https://clinicaltrials.gov/ct2/show/NCT00770471	['Sidney Kimmel Comprehensive Cancer Center at Johns Hopkins']
NCT00770536	[u'Amgen']	[u'Amgen']	https://clinicaltrials.gov/ct2/show/NCT00770536	['Amgen']
NCT00770666	[]	[u'University of Medicine and Dentistry of New Jersey']	https://clinicaltrials.gov/ct2/show/NCT00770666	['Michael Steinberg, MD, MPH, UMDNJ-Robert Wood Johnson Medical School']
NCT00770731	[u'M.D. Anderson Cancer Center']	[u'M.D. Anderson Cancer Center']	https://clinicaltrials.gov/ct2/show/NCT00770731	['M.D. Anderson Cancer Center']
NCT00770757	[u'Washington University School of Medicine']	[u'Washington University School of Medicine']	https://clinicaltrials.gov/ct2/show/NCT00770757	['Washington University School of Medicine']
NCT00770848	[u'Amgen']	[u'Amgen']	https://clinicaltrials.gov/ct2/show/NCT00770848	['Amgen']
NCT00770861	[]	[u'Forest Laboratories']	https://clinicaltrials.gov/ct2/show/NCT00770861	['John Whalen, MD, Executive Director, Clinical Development, Cardiovascular, Forest Research Institute, a Subsidiary of Forest Laboratories Inc.']
NCT00770965	[u'Novartis ( Novartis Pharmaceuticals )']	[u'Novartis Pharmaceuticals']	https://clinicaltrials.gov/ct2/show/NCT00770965	['Novartis Pharmaceuticals']
NCT00770978	[u'Basilea Pharmaceutica']	[u'Basilea Pharmaceutica']	https://clinicaltrials.gov/ct2/show/NCT00770978	['Basilea Pharmaceutica']
NCT00770991	[u'Carol Burke, MD, The Cleveland Clinic']	[u'The Cleveland Clinic']	https://clinicaltrials.gov/ct2/show/NCT00770991	['Carol Burke, MD, Principal Investigator, The Cleveland Clinic']
NCT00771030	[u'Amgen']	[u'Amgen']	https://clinicaltrials.gov/ct2/show/NCT00771030	['Amgen']
NCT00771173	[u'Linda Brubaker, Loyola University']	[u'Loyola University']	https://clinicaltrials.gov/ct2/show/NCT00771173	['Linda Brubaker, Professor of Medicine and Dean and Chief Diversity Officer, Stritch School of Medicine, Loyola University']
NCT00771446	[u'Vital Therapies, Inc.']	[u'Vital Therapies, Inc.']	https://clinicaltrials.gov/ct2/show/NCT00771446	['Vital Therapies, Inc.']
NCT00771485	[u'C.B. Fleet Company, Inc.']	[u'C.B. Fleet Company, Inc.']	https://clinicaltrials.gov/ct2/show/NCT00771485	['C.B. Fleet Company, Inc.']
NCT00771524	[u'Basilea Pharmaceutica']	[u'Basilea Pharmaceutica']	https://clinicaltrials.gov/ct2/show/NCT00771524	['Basilea Pharmaceutica']
NCT00771615	[u'GlaxoSmithKline']	[u'GlaxoSmithKline']	https://clinicaltrials.gov/ct2/show/NCT00771615	['GlaxoSmithKline']
NCT00771667	[]	[u'Centocor, Inc.']	https://clinicaltrials.gov/ct2/show/NCT00771667	['Director, Clinical Research, Janssen R&D US']
NCT00771745	[u'E. Steve Woodle, University of Cincinnati']	[u'University of Cincinnati']	https://clinicaltrials.gov/ct2/show/NCT00771745	['E. Steve Woodle, MD, FACS, University of Cincinnati']
NCT00771758	[u'Ortho-McNeil Janssen Scientific Affairs, LLC']	[u'Ortho-McNeil Janssen Scientific Affairs, LLC']	https://clinicaltrials.gov/ct2/show/NCT00771758	['Ortho-McNeil Janssen Scientific Affairs, LLC']
NCT00771875	[u'E. Steve Woodle, University of Cincinnati']	[u'University of Cincinnati']	https://clinicaltrials.gov/ct2/show/NCT00771875	['E. Steve Woodle, MD, FACS, University of Cincinnati']
NCT00771914	[u'Robert Block, University of Rochester']	[u'University of Rochester']	https://clinicaltrials.gov/ct2/show/NCT00771914	['Robert Block, Principal Investigator, University of Rochester']
NCT00771953	[u'University of Maryland']	[u'University of Maryland']	https://clinicaltrials.gov/ct2/show/NCT00771953	['University of Maryland']
NCT00772005	[u'Teva Pharmaceutical Industries ( Cephalon )']	[u'Cephalon']	https://clinicaltrials.gov/ct2/show/NCT00772005	['Cephalon']
NCT00772031	[u'Anne Lindblad, The EMMES Corporation']	[u'Anne Lindblad']	https://clinicaltrials.gov/ct2/show/NCT00772031	['Anne Lindblad, Executive Vice President, The EMMES Corporation, The EMMES Corporation']
NCT00772109	[u'Sanofi ( Sanofi Pasteur, a Sanofi Company )']	[u'Sanofi Pasteur, a Sanofi Company']	https://clinicaltrials.gov/ct2/show/NCT00772109	['Sanofi Pasteur, a Sanofi Company']
NCT00772148	[u'Veloxis Pharmaceuticals']	[u'Veloxis Pharmaceuticals']	https://clinicaltrials.gov/ct2/show/NCT00772148	['Veloxis Pharmaceuticals']
NCT00772265	[u'Wockhardt']	[u'Wockhardt']	https://clinicaltrials.gov/ct2/show/NCT00772265	['Wockhardt']
NCT00772343	[u'Sanofi ( Sanofi Pasteur, a Sanofi Company )']	[u'Sanofi Pasteur, a Sanofi Company']	https://clinicaltrials.gov/ct2/show/NCT00772343	['Sanofi Pasteur, a Sanofi Company']
NCT00772382	[u'Mitsubishi Tanabe Pharma Corporation']	[u'Mitsubishi Tanabe Pharma Corporation']	https://clinicaltrials.gov/ct2/show/NCT00772382	['Mitsubishi Tanabe Pharma Corporation']
NCT00772512	[]	[u'Taisho Pharmaceutical Co., Ltd.']	https://clinicaltrials.gov/ct2/show/NCT00772512	['Taisho Pharmaceutical Co., Ltd.']
NCT00772525	[u'Sanofi']	[u'Sanofi']	https://clinicaltrials.gov/ct2/show/NCT00772525	['Sanofi']
NCT00772538	[u'Boehringer Ingelheim']	[u'Boehringer Ingelheim']	https://clinicaltrials.gov/ct2/show/NCT00772538	['Boehringer Ingelheim']
NCT00772577	[]	[u'Novartis']	https://clinicaltrials.gov/ct2/show/NCT00772577	['External Affairs, Novartis']
NCT00772603	[u'Supernus Pharmaceuticals, Inc.']	[u'Supernus Pharmaceuticals, Inc.']	https://clinicaltrials.gov/ct2/show/NCT00772603	['Supernus Pharmaceuticals, Inc.']
NCT00772772	[u'Manish Ponda, Rockefeller University']	[u'Rockefeller University']	https://clinicaltrials.gov/ct2/show/NCT00772772	['Manish Ponda, Assistant Professor of Clinical Investigation, Rockefeller University']
NCT00772889	[u'GlaxoSmithKline']	[u'GlaxoSmithKline']	https://clinicaltrials.gov/ct2/show/NCT00772889	['GlaxoSmithKline']
NCT00772967	[u'Merck Sharp & Dohme Corp.']	[u'Merck Sharp & Dohme Corp.']	https://clinicaltrials.gov/ct2/show/NCT00772967	['Merck Sharp & Dohme Corp.']
NCT00773097	[u'Robert Schoen, University of Pittsburgh']	[u'Robert Schoen']	https://clinicaltrials.gov/ct2/show/NCT00773097	['Robert Schoen, Principal Investigator, University of Pittsburgh']
NCT00773175	[u'Halozyme Therapeutics']	[u'Halozyme Therapeutics']	https://clinicaltrials.gov/ct2/show/NCT00773175	['Halozyme Therapeutics']
NCT00773253	[u'University of California, San Francisco']	[u'University of California, San Francisco']	https://clinicaltrials.gov/ct2/show/NCT00773253	['University of California, San Francisco']
NCT00773344	[u'Bristol-Myers Squibb']	[u'Bristol-Myers Squibb']	https://clinicaltrials.gov/ct2/show/NCT00773344	['Bristol-Myers Squibb']
NCT00773526	[u'Hoffmann-La Roche']	[u'Hoffmann-La Roche']	https://clinicaltrials.gov/ct2/show/NCT00773526	['Hoffmann-La Roche']
NCT00773734	[u'Celgene Corporation']	[u'Celgene Corporation']	https://clinicaltrials.gov/ct2/show/NCT00773734	['Celgene Corporation']
NCT00773786	[u'Saint Francis Care']	[u'Saint Francis Care']	https://clinicaltrials.gov/ct2/show/NCT00773786	['Saint Francis Care']
NCT00773812	[u'L. Eugene Arnold, Ohio State University']	[u'Ohio State University']	https://clinicaltrials.gov/ct2/show/NCT00773812	['L. Eugene Arnold, Interim Director of Nisonger Center, Ohio State University']
NCT00773929	[]	[u'Millennium Pharmaceuticals, Inc.']	https://clinicaltrials.gov/ct2/show/NCT00773929	['Clinical Research Monitor, Millennium Pharmaceuticals, Inc.']
NCT00773955	[u'National Cancer Institute (NCI)']	[u'National Cancer Institute (NCI)']	https://clinicaltrials.gov/ct2/show/NCT00773955	['National Cancer Institute (NCI)']
NCT00774111	[]	[u'GlaxoSmithKline']	https://clinicaltrials.gov/ct2/show/NCT00774111	['Study Director, GSK']
NCT00774163	[u'Richard A. Oberhelman, Tulane University School of Medicine']	[u'Tulane University School of Medicine']	https://clinicaltrials.gov/ct2/show/NCT00774163	['Richard A. Oberhelman, Professor, Tulane University School of Medicine']
NCT00774358	[u"Soma Jyonouchi, Children's Hospital of Philadelphia"]	[u'Soma Jyonouchi']	https://clinicaltrials.gov/ct2/show/NCT00774358	["Soma Jyonouchi, Soma Jyonouchi,MD, Children's Hospital of Philadelphia"]
NCT00774397	[u'Boehringer Ingelheim']	[u'Boehringer Ingelheim']	https://clinicaltrials.gov/ct2/show/NCT00774397	['Boehringer Ingelheim']
NCT00774553	[]	[u'AstraZeneca']	https://clinicaltrials.gov/ct2/show/NCT00774553	['Klas Malmberg, MD, PhD, Prof. Medical Science Director, Emerging Products, AstraZeneca Pharmaceuticals']
NCT00774605	[]	[u'Pfizer']	https://clinicaltrials.gov/ct2/show/NCT00774605	['Director, Clinical Trial Disclosure Group, Pfizer, Inc.']
NCT00774787	[u'Darrell S. Rigel, Rigel Dermatology']	[u'Rigel Dermatology']	https://clinicaltrials.gov/ct2/show/NCT00774787	['Darrell S. Rigel, PI, Rigel Dermatology']
NCT00774800	[u'Halozyme Therapeutics']	[u'Halozyme Therapeutics']	https://clinicaltrials.gov/ct2/show/NCT00774800	['Halozyme Therapeutics']
NCT00774813	[]	[u'Kalaco Scientific, Inc.']	https://clinicaltrials.gov/ct2/show/NCT00774813	['Evgeny Kruptisky, MD, PhD, Leningrad Regional Center of Addiction']
NCT00774852	[u'National Institute of Allergy and Infectious Diseases (NIAID)']	[u'National Institute of Allergy and Infectious Diseases (NIAID)']	https://clinicaltrials.gov/ct2/show/NCT00774852	['National Institute of Allergy and Infectious Diseases (NIAID)']
NCT00774930	[u'Ipsen']	[u'Ipsen']	https://clinicaltrials.gov/ct2/show/NCT00774930	['Ipsen']
NCT00774943	[u'Amgen']	[u'Amgen']	https://clinicaltrials.gov/ct2/show/NCT00774943	['Amgen']
NCT00775138	[u'Insmed Incorporated']	[u'Insmed Incorporated']	https://clinicaltrials.gov/ct2/show/NCT00775138	['Insmed Incorporated']
NCT00775229	[u'Jon Grant, University of Minnesota - Clinical and Translational Science Institute']	[u'University of Chicago']	https://clinicaltrials.gov/ct2/show/NCT00775229	['Jon Grant, Professor of Psychiatry, University of Minnesota - Clinical and Translational Science Institute']
NCT00775294	[]	[u'University of North Carolina, Chapel Hill']	https://clinicaltrials.gov/ct2/show/NCT00775294	['Angela Kashuba, UNC Eshelman School of Pharmacy']
NCT00775411	[u'Allergan']	[u'Allergan']	https://clinicaltrials.gov/ct2/show/NCT00775411	['Allergan']
NCT00775424	[u'University of Pennsylvania']	[u'University of Pennsylvania']	https://clinicaltrials.gov/ct2/show/NCT00775424	['University of Pennsylvania']
NCT00775437	[u'AbbVie ( AbbVie (prior sponsor, Abbott) )']	[u'AbbVie (prior sponsor, Abbott)']	https://clinicaltrials.gov/ct2/show/NCT00775437	['AbbVie (prior sponsor, Abbott)']
NCT00775450	[u'Sanofi ( Sanofi Pasteur, a Sanofi Company )']	[u'Sanofi Pasteur, a Sanofi Company']	https://clinicaltrials.gov/ct2/show/NCT00775450	['Sanofi Pasteur, a Sanofi Company']
NCT00775463	[u'United Therapeutics']	[u'United Therapeutics']	https://clinicaltrials.gov/ct2/show/NCT00775463	['United Therapeutics']
NCT00775528	[]	[u'Solvay Pharmaceuticals']	https://clinicaltrials.gov/ct2/show/NCT00775528	['Djenane Bennett, Solvay Pharmaceuticals']
NCT00775671	[u'Nancy J. Brown, Vanderbilt University']	[u'Vanderbilt University']	https://clinicaltrials.gov/ct2/show/NCT00775671	['Nancy J. Brown, Professor of Medicine and Pharmacology, Vanderbilt University']
NCT00776009	[]	[u'Novartis Pharmaceuticals']	https://clinicaltrials.gov/ct2/show/NCT00776009	['Study Director Novartis Pharmaceuticals, Novartis Pharmaceuticals']
NCT00776516	[u'Astellas Pharma Inc']	[u'Astellas Pharma Inc']	https://clinicaltrials.gov/ct2/show/NCT00776516	['Astellas Pharma Inc']
NCT00776919	[u'GlaxoSmithKline ( Stiefel, a GSK Company )']	[u'Stiefel, a GSK Company']	https://clinicaltrials.gov/ct2/show/NCT00776919	['Stiefel, a GSK Company']
NCT00776984	[u'Boehringer Ingelheim']	[u'Boehringer Ingelheim']	https://clinicaltrials.gov/ct2/show/NCT00776984	['Boehringer Ingelheim']
NCT00777049	[u'Translational Research in Oncology']	[u'Translational Research in Oncology']	https://clinicaltrials.gov/ct2/show/NCT00777049	['Translational Research in Oncology']
NCT00777062	[u'Kyle Kampman, University of Pennsylvania']	[u'University of Pennsylvania']	https://clinicaltrials.gov/ct2/show/NCT00777062	['Kyle Kampman, Principal Investigator, University of Pennsylvania']
NCT00777257	[u'Sanofi ( Sanofi Pasteur, a Sanofi Company )']	[u'Sanofi Pasteur, a Sanofi Company']	https://clinicaltrials.gov/ct2/show/NCT00777257	['Sanofi Pasteur, a Sanofi Company']
NCT00777296	[u'Insmed Incorporated']	[u'Insmed Incorporated']	https://clinicaltrials.gov/ct2/show/NCT00777296	['Insmed Incorporated']
NCT00777517	[]	[u'Pfizer']	https://clinicaltrials.gov/ct2/show/NCT00777517	['Director, Clinical Trial Disclosure Group, Pfizer, Inc.']
NCT00777556	[u'Teva Pharmaceutical Industries ( Duramed Research )']	[u'Duramed Research']	https://clinicaltrials.gov/ct2/show/NCT00777556	['Duramed Research']
NCT00777569	[]	[u'National Institute on Drug Abuse (NIDA)']	https://clinicaltrials.gov/ct2/show/NCT00777569	['Dorothy Hatsukami, Ph.D. Principal Investigator, University of Minnesota']
NCT00777595	[]	[u'Chiesi Farmaceutici S.p.A.']	https://clinicaltrials.gov/ct2/show/NCT00777595	['Steven E. Linberg, Ph.D., Chiesi Pharmaceuticals Inc.']
NCT00777699	[u'Sanofi']	[u'Sanofi']	https://clinicaltrials.gov/ct2/show/NCT00777699	['Sanofi']
NCT00777764	[u'Genentech, Inc.']	[u'Genentech, Inc.']	https://clinicaltrials.gov/ct2/show/NCT00777764	['Genentech, Inc.']
NCT00777959	[u'Merck Sharp & Dohme Corp.']	[u'Merck Sharp & Dohme Corp.']	https://clinicaltrials.gov/ct2/show/NCT00777959	['Merck Sharp & Dohme Corp.']
NCT00778011	[]	[u'WellSpan Health']	https://clinicaltrials.gov/ct2/show/NCT00778011	['Marc Pollack, MD, PhD, York Hospital Emergency Medicine Physician']
NCT00778167	[u'National Cancer Institute (NCI)']	[u'National Cancer Institute (NCI)']	https://clinicaltrials.gov/ct2/show/NCT00778167	['National Cancer Institute (NCI)']
NCT00778193	[]	[u'Research Associates of New York, LLP']	https://clinicaltrials.gov/ct2/show/NCT00778193	['James Asienberg, MD, Research Associates of New York']
NCT00778258	[u'National Institute of Allergy and Infectious Diseases (NIAID)']	[u'National Institute of Allergy and Infectious Diseases (NIAID)']	https://clinicaltrials.gov/ct2/show/NCT00778258	['National Institute of Allergy and Infectious Diseases (NIAID)']
NCT00778310	[u'The University of Texas Health Science Center at San Antonio']	[u'The University of Texas Health Science Center at San Antonio']	https://clinicaltrials.gov/ct2/show/NCT00778310	['The University of Texas Health Science Center at San Antonio']
NCT00778375	[u'M.D. Anderson Cancer Center']	[u'M.D. Anderson Cancer Center']	https://clinicaltrials.gov/ct2/show/NCT00778375	['M.D. Anderson Cancer Center']
NCT00778700	[u'Incyte Corporation']	[u'Incyte Corporation']	https://clinicaltrials.gov/ct2/show/NCT00778700	['Incyte Corporation']
NCT00779181	[]	[u'Addrenex Pharmaceuticals, Inc.']	https://clinicaltrials.gov/ct2/show/NCT00779181	['Moise Khayrallah, PhD / President and CEO, Addrenex Pharmaceuticals, Inc.']
NCT00779259	[]	[u'Mutual Pharmaceutical Company, Inc.']	https://clinicaltrials.gov/ct2/show/NCT00779259	['Vice President, Branded Products and Medical Affairs, Mutual Pharmaceutical Company, Inc.']
NCT00779389	[u'University of Pittsburgh']	[u'University of Pittsburgh']	https://clinicaltrials.gov/ct2/show/NCT00779389	['University of Pittsburgh']
NCT00779428	[u'Bristol-Myers Squibb']	[u'Bristol-Myers Squibb']	https://clinicaltrials.gov/ct2/show/NCT00779428	['Bristol-Myers Squibb']
NCT00779519	[]	[u'vTv Therapeutics']	https://clinicaltrials.gov/ct2/show/NCT00779519	['Jane Shen, Pharm.D., TransTech Pharma']
NCT00779701	[u'Temple University']	[u'Temple University']	https://clinicaltrials.gov/ct2/show/NCT00779701	['Temple University']
NCT00780182	[]	[u'Chimerix']	https://clinicaltrials.gov/ct2/show/NCT00780182	['Neil Frazer/ Chief Medical Officer, Chimerix']
NCT00780442	[u'Aimee McRae-Clark, Medical University of South Carolina']	[u'Medical University of South Carolina']	https://clinicaltrials.gov/ct2/show/NCT00780442	['Aimee McRae-Clark, Professor of Psychiatry and Behavioral Sciences, Medical University of South Carolina']
NCT00780598	[u'Chroma Therapeutics']	[u'Chroma Therapeutics']	https://clinicaltrials.gov/ct2/show/NCT00780598	['Chroma Therapeutics']
NCT00781001	[u'Center for Medicinal Cannabis Research']	[u'Center for Medicinal Cannabis Research']	https://clinicaltrials.gov/ct2/show/NCT00781001	['Center for Medicinal Cannabis Research']
NCT00781339	[u'NovaBay Pharmaceuticals, Inc.']	[u'NovaBay Pharmaceuticals, Inc.']	https://clinicaltrials.gov/ct2/show/NCT00781339	['NovaBay Pharmaceuticals, Inc.']
NCT00781443	[]	[u'Genentech, Inc.']	https://clinicaltrials.gov/ct2/show/NCT00781443	['Clinical Trials Posting Group, Genentech, Inc.']
NCT00781456	[u'Teva Pharmaceutical Industries ( Duramed Research )']	[u'Duramed Research']	https://clinicaltrials.gov/ct2/show/NCT00781456	['Duramed Research']
NCT00781508	[u'Robert Bahler, MetroHealth Medical Center']	[u'MetroHealth Medical Center']	https://clinicaltrials.gov/ct2/show/NCT00781508	['Robert Bahler, Cardiologist Professor of Medicine CWRU, MetroHealth Medical Center']
NCT00781586	[u'Bayer']	[u'Bayer']	https://clinicaltrials.gov/ct2/show/NCT00781586	['Bayer']
NCT00781664	[]	[u'Pfizer']	https://clinicaltrials.gov/ct2/show/NCT00781664	['Lee Zane, M.D., M.A.S., Anacor Pharmaceuticals, Inc.']
NCT00781742	[u'AstraZeneca']	[u'AstraZeneca']	https://clinicaltrials.gov/ct2/show/NCT00781742	['AstraZeneca']
NCT00781846	[u'Merck Sharp & Dohme Corp.']	[u'Merck Sharp & Dohme Corp.']	https://clinicaltrials.gov/ct2/show/NCT00781846	['Merck Sharp & Dohme Corp.']
NCT00781898	[u'University of Pennsylvania']	[u'University of Pennsylvania']	https://clinicaltrials.gov/ct2/show/NCT00781898	['University of Pennsylvania']
NCT00781911	[u'Eli Lilly and Company']	[u'Eli Lilly and Company']	https://clinicaltrials.gov/ct2/show/NCT00781911	['Eli Lilly and Company']
NCT00781937	[u'Novo Nordisk A/S']	[u'Novo Nordisk A/S']	https://clinicaltrials.gov/ct2/show/NCT00781937	['Novo Nordisk A/S']
NCT00782002	[]	[u'ImClone LLC']	https://clinicaltrials.gov/ct2/show/NCT00782002	['Chief Medical Officer, ImClone LLC']
NCT00782184	[u'Merck Sharp & Dohme Corp.']	[u'Merck Sharp & Dohme Corp.']	https://clinicaltrials.gov/ct2/show/NCT00782184	['Merck Sharp & Dohme Corp.']
NCT00782210	[]	[u'Boehringer Ingelheim']	https://clinicaltrials.gov/ct2/show/NCT00782210	['Boehringer Ingelheim, Study Chair, Boehringer Ingelheim']
NCT00782275	[u'David F. McDermott, MD, Dana-Farber Cancer Institute']	[u'Beth Israel Deaconess Medical Center']	https://clinicaltrials.gov/ct2/show/NCT00782275	['David F. McDermott, MD, Principal Investigator, Dana-Farber Cancer Institute']
NCT00782340	[u'Chelsea Therapeutics']	[u'Chelsea Therapeutics']	https://clinicaltrials.gov/ct2/show/NCT00782340	['Chelsea Therapeutics']
NCT00782379	[u'Northside Hospital, Inc.']	[u'Northside Hospital, Inc.']	https://clinicaltrials.gov/ct2/show/NCT00782379	['Northside Hospital, Inc.']
NCT00782509	[]	[u'Boehringer Ingelheim']	https://clinicaltrials.gov/ct2/show/NCT00782509	['Boehringer Ingelheim, Study Chair, Boehringer Ingelheim']
NCT00782535	[u'Chiesi USA']	[u'Chiesi USA']	https://clinicaltrials.gov/ct2/show/NCT00782535	['Chiesi USA']
NCT00782587	[]	[u'Halozyme Therapeutics']	https://clinicaltrials.gov/ct2/show/NCT00782587	['Jonathan Leff, M.D., Halozyme Therapeutics']
NCT00782600	[]	[u'Pfizer']	https://clinicaltrials.gov/ct2/show/NCT00782600	['Director, Clinical Trial Disclosure Group, Pfizer, Inc.']
NCT00782626	[u'Karen D. Wright MD, Dana-Farber Cancer Institute']	[u'Dana-Farber Cancer Institute']	https://clinicaltrials.gov/ct2/show/NCT00782626	['Karen D. Wright MD, Principal Investigator, Dana-Farber Cancer Institute']
NCT00782769	[u'Teva Pharmaceutical Industries ( Duramed Research )']	[u'Duramed Research']	https://clinicaltrials.gov/ct2/show/NCT00782769	['Duramed Research']
NCT00782795	[u'Matthew DiMagno, MD, University of Michigan']	[u'University of Michigan']	https://clinicaltrials.gov/ct2/show/NCT00782795	['Matthew DiMagno, MD, Assistant Professor of Internal Medicine, University of Michigan']
NCT00782821	[u'E. Steve Woodle, University of Cincinnati']	[u'University of Cincinnati']	https://clinicaltrials.gov/ct2/show/NCT00782821	['E. Steve Woodle, MD, FACS, University of Cincinnati']
NCT00783081	[u'Kowa Research Institute, Inc.']	[u'Kowa Research Institute, Inc.']	https://clinicaltrials.gov/ct2/show/NCT00783081	['Kowa Research Institute, Inc.']
NCT00783107	[u'University of Pittsburgh']	[u'University of Pittsburgh']	https://clinicaltrials.gov/ct2/show/NCT00783107	['University of Pittsburgh']
NCT00783263	[u'Merck Sharp & Dohme Corp.']	[u'Merck Sharp & Dohme Corp.']	https://clinicaltrials.gov/ct2/show/NCT00783263	['Merck Sharp & Dohme Corp.']
NCT00783276	[u'Frederick Gerard Moeller, Virginia Commonwealth University']	[u'Virginia Commonwealth University']	https://clinicaltrials.gov/ct2/show/NCT00783276	['Frederick Gerard Moeller, Professor - Psychiatry, Behavioral Sciences, Virginia Commonwealth University']
NCT00783289	[u'MedImmune LLC']	[u'MedImmune LLC']	https://clinicaltrials.gov/ct2/show/NCT00783289	['MedImmune LLC']
NCT00783341	[]	[u'Wyeth is now a wholly owned subsidiary of Pfizer']	https://clinicaltrials.gov/ct2/show/NCT00783341	['Wyeth (Registry Contact: Clinical Trial Registry Specialist), Wyeth']
NCT00783523	[u'University of California, San Francisco']	[u'University of California, San Francisco']	https://clinicaltrials.gov/ct2/show/NCT00783523	['University of California, San Francisco']
NCT00783549	[u'GlaxoSmithKline']	[u'GlaxoSmithKline']	https://clinicaltrials.gov/ct2/show/NCT00783549	['GlaxoSmithKline']
NCT00783692	[u'Millennium Pharmaceuticals, Inc.']	[u'Millennium Pharmaceuticals, Inc.']	https://clinicaltrials.gov/ct2/show/NCT00783692	['Millennium Pharmaceuticals, Inc.']
NCT00783705	[u'National Cancer Institute (NCI)']	[u'National Cancer Institute (NCI)']	https://clinicaltrials.gov/ct2/show/NCT00783705	['National Cancer Institute (NCI)']
NCT00783718	[u'Millennium Pharmaceuticals, Inc.']	[u'Millennium Pharmaceuticals, Inc.']	https://clinicaltrials.gov/ct2/show/NCT00783718	['Millennium Pharmaceuticals, Inc.']
NCT00783926	[]	[u'Ology Bioservices']	https://clinicaltrials.gov/ct2/show/NCT00783926	['Karen Near, MD; Medical Director, Baxter Healthcare Corporation']
NCT00784134	[u'Johns Hopkins University']	[u'Johns Hopkins University']	https://clinicaltrials.gov/ct2/show/NCT00784134	['Johns Hopkins University']
NCT00784147	[u'TaiMed Biologics Inc.']	[u'TaiMed Biologics Inc.']	https://clinicaltrials.gov/ct2/show/NCT00784147	['TaiMed Biologics Inc.']
NCT00784212	[u'Novartis ( Novartis Pharmaceuticals )']	[u'Novartis Pharmaceuticals']	https://clinicaltrials.gov/ct2/show/NCT00784212	['Novartis Pharmaceuticals']
NCT00784277	[]	[u'Johnson & Johnson Pharmaceutical Research & Development, L.L.C.']	https://clinicaltrials.gov/ct2/show/NCT00784277	['Senior Director, Clinical Leader, Johnson & Johnson Pharmaceutical Research and Development, L.L.C.']
NCT00784420	[]	[u'Pfizer']	https://clinicaltrials.gov/ct2/show/NCT00784420	['Director, Clinical Trial Disclosure Group, Pfizer, Inc.']
NCT00784459	[u'Jonathan Green, MD, Washington University School of Medicine']	[u'Washington University School of Medicine']	https://clinicaltrials.gov/ct2/show/NCT00784459	['Jonathan Green, MD, Professor of Medicine, Washington University School of Medicine']
NCT00784550	[u'GlaxoSmithKline']	[u'GlaxoSmithKline']	https://clinicaltrials.gov/ct2/show/NCT00784550	['GlaxoSmithKline']
NCT00784719	[u'Pfizer']	[u'Pfizer']	https://clinicaltrials.gov/ct2/show/NCT00784719	['Pfizer']
NCT00784823	[u'Hackensack Meridian Health']	[u'Hackensack Meridian Health']	https://clinicaltrials.gov/ct2/show/NCT00784823	['Hackensack Meridian Health']
NCT00784875	[u'Eli Lilly and Company']	[u'Eli Lilly and Company']	https://clinicaltrials.gov/ct2/show/NCT00784875	['Eli Lilly and Company']
NCT00784927	[u'Mayo Clinic']	[u'Mayo Clinic']	https://clinicaltrials.gov/ct2/show/NCT00784927	['Mayo Clinic']
NCT00785213	[u'Mutual Pharmaceutical Company, Inc.']	[u'Mutual Pharmaceutical Company, Inc.']	https://clinicaltrials.gov/ct2/show/NCT00785213	['Mutual Pharmaceutical Company, Inc.']
NCT00785226	[u'Bayer']	[u'Bayer']	https://clinicaltrials.gov/ct2/show/NCT00785226	['Bayer']
NCT00785408	[u'AstraZeneca']	[u'AstraZeneca']	https://clinicaltrials.gov/ct2/show/NCT00785408	['AstraZeneca']
NCT00785486	[u'Mutual Pharmaceutical Company, Inc.']	[u'Mutual Pharmaceutical Company, Inc.']	https://clinicaltrials.gov/ct2/show/NCT00785486	['Mutual Pharmaceutical Company, Inc.']
NCT00785512	[]	[u'Forest Laboratories']	https://clinicaltrials.gov/ct2/show/NCT00785512	['John Whalen, MD, Executive Director, Clinical Development, Cardiovascular, Forest Research Institute, a subsidiary of Forest Laboratories Inc']
NCT00785538	[u'Eli Lilly and Company']	[u'Eli Lilly and Company']	https://clinicaltrials.gov/ct2/show/NCT00785538	['Eli Lilly and Company']
NCT00785577	[u'Eli Lilly and Company']	[u'Eli Lilly and Company']	https://clinicaltrials.gov/ct2/show/NCT00785577	['Eli Lilly and Company']
NCT00785785	[u'Novartis ( Novartis Pharmaceuticals )']	[u'Novartis Pharmaceuticals']	https://clinicaltrials.gov/ct2/show/NCT00785785	['Novartis Pharmaceuticals']
NCT00785915	[u'AstraZeneca']	[u'AstraZeneca']	https://clinicaltrials.gov/ct2/show/NCT00785915	['AstraZeneca']
NCT00785928	[u'Eli Lilly and Company']	[u'Eli Lilly and Company']	https://clinicaltrials.gov/ct2/show/NCT00785928	['Eli Lilly and Company']
NCT00785941	[u'ImClone LLC']	[u'ImClone LLC']	https://clinicaltrials.gov/ct2/show/NCT00785941	['ImClone LLC']
NCT00785954	[u'KAI Pharmaceuticals']	[u'KAI Pharmaceuticals']	https://clinicaltrials.gov/ct2/show/NCT00785954	['KAI Pharmaceuticals']
NCT00785980	[u'Mutual Pharmaceutical Company, Inc.']	[u'Mutual Pharmaceutical Company, Inc.']	https://clinicaltrials.gov/ct2/show/NCT00785980	['Mutual Pharmaceutical Company, Inc.']
NCT00786188	[u'Noven Therapeutics']	[u'Noven Therapeutics']	https://clinicaltrials.gov/ct2/show/NCT00786188	['Noven Therapeutics']
NCT00786201	[u'Centocor, Inc.']	[u'Centocor, Inc.']	https://clinicaltrials.gov/ct2/show/NCT00786201	['Centocor, Inc.']
NCT00786370	[]	[u'The Cooper Health System']	https://clinicaltrials.gov/ct2/show/NCT00786370	['Jeffrey Littman, MD, Cooper University Hospital']
NCT00786383	[u'Eli Lilly and Company']	[u'Eli Lilly and Company']	https://clinicaltrials.gov/ct2/show/NCT00786383	['Eli Lilly and Company']
NCT00786422	[u'Bayer']	[u'Bayer']	https://clinicaltrials.gov/ct2/show/NCT00786422	['Bayer']
NCT00786474	[u'Duke University']	[u'Duke University']	https://clinicaltrials.gov/ct2/show/NCT00786474	['Duke University']
NCT00786643	[u'Accelerated Community Oncology Research Network']	[u'Accelerated Community Oncology Research Network']	https://clinicaltrials.gov/ct2/show/NCT00786643	['Accelerated Community Oncology Research Network']
NCT00786669	[u"Children's Hospital Medical Center, Cincinnati"]	[u"Children's Hospital Medical Center, Cincinnati"]	https://clinicaltrials.gov/ct2/show/NCT00786669	["Children's Hospital Medical Center, Cincinnati"]
NCT00786812	[u'Novartis ( Novartis Pharmaceuticals )']	[u'Novartis Pharmaceuticals']	https://clinicaltrials.gov/ct2/show/NCT00786812	['Novartis Pharmaceuticals']
NCT00786838	[u'Johnson & Johnson Pharmaceutical Research & Development, L.L.C.']	[u'Johnson & Johnson Pharmaceutical Research & Development, L.L.C.']	https://clinicaltrials.gov/ct2/show/NCT00786838	['Johnson & Johnson Pharmaceutical Research & Development, L.L.C.']
NCT00786916	[u"Michael D. Reed, Akron Children's Hospital"]	[u"Akron Children's Hospital"]	https://clinicaltrials.gov/ct2/show/NCT00786916	["Michael D. Reed, Pharm.D., Akron Children's Hospital"]
NCT00787033	[u'Verastem, Inc.']	[u'Verastem, Inc.']	https://clinicaltrials.gov/ct2/show/NCT00787033	['Verastem, Inc.']
NCT00787501	[u'Greg Siegle, University of Pittsburgh']	[u'University of Pittsburgh']	https://clinicaltrials.gov/ct2/show/NCT00787501	['Greg Siegle, Associate Professor, University of Pittsburgh']
NCT00787527	[u'M.D. Anderson Cancer Center']	[u'M.D. Anderson Cancer Center']	https://clinicaltrials.gov/ct2/show/NCT00787527	['M.D. Anderson Cancer Center']
NCT00787605	[]	[u'Novartis']	https://clinicaltrials.gov/ct2/show/NCT00787605	['External Affairs, Novartis']
NCT00787761	[u'Northside Hospital, Inc.']	[u'Northside Hospital, Inc.']	https://clinicaltrials.gov/ct2/show/NCT00787761	['Northside Hospital, Inc.']
NCT00787891	[u'Johnson & Johnson Pharmaceutical Research & Development, L.L.C.']	[u'Johnson & Johnson Pharmaceutical Research & Development, L.L.C.']	https://clinicaltrials.gov/ct2/show/NCT00787891	['Johnson & Johnson Pharmaceutical Research & Development, L.L.C.']
NCT00788047	[]	[u'Pfizer']	https://clinicaltrials.gov/ct2/show/NCT00788047	['Director, Clinical Trial Disclosure Group, Pfizer, Inc.']
NCT00788060	[u'Daniel George, MD, Duke University']	[u'Daniel George, MD']	https://clinicaltrials.gov/ct2/show/NCT00788060	['Daniel George, MD, Associate Professor of Medicine, Duke University']
NCT00788073	[u'Seaside Therapeutics, Inc.']	[u'Seaside Therapeutics, Inc.']	https://clinicaltrials.gov/ct2/show/NCT00788073	['Seaside Therapeutics, Inc.']
NCT00788099	[]	[u'PharmaMar']	https://clinicaltrials.gov/ct2/show/NCT00788099	['Pharmamar USA']
NCT00788294	[]	[u'Pfizer']	https://clinicaltrials.gov/ct2/show/NCT00788294	['Director, Clinical Trial Disclosure Group, Pfizer, Inc.']
NCT00788528	[u'Shionogi Inc. ( Shionogi )']	[u'Shionogi']	https://clinicaltrials.gov/ct2/show/NCT00788528	['Shionogi']
NCT00788593	[u'Forest Laboratories']	[u'Forest Laboratories']	https://clinicaltrials.gov/ct2/show/NCT00788593	['Forest Laboratories']
NCT00788697	[u'Bracco Diagnostics, Inc']	[u'Bracco Diagnostics, Inc']	https://clinicaltrials.gov/ct2/show/NCT00788697	['Bracco Diagnostics, Inc']
NCT00788710	[u'Merck Sharp & Dohme Corp.']	[u'Merck Sharp & Dohme Corp.']	https://clinicaltrials.gov/ct2/show/NCT00788710	['Merck Sharp & Dohme Corp.']
NCT00788892	[u'Jazz Pharmaceuticals']	[u'Jazz Pharmaceuticals']	https://clinicaltrials.gov/ct2/show/NCT00788892	['Jazz Pharmaceuticals']
NCT00788931	[u'Novartis ( Novartis Pharmaceuticals )']	[u'Novartis Pharmaceuticals']	https://clinicaltrials.gov/ct2/show/NCT00788931	['Novartis Pharmaceuticals']
NCT00788957	[u'Amgen']	[u'Amgen']	https://clinicaltrials.gov/ct2/show/NCT00788957	['Amgen']
NCT00789113	[u'University of Minnesota - Clinical and Translational Science Institute']	[u'University of Minnesota - Clinical and Translational Science Institute']	https://clinicaltrials.gov/ct2/show/NCT00789113	['University of Minnesota - Clinical and Translational Science Institute']
NCT00789191	[u'Novo Nordisk A/S']	[u'Novo Nordisk A/S']	https://clinicaltrials.gov/ct2/show/NCT00789191	['Novo Nordisk A/S']
NCT00789308	[u'National Institute of Allergy and Infectious Diseases (NIAID)']	[u'National Institute of Allergy and Infectious Diseases (NIAID)']	https://clinicaltrials.gov/ct2/show/NCT00789308	['National Institute of Allergy and Infectious Diseases (NIAID)']
NCT00789321	[u'Merck Sharp & Dohme Corp.']	[u'Merck Sharp & Dohme Corp.']	https://clinicaltrials.gov/ct2/show/NCT00789321	['Merck Sharp & Dohme Corp.']
NCT00789360	[]	[u'Alexza Pharmaceuticals, Inc.']	https://clinicaltrials.gov/ct2/show/NCT00789360	['Robert Fishman, MD., Vice President, Clinical Development, Alexza Pharmaceuticals, Inc.']
NCT00789477	[u'Regeneron Pharmaceuticals']	[u'Regeneron Pharmaceuticals']	https://clinicaltrials.gov/ct2/show/NCT00789477	['Regeneron Pharmaceuticals']
NCT00789568	[u'BioMarin Pharmaceutical']	[u'BioMarin Pharmaceutical']	https://clinicaltrials.gov/ct2/show/NCT00789568	['BioMarin Pharmaceutical']
NCT00789672	[u'Ray Kraker, Jaeb Center for Health Research']	[u'Jaeb Center for Health Research']	https://clinicaltrials.gov/ct2/show/NCT00789672	['Ray Kraker, Director, PEDIG Coordinating Center, Jaeb Center for Health Research']
NCT00789698	[u'Sunovion']	[u'Sunovion']	https://clinicaltrials.gov/ct2/show/NCT00789698	['Sunovion']
NCT00789724	[u'Virginia Commonwealth University']	[u'Virginia Commonwealth University']	https://clinicaltrials.gov/ct2/show/NCT00789724	['Virginia Commonwealth University']
NCT00789828	[u'Novartis ( Novartis Pharmaceuticals )']	[u'Novartis Pharmaceuticals']	https://clinicaltrials.gov/ct2/show/NCT00789828	['Novartis Pharmaceuticals']
NCT00789880	[u'National Institute of Allergy and Infectious Diseases (NIAID)']	[u'National Institute of Allergy and Infectious Diseases (NIAID)']	https://clinicaltrials.gov/ct2/show/NCT00789880	['National Institute of Allergy and Infectious Diseases (NIAID)']
NCT00790036	[u'Novartis ( Novartis Pharmaceuticals )']	[u'Novartis Pharmaceuticals']	https://clinicaltrials.gov/ct2/show/NCT00790036	['Novartis Pharmaceuticals']
NCT00790062	[u'Alan Tita, University of Alabama at Birmingham']	[u'University of Alabama at Birmingham']	https://clinicaltrials.gov/ct2/show/NCT00790062	['Alan Tita, Associate Professor, University of Alabama at Birmingham']
NCT00790127	[]	[u'HemaQuest Pharmaceuticals Inc.']	https://clinicaltrials.gov/ct2/show/NCT00790127	['Susan Perrine, M.D. Chief Scientific Officer, VP Clinical Affairs, HemaQuest Pharmaceuticals Inc.']
NCT00790153	[]	[u'AstraZeneca']	https://clinicaltrials.gov/ct2/show/NCT00790153	['Klas Malmberg, MD, PhD, Prof. Medical Science Director, Emerging Products, AstraZeneca Pharmaceuticals']
NCT00790192	[u'Sunovion']	[u'Sunovion']	https://clinicaltrials.gov/ct2/show/NCT00790192	['Sunovion']
NCT00790205	[u'Merck Sharp & Dohme Corp.']	[u'Merck Sharp & Dohme Corp.']	https://clinicaltrials.gov/ct2/show/NCT00790205	['Merck Sharp & Dohme Corp.']
NCT00790218	[u'Can-Fite BioPharma']	[u'Can-Fite BioPharma']	https://clinicaltrials.gov/ct2/show/NCT00790218	['Can-Fite BioPharma']
NCT00790374	[u'Ipsen']	[u'Ipsen']	https://clinicaltrials.gov/ct2/show/NCT00790374	['Eric Chetaille MD, Ipsen']
NCT00790400	[u'Novartis ( Novartis Pharmaceuticals )']	[u'Novartis Pharmaceuticals']	https://clinicaltrials.gov/ct2/show/NCT00790400	['Novartis Pharmaceuticals']
NCT00790426	[u'Novartis ( Novartis Pharmaceuticals )']	[u'Novartis Pharmaceuticals']	https://clinicaltrials.gov/ct2/show/NCT00790426	['Novartis Pharmaceuticals']
NCT00790556	[u'Merck Sharp & Dohme Corp.']	[u'Merck Sharp & Dohme Corp.']	https://clinicaltrials.gov/ct2/show/NCT00790556	['Merck Sharp & Dohme Corp.']
NCT00790595	[u'Jonsson Comprehensive Cancer Center']	[u'Jonsson Comprehensive Cancer Center']	https://clinicaltrials.gov/ct2/show/NCT00790595	['Jonsson Comprehensive Cancer Center']
NCT00790647	[u'Vaishali Sanchorawala, Boston Medical Center']	[u'Boston Medical Center']	https://clinicaltrials.gov/ct2/show/NCT00790647	['Vaishali Sanchorawala, Principal Investigator, Boston Medical Center']
NCT00790660	[u'Astellas Pharma Inc']	[u'Astellas Pharma Inc']	https://clinicaltrials.gov/ct2/show/NCT00790660	['Astellas Pharma Inc']
NCT00790738	[u'Raphael Braga, Northwell Health']	[u'Northwell Health']	https://clinicaltrials.gov/ct2/show/NCT00790738	['Raphael Braga, MD, Northwell Health']
NCT00790751	[u'VIVUS, Inc.']	[u'VIVUS, Inc.']	https://clinicaltrials.gov/ct2/show/NCT00790751	['VIVUS, Inc.']
NCT00790790	[u'Eli Lilly and Company']	[u'Eli Lilly and Company']	https://clinicaltrials.gov/ct2/show/NCT00790790	['Eli Lilly and Company']
NCT00790907	[u'GlaxoSmithKline']	[u'GlaxoSmithKline']	https://clinicaltrials.gov/ct2/show/NCT00790907	['GlaxoSmithKline']
NCT00791011	[u'Amgen']	[u'Amgen']	https://clinicaltrials.gov/ct2/show/NCT00791011	['Amgen']
NCT00791102	[u'Robert Naclerio, University of Chicago']	[u'University of Chicago']	https://clinicaltrials.gov/ct2/show/NCT00791102	['Robert Naclerio, Professor, University of Chicago']
NCT00791154	[u'NantCell, Inc.']	[u'NantCell, Inc.']	https://clinicaltrials.gov/ct2/show/NCT00791154	['NantCell, Inc.']
NCT00791219	[u'Halcygen Pharmaceuticals Limited']	[u'Halcygen Pharmaceuticals Limited']	https://clinicaltrials.gov/ct2/show/NCT00791219	['Halcygen Pharmaceuticals Limited']
NCT00791271	[u'M.D. Anderson Cancer Center']	[u'M.D. Anderson Cancer Center']	https://clinicaltrials.gov/ct2/show/NCT00791271	['M.D. Anderson Cancer Center']
NCT00791323	[u'Allergan']	[u'Allergan']	https://clinicaltrials.gov/ct2/show/NCT00791323	['Allergan']
NCT00791388	[]	[u'Procter and Gamble']	https://clinicaltrials.gov/ct2/show/NCT00791388	['William S Aronstein, PhD, MD, Procter and Gamble Pharmaceuticals']
NCT00791479	[u'Eli Lilly and Company']	[u'Eli Lilly and Company']	https://clinicaltrials.gov/ct2/show/NCT00791479	['Eli Lilly and Company']
NCT00791492	[u'Pfizer']	[u'Pfizer']	https://clinicaltrials.gov/ct2/show/NCT00791492	['Pfizer']
NCT00791752	[]	[u'AstraZeneca']	https://clinicaltrials.gov/ct2/show/NCT00791752	[u'Jan Eriksson MD PhD / Medical Science Director, AstraZeneca R&D M\xf6lndal, Sweden']
NCT00791765	[u'Amgen']	[u'Amgen']	https://clinicaltrials.gov/ct2/show/NCT00791765	['Amgen']
NCT00791778	[u'Bayer']	[u'Bayer']	https://clinicaltrials.gov/ct2/show/NCT00791778	['Bayer']
NCT00791817	[]	[u'Procter and Gamble']	https://clinicaltrials.gov/ct2/show/NCT00791817	['William S Aronstein, PhD, MD, Procter and Gamble Pharmaceuticals']
NCT00791856	[u'Warner Chilcott']	[u'Warner Chilcott']	https://clinicaltrials.gov/ct2/show/NCT00791856	['Warner Chilcott']
NCT00791973	[u'Robert Naclerio, University of Chicago']	[u'University of Chicago']	https://clinicaltrials.gov/ct2/show/NCT00791973	['Robert Naclerio, MD, University of Chicago']
NCT00792012	[u'University of Colorado, Denver']	[u'University of Colorado, Denver']	https://clinicaltrials.gov/ct2/show/NCT00792012	['University of Colorado, Denver']
NCT00792103	[u'Teva Pharmaceutical Industries ( NuPathe Inc. )']	[u'NuPathe Inc.']	https://clinicaltrials.gov/ct2/show/NCT00792103	['NuPathe Inc.']
NCT00792246	[u'Phillip Brian Smith, Duke University']	[u'Phillip Brian Smith']	https://clinicaltrials.gov/ct2/show/NCT00792246	['Phillip Brian Smith, Associate Professor of Pediatrics, Duke University']
NCT00792298	[u'Merck Sharp & Dohme Corp.']	[u'Merck Sharp & Dohme Corp.']	https://clinicaltrials.gov/ct2/show/NCT00792298	['Merck Sharp & Dohme Corp.']
NCT00792571	[u'Lung Biotechnology PBC']	[u'Lung Biotechnology PBC']	https://clinicaltrials.gov/ct2/show/NCT00792571	['Lung Biotechnology PBC']
NCT00792636	[u'GlaxoSmithKline']	[u'GlaxoSmithKline']	https://clinicaltrials.gov/ct2/show/NCT00792636	['GlaxoSmithKline']
NCT00792688	[]	[u'Glycotex, Inc.']	https://clinicaltrials.gov/ct2/show/NCT00792688	['John H. Joseph, MD/ Principal Investigator, The Clinical Testing Center of Beverly Hills']
NCT00792727	[u'Hisamitsu Pharmaceutical Co., Inc.']	[u'Hisamitsu Pharmaceutical Co., Inc.']	https://clinicaltrials.gov/ct2/show/NCT00792727	['Hisamitsu Pharmaceutical Co., Inc.']
NCT00792766	[u"Children's Hospital Medical Center, Cincinnati"]	[u"Children's Hospital Medical Center, Cincinnati"]	https://clinicaltrials.gov/ct2/show/NCT00792766	["Children's Hospital Medical Center, Cincinnati"]
NCT00792857	[u'OPKO Health, Inc. ( OPKO IP Holdings II, Inc. )']	[u'OPKO IP Holdings II, Inc.']	https://clinicaltrials.gov/ct2/show/NCT00792857	['OPKO IP Holdings II, Inc.']
NCT00792922	[u'Johns Hopkins University']	[u'Johns Hopkins University']	https://clinicaltrials.gov/ct2/show/NCT00792922	['Johns Hopkins University']
NCT00792935	[u'Merck Sharp & Dohme Corp.']	[u'Merck Sharp & Dohme Corp.']	https://clinicaltrials.gov/ct2/show/NCT00792935	['Merck Sharp & Dohme Corp.']
NCT00793000	[]	[u'Pfizer']	https://clinicaltrials.gov/ct2/show/NCT00793000	['Director, Clinical Trial Disclosure Group, Pfizer, Inc.']
NCT00793793	[u'Boehringer Ingelheim']	[u'Boehringer Ingelheim']	https://clinicaltrials.gov/ct2/show/NCT00793793	['Boehringer Ingelheim']
NCT00793819	[u'Watson Pharmaceuticals']	[u'Watson Pharmaceuticals']	https://clinicaltrials.gov/ct2/show/NCT00793819	['Watson Pharmaceuticals']
NCT00793871	[u'Pfizer']	[u'Pfizer']	https://clinicaltrials.gov/ct2/show/NCT00793871	['Pfizer']
NCT00793923	[u'Subhransu K. Ray, M.D., Ph.D., Bay Area Retina Associates']	[u'Subhransu K. Ray, M.D., Ph.D.']	https://clinicaltrials.gov/ct2/show/NCT00793923	['Subhransu K. Ray, M.D., Ph.D., Principal Investigator, Bay Area Retina Associates']
NCT00793975	[u'Eli Lilly and Company']	[u'Eli Lilly and Company']	https://clinicaltrials.gov/ct2/show/NCT00793975	['Eli Lilly and Company']
NCT00794144	[]	[u'Alcon Research']	https://clinicaltrials.gov/ct2/show/NCT00794144	['Cynthia M. Rusk\\Manager, Development, Alcon Research']
NCT00794274	[u'Robert P Baughman, University of Cincinnati']	[u'University of Cincinnati']	https://clinicaltrials.gov/ct2/show/NCT00794274	['Robert P Baughman, Professor of Medicine, University of Cincinnati']
NCT00794417	[u'Regeneron Pharmaceuticals']	[u'Regeneron Pharmaceuticals']	https://clinicaltrials.gov/ct2/show/NCT00794417	['Regeneron Pharmaceuticals']
NCT00794430	[u'Vernalis (R&D) Ltd']	[u'Vernalis (R&D) Ltd']	https://clinicaltrials.gov/ct2/show/NCT00794430	['Vernalis (R&D) Ltd']
NCT00794508	[u'Donald B. Kohn, M.D., University of California, Los Angeles']	[u'Donald B. Kohn, M.D.']	https://clinicaltrials.gov/ct2/show/NCT00794508	['Donald B. Kohn, M.D., Professor, University of California, Los Angeles']
NCT00794573	[u'Mark Eisenberg, McGill University']	[u'Mark Eisenberg']	https://clinicaltrials.gov/ct2/show/NCT00794573	['Mark Eisenberg, Professor of Medicine, Divisions of Cardiology and Clinical Epidemiology, McGill University']
NCT00794586	[u'Gilead Sciences']	[u'Gilead Sciences']	https://clinicaltrials.gov/ct2/show/NCT00794586	['Gilead Sciences']
NCT00794664	[u'Kastle Therapeutics, LLC']	[u'Kastle Therapeutics, LLC']	https://clinicaltrials.gov/ct2/show/NCT00794664	['Kastle Therapeutics, LLC']
NCT00794677	[]	[u"Children's Hospital & Research Center Oakland"]	https://clinicaltrials.gov/ct2/show/NCT00794677	["Ronald Krauss, M.D., Children's Hospital Oakland Research Institute"]
NCT00794716	[u'Norgine']	[u'Norgine']	https://clinicaltrials.gov/ct2/show/NCT00794716	['Norgine']
NCT00794976	[u'Travanti Pharma Inc.']	[u'Travanti Pharma Inc.']	https://clinicaltrials.gov/ct2/show/NCT00794976	['Travanti Pharma Inc.']
NCT00795002	[u'National Cancer Institute (NCI)']	[u'National Cancer Institute (NCI)']	https://clinicaltrials.gov/ct2/show/NCT00795002	['National Cancer Institute (NCI)']
NCT00795015	[]	[u'Rush University Medical Center']	https://clinicaltrials.gov/ct2/show/NCT00795015	['David Baldwin MD, Rush University Medical Center']
NCT00795145	[]	[u'Pfizer']	https://clinicaltrials.gov/ct2/show/NCT00795145	['Director, Clinical Trial Disclosure Group, Pfizer, Inc.']
NCT00795288	[u'Washington University School of Medicine']	[u'Washington University School of Medicine']	https://clinicaltrials.gov/ct2/show/NCT00795288	['Washington University School of Medicine']
NCT00795418	[u'Novartis']	[u'Novartis']	https://clinicaltrials.gov/ct2/show/NCT00795418	['Novartis']
NCT00795457	[u'Ian F. Pollack, M.D., University of Pittsburgh']	[u'Ian F. Pollack, M.D.']	https://clinicaltrials.gov/ct2/show/NCT00795457	['Ian F. Pollack, M.D., Chief, Pediatric Neurosurgery, University of Pittsburgh']
NCT00795574	[]	[u'Florida Academic Dermatology Centers']	https://clinicaltrials.gov/ct2/show/NCT00795574	['Francisco A Kerdel,M.D., Florida Academic Dermatology Centers']
NCT00795665	[u'University of California, Davis']	[u'University of California, Davis']	https://clinicaltrials.gov/ct2/show/NCT00795665	['University of California, Davis']
NCT00795704	[u'Daniel Riche, University of Mississippi Medical Center']	[u'University of Mississippi Medical Center']	https://clinicaltrials.gov/ct2/show/NCT00795704	['Daniel Riche, Assistant Professor of Pharmacy Practice and Medicine, University of Mississippi Medical Center']
NCT00795717	[u'Todd Conley, Tufts University']	[u'Todd Conley']	https://clinicaltrials.gov/ct2/show/NCT00795717	['Todd Conley, Associate Director, Office of Research Administration, Tufts University']
NCT00795769	[u'Leona Holmberg, Fred Hutchinson Cancer Research Center']	[u'Fred Hutchinson Cancer Research Center']	https://clinicaltrials.gov/ct2/show/NCT00795769	['Leona Holmberg, Principal Investigator, Fred Hutchinson Cancer Research Center']
NCT00795821	[u'Eli Lilly and Company']	[u'Eli Lilly and Company']	https://clinicaltrials.gov/ct2/show/NCT00795821	['Eli Lilly and Company']
NCT00795886	[u'University of Utah']	[u'University of Utah']	https://clinicaltrials.gov/ct2/show/NCT00795886	['University of Utah']
NCT00795938	[u'Pfizer']	[u'Pfizer']	https://clinicaltrials.gov/ct2/show/NCT00795938	['Pfizer']
NCT00795951	[u'Allerderm']	[u'Allerderm']	https://clinicaltrials.gov/ct2/show/NCT00795951	['Allerderm']
NCT00796107	[u'Hoffmann-La Roche']	[u'Hoffmann-La Roche']	https://clinicaltrials.gov/ct2/show/NCT00796107	['Hoffmann-La Roche']
NCT00796120	[u'Johnson & Johnson Pharmaceutical Research & Development, L.L.C.']	[u'Johnson & Johnson Pharmaceutical Research & Development, L.L.C.']	https://clinicaltrials.gov/ct2/show/NCT00796120	['Johnson & Johnson Pharmaceutical Research & Development, L.L.C.']
NCT00796224	[]	[u'Pfizer']	https://clinicaltrials.gov/ct2/show/NCT00796224	['Director, Clinical Trial Disclosure Group, Pfizer, Inc.']
NCT00796289	[u'Ferring Pharmaceuticals']	[u'Ferring Pharmaceuticals']	https://clinicaltrials.gov/ct2/show/NCT00796289	['Ferring Pharmaceuticals']
NCT00796302	[u'Michael Aman, Ohio State University']	[u'Michael Aman']	https://clinicaltrials.gov/ct2/show/NCT00796302	['Michael Aman, Retiree-Faculty, Ohio State University']
NCT00796315	[u'Procter and Gamble']	[u'Procter and Gamble']	https://clinicaltrials.gov/ct2/show/NCT00796315	['Procter and Gamble']
NCT00796367	[u'VIVUS, Inc.']	[u'VIVUS, Inc.']	https://clinicaltrials.gov/ct2/show/NCT00796367	['VIVUS, Inc.']
NCT00796744	[u'US Biotest, Inc.']	[u'US Biotest, Inc.']	https://clinicaltrials.gov/ct2/show/NCT00796744	['US Biotest, Inc.']
NCT00796770	[u'Baylor Research Institute']	[u'Baylor Research Institute']	https://clinicaltrials.gov/ct2/show/NCT00796770	['Baylor Research Institute']
NCT00796796	[u'Washington University School of Medicine']	[u'Washington University School of Medicine']	https://clinicaltrials.gov/ct2/show/NCT00796796	['Washington University School of Medicine']
NCT00796822	[u'Samir K Gupta, MD, MS, Indiana University']	[u'Indiana University']	https://clinicaltrials.gov/ct2/show/NCT00796822	['Samir K Gupta, MD, MS, Associate Professor of Medicine, Indiana University']
NCT00796887	[u'Andrew N. Russman, Henry Ford Health System']	[u'Henry Ford Health System']	https://clinicaltrials.gov/ct2/show/NCT00796887	['Andrew N. Russman, Senior Staff Neurologist, Henry Ford Health System']
NCT00796965	[]	[u'AstraZeneca']	https://clinicaltrials.gov/ct2/show/NCT00796965	['Mark A. Smith, M.D, AstraZeneca Pharmaceuticals']
NCT00796991	[u'Bristol-Myers Squibb']	[u'Bristol-Myers Squibb']	https://clinicaltrials.gov/ct2/show/NCT00796991	['Bristol-Myers Squibb']
NCT00797056	[u'Washington University School of Medicine']	[u'Washington University School of Medicine']	https://clinicaltrials.gov/ct2/show/NCT00797056	['Washington University School of Medicine']
NCT00797108	[u'Pfizer']	[u'Pfizer']	https://clinicaltrials.gov/ct2/show/NCT00797108	['Pfizer']
NCT00797225	[u'AbbVie']	[u'AbbVie']	https://clinicaltrials.gov/ct2/show/NCT00797225	['AbbVie']
NCT00797316	[]	[u'Novartis']	https://clinicaltrials.gov/ct2/show/NCT00797316	['External Affairs, Novartis']
NCT00797420	[u'Daniel Benjamin, Duke University']	[u'Daniel Benjamin']	https://clinicaltrials.gov/ct2/show/NCT00797420	['Daniel Benjamin, Professor of Pediatrics, Duke University']
NCT00797797	[]	[u'Forest Laboratories']	https://clinicaltrials.gov/ct2/show/NCT00797797	['James Perhach, Executive Director, Clinical Development, Forest Research Institute Inc (A Subsidiary of Forest Laboratories Inc)']
NCT00797823	[u'W. Kenneth Ward, Legacy Health System']	[u'Legacy Health System']	https://clinicaltrials.gov/ct2/show/NCT00797823	['W. Kenneth Ward, Senior Scientist, Legacy Health System']
NCT00797953	[u'Tasly Pharmaceuticals, Inc.']	[u'Tasly Pharmaceuticals, Inc.']	https://clinicaltrials.gov/ct2/show/NCT00797953	['Tasly Pharmaceuticals, Inc.']
NCT00798096	[u'Rigel Pharmaceuticals']	[u'Rigel Pharmaceuticals']	https://clinicaltrials.gov/ct2/show/NCT00798096	['Rigel Pharmaceuticals']
NCT00798252	[u'Bristol-Myers Squibb']	[u'Bristol-Myers Squibb']	https://clinicaltrials.gov/ct2/show/NCT00798252	['Bristol-Myers Squibb']
NCT00798265	[u'National Institutes of Health Clinical Center (CC) ( National Cancer Institute (NCI) )']	[u'National Cancer Institute (NCI)']	https://clinicaltrials.gov/ct2/show/NCT00798265	['National Cancer Institute (NCI)']
NCT00798603	[u'Alliance for Clinical Trials in Oncology']	[u'Alliance for Clinical Trials in Oncology']	https://clinicaltrials.gov/ct2/show/NCT00798603	['Alliance for Clinical Trials in Oncology']
NCT00798629	[u'H. Lee Moffitt Cancer Center and Research Institute']	[u'H. Lee Moffitt Cancer Center and Research Institute']	https://clinicaltrials.gov/ct2/show/NCT00798629	['H. Lee Moffitt Cancer Center and Research Institute']
NCT00798694	[u'L. Jay Katz MD, Wills Eye']	[u'Wills Eye']	https://clinicaltrials.gov/ct2/show/NCT00798694	['L. Jay Katz MD, Principal Investigator, Wills Eye']
NCT00798707	[]	[u'Pfizer']	https://clinicaltrials.gov/ct2/show/NCT00798707	['Director, Clinical Trial Disclosure Group, Pfizer, Inc']
NCT00798915	[u'Washington University School of Medicine']	[u'Washington University School of Medicine']	https://clinicaltrials.gov/ct2/show/NCT00798915	['Washington University School of Medicine']
NCT00798967	[u'Shire']	[u'Shire']	https://clinicaltrials.gov/ct2/show/NCT00798967	['Shire']
NCT00799006	[]	[u'Pfizer']	https://clinicaltrials.gov/ct2/show/NCT00799006	['Director, Clinical Trial Disclosure Group, Pfizer, Inc.']
NCT00799058	[u'International Partnership for Microbicides, Inc.']	[u'International Partnership for Microbicides, Inc.']	https://clinicaltrials.gov/ct2/show/NCT00799058	['International Partnership for Microbicides, Inc.']
NCT00799227	[u'Allergan']	[u'Allergan']	https://clinicaltrials.gov/ct2/show/NCT00799227	['Allergan']
NCT00799240	[u'University of Kansas Medical Center ( University of Kansas )']	[u'University of Kansas']	https://clinicaltrials.gov/ct2/show/NCT00799240	['University of Kansas']
NCT00799396	[u'Alan Shuldiner, University of Maryland']	[u'University of Maryland']	https://clinicaltrials.gov/ct2/show/NCT00799396	['Alan Shuldiner, Associate Dean for Personalized Medicine; Director, Program in Personalized and Genomic Medicine; Head, Division of Endocrinology, Diabetes and Nutrition, University of Maryland']
NCT00799409	[u'Ortho-McNeil Janssen Scientific Affairs, LLC']	[u'Ortho-McNeil Janssen Scientific Affairs, LLC']	https://clinicaltrials.gov/ct2/show/NCT00799409	['Ortho-McNeil Janssen Scientific Affairs, LLC']
NCT00799487	[]	[u'Ortho-McNeil Janssen Scientific Affairs, LLC']	https://clinicaltrials.gov/ct2/show/NCT00799487	['Vice President, Medical Affairs, CNS, Ortho-McNeil Janssen Scientific Affairs, LLC']
NCT00799552	[]	[u'Resolvyx Pharmaceuticals, Inc']	https://clinicaltrials.gov/ct2/show/NCT00799552	['Per Gjorstrup, Chief Medical Officier, Resolvyx Pharmaceuticals, Inc']
NCT00799604	[u'The Medicines Company']	[u'The Medicines Company']	https://clinicaltrials.gov/ct2/show/NCT00799604	['The Medicines Company']
NCT00799643	[u'Joslin Diabetes Center']	[u'Joslin Diabetes Center']	https://clinicaltrials.gov/ct2/show/NCT00799643	['Joslin Diabetes Center']
NCT00799682	[]	[u'Ophthalmic Consultants of Long Island']	https://clinicaltrials.gov/ct2/show/NCT00799682	['Marguerite McDonald, M.D., Ophthalmic Consultants of Long Island']
NCT00799708	[u'Merck Sharp & Dohme Corp.']	[u'Merck Sharp & Dohme Corp.']	https://clinicaltrials.gov/ct2/show/NCT00799708	['Merck Sharp & Dohme Corp.']
NCT00799812	[u'CareFusion']	[u'CareFusion']	https://clinicaltrials.gov/ct2/show/NCT00799812	['CareFusion']
NCT00799825	[u'GlaxoSmithKline']	[u'GlaxoSmithKline']	https://clinicaltrials.gov/ct2/show/NCT00799825	['GlaxoSmithKline']
NCT00799903	[u'GlaxoSmithKline']	[u'GlaxoSmithKline']	https://clinicaltrials.gov/ct2/show/NCT00799903	['GlaxoSmithKline']
NCT00800098	[u'Anne Friedlander, Stanford University']	[u'Stanford University']	https://clinicaltrials.gov/ct2/show/NCT00800098	['Anne Friedlander, Consulting Professor, Stanford University']
NCT00800176	[u'Hoffmann-La Roche']	[u'Hoffmann-La Roche']	https://clinicaltrials.gov/ct2/show/NCT00800176	['Hoffmann-La Roche']
NCT00800319	[u'Alkermes, Inc.']	[u'Alkermes, Inc.']	https://clinicaltrials.gov/ct2/show/NCT00800319	['Alkermes, Inc.']
NCT00800345	[u'Vector Oncology']	[u'Vector Oncology']	https://clinicaltrials.gov/ct2/show/NCT00800345	['Vector Oncology']
NCT00800605	[]	[u'Ology Bioservices']	https://clinicaltrials.gov/ct2/show/NCT00800605	['Karen Near, MD; Medical Director, Baxter Healthcare Corporation']
NCT00800618	[]	[u'Pfizer']	https://clinicaltrials.gov/ct2/show/NCT00800618	['Director, Clinical Trial Disclosure Group, Pfizer, Inc.']
NCT00800683	[u'Boehringer Ingelheim']	[u'Boehringer Ingelheim']	https://clinicaltrials.gov/ct2/show/NCT00800683	['Boehringer Ingelheim']
NCT00800722	[u'Beckman Laser Institute and Medical Center, University of California, Irvine']	[u'University of California, Irvine']	https://clinicaltrials.gov/ct2/show/NCT00800722	['Beckman Laser Institute and Medical Center, J S Nelson, M.D., Ph.D.,Professor of Surgery and Biomedical Engineering, University of California, Irvine']
NCT00800735	[u'Hoffmann-La Roche']	[u'Hoffmann-La Roche']	https://clinicaltrials.gov/ct2/show/NCT00800735	['Hoffmann-La Roche']
NCT00800839	[u'M.D. Anderson Cancer Center']	[u'M.D. Anderson Cancer Center']	https://clinicaltrials.gov/ct2/show/NCT00800839	['M.D. Anderson Cancer Center']
NCT00800956	[]	[u'Pfizer']	https://clinicaltrials.gov/ct2/show/NCT00800956	['Director, Clinical Trial Disclosure Group, Pfizer, Inc.']
NCT00801021	[]	[u'Biomedical Development Corporation']	https://clinicaltrials.gov/ct2/show/NCT00801021	['Barbara Wells Trautner, M.D., Ph.D., Baylor College of Medicine']
NCT00801164	[u'Biomedical Development Corporation']	[u'Biomedical Development Corporation']	https://clinicaltrials.gov/ct2/show/NCT00801164	['Biomedical Development Corporation']
NCT00801203	[u'Pneumoflex Systems, LLC']	[u'Pneumoflex Systems, LLC']	https://clinicaltrials.gov/ct2/show/NCT00801203	['Pneumoflex Systems, LLC']
NCT00801229	[u'Joseph Biederman, MD, Massachusetts General Hospital']	[u'Massachusetts General Hospital']	https://clinicaltrials.gov/ct2/show/NCT00801229	['Joseph Biederman, MD, Chief of the Clinical and Research Programs in Pediatric Psychopharmacology and Adult ADHD, Massachusetts General Hospital']
NCT00801294	[u'Boehringer Ingelheim']	[u'Boehringer Ingelheim']	https://clinicaltrials.gov/ct2/show/NCT00801294	['Boehringer Ingelheim']
NCT00801398	[u'Endo Pharmaceuticals']	[u'Endo Pharmaceuticals']	https://clinicaltrials.gov/ct2/show/NCT00801398	['Endo Pharmaceuticals']
NCT00801632	[u'National Institute of Allergy and Infectious Diseases (NIAID)']	[u'National Institute of Allergy and Infectious Diseases (NIAID)']	https://clinicaltrials.gov/ct2/show/NCT00801632	['National Institute of Allergy and Infectious Diseases (NIAID)']
NCT00801684	[]	[u'Alkermes, Inc.']	https://clinicaltrials.gov/ct2/show/NCT00801684	['Bernard L. Silverman, MD / VP, Clinical Development, Alkermes, Inc.']
NCT00801697	[u'National Institute of Allergy and Infectious Diseases (NIAID)']	[u'National Institute of Allergy and Infectious Diseases (NIAID)']	https://clinicaltrials.gov/ct2/show/NCT00801697	['National Institute of Allergy and Infectious Diseases (NIAID)']
NCT00801723	[u'Valeant Pharmaceuticals International, Inc.']	[u'Valeant Pharmaceuticals International, Inc.']	https://clinicaltrials.gov/ct2/show/NCT00801723	['Valeant Pharmaceuticals International, Inc.']
NCT00801853	[]	[u'Aerovance, Inc.']	https://clinicaltrials.gov/ct2/show/NCT00801853	['Babatunde Otulana, M.D., Aerovance, Inc.']
NCT00802035	[u'Alkermes, Inc.']	[u'Alkermes, Inc.']	https://clinicaltrials.gov/ct2/show/NCT00802035	['Alkermes, Inc.']
NCT00802100	[u'National Institute of Mental Health (NIMH)']	[u'National Institute of Mental Health (NIMH)']	https://clinicaltrials.gov/ct2/show/NCT00802100	['National Institute of Mental Health (NIMH)']
NCT00802282	[u'Roland Griffiths, Johns Hopkins University']	[u'Johns Hopkins University']	https://clinicaltrials.gov/ct2/show/NCT00802282	['Roland Griffiths, Professor, Department of Psychiatry, Johns Hopkins University']
NCT00802347	[u'Quark Pharmaceuticals']	[u'Quark Pharmaceuticals']	https://clinicaltrials.gov/ct2/show/NCT00802347	['Quark Pharmaceuticals']
NCT00802360	[u'Ferring Pharmaceuticals']	[u'Ferring Pharmaceuticals']	https://clinicaltrials.gov/ct2/show/NCT00802360	['Ferring Pharmaceuticals']
NCT00802464	[u'GlaxoSmithKline']	[u'GlaxoSmithKline']	https://clinicaltrials.gov/ct2/show/NCT00802464	['GlaxoSmithKline']
NCT00802737	[u'GlaxoSmithKline']	[u'GlaxoSmithKline']	https://clinicaltrials.gov/ct2/show/NCT00802737	['GlaxoSmithKline']
NCT00802802	[u'National Institute of Allergy and Infectious Diseases (NIAID)']	[u'National Institute of Allergy and Infectious Diseases (NIAID)']	https://clinicaltrials.gov/ct2/show/NCT00802802	['National Institute of Allergy and Infectious Diseases (NIAID)']
NCT00802815	[u'Glenn Lopate, Washington University School of Medicine']	[u'Washington University School of Medicine']	https://clinicaltrials.gov/ct2/show/NCT00802815	['Glenn Lopate, Associate Professor of Neurology, Washington University School of Medicine']
NCT00802841	[u'Novartis ( Novartis Pharmaceuticals )']	[u'Novartis Pharmaceuticals']	https://clinicaltrials.gov/ct2/show/NCT00802841	['Novartis Pharmaceuticals']
NCT00802880	[u'Washington University School of Medicine']	[u'Washington University School of Medicine']	https://clinicaltrials.gov/ct2/show/NCT00802880	['Washington University School of Medicine']
NCT00802945	[u'Nektar Therapeutics']	[u'Nektar Therapeutics']	https://clinicaltrials.gov/ct2/show/NCT00802945	['Nektar Therapeutics']
NCT00803010	[u'H. Lee Moffitt Cancer Center and Research Institute']	[u'H. Lee Moffitt Cancer Center and Research Institute']	https://clinicaltrials.gov/ct2/show/NCT00803010	['H. Lee Moffitt Cancer Center and Research Institute']
NCT00803023	[]	[u'Jazz Pharmaceuticals']	https://clinicaltrials.gov/ct2/show/NCT00803023	['Sr. Director of Clinical Development - Psychiatry, Jazz Pharmaceuticals']
NCT00803049	[u'Sanofi']	[u'Sanofi']	https://clinicaltrials.gov/ct2/show/NCT00803049	['Sanofi']
NCT00803062	[u'National Cancer Institute (NCI)']	[u'National Cancer Institute (NCI)']	https://clinicaltrials.gov/ct2/show/NCT00803062	['National Cancer Institute (NCI)']
NCT00803101	[u'CSL Behring']	[u'CSL Behring']	https://clinicaltrials.gov/ct2/show/NCT00803101	['CSL Behring']
NCT00803205	[u'PTC Therapeutics']	[u'PTC Therapeutics']	https://clinicaltrials.gov/ct2/show/NCT00803205	['PTC Therapeutics']
NCT00803335	[u'TriHealth Inc.']	[u'TriHealth Inc.']	https://clinicaltrials.gov/ct2/show/NCT00803335	['TriHealth Inc.']
NCT00803556	[]	[u'Bristol-Myers Squibb']	https://clinicaltrials.gov/ct2/show/NCT00803556	['Study Director, Bristol-Myers Squibb']
NCT00803634	[u'The Medicines Company']	[u'The Medicines Company']	https://clinicaltrials.gov/ct2/show/NCT00803634	['The Medicines Company']
NCT00803647	[u'NSABP Foundation Inc']	[u'NSABP Foundation Inc']	https://clinicaltrials.gov/ct2/show/NCT00803647	['NSABP Foundation Inc']
NCT00803686	[u'Tarsa Therapeutics, Inc.']	[u'Tarsa Therapeutics, Inc.']	https://clinicaltrials.gov/ct2/show/NCT00803686	['Tarsa Therapeutics, Inc.']
NCT00803712	[u'Amgen']	[u'Amgen']	https://clinicaltrials.gov/ct2/show/NCT00803712	['Amgen']
NCT00803790	[u'Merck Sharp & Dohme Corp.']	[u'Merck Sharp & Dohme Corp.']	https://clinicaltrials.gov/ct2/show/NCT00803790	['Merck Sharp & Dohme Corp.']
NCT00803894	[u'Merck Sharp & Dohme Corp.']	[u'Merck Sharp & Dohme Corp.']	https://clinicaltrials.gov/ct2/show/NCT00803894	['Merck Sharp & Dohme Corp.']
NCT00804076	[u'Diamyd Inc']	[u'Diamyd Inc']	https://clinicaltrials.gov/ct2/show/NCT00804076	['Diamyd Inc']
NCT00804141	[u'Valeant Pharmaceuticals International, Inc.']	[u'Valeant Pharmaceuticals International, Inc.']	https://clinicaltrials.gov/ct2/show/NCT00804141	['Valeant Pharmaceuticals International, Inc.']
NCT00804245	[u'Wake Forest University Health Sciences']	[u'Wake Forest University Health Sciences']	https://clinicaltrials.gov/ct2/show/NCT00804245	['Wake Forest University Health Sciences']
NCT00804570	[u'Eli Lilly and Company']	[u'Eli Lilly and Company']	https://clinicaltrials.gov/ct2/show/NCT00804570	['Eli Lilly and Company']
NCT00804648	[u'Vistakon Pharmaceuticals']	[u'Vistakon Pharmaceuticals']	https://clinicaltrials.gov/ct2/show/NCT00804648	['Vistakon Pharmaceuticals']
NCT00804843	[u'Merck Sharp & Dohme Corp.']	[u'Merck Sharp & Dohme Corp.']	https://clinicaltrials.gov/ct2/show/NCT00804843	['Merck Sharp & Dohme Corp.']
NCT00804908	[u'AbbVie ( AbbVie (prior sponsor, Abbott) )']	[u'AbbVie (prior sponsor, Abbott)']	https://clinicaltrials.gov/ct2/show/NCT00804908	['AbbVie (prior sponsor, Abbott)']
NCT00804986	[]	[u'Eli Lilly and Company']	https://clinicaltrials.gov/ct2/show/NCT00804986	['Chief Medical Officer, Eli Lilly']
NCT00805025	[u'Gilead Sciences']	[u'Gilead Sciences']	https://clinicaltrials.gov/ct2/show/NCT00805025	['Gilead Sciences']
NCT00805090	[]	[u'Javelin Pharmaceuticals']	https://clinicaltrials.gov/ct2/show/NCT00805090	['Cynthia Ernst, Javelin Pharmaceuticals']
NCT00805233	[]	[u'Oregon Health and Science University']	https://clinicaltrials.gov/ct2/show/NCT00805233	['Peter J. Francis, MD, PhD, Oregon Health & Science University']
NCT00805350	[u'Sanofi']	[u'Sanofi']	https://clinicaltrials.gov/ct2/show/NCT00805350	['Sanofi']
NCT00805376	[u'DNAtrix, Inc.']	[u'DNAtrix, Inc.']	https://clinicaltrials.gov/ct2/show/NCT00805376	['DNAtrix, Inc.']
NCT00805441	[u'Eli Lilly and Company']	[u'Eli Lilly and Company']	https://clinicaltrials.gov/ct2/show/NCT00805441	['Eli Lilly and Company']
NCT00805480	[u'Novartis ( Novartis Pharmaceuticals )']	[u'Novartis Pharmaceuticals']	https://clinicaltrials.gov/ct2/show/NCT00805480	['Novartis Pharmaceuticals']
NCT00805701	[u'Bay State Clinical Trials, Inc.']	[u'Bay State Clinical Trials, Inc.']	https://clinicaltrials.gov/ct2/show/NCT00805701	['Bay State Clinical Trials, Inc.']
NCT00805753	[u'Fernando Fervenza, Mayo Clinic']	[u'Mayo Clinic']	https://clinicaltrials.gov/ct2/show/NCT00805753	['Fernando Fervenza, M.D., Ph.D., Mayo Clinic']
NCT00805792	[u'James F. Meschia, Mayo Clinic']	[u'Mayo Clinic']	https://clinicaltrials.gov/ct2/show/NCT00805792	['James F. Meschia, Principal Investigator, Mayo Clinic']
NCT00805818	[u'Neuren Pharmaceuticals Limited']	[u'Neuren Pharmaceuticals Limited']	https://clinicaltrials.gov/ct2/show/NCT00805818	['Neuren Pharmaceuticals Limited']
NCT00805870	[u'Christopher Cheatham, Western Michigan University']	[u'Western Michigan University']	https://clinicaltrials.gov/ct2/show/NCT00805870	['Christopher Cheatham, Chair and Associate Professor, Western Michigan University']
NCT00805935	[u'Ferring Pharmaceuticals']	[u'Ferring Pharmaceuticals']	https://clinicaltrials.gov/ct2/show/NCT00805935	['Ferring Pharmaceuticals']
NCT00805961	[u'SCRI Development Innovations, LLC']	[u'SCRI Development Innovations, LLC']	https://clinicaltrials.gov/ct2/show/NCT00805961	['SCRI Development Innovations, LLC']
NCT00806026	[u'Pfizer']	[u'Pfizer']	https://clinicaltrials.gov/ct2/show/NCT00806026	['Pfizer']
NCT00806078	[u'Mutual Pharmaceutical Company, Inc.']	[u'Mutual Pharmaceutical Company, Inc.']	https://clinicaltrials.gov/ct2/show/NCT00806078	['Mutual Pharmaceutical Company, Inc.']
NCT00806156	[u'Nektar Therapeutics']	[u'Nektar Therapeutics']	https://clinicaltrials.gov/ct2/show/NCT00806156	['Nektar Therapeutics']
NCT00806234	[u'Mark Riddle, MD, Johns Hopkins University']	[u'Johns Hopkins University']	https://clinicaltrials.gov/ct2/show/NCT00806234	['Mark Riddle, MD, Principal Investigator, Johns Hopkins University']
NCT00806260	[u'VIVUS, Inc.']	[u'VIVUS, Inc.']	https://clinicaltrials.gov/ct2/show/NCT00806260	['VIVUS, Inc.']
NCT00806299	[u'Johnson & Johnson Consumer and Personal Products Worldwide']	[u'Johnson & Johnson Consumer and Personal Products Worldwide']	https://clinicaltrials.gov/ct2/show/NCT00806299	['Johnson & Johnson Consumer and Personal Products Worldwide']
NCT00806338	[]	[u'Genaera Corporation']	https://clinicaltrials.gov/ct2/show/NCT00806338	['Michael Gast, MD, PhD, Genaera Corporation']
NCT00806546	[u'Teva Pharmaceutical Industries ( NuPathe Inc. )']	[u'NuPathe Inc.']	https://clinicaltrials.gov/ct2/show/NCT00806546	['NuPathe Inc.']
NCT00806598	[u'M.D. Anderson Cancer Center']	[u'M.D. Anderson Cancer Center']	https://clinicaltrials.gov/ct2/show/NCT00806598	['M.D. Anderson Cancer Center']
NCT00806754	[u'AstraZeneca']	[u'AstraZeneca']	https://clinicaltrials.gov/ct2/show/NCT00806754	['AstraZeneca']
NCT00806806	[]	[u'Pacira Pharmaceuticals, Inc']	https://clinicaltrials.gov/ct2/show/NCT00806806	['Marius Ardeleanu, MD, Director, Clinical Research, Pacira Pharmaceucticals, Inc.']
NCT00806819	[u'Boehringer Ingelheim']	[u'Boehringer Ingelheim']	https://clinicaltrials.gov/ct2/show/NCT00806819	['Boehringer Ingelheim']
NCT00806962	[u'Takeda ( LigoCyte Pharmaceuticals, Inc. )']	[u'LigoCyte Pharmaceuticals, Inc.']	https://clinicaltrials.gov/ct2/show/NCT00806962	['LigoCyte Pharmaceuticals, Inc.']
NCT00807053	[u'AstraZeneca']	[u'AstraZeneca']	https://clinicaltrials.gov/ct2/show/NCT00807053	['AstraZeneca']
NCT00807495	[u'Takeda ( Millennium Pharmaceuticals, Inc. )']	[u'Millennium Pharmaceuticals, Inc.']	https://clinicaltrials.gov/ct2/show/NCT00807495	['Millennium Pharmaceuticals, Inc.']
NCT00807573	[u'Memorial Sloan Kettering Cancer Center']	[u'Memorial Sloan Kettering Cancer Center']	https://clinicaltrials.gov/ct2/show/NCT00807573	['Memorial Sloan Kettering Cancer Center']
NCT00807677	[u'Millennium Pharmaceuticals, Inc.']	[u'Millennium Pharmaceuticals, Inc.']	https://clinicaltrials.gov/ct2/show/NCT00807677	['Millennium Pharmaceuticals, Inc.']
NCT00807781	[u'Washington University School of Medicine']	[u'Washington University School of Medicine']	https://clinicaltrials.gov/ct2/show/NCT00807781	['Washington University School of Medicine']
NCT00807846	[u'Pfizer']	[u'Pfizer']	https://clinicaltrials.gov/ct2/show/NCT00807846	['Pfizer']
NCT00807859	[u'Amgen']	[u'Amgen']	https://clinicaltrials.gov/ct2/show/NCT00807859	['Amgen']
NCT00807872	[u'Alan Solomon, University of Tennessee']	[u'University of Tennessee']	https://clinicaltrials.gov/ct2/show/NCT00807872	['Alan Solomon, Alan Solomon, M.D., University of Tennessee']
NCT00807885	[u'Baxter Healthcare Corporation']	[u'Baxter Healthcare Corporation']	https://clinicaltrials.gov/ct2/show/NCT00807885	['Baxter Healthcare Corporation']
NCT00807937	[]	[u'AstraZeneca']	https://clinicaltrials.gov/ct2/show/NCT00807937	['Mark A. Smith, MD PhD, Medical Science Director, Emerging Psychiatry, AstraZeneca Pharmaceuticals']
NCT00808067	[u'Boehringer Ingelheim']	[u'Boehringer Ingelheim']	https://clinicaltrials.gov/ct2/show/NCT00808067	['Boehringer Ingelheim']
NCT00808093	[u'GlaxoSmithKline']	[u'GlaxoSmithKline']	https://clinicaltrials.gov/ct2/show/NCT00808093	['GlaxoSmithKline']
NCT00808132	[u'Pfizer']	[u'Pfizer']	https://clinicaltrials.gov/ct2/show/NCT00808132	['Pfizer']
NCT00808223	[u'Astellas Pharma Inc']	[u'Astellas Pharma Inc']	https://clinicaltrials.gov/ct2/show/NCT00808223	['Astellas Pharma Inc']
NCT00808249	[]	[u'AstraZeneca']	https://clinicaltrials.gov/ct2/show/NCT00808249	['Mark A. Smith, MD PhD, Medical Science Director, Emerging Psychiatry, AstraZeneca Pharmaceuticals']
NCT00808288	[u'Pfizer']	[u'Pfizer']	https://clinicaltrials.gov/ct2/show/NCT00808288	['Pfizer']
NCT00808470	[u'Glenn Green, University of Michigan']	[u'University of Michigan']	https://clinicaltrials.gov/ct2/show/NCT00808470	['Glenn Green, Associate Professor of Otolaryngology, University of Michigan']
NCT00808665	[u'Vanderbilt University Medical Center']	[u'Vanderbilt University Medical Center']	https://clinicaltrials.gov/ct2/show/NCT00808665	['Vanderbilt University Medical Center']
NCT00808678	[u'AstraZeneca']	[u'AstraZeneca']	https://clinicaltrials.gov/ct2/show/NCT00808678	['AstraZeneca']
NCT00808769	[u'Procter and Gamble']	[u'Procter and Gamble']	https://clinicaltrials.gov/ct2/show/NCT00808769	['Procter and Gamble']
NCT00809055	[u'Washington University School of Medicine']	[u'Washington University School of Medicine']	https://clinicaltrials.gov/ct2/show/NCT00809055	['Washington University School of Medicine']
NCT00809094	[u'Stanford University']	[u'Stanford University']	https://clinicaltrials.gov/ct2/show/NCT00809094	['Stanford University']
NCT00809146	[u'Robert Silbergleit, University of Michigan']	[u'Robert Silbergleit']	https://clinicaltrials.gov/ct2/show/NCT00809146	['Robert Silbergleit, Principal Investigator, Professor, University of Michigan']
NCT00809159	[u'Novartis ( Novartis Pharmaceuticals )']	[u'Novartis Pharmaceuticals']	https://clinicaltrials.gov/ct2/show/NCT00809159	['Novartis Pharmaceuticals']
NCT00809289	[]	[u'Pfizer']	https://clinicaltrials.gov/ct2/show/NCT00809289	['Director, Clinical Trial Disclosure Group, Pfizer, Inc.']
NCT00809471	[u'VIVUS, Inc.']	[u'VIVUS, Inc.']	https://clinicaltrials.gov/ct2/show/NCT00809471	['VIVUS, Inc.']
NCT00809562	[u'Hoffmann-La Roche']	[u'Hoffmann-La Roche']	https://clinicaltrials.gov/ct2/show/NCT00809562	['Hoffmann-La Roche']
NCT00809614	[u'Novartis ( Novartis Pharmaceuticals )']	[u'Novartis Pharmaceuticals']	https://clinicaltrials.gov/ct2/show/NCT00809614	['Novartis Pharmaceuticals']
NCT00809718	[u'The University of Texas Health Science Center at San Antonio']	[u'The University of Texas Health Science Center at San Antonio']	https://clinicaltrials.gov/ct2/show/NCT00809718	['The University of Texas Health Science Center at San Antonio']
NCT00809757	[u'Sunovion']	[u'Sunovion']	https://clinicaltrials.gov/ct2/show/NCT00809757	['Sunovion']
NCT00809809	[u'Integrative Medicine Institute']	[u'Integrative Medicine Institute']	https://clinicaltrials.gov/ct2/show/NCT00809809	['Integrative Medicine Institute']
NCT00809835	[u'Yale University']	[u'Yale University']	https://clinicaltrials.gov/ct2/show/NCT00809835	['Yale University']
NCT00809848	[u'Allergan']	[u'Allergan']	https://clinicaltrials.gov/ct2/show/NCT00809848	['Allergan']
NCT00809926	[]	[u'Novartis']	https://clinicaltrials.gov/ct2/show/NCT00809926	['External Affairs, Novartis']
NCT00809965	[u'Johnson & Johnson Pharmaceutical Research & Development, L.L.C.']	[u'Johnson & Johnson Pharmaceutical Research & Development, L.L.C.']	https://clinicaltrials.gov/ct2/show/NCT00809965	['Johnson & Johnson Pharmaceutical Research & Development, L.L.C.']
NCT00810108	[u'Brookie Best, Eunice Kennedy Shriver National Institute of Child Health and Human Development (NICHD)']	[u'Eunice Kennedy Shriver National Institute of Child Health and Human Development (NICHD)']	https://clinicaltrials.gov/ct2/show/NCT00810108	['Brookie Best, PharmD, MAS, Eunice Kennedy Shriver National Institute of Child Health and Human Development (NICHD)']
NCT00810147	[u'Bristol-Myers Squibb']	[u'Bristol-Myers Squibb']	https://clinicaltrials.gov/ct2/show/NCT00810147	['Bristol-Myers Squibb']
NCT00810199	[u'Hoffmann-La Roche']	[u'Hoffmann-La Roche']	https://clinicaltrials.gov/ct2/show/NCT00810199	['Hoffmann-La Roche']
NCT00810368	[u'James Baraniuk, MD, Georgetown University']	[u'Georgetown University']	https://clinicaltrials.gov/ct2/show/NCT00810368	['James Baraniuk, MD, Professor of Medicine, Georgetown University']
NCT00810394	[u'University of California, Davis']	[u'University of California, Davis']	https://clinicaltrials.gov/ct2/show/NCT00810394	['University of California, Davis']
NCT00810602	[u'Pavan Reddy, MD, University of Michigan Rogel Cancer Center']	[u'Pavan Reddy, MD']	https://clinicaltrials.gov/ct2/show/NCT00810602	['Pavan Reddy, MD, Professor, University of Michigan Rogel Cancer Center']
NCT00810693	[u'Bayer']	[u'Bayer']	https://clinicaltrials.gov/ct2/show/NCT00810693	['Bayer']
NCT00810719	[u'University of California, Davis']	[u'University of California, Davis']	https://clinicaltrials.gov/ct2/show/NCT00810719	['University of California, Davis']
NCT00810732	[u'Pfizer']	[u'Pfizer']	https://clinicaltrials.gov/ct2/show/NCT00810732	['Pfizer']
NCT00810758	[]	[u'Pfizer']	https://clinicaltrials.gov/ct2/show/NCT00810758	['Director, Clinical Trial Disclosure Group, Pfizer, Inc.']
NCT00810810	[u'Karen Nelson, University of Washington']	[u'University of Washington']	https://clinicaltrials.gov/ct2/show/NCT00810810	['Karen Nelson, Director, University of Washington']
NCT00811070	[u'Pfizer']	[u'Pfizer']	https://clinicaltrials.gov/ct2/show/NCT00811070	['Pfizer']
NCT00811083	[]	[u'Southwest College of Naturopathic Medicine']	https://clinicaltrials.gov/ct2/show/NCT00811083	['Matthew Baral and James B. Adams, Southwest College of Naturopathic Medicine']
NCT00811096	[u'Walter Reed Army Institute of Research (WRAIR)']	[u'Walter Reed Army Institute of Research (WRAIR)']	https://clinicaltrials.gov/ct2/show/NCT00811096	['Walter Reed Army Institute of Research (WRAIR)']
NCT00811252	[u'H. Lundbeck A/S']	[u'H. Lundbeck A/S']	https://clinicaltrials.gov/ct2/show/NCT00811252	['H. Lundbeck A/S']
NCT00811395	[u'Sanofi']	[u'Sanofi']	https://clinicaltrials.gov/ct2/show/NCT00811395	['Sanofi']
NCT00811473	[u'AstraZeneca']	[u'AstraZeneca']	https://clinicaltrials.gov/ct2/show/NCT00811473	['AstraZeneca']
NCT00811564	[]	[u'Allergan']	https://clinicaltrials.gov/ct2/show/NCT00811564	['Medical Affairs Director, Allergan, Inc.']
NCT00811603	[]	[u'MemorialCare']	https://clinicaltrials.gov/ct2/show/NCT00811603	['Leo Pevzner, University of California, Irvine']
NCT00811733	[u'GlaxoSmithKline']	[u'GlaxoSmithKline']	https://clinicaltrials.gov/ct2/show/NCT00811733	['GlaxoSmithKline']
NCT00811850	[u'Allergan']	[u'Allergan']	https://clinicaltrials.gov/ct2/show/NCT00811850	['Allergan']
NCT00811902	[u'Sanofi']	[u'Sanofi']	https://clinicaltrials.gov/ct2/show/NCT00811902	['Sanofi']
NCT00811954	[u'AIDS Clinical Trials Group']	[u'AIDS Clinical Trials Group']	https://clinicaltrials.gov/ct2/show/NCT00811954	['AIDS Clinical Trials Group']
NCT00812006	[u'Merck Sharp & Dohme Corp.']	[u'Merck Sharp & Dohme Corp.']	https://clinicaltrials.gov/ct2/show/NCT00812006	['Merck Sharp & Dohme Corp.']
NCT00812058	[]	[u'Repligen Corporation']	https://clinicaltrials.gov/ct2/show/NCT00812058	['Hedy Dion, Repligen Corporation']
NCT00812214	[]	[u'MedVadis Research Corporation']	https://clinicaltrials.gov/ct2/show/NCT00812214	['Egilius L.H. Spierings, M.D., Ph.D., Medvadis Research Corporation']
NCT00812253	[u'Kathleen Dungan, Ohio State University']	[u'Kathleen Dungan']	https://clinicaltrials.gov/ct2/show/NCT00812253	['Kathleen Dungan, Assistant Professor, Ohio State University']
NCT00812305	[]	[u'Pacira Pharmaceuticals, Inc']	https://clinicaltrials.gov/ct2/show/NCT00812305	['Ronald M. Burch, MD, PhD, CMO, Pacira Pharmaceuticals, Inc.']
NCT00812318	[u'ViiV Healthcare']	[u'ViiV Healthcare']	https://clinicaltrials.gov/ct2/show/NCT00812318	['ViiV Healthcare']
NCT00812370	[u"Guy Young, Children's Hospital Los Angeles"]	[u"Children's Hospital Los Angeles"]	https://clinicaltrials.gov/ct2/show/NCT00812370	["Guy Young, Director, Hemostasis and Thrombosis Center, Children's Hospital Los Angeles"]
NCT00812487	[u'Kathleen Dungan, Ohio State University']	[u'Kathleen Dungan']	https://clinicaltrials.gov/ct2/show/NCT00812487	['Kathleen Dungan, Assistant Professor, Ohio State University']
NCT00812565	[u'Octapharma']	[u'Octapharma']	https://clinicaltrials.gov/ct2/show/NCT00812565	['Octapharma']
NCT00812630	[u'Population Council']	[u'Population Council']	https://clinicaltrials.gov/ct2/show/NCT00812630	['Population Council']
NCT00812929	[u'GlaxoSmithKline']	[u'GlaxoSmithKline']	https://clinicaltrials.gov/ct2/show/NCT00812929	['GlaxoSmithKline']
NCT00812955	[u'AstraZeneca']	[u'AstraZeneca']	https://clinicaltrials.gov/ct2/show/NCT00812955	['AstraZeneca']
NCT00813098	[]	[u'Lexicon Pharmaceuticals']	https://clinicaltrials.gov/ct2/show/NCT00813098	['Joel P. Freiman, MD, MPH / Medical Director Drug Safety, Lexicon Pharmaceuticals, Inc.']
NCT00813124	[u'M.D. Anderson Cancer Center']	[u'M.D. Anderson Cancer Center']	https://clinicaltrials.gov/ct2/show/NCT00813124	['M.D. Anderson Cancer Center']
NCT00813163	[u'PharmaEngine']	[u'PharmaEngine']	https://clinicaltrials.gov/ct2/show/NCT00813163	['PharmaEngine']
NCT00813228	[u'National Institutes of Health Clinical Center (CC) ( National Institute of Diabetes and Digestive and Kidney Diseases (NIDDK) )']	[u'National Institute of Diabetes and Digestive and Kidney Diseases (NIDDK)']	https://clinicaltrials.gov/ct2/show/NCT00813228	['National Institute of Diabetes and Digestive and Kidney Diseases (NIDDK)']
NCT00813384	[u'Amgen']	[u'Amgen']	https://clinicaltrials.gov/ct2/show/NCT00813384	['Amgen']
NCT00813488	[u'Teva Pharmaceutical Industries ( Cephalon )']	[u'Cephalon']	https://clinicaltrials.gov/ct2/show/NCT00813488	['Cephalon']
NCT00813527	[u'Takeda']	[u'Takeda']	https://clinicaltrials.gov/ct2/show/NCT00813527	['Takeda']
NCT00813605	[u'NantCell, Inc.']	[u'NantCell, Inc.']	https://clinicaltrials.gov/ct2/show/NCT00813605	['NantCell, Inc.']
NCT00813735	[u'Lehigh Center for Clinical Research']	[u'Lehigh Center for Clinical Research']	https://clinicaltrials.gov/ct2/show/NCT00813735	['Lehigh Center for Clinical Research']
NCT00813813	[u'DePuy Spine']	[u'DePuy Spine']	https://clinicaltrials.gov/ct2/show/NCT00813813	['DePuy Spine']
NCT00813865	[u'Amicus Therapeutics']	[u'Amicus Therapeutics']	https://clinicaltrials.gov/ct2/show/NCT00813865	['Amicus Therapeutics']
NCT00813904	[u'ZymoGenetics']	[u'ZymoGenetics']	https://clinicaltrials.gov/ct2/show/NCT00813904	['ZymoGenetics']
NCT00813943	[u'EMD Serono']	[u'EMD Serono']	https://clinicaltrials.gov/ct2/show/NCT00813943	['EMD Serono']
NCT00813956	[u'Sanofi']	[u'Sanofi']	https://clinicaltrials.gov/ct2/show/NCT00813956	['Sanofi']
NCT00813969	[u'The Cleveland Clinic']	[u'The Cleveland Clinic']	https://clinicaltrials.gov/ct2/show/NCT00813969	['The Cleveland Clinic']
NCT00814060	[u'Puma Biotechnology, Inc.']	[u'Puma Biotechnology, Inc.']	https://clinicaltrials.gov/ct2/show/NCT00814060	['Puma Biotechnology, Inc.']
NCT00814086	[u'Gynecologic Oncology Group']	[u'Gynecologic Oncology Group']	https://clinicaltrials.gov/ct2/show/NCT00814086	['Gynecologic Oncology Group']
NCT00814138	[u'Richard Barohn, MD, University of Kansas Medical Center']	[u'University of Kansas Medical Center']	https://clinicaltrials.gov/ct2/show/NCT00814138	['Richard Barohn, MD, Gertrude and Dewey Zeigler Professor of Neurology, Chairman Deptartment of Neurology, University of Kansas Medical Center']
NCT00814255	[u'New York University School of Medicine']	[u'New York University School of Medicine']	https://clinicaltrials.gov/ct2/show/NCT00814255	['New York University School of Medicine']
NCT00814307	[u'Pfizer']	[u'Pfizer']	https://clinicaltrials.gov/ct2/show/NCT00814307	['Pfizer']
NCT00814320	[u'Shire ( Baxalta now part of Shire )']	[u'Baxalta now part of Shire']	https://clinicaltrials.gov/ct2/show/NCT00814320	['Baxalta now part of Shire']
NCT00814580	[u'Ortho-McNeil Janssen Scientific Affairs, LLC']	[u'Ortho-McNeil Janssen Scientific Affairs, LLC']	https://clinicaltrials.gov/ct2/show/NCT00814580	['Ortho-McNeil Janssen Scientific Affairs, LLC']
NCT00814632	[u'Kenneth Peters, MD, William Beaumont Hospitals']	[u'Kenneth Peters, MD']	https://clinicaltrials.gov/ct2/show/NCT00814632	['Kenneth Peters, MD, Principal Investigator, William Beaumont Hospitals']
NCT00814645	[u'Aires Pharmaceuticals, Inc.']	[u'Aires Pharmaceuticals, Inc.']	https://clinicaltrials.gov/ct2/show/NCT00814645	['Aires Pharmaceuticals, Inc.']
NCT00814671	[u'Johns Hopkins University']	[u'Johns Hopkins University']	https://clinicaltrials.gov/ct2/show/NCT00814671	['Johns Hopkins University']
NCT00814788	[u'University of California, Davis']	[u'University of California, Davis']	https://clinicaltrials.gov/ct2/show/NCT00814788	['University of California, Davis']
NCT00814931	[]	[u'CeNeRx BioPharma Inc.']	https://clinicaltrials.gov/ct2/show/NCT00814931	['Carlos Santana, MD, USF Physicians Group']
NCT00814944	[u'Santen Inc.']	[u'Santen Inc.']	https://clinicaltrials.gov/ct2/show/NCT00814944	['Santen Inc.']
NCT00815295	[u'Duke University']	[u'Duke University']	https://clinicaltrials.gov/ct2/show/NCT00815295	['Duke University']
NCT00815360	[u'Ivan J. Suner, MD, Retina Associates of Florida, P.A.']	[u'Retina Associates of Florida, P.A.']	https://clinicaltrials.gov/ct2/show/NCT00815360	['Ivan J. Suner, MD, Director of Clinical Research, Retina Associates of Florida, P.A.']
NCT00815646	[u'Duke University']	[u'Duke University']	https://clinicaltrials.gov/ct2/show/NCT00815646	['Duke University']
NCT00815919	[u'John Koreth, MD, Dana-Farber Cancer Institute']	[u'Dana-Farber Cancer Institute']	https://clinicaltrials.gov/ct2/show/NCT00815919	['John Koreth, MD, Principal Investigator, Dana-Farber Cancer Institute']
NCT00816023	[u'Cubist Pharmaceuticals LLC']	[u'Cubist Pharmaceuticals LLC']	https://clinicaltrials.gov/ct2/show/NCT00816023	['Cubist Pharmaceuticals LLC']
NCT00816335	[u'Stephen Povoski, Ohio State University Comprehensive Cancer Center']	[u'Ohio State University Comprehensive Cancer Center']	https://clinicaltrials.gov/ct2/show/NCT00816335	['Stephen Povoski, Principal Investigator, Ohio State University Comprehensive Cancer Center']
NCT00816361	[u'MedImmune LLC']	[u'MedImmune LLC']	https://clinicaltrials.gov/ct2/show/NCT00816361	['MedImmune LLC']
NCT00816400	[u'MedImmune LLC']	[u'MedImmune LLC']	https://clinicaltrials.gov/ct2/show/NCT00816400	['MedImmune LLC']
NCT00816426	[u'National Institutes of Health Clinical Center (CC) ( National Institute of Allergy and Infectious Diseases (NIAID) )']	[u'National Institute of Allergy and Infectious Diseases (NIAID)']	https://clinicaltrials.gov/ct2/show/NCT00816426	['National Institute of Allergy and Infectious Diseases (NIAID)']
NCT00816517	[u'University of Minnesota - Clinical and Translational Science Institute']	[u'University of Minnesota - Clinical and Translational Science Institute']	https://clinicaltrials.gov/ct2/show/NCT00816517	['University of Minnesota - Clinical and Translational Science Institute']
NCT00816660	[u'Shire ( Baxalta now part of Shire )']	[u'Baxalta now part of Shire']	https://clinicaltrials.gov/ct2/show/NCT00816660	['Baxalta now part of Shire']
NCT00816764	[u'Astellas Pharma Inc']	[u'Astellas Pharma Inc']	https://clinicaltrials.gov/ct2/show/NCT00816764	['Astellas Pharma Inc']
NCT00816907	[u'National Institute of Mental Health (NIMH)']	[u'National Institute of Mental Health (NIMH)']	https://clinicaltrials.gov/ct2/show/NCT00816907	['National Institute of Mental Health (NIMH)']
NCT00817063	[u'GlaxoSmithKline ( Stiefel, a GSK Company )']	[u'Stiefel, a GSK Company']	https://clinicaltrials.gov/ct2/show/NCT00817063	['Stiefel, a GSK Company']
NCT00817089	[]	[u'University of Pennsylvania']	https://clinicaltrials.gov/ct2/show/NCT00817089	['David Oslin, M.D., University of Pennsylvania']
NCT00817206	[u'Veloxis Pharmaceuticals']	[u'Veloxis Pharmaceuticals']	https://clinicaltrials.gov/ct2/show/NCT00817206	['Veloxis Pharmaceuticals']
NCT00817219	[u'LEO Pharma']	[u'LEO Pharma']	https://clinicaltrials.gov/ct2/show/NCT00817219	['LEO Pharma']
NCT00817271	[]	[u'AstraZeneca']	https://clinicaltrials.gov/ct2/show/NCT00817271	['Klas Malmberg, MD, PhD, Prof. Medical Science Director, Emerging Products, AstraZeneca Pharmaceuticals']
NCT00817336	[u'Nathan Kline Institute for Psychiatric Research']	[u'Nathan Kline Institute for Psychiatric Research']	https://clinicaltrials.gov/ct2/show/NCT00817336	['Nathan Kline Institute for Psychiatric Research']
NCT00817414	[u'Novartis']	[u'Novartis']	https://clinicaltrials.gov/ct2/show/NCT00817414	['Novartis']
NCT00817505	[]	[u'AstraZeneca']	https://clinicaltrials.gov/ct2/show/NCT00817505	['Klas Malmberg, MD, PhD, Prof. Medical Science Director, Emerging Products, AstraZeneca Pharmaceuticals']
NCT00817635	[u'Novartis']	[u'Novartis']	https://clinicaltrials.gov/ct2/show/NCT00817635	['Novartis']
NCT00817778	[u'AstraZeneca']	[u'AstraZeneca']	https://clinicaltrials.gov/ct2/show/NCT00817778	['AstraZeneca']
NCT00817986	[u'Indivior Inc.']	[u'Indivior Inc.']	https://clinicaltrials.gov/ct2/show/NCT00817986	['Indivior Inc.']
NCT00817999	[u'Creighton University']	[u'Creighton University']	https://clinicaltrials.gov/ct2/show/NCT00817999	['Creighton University']
NCT00818415	[u'Bayer']	[u'Bayer']	https://clinicaltrials.gov/ct2/show/NCT00818415	['Bayer']
NCT00818441	[u'Pfizer']	[u'Pfizer']	https://clinicaltrials.gov/ct2/show/NCT00818441	['Pfizer']
NCT00818454	[]	[u'Boehringer Ingelheim']	https://clinicaltrials.gov/ct2/show/NCT00818454	['Boehringer Ingelheim, Study Chair, Boehringer Ingelheim']
NCT00818480	[u'Astellas Pharma Inc']	[u'Astellas Pharma Inc']	https://clinicaltrials.gov/ct2/show/NCT00818480	['Astellas Pharma Inc']
NCT00818493	[u'QRxPharma Inc.']	[u'QRxPharma Inc.']	https://clinicaltrials.gov/ct2/show/NCT00818493	['QRxPharma Inc.']
NCT00818571	[u'Novartis ( Novartis Pharmaceuticals )']	[u'Novartis Pharmaceuticals']	https://clinicaltrials.gov/ct2/show/NCT00818571	['Novartis Pharmaceuticals']
NCT00818584	[u'Astellas Pharma Inc']	[u'Astellas Pharma Inc']	https://clinicaltrials.gov/ct2/show/NCT00818584	['Astellas Pharma Inc']
NCT00818662	[u'Shire ( Baxalta now part of Shire )']	[u'Baxalta now part of Shire']	https://clinicaltrials.gov/ct2/show/NCT00818662	['Baxalta now part of Shire']
NCT00818779	[u'Texas Tech University Health Sciences Center']	[u'Texas Tech University Health Sciences Center']	https://clinicaltrials.gov/ct2/show/NCT00818779	['Texas Tech University Health Sciences Center']
NCT00818870	[]	[u'Vecta Ltd.']	https://clinicaltrials.gov/ct2/show/NCT00818870	['Richard E. Lowenthal, Vecta']
NCT00818883	[u'Takeda']	[u'Takeda']	https://clinicaltrials.gov/ct2/show/NCT00818883	['Takeda']
NCT00818948	[u'Amgen']	[u'Amgen']	https://clinicaltrials.gov/ct2/show/NCT00818948	['Amgen']
NCT00819013	[u'Sanofi']	[u'Sanofi']	https://clinicaltrials.gov/ct2/show/NCT00819013	['Sanofi']
NCT00819039	[u'Merck Sharp & Dohme Corp.']	[u'Merck Sharp & Dohme Corp.']	https://clinicaltrials.gov/ct2/show/NCT00819039	['Merck Sharp & Dohme Corp.']
NCT00819052	[u'Boehringer Ingelheim']	[u'Boehringer Ingelheim']	https://clinicaltrials.gov/ct2/show/NCT00819052	['Boehringer Ingelheim']
NCT00819091	[]	[u'Boehringer Ingelheim']	https://clinicaltrials.gov/ct2/show/NCT00819091	['Boehringer Ingelheim, Study Chair, Boehringer Ingelheim']
NCT00819234	[u'AstraZeneca']	[u'AstraZeneca']	https://clinicaltrials.gov/ct2/show/NCT00819234	['AstraZeneca']
NCT00819390	[u'AIDS Clinical Trials Group']	[u'AIDS Clinical Trials Group']	https://clinicaltrials.gov/ct2/show/NCT00819390	['AIDS Clinical Trials Group']
NCT00819403	[u'Michael Miller, University of Maryland']	[u'University of Maryland']	https://clinicaltrials.gov/ct2/show/NCT00819403	['Michael Miller, Dr., University of Maryland']
NCT00819468	[]	[u'NPS Pharma']	https://clinicaltrials.gov/ct2/show/NCT00819468	['John Wallens, NPS Pharmaceuticals']
NCT00819585	[u'Novartis ( Novartis Pharmaceuticals )']	[u'Novartis Pharmaceuticals']	https://clinicaltrials.gov/ct2/show/NCT00819585	['Novartis Pharmaceuticals']
NCT00819650	[u'ShenFeng, Eastern Hepatobiliary Surgery Hospital']	[u'Eastern Hepatobiliary Surgery Hospital']	https://clinicaltrials.gov/ct2/show/NCT00819650	['ShenFeng, vice president of the Eastern Hepatobiliary Surgery Hospotal, Eastern Hepatobiliary Surgery Hospital']
NCT00819780	[u'Amgen']	[u'Amgen']	https://clinicaltrials.gov/ct2/show/NCT00819780	['Amgen']
NCT00819806	[u'Hassane M. Zarour, MD, University of Pittsburgh']	[u'Hassane M. Zarour, MD']	https://clinicaltrials.gov/ct2/show/NCT00819806	['Hassane M. Zarour, MD, Professor, University of Pittsburgh']
NCT00819884	[]	[u'AstraZeneca']	https://clinicaltrials.gov/ct2/show/NCT00819884	['Klas Malmberg, MD, PhD, Prof. Medical Science Director, Emerging Products, AstraZeneca Pharmaceuticals']
NCT00820053	[u'ShenFeng, Eastern Hepatobiliary Surgery Hospital']	[u'Eastern Hepatobiliary Surgery Hospital']	https://clinicaltrials.gov/ct2/show/NCT00820053	['ShenFeng, vice president of the Eastern Hepatobiliary Surgery Hospotal, Eastern Hepatobiliary Surgery Hospital']
NCT00820196	[u'OcuNexus Therapeutics, Inc.']	[u'OcuNexus Therapeutics, Inc.']	https://clinicaltrials.gov/ct2/show/NCT00820196	['OcuNexus Therapeutics, Inc.']
NCT00820300	[u'Mati Therapeutics Inc.']	[u'Mati Therapeutics Inc.']	https://clinicaltrials.gov/ct2/show/NCT00820300	['Mati Therapeutics Inc.']
NCT00820404	[]	[u'Wyeth is now a wholly owned subsidiary of Pfizer']	https://clinicaltrials.gov/ct2/show/NCT00820404	['Wyeth (Registry Contact: Clinical Trial Registry Specialist), Wyeth']
NCT00820560	[u'Incyte Corporation']	[u'Incyte Corporation']	https://clinicaltrials.gov/ct2/show/NCT00820560	['Incyte Corporation']
NCT00820573	[u'Eugenio Cersosimo, The University of Texas Health Science Center at San Antonio']	[u'The University of Texas Health Science Center at San Antonio']	https://clinicaltrials.gov/ct2/show/NCT00820573	['Eugenio Cersosimo, Associate Professor Medicine, The University of Texas Health Science Center at San Antonio']
NCT00820664	[u'Merck Sharp & Dohme Corp.']	[u'Merck Sharp & Dohme Corp.']	https://clinicaltrials.gov/ct2/show/NCT00820664	['Merck Sharp & Dohme Corp.']
NCT00820846	[u'National Institute of Allergy and Infectious Diseases (NIAID)']	[u'National Institute of Allergy and Infectious Diseases (NIAID)']	https://clinicaltrials.gov/ct2/show/NCT00820846	['National Institute of Allergy and Infectious Diseases (NIAID)']
NCT00820885	[u'Shire']	[u'Shire']	https://clinicaltrials.gov/ct2/show/NCT00820885	['Shire']
NCT00820898	[u'Gynecologic Oncology Group']	[u'Gynecologic Oncology Group']	https://clinicaltrials.gov/ct2/show/NCT00820898	['Gynecologic Oncology Group']
NCT00820950	[u'Incyte Corporation']	[u'Incyte Corporation']	https://clinicaltrials.gov/ct2/show/NCT00820950	['Incyte Corporation']
NCT00821002	[u'Mati Therapeutics Inc.']	[u'Mati Therapeutics Inc.']	https://clinicaltrials.gov/ct2/show/NCT00821002	['Mati Therapeutics Inc.']
NCT00821054	[u'GlaxoSmithKline']	[u'GlaxoSmithKline']	https://clinicaltrials.gov/ct2/show/NCT00821054	['GlaxoSmithKline']
NCT00821080	[u'Tracy T. Batchelor, MD, Massachusetts General Hospital']	[u'Massachusetts General Hospital']	https://clinicaltrials.gov/ct2/show/NCT00821080	['Tracy T. Batchelor, MD, Principal Investigator, Massachusetts General Hospital']
NCT00821093	[]	[u'Novartis Pharmaceuticals']	https://clinicaltrials.gov/ct2/show/NCT00821093	['External Affairs, Novartis Pharmaceuticals']
NCT00821327	[u'US Oncology Research']	[u'US Oncology Research']	https://clinicaltrials.gov/ct2/show/NCT00821327	['US Oncology Research']
NCT00821444	[]	[u'Pfizer']	https://clinicaltrials.gov/ct2/show/NCT00821444	['Director, Clinical Trial Disclosure Group, Pfizer, Inc.']
NCT00821496	[]	[u'VIVUS, Inc.']	https://clinicaltrials.gov/ct2/show/NCT00821496	['Wesley Day, VP Clinical, Vivus, Inc.']
NCT00821600	[u'Johnson & Johnson Pharmaceutical Research & Development, L.L.C.']	[u'Johnson & Johnson Pharmaceutical Research & Development, L.L.C.']	https://clinicaltrials.gov/ct2/show/NCT00821600	['Johnson & Johnson Pharmaceutical Research & Development, L.L.C.']
NCT00821652	[u'Nina Bhardwaj, Icahn School of Medicine at Mount Sinai']	[u'Nina Bhardwaj']	https://clinicaltrials.gov/ct2/show/NCT00821652	['Nina Bhardwaj, Director, Immunotherapy Program, Icahn School of Medicine at Mount Sinai']
NCT00821795	[u'Dennis G. Karounos, M.D., Lexington VA Medical Center']	[u'Dennis G. Karounos, M.D.']	https://clinicaltrials.gov/ct2/show/NCT00821795	['Dennis G. Karounos, M.D., Chief, Endocrinology Section, Staff Physician, Lexington VA Medical Center']
NCT00821886	[u'SCRI Development Innovations, LLC']	[u'SCRI Development Innovations, LLC']	https://clinicaltrials.gov/ct2/show/NCT00821886	['SCRI Development Innovations, LLC']
NCT00821951	[u'Yale University']	[u'Yale University']	https://clinicaltrials.gov/ct2/show/NCT00821951	['Yale University']
NCT00822094	[u'Jazz Pharmaceuticals']	[u'Jazz Pharmaceuticals']	https://clinicaltrials.gov/ct2/show/NCT00822094	['Jazz Pharmaceuticals']
NCT00822172	[u'Colorado Prevention Center']	[u'Colorado Prevention Center']	https://clinicaltrials.gov/ct2/show/NCT00822172	['Colorado Prevention Center']
NCT00822237	[u'Merck Sharp & Dohme Corp.']	[u'Merck Sharp & Dohme Corp.']	https://clinicaltrials.gov/ct2/show/NCT00822237	['Merck Sharp & Dohme Corp.']
NCT00822458	[u'National Cancer Institute (NCI)']	[u'National Cancer Institute (NCI)']	https://clinicaltrials.gov/ct2/show/NCT00822458	['National Cancer Institute (NCI)']
NCT00822757	[u'Merck Sharp & Dohme Corp.']	[u'Merck Sharp & Dohme Corp.']	https://clinicaltrials.gov/ct2/show/NCT00822757	['Merck Sharp & Dohme Corp.']
NCT00822770	[u'M.D. Anderson Cancer Center']	[u'M.D. Anderson Cancer Center']	https://clinicaltrials.gov/ct2/show/NCT00822770	['M.D. Anderson Cancer Center']
NCT00822835	[]	[u'Wyeth is now a wholly owned subsidiary of Pfizer']	https://clinicaltrials.gov/ct2/show/NCT00822835	['Wyeth (Registry Contact: Clinical Trial Registry Specialist), Wyeth']
NCT00822861	[u'Pharmaxis']	[u'Pharmaxis']	https://clinicaltrials.gov/ct2/show/NCT00822861	['Pharmaxis']
NCT00822887	[u'University of Colorado, Denver']	[u'University of Colorado, Denver']	https://clinicaltrials.gov/ct2/show/NCT00822887	['University of Colorado, Denver']
NCT00822978	[u'Achaogen, Inc.']	[u'Achaogen, Inc.']	https://clinicaltrials.gov/ct2/show/NCT00822978	['Achaogen, Inc.']
NCT00823108	[]	[u'Carolinas Healthcare System']	https://clinicaltrials.gov/ct2/show/NCT00823108	['Alan E. Jones, MD, Carolinas Medical Center']
NCT00823303	[u'Daniel W. Coyne, Washington University School of Medicine']	[u'Washington University School of Medicine']	https://clinicaltrials.gov/ct2/show/NCT00823303	['Daniel W. Coyne, Professor of Medicine, Washington University School of Medicine']
NCT00823459	[u'Susan Chang, University of California, San Francisco']	[u'University of California, San Francisco']	https://clinicaltrials.gov/ct2/show/NCT00823459	['Susan Chang, Principal Investigator, University of California, San Francisco']
NCT00823680	[u'Hoffmann-La Roche']	[u'Hoffmann-La Roche']	https://clinicaltrials.gov/ct2/show/NCT00823680	['Hoffmann-La Roche']
NCT00823719	[u'GlaxoSmithKline']	[u'GlaxoSmithKline']	https://clinicaltrials.gov/ct2/show/NCT00823719	['GlaxoSmithKline']
NCT00823745	[]	[u'Pfizer']	https://clinicaltrials.gov/ct2/show/NCT00823745	['Director, Clinical Trial Disclosure Group, Pfizer, Inc.']
NCT00823862	[u'Dynavax Technologies Corporation']	[u'Dynavax Technologies Corporation']	https://clinicaltrials.gov/ct2/show/NCT00823862	['Dynavax Technologies Corporation']
NCT00823901	[u'Alexandra Kimball, Massachusetts General Hospital']	[u'Massachusetts General Hospital']	https://clinicaltrials.gov/ct2/show/NCT00823901	['Alexandra Kimball, Director, Clinical Unit for Research Trials in Skin, Massachusetts General Hospital']
NCT00823940	[u'GlaxoSmithKline']	[u'GlaxoSmithKline']	https://clinicaltrials.gov/ct2/show/NCT00823940	['GlaxoSmithKline']
NCT00823992	[u'Hoffmann-La Roche']	[u'Hoffmann-La Roche']	https://clinicaltrials.gov/ct2/show/NCT00823992	['Hoffmann-La Roche']
NCT00824005	[u'Dr Lemuel A Moye III, The University of Texas Health Science Center, Houston']	[u'The University of Texas Health Science Center, Houston']	https://clinicaltrials.gov/ct2/show/NCT00824005	['Dr Lemuel A Moye III, Professor - School of Public Health, The University of Texas Health Science Center, Houston']
NCT00824070	[u'Bausch & Lomb Incorporated']	[u'Bausch & Lomb Incorporated']	https://clinicaltrials.gov/ct2/show/NCT00824070	['Bausch & Lomb Incorporated']
NCT00824291	[]	[u'Wyeth is now a wholly owned subsidiary of Pfizer']	https://clinicaltrials.gov/ct2/show/NCT00824291	['Director, Clinical Trial Disclosure Group, Pfizer, Inc']
NCT00824460	[u'Vifor Inc.']	[u'Vifor Inc.']	https://clinicaltrials.gov/ct2/show/NCT00824460	['Vifor Inc.']
NCT00824473	[]	[u'Meda Pharmaceuticals']	https://clinicaltrials.gov/ct2/show/NCT00824473	['Harry Sacks, MD Vice President, Medical and Scientific Affairs, Meda Pharmaceuticals']
NCT00824538	[u'University of California, San Francisco']	[u'University of California, San Francisco']	https://clinicaltrials.gov/ct2/show/NCT00824538	['University of California, San Francisco']
NCT00824590	[]	[u'Pfizer']	https://clinicaltrials.gov/ct2/show/NCT00824590	['Director, Clinical Trial Disclosure Group, Pfizer, Inc.']
NCT00824616	[u'Merck Sharp & Dohme Corp.']	[u'Merck Sharp & Dohme Corp.']	https://clinicaltrials.gov/ct2/show/NCT00824616	['Merck Sharp & Dohme Corp.']
NCT00824850	[u'Pfizer']	[u'Pfizer']	https://clinicaltrials.gov/ct2/show/NCT00824850	['Pfizer']
NCT00824863	[u'Wayne Fujita, M.D., Fujita, Wayne, M.D.']	[u'Wayne Fujita, M.D.']	https://clinicaltrials.gov/ct2/show/NCT00824863	['Wayne Fujita, M.D., Principal Investigator, Fujita, Wayne, M.D.']
NCT00825084	[]	[u'Pfizer']	https://clinicaltrials.gov/ct2/show/NCT00825084	['Director, Clinical Trial Disclosure Group, Pfizer, Inc.']
NCT00825162	[u'Seqirus']	[u'Seqirus']	https://clinicaltrials.gov/ct2/show/NCT00825162	['Seqirus']
NCT00825370	[u'Andrew Chang, MD, Montefiore Medical Center']	[u'Montefiore Medical Center']	https://clinicaltrials.gov/ct2/show/NCT00825370	['Andrew Chang, MD, MD, Montefiore Medical Center']
NCT00825500	[u'Alexza Pharmaceuticals, Inc.']	[u'Alexza Pharmaceuticals, Inc.']	https://clinicaltrials.gov/ct2/show/NCT00825500	['Alexza Pharmaceuticals, Inc.']
NCT00825539	[u'Novartis ( Novartis Pharmaceuticals )']	[u'Novartis Pharmaceuticals']	https://clinicaltrials.gov/ct2/show/NCT00825539	['Novartis Pharmaceuticals']
NCT00825565	[u'Amy Paller, Northwestern University']	[u'Northwestern University']	https://clinicaltrials.gov/ct2/show/NCT00825565	['Amy Paller, Professor and Chair of Deparment of Dermatology, Professor of Pediatrics, Northwestern University']
NCT00825734	[u'SCRI Development Innovations, LLC']	[u'SCRI Development Innovations, LLC']	https://clinicaltrials.gov/ct2/show/NCT00825734	['SCRI Development Innovations, LLC']
NCT00825786	[u'The Cleveland Clinic']	[u'The Cleveland Clinic']	https://clinicaltrials.gov/ct2/show/NCT00825786	['The Cleveland Clinic']
NCT00825825	[u"Michael Henry, MD, Steward St. Elizabeth's Medical Center of Boston, Inc."]	[u'Michael Henry, MD']	https://clinicaltrials.gov/ct2/show/NCT00825825	["Michael Henry, MD, Principal Investigator, Steward St. Elizabeth's Medical Center of Boston, Inc."]
NCT00826085	[u'Celsion']	[u'Celsion']	https://clinicaltrials.gov/ct2/show/NCT00826085	['Celsion']
NCT00826098	[u'Exactech']	[u'Exactech']	https://clinicaltrials.gov/ct2/show/NCT00826098	['Exactech']
NCT00826111	[u"Steward St. Elizabeth's Medical Center of Boston, Inc."]	[u"Steward St. Elizabeth's Medical Center of Boston, Inc."]	https://clinicaltrials.gov/ct2/show/NCT00826111	["Steward St. Elizabeth's Medical Center of Boston, Inc."]
NCT00826150	[u'Anchiano Therapeutics Israel Ltd.']	[u'Anchiano Therapeutics Israel Ltd.']	https://clinicaltrials.gov/ct2/show/NCT00826150	['Anchiano Therapeutics Israel Ltd.']
NCT00826228	[u'Thomas J. Schnitzer, Northwestern University']	[u'Thomas J. Schnitzer']	https://clinicaltrials.gov/ct2/show/NCT00826228	['Thomas J. Schnitzer, professor, Northwestern University']
NCT00826267	[u'Boehringer Ingelheim']	[u'Boehringer Ingelheim']	https://clinicaltrials.gov/ct2/show/NCT00826267	['Boehringer Ingelheim']
NCT00826280	[u'Astellas Pharma Inc']	[u'Astellas Pharma Inc']	https://clinicaltrials.gov/ct2/show/NCT00826280	['Astellas Pharma Inc']
NCT00826358	[u'AstraZeneca']	[u'AstraZeneca']	https://clinicaltrials.gov/ct2/show/NCT00826358	['AstraZeneca']
NCT00826449	[u'M.D. Anderson Cancer Center']	[u'M.D. Anderson Cancer Center']	https://clinicaltrials.gov/ct2/show/NCT00826449	['M.D. Anderson Cancer Center']
NCT00826514	[]	[u'Pfizer']	https://clinicaltrials.gov/ct2/show/NCT00826514	['Director, Clinical Trial Disclosure Group, Pfizer, Inc.']
NCT00826618	[u'Thomas Albini, University of Miami']	[u'University of Miami']	https://clinicaltrials.gov/ct2/show/NCT00826618	['Thomas Albini, Associate Professor of Clinical Ophthalmology, University of Miami']
NCT00826748	[u'Weill Medical College of Cornell University']	[u'Weill Medical College of Cornell University']	https://clinicaltrials.gov/ct2/show/NCT00826748	['Weill Medical College of Cornell University']
NCT00826878	[u'AVEO Pharmaceuticals, Inc.']	[u'AVEO Pharmaceuticals, Inc.']	https://clinicaltrials.gov/ct2/show/NCT00826878	['AVEO Pharmaceuticals, Inc.']
NCT00826943	[u'Douglas Tzanetos, Vanderbilt University']	[u'Vanderbilt University']	https://clinicaltrials.gov/ct2/show/NCT00826943	['Douglas Tzanetos, Fellow, Vanderbilt University']
NCT00827034	[]	[u'Pfizer']	https://clinicaltrials.gov/ct2/show/NCT00827034	['Director, Clinical Trial Disclosure Group, Pfizer, Inc.']
NCT00827112	[u'ViiV Healthcare']	[u'ViiV Healthcare']	https://clinicaltrials.gov/ct2/show/NCT00827112	['ViiV Healthcare']
NCT00827138	[u'Deciphera Pharmaceuticals LLC']	[u'Deciphera Pharmaceuticals LLC']	https://clinicaltrials.gov/ct2/show/NCT00827138	['Deciphera Pharmaceuticals LLC']
NCT00827190	[]	[u'Wyeth is now a wholly owned subsidiary of Pfizer']	https://clinicaltrials.gov/ct2/show/NCT00827190	['Wyeth (Registry Contact: Clinical Trial Registry Specialist), Wyeth']
NCT00827242	[]	[u'Eli Lilly and Company']	https://clinicaltrials.gov/ct2/show/NCT00827242	['Chief Medical Officer, Eli Lilly']
NCT00827372	[u'Indiana University']	[u'Indiana University']	https://clinicaltrials.gov/ct2/show/NCT00827372	['Indiana University']
NCT00827606	[u'Pfizer']	[u'Pfizer']	https://clinicaltrials.gov/ct2/show/NCT00827606	['Pfizer']
NCT00827632	[u'Carolyn L. Westhoff, Columbia University']	[u'Columbia University']	https://clinicaltrials.gov/ct2/show/NCT00827632	['Carolyn L. Westhoff, Professor of Obstetrics and Gynecology, Population and Family Health and Epidemiology at the New York-Presbyterian Hospital at the Columbia University Medical Center, Columbia University']
NCT00827775	[u'Jula K Inrig, University of Texas Southwestern Medical Center']	[u'University of Texas Southwestern Medical Center']	https://clinicaltrials.gov/ct2/show/NCT00827775	['Jula K Inrig, Assistant Professor of Medicine, University of Texas Southwestern Medical Center']
NCT00827892	[u'Nicole Gonzales, The University of Texas Health Science Center, Houston']	[u'The University of Texas Health Science Center, Houston']	https://clinicaltrials.gov/ct2/show/NCT00827892	['Nicole Gonzales, Assistant Professor - Neurology, The University of Texas Health Science Center, Houston']
NCT00828074	[u'City of Hope Medical Center']	[u'City of Hope Medical Center']	https://clinicaltrials.gov/ct2/show/NCT00828074	['City of Hope Medical Center']
NCT00828139	[u'National Cancer Institute (NCI)']	[u'National Cancer Institute (NCI)']	https://clinicaltrials.gov/ct2/show/NCT00828139	['National Cancer Institute (NCI)']
NCT00828178	[u'Michelle Petri M.D.,MPH, Johns Hopkins University']	[u'Michelle Petri M.D.,MPH']	https://clinicaltrials.gov/ct2/show/NCT00828178	['Michelle Petri M.D.,MPH, Principal investigator, Johns Hopkins University']
NCT00828204	[u'Biogen']	[u'Biogen']	https://clinicaltrials.gov/ct2/show/NCT00828204	['Biogen']
NCT00828282	[u'John Haslip, University of Kentucky']	[u'John Haslip']	https://clinicaltrials.gov/ct2/show/NCT00828282	['John Haslip, Director, Clinical Research and Data Management Shared Resource Facility, University of Kentucky']
NCT00828412	[u'Promius Pharma, LLC']	[u'Promius Pharma, LLC']	https://clinicaltrials.gov/ct2/show/NCT00828412	['Promius Pharma, LLC']
NCT00828464	[u'GlaxoSmithKline ( Stiefel, a GSK Company )']	[u'Stiefel, a GSK Company']	https://clinicaltrials.gov/ct2/show/NCT00828464	['Stiefel, a GSK Company']
NCT00828477	[]	[u'Bp Consulting, Inc']	https://clinicaltrials.gov/ct2/show/NCT00828477	['Nate Kleinfeldt, Coburn-Kleinfeldt Eye Clinic']
NCT00828711	[u'Ferring Pharmaceuticals']	[u'Ferring Pharmaceuticals']	https://clinicaltrials.gov/ct2/show/NCT00828711	['Ferring Pharmaceuticals']
NCT00828763	[]	[u'GlaxoSmithKline']	https://clinicaltrials.gov/ct2/show/NCT00828763	['Study Director, GSK']
NCT00828802	[u'Duke University']	[u'Duke University']	https://clinicaltrials.gov/ct2/show/NCT00828802	['Duke University']
NCT00828841	[u'Accelerated Community Oncology Research Network']	[u'Accelerated Community Oncology Research Network']	https://clinicaltrials.gov/ct2/show/NCT00828841	['Accelerated Community Oncology Research Network']
NCT00828984	[u'National Cancer Institute (NCI)']	[u'National Cancer Institute (NCI)']	https://clinicaltrials.gov/ct2/show/NCT00828984	['National Cancer Institute (NCI)']
NCT00829114	[u'FHI 360']	[u'FHI 360']	https://clinicaltrials.gov/ct2/show/NCT00829114	['FHI 360']
NCT00829140	[]	[u'Arena Pharmaceuticals']	https://clinicaltrials.gov/ct2/show/NCT00829140	['Christen Anderson MD, PhD, Arena Pharmaceuticals, Inc.']
NCT00829231	[u'Bayer']	[u'Bayer']	https://clinicaltrials.gov/ct2/show/NCT00829231	['Bayer']
NCT00829296	[u'University of Chicago']	[u'University of Chicago']	https://clinicaltrials.gov/ct2/show/NCT00829296	['University of Chicago']
NCT00829413	[u'Bracco Diagnostics, Inc']	[u'Bracco Diagnostics, Inc']	https://clinicaltrials.gov/ct2/show/NCT00829413	['Bracco Diagnostics, Inc']
NCT00829439	[u'Wen-Hann Tan, Boston Children\u2019s Hospital']	[u'Boston Children\u2019s Hospital']	https://clinicaltrials.gov/ct2/show/NCT00829439	[u'Wen-Hann Tan, Attending Physician in Genetics, Boston Children\u2019s Hospital']
NCT00829582	[]	[u'Elusys Therapeutics']	https://clinicaltrials.gov/ct2/show/NCT00829582	['Irena Kirman, MD, PhD, Elusys Therapeutics']
NCT00829881	[]	[u'P2D, Inc.']	https://clinicaltrials.gov/ct2/show/NCT00829881	['Charles H. Pierce, MD, PhD, CPI, P2D, Inc.']
NCT00829985	[u'National Institute of Allergy and Infectious Diseases (NIAID)']	[u'National Institute of Allergy and Infectious Diseases (NIAID)']	https://clinicaltrials.gov/ct2/show/NCT00829985	['National Institute of Allergy and Infectious Diseases (NIAID)']
NCT00830063	[]	[u'Pfizer']	https://clinicaltrials.gov/ct2/show/NCT00830063	['Director, Clinical Trial Disclosure Group, Pfizer, Inc.']
NCT00830076	[u'Merck Sharp & Dohme Corp.']	[u'Merck Sharp & Dohme Corp.']	https://clinicaltrials.gov/ct2/show/NCT00830076	['Merck Sharp & Dohme Corp.']
NCT00830180	[u'Pfizer']	[u'Pfizer']	https://clinicaltrials.gov/ct2/show/NCT00830180	['Pfizer']
NCT00830206	[]	[u'Teva Pharmaceuticals USA']	https://clinicaltrials.gov/ct2/show/NCT00830206	['Vice President Global Generic Biopharmaceutics, TEVA Pharmaceuticals USA']
NCT00830362	[u'Medical University of South Carolina']	[u'Medical University of South Carolina']	https://clinicaltrials.gov/ct2/show/NCT00830362	['Medical University of South Carolina']
NCT00830375	[u'Jon E. Grant, University of Minnesota - Clinical and Translational Science Institute']	[u'University of Minnesota - Clinical and Translational Science Institute']	https://clinicaltrials.gov/ct2/show/NCT00830375	['Jon E. Grant, Professor of Psychiatry, University of Minnesota - Clinical and Translational Science Institute']
NCT00830388	[u'Boni Elewski, MD, University of Alabama at Birmingham']	[u'Boni Elewski, MD']	https://clinicaltrials.gov/ct2/show/NCT00830388	['Boni Elewski, MD, Principal Investigator, University of Alabama at Birmingham']
NCT00830466	[u'Beckman Laser Institute and Medical Center, University of California, Irvine']	[u'University of California, Irvine']	https://clinicaltrials.gov/ct2/show/NCT00830466	['Beckman Laser Institute and Medical Center, J S Nelson, M.D., Ph.D.,Professor of Surgery and Biomedical Engineering, University of California, Irvine']
NCT00830518	[u'Takeda ( Millennium Pharmaceuticals, Inc. )']	[u'Millennium Pharmaceuticals, Inc.']	https://clinicaltrials.gov/ct2/show/NCT00830518	['Millennium Pharmaceuticals, Inc.']
NCT00830674	[u'Kyowa Kirin Pharmaceutical Development, Inc. ( Kyowa Hakko Kirin Pharma, Inc. )']	[u'Kyowa Hakko Kirin Pharma, Inc.']	https://clinicaltrials.gov/ct2/show/NCT00830674	['Kyowa Hakko Kirin Pharma, Inc.']
NCT00830804	[u'AIDS Clinical Trials Group']	[u'AIDS Clinical Trials Group']	https://clinicaltrials.gov/ct2/show/NCT00830804	['AIDS Clinical Trials Group']
NCT00830869	[u'Millennium Pharmaceuticals, Inc.']	[u'Millennium Pharmaceuticals, Inc.']	https://clinicaltrials.gov/ct2/show/NCT00830869	['Millennium Pharmaceuticals, Inc.']
NCT00831012	[u'National Institute of Allergy and Infectious Diseases (NIAID)']	[u'National Institute of Allergy and Infectious Diseases (NIAID)']	https://clinicaltrials.gov/ct2/show/NCT00831012	['National Institute of Allergy and Infectious Diseases (NIAID)']
NCT00831051	[u'QRxPharma Inc.']	[u'QRxPharma Inc.']	https://clinicaltrials.gov/ct2/show/NCT00831051	['QRxPharma Inc.']
NCT00831103	[u'Epiphany Biosciences']	[u'Epiphany Biosciences']	https://clinicaltrials.gov/ct2/show/NCT00831103	['Epiphany Biosciences']
NCT00831129	[u'University of Chicago']	[u'University of Chicago']	https://clinicaltrials.gov/ct2/show/NCT00831129	['University of Chicago']
NCT00831155	[u'Duke University']	[u'Duke University']	https://clinicaltrials.gov/ct2/show/NCT00831155	['Duke University']
NCT00831272	[u'David Oslin, University of Pennsylvania']	[u'David Oslin']	https://clinicaltrials.gov/ct2/show/NCT00831272	['David Oslin, Sponsor-Investigator, University of Pennsylvania']
NCT00831415	[u'Pfizer']	[u'Pfizer']	https://clinicaltrials.gov/ct2/show/NCT00831415	['Pfizer']
NCT00831506	[]	[u'Pfizer']	https://clinicaltrials.gov/ct2/show/NCT00831506	['Director, Clinical Trial Disclosure Group, Pfizer, Inc.']
NCT00831532	[]	[u'Pfizer']	https://clinicaltrials.gov/ct2/show/NCT00831532	['Director, Clinical Trial Disclosure Group, Pfizer, Inc.']
NCT00831597	[u'Pharmatech']	[u'Pharmatech']	https://clinicaltrials.gov/ct2/show/NCT00831597	['Pharmatech']
NCT00831636	[u'Clavis Pharma']	[u'Clavis Pharma']	https://clinicaltrials.gov/ct2/show/NCT00831636	['Clavis Pharma']
NCT00831662	[u'Merck Sharp & Dohme Corp.']	[u'Merck Sharp & Dohme Corp.']	https://clinicaltrials.gov/ct2/show/NCT00831662	['Merck Sharp & Dohme Corp.']
NCT00831779	[u'AstraZeneca']	[u'AstraZeneca']	https://clinicaltrials.gov/ct2/show/NCT00831779	['AstraZeneca']
NCT00831844	[u'National Cancer Institute (NCI)']	[u'National Cancer Institute (NCI)']	https://clinicaltrials.gov/ct2/show/NCT00831844	['National Cancer Institute (NCI)']
NCT00831896	[u'Millennium Pharmaceuticals, Inc.']	[u'Millennium Pharmaceuticals, Inc.']	https://clinicaltrials.gov/ct2/show/NCT00831896	['Millennium Pharmaceuticals, Inc.']
NCT00832052	[]	[u'Pfizer']	https://clinicaltrials.gov/ct2/show/NCT00832052	['Director, Clinical Trial Disclosure Group, Pfizer, Inc.']
NCT00832091	[]	[u'RegeneRx Biopharmaceuticals, Inc.']	https://clinicaltrials.gov/ct2/show/NCT00832091	["Dr Giorgio Guarnera, Istituto Dermopatico dell'Immacolata (IDI), Rome, ITaly"]
NCT00832117	[u'R-Pharm']	[u'R-Pharm']	https://clinicaltrials.gov/ct2/show/NCT00832117	['R-Pharm']
NCT00832156	[]	[u'Association of Dutch Burn Centres']	https://clinicaltrials.gov/ct2/show/NCT00832156	['M.Bloemen/M.Ulrich, Association of Dutch Burn Centres']
NCT00832546	[]	[u'TorreyPines Therapeutics']	https://clinicaltrials.gov/ct2/show/NCT00832546	['Susan Mellberg, R.N., M.B.A.; VP, Project Management, TorreyPines Therapeutics, Inc.']
NCT00832585	[]	[u'Rush University Medical Center']	https://clinicaltrials.gov/ct2/show/NCT00832585	['Michael D. Tharp, Rush University Medical Center']
NCT00832884	[u"James W. Wheless, Le Bonheur Children's Hospital"]	[u"Le Bonheur Children's Hospital"]	https://clinicaltrials.gov/ct2/show/NCT00832884	["James W. Wheless, Principal Investigator, Le Bonheur Children's Hospital"]
NCT00833248	[u'Ferring Pharmaceuticals']	[u'Ferring Pharmaceuticals']	https://clinicaltrials.gov/ct2/show/NCT00833248	['Ferring Pharmaceuticals']
NCT00833378	[u'GlaxoSmithKline']	[u'GlaxoSmithKline']	https://clinicaltrials.gov/ct2/show/NCT00833378	['GlaxoSmithKline']
NCT00833391	[]	[u'XenoPort, Inc.']	https://clinicaltrials.gov/ct2/show/NCT00833391	['Study Director, GSK']
NCT00833404	[u'Christopher Harte, Ph.D., University of Texas at Austin']	[u'University of Texas at Austin']	https://clinicaltrials.gov/ct2/show/NCT00833404	['Christopher Harte, Ph.D., Postdoctoral fellow, University of Texas at Austin']
NCT00833417	[u'Genentech, Inc.']	[u'Genentech, Inc.']	https://clinicaltrials.gov/ct2/show/NCT00833417	['Genentech, Inc.']
NCT00833443	[u'Keith Heinzerling, University of California, Los Angeles']	[u'University of California, Los Angeles']	https://clinicaltrials.gov/ct2/show/NCT00833443	['Keith Heinzerling, Assistant Clinical Professor, University of California, Los Angeles']
NCT00833469	[u'Marlene P. Freeman, MD, Massachusetts General Hospital']	[u'Massachusetts General Hospital']	https://clinicaltrials.gov/ct2/show/NCT00833469	["Marlene P. Freeman, MD, Clinical Director, Center for Women's Mental Health, Massachusetts General Hospital"]
NCT00833482	[u'Bristol-Myers Squibb']	[u'Bristol-Myers Squibb']	https://clinicaltrials.gov/ct2/show/NCT00833482	['Bristol-Myers Squibb']
NCT00833495	[u'Fovea Pharmaceuticals SA']	[u'Fovea Pharmaceuticals SA']	https://clinicaltrials.gov/ct2/show/NCT00833495	['Fovea Pharmaceuticals SA']
NCT00833638	[]	[u'Eli Lilly and Company']	https://clinicaltrials.gov/ct2/show/NCT00833638	['Chief Medical Officer, Eli Lilly']
NCT00833690	[u'Michael Schwarzschild, The Parkinson Study Group']	[u'The Parkinson Study Group']	https://clinicaltrials.gov/ct2/show/NCT00833690	['Michael Schwarzschild, Principal Investigator, The Parkinson Study Group']
NCT00833703	[u'Sanofi']	[u'Sanofi']	https://clinicaltrials.gov/ct2/show/NCT00833703	['Sanofi']
NCT00833716	[u'Novo Nordisk A/S']	[u'Novo Nordisk A/S']	https://clinicaltrials.gov/ct2/show/NCT00833716	['Novo Nordisk A/S']
NCT00833781	[u'Rajesh T. Gandhi, MD, Massachusetts General Hospital']	[u'Massachusetts General Hospital']	https://clinicaltrials.gov/ct2/show/NCT00833781	['Rajesh T. Gandhi, MD, Director of Education, Massachusetts General Hospital']
NCT00833807	[u'M.D. Anderson Cancer Center']	[u'M.D. Anderson Cancer Center']	https://clinicaltrials.gov/ct2/show/NCT00833807	['M.D. Anderson Cancer Center']
NCT00833833	[u'Celgene Corporation']	[u'Celgene Corporation']	https://clinicaltrials.gov/ct2/show/NCT00833833	['Celgene Corporation']
NCT00833976	[u'Marlene P. Freeman, MD, Massachusetts General Hospital']	[u'Massachusetts General Hospital']	https://clinicaltrials.gov/ct2/show/NCT00833976	["Marlene P. Freeman, MD, Director of Clinical Services, MGH Center for Women's Mental Health, Massachusetts General Hospital"]
NCT00833989	[u'GlaxoSmithKline']	[u'GlaxoSmithKline']	https://clinicaltrials.gov/ct2/show/NCT00833989	['GlaxoSmithKline']
NCT00834041	[]	[u'Novartis']	https://clinicaltrials.gov/ct2/show/NCT00834041	['External Affairs, Novartis']
NCT00834080	[u'Alkermes, Inc.']	[u'Alkermes, Inc.']	https://clinicaltrials.gov/ct2/show/NCT00834080	['Alkermes, Inc.']
NCT00834184	[u'University of Arizona']	[u'University of Arizona']	https://clinicaltrials.gov/ct2/show/NCT00834184	['University of Arizona']
NCT00834210	[u'Allergan']	[u'Allergan']	https://clinicaltrials.gov/ct2/show/NCT00834210	['Allergan']
NCT00834652	[u'Washington University School of Medicine']	[u'Washington University School of Medicine']	https://clinicaltrials.gov/ct2/show/NCT00834652	['Washington University School of Medicine']
NCT00834678	[u'Ohio State University Comprehensive Cancer Center']	[u'Ohio State University Comprehensive Cancer Center']	https://clinicaltrials.gov/ct2/show/NCT00834678	['Ohio State University Comprehensive Cancer Center']
NCT00834704	[u'Halozyme Therapeutics']	[u'Halozyme Therapeutics']	https://clinicaltrials.gov/ct2/show/NCT00834704	['Halozyme Therapeutics']
NCT00835120	[u'Joseph Calabrese, MD, University Hospitals Cleveland Medical Center']	[u'University Hospitals Cleveland Medical Center']	https://clinicaltrials.gov/ct2/show/NCT00835120	['Joseph Calabrese, MD, Director, Mood Disorders Program, University Hospitals Cleveland Medical Center']
NCT00835159	[u'New York University School of Medicine']	[u'New York University School of Medicine']	https://clinicaltrials.gov/ct2/show/NCT00835159	['New York University School of Medicine']
NCT00835185	[u'Eli Lilly and Company']	[u'Eli Lilly and Company']	https://clinicaltrials.gov/ct2/show/NCT00835185	['Eli Lilly and Company']
NCT00835198	[u'Allergan']	[u'Allergan']	https://clinicaltrials.gov/ct2/show/NCT00835198	['Allergan']
NCT00835224	[u'VA Office of Research and Development ( US Department of Veterans Affairs )']	[u'US Department of Veterans Affairs']	https://clinicaltrials.gov/ct2/show/NCT00835224	['US Department of Veterans Affairs']
NCT00835237	[u'GlaxoSmithKline']	[u'GlaxoSmithKline']	https://clinicaltrials.gov/ct2/show/NCT00835237	['GlaxoSmithKline']
NCT00835627	[u'W. Curt LaFrance Jr., M.D., Rhode Island Hospital']	[u'Rhode Island Hospital']	https://clinicaltrials.gov/ct2/show/NCT00835627	['W. Curt LaFrance Jr., M.D., Director, Neuropsychiatry and Behavioral Neurology, Rhode Island Hospital']
NCT00835861	[u'University of North Carolina, Chapel Hill']	[u'University of North Carolina, Chapel Hill']	https://clinicaltrials.gov/ct2/show/NCT00835861	['University of North Carolina, Chapel Hill']
NCT00835900	[u'Roswell Park Cancer Institute']	[u'Roswell Park Cancer Institute']	https://clinicaltrials.gov/ct2/show/NCT00835900	['Roswell Park Cancer Institute']
NCT00835952	[]	[u'Kythera Biopharmaceuticals']	https://clinicaltrials.gov/ct2/show/NCT00835952	['Director, Clinical Affairs, Kythera Biopharmaceuticals, Inc.']
NCT00835978	[u'Pfizer']	[u'Pfizer']	https://clinicaltrials.gov/ct2/show/NCT00835978	['Pfizer']
NCT00836147	[]	[u'Renovo']	https://clinicaltrials.gov/ct2/show/NCT00836147	['Amanda Hilton Senior Clinical Research Manager, Renovo Ltd']
NCT00836199	[u'Nabi Biopharmaceuticals']	[u'Nabi Biopharmaceuticals']	https://clinicaltrials.gov/ct2/show/NCT00836199	['Nabi Biopharmaceuticals']
NCT00836277	[u'Weijing Sun, MD, FACP, University of Pittsburgh']	[u'Weijing Sun, MD, FACP']	https://clinicaltrials.gov/ct2/show/NCT00836277	['Weijing Sun, MD, FACP, Professor of Medicine, University of Pittsburgh']
NCT00836407	[u'Sidney Kimmel Comprehensive Cancer Center at Johns Hopkins']	[u'Sidney Kimmel Comprehensive Cancer Center at Johns Hopkins']	https://clinicaltrials.gov/ct2/show/NCT00836407	['Sidney Kimmel Comprehensive Cancer Center at Johns Hopkins']
NCT00836485	[]	[u'Senju USA, Inc.']	https://clinicaltrials.gov/ct2/show/NCT00836485	['Takahiro Ogawa, PhD, Senju USA, Inc.']
NCT00836719	[u'Jesus Lovera MD, Louisiana State University Health Sciences Center in New Orleans']	[u'Louisiana State University Health Sciences Center in New Orleans']	https://clinicaltrials.gov/ct2/show/NCT00836719	['Jesus Lovera MD, Assistant Profesor, Louisiana State University Health Sciences Center in New Orleans']
NCT00837031	[u'SCRI Development Innovations, LLC']	[u'SCRI Development Innovations, LLC']	https://clinicaltrials.gov/ct2/show/NCT00837031	['SCRI Development Innovations, LLC']
NCT00837148	[u'Memorial Sloan Kettering Cancer Center']	[u'Memorial Sloan Kettering Cancer Center']	https://clinicaltrials.gov/ct2/show/NCT00837148	['Memorial Sloan Kettering Cancer Center']
NCT00837200	[u'Joseph Drabick, Milton S. Hershey Medical Center']	[u'Milton S. Hershey Medical Center']	https://clinicaltrials.gov/ct2/show/NCT00837200	['Joseph Drabick, Professor of Medicine, Milton S. Hershey Medical Center']
NCT00837239	[u'M.D. Anderson Cancer Center']	[u'M.D. Anderson Cancer Center']	https://clinicaltrials.gov/ct2/show/NCT00837239	['M.D. Anderson Cancer Center']
NCT00837252	[u'National Institutes of Health Clinical Center (CC) ( National Eye Institute (NEI) )']	[u'National Eye Institute (NEI)']	https://clinicaltrials.gov/ct2/show/NCT00837252	['National Eye Institute (NEI)']
NCT00837330	[u'Dennis M. Marcus, M.D., Southeast Retina Center, Georgia']	[u'Southeast Retina Center, Georgia']	https://clinicaltrials.gov/ct2/show/NCT00837330	['Dennis M. Marcus, M.D., Dr. Dennis M. Marcus Principal Investigator, Southeast Retina Center, Georgia']
NCT00837434	[u'National Institute of Allergy and Infectious Diseases (NIAID)']	[u'National Institute of Allergy and Infectious Diseases (NIAID)']	https://clinicaltrials.gov/ct2/show/NCT00837434	['National Institute of Allergy and Infectious Diseases (NIAID)']
NCT00837616	[u"Nelly Mauras, Nemours Children's Clinic"]	[u"Nemours Children's Clinic"]	https://clinicaltrials.gov/ct2/show/NCT00837616	["Nelly Mauras, Chief, Division of Endocrinology, Diabetes & Metabolism, Nemours Children's Clinic"]
NCT00837811	[u'Eli Lilly and Company']	[u'Eli Lilly and Company']	https://clinicaltrials.gov/ct2/show/NCT00837811	['Eli Lilly and Company']
NCT00837837	[u'Wyeth is now a wholly owned subsidiary of Pfizer']	[u'Wyeth is now a wholly owned subsidiary of Pfizer']	https://clinicaltrials.gov/ct2/show/NCT00837837	['Wyeth is now a wholly owned subsidiary of Pfizer']
NCT00837876	[u'Jordan Berlin, MD, Vanderbilt-Ingram Cancer Center']	[u'Vanderbilt-Ingram Cancer Center']	https://clinicaltrials.gov/ct2/show/NCT00837876	['Jordan Berlin, MD, Professor of Medicine; Clinical Director, GI Oncology Program; Director, Phase I Program; Medical Director, Clinical Trials Shared Resources; Medical Oncologist, Vanderbilt-Ingram Cancer Center']
NCT00838058	[]	[u'Pfizer']	https://clinicaltrials.gov/ct2/show/NCT00838058	['Director, Clinical Trial Disclosure Group, Pfizer, Inc.']
NCT00838084	[]	[u'Eli Lilly and Company']	https://clinicaltrials.gov/ct2/show/NCT00838084	['Chief Medical Officer, Eli Lilly']
NCT00838110	[u'Pfizer']	[u'Pfizer']	https://clinicaltrials.gov/ct2/show/NCT00838110	['Pfizer']
NCT00838201	[u'Amgen']	[u'Amgen']	https://clinicaltrials.gov/ct2/show/NCT00838201	['Amgen']
NCT00838331	[u'John D Roback, Emory University']	[u'Emory University']	https://clinicaltrials.gov/ct2/show/NCT00838331	['John D Roback, Professor, Emory University']
NCT00838383	[u'Pfizer']	[u'Pfizer']	https://clinicaltrials.gov/ct2/show/NCT00838383	['Pfizer']
NCT00838396	[u'Indivior Inc.']	[u'Indivior Inc.']	https://clinicaltrials.gov/ct2/show/NCT00838396	['Indivior Inc.']
NCT00838461	[]	[u'Wyeth is now a wholly owned subsidiary of Pfizer']	https://clinicaltrials.gov/ct2/show/NCT00838461	['Wyeth (Registry Contact: Clinical Trial Registry Specialist), Wyeth']
NCT00838526	[u'Eisai Inc.']	[u'Eisai Inc.']	https://clinicaltrials.gov/ct2/show/NCT00838526	['Eisai Inc.']
NCT00838539	[u'Puma Biotechnology, Inc.']	[u'Puma Biotechnology, Inc.']	https://clinicaltrials.gov/ct2/show/NCT00838539	['Puma Biotechnology, Inc.']
NCT00838565	[u'Pfizer']	[u'Pfizer']	https://clinicaltrials.gov/ct2/show/NCT00838565	['Pfizer']
NCT00838591	[u'MediciNova']	[u'MediciNova']	https://clinicaltrials.gov/ct2/show/NCT00838591	['MediciNova']
NCT00838799	[]	[u'Forest Laboratories']	https://clinicaltrials.gov/ct2/show/NCT00838799	['James Perhach, Ph.D., Executive Director, Clinical Development, Forest Research Institute, a subsidiary of Forest Laboratories, Inc.']
NCT00838903	[u'GlaxoSmithKline']	[u'GlaxoSmithKline']	https://clinicaltrials.gov/ct2/show/NCT00838903	['GlaxoSmithKline']
NCT00838916	[u'GlaxoSmithKline']	[u'GlaxoSmithKline']	https://clinicaltrials.gov/ct2/show/NCT00838916	['GlaxoSmithKline']
NCT00838929	[u'Thomas Jefferson University ( Sidney Kimmel Cancer Center at Thomas Jefferson University )']	[u'Sidney Kimmel Cancer Center at Thomas Jefferson University']	https://clinicaltrials.gov/ct2/show/NCT00838929	['Sidney Kimmel Cancer Center at Thomas Jefferson University']
NCT00839007	[]	[u'Nile Therapeutics']	https://clinicaltrials.gov/ct2/show/NCT00839007	['Hsiao Lieu, MD, Vice President, Clinical Research, Nile Therapeutics, Inc.']
NCT00839124	[u'University of North Carolina, Chapel Hill']	[u'University of North Carolina, Chapel Hill']	https://clinicaltrials.gov/ct2/show/NCT00839124	['University of North Carolina, Chapel Hill']
NCT00839176	[u'Rexahn Pharmaceuticals, Inc.']	[u'Rexahn Pharmaceuticals, Inc.']	https://clinicaltrials.gov/ct2/show/NCT00839176	['Rexahn Pharmaceuticals, Inc.']
NCT00839293	[]	[u'Abbott']	https://clinicaltrials.gov/ct2/show/NCT00839293	['Maureen Kelly, MD/Senior Medical Director, Abbott']
NCT00839306	[u'Eisai Inc.']	[u'Eisai Inc.']	https://clinicaltrials.gov/ct2/show/NCT00839306	['Eisai Inc.']
NCT00839319	[u'John Amory, University of Washington']	[u'University of Washington']	https://clinicaltrials.gov/ct2/show/NCT00839319	['John Amory, Professor, Department of Medicine, University of Washington']
NCT00839332	[u'Eli Lilly and Company']	[u'Eli Lilly and Company']	https://clinicaltrials.gov/ct2/show/NCT00839332	['Eli Lilly and Company']
NCT00839527	[u'GlaxoSmithKline']	[u'GlaxoSmithKline']	https://clinicaltrials.gov/ct2/show/NCT00839527	['GlaxoSmithKline']
NCT00839540	[u'Gary E. Stein, Pharm.D., Michigan State University']	[u'Gary E. Stein, Pharm.D.']	https://clinicaltrials.gov/ct2/show/NCT00839540	['Gary E. Stein, Pharm.D., Professor of Medicine, Michigan State University']
NCT00839683	[u'AstraZeneca']	[u'AstraZeneca']	https://clinicaltrials.gov/ct2/show/NCT00839683	['AstraZeneca']
NCT00839891	[]	[u'VIVUS, Inc.']	https://clinicaltrials.gov/ct2/show/NCT00839891	['Wesley Day, VP Clinical, Vivus, inc.']
NCT00839982	[u'Fred Hutchinson Cancer Research Center']	[u'Fred Hutchinson Cancer Research Center']	https://clinicaltrials.gov/ct2/show/NCT00839982	['Fred Hutchinson Cancer Research Center']
NCT00840034	[u'Eli Lilly and Company']	[u'Eli Lilly and Company']	https://clinicaltrials.gov/ct2/show/NCT00840034	['Eli Lilly and Company']
NCT00840086	[u'Novo Nordisk A/S']	[u'Novo Nordisk A/S']	https://clinicaltrials.gov/ct2/show/NCT00840086	['Novo Nordisk A/S']
NCT00840268	[u'Alcon Research']	[u'Alcon Research']	https://clinicaltrials.gov/ct2/show/NCT00840268	['Alcon Research']
NCT00840827	[]	[u'Weill Medical College of Cornell University']	https://clinicaltrials.gov/ct2/show/NCT00840827	['Eric Feldman, MD, Weill Cornell Medical Colelge']
NCT00841191	[u'Centocor, Inc.']	[u'Centocor, Inc.']	https://clinicaltrials.gov/ct2/show/NCT00841191	['Centocor, Inc.']
NCT00841204	[u'National Cancer Institute (NCI)']	[u'National Cancer Institute (NCI)']	https://clinicaltrials.gov/ct2/show/NCT00841204	['National Cancer Institute (NCI)']
NCT00841269	[u'Douglas Kondo, MD, University of Utah']	[u'University of Utah']	https://clinicaltrials.gov/ct2/show/NCT00841269	['Douglas Kondo, MD, MD, University of Utah']
NCT00841321	[u'VA Office of Research and Development ( US Department of Veterans Affairs )']	[u'US Department of Veterans Affairs']	https://clinicaltrials.gov/ct2/show/NCT00841321	['US Department of Veterans Affairs']
NCT00841555	[u'Ohio State University Comprehensive Cancer Center']	[u'Ohio State University Comprehensive Cancer Center']	https://clinicaltrials.gov/ct2/show/NCT00841555	['Ohio State University Comprehensive Cancer Center']
NCT00841919	[]	[u'John H. Stroger Hospital']	https://clinicaltrials.gov/ct2/show/NCT00841919	['Leon Fogelfeld, John H. Stroger Jr. Hospital of Cook County']
NCT00841971	[u'Nina Singh, University of Pittsburgh']	[u'University of Pittsburgh']	https://clinicaltrials.gov/ct2/show/NCT00841971	['Nina Singh, MD, University of Pittsburgh']
NCT00842023	[u'Sheryl Chow, Western University of Health Sciences']	[u'Western University of Health Sciences']	https://clinicaltrials.gov/ct2/show/NCT00842023	['Sheryl Chow, Associate Professor, Western University of Health Sciences']
NCT00842088	[]	[u'HemaQuest Pharmaceuticals Inc.']	https://clinicaltrials.gov/ct2/show/NCT00842088	['Susan Perrine, M.D., HemaQuest Pharmaceuticals, Inc.']
NCT00842244	[u'Pfizer']	[u'Pfizer']	https://clinicaltrials.gov/ct2/show/NCT00842244	['Pfizer']
NCT00842348	[u'Ipsen']	[u'Ipsen']	https://clinicaltrials.gov/ct2/show/NCT00842348	['Ipsen']
NCT00842452	[u'Steven Waggoner, MD, Case Comprehensive Cancer Center']	[u'Steven Waggoner, MD']	https://clinicaltrials.gov/ct2/show/NCT00842452	['Steven Waggoner, MD, Principal Investigator, Case Comprehensive Cancer Center']
NCT00842504	[u"Children's Hospital Medical Center, Cincinnati"]	[u"Children's Hospital Medical Center, Cincinnati"]	https://clinicaltrials.gov/ct2/show/NCT00842504	["Children's Hospital Medical Center, Cincinnati"]
NCT00842556	[u'AstraZeneca']	[u'AstraZeneca']	https://clinicaltrials.gov/ct2/show/NCT00842556	['AstraZeneca']
NCT00842634	[u'University of Pennsylvania']	[u'University of Pennsylvania']	https://clinicaltrials.gov/ct2/show/NCT00842634	['University of Pennsylvania']
NCT00842751	[u'John Amory, University of Washington']	[u'University of Washington']	https://clinicaltrials.gov/ct2/show/NCT00842751	['John Amory, Professor, University of Washington']
NCT00843011	[u'GlaxoSmithKline']	[u'GlaxoSmithKline']	https://clinicaltrials.gov/ct2/show/NCT00843011	['GlaxoSmithKline']
NCT00843024	[u'GlaxoSmithKline']	[u'GlaxoSmithKline']	https://clinicaltrials.gov/ct2/show/NCT00843024	['GlaxoSmithKline']
NCT00843193	[u'GlaxoSmithKline']	[u'GlaxoSmithKline']	https://clinicaltrials.gov/ct2/show/NCT00843193	['GlaxoSmithKline']
NCT00843518	[u'Eli Lilly and Company']	[u'Eli Lilly and Company']	https://clinicaltrials.gov/ct2/show/NCT00843518	['Eli Lilly and Company']
NCT00843622	[u'Swedish Match AB']	[u'Swedish Match AB']	https://clinicaltrials.gov/ct2/show/NCT00843622	['Swedish Match AB']
NCT00843713	[u'Priscilla Hsue, University of California, San Francisco']	[u'University of California, San Francisco']	https://clinicaltrials.gov/ct2/show/NCT00843713	['Priscilla Hsue, Associate Professor, University of California, San Francisco']
NCT00844168	[u'University of Washington']	[u'University of Washington']	https://clinicaltrials.gov/ct2/show/NCT00844168	['University of Washington']
NCT00844207	[]	[u'Pfizer']	https://clinicaltrials.gov/ct2/show/NCT00844207	['Director, Clinical Trial Disclosure Group, Pfizer, Inc.']
NCT00844376	[]	[u'Pfizer']	https://clinicaltrials.gov/ct2/show/NCT00844376	['Director, Clinical Trial Disclosure Group, Pfizer, Inc.']
NCT00844493	[u'Johns Hopkins Bloomberg School of Public Health']	[u'Johns Hopkins Bloomberg School of Public Health']	https://clinicaltrials.gov/ct2/show/NCT00844493	['Johns Hopkins Bloomberg School of Public Health']
NCT00844649	[u'Celgene']	[u'Celgene']	https://clinicaltrials.gov/ct2/show/NCT00844649	['Celgene']
NCT00844753	[u'tristram smith, University of Rochester']	[u'University of Rochester']	https://clinicaltrials.gov/ct2/show/NCT00844753	['tristram smith, Associate Professor, University of Rochester']
NCT00844857	[u'Eli Lilly and Company']	[u'Eli Lilly and Company']	https://clinicaltrials.gov/ct2/show/NCT00844857	['Eli Lilly and Company']
NCT00845000	[u'Merck Sharp & Dohme Corp.']	[u'Merck Sharp & Dohme Corp.']	https://clinicaltrials.gov/ct2/show/NCT00845000	['Merck Sharp & Dohme Corp.']
NCT00845026	[]	[u'Eli Lilly and Company']	https://clinicaltrials.gov/ct2/show/NCT00845026	['Chief Medical Officer, Eli Lilly']
NCT00845039	[u'Eli Lilly and Company']	[u'Eli Lilly and Company']	https://clinicaltrials.gov/ct2/show/NCT00845039	['Eli Lilly and Company']
NCT00845182	[u'The University of Texas Health Science Center at San Antonio']	[u'The University of Texas Health Science Center at San Antonio']	https://clinicaltrials.gov/ct2/show/NCT00845182	['The University of Texas Health Science Center at San Antonio']
NCT00845299	[u'Mati Therapeutics Inc.']	[u'Mati Therapeutics Inc.']	https://clinicaltrials.gov/ct2/show/NCT00845299	['Mati Therapeutics Inc.']
NCT00845429	[u'Sanofi']	[u'Sanofi']	https://clinicaltrials.gov/ct2/show/NCT00845429	['Sanofi']
NCT00845507	[u'Melissa Delbello, University of Cincinnati']	[u'University of Cincinnati']	https://clinicaltrials.gov/ct2/show/NCT00845507	['Melissa Delbello, Professor, University of Cincinnati']
NCT00845533	[u'Sunil Parikh, University of California, San Francisco']	[u'University of California, San Francisco']	https://clinicaltrials.gov/ct2/show/NCT00845533	['Sunil Parikh, Assistant Professor, University of California, San Francisco']
NCT00845650	[u'Emergent BioSolutions']	[u'Emergent BioSolutions']	https://clinicaltrials.gov/ct2/show/NCT00845650	['Emergent BioSolutions']
NCT00845676	[u'University of California, San Francisco']	[u'University of California, San Francisco']	https://clinicaltrials.gov/ct2/show/NCT00845676	['University of California, San Francisco']
NCT00845728	[u'Novartis ( Novartis Pharmaceuticals )']	[u'Novartis Pharmaceuticals']	https://clinicaltrials.gov/ct2/show/NCT00845728	['Novartis Pharmaceuticals']
NCT00845871	[u'Novartis ( Novartis Pharmaceuticals )']	[u'Novartis Pharmaceuticals']	https://clinicaltrials.gov/ct2/show/NCT00845871	['Novartis Pharmaceuticals']
NCT00845923	[u'Winston Laboratories']	[u'Winston Laboratories']	https://clinicaltrials.gov/ct2/show/NCT00845923	['Winston Laboratories']
NCT00846131	[u'Laura Kulik, Northwestern University']	[u'Northwestern University']	https://clinicaltrials.gov/ct2/show/NCT00846131	['Laura Kulik, Associate Professor, Northwestern University']
NCT00846196	[u'Warner Chilcott']	[u'Warner Chilcott']	https://clinicaltrials.gov/ct2/show/NCT00846196	['Warner Chilcott']
NCT00846365	[u'Takeda']	[u'Takeda']	https://clinicaltrials.gov/ct2/show/NCT00846365	['Takeda']
NCT00846495	[u'Clinvest, Cady, Roger, M.D.']	[u'Clinvest']	https://clinicaltrials.gov/ct2/show/NCT00846495	['Clinvest, CEO, Cady, Roger, M.D.']
NCT00846547	[u'Seaside Therapeutics, Inc.']	[u'Seaside Therapeutics, Inc.']	https://clinicaltrials.gov/ct2/show/NCT00846547	['Seaside Therapeutics, Inc.']
NCT00846586	[]	[u'Novartis Pharmaceuticals']	https://clinicaltrials.gov/ct2/show/NCT00846586	['External Affairs, Novartis Pharmaceuticals']
NCT00846612	[u'New York University School of Medicine']	[u'New York University School of Medicine']	https://clinicaltrials.gov/ct2/show/NCT00846612	['New York University School of Medicine']
NCT00846989	[u'Novartis ( Novartis Pharmaceuticals )']	[u'Novartis Pharmaceuticals']	https://clinicaltrials.gov/ct2/show/NCT00846989	['Novartis Pharmaceuticals']
NCT00847015	[u'Memorial Sloan Kettering Cancer Center']	[u'Memorial Sloan Kettering Cancer Center']	https://clinicaltrials.gov/ct2/show/NCT00847015	['Memorial Sloan Kettering Cancer Center']
NCT00847054	[u'Morphotek']	[u'Morphotek']	https://clinicaltrials.gov/ct2/show/NCT00847054	['Morphotek']
NCT00847093	[]	[u'Ferndale Laboratories, Inc.']	https://clinicaltrials.gov/ct2/show/NCT00847093	["Santhanam Suresh, MD, Children's Memorial Hospital"]
NCT00847145	[u'Novartis ( Novartis Vaccines )']	[u'Novartis Vaccines']	https://clinicaltrials.gov/ct2/show/NCT00847145	['Novartis Vaccines']
NCT00847197	[u'Merck Sharp & Dohme Corp.']	[u'Merck Sharp & Dohme Corp.']	https://clinicaltrials.gov/ct2/show/NCT00847197	['Merck Sharp & Dohme Corp.']
NCT00847210	[u'Takeda']	[u'Takeda']	https://clinicaltrials.gov/ct2/show/NCT00847210	['Takeda']
NCT00847522	[u'University of Utah']	[u'University of Utah']	https://clinicaltrials.gov/ct2/show/NCT00847522	['University of Utah']
NCT00847535	[u'Cook Group Incorporated ( Cook MyoSite )']	[u'Cook MyoSite']	https://clinicaltrials.gov/ct2/show/NCT00847535	['Cook MyoSite']
NCT00847587	[u'David Turok, University of Utah']	[u'University of Utah']	https://clinicaltrials.gov/ct2/show/NCT00847587	['David Turok, M.D., University of Utah']
NCT00847613	[u'Pfizer']	[u'Pfizer']	https://clinicaltrials.gov/ct2/show/NCT00847613	['Pfizer']
NCT00847626	[u'Takeda']	[u'Takeda']	https://clinicaltrials.gov/ct2/show/NCT00847626	['Takeda']
NCT00847639	[u'Center for International Blood and Marrow Transplant Research']	[u'Center for International Blood and Marrow Transplant Research']	https://clinicaltrials.gov/ct2/show/NCT00847639	['Center for International Blood and Marrow Transplant Research']
NCT00847808	[u'Takeda']	[u'Takeda']	https://clinicaltrials.gov/ct2/show/NCT00847808	['Takeda']
NCT00847886	[]	[u'Lexicon Pharmaceuticals']	https://clinicaltrials.gov/ct2/show/NCT00847886	['Joel P. Freiman, MD, MPH (Medical Director, Drug Safety), Lexicon Pharmaceuticals, Inc.']
NCT00848016	[u'National Cancer Institute (NCI)']	[u'National Cancer Institute (NCI)']	https://clinicaltrials.gov/ct2/show/NCT00848016	['National Cancer Institute (NCI)']
NCT00848055	[]	[u'Boehringer Ingelheim']	https://clinicaltrials.gov/ct2/show/NCT00848055	['Boehringer Ingelheim, Study Chair, Boehringer Ingelheim']
NCT00848081	[]	[u'Eli Lilly and Company']	https://clinicaltrials.gov/ct2/show/NCT00848081	['Chief medical officer, Eli Lilly']
NCT00848211	[]	[u'Thymon, LLC']	https://clinicaltrials.gov/ct2/show/NCT00848211	['Gideon Goldstein, MD, PhD, THYMON, LLC']
NCT00848302	[u'The Cleveland Clinic']	[u'The Cleveland Clinic']	https://clinicaltrials.gov/ct2/show/NCT00848302	['The Cleveland Clinic']
NCT00848484	[u'Merck Sharp & Dohme Corp.']	[u'Merck Sharp & Dohme Corp.']	https://clinicaltrials.gov/ct2/show/NCT00848484	['Merck Sharp & Dohme Corp.']
NCT00848510	[u'Merck KGaA, Darmstadt, Germany']	[u'Merck KGaA, Darmstadt, Germany']	https://clinicaltrials.gov/ct2/show/NCT00848510	['Merck KGaA, Darmstadt, Germany']
NCT00848926	[u'Seattle Genetics, Inc.']	[u'Seattle Genetics, Inc.']	https://clinicaltrials.gov/ct2/show/NCT00848926	['Seattle Genetics, Inc.']
NCT00848939	[u'United Therapeutics']	[u'United Therapeutics']	https://clinicaltrials.gov/ct2/show/NCT00848939	['United Therapeutics']
NCT00848991	[]	[u'The Cooper Health System']	https://clinicaltrials.gov/ct2/show/NCT00848991	['Dr. Michael Misbin, Cooper University Hospital']
NCT00849017	[u'GlaxoSmithKline']	[u'GlaxoSmithKline']	https://clinicaltrials.gov/ct2/show/NCT00849017	['GlaxoSmithKline']
NCT00849056	[u'GlaxoSmithKline']	[u'GlaxoSmithKline']	https://clinicaltrials.gov/ct2/show/NCT00849056	['GlaxoSmithKline']
NCT00849108	[u'Lantheus Medical Imaging']	[u'Lantheus Medical Imaging']	https://clinicaltrials.gov/ct2/show/NCT00849108	['Lantheus Medical Imaging']
NCT00849147	[u'Medical College of Wisconsin']	[u'Medical College of Wisconsin']	https://clinicaltrials.gov/ct2/show/NCT00849147	['Medical College of Wisconsin']
NCT00849329	[u'GlaxoSmithKline']	[u'GlaxoSmithKline']	https://clinicaltrials.gov/ct2/show/NCT00849329	['GlaxoSmithKline']
NCT00849472	[u'GlaxoSmithKline']	[u'GlaxoSmithKline']	https://clinicaltrials.gov/ct2/show/NCT00849472	['GlaxoSmithKline']
NCT00849550	[u'Herbert Hurwitz, Duke University']	[u'Herbert Hurwitz']	https://clinicaltrials.gov/ct2/show/NCT00849550	['Herbert Hurwitz, Associate Professor of Medicine, Duke University']
NCT00849576	[u'Biodel']	[u'Biodel']	https://clinicaltrials.gov/ct2/show/NCT00849576	['Biodel']
NCT00849654	[u'Pharmacyclics LLC.']	[u'Pharmacyclics LLC.']	https://clinicaltrials.gov/ct2/show/NCT00849654	['Pharmacyclics LLC.']
NCT00849693	[u'Eli Lilly and Company']	[u'Eli Lilly and Company']	https://clinicaltrials.gov/ct2/show/NCT00849693	['Eli Lilly and Company']
NCT00849901	[u'Eli Lilly and Company']	[u'Eli Lilly and Company']	https://clinicaltrials.gov/ct2/show/NCT00849901	['Eli Lilly and Company']
NCT00850044	[]	[u'AbbVie']	https://clinicaltrials.gov/ct2/show/NCT00850044	['Adebayo Lawal, M.D./Medical Director, Abbott']
NCT00850070	[u"Glen R. Elliott, The Children's Health Council"]	[u"The Children's Health Council"]	https://clinicaltrials.gov/ct2/show/NCT00850070	["Glen R. Elliott, Chief Psychiatrist and Medical Director, The Children's Health Council"]
NCT00850096	[u'CPEX Pharmaceuticals Inc.']	[u'CPEX Pharmaceuticals Inc.']	https://clinicaltrials.gov/ct2/show/NCT00850096	['CPEX Pharmaceuticals Inc.']
NCT00850616	[u'Merck Sharp & Dohme Corp.']	[u'Merck Sharp & Dohme Corp.']	https://clinicaltrials.gov/ct2/show/NCT00850616	['Merck Sharp & Dohme Corp.']
NCT00850668	[u'National Institute of Allergy and Infectious Diseases (NIAID) ( Allertein Therapeutics, LLC )']	[u'Allertein Therapeutics, LLC']	https://clinicaltrials.gov/ct2/show/NCT00850668	['Allertein Therapeutics, LLC']
NCT00850681	[]	[u'Peplin']	https://clinicaltrials.gov/ct2/show/NCT00850681	['Robert Whitfield, Peplin']
NCT00850746	[u'Astellas Pharma Inc']	[u'Astellas Pharma Inc']	https://clinicaltrials.gov/ct2/show/NCT00850746	['Astellas Pharma Inc']
NCT00850811	[]	[u'Peplin']	https://clinicaltrials.gov/ct2/show/NCT00850811	['Robert Whitfield, Peplin']
NCT00851006	[u'Douglas Kondo, MD, University of Utah']	[u'University of Utah']	https://clinicaltrials.gov/ct2/show/NCT00851006	['Douglas Kondo, MD, MD, University of Utah']
NCT00851045	[u'Bristol-Myers Squibb']	[u'Bristol-Myers Squibb']	https://clinicaltrials.gov/ct2/show/NCT00851045	['Bristol-Myers Squibb']
NCT00851136	[]	[u'Genentech, Inc.']	https://clinicaltrials.gov/ct2/show/NCT00851136	['Clinical Trials Posting Group, Genentech, Inc.']
NCT00851227	[u'Cumberland Pharmaceuticals']	[u'Cumberland Pharmaceuticals']	https://clinicaltrials.gov/ct2/show/NCT00851227	['Cumberland Pharmaceuticals']
NCT00851266	[u'Merck Sharp & Dohme Corp.']	[u'Merck Sharp & Dohme Corp.']	https://clinicaltrials.gov/ct2/show/NCT00851266	['Merck Sharp & Dohme Corp.']
NCT00851357	[u'Shu-Hong Zhu, University of California, San Diego']	[u'University of California, San Diego']	https://clinicaltrials.gov/ct2/show/NCT00851357	['Shu-Hong Zhu, Professor, University of California, San Diego']
NCT00851383	[u'International AIDS Vaccine Initiative']	[u'International AIDS Vaccine Initiative']	https://clinicaltrials.gov/ct2/show/NCT00851383	['International AIDS Vaccine Initiative']
NCT00851721	[u'Shire ( Baxalta now part of Shire )']	[u'Baxalta now part of Shire']	https://clinicaltrials.gov/ct2/show/NCT00851721	['Baxalta now part of Shire']
NCT00851786	[u'National Institute of Allergy and Infectious Diseases (NIAID)']	[u'National Institute of Allergy and Infectious Diseases (NIAID)']	https://clinicaltrials.gov/ct2/show/NCT00851786	['National Institute of Allergy and Infectious Diseases (NIAID)']
NCT00851890	[u'AbbVie ( AbbVie (prior sponsor, Abbott) )']	[u'AbbVie (prior sponsor, Abbott)']	https://clinicaltrials.gov/ct2/show/NCT00851890	['AbbVie (prior sponsor, Abbott)']
NCT00851903	[u'Sanofi']	[u'Sanofi']	https://clinicaltrials.gov/ct2/show/NCT00851903	['Sanofi']
NCT00852137	[u'Peplin']	[u'Peplin']	https://clinicaltrials.gov/ct2/show/NCT00852137	['Peplin']
NCT00852163	[u'Baylor Research Institute']	[u'Baylor Research Institute']	https://clinicaltrials.gov/ct2/show/NCT00852163	['Baylor Research Institute']
NCT00852202	[u'Forest Laboratories']	[u'Forest Laboratories']	https://clinicaltrials.gov/ct2/show/NCT00852202	['Forest Laboratories']
NCT00852540	[u'GlaxoSmithKline ( Stiefel, a GSK Company )']	[u'Stiefel, a GSK Company']	https://clinicaltrials.gov/ct2/show/NCT00852540	['Stiefel, a GSK Company']
NCT00852761	[u'GlaxoSmithKline ( Stiefel, a GSK Company )']	[u'Stiefel, a GSK Company']	https://clinicaltrials.gov/ct2/show/NCT00852761	['Stiefel, a GSK Company']
NCT00852969	[u'Tufts Medical Center']	[u'Tufts Medical Center']	https://clinicaltrials.gov/ct2/show/NCT00852969	['Tufts Medical Center']
NCT00852995	[u'Healthpoint']	[u'Healthpoint']	https://clinicaltrials.gov/ct2/show/NCT00852995	['Healthpoint']
NCT00853021	[u'Jorge Garcia, MD, Case Comprehensive Cancer Center']	[u'Jorge Garcia, MD']	https://clinicaltrials.gov/ct2/show/NCT00853021	['Jorge Garcia, MD, Principal Investigator, Case Comprehensive Cancer Center']
NCT00853047	[u'Lexicon Pharmaceuticals']	[u'Lexicon Pharmaceuticals']	https://clinicaltrials.gov/ct2/show/NCT00853047	['Lexicon Pharmaceuticals']
NCT00853073	[u'Marlene Moster, MD, Wills Eye']	[u'Wills Eye']	https://clinicaltrials.gov/ct2/show/NCT00853073	['Marlene Moster, MD, Principal Investigator, Wills Eye']
NCT00853151	[u'Eli Lilly and Company']	[u'Eli Lilly and Company']	https://clinicaltrials.gov/ct2/show/NCT00853151	['Eli Lilly and Company']
NCT00853242	[u'Sanofi ( Genzyme, a Sanofi Company )']	[u'Genzyme, a Sanofi Company']	https://clinicaltrials.gov/ct2/show/NCT00853242	['Genzyme, a Sanofi Company']
NCT00853255	[u'National Institute of Allergy and Infectious Diseases (NIAID)']	[u'National Institute of Allergy and Infectious Diseases (NIAID)']	https://clinicaltrials.gov/ct2/show/NCT00853255	['National Institute of Allergy and Infectious Diseases (NIAID)']
NCT00853307	[u'Takeda ( Millennium Pharmaceuticals, Inc. )']	[u'Millennium Pharmaceuticals, Inc.']	https://clinicaltrials.gov/ct2/show/NCT00853307	['Millennium Pharmaceuticals, Inc.']
NCT00853385	[u'Pfizer']	[u'Pfizer']	https://clinicaltrials.gov/ct2/show/NCT00853385	['Pfizer']
NCT00853606	[u'VIVUS, Inc.']	[u'VIVUS, Inc.']	https://clinicaltrials.gov/ct2/show/NCT00853606	['VIVUS, Inc.']
NCT00853658	[u'Novartis ( Novartis Pharmaceuticals )']	[u'Novartis Pharmaceuticals']	https://clinicaltrials.gov/ct2/show/NCT00853658	['Novartis Pharmaceuticals']
NCT00853723	[u'Mara Horwitz, University of Pittsburgh']	[u'University of Pittsburgh']	https://clinicaltrials.gov/ct2/show/NCT00853723	['Mara Horwitz, Associate Professor, University of Pittsburgh School of Medicine, University of Pittsburgh']
NCT00853827	[u'Novartis ( Novartis Pharmaceuticals )']	[u'Novartis Pharmaceuticals']	https://clinicaltrials.gov/ct2/show/NCT00853827	['Novartis Pharmaceuticals']
NCT00853840	[u'ViiV Healthcare']	[u'ViiV Healthcare']	https://clinicaltrials.gov/ct2/show/NCT00853840	['ViiV Healthcare']
NCT00853905	[u'Marlene Moster, MD, Wills Eye']	[u'Wills Eye']	https://clinicaltrials.gov/ct2/show/NCT00853905	['Marlene Moster, MD, Attending Surgeon Wills Eye Institute; Professor Jefferson Medical College, Wills Eye']
NCT00853957	[u'Novartis']	[u'Novartis']	https://clinicaltrials.gov/ct2/show/NCT00853957	['Novartis']
NCT00853970	[u'Bausch & Lomb Incorporated']	[u'Bausch & Lomb Incorporated']	https://clinicaltrials.gov/ct2/show/NCT00853970	['Bausch & Lomb Incorporated']
NCT00853996	[u'Carol Fabian, MD, University of Kansas Medical Center']	[u'University of Kansas Medical Center']	https://clinicaltrials.gov/ct2/show/NCT00853996	['Carol Fabian, MD, Professor, University of Kansas Medical Center']
NCT00854061	[u'Bausch & Lomb Incorporated']	[u'Bausch & Lomb Incorporated']	https://clinicaltrials.gov/ct2/show/NCT00854061	['Bausch & Lomb Incorporated']
NCT00854087	[u'Tarek Hassanein, SCTI Research Foundation']	[u'Tarek Hassanein']	https://clinicaltrials.gov/ct2/show/NCT00854087	['Tarek Hassanein, Medical Director, SCTI Research Foundation']
NCT00854100	[u'Forest Laboratories']	[u'Forest Laboratories']	https://clinicaltrials.gov/ct2/show/NCT00854100	['Forest Laboratories']
NCT00854113	[]	[u'Theracos']	https://clinicaltrials.gov/ct2/show/NCT00854113	['Albert Collinson Ph.D, President and CEO, Theracos']
NCT00854126	[u'Genentech, Inc.']	[u'Genentech, Inc.']	https://clinicaltrials.gov/ct2/show/NCT00854126	['Genentech, Inc.']
NCT00854152	[u'Genentech, Inc.']	[u'Genentech, Inc.']	https://clinicaltrials.gov/ct2/show/NCT00854152	['Genentech, Inc.']
NCT00854308	[u'Genentech, Inc.']	[u'Genentech, Inc.']	https://clinicaltrials.gov/ct2/show/NCT00854308	['Genentech, Inc.']
NCT00854360	[u'Teva Pharmaceutical Industries ( Teva Branded Pharmaceutical Products, R&D Inc. )']	[u'Teva Branded Pharmaceutical Products, R&D Inc.']	https://clinicaltrials.gov/ct2/show/NCT00854360	['Teva Branded Pharmaceutical Products, R&D Inc.']
NCT00854373	[u'University of California, San Francisco']	[u'University of California, San Francisco']	https://clinicaltrials.gov/ct2/show/NCT00854373	['University of California, San Francisco']
NCT00854620	[u'Sandy Srinivas, Stanford University']	[u'Stanford University']	https://clinicaltrials.gov/ct2/show/NCT00854620	['Sandy Srinivas, Associate Professor of Medicine, Stanford University']
NCT00854646	[u'Onconova Therapeutics, Inc.']	[u'Onconova Therapeutics, Inc.']	https://clinicaltrials.gov/ct2/show/NCT00854646	['Onconova Therapeutics, Inc.']
NCT00854724	[u'David M. Penetar, Mclean Hospital']	[u'Mclean Hospital']	https://clinicaltrials.gov/ct2/show/NCT00854724	['David M. Penetar, Psychologist, Mclean Hospital']
NCT00854945	[u'Onconova Therapeutics, Inc.']	[u'Onconova Therapeutics, Inc.']	https://clinicaltrials.gov/ct2/show/NCT00854945	['Onconova Therapeutics, Inc.']
NCT00855088	[]	[u'University of North Carolina, Chapel Hill']	https://clinicaltrials.gov/ct2/show/NCT00855088	['Angela Kashuba, PharmD, UNC Chapel Hill Eshelman School of Pharmacy']
NCT00855101	[]	[u'Pfizer']	https://clinicaltrials.gov/ct2/show/NCT00855101	['Director, Clinical Trial Disclosure Group, Pfizer, Inc.']
NCT00855205	[u'Robert P Baughman, University of Cincinnati']	[u'University of Cincinnati']	https://clinicaltrials.gov/ct2/show/NCT00855205	['Robert P Baughman, Professor of Medicine, University of Cincinnati']
NCT00855218	[u'Bayer']	[u'Bayer']	https://clinicaltrials.gov/ct2/show/NCT00855218	['Bayer']
NCT00855283	[u'VA Office of Research and Development ( US Department of Veterans Affairs )']	[u'US Department of Veterans Affairs']	https://clinicaltrials.gov/ct2/show/NCT00855283	['US Department of Veterans Affairs']
NCT00855309	[u'Wake Forest University Health Sciences']	[u'Wake Forest University Health Sciences']	https://clinicaltrials.gov/ct2/show/NCT00855309	['Wake Forest University Health Sciences']
NCT00855361	[u'Janssen Research & Development, LLC']	[u'Janssen Research & Development, LLC']	https://clinicaltrials.gov/ct2/show/NCT00855361	['Janssen Research & Development, LLC']
NCT00855413	[u'Cynthia L Gay, MD, University of North Carolina, Chapel Hill']	[u'University of North Carolina, Chapel Hill']	https://clinicaltrials.gov/ct2/show/NCT00855413	['Cynthia L Gay, MD, Clinical Assistant Professor, University of North Carolina, Chapel Hill']
NCT00855465	[u'Bayer']	[u'Bayer']	https://clinicaltrials.gov/ct2/show/NCT00855465	['Bayer']
[truncated: 31,900 more rows]

## Sheet: 1221
nct_id	urllist	sponsor	responsible party
NCT00385502	https://clinicaltrials.gov/ct2/show/NCT00385502	[' MacroChem Corporation ']	[]
NCT00540930	https://clinicaltrials.gov/ct2/show/NCT00540930	[' Shields, Shields and Associates ']	[]
NCT00532974	https://clinicaltrials.gov/ct2/show/NCT00532974	[' Epimmune ']	[]
NCT00140452	https://clinicaltrials.gov/ct2/show/NCT00140452	[' Dartmouth-Hitchcock Medical Center ']	[]
NCT00157326	https://clinicaltrials.gov/ct2/show/NCT00157326	[' Eli Lilly and Company ']	[]
NCT00214604	https://clinicaltrials.gov/ct2/show/NCT00214604	[' AstraZeneca ']	[]
NCT00326144	https://clinicaltrials.gov/ct2/show/NCT00326144	[' AstraZeneca ']	[]
NCT00333281	https://clinicaltrials.gov/ct2/show/NCT00333281	[' Eli Lilly and Company ']	[]
NCT00389389	https://clinicaltrials.gov/ct2/show/NCT00389389	[' AstraZeneca ']	[]
NCT00449501	https://clinicaltrials.gov/ct2/show/NCT00449501	[' AstraZeneca ']	[]
NCT00449527	https://clinicaltrials.gov/ct2/show/NCT00449527	[' AstraZeneca ']	[]
NCT00463918	https://clinicaltrials.gov/ct2/show/NCT00463918	[' Pfizer ']	[]
NCT00537615	https://clinicaltrials.gov/ct2/show/NCT00537615	[' Pfizer ']	[]
NCT00557661	https://clinicaltrials.gov/ct2/show/NCT00557661	[' Nile Therapeutics ']	[]
NCT00986895	https://clinicaltrials.gov/ct2/show/NCT00986895	[' Horizon Pharma Ireland, Ltd., Dublin Ireland ']	[]
NCT01061970	https://clinicaltrials.gov/ct2/show/NCT01061970	[' QuatRx Pharmaceuticals Company ']	[]
NCT01468324	https://clinicaltrials.gov/ct2/show/NCT01468324	[' National Cancer Institute (NCI) ']	[]
NCT01736332	https://clinicaltrials.gov/ct2/show/NCT01736332	[' National Institute on Drug Abuse (NIDA) ']	[]
NCT00536692	https://clinicaltrials.gov/ct2/show/NCT00536692	[' CoMentis ']	[]
NCT00992576	https://clinicaltrials.gov/ct2/show/NCT00992576	[' Mundipharma Research GmbH & Co KG ']	[]
NCT00674596	https://clinicaltrials.gov/ct2/show/NCT00674596	[' Gulhane School of Medicine ']	[]
NCT00973895	https://clinicaltrials.gov/ct2/show/NCT00973895	[' National Institute of Allergy and Infectious Diseases (NIAID) ']	[]
NCT00512083	https://clinicaltrials.gov/ct2/show/NCT00512083	[' Antisoma Research ']	[]
NCT00513552	https://clinicaltrials.gov/ct2/show/NCT00513552	[' Medstar Health Research Institute ']	[]
NCT00164099	https://clinicaltrials.gov/ct2/show/NCT00164099	[' Beth Israel Medical Center ']	[]
NCT00206089	https://clinicaltrials.gov/ct2/show/NCT00206089	[' AstraZeneca ']	[]
NCT00226330	https://clinicaltrials.gov/ct2/show/NCT00226330	[' AstraZeneca ']	[]
NCT00229710	https://clinicaltrials.gov/ct2/show/NCT00229710	[' AstraZeneca ']	[]
NCT00471367	https://clinicaltrials.gov/ct2/show/NCT00471367	[' AstraZeneca ']	[]
NCT00486265	https://clinicaltrials.gov/ct2/show/NCT00486265	[' AstraZeneca ']	[]
NCT00507806	https://clinicaltrials.gov/ct2/show/NCT00507806	[' ImaRx Therapeutics ']	[]
NCT00562731	https://clinicaltrials.gov/ct2/show/NCT00562731	[' Ardana Bioscience Ltd ']	[]
NCT00122005	https://clinicaltrials.gov/ct2/show/NCT00122005	[' Providence Health & Services ']	[]
NCT00174525	https://clinicaltrials.gov/ct2/show/NCT00174525	[' Pharmacology Research Institute ']	[]
NCT00182715	https://clinicaltrials.gov/ct2/show/NCT00182715	[' Velindre NHS Trust ']	[]
NCT00214747	https://clinicaltrials.gov/ct2/show/NCT00214747	[' Biosyn ']	[]
NCT00214838	https://clinicaltrials.gov/ct2/show/NCT00214838	[' Callisto Pharmaceuticals ']	[]
NCT00216242	https://clinicaltrials.gov/ct2/show/NCT00216242	[' ID Biomedical Corporation, Quebec ']	[]
NCT00217763	https://clinicaltrials.gov/ct2/show/NCT00217763	[' Bellus Health Inc ']	[]
NCT00225537	https://clinicaltrials.gov/ct2/show/NCT00225537	[' MTmedical Institute of Health ']	[]
NCT00234312	https://clinicaltrials.gov/ct2/show/NCT00234312	[' Oregon Health and Science University ']	[]
NCT00235053	https://clinicaltrials.gov/ct2/show/NCT00235053	[' Allergy & Asthma Medical Group & Research Center ']	[]
NCT00237523	https://clinicaltrials.gov/ct2/show/NCT00237523	[' Symbollon Pharmaceuticals ']	[]
NCT00247520	https://clinicaltrials.gov/ct2/show/NCT00247520	[' Evolutec Group ']	[]
NCT00248521	https://clinicaltrials.gov/ct2/show/NCT00248521	[' Institute of Cancer Research, United Kingdom ']	[]
NCT00265278	https://clinicaltrials.gov/ct2/show/NCT00265278	[' National Institute on Drug Abuse (NIDA) ']	[]
NCT00274950	https://clinicaltrials.gov/ct2/show/NCT00274950	[" Children's Cancer and Leukaemia Group "]	[]
NCT00276705	https://clinicaltrials.gov/ct2/show/NCT00276705	[" Children's Cancer and Leukaemia Group "]	[]
NCT00287924	https://clinicaltrials.gov/ct2/show/NCT00287924	[" Children's Cancer and Leukaemia Group "]	[]
NCT00288873	https://clinicaltrials.gov/ct2/show/NCT00288873	[' Weill Medical College of Cornell University ']	[]
NCT00293501	https://clinicaltrials.gov/ct2/show/NCT00293501	[' University of Vermont ']	[]
NCT00295373	https://clinicaltrials.gov/ct2/show/NCT00295373	[' Purdue University ']	[]
NCT00300807	https://clinicaltrials.gov/ct2/show/NCT00300807	[' XTL Biopharmaceuticals ']	[]
NCT00334672	https://clinicaltrials.gov/ct2/show/NCT00334672	[" Children's Cancer and Leukaemia Group "]	[]
NCT00336947	https://clinicaltrials.gov/ct2/show/NCT00336947	[' Yokohama City University ']	[]
NCT00347828	https://clinicaltrials.gov/ct2/show/NCT00347828	[' Ophthalmic Consultants of Boston ']	[]
NCT00380679	https://clinicaltrials.gov/ct2/show/NCT00380679	[' Louisiana State University Health Sciences Center in New Orleans ']	[]
NCT00383851	https://clinicaltrials.gov/ct2/show/NCT00383851	[' Attenuon ']	[]
NCT00387530	https://clinicaltrials.gov/ct2/show/NCT00387530	[' University of California, San Diego ']	[]
NCT00392340	https://clinicaltrials.gov/ct2/show/NCT00392340	[" Children's Cancer and Leukaemia Group "]	[]
NCT00398450	https://clinicaltrials.gov/ct2/show/NCT00398450	[' University of California, San Diego ']	[]
NCT00423397	https://clinicaltrials.gov/ct2/show/NCT00423397	[' University of California, San Diego ']	[]
NCT00478465	https://clinicaltrials.gov/ct2/show/NCT00478465	[' Stanford University ']	[]
NCT00482950	https://clinicaltrials.gov/ct2/show/NCT00482950	[' Phenomix ']	[]
NCT00513578	https://clinicaltrials.gov/ct2/show/NCT00513578	[' The Vaccine Company ']	[]
NCT00589186	https://clinicaltrials.gov/ct2/show/NCT00589186	[' National Cancer Centre, Singapore ']	[]
NCT00769613	https://clinicaltrials.gov/ct2/show/NCT00769613	[' Milton S. Hershey Medical Center ']	[]
NCT00838656	https://clinicaltrials.gov/ct2/show/NCT00838656	[' Warwick Medical School ']	[]
NCT01445535	https://clinicaltrials.gov/ct2/show/NCT01445535	[' National Cancer Institute (NCI) ']	[]
NCT00354276	https://clinicaltrials.gov/ct2/show/NCT00354276	[' Vion Pharmaceuticals ']	[]
NCT00811759	https://clinicaltrials.gov/ct2/show/NCT00811759	[' Gustave Roussy, Cancer Campus, Grand Paris ']	[]
NCT00070278	https://clinicaltrials.gov/ct2/show/NCT00070278	[' Cambridge University Hospitals NHS Foundation Trust ']	[]
NCT00109356	https://clinicaltrials.gov/ct2/show/NCT00109356	[' Novacea ']	[]
NCT00110708	https://clinicaltrials.gov/ct2/show/NCT00110708	[' PediaMed Pharmaceuticals ']	[]
NCT00251849	https://clinicaltrials.gov/ct2/show/NCT00251849	[' ActivBiotics ']	[]
NCT00285675	https://clinicaltrials.gov/ct2/show/NCT00285675	[' Novacea ']	[]
NCT00422331	https://clinicaltrials.gov/ct2/show/NCT00422331	[' JDS Pharmaceuticals ']	[]
NCT00544310	https://clinicaltrials.gov/ct2/show/NCT00544310	[' OMRIX Biopharmaceuticals ']	[]
NCT00029614	https://clinicaltrials.gov/ct2/show/NCT00029614	[' University of Pittsburgh ']	[]
NCT00040690	https://clinicaltrials.gov/ct2/show/NCT00040690	[' Medical Research Council ']	[]
NCT00083187	https://clinicaltrials.gov/ct2/show/NCT00083187	[' Vion Pharmaceuticals ']	[]
NCT00094094	https://clinicaltrials.gov/ct2/show/NCT00094094	[' Pfizer ']	[]
NCT00098046	https://clinicaltrials.gov/ct2/show/NCT00098046	[' Novartis ']	[]
NCT00100295	https://clinicaltrials.gov/ct2/show/NCT00100295	[' National Center for Complementary and Integrative Health (NCCIH) ']	[]
NCT00102674	https://clinicaltrials.gov/ct2/show/NCT00102674	[' The Medicines Company ']	[]
NCT00103402	https://clinicaltrials.gov/ct2/show/NCT00103402	[' National Institute of Diabetes and Digestive and Kidney Diseases (NIDDK) ']	[]
NCT00103948	https://clinicaltrials.gov/ct2/show/NCT00103948	[' Eisai Limited ']	[]
NCT00104078	https://clinicaltrials.gov/ct2/show/NCT00104078	[' Wyeth is now a wholly owned subsidiary of Pfizer ']	[]
NCT00104377	https://clinicaltrials.gov/ct2/show/NCT00104377	[' Allergy Therapeutics ']	[]
NCT00104390	https://clinicaltrials.gov/ct2/show/NCT00104390	[' Allergy Therapeutics ']	[]
NCT00104897	https://clinicaltrials.gov/ct2/show/NCT00104897	[' Cancer Research UK ']	[]
NCT00105092	https://clinicaltrials.gov/ct2/show/NCT00105092	[' Eli Lilly and Company ']	[]
NCT00105326	https://clinicaltrials.gov/ct2/show/NCT00105326	[' Johnson & Johnson Pharmaceutical Research & Development, L.L.C. ']	[]
NCT00106314	https://clinicaltrials.gov/ct2/show/NCT00106314	[' Inflabloc Pharmaceuticals ']	[]
NCT00106860	https://clinicaltrials.gov/ct2/show/NCT00106860	[' Jazz Pharmaceuticals ']	[]
NCT00107003	https://clinicaltrials.gov/ct2/show/NCT00107003	[' National Cancer Institute (NCI) ']	[]
NCT00107159	https://clinicaltrials.gov/ct2/show/NCT00107159	[' Jonsson Comprehensive Cancer Center ']	[]
NCT00107211	https://clinicaltrials.gov/ct2/show/NCT00107211	[' Abramson Cancer Center of the University of Pennsylvania ']	[]
NCT00107523	https://clinicaltrials.gov/ct2/show/NCT00107523	[' Fred Hutchinson Cancer Research Center ']	[]
NCT00109096	https://clinicaltrials.gov/ct2/show/NCT00109096	[' Eli Lilly and Company ']	[]
NCT00109161	https://clinicaltrials.gov/ct2/show/NCT00109161	[' PDL BioPharma, Inc. ']	[]
NCT00109681	https://clinicaltrials.gov/ct2/show/NCT00109681	[' Actelion ']	[]
NCT00110058	https://clinicaltrials.gov/ct2/show/NCT00110058	[' Fred Hutchinson Cancer Research Center ']	[]
NCT00110422	https://clinicaltrials.gov/ct2/show/NCT00110422	[' Bristol-Myers Squibb ']	[]
NCT00110487	https://clinicaltrials.gov/ct2/show/NCT00110487	[' Wyeth is now a wholly owned subsidiary of Pfizer ']	[]
NCT00111618	https://clinicaltrials.gov/ct2/show/NCT00111618	[' Antisoma Research ']	[]
NCT00111904	https://clinicaltrials.gov/ct2/show/NCT00111904	[' Theradex ']	[]
NCT00112580	https://clinicaltrials.gov/ct2/show/NCT00112580	[' Bristol-Myers Squibb ']	[]
NCT00112645	https://clinicaltrials.gov/ct2/show/NCT00112645	[' Milton S. Hershey Medical Center ']	[]
NCT00113204	https://clinicaltrials.gov/ct2/show/NCT00113204	[' Infinity Pharmaceuticals, Inc. ']	[]
NCT00113594	https://clinicaltrials.gov/ct2/show/NCT00113594	[' Eli Lilly and Company ']	[]
NCT00113750	https://clinicaltrials.gov/ct2/show/NCT00113750	[' Allergy Therapeutics ']	[]
NCT00113984	https://clinicaltrials.gov/ct2/show/NCT00113984	[' National Cancer Institute (NCI) ']	[]
NCT00114686	https://clinicaltrials.gov/ct2/show/NCT00114686	[' AstraZeneca ']	[]
NCT00115050	https://clinicaltrials.gov/ct2/show/NCT00115050	[' Tibotec Pharmaceuticals, Ireland ']	[]
NCT00115089	https://clinicaltrials.gov/ct2/show/NCT00115089	[' Rigel Pharmaceuticals ']	[]
NCT00115310	https://clinicaltrials.gov/ct2/show/NCT00115310	[' NeurogesX ']	[]
NCT00115817	https://clinicaltrials.gov/ct2/show/NCT00115817	[" Brigham and Women's Hospital "]	[]
NCT00116103	https://clinicaltrials.gov/ct2/show/NCT00116103	[' Astellas Pharma Inc ']	[]
NCT00116506	https://clinicaltrials.gov/ct2/show/NCT00116506	[' Dana-Farber Cancer Institute ']	[]
NCT00116519	https://clinicaltrials.gov/ct2/show/NCT00116519	[' Eli Lilly and Company ']	[]
NCT00116610	https://clinicaltrials.gov/ct2/show/NCT00116610	[' Poniard Pharmaceuticals ']	[]
NCT00116740	https://clinicaltrials.gov/ct2/show/NCT00116740	[' Arena Pharmaceuticals ']	[]
NCT00118495	https://clinicaltrials.gov/ct2/show/NCT00118495	[' QualiLife Pharmaceuticals ']	[]
NCT00118625	https://clinicaltrials.gov/ct2/show/NCT00118625	[' Allergy Therapeutics ']	[]
NCT00119080	https://clinicaltrials.gov/ct2/show/NCT00119080	[' Centers for Disease Control and Prevention ']	[]
NCT00119301	https://clinicaltrials.gov/ct2/show/NCT00119301	[' Memorial Sloan Kettering Cancer Center ']	[]
NCT00119652	https://clinicaltrials.gov/ct2/show/NCT00119652	[' AstraZeneca ']	[]
NCT00119665	https://clinicaltrials.gov/ct2/show/NCT00119665	[' Bionovo ']	[]
NCT00119756	https://clinicaltrials.gov/ct2/show/NCT00119756	[' Johnson & Johnson Pharmaceutical Research & Development, L.L.C. ']	[]
NCT00120926	https://clinicaltrials.gov/ct2/show/NCT00120926	[' Mednax Center for Research, Education, Quality and Safety ']	[]
NCT00121849	https://clinicaltrials.gov/ct2/show/NCT00121849	[' IDRI ']	[]
NCT00121862	https://clinicaltrials.gov/ct2/show/NCT00121862	[' IDRI ']	[]
NCT00122837	https://clinicaltrials.gov/ct2/show/NCT00122837	[' Eli Lilly and Company ']	[]
NCT00122863	https://clinicaltrials.gov/ct2/show/NCT00122863	[' Eli Lilly and Company ']	[]
NCT00122876	https://clinicaltrials.gov/ct2/show/NCT00122876	[' Light Sciences Oncology ']	[]
NCT00123201	https://clinicaltrials.gov/ct2/show/NCT00123201	[' Solvay Pharmaceuticals ']	[]
NCT00123253	https://clinicaltrials.gov/ct2/show/NCT00123253	[' Theratechnologies ']	[]
NCT00123734	https://clinicaltrials.gov/ct2/show/NCT00123734	[' Agen Biomedical ']	[]
NCT00125398	https://clinicaltrials.gov/ct2/show/NCT00125398	[' Eisai Inc. ']	[]
NCT00125424	https://clinicaltrials.gov/ct2/show/NCT00125424	[' Eisai Inc. ']	[]
NCT00125892	https://clinicaltrials.gov/ct2/show/NCT00125892	[' Eli Lilly and Company ']	[]
NCT00125918	https://clinicaltrials.gov/ct2/show/NCT00125918	[' Eli Lilly and Company ']	[]
NCT00125944	https://clinicaltrials.gov/ct2/show/NCT00125944	[' MedImmune LLC ']	[]
NCT00128934	https://clinicaltrials.gov/ct2/show/NCT00128934	[' Wyeth is now a wholly owned subsidiary of Pfizer ']	[]
NCT00129844	https://clinicaltrials.gov/ct2/show/NCT00129844	[' Pharmacyclics LLC. ']	[]
NCT00130182	https://clinicaltrials.gov/ct2/show/NCT00130182	[' Merck Sharp & Dohme Corp. ']	[]
NCT00130221	https://clinicaltrials.gov/ct2/show/NCT00130221	[' John H. Stroger Hospital ']	[]
NCT00132015	https://clinicaltrials.gov/ct2/show/NCT00132015	[' National Institutes of Health Clinical Center (CC) ']	[]
NCT00132600	https://clinicaltrials.gov/ct2/show/NCT00132600	[' Mekos Laboratories AS ']	[]
NCT00133380	https://clinicaltrials.gov/ct2/show/NCT00133380	[' Eli Lilly and Company ']	[]
NCT00134134	https://clinicaltrials.gov/ct2/show/NCT00134134	[' New York University School of Medicine ']	[]
NCT00134147	https://clinicaltrials.gov/ct2/show/NCT00134147	[' Pfizer ']	[]
NCT00134199	https://clinicaltrials.gov/ct2/show/NCT00134199	[' Pfizer ']	[]
NCT00134394	https://clinicaltrials.gov/ct2/show/NCT00134394	[' University of Medicine and Dentistry of New Jersey ']	[]
NCT00134485	https://clinicaltrials.gov/ct2/show/NCT00134485	[' Pfizer ']	[]
NCT00134498	https://clinicaltrials.gov/ct2/show/NCT00134498	[' Pfizer ']	[]
NCT00134511	https://clinicaltrials.gov/ct2/show/NCT00134511	[' Pfizer ']	[]
NCT00135993	https://clinicaltrials.gov/ct2/show/NCT00135993	[' UCB Pharma ']	[]
NCT00136045	https://clinicaltrials.gov/ct2/show/NCT00136045	[' UCB Pharma ']	[]
NCT00136266	https://clinicaltrials.gov/ct2/show/NCT00136266	[' Centers for Disease Control and Prevention ']	[]
NCT00136383	https://clinicaltrials.gov/ct2/show/NCT00136383	[' Duke University ']	[]
NCT00136643	https://clinicaltrials.gov/ct2/show/NCT00136643	[' Laval University ']	[]
NCT00137371	https://clinicaltrials.gov/ct2/show/NCT00137371	[' Wyeth is now a wholly owned subsidiary of Pfizer ']	[]
NCT00139061	https://clinicaltrials.gov/ct2/show/NCT00139061	[' Pfizer ']	[]
NCT00139789	https://clinicaltrials.gov/ct2/show/NCT00139789	[' UCB Pharma ']	[]
NCT00139880	https://clinicaltrials.gov/ct2/show/NCT00139880	[' UCB Pharma ']	[]
NCT00139906	https://clinicaltrials.gov/ct2/show/NCT00139906	[' Solvay Pharmaceuticals ']	[]
NCT00139919	https://clinicaltrials.gov/ct2/show/NCT00139919	[' Solvay Pharmaceuticals ']	[]
NCT00141050	https://clinicaltrials.gov/ct2/show/NCT00141050	[' Novartis ']	[]
NCT00141063	https://clinicaltrials.gov/ct2/show/NCT00141063	[' Novartis ']	[]
NCT00141167	https://clinicaltrials.gov/ct2/show/NCT00141167	[' Pfizer ']	[]
NCT00141349	https://clinicaltrials.gov/ct2/show/NCT00141349	[' Pfizer ']	[]
NCT00141479	https://clinicaltrials.gov/ct2/show/NCT00141479	[' Solvay Pharmaceuticals ']	[]
NCT00141505	https://clinicaltrials.gov/ct2/show/NCT00141505	[' Solvay Pharmaceuticals ']	[]
NCT00141791	https://clinicaltrials.gov/ct2/show/NCT00141791	[' Wyeth is now a wholly owned subsidiary of Pfizer ']	[]
NCT00141830	https://clinicaltrials.gov/ct2/show/NCT00141830	[' Wyeth is now a wholly owned subsidiary of Pfizer ']	[]
NCT00142454	https://clinicaltrials.gov/ct2/show/NCT00142454	[' Ludwig Institute for Cancer Research ']	[]
NCT00143156	https://clinicaltrials.gov/ct2/show/NCT00143156	[' Pfizer ']	[]
NCT00143325	https://clinicaltrials.gov/ct2/show/NCT00143325	[' Pfizer ']	[]
NCT00143481	https://clinicaltrials.gov/ct2/show/NCT00143481	[' Pfizer ']	[]
NCT00144313	https://clinicaltrials.gov/ct2/show/NCT00144313	[' Centers for Disease Control and Prevention ']	[]
NCT00145210	https://clinicaltrials.gov/ct2/show/NCT00145210	[' Mylan Bertek Pharmaceuticals ']	[]
NCT00146003	https://clinicaltrials.gov/ct2/show/NCT00146003	[' University of Medicine and Dentistry of New Jersey ']	[]
NCT00146185	https://clinicaltrials.gov/ct2/show/NCT00146185	[' AlgoRx Pharmaceuticals ']	[]
NCT00146289	https://clinicaltrials.gov/ct2/show/NCT00146289	[' Boehringer Ingelheim ']	[]
NCT00147329	https://clinicaltrials.gov/ct2/show/NCT00147329	[' Merrimack Pharmaceuticals ']	[]
NCT00147628	https://clinicaltrials.gov/ct2/show/NCT00147628	[' Pfizer ']	[]
NCT00148382	https://clinicaltrials.gov/ct2/show/NCT00148382	[' Alizyme ']	[]
NCT00150215	https://clinicaltrials.gov/ct2/show/NCT00150215	[' Pfizer ']	[]
NCT00151333	https://clinicaltrials.gov/ct2/show/NCT00151333	[' Wyeth is now a wholly owned subsidiary of Pfizer ']	[]
NCT00151528	https://clinicaltrials.gov/ct2/show/NCT00151528	[' Pfizer ']	[]
NCT00151541	https://clinicaltrials.gov/ct2/show/NCT00151541	[' Allergan ']	[]
NCT00151879	https://clinicaltrials.gov/ct2/show/NCT00151879	[' UCB Pharma ']	[]
NCT00152386	https://clinicaltrials.gov/ct2/show/NCT00152386	[' UCB Pharma ']	[]
NCT00152451	https://clinicaltrials.gov/ct2/show/NCT00152451	[' UCB Pharma ']	[]
NCT00152503	https://clinicaltrials.gov/ct2/show/NCT00152503	[' UCB Pharma ']	[]
NCT00153790	https://clinicaltrials.gov/ct2/show/NCT00153790	[' The Cooper Institute ']	[]
NCT00156403	https://clinicaltrials.gov/ct2/show/NCT00156403	[' University of Pittsburgh ']	[]
NCT00156520	https://clinicaltrials.gov/ct2/show/NCT00156520	[' University of Rochester ']	[]
NCT00160121	https://clinicaltrials.gov/ct2/show/NCT00160121	[' Shire ']	[]
NCT00160303	https://clinicaltrials.gov/ct2/show/NCT00160303	[' Spaulding Rehabilitation Hospital ']	[]
NCT00160602	https://clinicaltrials.gov/ct2/show/NCT00160602	[' UCB Pharma ']	[]
NCT00162149	https://clinicaltrials.gov/ct2/show/NCT00162149	[' Bristol-Myers Squibb ']	[]
NCT00162318	https://clinicaltrials.gov/ct2/show/NCT00162318	[' Eli Lilly and Company ']	[]
NCT00163085	https://clinicaltrials.gov/ct2/show/NCT00163085	[' Pfizer ']	[]
NCT00165295	https://clinicaltrials.gov/ct2/show/NCT00165295	[' Dana-Farber Cancer Institute ']	[]
NCT00165334	https://clinicaltrials.gov/ct2/show/NCT00165334	[' Dana-Farber Cancer Institute ']	[]
NCT00165568	https://clinicaltrials.gov/ct2/show/NCT00165568	[' Dana-Farber Cancer Institute ']	[]
NCT00166452	https://clinicaltrials.gov/ct2/show/NCT00166452	[' Mayo Clinic ']	[]
NCT00166556	https://clinicaltrials.gov/ct2/show/NCT00166556	[' Mayo Clinic ']	[]
NCT00170456	https://clinicaltrials.gov/ct2/show/NCT00170456	[' PharmAthene UK Limited ']	[]
NCT00170469	https://clinicaltrials.gov/ct2/show/NCT00170469	[' PharmAthene UK Limited ']	[]
NCT00171405	https://clinicaltrials.gov/ct2/show/NCT00171405	[' Novartis ']	[]
NCT00171457	https://clinicaltrials.gov/ct2/show/NCT00171457	[' Novartis ']	[]
NCT00171470	https://clinicaltrials.gov/ct2/show/NCT00171470	[' Novartis ']	[]
NCT00174538	https://clinicaltrials.gov/ct2/show/NCT00174538	[' PriCara, Unit of Ortho-McNeil, Inc. ']	[]
NCT00177398	https://clinicaltrials.gov/ct2/show/NCT00177398	[' University of Pittsburgh ']	[]
NCT00181116	https://clinicaltrials.gov/ct2/show/NCT00181116	[' Johns Hopkins University ']	[]
NCT00182845	https://clinicaltrials.gov/ct2/show/NCT00182845	[' Pfizer ']	[]
NCT00183222	https://clinicaltrials.gov/ct2/show/NCT00183222	[' Medical University of South Carolina ']	[]
NCT00183235	https://clinicaltrials.gov/ct2/show/NCT00183235	[' Medical University of South Carolina ']	[]
NCT00185562	https://clinicaltrials.gov/ct2/show/NCT00185562	[' Stanford University ']	[]
NCT00189150	https://clinicaltrials.gov/ct2/show/NCT00189150	[' University of Michigan ']	[]
NCT00190853	https://clinicaltrials.gov/ct2/show/NCT00190853	[' Eli Lilly and Company ']	[]
NCT00190866	https://clinicaltrials.gov/ct2/show/NCT00190866	[' Eli Lilly and Company ']	[]
NCT00190879	https://clinicaltrials.gov/ct2/show/NCT00190879	[' Eli Lilly and Company ']	[]
NCT00190918	https://clinicaltrials.gov/ct2/show/NCT00190918	[' Eli Lilly and Company ']	[]
NCT00190983	https://clinicaltrials.gov/ct2/show/NCT00190983	[' Eli Lilly and Company ']	[]
NCT00191412	https://clinicaltrials.gov/ct2/show/NCT00191412	[' Eli Lilly and Company ']	[]
NCT00193648	https://clinicaltrials.gov/ct2/show/NCT00193648	[' Northwell Health ']	[]
NCT00193687	https://clinicaltrials.gov/ct2/show/NCT00193687	[' Solvay Pharmaceuticals ']	[]
NCT00193713	https://clinicaltrials.gov/ct2/show/NCT00193713	[' Solvay Pharmaceuticals ']	[]
NCT00195546	https://clinicaltrials.gov/ct2/show/NCT00195546	[' Wyeth is now a wholly owned subsidiary of Pfizer ']	[]
NCT00198198	https://clinicaltrials.gov/ct2/show/NCT00198198	[' Indiana University School of Medicine ']	[]
NCT00198289	https://clinicaltrials.gov/ct2/show/NCT00198289	[' Bristol-Myers Squibb ']	[]
NCT00199433	https://clinicaltrials.gov/ct2/show/NCT00199433	[' Kyowa Kirin Pharmaceutical Development, Inc. ']	[]
NCT00199446	https://clinicaltrials.gov/ct2/show/NCT00199446	[' Kyowa Kirin Pharmaceutical Development, Inc. ']	[]
NCT00199888	https://clinicaltrials.gov/ct2/show/NCT00199888	[' Ludwig Institute for Cancer Research ']	[]
NCT00203320	https://clinicaltrials.gov/ct2/show/NCT00203320	[' Tobinick, Edward Lewis, M.D. ']	[]
NCT00206141	https://clinicaltrials.gov/ct2/show/NCT00206141	[' AstraZeneca ']	[]
NCT00206154	https://clinicaltrials.gov/ct2/show/NCT00206154	[' AstraZeneca ']	[]
NCT00206167	https://clinicaltrials.gov/ct2/show/NCT00206167	[' AstraZeneca ']	[]
NCT00207077	https://clinicaltrials.gov/ct2/show/NCT00207077	[' Eli Lilly and Company ']	[]
NCT00208169	https://clinicaltrials.gov/ct2/show/NCT00208169	[' Creighton University ']	[]
NCT00210496	https://clinicaltrials.gov/ct2/show/NCT00210496	[' Janssen-Ortho LLC ']	[]
NCT00210535	https://clinicaltrials.gov/ct2/show/NCT00210535	[' Johnson & Johnson Pharmaceutical Research & Development, L.L.C. ']	[]
NCT00210548	https://clinicaltrials.gov/ct2/show/NCT00210548	[' Johnson & Johnson Pharmaceutical Research & Development, L.L.C. ']	[]
NCT00210574	https://clinicaltrials.gov/ct2/show/NCT00210574	[' Johnson & Johnson Pharmaceutical Research & Development, L.L.C. ']	[]
NCT00210587	https://clinicaltrials.gov/ct2/show/NCT00210587	[' Johnson & Johnson Pharmaceutical Research & Development, L.L.C. ']	[]
NCT00210600	https://clinicaltrials.gov/ct2/show/NCT00210600	[' Johnson & Johnson Pharmaceutical Research & Development, L.L.C. ']	[]
NCT00210704	https://clinicaltrials.gov/ct2/show/NCT00210704	[' Johnson & Johnson Pharmaceutical Research & Development, L.L.C. ']	[]
NCT00210717	https://clinicaltrials.gov/ct2/show/NCT00210717	[' Johnson & Johnson Pharmaceutical Research & Development, L.L.C. ']	[]
NCT00211276	https://clinicaltrials.gov/ct2/show/NCT00211276	[' Eisai Inc. ']	[]
NCT00212316	https://clinicaltrials.gov/ct2/show/NCT00212316	[' University of Rochester ']	[]
NCT00212810	https://clinicaltrials.gov/ct2/show/NCT00212810	[' Ortho-McNeil Neurologics, Inc. ']	[]
NCT00212875	https://clinicaltrials.gov/ct2/show/NCT00212875	[' Johnson & Johnson Pharmaceutical Research & Development, L.L.C. ']	[]
NCT00214617	https://clinicaltrials.gov/ct2/show/NCT00214617	[' Atlanta Research and Education Foundation ']	[]
NCT00216294	https://clinicaltrials.gov/ct2/show/NCT00216294	[' Indiana University School of Medicine ']	[]
NCT00216879	https://clinicaltrials.gov/ct2/show/NCT00216879	[' LEO Pharma ']	[]
NCT00217048	https://clinicaltrials.gov/ct2/show/NCT00217048	[' Mayo Clinic ']	[]
NCT00217204	https://clinicaltrials.gov/ct2/show/NCT00217204	[' McNeil Consumer & Specialty Pharmaceuticals, a Division of McNeil-PPC, Inc. ']	[]
NCT00217503	https://clinicaltrials.gov/ct2/show/NCT00217503	[' National Cancer Institute (NCI) ']	[]
NCT00217568	https://clinicaltrials.gov/ct2/show/NCT00217568	[' Fred Hutchinson Cancer Research Center ']	[]
NCT00219076	https://clinicaltrials.gov/ct2/show/NCT00219076	[' Novartis ']	[]
NCT00219102	https://clinicaltrials.gov/ct2/show/NCT00219102	[' Novartis ']	[]
NCT00219817	https://clinicaltrials.gov/ct2/show/NCT00219817	[' Helsinn Therapeutics (U.S.), Inc ']	[]
NCT00219843	https://clinicaltrials.gov/ct2/show/NCT00219843	[' Provectus Pharmaceuticals ']	[]
NCT00220857	https://clinicaltrials.gov/ct2/show/NCT00220857	[' Temple University ']	[]
NCT00222170	https://clinicaltrials.gov/ct2/show/NCT00222170	[' University of Kansas ']	[]
NCT00225615	https://clinicaltrials.gov/ct2/show/NCT00225615	[' BioMarin Pharmaceutical ']	[]
NCT00226057	https://clinicaltrials.gov/ct2/show/NCT00226057	[' Oregon Health and Science University ']	[]
NCT00228462	https://clinicaltrials.gov/ct2/show/NCT00228462	[' AstraZeneca ']	[]
NCT00228566	https://clinicaltrials.gov/ct2/show/NCT00228566	[' Cephalon ']	[]
NCT00228605	https://clinicaltrials.gov/ct2/show/NCT00228605	[' Cephalon ']	[]
NCT00230516	https://clinicaltrials.gov/ct2/show/NCT00230516	[' AstraZeneca ']	[]
NCT00230828	https://clinicaltrials.gov/ct2/show/NCT00230828	[' Solvay Pharmaceuticals ']	[]
NCT00231218	https://clinicaltrials.gov/ct2/show/NCT00231218	[' The Cleveland Clinic ']	[]
NCT00231725	https://clinicaltrials.gov/ct2/show/NCT00231725	[' Eli Lilly and Company ']	[]
NCT00232154	https://clinicaltrials.gov/ct2/show/NCT00232154	[' Pfizer ']	[]
NCT00232726	https://clinicaltrials.gov/ct2/show/NCT00232726	[' Clavis Pharma ']	[]
NCT00232947	https://clinicaltrials.gov/ct2/show/NCT00232947	[' ID Biomedical Corporation, Quebec ']	[]
NCT00233012	https://clinicaltrials.gov/ct2/show/NCT00233012	[' Johnson & Johnson Pharmaceutical Research & Development, L.L.C. ']	[]
NCT00233025	https://clinicaltrials.gov/ct2/show/NCT00233025	[' Eli Lilly and Company ']	[]
NCT00233155	https://clinicaltrials.gov/ct2/show/NCT00233155	[' NeurogesX ']	[]
NCT00233961	https://clinicaltrials.gov/ct2/show/NCT00233961	[' Herbert Irving Comprehensive Cancer Center ']	[]
NCT00234195	https://clinicaltrials.gov/ct2/show/NCT00234195	[' Thomas Jefferson University ']	[]
NCT00234663	https://clinicaltrials.gov/ct2/show/NCT00234663	[' PTC Therapeutics ']	[]
NCT00234819	https://clinicaltrials.gov/ct2/show/NCT00234819	[' Wyeth is now a wholly owned subsidiary of Pfizer ']	[]
NCT00235274	https://clinicaltrials.gov/ct2/show/NCT00235274	[' Indiana University School of Medicine ']	[]
NCT00235625	https://clinicaltrials.gov/ct2/show/NCT00235625	[' University of Pennsylvania ']	[]
NCT00237237	https://clinicaltrials.gov/ct2/show/NCT00237237	[' Novartis ']	[]
NCT00237640	https://clinicaltrials.gov/ct2/show/NCT00237640	[' University of Oklahoma ']	[]
NCT00238732	https://clinicaltrials.gov/ct2/show/NCT00238732	[' Wyeth is now a wholly owned subsidiary of Pfizer ']	[]
NCT00239135	https://clinicaltrials.gov/ct2/show/NCT00239135	[' Peplin ']	[]
NCT00239148	https://clinicaltrials.gov/ct2/show/NCT00239148	[' Transition Therapeutics ']	[]
NCT00239187	https://clinicaltrials.gov/ct2/show/NCT00239187	[' Transition Therapeutics ']	[]
NCT00239915	https://clinicaltrials.gov/ct2/show/NCT00239915	[' Pharmacology Research Institute ']	[]
NCT00241436	https://clinicaltrials.gov/ct2/show/NCT00241436	[' AstraZeneca ']	[]
NCT00242164	https://clinicaltrials.gov/ct2/show/NCT00242164	[' University of Michigan ']	[]
NCT00242281	https://clinicaltrials.gov/ct2/show/NCT00242281	[' Advancis Pharmaceutical Corporation ']	[]
NCT00242736	https://clinicaltrials.gov/ct2/show/NCT00242736	[' AstraZeneca ']	[]
NCT00243542	https://clinicaltrials.gov/ct2/show/NCT00243542	[' Allergan ']	[]
NCT00244322	https://clinicaltrials.gov/ct2/show/NCT00244322	[' Eli Lilly and Company ']	[]
NCT00244816	https://clinicaltrials.gov/ct2/show/NCT00244816	[' American Regent, Inc. ']	[]
NCT00245245	https://clinicaltrials.gov/ct2/show/NCT00245245	[' Octagen Corporation ']	[]
NCT00245258	https://clinicaltrials.gov/ct2/show/NCT00245258	[' Pfizer ']	[]
NCT00245973	https://clinicaltrials.gov/ct2/show/NCT00245973	[' Wyeth is now a wholly owned subsidiary of Pfizer ']	[]
NCT00246207	https://clinicaltrials.gov/ct2/show/NCT00246207	[' Janssen-Ortho Inc., Canada ']	[]
NCT00246233	https://clinicaltrials.gov/ct2/show/NCT00246233	[' Janssen-Ortho Inc., Canada ']	[]
NCT00246467	https://clinicaltrials.gov/ct2/show/NCT00246467	[' PharmAthene UK Limited ']	[]
NCT00246623	https://clinicaltrials.gov/ct2/show/NCT00246623	[' Pfizer ']	[]
NCT00247572	https://clinicaltrials.gov/ct2/show/NCT00247572	[' New River Pharmaceuticals ']	[]
NCT00248092	https://clinicaltrials.gov/ct2/show/NCT00248092	[' New River Pharmaceuticals ']	[]
NCT00249262	https://clinicaltrials.gov/ct2/show/NCT00249262	[' American Regent, Inc. ']	[]
NCT00249782	https://clinicaltrials.gov/ct2/show/NCT00249782	[' Allergan ']	[]
NCT00251459	https://clinicaltrials.gov/ct2/show/NCT00251459	[' Genentech, Inc. ']	[]
NCT00252291	https://clinicaltrials.gov/ct2/show/NCT00252291	[' Pharmaxis ']	[]
NCT00253474	https://clinicaltrials.gov/ct2/show/NCT00253474	[' National Institutes of Health Clinical Center (CC) ']	[]
NCT00253591	https://clinicaltrials.gov/ct2/show/NCT00253591	[' Medical Research Council ']	[]
NCT00254449	https://clinicaltrials.gov/ct2/show/NCT00254449	[' NeurogesX ']	[]
NCT00255294	https://clinicaltrials.gov/ct2/show/NCT00255294	[' CONRAD ']	[]
NCT00255606	https://clinicaltrials.gov/ct2/show/NCT00255606	[' University of Tampere ']	[]
NCT00255788	https://clinicaltrials.gov/ct2/show/NCT00255788	[' NCIC Clinical Trials Group ']	[]
NCT00256191	https://clinicaltrials.gov/ct2/show/NCT00256191	[' Cortice Biosciences, Inc. ']	[]
NCT00256542	https://clinicaltrials.gov/ct2/show/NCT00256542	[' Urigen ']	[]
NCT00257725	https://clinicaltrials.gov/ct2/show/NCT00257725	[' New York State Psychiatric Institute ']	[]
NCT00258193	https://clinicaltrials.gov/ct2/show/NCT00258193	[' Ironwood Pharmaceuticals, Inc. ']	[]
NCT00258375	https://clinicaltrials.gov/ct2/show/NCT00258375	[' NCIC Clinical Trials Group ']	[]
NCT00258778	https://clinicaltrials.gov/ct2/show/NCT00258778	[' Protalix ']	[]
NCT00259311	https://clinicaltrials.gov/ct2/show/NCT00259311	[' Eli Lilly and Company ']	[]
NCT00261131	https://clinicaltrials.gov/ct2/show/NCT00261131	[' Shriners Hospitals for Children ']	[]
NCT00261599	https://clinicaltrials.gov/ct2/show/NCT00261599	[' Eisai Inc. ']	[]
NCT00262145	https://clinicaltrials.gov/ct2/show/NCT00262145	[' NatureGen ']	[]
NCT00263562	https://clinicaltrials.gov/ct2/show/NCT00263562	[' Baylor College of Medicine ']	[]
NCT00264888	https://clinicaltrials.gov/ct2/show/NCT00264888	[' PTC Therapeutics ']	[]
NCT00265304	https://clinicaltrials.gov/ct2/show/NCT00265304	[' IDEA AG ']	[]
NCT00265551	https://clinicaltrials.gov/ct2/show/NCT00265551	[' Wyeth is now a wholly owned subsidiary of Pfizer ']	[]
NCT00266318	https://clinicaltrials.gov/ct2/show/NCT00266318	[' Beth Israel Medical Center ']	[]
NCT00266604	https://clinicaltrials.gov/ct2/show/NCT00266604	[' Johnson & Johnson Pharmaceutical Research & Development, L.L.C. ']	[]
NCT00266643	https://clinicaltrials.gov/ct2/show/NCT00266643	[' Eli Lilly and Company ']	[]
NCT00267254	https://clinicaltrials.gov/ct2/show/NCT00267254	[' Pfizer ']	[]
NCT00267358	https://clinicaltrials.gov/ct2/show/NCT00267358	[' Helsinn Therapeutics (U.S.), Inc ']	[]
NCT00268333	https://clinicaltrials.gov/ct2/show/NCT00268333	[' GERCOR - Multidisciplinary Oncology Cooperative Group ']	[]
NCT00268827	https://clinicaltrials.gov/ct2/show/NCT00268827	[' AIDS Arms Inc. ']	[]
NCT00269594	https://clinicaltrials.gov/ct2/show/NCT00269594	[' University of Minnesota - Clinical and Translational Science Institute ']	[]
NCT00270452	https://clinicaltrials.gov/ct2/show/NCT00270452	[' National Heart, Lung, and Blood Institute (NHLBI) ']	[]
NCT00270478	https://clinicaltrials.gov/ct2/show/NCT00270478	[' National Heart, Lung, and Blood Institute (NHLBI) ']	[]
NCT00273429	https://clinicaltrials.gov/ct2/show/NCT00273429	[' Pharmaceutical Research Network ']	[]
NCT00273442	https://clinicaltrials.gov/ct2/show/NCT00273442	[' Pharmaceutical Research Network ']	[]
NCT00273455	https://clinicaltrials.gov/ct2/show/NCT00273455	[' Pharmaceutical Research Network ']	[]
NCT00273702	https://clinicaltrials.gov/ct2/show/NCT00273702	[' University of Minnesota - Clinical and Translational Science Institute ']	[]
NCT00273884	https://clinicaltrials.gov/ct2/show/NCT00273884	[' Xanthus Pharmaceuticals, Inc. ']	[]
NCT00274326	https://clinicaltrials.gov/ct2/show/NCT00274326	[' Sanofi ']	[]
NCT00275197	https://clinicaltrials.gov/ct2/show/NCT00275197	[' Pfizer ']	[]
NCT00275236	https://clinicaltrials.gov/ct2/show/NCT00275236	[' UCB Pharma ']	[]
NCT00276588	https://clinicaltrials.gov/ct2/show/NCT00276588	[' Sidney Kimmel Comprehensive Cancer Center at Johns Hopkins ']	[]
NCT00277498	https://clinicaltrials.gov/ct2/show/NCT00277498	[' Pfizer ']	[]
NCT00277576	https://clinicaltrials.gov/ct2/show/NCT00277576	[' PowderMed ']	[]
NCT00277823	https://clinicaltrials.gov/ct2/show/NCT00277823	[' Wyeth is now a wholly owned subsidiary of Pfizer ']	[]
NCT00278941	https://clinicaltrials.gov/ct2/show/NCT00278941	[' AstraZeneca ']	[]
NCT00278967	https://clinicaltrials.gov/ct2/show/NCT00278967	[' Braintree Laboratories ']	[]
NCT00279162	https://clinicaltrials.gov/ct2/show/NCT00279162	[' LEO Pharma ']	[]
NCT00279214	https://clinicaltrials.gov/ct2/show/NCT00279214	[' Eli Lilly and Company ']	[]
NCT00279903	https://clinicaltrials.gov/ct2/show/NCT00279903	[' Mayo Clinic ']	[]
NCT00280540	https://clinicaltrials.gov/ct2/show/NCT00280540	[' Novartis ']	[]
NCT00280774	https://clinicaltrials.gov/ct2/show/NCT00280774	[' University of Texas Southwestern Medical Center ']	[]
NCT00281541	https://clinicaltrials.gov/ct2/show/NCT00281541	[' Astellas Pharma Inc ']	[]
NCT00281866	https://clinicaltrials.gov/ct2/show/NCT00281866	[' Sidney Kimmel Comprehensive Cancer Center at Johns Hopkins ']	[]
NCT00282607	https://clinicaltrials.gov/ct2/show/NCT00282607	[' Dong-A PharmTech Co., Ltd. ']	[]
NCT00282997	https://clinicaltrials.gov/ct2/show/NCT00282997	[' Pfizer ']	[]
NCT00283790	https://clinicaltrials.gov/ct2/show/NCT00283790	[' Sanofi ']	[]
NCT00284206	https://clinicaltrials.gov/ct2/show/NCT00284206	[' Seattle Institute for Biomedical and Clinical Research ']	[]
NCT00284505	https://clinicaltrials.gov/ct2/show/NCT00284505	[' Washington University School of Medicine ']	[]
NCT00285103	https://clinicaltrials.gov/ct2/show/NCT00285103	[' Santaris Pharma A/S ']	[]
NCT00286806	https://clinicaltrials.gov/ct2/show/NCT00286806	[' Ascenta Therapeutics ']	[]
NCT00286871	https://clinicaltrials.gov/ct2/show/NCT00286871	[' Duke University ']	[]
NCT00287495	https://clinicaltrials.gov/ct2/show/NCT00287495	[' National Cancer Institute (NCI) ']	[]
NCT00288652	https://clinicaltrials.gov/ct2/show/NCT00288652	[' Pfizer ']	[]
NCT00289029	https://clinicaltrials.gov/ct2/show/NCT00289029	[' Bracco Diagnostics, Inc ']	[]
NCT00289614	https://clinicaltrials.gov/ct2/show/NCT00289614	[' Bracco Diagnostics, Inc ']	[]
NCT00290004	https://clinicaltrials.gov/ct2/show/NCT00290004	[' Pharmacyclics LLC. ']	[]
NCT00290134	https://clinicaltrials.gov/ct2/show/NCT00290134	[' QuatRx Pharmaceuticals Company ']	[]
NCT00290901	https://clinicaltrials.gov/ct2/show/NCT00290901	[' Pfizer ']	[]
NCT00293215	https://clinicaltrials.gov/ct2/show/NCT00293215	[' Ludwig Institute for Cancer Research ']	[]
NCT00293280	https://clinicaltrials.gov/ct2/show/NCT00293280	[' Sidney Kimmel Comprehensive Cancer Center at Johns Hopkins ']	[]
NCT00293410	https://clinicaltrials.gov/ct2/show/NCT00293410	[' Sidney Kimmel Comprehensive Cancer Center at Johns Hopkins ']	[]
NCT00293631	https://clinicaltrials.gov/ct2/show/NCT00293631	[' POZEN ']	[]
NCT00293657	https://clinicaltrials.gov/ct2/show/NCT00293657	[' POZEN ']	[]
NCT00293917	https://clinicaltrials.gov/ct2/show/NCT00293917	[' Astellas Pharma Inc ']	[]
NCT00294931	https://clinicaltrials.gov/ct2/show/NCT00294931	[' SCRI Development Innovations, LLC ']	[]
NCT00295308	https://clinicaltrials.gov/ct2/show/NCT00295308	[' National Institute on Drug Abuse (NIDA) ']	[]
NCT00295685	https://clinicaltrials.gov/ct2/show/NCT00295685	[' Digestive & Liver Disease Specialists ']	[]
NCT00295984	https://clinicaltrials.gov/ct2/show/NCT00295984	[' National Cancer Institute (NCI) ']	[]
NCT00296127	https://clinicaltrials.gov/ct2/show/NCT00296127	[' Pfizer ']	[]
NCT00296218	https://clinicaltrials.gov/ct2/show/NCT00296218	[' Sanofi ']	[]
NCT00296790	https://clinicaltrials.gov/ct2/show/NCT00296790	[' Sanofi ']	[]
NCT00296803	https://clinicaltrials.gov/ct2/show/NCT00296803	[' Sanofi ']	[]
NCT00298987	https://clinicaltrials.gov/ct2/show/NCT00298987	[' Bristol-Myers Squibb ']	[]
NCT00299065	https://clinicaltrials.gov/ct2/show/NCT00299065	[' Critical Therapeutics ']	[]
NCT00299715	https://clinicaltrials.gov/ct2/show/NCT00299715	[' Johnson & Johnson Pharmaceutical Research & Development, L.L.C. ']	[]
NCT00299728	https://clinicaltrials.gov/ct2/show/NCT00299728	[' Ludwig Institute for Cancer Research ']	[]
NCT00299988	https://clinicaltrials.gov/ct2/show/NCT00299988	[' Weill Medical College of Cornell University ']	[]
NCT00300222	https://clinicaltrials.gov/ct2/show/NCT00300222	[' NeurogesX ']	[]
NCT00301236	https://clinicaltrials.gov/ct2/show/NCT00301236	[' Novartis ']	[]
NCT00301899	https://clinicaltrials.gov/ct2/show/NCT00301899	[' National Institutes of Health Clinical Center (CC) ']	[]
NCT00302224	https://clinicaltrials.gov/ct2/show/NCT00302224	[' DiObex ']	[]
NCT00302250	https://clinicaltrials.gov/ct2/show/NCT00302250	[' Synvista Therapeutics, Inc ']	[]
NCT00302445	https://clinicaltrials.gov/ct2/show/NCT00302445	[' Derm Research, PLLC ']	[]
NCT00303940	https://clinicaltrials.gov/ct2/show/NCT00303940	[' National Institutes of Health Clinical Center (CC) ']	[]
NCT00304005	https://clinicaltrials.gov/ct2/show/NCT00304005	[' Vion Pharmaceuticals ']	[]
NCT00304538	https://clinicaltrials.gov/ct2/show/NCT00304538	[' DiObex ']	[]
NCT00304811	https://clinicaltrials.gov/ct2/show/NCT00304811	[' VA Medical Center, Houston ']	[]
NCT00305812	https://clinicaltrials.gov/ct2/show/NCT00305812	[' NCIC Clinical Trials Group ']	[]
NCT00305903	https://clinicaltrials.gov/ct2/show/NCT00305903	[' Novartis ']	[]
NCT00306072	https://clinicaltrials.gov/ct2/show/NCT00306072	[' Ross Products ']	[]
NCT00306254	https://clinicaltrials.gov/ct2/show/NCT00306254	[' Pfizer ']	[]
NCT00306722	https://clinicaltrials.gov/ct2/show/NCT00306722	[' Eisai Inc. ']	[]
NCT00306735	https://clinicaltrials.gov/ct2/show/NCT00306735	[' Eisai Inc. ']	[]
NCT00306748	https://clinicaltrials.gov/ct2/show/NCT00306748	[' Ironwood Pharmaceuticals, Inc. ']	[]
NCT00307749	https://clinicaltrials.gov/ct2/show/NCT00307749	[' Mitsubishi Tanabe Pharma Corporation ']	[]
NCT00308243	https://clinicaltrials.gov/ct2/show/NCT00308243	[' Emphycorp ']	[]
NCT00308399	https://clinicaltrials.gov/ct2/show/NCT00308399	[' Mayo Clinic ']	[]
NCT00308529	https://clinicaltrials.gov/ct2/show/NCT00308529	[' SCRI Development Innovations, LLC ']	[]
NCT00309049	https://clinicaltrials.gov/ct2/show/NCT00309049	[' R-Pharm ']	[]
NCT00309322	https://clinicaltrials.gov/ct2/show/NCT00309322	[' Novalar Pharmaceuticals, Inc. ']	[]
NCT00309335	https://clinicaltrials.gov/ct2/show/NCT00309335	[' Novalar Pharmaceuticals, Inc. ']	[]
NCT00309361	https://clinicaltrials.gov/ct2/show/NCT00309361	[' Novalar Pharmaceuticals, Inc. ']	[]
NCT00309686	https://clinicaltrials.gov/ct2/show/NCT00309686	[' Johnson & Johnson Pharmaceutical Research & Development, L.L.C. ']	[]
NCT00310271	https://clinicaltrials.gov/ct2/show/NCT00310271	[' PowderMed ']	[]
NCT00311519	https://clinicaltrials.gov/ct2/show/NCT00311519	[' Halozyme Therapeutics ']	[]
NCT00311779	https://clinicaltrials.gov/ct2/show/NCT00311779	[' ParaPRO LLC ']	[]
NCT00312026	https://clinicaltrials.gov/ct2/show/NCT00312026	[' Genentech, Inc. ']	[]
NCT00312039	https://clinicaltrials.gov/ct2/show/NCT00312039	[' Achillion Pharmaceuticals ']	[]
NCT00312182	https://clinicaltrials.gov/ct2/show/NCT00312182	[' Pfizer ']	[]
NCT00314210	https://clinicaltrials.gov/ct2/show/NCT00314210	[' AstraZeneca ']	[]
NCT00314964	https://clinicaltrials.gov/ct2/show/NCT00314964	[' Pfizer ']	[]
NCT00315861	https://clinicaltrials.gov/ct2/show/NCT00315861	[' SCRI Development Innovations, LLC ']	[]
NCT00315952	https://clinicaltrials.gov/ct2/show/NCT00315952	[' University of Pittsburgh ']	[]
NCT00316940	https://clinicaltrials.gov/ct2/show/NCT00316940	[' Oncotherapeutics ']	[]
NCT00317785	https://clinicaltrials.gov/ct2/show/NCT00317785	[' Fred Hutchinson Cancer Research Center ']	[]
NCT00317811	https://clinicaltrials.gov/ct2/show/NCT00317811	[' Oncotherapeutics ']	[]
NCT00318344	https://clinicaltrials.gov/ct2/show/NCT00318344	[' Mayo Clinic ']	[]
NCT00318500	https://clinicaltrials.gov/ct2/show/NCT00318500	[' Wyeth is now a wholly owned subsidiary of Pfizer ']	[]
NCT00318760	https://clinicaltrials.gov/ct2/show/NCT00318760	[' National Institute on Drug Abuse (NIDA) ']	[]
NCT00319163	https://clinicaltrials.gov/ct2/show/NCT00319163	[' Wyeth is now a wholly owned subsidiary of Pfizer ']	[]
NCT00319670	https://clinicaltrials.gov/ct2/show/NCT00319670	[' Braintree Laboratories ']	[]
NCT00320268	https://clinicaltrials.gov/ct2/show/NCT00320268	[' AstraZeneca ']	[]
NCT00321490	https://clinicaltrials.gov/ct2/show/NCT00321490	[' AstraZeneca ']	[]
NCT00321516	https://clinicaltrials.gov/ct2/show/NCT00321516	[' Otsuka Pharmaceutical Development & Commercialization, Inc. ']	[]
NCT00321581	https://clinicaltrials.gov/ct2/show/NCT00321581	[' National Cancer Institute (NCI) ']	[]
NCT00322127	https://clinicaltrials.gov/ct2/show/NCT00322127	[' National Heart, Lung, and Blood Institute (NHLBI) ']	[]
NCT00323102	https://clinicaltrials.gov/ct2/show/NCT00323102	[' Bracco Diagnostics, Inc ']	[]
NCT00325481	https://clinicaltrials.gov/ct2/show/NCT00325481	[' MedImmune LLC ']	[]
NCT00325507	https://clinicaltrials.gov/ct2/show/NCT00325507	[' Oxford BioMedica ']	[]
NCT00325962	https://clinicaltrials.gov/ct2/show/NCT00325962	[' BioMarin Pharmaceutical ']	[]
NCT00326105	https://clinicaltrials.gov/ct2/show/NCT00326105	[' AstraZeneca ']	[]
NCT00326300	https://clinicaltrials.gov/ct2/show/NCT00326300	[' McNeil Consumer & Specialty Pharmaceuticals, a Division of McNeil-PPC, Inc. ']	[]
NCT00326326	https://clinicaltrials.gov/ct2/show/NCT00326326	[' Pfizer ']	[]
NCT00326391	https://clinicaltrials.gov/ct2/show/NCT00326391	[' McNeil Consumer & Specialty Pharmaceuticals, a Division of McNeil-PPC, Inc. ']	[]
NCT00327392	https://clinicaltrials.gov/ct2/show/NCT00327392	[' Eisai Inc. ']	[]
NCT00328640	https://clinicaltrials.gov/ct2/show/NCT00328640	[' University of California, San Francisco ']	[]
NCT00329095	https://clinicaltrials.gov/ct2/show/NCT00329095	[' Robin, Alan L., M.D. ']	[]
NCT00329147	https://clinicaltrials.gov/ct2/show/NCT00329147	[' Wyeth is now a wholly owned subsidiary of Pfizer ']	[]
NCT00329264	https://clinicaltrials.gov/ct2/show/NCT00329264	[' AstraZeneca ']	[]
NCT00329446	https://clinicaltrials.gov/ct2/show/NCT00329446	[' AstraZeneca ']	[]
NCT00330070	https://clinicaltrials.gov/ct2/show/NCT00330070	[' Inflazyme Pharmaceuticals Ltd ']	[]
NCT00330486	https://clinicaltrials.gov/ct2/show/NCT00330486	[' Medical University of South Carolina ']	[]
NCT00330525	https://clinicaltrials.gov/ct2/show/NCT00330525	[' Mayo Clinic ']	[]
NCT00330655	https://clinicaltrials.gov/ct2/show/NCT00330655	[' Mclean Hospital ']	[]
NCT00330850	https://clinicaltrials.gov/ct2/show/NCT00330850	[' ProEthic Pharmaceuticals ']	[]
NCT00330993	https://clinicaltrials.gov/ct2/show/NCT00330993	[' University of Pittsburgh ']	[]
NCT00331175	https://clinicaltrials.gov/ct2/show/NCT00331175	[' Pfizer ']	[]
NCT00331201	https://clinicaltrials.gov/ct2/show/NCT00331201	[' Intermountain Health Care, Inc. ']	[]
NCT00331227	https://clinicaltrials.gov/ct2/show/NCT00331227	[' Carolinas Healthcare System ']	[]
NCT00331916	https://clinicaltrials.gov/ct2/show/NCT00331916	[' Alcon Research ']	[]
NCT00332761	https://clinicaltrials.gov/ct2/show/NCT00332761	[' Pfizer ']	[]
NCT00333255	https://clinicaltrials.gov/ct2/show/NCT00333255	[' Alcon Research ']	[]
NCT00334126	https://clinicaltrials.gov/ct2/show/NCT00334126	[' Johnson & Johnson Pharmaceutical Research & Development, L.L.C. ']	[]
NCT00334880	https://clinicaltrials.gov/ct2/show/NCT00334880	[' New River Pharmaceuticals ']	[]
NCT00335933	https://clinicaltrials.gov/ct2/show/NCT00335933	[' Depomed ']	[]
NCT00337246	https://clinicaltrials.gov/ct2/show/NCT00337246	[' Cancer Research UK ']	[]
NCT00337545	https://clinicaltrials.gov/ct2/show/NCT00337545	[' Swedish Medical Center ']	[]
NCT00338650	https://clinicaltrials.gov/ct2/show/NCT00338650	[' Abbott ']	[]
NCT00339872	https://clinicaltrials.gov/ct2/show/NCT00339872	[' Wyeth is now a wholly owned subsidiary of Pfizer ']	[]
NCT00340327	https://clinicaltrials.gov/ct2/show/NCT00340327	[' Wyeth is now a wholly owned subsidiary of Pfizer ']	[]
NCT00343148	https://clinicaltrials.gov/ct2/show/NCT00343148	[' Sarepta Therapeutics ']	[]
NCT00343408	https://clinicaltrials.gov/ct2/show/NCT00343408	[' NCIC Clinical Trials Group ']	[]
NCT00343876	https://clinicaltrials.gov/ct2/show/NCT00343876	[' Intermountain Health Care, Inc. ']	[]
NCT00344851	https://clinicaltrials.gov/ct2/show/NCT00344851	[' Metabolic Center of Louisiana Research Foundation ']	[]
NCT00346359	https://clinicaltrials.gov/ct2/show/NCT00346359	[' Fred Hutchinson Cancer Research Center ']	[]
NCT00346424	https://clinicaltrials.gov/ct2/show/NCT00346424	[' ARCA Biopharma, Inc. ']	[]
NCT00346619	https://clinicaltrials.gov/ct2/show/NCT00346619	[' Mayo Clinic ']	[]
NCT00347204	https://clinicaltrials.gov/ct2/show/NCT00347204	[' Center For Excellence In Eye Care ']	[]
NCT00350103	https://clinicaltrials.gov/ct2/show/NCT00350103	[' UCB Pharma ']	[]
NCT00351546	https://clinicaltrials.gov/ct2/show/NCT00351546	[' Novartis ']	[]
NCT00351754	https://clinicaltrials.gov/ct2/show/NCT00351754	[' Bracco Diagnostics, Inc ']	[]
NCT00352261	https://clinicaltrials.gov/ct2/show/NCT00352261	[' AstraZeneca ']	[]
NCT00352313	https://clinicaltrials.gov/ct2/show/NCT00352313	[' National Institutes of Health Clinical Center (CC) ']	[]
NCT00352430	https://clinicaltrials.gov/ct2/show/NCT00352430	[' National Heart, Lung, and Blood Institute (NHLBI) ']	[]
NCT00352625	https://clinicaltrials.gov/ct2/show/NCT00352625	[' Endo Pharmaceuticals ']	[]
NCT00353158	https://clinicaltrials.gov/ct2/show/NCT00353158	[' National Institute of Arthritis and Musculoskeletal and Skin Diseases (NIAMS) ']	[]
NCT00355550	https://clinicaltrials.gov/ct2/show/NCT00355550	[' Accera, Inc. ']	[]
NCT00356382	https://clinicaltrials.gov/ct2/show/NCT00356382	[' Georgetown University ']	[]
NCT00356980	https://clinicaltrials.gov/ct2/show/NCT00356980	[' National Institutes of Health Clinical Center (CC) ']	[]
NCT00357188	https://clinicaltrials.gov/ct2/show/NCT00357188	[' Bristol-Myers Squibb ']	[]
NCT00357240	https://clinicaltrials.gov/ct2/show/NCT00357240	[' Bristol-Myers Squibb ']	[]
NCT00357604	https://clinicaltrials.gov/ct2/show/NCT00357604	[' Bristol-Myers Squibb ']	[]
NCT00357721	https://clinicaltrials.gov/ct2/show/NCT00357721	[' Bristol-Myers Squibb ']	[]
NCT00357916	https://clinicaltrials.gov/ct2/show/NCT00357916	[' Peplin ']	[]
NCT00361166	https://clinicaltrials.gov/ct2/show/NCT00361166	[' ACADIA Pharmaceuticals Inc. ']	[]
NCT00361582	https://clinicaltrials.gov/ct2/show/NCT00361582	[' Johnson & Johnson Pharmaceutical Research & Development, L.L.C. ']	[]
NCT00361790	https://clinicaltrials.gov/ct2/show/NCT00361790	[' Otsuka Pharmaceutical Development & Commercialization, Inc. ']	[]
NCT00362271	https://clinicaltrials.gov/ct2/show/NCT00362271	[' Otsuka Pharmaceutical Development & Commercialization, Inc. ']	[]
NCT00362596	https://clinicaltrials.gov/ct2/show/NCT00362596	[' Centers for Disease Control and Prevention ']	[]
NCT00362726	https://clinicaltrials.gov/ct2/show/NCT00362726	[' Bristol-Myers Squibb ']	[]
NCT00364546	https://clinicaltrials.gov/ct2/show/NCT00364546	[' Johnson & Johnson Pharmaceutical Research & Development, L.L.C. ']	[]
NCT00365339	https://clinicaltrials.gov/ct2/show/NCT00365339	[' Bristol-Myers Squibb ']	[]
NCT00365560	https://clinicaltrials.gov/ct2/show/NCT00365560	[' Boehringer Ingelheim ']	[]
NCT00365586	https://clinicaltrials.gov/ct2/show/NCT00365586	[' Endo Pharmaceuticals ']	[]
NCT00365781	https://clinicaltrials.gov/ct2/show/NCT00365781	[' Ionis Pharmaceuticals, Inc. ']	[]
NCT00366171	https://clinicaltrials.gov/ct2/show/NCT00366171	[' Wyeth is now a wholly owned subsidiary of Pfizer ']	[]
NCT00366262	https://clinicaltrials.gov/ct2/show/NCT00366262	[' Wyeth is now a wholly owned subsidiary of Pfizer ']	[]
NCT00366522	https://clinicaltrials.gov/ct2/show/NCT00366522	[' Wyeth is now a wholly owned subsidiary of Pfizer ']	[]
NCT00366652	https://clinicaltrials.gov/ct2/show/NCT00366652	[' Wyeth is now a wholly owned subsidiary of Pfizer ']	[]
NCT00366691	https://clinicaltrials.gov/ct2/show/NCT00366691	[' Medical University of South Carolina ']	[]
NCT00367445	https://clinicaltrials.gov/ct2/show/NCT00367445	[' Pfizer ']	[]
NCT00367536	https://clinicaltrials.gov/ct2/show/NCT00367536	[' Wyeth is now a wholly owned subsidiary of Pfizer ']	[]
NCT00367614	https://clinicaltrials.gov/ct2/show/NCT00367614	[' Wyeth is now a wholly owned subsidiary of Pfizer ']	[]
NCT00368238	https://clinicaltrials.gov/ct2/show/NCT00368238	[' Yale University ']	[]
NCT00368563	https://clinicaltrials.gov/ct2/show/NCT00368563	[' Loreal USA ']	[]
NCT00369187	https://clinicaltrials.gov/ct2/show/NCT00369187	[' Halozyme Therapeutics ']	[]
NCT00369304	https://clinicaltrials.gov/ct2/show/NCT00369304	[' Wyeth is now a wholly owned subsidiary of Pfizer ']	[]
NCT00369434	https://clinicaltrials.gov/ct2/show/NCT00369434	[' Wyeth is now a wholly owned subsidiary of Pfizer ']	[]
NCT00370006	https://clinicaltrials.gov/ct2/show/NCT00370006	[' University of California, San Francisco ']	[]
NCT00371800	https://clinicaltrials.gov/ct2/show/NCT00371800	[' Dartmouth-Hitchcock Medical Center ']	[]
NCT00372008	https://clinicaltrials.gov/ct2/show/NCT00372008	[' Acrux DDS Pty Ltd ']	[]
NCT00372931	https://clinicaltrials.gov/ct2/show/NCT00372931	[' Alcon Research ']	[]
NCT00372983	https://clinicaltrials.gov/ct2/show/NCT00372983	[' Cellectar Biosciences, Inc. ']	[]
NCT00373893	https://clinicaltrials.gov/ct2/show/NCT00373893	[' University of California, San Diego ']	[]
NCT00374478	https://clinicaltrials.gov/ct2/show/NCT00374478	[' Boston University ']	[]
NCT00374855	https://clinicaltrials.gov/ct2/show/NCT00374855	[' Eli Lilly and Company ']	[]
NCT00375206	https://clinicaltrials.gov/ct2/show/NCT00375206	[' PowderMed ']	[]
NCT00375739	https://clinicaltrials.gov/ct2/show/NCT00375739	[' Peplin ']	[]
NCT00375960	https://clinicaltrials.gov/ct2/show/NCT00375960	[' Vernalis (R&D) Ltd ']	[]
NCT00377000	https://clinicaltrials.gov/ct2/show/NCT00377000	[' Sanofi ']	[]
NCT00378001	https://clinicaltrials.gov/ct2/show/NCT00378001	[' IBSA Institut Biochimique SA ']	[]
NCT00378131	https://clinicaltrials.gov/ct2/show/NCT00378131	[' Helsinn Therapeutics (U.S.), Inc ']	[]
NCT00378287	https://clinicaltrials.gov/ct2/show/NCT00378287	[' Janssen-Ortho Inc., Canada ']	[]
NCT00378521	https://clinicaltrials.gov/ct2/show/NCT00378521	[' MediQuest Therapeutics ']	[]
NCT00378768	https://clinicaltrials.gov/ct2/show/NCT00378768	[' Fred Hutchinson Cancer Research Center ']	[]
NCT00380003	https://clinicaltrials.gov/ct2/show/NCT00380003	[' Evotec Neurosciences GmbH ']	[]
NCT00380224	https://clinicaltrials.gov/ct2/show/NCT00380224	[' Wyeth is now a wholly owned subsidiary of Pfizer ']	[]
NCT00380900	https://clinicaltrials.gov/ct2/show/NCT00380900	[' Wyeth is now a wholly owned subsidiary of Pfizer ']	[]
NCT00380965	https://clinicaltrials.gov/ct2/show/NCT00380965	[' NEMA Research, Inc. ']	[]
NCT00381251	https://clinicaltrials.gov/ct2/show/NCT00381251	[' Wyeth is now a wholly owned subsidiary of Pfizer ']	[]
NCT00381316	https://clinicaltrials.gov/ct2/show/NCT00381316	[' GE Healthcare ']	[]
NCT00381433	https://clinicaltrials.gov/ct2/show/NCT00381433	[' Sarepta Therapeutics ']	[]
NCT00381901	https://clinicaltrials.gov/ct2/show/NCT00381901	[' National Cancer Institute, France ']	[]
NCT00382083	https://clinicaltrials.gov/ct2/show/NCT00382083	[' Mountain States Tumor and Medical Research Institute ']	[]
NCT00382629	https://clinicaltrials.gov/ct2/show/NCT00382629	[' Bayhill Therapeutics ']	[]
NCT00383916	https://clinicaltrials.gov/ct2/show/NCT00383916	[' Wyeth is now a wholly owned subsidiary of Pfizer ']	[]
NCT00384072	https://clinicaltrials.gov/ct2/show/NCT00384072	[' Wyeth is now a wholly owned subsidiary of Pfizer ']	[]
NCT00384280	https://clinicaltrials.gov/ct2/show/NCT00384280	[' Wyeth is now a wholly owned subsidiary of Pfizer ']	[]
NCT00384384	https://clinicaltrials.gov/ct2/show/NCT00384384	[' University Hospital Inselspital, Berne ']	[]
NCT00384917	https://clinicaltrials.gov/ct2/show/NCT00384917	[' Wyeth is now a wholly owned subsidiary of Pfizer ']	[]
NCT00386087	https://clinicaltrials.gov/ct2/show/NCT00386087	[' Eli Lilly and Company ']	[]
NCT00387283	https://clinicaltrials.gov/ct2/show/NCT00387283	[' Sarepta Therapeutics ']	[]
NCT00387608	https://clinicaltrials.gov/ct2/show/NCT00387608	[' National Institutes of Health Clinical Center (CC) ']	[]
NCT00388791	https://clinicaltrials.gov/ct2/show/NCT00388791	[' Southern California College of Optometry ']	[]
NCT00389025	https://clinicaltrials.gov/ct2/show/NCT00389025	[' Alcon Research ']	[]
NCT00389350	https://clinicaltrials.gov/ct2/show/NCT00389350	[' Dartmouth-Hitchcock Medical Center ']	[]
NCT00391547	https://clinicaltrials.gov/ct2/show/NCT00391547	[' Biomedical Development Corporation ']	[]
NCT00393328	https://clinicaltrials.gov/ct2/show/NCT00393328	[' Bristol-Myers Squibb ']	[]
NCT00394173	https://clinicaltrials.gov/ct2/show/NCT00394173	[' Novartis ']	[]
NCT00396422	https://clinicaltrials.gov/ct2/show/NCT00396422	[' Alza Corporation, DE, USA ']	[]
NCT00396799	https://clinicaltrials.gov/ct2/show/NCT00396799	[' Wyeth is now a wholly owned subsidiary of Pfizer ']	[]
NCT00397176	https://clinicaltrials.gov/ct2/show/NCT00397176	[' Wyeth is now a wholly owned subsidiary of Pfizer ']	[]
NCT00399685	https://clinicaltrials.gov/ct2/show/NCT00399685	[' Bristol-Myers Squibb ']	[]
NCT00400777	https://clinicaltrials.gov/ct2/show/NCT00400777	[' Novartis ']	[]
NCT00401219	https://clinicaltrials.gov/ct2/show/NCT00401219	[' Wyeth is now a wholly owned subsidiary of Pfizer ']	[]
NCT00401284	https://clinicaltrials.gov/ct2/show/NCT00401284	[' Evotec Neurosciences GmbH ']	[]
NCT00401726	https://clinicaltrials.gov/ct2/show/NCT00401726	[' Wyeth is now a wholly owned subsidiary of Pfizer ']	[]
NCT00402506	https://clinicaltrials.gov/ct2/show/NCT00402506	[' Medicure ']	[]
NCT00403533	https://clinicaltrials.gov/ct2/show/NCT00403533	[' Massachusetts General Hospital ']	[]
NCT00403637	https://clinicaltrials.gov/ct2/show/NCT00403637	[' Novartis ']	[]
NCT00404001	https://clinicaltrials.gov/ct2/show/NCT00404001	[' Ironwood Pharmaceuticals, Inc. ']	[]
NCT00405249	https://clinicaltrials.gov/ct2/show/NCT00405249	[' Thomas Jefferson University ']	[]
NCT00406965	https://clinicaltrials.gov/ct2/show/NCT00406965	[' Genentech, Inc. ']	[]
NCT00407095	https://clinicaltrials.gov/ct2/show/NCT00407095	[' Solvay Pharmaceuticals ']	[]
NCT00407693	https://clinicaltrials.gov/ct2/show/NCT00407693	[' National Institute of Mental Health (NIMH) ']	[]
NCT00408369	https://clinicaltrials.gov/ct2/show/NCT00408369	[' Immtech Pharmaceuticals, Inc ']	[]
NCT00409305	https://clinicaltrials.gov/ct2/show/NCT00409305	[' OBEcure Ltd. ']	[]
NCT00410254	https://clinicaltrials.gov/ct2/show/NCT00410254	[' Wyeth is now a wholly owned subsidiary of Pfizer ']	[]
NCT00410592	https://clinicaltrials.gov/ct2/show/NCT00410592	[' AstraZeneca ']	[]
NCT00410657	https://clinicaltrials.gov/ct2/show/NCT00410657	[' Fred Hutchinson Cancer Research Center ']	[]
NCT00410709	https://clinicaltrials.gov/ct2/show/NCT00410709	[' ParaPRO LLC ']	[]
NCT00411333	https://clinicaltrials.gov/ct2/show/NCT00411333	[' National Eye Institute (NEI) ']	[]
NCT00411437	https://clinicaltrials.gov/ct2/show/NCT00411437	[' Pfizer ']	[]
NCT00414323	https://clinicaltrials.gov/ct2/show/NCT00414323	[' Eli Lilly and Company ']	[]
NCT00414622	https://clinicaltrials.gov/ct2/show/NCT00414622	[' CoMentis ']	[]
NCT00414999	https://clinicaltrials.gov/ct2/show/NCT00414999	[' TargeGen ']	[]
NCT00416845	https://clinicaltrials.gov/ct2/show/NCT00416845	[' Novartis ']	[]
NCT00416962	https://clinicaltrials.gov/ct2/show/NCT00416962	[' Novartis ']	[]
NCT00419744	https://clinicaltrials.gov/ct2/show/NCT00419744	[' AstraZeneca ']	[]
NCT00419796	https://clinicaltrials.gov/ct2/show/NCT00419796	[' Novartis ']	[]
NCT00420498	https://clinicaltrials.gov/ct2/show/NCT00420498	[' Yale University ']	[]
NCT00422123	https://clinicaltrials.gov/ct2/show/NCT00422123	[' AstraZeneca ']	[]
NCT00422175	https://clinicaltrials.gov/ct2/show/NCT00422175	[' Novartis ']	[]
NCT00422214	https://clinicaltrials.gov/ct2/show/NCT00422214	[' AstraZeneca ']	[]
NCT00422240	https://clinicaltrials.gov/ct2/show/NCT00422240	[' Galderma ']	[]
NCT00424788	https://clinicaltrials.gov/ct2/show/NCT00424788	[' Biogen ']	[]
NCT00425126	https://clinicaltrials.gov/ct2/show/NCT00425126	[' West Penn Allegheny Health System ']	[]
NCT00425763	https://clinicaltrials.gov/ct2/show/NCT00425763	[' Centers for Disease Control and Prevention ']	[]
NCT00426673	https://clinicaltrials.gov/ct2/show/NCT00426673	[' UCB Pharma ']	[]
NCT00427544	https://clinicaltrials.gov/ct2/show/NCT00427544	[' Wyeth is now a wholly owned subsidiary of Pfizer ']	[]
NCT00427687	https://clinicaltrials.gov/ct2/show/NCT00427687	[' Wyeth is now a wholly owned subsidiary of Pfizer ']	[]
NCT00428701	https://clinicaltrials.gov/ct2/show/NCT00428701	[' AstraZeneca ']	[]
NCT00431782	https://clinicaltrials.gov/ct2/show/NCT00431782	[' ARYx Therapeutics ']	[]
NCT00432757	https://clinicaltrials.gov/ct2/show/NCT00432757	[' Vistakon Pharmaceuticals ']	[]
NCT00432978	https://clinicaltrials.gov/ct2/show/NCT00432978	[' VA Loma Linda Health Care System ']	[]
NCT00434291	https://clinicaltrials.gov/ct2/show/NCT00434291	[' TaiGen Biotechnology Co., Ltd. ']	[]
NCT00434486	https://clinicaltrials.gov/ct2/show/NCT00434486	[' Wyeth is now a wholly owned subsidiary of Pfizer ']	[]
NCT00435526	https://clinicaltrials.gov/ct2/show/NCT00435526	[' Johns Hopkins Bloomberg School of Public Health ']	[]
NCT00435968	https://clinicaltrials.gov/ct2/show/NCT00435968	[' CV Technologies ']	[]
NCT00436410	https://clinicaltrials.gov/ct2/show/NCT00436410	[' National Institutes of Health Clinical Center (CC) ']	[]
NCT00436787	https://clinicaltrials.gov/ct2/show/NCT00436787	[' University of Pittsburgh ']	[]
NCT00440427	https://clinicaltrials.gov/ct2/show/NCT00440427	[' Wyeth is now a wholly owned subsidiary of Pfizer ']	[]
NCT00440492	https://clinicaltrials.gov/ct2/show/NCT00440492	[' Wyeth is now a wholly owned subsidiary of Pfizer ']	[]
NCT00441415	https://clinicaltrials.gov/ct2/show/NCT00441415	[' Galderma ']	[]
NCT00442260	https://clinicaltrials.gov/ct2/show/NCT00442260	[' West Virginia University ']	[]
NCT00445874	https://clinicaltrials.gov/ct2/show/NCT00445874	[' Vistakon Pharmaceuticals ']	[]
NCT00446784	https://clinicaltrials.gov/ct2/show/NCT00446784	[' Pfizer ']	[]
NCT00446940	https://clinicaltrials.gov/ct2/show/NCT00446940	[' Bader, Ted, M.D. ']	[]
NCT00447629	https://clinicaltrials.gov/ct2/show/NCT00447629	[' Wyeth is now a wholly owned subsidiary of Pfizer ']	[]
NCT00447681	https://clinicaltrials.gov/ct2/show/NCT00447681	[' Wyeth is now a wholly owned subsidiary of Pfizer ']	[]
NCT00450177	https://clinicaltrials.gov/ct2/show/NCT00450177	[' Weill Medical College of Cornell University ']	[]
NCT00450502	https://clinicaltrials.gov/ct2/show/NCT00450502	[' National Cancer Institute (NCI) ']	[]
NCT00451724	https://clinicaltrials.gov/ct2/show/NCT00451724	[' Rhode Island Hospital ']	[]
NCT00452101	https://clinicaltrials.gov/ct2/show/NCT00452101	[' Marigot Ltd. ']	[]
NCT00452179	https://clinicaltrials.gov/ct2/show/NCT00452179	[' Arena Pharmaceuticals ']	[]
NCT00452504	https://clinicaltrials.gov/ct2/show/NCT00452504	[' Wyeth is now a wholly owned subsidiary of Pfizer ']	[]
NCT00453050	https://clinicaltrials.gov/ct2/show/NCT00453050	[' University of Oklahoma ']	[]
NCT00453609	https://clinicaltrials.gov/ct2/show/NCT00453609	[' State University of New York - Upstate Medical University ']	[]
NCT00453804	https://clinicaltrials.gov/ct2/show/NCT00453804	[' State University of New York - Upstate Medical University ']	[]
NCT00454441	https://clinicaltrials.gov/ct2/show/NCT00454441	[' Bionovo ']	[]
NCT00454870	https://clinicaltrials.gov/ct2/show/NCT00454870	[' Memory Pharmaceuticals ']	[]
NCT00455442	https://clinicaltrials.gov/ct2/show/NCT00455442	[' Corcept Therapeutics ']	[]
NCT00456898	https://clinicaltrials.gov/ct2/show/NCT00456898	[' Wyeth is now a wholly owned subsidiary of Pfizer ']	[]
NCT00458107	https://clinicaltrials.gov/ct2/show/NCT00458107	[' Wyeth is now a wholly owned subsidiary of Pfizer ']	[]
NCT00458289	https://clinicaltrials.gov/ct2/show/NCT00458289	[' University of Illinois at Chicago ']	[]
NCT00458614	https://clinicaltrials.gov/ct2/show/NCT00458614	[" Arkansas Children's Hospital Research Institute "]	[]
NCT00459615	https://clinicaltrials.gov/ct2/show/NCT00459615	[' U.S. Army Office of the Surgeon General ']	[]
NCT00459992	https://clinicaltrials.gov/ct2/show/NCT00459992	[' Eunice Kennedy Shriver National Institute of Child Health and Human Development (NICHD) ']	[]
NCT00460096	https://clinicaltrials.gov/ct2/show/NCT00460096	[' Kamada, Ltd. ']	[]
NCT00461370	https://clinicaltrials.gov/ct2/show/NCT00461370	[' Azevan Pharmaceuticals ']	[]
NCT00463879	https://clinicaltrials.gov/ct2/show/NCT00463879	[' Yale University ']	[]
NCT00464789	https://clinicaltrials.gov/ct2/show/NCT00464789	[' Wyeth is now a wholly owned subsidiary of Pfizer ']	[]
NCT00465075	https://clinicaltrials.gov/ct2/show/NCT00465075	[' Wyeth is now a wholly owned subsidiary of Pfizer ']	[]
NCT00465621	https://clinicaltrials.gov/ct2/show/NCT00465621	[' Alcon Research ']	[]
NCT00467142	https://clinicaltrials.gov/ct2/show/NCT00467142	[u' Institut Bergoni\xe9 ']	[]
NCT00467467	https://clinicaltrials.gov/ct2/show/NCT00467467	[' University of Minnesota - Clinical and Translational Science Institute ']	[]
NCT00469300	https://clinicaltrials.gov/ct2/show/NCT00469300	[' Transport Pharmaceuticals ']	[]
NCT00471419	https://clinicaltrials.gov/ct2/show/NCT00471419	[' Alcon Research ']	[]
NCT00472927	https://clinicaltrials.gov/ct2/show/NCT00472927	[' Wyeth is now a wholly owned subsidiary of Pfizer ']	[]
NCT00473070	https://clinicaltrials.gov/ct2/show/NCT00473070	[' Alcon Research ']	[]
NCT00473577	https://clinicaltrials.gov/ct2/show/NCT00473577	[' Pharmacyclics LLC. ']	[]
NCT00479440	https://clinicaltrials.gov/ct2/show/NCT00479440	[' Wyeth is now a wholly owned subsidiary of Pfizer ']	[]
NCT00479700	https://clinicaltrials.gov/ct2/show/NCT00479700	[' Wyeth is now a wholly owned subsidiary of Pfizer ']	[]
NCT00479778	https://clinicaltrials.gov/ct2/show/NCT00479778	[' Wyeth is now a wholly owned subsidiary of Pfizer ']	[]
NCT00479999	https://clinicaltrials.gov/ct2/show/NCT00479999	[' National Institute of Allergy and Infectious Diseases (NIAID) ']	[]
NCT00480753	https://clinicaltrials.gov/ct2/show/NCT00480753	[' MediQuest Therapeutics ']	[]
NCT00480818	https://clinicaltrials.gov/ct2/show/NCT00480818	[' Wyeth is now a wholly owned subsidiary of Pfizer ']	[]
NCT00483990	https://clinicaltrials.gov/ct2/show/NCT00483990	[' Plethora Solutions Ltd ']	[]
NCT00488046	https://clinicaltrials.gov/ct2/show/NCT00488046	[' National Institute of Allergy and Infectious Diseases (NIAID) ']	[]
NCT00491543	https://clinicaltrials.gov/ct2/show/NCT00491543	[' Synvista Therapeutics, Inc ']	[]
NCT00497354	https://clinicaltrials.gov/ct2/show/NCT00497354	[' Sunnybrook Health Sciences Centre ']	[]
NCT00497991	https://clinicaltrials.gov/ct2/show/NCT00497991	[' AstraZeneca ']	[]
NCT00498108	https://clinicaltrials.gov/ct2/show/NCT00498108	[' UCB Pharma ']	[]
NCT00499538	https://clinicaltrials.gov/ct2/show/NCT00499538	[' Wyeth is now a wholly owned subsidiary of Pfizer ']	[]
NCT00499642	https://clinicaltrials.gov/ct2/show/NCT00499642	[' Wyeth is now a wholly owned subsidiary of Pfizer ']	[]
NCT00504335	https://clinicaltrials.gov/ct2/show/NCT00504335	[' Humanetics Corporation ']	[]
NCT00504829	https://clinicaltrials.gov/ct2/show/NCT00504829	[' Veloxis Pharmaceuticals ']	[]
NCT00507117	https://clinicaltrials.gov/ct2/show/NCT00507117	[' Walter Reed Army Medical Center ']	[]
NCT00508885	https://clinicaltrials.gov/ct2/show/NCT00508885	[' Washington University School of Medicine ']	[]
NCT00509210	https://clinicaltrials.gov/ct2/show/NCT00509210	[' Vertex Pharmaceuticals Incorporated ']	[]
NCT00513981	https://clinicaltrials.gov/ct2/show/NCT00513981	[" Children's Cancer and Leukaemia Group "]	[]
NCT00513994	https://clinicaltrials.gov/ct2/show/NCT00513994	[' MediQuest Therapeutics ']	[]
NCT00516802	https://clinicaltrials.gov/ct2/show/NCT00516802	[' AstraZeneca ']	[]
NCT00517855	https://clinicaltrials.gov/ct2/show/NCT00517855	[' Protalex, Inc. ']	[]
NCT00523146	https://clinicaltrials.gov/ct2/show/NCT00523146	[' Lianyungang Kanion Group, Ltd. ']	[]
NCT00523926	https://clinicaltrials.gov/ct2/show/NCT00523926	[' Tibotec BVBA ']	[]
NCT00528151	https://clinicaltrials.gov/ct2/show/NCT00528151	[' Mahidol University ']	[]
NCT00528905	https://clinicaltrials.gov/ct2/show/NCT00528905	[' AstraZeneca ']	[]
NCT00529581	https://clinicaltrials.gov/ct2/show/NCT00529581	[' Cognition Pharmaceuticals, LLC ']	[]
NCT00530881	https://clinicaltrials.gov/ct2/show/NCT00530881	[' Phenomix ']	[]
NCT00531596	https://clinicaltrials.gov/ct2/show/NCT00531596	[' Somerset Pharmaceuticals ']	[]
NCT00534378	https://clinicaltrials.gov/ct2/show/NCT00534378	[' U.S. Army Office of the Surgeon General ']	[]
NCT00537368	https://clinicaltrials.gov/ct2/show/NCT00537368	[' Centocor, Inc. ']	[]
NCT00539396	https://clinicaltrials.gov/ct2/show/NCT00539396	[' Mannkind Corporation ']	[]
NCT00539890	https://clinicaltrials.gov/ct2/show/NCT00539890	[' Mannkind Corporation ']	[]
NCT00541996	https://clinicaltrials.gov/ct2/show/NCT00541996	[' Wyeth is now a wholly owned subsidiary of Pfizer ']	[]
NCT00544934	https://clinicaltrials.gov/ct2/show/NCT00544934	[' Glycadia ']	[]
NCT00550303	https://clinicaltrials.gov/ct2/show/NCT00550303	[' Wyeth is now a wholly owned subsidiary of Pfizer ']	[]
NCT00551616	https://clinicaltrials.gov/ct2/show/NCT00551616	[' HRA Pharma ']	[]
NCT00556413	https://clinicaltrials.gov/ct2/show/NCT00556413	[" Institut du Cancer de Montpellier - Val d'Aurelle "]	[]
NCT00557037	https://clinicaltrials.gov/ct2/show/NCT00557037	[' MEI Pharma, Inc. ']	[]
NCT00559156	https://clinicaltrials.gov/ct2/show/NCT00559156	[" Institut du Cancer de Montpellier - Val d'Aurelle "]	[]
NCT00559195	https://clinicaltrials.gov/ct2/show/NCT00559195	[' Centre Hospital Regional Universitaire de Limoges ']	[]
NCT00559676	https://clinicaltrials.gov/ct2/show/NCT00559676	[' Centre Hospital Regional Universitaire de Limoges ']	[]
NCT00559741	https://clinicaltrials.gov/ct2/show/NCT00559741	[' ICO Paul Papin ']	[]
NCT00560898	https://clinicaltrials.gov/ct2/show/NCT00560898	[' Southern California College of Optometry ']	[]
NCT00561743	https://clinicaltrials.gov/ct2/show/NCT00561743	[' Janssen-Ortho Inc., Canada ']	[]
NCT00562380	https://clinicaltrials.gov/ct2/show/NCT00562380	[' Amgen ']	[]
NCT00563732	https://clinicaltrials.gov/ct2/show/NCT00563732	[' Wyeth is now a wholly owned subsidiary of Pfizer ']	[]
NCT00563823	https://clinicaltrials.gov/ct2/show/NCT00563823	[' Cambridge University Hospitals NHS Foundation Trust ']	[]
NCT00564785	https://clinicaltrials.gov/ct2/show/NCT00564785	[' IWK Health Centre ']	[]
NCT00569283	https://clinicaltrials.gov/ct2/show/NCT00569283	[' Asan Medical Center ']	[]
NCT00578149	https://clinicaltrials.gov/ct2/show/NCT00578149	[' Dana-Farber Cancer Institute ']	[]
NCT00588913	https://clinicaltrials.gov/ct2/show/NCT00588913	[" Tokyo Women's Medical University "]	[]
NCT00589381	https://clinicaltrials.gov/ct2/show/NCT00589381	[' National Institutes of Health Clinical Center (CC) ']	[]
NCT00599833	https://clinicaltrials.gov/ct2/show/NCT00599833	[' The Christie NHS Foundation Trust ']	[]
NCT00601510	https://clinicaltrials.gov/ct2/show/NCT00601510	[u' Technische Universit\xe4t M\xfcnchen ']	[]
NCT00618501	https://clinicaltrials.gov/ct2/show/NCT00618501	[' Asan Medical Center ']	[]
NCT00627354	https://clinicaltrials.gov/ct2/show/NCT00627354	[" Groupe D'Etude des Tumeurs Uro-Genitales "]	[]
NCT00629226	https://clinicaltrials.gov/ct2/show/NCT00629226	[' National Cancer Institute (NCI) ']	[]
NCT00641589	https://clinicaltrials.gov/ct2/show/NCT00641589	[' Johnson & Johnson Pharmaceutical Research & Development, L.L.C. ']	[]
NCT00646152	https://clinicaltrials.gov/ct2/show/NCT00646152	[' National Institute of Allergy and Infectious Diseases (NIAID) ']	[]
NCT00659568	https://clinicaltrials.gov/ct2/show/NCT00659568	[' London Health Sciences Centre ']	[]
NCT00674024	https://clinicaltrials.gov/ct2/show/NCT00674024	[' National Cancer Institute (NCI) ']	[]
NCT00676299	https://clinicaltrials.gov/ct2/show/NCT00676299	[' Johnson & Johnson Pharmaceutical Research & Development, L.L.C. ']	[]
NCT00676910	https://clinicaltrials.gov/ct2/show/NCT00676910	[' Johnson & Johnson Pharmaceutical Research & Development, L.L.C. ']	[]
NCT00677001	https://clinicaltrials.gov/ct2/show/NCT00677001	[' Johnson & Johnson Pharmaceutical Research & Development, L.L.C. ']	[]
NCT00677105	https://clinicaltrials.gov/ct2/show/NCT00677105	[' Johnson & Johnson Pharmaceutical Research & Development, L.L.C. ']	[]
NCT00678132	https://clinicaltrials.gov/ct2/show/NCT00678132	[' National Cancer Institute (NCI) ']	[]
NCT00683943	https://clinicaltrials.gov/ct2/show/NCT00683943	[' National Institute of Neurological Disorders and Stroke (NINDS) ']	[]
NCT00691184	https://clinicaltrials.gov/ct2/show/NCT00691184	[' NexMed (U.S.A.), Inc. (subsidiary of Apricus Biosciences, Inc.) ']	[]
NCT00697996	https://clinicaltrials.gov/ct2/show/NCT00697996	[' Stanford University ']	[]
NCT00709189	https://clinicaltrials.gov/ct2/show/NCT00709189	[' Johnson & Johnson Pharmaceutical Research & Development, L.L.C. ']	[]
NCT00709332	https://clinicaltrials.gov/ct2/show/NCT00709332	[' Johnson & Johnson Pharmaceutical Research & Development, L.L.C. ']	[]
NCT00709605	https://clinicaltrials.gov/ct2/show/NCT00709605	[' National Institute of Allergy and Infectious Diseases (NIAID) ']	[]
NCT00709644	https://clinicaltrials.gov/ct2/show/NCT00709644	[' Johnson & Johnson Pharmaceutical Research & Development, L.L.C. ']	[]
NCT00709982	https://clinicaltrials.gov/ct2/show/NCT00709982	[' Johnson & Johnson Pharmaceutical Research & Development, L.L.C. ']	[]
NCT00727233	https://clinicaltrials.gov/ct2/show/NCT00727233	[' National Cancer Institute (NCI) ']	[]
NCT00734890	https://clinicaltrials.gov/ct2/show/NCT00734890	[' National Institutes of Health Clinical Center (CC) ']	[]
NCT00738868	https://clinicaltrials.gov/ct2/show/NCT00738868	[' Centre Oscar Lambret ']	[]
NCT00743782	https://clinicaltrials.gov/ct2/show/NCT00743782	[' Eunice Kennedy Shriver National Institute of Child Health and Human Development (NICHD) ']	[]
NCT00744809	https://clinicaltrials.gov/ct2/show/NCT00744809	[' Tibotec Pharmaceuticals, Ireland ']	[]
NCT00744887	https://clinicaltrials.gov/ct2/show/NCT00744887	[' Tibotec Pharmaceuticals, Ireland ']	[]
NCT00745264	https://clinicaltrials.gov/ct2/show/NCT00745264	[' IDEA AG ']	[]
NCT00745901	https://clinicaltrials.gov/ct2/show/NCT00745901	[' Ortho-McNeil Janssen Scientific Affairs, LLC ']	[]
NCT00747695	https://clinicaltrials.gov/ct2/show/NCT00747695	[' Johnson & Johnson Pharmaceutical Research & Development, L.L.C. ']	[]
NCT00752544	https://clinicaltrials.gov/ct2/show/NCT00752544	[' Tibotec Pharmaceuticals, Ireland ']	[]
NCT00770172	https://clinicaltrials.gov/ct2/show/NCT00770172	[' Centre Francois Baclesse ']	[]
NCT00771433	https://clinicaltrials.gov/ct2/show/NCT00771433	[' Centre Francois Baclesse ']	[]
NCT00774735	https://clinicaltrials.gov/ct2/show/NCT00774735	[' GlaxoSmithKline ']	[]
NCT00775125	https://clinicaltrials.gov/ct2/show/NCT00775125	[' Tibotec BVBA ']	[]
NCT00780702	https://clinicaltrials.gov/ct2/show/NCT00780702	[' National Institute on Drug Abuse (NIDA) ']	[]
NCT00790777	https://clinicaltrials.gov/ct2/show/NCT00790777	[' Johnson & Johnson Pharmaceutical Research & Development, L.L.C. ']	[]
NCT00791167	https://clinicaltrials.gov/ct2/show/NCT00791167	[' Johnson & Johnson Pharmaceutical Research & Development, L.L.C. ']	[]
NCT00791193	https://clinicaltrials.gov/ct2/show/NCT00791193	[' Johnson & Johnson Pharmaceutical Research & Development, L.L.C. ']	[]
NCT00791349	https://clinicaltrials.gov/ct2/show/NCT00791349	[' Johnson & Johnson Pharmaceutical Research & Development, L.L.C. ']	[]
NCT00791622	https://clinicaltrials.gov/ct2/show/NCT00791622	[' Johnson & Johnson Pharmaceutical Research & Development, L.L.C. ']	[]
NCT00791713	https://clinicaltrials.gov/ct2/show/NCT00791713	[' Johnson & Johnson Pharmaceutical Research & Development, L.L.C. ']	[]
NCT00792025	https://clinicaltrials.gov/ct2/show/NCT00792025	[' Institut Curie ']	[]
NCT00796081	https://clinicaltrials.gov/ct2/show/NCT00796081	[' Johnson & Johnson Pharmaceutical Research & Development, L.L.C. ']	[]
NCT00804297	https://clinicaltrials.gov/ct2/show/NCT00804297	[' Albert Einstein Healthcare Network ']	[]
NCT00806247	https://clinicaltrials.gov/ct2/show/NCT00806247	[' Johnson & Johnson Pharmaceutical Research & Development, L.L.C. ']	[]
NCT00821782	https://clinicaltrials.gov/ct2/show/NCT00821782	[' Ortho-McNeil Janssen Scientific Affairs, LLC ']	[]
NCT00828529	https://clinicaltrials.gov/ct2/show/NCT00828529	[' Tibotec BVBA ']	[]
NCT00828789	https://clinicaltrials.gov/ct2/show/NCT00828789	[' Tibotec BVBA ']	[]
NCT00828958	https://clinicaltrials.gov/ct2/show/NCT00828958	[' Johnson & Johnson Pharmaceutical Research & Development, L.L.C. ']	[]
NCT00829309	https://clinicaltrials.gov/ct2/show/NCT00829309	[' Teva Pharmaceuticals USA ']	[]
NCT00829426	https://clinicaltrials.gov/ct2/show/NCT00829426	[' Teva Pharmaceuticals USA ']	[]
NCT00829764	https://clinicaltrials.gov/ct2/show/NCT00829764	[' Teva Pharmaceuticals USA ']	[]
NCT00829790	https://clinicaltrials.gov/ct2/show/NCT00829790	[' Teva Pharmaceuticals USA ']	[]
NCT00830024	https://clinicaltrials.gov/ct2/show/NCT00830024	[' Teva Pharmaceuticals USA ']	[]
NCT00830258	https://clinicaltrials.gov/ct2/show/NCT00830258	[' Teva Pharmaceuticals USA ']	[]
NCT00830336	https://clinicaltrials.gov/ct2/show/NCT00830336	[' Teva Pharmaceuticals USA ']	[]
NCT00830830	https://clinicaltrials.gov/ct2/show/NCT00830830	[' Sanofi ']	[]
NCT00834535	https://clinicaltrials.gov/ct2/show/NCT00834535	[' Teva Pharmaceuticals USA ']	[]
NCT00834574	https://clinicaltrials.gov/ct2/show/NCT00834574	[' Teva Pharmaceuticals USA ']	[]
NCT00835484	https://clinicaltrials.gov/ct2/show/NCT00835484	[' Teva Pharmaceuticals USA ']	[]
[truncated: 438 more rows]

## Sheet: 247
nct_id	urllist	sponsor	responsible party
[truncated: 247 more rows]

[truncated: 2 more sheets: 500 sample, 138 out of 500 sample]
